# Supplementary material for: MassCube improves accuracy for metabolomics data processing from raw files to phenotype classifiers
Source: Nat Commun. 2025 Jul 1;16:5487. doi: 10.1038/s41467-025-60640-5 (PMC12216001; doi:10.1038/s41467-025-60640-5)
Supplement: Supplementary file 4 — Source Data [file 41467_2025_60640_MOESM4_ESM.zip]

Archive with 22 entries (20 files):
- Source Data/
- Source Data/Source_Data_Supplementary_Fig_2.xlsx
- Source Data/Source_Data_Fig_3.xlsx
- Source Data/.DS_Store
- Source Data/Source_Data_Fig_2.xlsx
- Source Data/Source_Data_Supplementary_Fig_3.xlsx
- Source Data/Source_Data_Supplementary_Fig_8.xlsx
- Source Data/Fig2_data_simulation_raw_results/
- Source Data/Fig2_data_simulation_raw_results/Suppplementary_table_4_simulated_data_MSDIAL_features.txt
- Source Data/Fig2_data_simulation_raw_results/Suppplementary_table_5_simulated_data_MZmine3_features.csv
- Source Data/Fig2_data_simulation_raw_results/Suppplementary_table_1_simulated_double_peak_results.csv
- Source Data/Fig2_data_simulation_raw_results/Suppplementary_table_6_simulated_data_xcms_features.csv
- Source Data/Fig2_data_simulation_raw_results/Suppplementary_table_3_simulated_data_MassCube_features.txt
- Source Data/Fig2_data_simulation_raw_results/Suppplementary_table_2_simulated_single_peak_results.csv
- Source Data/Source_Data_Supplementary_Fig_4.xlsx
- Source Data/Source_Data_Fig_5.xlsx
- Source Data/Source_Data_Fig_4.xlsx
- Source Data/Source_Data_Supplementary_Fig_5.xlsx
- Source Data/Source_Data_Supplementary_Fig_10.xlsx
- Source Data/Source_Data_Supplementary_Fig_9.xlsx
- Source Data/Source_Data_Supplementary_Fig_6.xlsx
- Source Data/Source_Data_Supplementary_Fig_7.xlsx
