# Supplementary material for: MassCube improves accuracy for metabolomics data processing from raw files to phenotype classifiers
Source: Nat Commun. 2025 Jul 1;16:5487. doi: 10.1038/s41467-025-60640-5 (PMC12216001; doi:10.1038/s41467-025-60640-5)
Supplement: Supplementary file 4 — Source Data [file 41467_2025_60640_MOESM4_ESM.zip › Source Data/Source_Data_Supplementary_Fig_2.xlsx]

## Sheet: Sheet1
noise_level	asymmetry_factor	Gaussian_similarity
0.12	1.43	0.99
0.07	0.86	0.97
0.71	0.67	0.81
0	1	0.42
0.4	0.5	0.87
0.5	0.57	0.93
0.5	1.25	0.96
0	1.67	0.93
0.29	1.67	0.95
0	1	0.99
0.66	0.17	0.27
0.6	2	0.24
0.76	0.5	0.25
0.5	0.5	0.45
0.55	1.15	0.91
0.65	1.52	0.28
0.66	169	0.13
0.7	2	0.68
0.64	2.43	0.79
0	1	0.96
0.25	2.5	0.91
0.67	0.5	0.53
0.6	1	0.33
0.6	1	0.46
0.67	1	0.47
0.63	1	0.31
0.56	1	0.22
0.52	1.67	0.91
0.22	1.2	0.98
0	1	0.98
0.23	0.75	0.98
0.38	2.75	0.93
0.41	4	0.88
0.25	0.67	0.76
0.38	1.2	0.92
0.64	0.97	0.38
0	0.6	0.94
0	1.67	0.96
0.29	1.5	0.94
0.25	0.83	0.97
0.12	1.67	0.98
0.59	2	0.25
0.71	1	0.16
0.61	1	0.33
0.64	0.25	0.92
0.25	2.2	0.94
0.74	3	0.95
0.65	0.11	0.07
0.12	0.83	0.96
0.58	0.5	0.18
0.53	0.45	0.89
0.66	23.67	0.06
0.67	2	0.89
0.43	1	0.98
0.25	1	0.35
0.66	0.19	0.14
0.58	0.8	0.82
0.61	0.5	0.18
0.5	2	0.86
0.65	2	0.3
0.4	1	0.92
0.49	0.8	0.75
0.58	6.83	0.84
0.63	1.83	0.72
0.68	1.25	0.39
0.66	2	0.18
0.55	1	0.33
0.5	1	0.66
0.33	1	0.95
0.61	2.17	0.87
0.45	3.33	0.9
0.43	3	0.96
0.46	2	0.74
0.59	2	0.86
0.29	1	0.96
0.61	1.78	0.8
0.62	1	0.31
0.33	2	0.91
0.61	1.33	0.66
0.05	1.67	0.94
0.64	7.11	0.58
0.25	1	0.53
0	1.33	0.97
0.75	1	0.37
0.62	0.5	0.36
0.66	1.8	0.8
0	1.4	0.98
0.65	1.52	0.74
0.68	1	0.32
0.65	0.09	0.58
0.83	1	0.35
0.64	4.25	0.83
0.26	1.83	0.89
0.59	0.13	0.64
0	1.33	0.96
0.5	0.5	0.81
0.16	3.17	0.96
0.33	4	0.76
0.12	3	0.94
0.57	0.17	0.74
0.62	3	0.47
0.69	3.94	0.91
0.63	2.16	0.39
0.5	1	0.29
0.6	1	0.38
0.12	2.71	0.94
0.38	1.83	0.95
0.25	1	0.46
0.5	1.67	0.67
0.67	9.77	0.22
0.44	3.67	0.91
0	0.5	0.67
0.5	1.75	0.96
0.26	2.43	0.96
0.67	1	0.95
0.5	1.5	0.72
0.5	0.5	0.31
0.41	3.6	0.9
0.7	2	0.59
0.29	0.5	0.55
0.3	2	0.41
0	3	0.95
0.6	1	0.42
0.5	2	0.34
0.14	2	0.61
0.56	1	0.94
0	1.33	0.99
0.4	1.67	0.94
0.57	2.33	0.93
0.37	2.43	0.94
0.24	3.14	0.95
0	1	0.52
0.25	0.75	0.95
0.08	2.25	0.88
0.6	0.2	0.71
0.4	1.5	0.84
0.43	1	0.29
0.4	3.5	0.91
0	1	0.98
0.33	0.8	0.95
0	2	0.91
0.25	0.75	0.97
0.5	0.5	0.73
0.06	1.29	0.99
0.55	2	0.96
0.63	1.58	0.57
0.5	3.5	0.74
0.44	1	0.32
0.25	1	0.38
0.33	1	0.43
0.67	1	0.39
0.71	2	0.48
0.61	1.33	0.81
0.6	1	0.36
0.47	1.38	0.91
0.5	1	0.39
0.54	2.71	0.9
0.62	0.36	0.83
0.58	0.82	0.98
0.5	0.61	0.78
0.62	23.89	0.53
0.67	1.5	0.09
0.5	1	0.33
0.67	0.86	0.36
0.44	3.5	0.88
0.5	0.4	0.91
0.5	1	0.92
0.66	0.12	0.17
0.59	1	0.19
0.4	1	0.4
0.71	1	0.2
0.61	3.89	0.7
0.51	0.42	0.78
0.11	0.75	0.98
0.66	0.05	0.62
0	1	0.99
0.37	2	0.95
0.67	1	0.35
0.59	1	0.34
0.5	1.5	0.66
0.33	1	0.42
0.59	3.29	0.87
0	0.83	0.98
0.75	1	0.52
0.64	1.33	0.55
0.5	0.75	0.96
0.56	4.25	0.48
0.71	3	0.19
0.4	3	0.85
0.5	0.56	0.98
0	0.83	0.98
0.4	3.67	0.97
0.67	1.14	0.77
0.66	1	0.19
0.61	0.67	0.79
0.31	1.14	0.98
0.61	0.86	0.59
0.5	1.5	0.87
0	1	0.7
0.45	2.71	0.95
0.33	1	0.83
0.64	0.33	0.24
0.66	1	0.16
0.67	1	0.28
0.72	0.37	0.14
0.6	1	0.35
0.64	1	0.6
0.67	0.5	0.88
0	1	0.99
0.62	1.71	0.83
0	1	0.97
0.33	0.33	0.67
0.58	2.58	0.93
0.67	0.86	0.86
0	1	0.99
0	0.5	0.58
0.13	1.8	0.95
0.57	2	0.49
0.68	2	0.43
0.59	0.25	0.38
0.71	0.67	0.41
0.54	2	0.35
0.46	0.5	0.46
0.64	1	0.55
0.69	1.2	0.82
0.56	0.6	0.35
0.6	38	0.24
0.56	0.14	0.64
0.56	0.15	0.86
0.64	1.5	0.56
0.63	0.5	0.29
0.71	1	0.35
0.77	0.5	0.41
0.65	2	0.24
0.69	0.67	0.55
0.5	3	0.31
0.62	0.43	0.27
0.43	1	0.29
0.5	2.5	0.87
0.6	1	0.9
0.8	0.67	0.56
0.65	0.5	0.32
0.55	1	0.37
0.7	0.33	0.33
0.66	0.25	0.25
0.5	1	0.41
0.17	1.67	0.97
0.59	1	0.37
0.56	3	0.33
0.68	6	0.14
0.5	0.33	0.4
0.25	1	0.46
0	0.67	0.79
0.65	0.43	0.29
0.56	0.71	0.57
0.6	0.29	0.44
0.42	0.25	0.42
0.64	0.42	0.82
0.33	2.5	0.9
0.53	0.5	0.29
0.66	2	0.2
0.65	2.02	0.62
0.65	0.02	0.5
0	0.83	0.98
0.65	2.43	0.45
0.44	0.5	0.77
0.31	1.21	0.95
0.7	1.33	0.76
0.61	13.5	0.5
0.69	4.8	0.51
0.67	0.11	0.24
0.69	1	0.23
0.5	2	0.68
0.25	0.83	0.98
0.69	4.67	0.85
0.38	1.14	0.99
0.33	0.5	0.58
0.6	4	0.7
0.66	0.22	0.15
0.67	0.5	0.39
0.75	1	0.4
0.65	0.43	0.61
0.31	2.2	0.93
0	0.67	0.92
0.66	0.02	0.27
0.59	1.75	0.87
0.54	1	0.24
0.68	0.8	0.29
0.66	0.67	0.42
0.64	3	0.23
0.33	1.57	0.94
0	0.33	0.88
0.33	2.25	0.76
0.64	0.56	0.11
0.62	0.5	0.8
0.65	0.67	0.18
0.67	0.33	0.1
0	1	0.99
0.2	1	0.96
0.62	1	0.13
0.7	1.67	0.51
0	0.43	0.92
0	0.75	0.94
0	1	0.94
0.51	3.8	0.89
0.2	0.17	0.9
0.33	0.6	0.91
0.8	3	0.92
0.67	2.41	0.38
0.5	1	0.19
0.33	2	0.95
0	1.4	0.93
0.11	1	1
0.67	0.33	0.77
0.75	0.17	0.54
0.29	1.6	0.88
0	1	0.99
0	0.43	0.93
0	0.75	0.95
0.33	0.5	0.93
0.65	0.04	0.11
0	3	0.81
0.21	1.22	0.99
0.11	1.22	0.98
0.35	2.75	0.9
0	1	0.39
0.7	1	0.37
0	1	0.4
0	1	0.44
0	0.43	0.92
0	1.5	0.95
0.29	1	0.85
0.25	1	0.92
0.22	0.83	0.97
0.5	0.75	0.95
0.33	4	0.67
0.33	3	0.87
0.67	0.67	0.2
0.65	1	0.09
0.33	1	0.44
0.56	1	0.31
0.6	1	0.44
0.67	1	0.42
0.41	1	0.22
0.57	1.4	0.71
0.2	0.83	0.92
0	1.67	0.98
0	1.5	0.99
0.67	2	0.91
0.29	0.43	0.9
0.25	0.8	0.88
0.67	0.8	0.96
0.29	1	0.98
0.67	0.4	0.77
0	1	0.99
0.67	3.5	0.72
0	1	0.54
0.4	1	0.96
0.32	2.29	0.94
0.76	1	0.18
0.6	2	0.9
0.18	0.5	0.94
0.12	2	0.96
0.66	5.8	0.78
0.61	1.8	0.9
0.45	4.4	0.88
0.22	0.57	0.95
0	1	0.98
0	1	0.99
0	1	0.92
0.51	2.5	0.9
0.63	0.59	0.73
0.33	1.5	0.88
0	0.67	0.91
0.3	1.6	0.97
0.43	3.5	0.85
0	1.17	0.99
0.47	1.14	0.82
0	1.2	0.98
0.29	2.67	0.96
0.14	1.2	0.99
0.52	1.67	0.93
0	0.86	0.99
0.75	1	0.35
0.65	1	0.21
0.09	2.57	0.94
0.49	2.33	0.92
0.67	1	0.37
0.5	1	0.45
0.67	4	0.81
0.67	3.27	0.53
0.68	0.75	0.29
0.67	0.44	0.43
0.53	2.4	0.88
0.65	0.58	0.43
0.53	1.8	0.88
0.65	1.29	0.75
0.33	0.2	0.81
0	1	0.97
0.21	2.71	0.95
0.33	1	0.93
0.4	0.83	0.97
0.43	1.43	0.98
0.66	1	0.09
0.64	3.67	0.51
0.43	1.1	0.73
0.29	1.71	0.99
0.45	1.62	0.98
0.55	1	0.89
0.4	1.75	0.8
0.67	3.5	0.91
0	1.75	0.95
0.5	1.5	0.65
0.2	2.4	0.94
0.39	2.33	0.95
0.14	1	0.95
0.57	1	0.32
0.5	2.5	0.94
0.53	3.75	0.81
0.17	1	0.67
0.29	0.8	0.92
0.33	0.33	0.96
0.44	0.89	0.94
0	0.5	0.57
0.65	6.4	0.25
0.5	1	0.48
0.67	1	0.45
0.36	0.5	0.9
0.66	0.85	0.17
0.25	2.5	0.9
0.5	2	0.64
0.65	1	0.25
0.65	6.9	0.34
0.33	0.5	0.94
0.67	1	0.28
0.49	3.57	0.87
0.33	1	0.48
0	1.17	0.97
0.45	0.83	0.91
0.33	2	0.78
0.25	1.2	0.98
0	0.5	0.91
0.33	4	0.88
0.33	0.33	0.98
0.55	7.5	0.92
0	0.67	0.93
0	0.5	0.93
0.33	2	0.92
0.47	3.57	0.89
0.33	1	0.39
0.14	1	0.39
0.33	3	0.81
0.14	1	0.94
0.63	6.82	0.41
0.48	4.71	0.76
0.52	1.61	0.98
0.58	0.57	0.91
0	1	0.47
0.43	0.5	0.5
0.36	0.85	0.96
0.6	0.6	0.9
0.57	0.33	0.63
0.29	0.29	0.87
0.64	11	0.19
0.29	1	0.98
0	0.67	0.81
0.4	1	0.88
0.33	1	0.92
0.54	3.71	0.89
0.12	3.5	0.93
0.19	4	0.94
0.23	1.4	0.95
0.33	0.5	0.91
0.68	1.2	0.31
0.7	1	0.25
0.61	2	0.31
0.6	1	0.43
0.5	2.33	0.85
0.71	2	0.48
0.41	2.33	0.95
0.25	1.33	0.97
0	1	0.98
0.17	5	0.7
0	1	0.81
0.29	0.83	0.97
0.43	1.5	0.96
0.33	3	0.83
0	0.8	0.97
0.6	1	0.26
0.44	3.12	0.96
0.24	4.4	0.86
0.43	2.75	0.91
0.44	2.17	0.96
0.17	0.8	0.96
0.38	0.83	0.97
0	2	0.96
0.53	1.83	0.92
0.56	1	0.54
0.74	1	0.34
0.72	1	0.18
0.5	1	0.4
0.5	2	0.95
0.33	1	0.94
0.68	0.94	0.32
0.67	0.41	0.18
0.42	3.17	0.96
0.49	0.2	0.85
0.47	5.2	0.94
0.61	23.58	0.65
0.56	1	0.22
0.62	2	0.25
0.64	3	0.18
0.62	0.33	0.4
0.65	1	0.24
0.5	1	0.35
0.5	1	0.25
0.53	2.57	0.86
0.52	4.67	0.81
0.68	1	0.22
0.67	1	0.37
0.33	1	0.56
0.36	1.5	0.97
0.63	1.29	0.92
0.62	5	0.36
0.61	2	0.95
0.09	2.5	0.94
0.4	2	0.96
0.64	6	0.39
0.38	1.2	0.96
0.68	0.2	0.48
0.58	1	0.29
0.66	3	0.27
0.69	1	0.15
0.71	1	0.96
0.53	1	0.45
0	2	0.89
0	1.6	0.97
0.44	1.62	0.97
0.5	1	0.88
0.33	2	0.89
0	2	0.97
0.5	2	0.67
0.2	1.2	0.96
0	1.5	0.96
0.63	1.67	0.49
0.14	1.2	0.96
0.61	4.95	0.81
0.63	3	0.49
0.5	1	0.3
0.64	1	0.14
0.68	1	0.17
0.61	0.5	0.48
0.5	3	0.49
0.77	2	0.32
0.7	1	0.14
0.29	1	0.97
0.25	1.2	0.97
0.33	1	0.84
0.36	1.38	0.99
0.27	2.14	0.97
0.25	0.5	0.54
0	0.83	0.99
0.29	1	0.94
0.58	1.67	0.85
0.65	0.86	0.49
0	2.86	0.93
0.63	1	0.12
0	1.4	1
0.65	2	0.19
0.32	3	0.9
0.25	0.67	0.89
0.29	1.57	0.96
0.18	0.86	0.95
0.65	0.06	0.83
0	1	0.41
0.33	0.5	0.71
0.61	2.5	0.82
0.66	2.29	0.18
0.29	1.4	0.95
0	1.67	0.95
0.67	1	0.08
0.68	2	0.69
0.36	1	0.95
0.6	1.67	0.93
0.67	0	0.14
0.73	1	0.21
0.57	0	0.35
0.73	5	0.73
0.22	1	0.98
0.43	0.4	0.81
0.18	0.86	0.96
0.64	0.25	0.26
0.56	1	0.25
0.65	0.54	0.17
0.63	0.08	0.26
0.65	0.6	0.12
0.5	1.2	0.96
0.66	0.58	0.25
0.2	1	0.94
0.65	1	0.08
0	2	0.9
0.64	2	0.95
0.33	0.6	0.94
0	1.2	0.96
0.4	0.75	0.96
0.43	3.25	0.92
0.42	2	0.86
0	0.8	0.98
0.67	0.07	0.16
0.44	1.4	0.96
0.5	0.6	0.91
0.57	0.6	0.97
0.25	1	0.97
0.54	2.11	0.98
0.47	1	0.29
0	1.67	0.96
0.33	1	0.28
0.33	1	0.32
0	1	0.45
0	1.5	0.82
0.67	2.67	0.18
0	1.25	0.99
0.4	1	0.23
0	2	0.58
0.43	1.5	0.98
0	4	0.85
0.14	1	0.97
0.31	0.78	0.98
0.56	4.4	0.94
0.44	1	0.96
0	1.67	0.96
0.15	1.33	0.99
0.75	1	0.39
0.67	0.6	0.7
0	1.6	0.97
0	1	0.99
0.14	0.88	0.99
0.57	2	0.43
0.38	1	0.33
0.5	2	0.96
0.17	1.43	0.99
0.14	1.5	0.99
0.15	1.12	0.99
0.41	1.75	0.88
0.4	0.4	0.91
0.73	1.4	0.98
0	0.8	0.99
0.33	0.5	0.92
0.65	1.83	0.4
0.45	2	0.54
0	1	0.48
0.33	1	0.46
0.5	1	0.57
0.64	0.97	0.5
0.2	1	0.67
0.66	1.6	0.34
0.44	1	0.56
0.5	2	0.53
0.5	5.5	0.91
0.42	1.2	0.81
0.5	0.08	0.9
0.59	0.15	0.85
0.54	2.86	0.95
0.38	1.5	0.85
0.4	5	0.84
0.5	0.17	0.52
0.74	1	0.93
0.3	0.16	0.85
0.48	5.5	0.87
0.5	0.67	0.93
0.55	4.75	0.65
0.62	0.41	0.74
0.43	0.55	0.87
0.61	0.1	0.3
0.63	1.56	0.91
0.62	0.5	0.28
0.5	1	0.5
0.33	1.33	0.97
0.54	0.25	0.38
0	1.33	0.98
0.47	0.5	0.95
0.58	3.62	0.82
0.22	0.8	0.97
0.29	2.33	0.94
0	1.6	0.97
0.25	0.57	0.95
0.4	1.6	0.95
0	0.75	0.97
0.14	2.5	0.88
0.64	0.88	0.86
0.2	1.17	0.97
0.4	3	0.73
0.67	0.2	0.86
0.43	1	0.36
0.5	1.67	0.88
0.14	1.17	0.99
0.2	2.25	0.96
0.33	1.4	0.97
0	2.14	0.98
0.18	1.6	0.98
0.62	1	0.18
0.17	2	0.43
0.69	0.11	0.6
0.69	1	0.14
0.75	1	0.21
0	1.5	0.98
0.18	6.5	0.89
0.71	3	0.22
0	0.75	0.97
0	1.17	0.98
0.36	2.75	0.93
0.33	1	0.95
0	0.5	0.9
0.19	1.2	0.97
0	1	0.39
0.58	1	0.33
0.8	0.75	0.9
0.82	1	0.26
0	1	0.98
0.5	2	0.91
0.67	0.29	0.94
0.33	1.5	0.74
0.33	2	0.93
0.8	0.33	0.73
0.36	4.8	0.84
0.11	1.2	0.96
0.2	1.4	0.95
0.47	3.2	0.96
0	0.75	0.94
0.14	0.75	0.97
0.4	1.6	0.96
0.22	0.33	0.86
0.44	2	0.93
0	1.5	0.98
0.3	2.67	0.97
0.67	1	0.22
0.61	1	0.09
0.64	2	0.23
0.25	0.75	0.93
0.22	1.5	0.98
0.67	2	0.82
0.5	1	0.5
0.65	0.12	0.44
0.68	1.9	0.36
0.53	0.5	0.42
0.11	1.4	0.98
0.39	1.25	0.96
0.57	0.67	0.96
0.61	0.4	0.86
0.1	2	0.94
0	0.75	0.96
0.7	0.62	0.94
0	2	0.91
0	3	0.78
0	1.5	0.98
0.5	0.25	0.54
0.36	2.56	0.96
0.29	0.78	0.99
0.17	1	0.98
0.66	1.26	0.35
0.33	1	0.94
0.2	0.83	0.93
0	0.6	0.92
0	2.67	0.92
0.12	1.67	0.91
0.33	1.5	0.98
0.5	2.5	0.83
0.17	1.33	0.99
0.5	1.2	0.97
0.29	0.8	0.96
0.5	0.67	0.89
0.33	0.71	0.92
0.73	1	0.3
0.33	1	0.4
0.25	1	0.45
0.62	1	0.31
0.33	1	0.38
0.33	1	0.4
0.57	0.6	0.96
0.33	1	0.33
0.62	1	0.26
0.64	0.07	0.31
0.64	1.67	0.86
0.55	0.7	0.74
0	1	0.99
0.5	3	0.7
0.69	1.29	0.93
0.45	1.5	0.94
0.62	0.33	0.49
0.53	1.2	0.89
0.4	1	0.61
0.5	0.67	0.89
0.5	1.5	0.97
0	0.5	0.88
0	1	0.97
0.48	4.67	0.75
0.61	22.36	0.44
0.56	0.77	0.95
0.52	3	0.96
0.28	4	0.75
0.5	1	0.92
0	2	0.94
0.6	2.14	0.92
0.29	0.73	0.94
0.12	1.25	0.94
0.4	0.67	0.71
0.11	1.67	0.97
0.83	1	0.39
0.33	0.41	0.91
0.75	1	0.38
0.45	0.71	0.93
0.29	1	0.98
0.61	0	0.78
0.54	2.39	0.88
0.33	1	0.41
0.67	1.5	0.38
0.5	1	0.37
0.44	1	0.29
0.5	3	0.25
0.64	0.02	0.18
0.62	2	0.4
0.65	1.83	0.85
0.7	1	0.4
0.56	2.33	0.93
0.46	0.67	0.94
0	1.33	0.97
0.51	0.63	0.94
0.67	1.53	0.89
0.48	1	0.22
0.65	0.67	0.77
0.63	1	0.22
0.66	1.22	0.49
0.66	0.26	0.54
0.5	0.67	0.91
0.7	6.5	0.71
0.25	1.2	0.97
0	1.5	0.95
0.4	1	0.97
0	1.67	0.96
0	1	0.42
0	3	0.89
0.67	1	0.51
0.25	2	0.67
0.56	1	0.31
0.69	2.2	0.2
0.66	0.16	0.08
0.67	5	0.18
0.71	5	0.5
0.57	1	0.34
0.53	1	0.25
0.6	1	0.23
0.5	1.25	0.86
0.33	0.33	0.57
0.07	1.33	0.99
0	0.67	0.88
0	1.17	0.99
0.83	4	0.75
0	0.86	1
0.66	0.35	0.18
0.62	1	0.36
0.33	1	0.48
0.33	1	0.41
0.62	2	0.2
0.56	1	0.26
0.33	1	0.39
0.47	1	0.24
0.33	1	0.4
0.27	1.67	0.85
0.65	25.5	0.13
0.33	2	0.69
0	1	0.39
0.65	0.75	0.35
0.67	2.33	0.92
0	1.4	0.98
0	0.86	0.99
0	1	0.97
0.43	1	0.95
0.66	0.67	0.19
0.69	1	0.25
0.66	1	0.15
0.53	2	0.31
0.38	1.5	0.95
0.66	0.18	0.59
0.5	1	0.24
0.5	0.33	0.44
0.25	4.5	0.72
0.35	1.86	0.95
0	2	0.95
0.33	1	0.93
0.66	0.77	0.23
0.44	1.5	0.8
0.25	1	0.38
0.25	0.5	0.42
0.75	1	0.4
0	0.5	0.58
0.67	1	0.43
0.61	1.09	0.94
0.4	2	0.45
0.77	0.33	0.43
0.44	2	0.45
0.71	1	0.16
0	1	0.36
0.33	1	0.95
0	1	0.53
0.38	0.47	0.95
0	2.5	0.96
0.17	0.75	0.95
0.25	0.33	0.76
0.31	0.45	0.95
0.61	2.4	0.64
0.82	1	0.23
0.65	0.06	0.6
0.33	0.8	0.94
0.68	1.67	0.94
0.6	0.83	0.97
0.63	5.12	0.42
0.49	1.33	0.91
0	2	0.94
0.53	4.5	0.87
0.5	1.8	0.94
0	0.75	0.94
0	1.4	0.97
0.15	0.75	0.99
0.44	2.71	0.95
0.67	7.16	0.38
0.17	0.8	0.96
0	1.25	0.96
0.36	0.27	0.79
0	0.86	1
0.64	1	0.69
0	0.86	0.99
0	1	1
0.31	0.45	0.95
0.76	1	0.46
0.57	0.2	0.88
0.33	7	0.62
0.17	1.5	0.97
0.69	22.8	0.25
0.64	5	0.77
0.33	2	0.48
0.67	2	0.48
0.62	0.5	0.76
0	0.75	0.93
0.22	1.4	0.98
0.36	0.3	0.77
0.67	0.5	0.84
0.4	0.4	0.9
0.18	1.33	0.97
0.18	1.4	0.97
0.7	1	0.22
0.44	0.57	0.92
0.37	2	0.75
0.56	1.2	0.92
0.5	1.67	0.97
0.56	1.33	0.84
0.61	0.95	0.76
0.11	1	0.98
0.5	0.21	0.84
0	1.25	0.98
0	2.2	0.96
0.33	1	0.45
0.29	0.75	0.96
0.31	0.27	0.92
0.6	1.67	0.9
0.11	2	0.94
0.64	1.75	0.17
0.63	0.7	0.51
0.33	0.5	0.78
0.73	0.75	0.46
0.59	0.14	0.33
0.63	2	0.19
0.46	4	0.63
0.61	0.06	0.35
0.59	1.07	0.35
0.56	3.67	0.59
0.75	1	0.31
0.61	1	0.18
0.62	1	0.29
0.4	0.5	0.5
0.5	1	0.61
0.53	2.14	0.9
0.65	0.07	0.82
0.18	1.25	0.96
0.5	1	0.87
0.38	0.11	0.85
0.4	2.25	0.92
0.32	4.71	0.87
0.39	5	0.85
0.34	3.29	0.96
0	1.33	0.94
0.37	3.33	0.9
0.8	1	0.49
0	1.5	0.92
0	1.33	0.94
0	1	0.98
0	0.75	0.96
0	1.67	0.98
0	1	0.95
0.06	2.2	0.96
0	1.4	0.97
0.17	0.5	0.92
0.67	1.91	0.42
0	1	0.39
0	1	0.38
0	1	0.98
0.65	0.35	0.57
0.31	1.8	0.86
0.68	1.51	0.29
0.6	0.71	0.84
0.46	0.14	0.61
0.67	0.58	0.96
0.6	0.91	0.91
0.66	0.04	0.56
0.64	0.36	0.67
0.52	1.38	0.52
0.64	3	0.86
0.6	1.1	0.98
0.25	0.5	0.93
0.68	0.69	0.33
0.46	1.5	0.79
0.72	0.2	0.4
0.62	0.06	0.54
0.4	0.14	0.9
0	0.5	0.99
0.56	0.5	0.79
0.5	1.75	0.96
0.29	3	0.93
0.67	0.5	0.88
0.5	2	0.53
0.67	3	0.71
0.6	3	0.62
0.6	0.5	0.57
0.5	1	0.4
0.41	2	0.32
0	1	0.46
0.64	1	0.7
0.63	4.17	0.8
0.52	3.33	0.9
0.5	1.5	0.88
0	5	0.82
0.67	1	0.88
0.33	1	0.98
0.2	1.29	0.99
0.65	4	0.32
0.7	0.33	0.18
0.5	2.17	0.95
0.68	1.5	0.52
0.62	2	0.77
0.2	1	0.37
0.56	0.2	0.25
0.57	1	0.41
0.6	0.67	0.26
0.66	8	0.37
0.75	1	0.57
0.4	1	0.6
0.71	1.5	0.72
0.56	1.38	0.96
0.64	0.75	0.95
0.68	0.14	0.27
0.66	0.21	0.35
0.69	0.71	0.44
0.64	0.46	0.11
0.7	8	0.14
0.5	1	0.44
0.83	1.67	0.92
0.42	4.2	0.86
0.62	4.5	0.89
0.33	1	0.94
0.38	1.5	0.94
0.6	1.17	0.97
0.3	0.69	0.96
0.2	1.33	0.94
0.5	2	0.92
0.5	1.33	0.93
0.67	0.5	0.76
0.33	0.6	0.86
0	1.4	0.95
0	0.4	0.81
0	2	0.97
0.36	1.14	0.99
0	2.25	0.95
0.2	0.57	0.91
0	1.5	0.94
0.13	0.78	0.99
0	1	0.41
0.33	1	0.31
0.56	2	0.42
0.6	1	0.39
0.35	2	0.97
0.57	0.75	0.91
0.65	4	0.38
0.64	0.25	0.21
0.25	1	0.52
0.69	1	0.35
0.5	1	0.21
0.5	1	0.41
0.59	2.43	0.8
0.6	1	0.38
0.7	14	0.31
0.67	0.67	0.88
0.5	0.4	0.7
0.39	2.5	0.94
0.29	1.5	0.94
0	1	0.95
0.22	2	0.96
0	1	0.93
0.33	2.33	0.97
0.19	2.25	0.95
0	1	0.96
0.57	1	0.31
0.33	1	0.4
0.88	1	0.31
0.59	1	0.16
0.67	1	0.39
0.5	0.2	0.66
0	1	0.97
0.5	0.4	0.9
0.64	1.4	0.42
0	1	0.97
0.7	1.25	0.61
0	0.8	0.97
0.25	1	0.98
0	1	0.95
0.25	5	0.78
0	1	0.97
0.4	0.33	0.91
0.59	1	0.16
0.72	0.01	0.43
0.48	0.5	0.32
0.5	2	0.48
0.33	1	0.97
0	2.2	0.98
0.29	5	0.7
0.4	5	0.8
0.56	0.4	0.58
0.5	1	0.47
0.62	0.09	0.4
0.66	5	0.2
0.33	4	0.81
0.76	1	0.24
0.67	1	0.52
0.73	2	0.42
0.4	2	0.46
0.82	1	0.29
0.7	1	0.11
0	0.6	0.96
0	0.5	0.91
0.12	3	0.93
0.38	0.71	0.98
0.5	2	0.94
0.81	1	0.25
0.66	10.83	0.37
0.6	1	0.36
0.7	1	0.19
0.38	1	0.37
0	1	0.43
0.45	0.25	0.49
0.6	2	0.56
0	0.6	0.94
0.5	2	0.94
0.64	0.5	0.13
0.67	1	0.39
0.57	1	0.19
0.25	0.83	0.94
0.58	0.4	0.98
0.25	0.55	0.98
0.53	0.06	0.43
0.62	0.09	0.93
0.2	0.6	0.95
0.63	0.5	0.5
0	1.8	0.97
0	1.2	0.98
0.19	2.4	0.97
0.6	1	0.13
0.71	1	0.18
0.67	1	0.39
0.66	0.48	0.09
0.66	2	0.24
0	0.75	0.92
0.29	1	0.34
0.73	1	0.24
0.63	1	0.19
0.59	0.5	0.25
0.73	1	0.2
0.69	1.25	0.53
0.2	0.5	0.47
0	2.17	0.98
0.44	2.82	0.95
0.33	1	0.45
0.67	1	0.31
0	1	0.42
0.66	1	0.15
0.22	0.83	0.96
0.62	0.09	0.84
0.78	1	0.29
0.62	1	0.32
0.67	2	0.63
0.33	1	0.27
0.52	0.09	0.37
0.64	1	0.24
0.56	1	0.61
0.33	0.5	0.91
0.2	0.75	0.95
0.33	1.67	0.96
0.67	0.67	0.89
0.7	5	0.65
0.75	1.83	0.45
0.69	1.75	0.75
0.65	0.33	0.34
0.25	0.67	0.97
0.66	0.12	0.35
0.44	1.75	0.96
0.61	1.8	0.86
0.25	1	0.7
0	0.5	0.58
0	1.2	0.98
0.67	0.2	0.78
0.33	0.8	0.96
0.11	1.33	0.98
0	1.5	0.95
0	0.75	0.97
0.18	2.67	0.94
0.76	3	0.88
0.25	0.57	0.93
0.67	1.25	0.95
0	1.25	0.99
0.63	2.6	0.82
0.56	1	0.8
0.64	1.71	0.53
0.6	0.12	0.73
0.2	1	0.64
0.67	1	0.38
0.65	0.14	0.64
0.83	1	0.37
0.67	1	0.7
0.4	1	0.53
0.6	0.33	0.75
0.64	0.44	0.5
0.7	0.22	0.18
0.58	1.75	0.79
0	1.8	0.98
0.33	1.67	0.89
0.33	1	0.4
0.57	1.08	0.91
0	1.2	0.98
0.33	2	0.68
0	1.2	0.97
0.25	0.8	0.92
0.37	0.58	0.92
0.2	1.2	0.97
0.65	1	0.26
0.7	0.5	0.16
0.4	0.5	0.43
0.25	1	0.88
0.25	1	0.86
0.5	3.67	0.85
0.58	2.33	0.43
0.59	0.25	0.28
0.67	0.18	0.39
0.69	1.62	0.64
0.64	1	0.35
0.61	0.72	0.33
0.68	4.18	0.36
0.66	0.16	0.35
0.63	0.1	0.22
0.71	0.05	0.47
0.65	1.5	0.49
0.6	2	0.48
0.61	2.03	0.26
0.67	1.67	0.3
0.68	0.33	0.13
0.44	1	0.7
0.38	0.88	0.98
0.63	1	0.16
0.25	1.33	0.93
0	0.8	0.98
0.67	0.5	0.67
0.75	0.75	0.95
0.27	1	0.9
0	0.83	0.98
0.5	0.42	0.88
0.44	1	0.42
0.53	0.8	0.71
0.18	1.33	0.99
0.5	0.33	0.8
0.33	2	0.94
0.49	0.58	0.9
0.43	1.5	0.95
0.64	0.26	0.3
0.62	1	0.26
0.77	0.5	0.33
0.85	2	0.41
0.55	0.5	0.35
0.71	1	0.33
0.5	1	0.3
0.54	0.5	0.27
0.69	1	0.85
0.29	0.5	0.42
0.56	1	0.26
0	1	0.84
0.5	1	0.48
0.55	0.5	0.28
0.67	3	0.39
0.33	1	0.38
0	0.5	0.93
0.52	1	0.16
0.18	1.33	0.99
0.52	1	0.91
0.67	1	0.18
0.6	3.55	0.93
0.14	1.5	0.89
0.29	4	0.82
0.33	2.67	0.92
0.24	0.36	0.89
0	0.67	0.87
0.7	1	0.64
0.66	0.57	0.53
0.5	2.5	0.8
0.25	0.83	0.99
0.18	1.17	0.99
0.17	1.67	0.94
0.61	4.5	0.18
0.18	1.8	0.8
0	1.17	0.98
0.14	1	0.98
0.73	4	0.59
0.66	0.46	0.41
0.29	1.5	0.98
0.28	0.77	0.96
0	1	0.94
0.5	2.5	0.86
0.4	1	0.68
0.6	1	0.41
0.33	1	0.38
0.25	1	0.36
0.61	1	0.2
0.64	1	0.21
0.61	1	0.25
0.08	1.8	0.93
0.66	0.21	0.47
0.23	1	0.97
0.11	3.43	0.94
0.06	1.29	0.98
0.46	4.5	0.9
0.22	1.5	0.98
0.62	1	0.37
0.25	0.83	0.97
0	1.5	0.99
0.33	1	0.38
0.44	1.82	0.98
0.6	1	0.32
0.3	1	0.32
0.36	0.75	0.96
0	1	0.93
0.56	1.6	0.88
0.66	0.5	0.17
0.4	1	0.47
0.22	1	0.98
0.23	1.83	0.98
0.29	2	0.93
0.38	0.83	0.97
0.33	0.5	0.92
0	0.83	0.99
0	1	0.97
0.66	4	0.58
0.57	0.47	0.43
0.62	0.13	0.83
0.63	8.8	0.56
0.54	0.47	0.7
0.59	0.16	0.63
0.5	1	0.38
0.5	1	0.38
0.13	1	0.98
0.44	1	0.31
0.32	1.44	0.98
0.38	4.5	0.78
0	1.33	0.99
0.48	1.33	0.92
0	1.83	0.98
0.33	0.83	0.97
0.17	2	0.94
0.62	2.5	0.7
0.5	1.1	0.98
0.7	1.6	0.96
0.33	0.8	0.91
0.6	3	0.64
0.17	1.33	0.88
0.33	0.4	0.8
0	1.6	0.96
0.25	2.5	0.91
0.25	1.5	0.83
0	1	0.95
0	2	0.93
0	1.5	0.96
0	2	0.97
0.4	1	0.94
0.46	1.14	0.88
0.68	0.13	0.68
0.17	1	0.95
0	0.67	0.97
0.14	1.67	0.91
0	1	0.93
0.38	1	0.29
0	1.83	0.99
0	1.5	0.88
0.33	1	0.93
0	0.67	0.92
0.53	0.22	0.53
0	1.33	0.99
0.45	1	0.27
0.67	1	0.83
0.52	1	0.57
0.14	1.5	0.96
0.5	2	0.74
0	1	0.93
0	1.83	0.98
0.5	2	0.97
0	1.5	0.9
0.4	0.6	0.91
0.55	0.57	0.58
0.61	1	0.18
0.4	1	0.91
0.17	0.75	0.74
0.42	0.67	0.92
0.47	4.4	0.85
0.68	0.06	0.06
0	1	0.95
0.71	0.7	0.93
0.58	1	0.16
0.54	1	0.3
0.66	0.5	0.25
0.62	1	0.24
0.68	1	0.16
0	1.83	0.98
0.18	1.6	0.95
0.45	4.29	0.91
0.25	0.8	0.98
0.64	0.52	0.14
0	1.14	0.99
0.66	60	0.09
0.64	0.7	0.42
0	1	0.96
0.64	0.03	0.1
0.5	2.5	0.86
0.29	1.25	0.97
0.44	2	0.62
0.17	0.75	0.98
0.29	0.67	0.82
0.29	1	0.98
0.67	2.5	0.91
0.64	6.5	0.1
0.25	2	0.89
0.62	2.75	0.88
0.2	2	0.83
0.68	1	0.14
0.5	1	0.43
0.75	2	0.41
0.66	3.43	0.35
0.62	0.23	0.57
0.22	1.4	0.99
0.3	1.6	0.98
0.53	3.38	0.9
0.33	2	0.71
0.5	0.25	0.71
0.27	2.25	0.8
0.47	2	0.76
0.22	1	0.97
0	1	0.96
0.33	0.8	0.95
0.38	1	0.31
0.33	4.5	0.8
0.25	1	0.38
0.18	0.71	0.97
0.67	0.5	0.91
0.66	1	0.36
0.15	1.67	0.98
0.25	0.83	0.97
0.57	0.44	0.56
0	0.6	0.92
0.14	1.25	0.93
0.29	2.2	0.97
0	2	0.97
0.5	1.33	0.94
0.17	0.6	0.93
0	1.25	0.98
0.62	4	0.34
0.62	0.79	0.86
0	0.83	0.99
0	1	0.98
0.67	1	0.92
0.29	0.67	0.95
0.71	1	0.2
0.67	0.33	0.11
0.6	1.5	0.79
0.3	1.83	0.96
0.46	3.33	0.82
0.62	1	0.35
0	0.2	0.78
0.5	1.33	0.94
0.67	2.5	0.94
0.53	0.4	0.57
0.33	1	0.63
0.5	1	0.97
0.25	1.17	0.97
0.43	5.6	0.8
0.63	0.9	0.31
0.5	0.6	0.86
0.33	1	0.9
0	1	0.99
0	1.2	0.99
0	1.5	0.86
0.6	0.17	0.6
0.41	4	0.87
0.68	1.3	0.9
0.33	1	0.93
0.72	1	0.15
0.64	1.17	0.58
0.33	6	0.79
0.5	1	0.39
0.29	1.25	0.87
0.5	1.33	0.96
0.57	1.33	0.91
0.5	0.91	0.94
0.67	8.81	0.36
0.61	8.67	0.67
0.35	4.2	0.89
0.6	1	0.18
0.67	1.25	0.96
0.79	0.5	0.39
0.29	1.5	0.96
0	0.67	0.91
0	1	0.95
0.5	3	0.49
0.5	4	0.58
0.18	0.71	0.96
0	1.5	0.99
0.62	0.03	0.33
0.64	0.76	0.37
0.56	3	0.33
0.63	1	0.23
0.14	1.5	0.98
0.36	0.78	0.93
0.25	0.5	0.86
0.32	4	0.87
0.61	2.57	0.92
0.4	1.57	0.97
0.28	1.86	0.98
0.33	1	0.94
0.59	2.25	0.79
0.36	0.54	0.91
0.5	2.5	0.89
0.4	1.33	0.96
0.66	0.67	0.26
0	2	0.98
0.64	0.24	0.63
0.46	0.64	0.71
0	2	0.92
0.67	0.5	0.9
0	1	1
0	1.67	0.99
0.67	1	0.46
0.33	1	0.45
0.61	2	0.17
0.2	0.75	0.86
0.83	1.25	0.62
0.3	0.86	0.97
0.18	1.4	0.98
0.42	1	0.98
0.25	0.25	0.79
0.2	1	0.97
0.5	4	0.84
0.22	0.8	0.98
0.5	2	0.61
0.22	2	0.96
0	0.83	0.98
0.31	3	0.91
0	0.4	0.89
0.4	1.67	0.91
0.33	0.88	0.93
0.17	0.75	0.94
0.5	0.67	0.72
0.44	1.69	0.99
0.25	1.33	0.97
0.62	0.67	0.62
0.69	1.02	0.13
0.7	2	0.19
0.69	0.17	0.29
0.64	0.5	0.23
0.29	2	0.89
0.2	3	0.89
0.5	0.83	0.95
0.29	1	0.98
0.65	1.68	0.41
0.21	3	0.93
0.36	0.4	0.92
0.31	3.75	0.91
0.2	0.57	0.99
0.52	1	0.92
0.46	0.31	0.69
0.5	2.71	0.94
0	1	0.99
0.33	2	0.93
0.77	0.4	0.86
0.4	0.75	0.75
0.46	1	0.28
0	0.67	0.97
0.68	0.67	0.78
0	1	0.97
0.4	1	0.66
0.27	1.29	0.97
0.5	1	0.84
0	1	0.98
0.29	0.67	0.95
0.47	4.57	0.91
0	1	0.97
0	0.75	0.96
0.5	1.33	0.94
0.5	1.5	0.97
0.26	1.12	0.99
0.54	1.33	0.97
0.68	0.71	0.1
0.64	2.5	0.41
0.31	2.75	0.98
0.53	0.89	0.98
0.64	3.67	0.35
0.64	0.43	0.41
0.85	3.67	0.67
0.25	0.33	0.56
0.86	0.5	0.4
0.46	1.08	0.65
0.6	0.13	0.87
0.56	0.31	0.94
0.63	0.07	0.35
0.51	0.54	0.93
0.33	0.6	0.9
0.5	0.86	0.87
0.57	0.67	0.93
0.44	0.8	0.91
0.61	1.13	0.32
0.44	1.2	0.96
0.58	3.57	0.92
0	0.75	0.98
0	1.2	0.97
0.43	0.8	0.73
0.22	2.67	0.84
0.33	2	0.93
0.66	2.2	0.11
0	0.12	0.87
0.57	1	0.2
0.57	1	0.4
0.66	0.08	0.77
0.64	0.03	0.18
0.5	2	0.93
0.33	0.8	0.96
0	1.12	0.99
0.31	2.43	0.95
0	1	0.35
0.62	1	0.38
0.13	1	0.99
0	1	0.98
0.47	1	0.65
0.1	1.75	0.98
0.36	1	0.79
0	1	0.97
0.2	0.57	0.96
0	1.33	0.97
0.64	1	0.3
0.29	1	0.36
0.8	1	0.38
0.62	1.6	0.38
0.65	0.8	0.25
0.65	0.09	0.76
0.62	4.64	0.17
0.63	1.44	0.87
0.65	0.42	0.28
0.71	3	0.25
0.61	1.78	0.49
0.4	0.2	0.77
0.38	1.8	0.88
0.69	1	0.22
0.71	0.67	0.22
0.67	1	0.12
0.62	6.5	0.82
0.67	0.9	0.25
0.66	0.5	0.24
0.6	1.33	0.93
0.29	1.6	0.98
0	1.29	0.99
0.16	1	0.96
0.5	0.5	0.53
0.4	0.2	0.85
0	1.5	0.95
0.33	1	0.4
0.6	1	0.39
0	1.4	0.99
0.67	0.2	0.79
0.66	3.68	0.23
0.67	0.04	0.41
0	1.29	0.99
0.5	1	0.34
0.6	2	0.48
0.67	2	0.88
0.29	0.43	0.89
0	5	0.84
0.44	1.67	0.85
0.19	1.4	0.96
0.5	1.33	0.94
0.25	1.2	0.98
0.73	2	0.88
0.33	0.71	0.93
0	2.5	0.93
0	1	0.93
0.33	1	0.46
0.5	1	0.31
0.33	2	0.58
0	1	0.44
0.5	1	0.28
0.5	1	0.4
0.56	1	0.16
0.61	0.21	0.87
0.67	1	0.41
0.5	1	0.15
0.33	1	0.37
0	1	0.93
0.65	3	0.17
0.67	1.04	0.12
0	1	0.99
0	1	0.93
0.62	1	0.21
0.4	3	0.73
0.61	0.5	0.31
0.72	0.5	0.24
0.5	2	0.96
0.48	4.6	0.84
0.86	1.33	0.88
0.5	0.75	0.94
0.68	0.56	0.14
0.67	0.75	0.16
0.67	2	0.89
0.57	1	0.93
0.38	2.5	0.94
0.59	2	0.94
0.66	0.33	0.18
0.69	0.2	0.24
0.57	1	0.71
0.44	2	0.93
0.6	3.33	0.93
0.21	1.5	0.82
0.5	4	0.81
0.61	0.33	0.47
0	5	0.81
0.5	1.25	0.96
0	1	0.93
0.75	0.5	0.69
0.6	1.33	0.64
0.69	3	0.23
0.25	1	0.51
0.68	0.26	0.11
0.33	1	0.42
0.63	1	0.2
0.33	1	0.43
0.67	1	0.24
0.4	2	0.39
0.8	0.5	0.56
0.65	0.12	0.11
0.57	2.33	0.94
0.44	3	0.94
0.52	1.71	0.95
0.5	2.8	0.84
0.56	5.09	0.86
0.4	1	0.95
0.59	2.25	0.92
0.67	1.68	0.66
0.65	2	0.28
0.25	2	0.66
0.25	0.83	0.96
0	1.57	0.99
0.82	1	0.7
0.5	1.25	0.96
0.25	0.75	0.95
0	0.25	0.83
0.62	1.5	0.78
0.43	1	0.95
0.57	5	0.91
0.52	2.33	0.96
0.16	0.73	0.97
0.18	1.25	0.99
0.44	2	0.94
0.33	0.2	0.82
0.67	1	0.21
0.42	1.14	0.95
0.4	2.5	0.67
0.48	1.33	0.5
0.2	0.67	0.94
0.7	2	0.45
0.62	0.5	0.27
0.46	2	0.32
0	0.5	0.71
0.6	1	0.27
0.42	1.5	0.97
0.67	0.67	0.81
0.67	1	0.41
0.29	0.33	0.69
0.61	0.75	0.79
0.67	3.5	0.9
0.44	0.67	0.97
0.17	1.57	0.99
0.22	1.4	0.97
0.33	1.8	0.99
0.44	1	0.95
0.25	0.33	0.8
0.33	0.5	0.46
0.38	1.75	0.77
0	2	0.95
0	1.25	0.99
0	1	0.98
0.57	3.25	0.93
0.36	2	0.32
0.65	0.76	0.62
0.25	6	0.81
0.68	1	0.3
0.67	0.92	0.21
0.52	1.54	0.97
0.53	1	0.24
0.59	1	0.16
0.69	1	0.13
0.63	0.5	0.26
0.4	1	0.35
0.2	1	0.36
0.17	1	0.41
0.64	0.13	0.43
0.67	2	0.85
0.44	1.75	0.96
0.12	1	0.98
0	1.43	0.99
0.2	1	0.33
0.57	1.5	0.94
0.5	1.8	0.97
0.58	1.75	0.83
0.33	1	0.93
0.69	1	0.42
0.5	1	0.36
0.63	9.25	0.77
0.33	0.8	0.97
0.6	2	0.91
0.53	3	0.8
0.17	1.8	0.93
0.5	0.75	0.9
0	1.12	0.99
0.33	0.33	0.87
0.57	1	0.95
0.5	2.67	0.88
0.61	1.7	0.24
0.5	0.5	0.89
0	1.5	0.98
0.14	2	0.88
0.69	4.5	0.62
0.67	11	0.11
0.11	0.71	0.98
0.59	0.73	0.82
0.5	1.5	0.46
0	1.17	0.99
0.5	1.67	0.96
0.5	2	0.83
0.12	1.43	0.96
0.33	1.25	0.98
0.4	0.38	0.83
0	1.43	0.99
0.4	2.5	0.89
0.63	1.89	0.68
0.63	0	0.73
0.14	0.8	0.88
0	2	0.93
0	0.86	0.98
0.6	1	0.97
0	0.5	0.65
0.57	0.75	0.84
0	0.86	0.97
0	0.88	0.96
0.52	4.25	0.94
0.18	1.67	0.98
0.44	1	0.98
0.58	0.08	0.73
0.6	0.48	0.95
0.58	0.44	0.83
0.55	12.33	0.76
0	2	0.67
0.33	1	0.45
0.4	1	0.35
0.64	1.4	0.44
0.66	0.15	0.14
0	0.5	0.9
0.14	0.86	0.97
0.22	0.57	0.96
0.2	1	0.63
0.25	0.17	0.83
0.33	0.75	0.96
0.67	0.48	0.8
0.66	1.78	0.7
0.33	1	0.38
0.62	1	0.3
0.67	0.71	0.95
0.67	1	0.47
0	1.2	0.97
0	1.17	0.98
0.46	4	0.76
0.25	0.57	0.92
0	1.33	0.99
0	1.5	0.9
0.69	0.11	0.84
0.12	2	0.99
0.12	1.5	0.94
0.66	1.8	0.41
0.74	0.5	0.37
0.7	2	0.51
0.63	1	0.18
0.4	1	0.5
0.12	2.25	0.98
0.61	0.14	0.47
0.62	0.5	0.25
0.61	1	0.59
0.69	2	0.38
0.64	0.5	0.37
0.64	1.5	0.15
0.71	0.33	0.5
0.65	2.58	0.41
0.58	2	0.32
0.56	0.67	0.49
0.66	1	0.3
0.53	0.7	0.84
0.54	2.5	0.7
0.76	1	0.24
0.6	0.33	0.64
0.66	0.18	0.74
0.57	0.36	0.6
0.5	2.5	0.88
0.56	0.4	0.55
0.63	1	0.18
0.17	0.75	0.98
0.5	2.5	0.89
0.59	2.12	0.89
0.25	0.67	0.86
0.22	3	0.94
0	0.5	0.93
0.6	2	0.39
0.33	1	0.31
0.67	1	0.18
0	1.2	0.97
0.48	3.17	0.9
0	1.33	0.99
0.61	0.33	0.49
0.32	1.22	0.95
0.25	1	0.82
0.64	1	0.31
0.2	2.25	0.9
0.6	0.5	0.83
0.4	1.33	0.94
0.5	2.5	0.9
0.36	0.44	0.87
0	1.33	0.99
0.5	2.5	0.9
0	1.2	0.98
0	1.33	0.99
0.33	1.6	0.95
0.65	1.2	0.14
0.69	0.95	0.86
0.62	0.1	0.3
0.57	1	0.33
0.68	0.5	0.31
0.72	1	0.2
0	0.38	0.92
0.25	1.75	0.96
0.3	0.86	0.99
0.09	0.69	0.98
0.2	0.78	0.99
0.11	1.83	0.98
0.17	0.8	0.95
0	0.88	0.99
0.68	1	0.21
0.64	0.43	0.53
0.64	1	0.32
0.18	0.56	0.9
0.71	0.67	0.89
0.5	1	0.39
0.2	1	0.34
0.43	2	0.88
0.38	0.83	0.95
0.75	1	0.28
0.5	0.5	0.45
0.67	1.75	0.98
0.56	10	0.46
0	0.83	0.99
0.5	5	0.83
0.5	1.5	0.94
0.5	2.5	0.91
0.14	2	0.98
0.8	1.33	0.94
0.67	0.33	0.89
0.17	1	0.98
[truncated: 1,046,576+ more rows]
