# Supplementary material for: MassCube improves accuracy for metabolomics data processing from raw files to phenotype classifiers
Source: Nat Commun. 2025 Jul 1;16:5487. doi: 10.1038/s41467-025-60640-5 (PMC12216001; doi:10.1038/s41467-025-60640-5)
Supplement: Supplementary file 4 — Source Data [file 41467_2025_60640_MOESM4_ESM.zip › Source Data/Source_Data_Fig_3.xlsx]

## Sheet: Fig 3a
	MassCube		MS-DIAL 4.9	MZmine 3.9	xcms 4.0
	All detected	Length ≥ 5
NIST_Plasma_RP_pos	39637	13252	17643	5709	8215
NIST_Plasma_RP_neg	26032	9017	7411	3353	6327
Mouse_Plasma_HILIC_pos	14749	6327	4061	2893	12068
NIST_Feces_HILIC_neg	26455	7607	8309	3492	8803

## Sheet: Fig 3b
	MassCube		MS-DIAL 4.9	MZmine 3.9	xcms 4.0
	All detected	Length ≥ 5
Human_Serum_QTOF_RP_positive	6643	2865	4023	1940	4354
Mouse_Feces_QTOF_HILIC_positive	4002	1150	1705	749	1416
Fruit_Fly_QTOF_HILIC_positive	4609	1405	2089	988	1921
Urine_HILIC_negative	2997	1075	1620	680	1857

## Sheet: Fig 3c
RT	Intensity
0.00313001	0
0.00559838	0
0.00806653	0
0.0105345	0
0.0130025	0
0.0176379	0
0.0222602	0
0.0269799	0
0.0316901	0
0.0363852	0
0.0410628	0
0.0457255	0
0.0504092	0
0.0551708	0
0.0597535	0
0.0643197	0
0.0688758	0
0.0733842	0
0.0778613	0
0.0823864	0
0.0869241	0
0.091465	0
0.0967508	0
0.101208	0
0.105666	0
0.110138	0
0.114559	0
0.119023	0
0.123483	0
0.127994	0
0.132625	0
0.137124	0
0.141402	41812.7
0.145673	77149.7
0.149898	84805.8
0.154123	42936.9
0.158398	0
0.162245	0
0.166476	0
0.170701	0
0.175495	0
0.17972	0
0.183942	0
0.187755	0
0.191985	0
0.196263	0
0.200537	0
0.20466	83919.6
0.208931	284902
0.213213	672401
0.217438	1.36622e+06
0.221188	2.14215e+06
0.224938	4424865
0.228688	10484618
0.232438	13758021
0.236189	19948950
0.239938	22525740
0.243689	26847188
0.247439	21791872
0.251189	20977398
0.254939	12358674
0.258699	18116242
0.262449	23870468
0.266245	26756158
0.27	20536104
0.27375	10262256
0.277499	6.67718e+06
0.28125	3.16077e+06
0.285187	2.23153e+06
0.289418	1.83217e+06
0.293691	1.49382e+06
0.297528	1040957
0.301451	901428
0.305675	819086
0.309964	738337
0.314248	646202
0.318473	622207
0.322704	390638
0.326981	490360
0.331251	378725
0.335523	351658
0.339748	370923
0.344564	372543
0.348789	346195
0.353059	264999
0.357291	278608
0.361516	236163
0.365762	131938
0.369986	221362
0.374279	112364
0.378509	206817
0.382733	118105
0.387011	109086
0.391237	73537.2
0.395462	57357
0.399694	43261.5
0.403978	31300.8
0.408209	36913.1
0.412494	30429.8
0.416772	0
0.421043	0
0.425594	0
0.429865	0
0.434089	0
0.438314	0
0.442544	0
0.446814	0
0.450996	0
0.455276	0
0.459501	0
0.463789	0
0.46807	0
0.472159	0
0.476443	0
0.480668	0
0.48494	0
0.489221	0
0.493452	0
0.497677	0
0.50195	0
0.506221	0
0.510506	0
0.51474	0
0.518966	0
0.523236	0
0.527466	0
0.531738	0
0.536019	0
0.540306	0
0.544579	0
0.548851	0
0.553076	0
0.557306	0
0.561532	0
0.565757	0
0.569987	0
0.574212	0
0.578484	0
0.582709	0
0.586991	0
0.591217	0
0.596038	0

## Sheet: Fig 3d
	MassCube	MS-DIAL 4.9	MZmine 3.9	xcms 4.0
Double-peak	93.4783	63.0435	30.4348	28.2609
Single-peak	97.3373	89.7929	81.8047	70.2663

## Sheet: Full_result_Fig 3d
sample name	m/z	Retention time center (minute)	Rentention time window (+- minute)	Manually labeled peak number	MassCube reported number	MS-DIAL reported number	MZmine3 reported number	xcms reported number	is MassCube correct	is MS-DIAL correct	is MZmine3 correct	is xcms correct
Human_Urine_QTOF_HILIC_negative	179.055	8.052	0.2	1	1	1	1	0	TRUE	TRUE	TRUE	FALSE
Fruit_Fly_QTOF_HILIC_positive	765.213	4.178	0.2	1	1	1	0	1	TRUE	TRUE	FALSE	TRUE
NIST_Plasma_Orbitrap_RP_positive	872.769	3.729	0.2	1	1	1	1	1	TRUE	TRUE	TRUE	TRUE
Mouse_Plasma_Orbitrap_HILIC_positive	226.18	0.98	0.2	1	1	1	1	2	TRUE	TRUE	TRUE	FALSE
Human_Serum_QTOF_RP_positive	701.562	19.716	0.2	1	1	1	1	1	TRUE	TRUE	TRUE	TRUE
Mouse_Feces_QTOF_HILIC_positive	147.077	3.755	0.2	1	1	1	1	0	TRUE	TRUE	TRUE	FALSE
Human_Urine_QTOF_HILIC_negative	367.158	2.194	0.2	1	1	1	1	1	TRUE	TRUE	TRUE	TRUE
Mouse_Plasma_Orbitrap_HILIC_positive	162.113	7.734	0.2	1	1	1	1	1	TRUE	TRUE	TRUE	TRUE
NIST_Plasma_Orbitrap_RP_positive	874.785	3.877	0.2	1	1	1	1	1	TRUE	TRUE	TRUE	TRUE
Human_Serum_QTOF_RP_positive	870.759	26.67	0.2	1	1	1	1	1	TRUE	TRUE	TRUE	TRUE
Human_Urine_QTOF_HILIC_negative	129.019	14.093	0.2	1	1	1	1	1	TRUE	TRUE	TRUE	TRUE
NIST_Plasma_Orbitrap_RP_negative	822.441	3.235	0.2	1	1	1	1	1	TRUE	TRUE	TRUE	TRUE
NIST_Feces_Orbitrap_HILIC_negative	297.244	5.566	0.2	1	1	1	1	1	TRUE	TRUE	TRUE	TRUE
Human_Urine_QTOF_HILIC_negative	96.9691	12.531	0.2	1	1	1	1	1	TRUE	TRUE	TRUE	TRUE
Mouse_Plasma_Orbitrap_HILIC_positive	74.0965	4.514	0.2	1	1	1	2	6	TRUE	TRUE	FALSE	FALSE
Mouse_Feces_QTOF_HILIC_positive	592.321	2.408	0.2	1	1	1	1	1	TRUE	TRUE	TRUE	TRUE
Fruit_Fly_QTOF_HILIC_positive	217.134	3.724	0.2	1	1	1	1	0	TRUE	TRUE	TRUE	FALSE
NIST_Plasma_Orbitrap_RP_positive	931.428	1.347	0.2	1	1	1	1	1	TRUE	TRUE	TRUE	TRUE
NIST_Feces_Orbitrap_HILIC_negative	301.265	5.888	0.2	1	1	1	1	2	TRUE	TRUE	TRUE	FALSE
Human_Serum_QTOF_RP_positive	900.803	27.434	0.2	1	1	1	1	1	TRUE	TRUE	TRUE	TRUE
Fruit_Fly_QTOF_HILIC_positive	118.089	3.177	0.2	1	1	1	1	1	TRUE	TRUE	TRUE	TRUE
Fruit_Fly_QTOF_HILIC_positive	218.143	3.306	0.2	1	1	1	1	1	TRUE	TRUE	TRUE	TRUE
Human_Urine_QTOF_HILIC_negative	174.988	4.051	0.2	1	1	1	1	1	TRUE	TRUE	TRUE	TRUE
Human_Urine_QTOF_HILIC_negative	203.002	2.386	0.2	1	1	1	0	0	TRUE	TRUE	FALSE	FALSE
Human_Urine_QTOF_HILIC_negative	188.987	4.442	0.2	1	1	1	1	1	TRUE	TRUE	TRUE	TRUE
Mouse_Plasma_Orbitrap_HILIC_positive	141.093	6.172	0.2	1	1	1	1	2	TRUE	TRUE	TRUE	FALSE
Mouse_Plasma_Orbitrap_HILIC_positive	90.9767	7.734	0.2	1	1	1	1	3	TRUE	TRUE	TRUE	FALSE
NIST_Feces_Orbitrap_HILIC_negative	594.338	3.416	0.2	1	1	1	1	1	TRUE	TRUE	TRUE	TRUE
NIST_Plasma_Orbitrap_RP_positive	1517.13	2.048	0.2	1	1	1	1	1	TRUE	TRUE	TRUE	TRUE
Mouse_Feces_QTOF_HILIC_positive	192.16	3.519	0.2	1	1	1	1	0	TRUE	TRUE	TRUE	FALSE
Fruit_Fly_QTOF_HILIC_positive	702.274	3.692	0.2	1	1	1	1	0	TRUE	TRUE	TRUE	FALSE
Human_Serum_QTOF_RP_positive	1364.2	27.333	0.2	1	1	1	1	0	TRUE	TRUE	TRUE	FALSE
NIST_Plasma_Orbitrap_RP_positive	751.601	2.114	0.2	1	1	1	1	1	TRUE	TRUE	TRUE	TRUE
Mouse_Feces_QTOF_HILIC_positive	786.594	0.705	0.2	1	1	1	0	0	TRUE	TRUE	FALSE	FALSE
Fruit_Fly_QTOF_HILIC_positive	237.174	0.705	0.2	1	1	1	0	1	TRUE	TRUE	FALSE	TRUE
Fruit_Fly_QTOF_HILIC_positive	204.127	3.596	0.2	1	1	1	1	0	TRUE	TRUE	TRUE	FALSE
NIST_Plasma_Orbitrap_RP_positive	814.687	2.654	0.2	1	1	1	1	1	TRUE	TRUE	TRUE	TRUE
NIST_Plasma_Orbitrap_RP_positive	812.607	2.242	0.2	1	1	0	0	1	TRUE	FALSE	FALSE	TRUE
Human_Serum_QTOF_RP_positive	780.557	20.104	0.2	1	1	1	1	1	TRUE	TRUE	TRUE	TRUE
Mouse_Feces_QTOF_HILIC_positive	120.966	4.835	0.2	1	1	1	1	1	TRUE	TRUE	TRUE	TRUE
NIST_Plasma_Orbitrap_RP_positive	656.51	1.588	0.2	1	1	1	1	1	TRUE	TRUE	TRUE	TRUE
Mouse_Feces_QTOF_HILIC_positive	124.04	1.094	0.2	1	1	1	1	1	TRUE	TRUE	TRUE	TRUE
Human_Urine_QTOF_HILIC_negative	149.046	10.816	0.2	1	1	1	1	1	TRUE	TRUE	TRUE	TRUE
NIST_Plasma_Orbitrap_RP_negative	194.928	0.149	0.2	1	1	1	0	0	TRUE	TRUE	FALSE	FALSE
NIST_Feces_Orbitrap_HILIC_negative	272.959	0.221	0.2	1	1	1	0	1	TRUE	TRUE	FALSE	TRUE
Human_Serum_QTOF_RP_positive	877.807	27.93	0.2	1	1	1	1	1	TRUE	TRUE	TRUE	TRUE
Mouse_Plasma_Orbitrap_HILIC_positive	319.267	3.859	0.2	1	1	1	1	1	TRUE	TRUE	TRUE	TRUE
NIST_Feces_Orbitrap_HILIC_negative	248.961	8.295	0.2	1	1	1	1	1	TRUE	TRUE	TRUE	TRUE
NIST_Feces_Orbitrap_HILIC_negative	227.129	3.761	0.2	1	1	1	1	1	TRUE	TRUE	TRUE	TRUE
Human_Urine_QTOF_HILIC_negative	167.022	11.211	0.2	1	1	1	1	0	TRUE	TRUE	TRUE	FALSE
Mouse_Feces_QTOF_HILIC_positive	391.284	0.705	0.2	1	1	2	1	1	TRUE	FALSE	TRUE	TRUE
Human_Urine_QTOF_HILIC_negative	263.103	8.249	0.2	1	1	1	1	0	TRUE	TRUE	TRUE	FALSE
Fruit_Fly_QTOF_HILIC_positive	147.08	3.724	0.2	1	1	1	1	1	TRUE	TRUE	TRUE	TRUE
NIST_Plasma_Orbitrap_RP_negative	844.608	2.402	0.2	1	1	1	1	1	TRUE	TRUE	TRUE	TRUE
NIST_Feces_Orbitrap_HILIC_negative	218.104	0.578	0.2	1	1	1	1	1	TRUE	TRUE	TRUE	TRUE
Human_Urine_QTOF_HILIC_negative	368.161	2.194	0.2	1	1	1	1	1	TRUE	TRUE	TRUE	TRUE
Human_Serum_QTOF_RP_positive	703.577	21.1	0.2	1	1	1	1	1	TRUE	TRUE	TRUE	TRUE
Human_Serum_QTOF_RP_positive	811.672	23.335	0.2	1	1	1	1	1	TRUE	TRUE	TRUE	TRUE
Fruit_Fly_QTOF_HILIC_positive	166.09	1.875	0.2	1	1	1	1	1	TRUE	TRUE	TRUE	TRUE
Mouse_Plasma_Orbitrap_HILIC_positive	161.108	9.545	0.2	1	1	1	1	1	TRUE	TRUE	TRUE	TRUE
NIST_Feces_Orbitrap_HILIC_negative	230.148	3.904	0.2	1	1	1	1	1	TRUE	TRUE	TRUE	TRUE
NIST_Plasma_Orbitrap_RP_negative	761.582	2.068	0.2	1	1	1	1	2	TRUE	TRUE	TRUE	FALSE
Fruit_Fly_QTOF_HILIC_positive	480.314	0.773	0.2	1	1	1	1	1	TRUE	TRUE	TRUE	TRUE
NIST_Feces_Orbitrap_HILIC_negative	319.167	3.303	0.2	1	2	1	1	1	FALSE	TRUE	TRUE	TRUE
Mouse_Feces_QTOF_HILIC_positive	785.591	0.705	0.2	1	1	1	0	0	TRUE	TRUE	FALSE	FALSE
NIST_Plasma_Orbitrap_RP_negative	528.451	2.754	0.2	1	1	2	1	2	TRUE	FALSE	TRUE	FALSE
Human_Serum_QTOF_RP_positive	750.562	21.395	0.2	1	1	1	1	1	TRUE	TRUE	TRUE	TRUE
Human_Urine_QTOF_HILIC_negative	191.057	11.112	0.2	1	1	1	1	0	TRUE	TRUE	TRUE	FALSE
NIST_Plasma_Orbitrap_RP_negative	627.521	2.754	0.2	1	1	1	1	2	TRUE	TRUE	TRUE	FALSE
NIST_Plasma_Orbitrap_RP_positive	756.554	1.898	0.2	1	1	1	1	2	TRUE	TRUE	TRUE	FALSE
Human_Urine_QTOF_HILIC_negative	225.063	8.895	0.2	1	1	1	1	0	TRUE	TRUE	TRUE	FALSE
NIST_Plasma_Orbitrap_RP_negative	474.221	0.275	0.2	1	1	1	0	1	TRUE	TRUE	FALSE	TRUE
NIST_Plasma_Orbitrap_RP_negative	656.556	3.008	0.2	1	1	2	1	1	TRUE	FALSE	TRUE	TRUE
NIST_Feces_Orbitrap_HILIC_negative	182.046	0.4	0.2	1	1	2	0	1	TRUE	FALSE	FALSE	TRUE
NIST_Feces_Orbitrap_HILIC_negative	368.25	5.933	0.2	1	3	1	1	3	FALSE	TRUE	TRUE	FALSE
Mouse_Plasma_Orbitrap_HILIC_positive	125.986	10.275	0.2	1	1	1	1	1	TRUE	TRUE	TRUE	TRUE
NIST_Plasma_Orbitrap_RP_positive	788.606	2.284	0.2	1	1	1	1	1	TRUE	TRUE	TRUE	TRUE
Human_Serum_QTOF_RP_positive	812.619	22.616	0.2	1	1	1	1	1	TRUE	TRUE	TRUE	TRUE
Human_Urine_QTOF_HILIC_negative	243.062	9.954	0.2	1	1	1	1	0	TRUE	TRUE	TRUE	FALSE
Human_Serum_QTOF_RP_positive	806.572	20.613	0.2	1	1	1	1	1	TRUE	TRUE	TRUE	TRUE
NIST_Plasma_Orbitrap_RP_positive	459.249	0.247	0.2	1	1	1	0	1	TRUE	TRUE	FALSE	TRUE
NIST_Plasma_Orbitrap_RP_positive	1196.82	2.033	0.2	1	1	1	1	1	TRUE	TRUE	TRUE	TRUE
Mouse_Feces_QTOF_HILIC_positive	464.953	4.835	0.2	1	1	1	1	0	TRUE	TRUE	TRUE	FALSE
Fruit_Fly_QTOF_HILIC_positive	184.077	5.229	0.2	1	1	1	1	1	TRUE	TRUE	TRUE	TRUE
Fruit_Fly_QTOF_HILIC_positive	680.488	0.637	0.2	1	1	1	1	0	TRUE	TRUE	TRUE	FALSE
Mouse_Plasma_Orbitrap_HILIC_positive	120.066	8.271	0.2	1	1	1	1	3	TRUE	TRUE	TRUE	FALSE
Mouse_Plasma_Orbitrap_HILIC_positive	166.135	7.763	0.2	1	1	1	1	1	TRUE	TRUE	TRUE	TRUE
Human_Urine_QTOF_HILIC_negative	203.002	4.15	0.2	1	1	1	1	1	TRUE	TRUE	TRUE	TRUE
NIST_Feces_Orbitrap_HILIC_negative	132.03	0.298	0.2	1	1	1	0	1	TRUE	TRUE	FALSE	TRUE
NIST_Feces_Orbitrap_HILIC_negative	187.098	3.037	0.2	1	1	1	1	1	TRUE	TRUE	TRUE	TRUE
Human_Serum_QTOF_RP_positive	903.822	27.865	0.2	1	1	1	1	1	TRUE	TRUE	TRUE	TRUE
NIST_Feces_Orbitrap_HILIC_negative	397.26	5.141	0.2	1	1	1	1	1	TRUE	TRUE	TRUE	TRUE
NIST_Feces_Orbitrap_HILIC_negative	190.051	2.405	0.2	1	1	1	1	1	TRUE	TRUE	TRUE	TRUE
Human_Urine_QTOF_HILIC_negative	352.086	2.386	0.2	1	1	1	1	1	TRUE	TRUE	TRUE	TRUE
NIST_Feces_Orbitrap_HILIC_negative	227.035	3.363	0.2	1	1	1	1	2	TRUE	TRUE	TRUE	FALSE
Human_Urine_QTOF_HILIC_negative	173.995	4.051	0.2	1	1	1	1	1	TRUE	TRUE	TRUE	TRUE
Mouse_Plasma_Orbitrap_HILIC_positive	134.118	5.748	0.2	1	1	1	1	1	TRUE	TRUE	TRUE	TRUE
Fruit_Fly_QTOF_HILIC_positive	130.162	1.712	0.2	1	1	1	1	0	TRUE	TRUE	TRUE	FALSE
NIST_Plasma_Orbitrap_RP_positive	761.588	2.219	0.2	1	1	1	1	2	TRUE	TRUE	TRUE	FALSE
NIST_Plasma_Orbitrap_RP_negative	138.02	0.194	0.2	1	1	1	0	1	TRUE	TRUE	FALSE	TRUE
Mouse_Plasma_Orbitrap_HILIC_positive	159.076	8.828	0.2	1	1	1	1	1	TRUE	TRUE	TRUE	TRUE
Mouse_Plasma_Orbitrap_HILIC_positive	130.05	8.6	0.2	1	1	1	1	1	TRUE	TRUE	TRUE	TRUE
Mouse_Feces_QTOF_HILIC_positive	321.148	0.771	0.2	1	1	1	1	0	TRUE	TRUE	TRUE	FALSE
Human_Serum_QTOF_RP_positive	525.377	10.219	0.2	1	1	1	1	1	TRUE	TRUE	TRUE	TRUE
NIST_Feces_Orbitrap_HILIC_negative	316.948	8.295	0.2	1	1	1	1	1	TRUE	TRUE	TRUE	TRUE
NIST_Plasma_Orbitrap_RP_positive	758.569	2.048	0.2	1	1	1	1	1	TRUE	TRUE	TRUE	TRUE
Human_Urine_QTOF_HILIC_negative	212.002	8.448	0.2	1	1	1	1	0	TRUE	TRUE	TRUE	FALSE
Mouse_Feces_QTOF_HILIC_positive	138.938	4.835	0.2	1	1	1	1	0	TRUE	TRUE	TRUE	FALSE
NIST_Plasma_Orbitrap_RP_positive	768.59	2.14	0.2	1	1	1	2	1	TRUE	TRUE	FALSE	TRUE
Mouse_Feces_QTOF_HILIC_positive	289.139	2.629	0.2	1	1	1	1	1	TRUE	TRUE	TRUE	TRUE
NIST_Plasma_Orbitrap_RP_positive	764.574	2.288	0.2	1	1	1	1	1	TRUE	TRUE	TRUE	TRUE
NIST_Feces_Orbitrap_HILIC_negative	145.051	0.868	0.2	1	1	2	1	1	TRUE	FALSE	TRUE	TRUE
Human_Serum_QTOF_RP_positive	668.637	28.135	0.2	1	1	1	1	1	TRUE	TRUE	TRUE	TRUE
Mouse_Plasma_Orbitrap_HILIC_positive	134.06	1.352	0.2	1	1	1	1	1	TRUE	TRUE	TRUE	TRUE
NIST_Plasma_Orbitrap_RP_positive	760.585	2.219	0.2	1	1	1	1	1	TRUE	TRUE	TRUE	TRUE
Mouse_Feces_QTOF_HILIC_positive	149.064	3.755	0.2	1	1	1	1	1	TRUE	TRUE	TRUE	TRUE
Fruit_Fly_QTOF_HILIC_positive	104.11	2.945	0.2	1	1	1	0	0	TRUE	TRUE	FALSE	FALSE
Fruit_Fly_QTOF_HILIC_positive	685.267	4.178	0.2	1	1	1	0	1	TRUE	TRUE	FALSE	TRUE
Mouse_Plasma_Orbitrap_HILIC_positive	182.163	9.475	0.2	1	1	1	1	1	TRUE	TRUE	TRUE	TRUE
Fruit_Fly_QTOF_HILIC_positive	98.9866	3.986	0.2	1	1	1	1	1	TRUE	TRUE	TRUE	TRUE
NIST_Plasma_Orbitrap_RP_negative	282.252	1.048	0.2	1	1	1	1	1	TRUE	TRUE	TRUE	TRUE
Mouse_Plasma_Orbitrap_HILIC_positive	104.107	5.091	0.2	1	1	1	3	5	TRUE	TRUE	FALSE	FALSE
Human_Serum_QTOF_RP_positive	1516.13	21.265	0.2	1	1	1	1	1	TRUE	TRUE	TRUE	TRUE
NIST_Plasma_Orbitrap_RP_negative	256.236	0.959	0.2	1	1	2	1	2	TRUE	FALSE	TRUE	FALSE
NIST_Plasma_Orbitrap_RP_negative	685.648	2.826	0.2	1	1	1	1	2	TRUE	TRUE	TRUE	FALSE
Human_Serum_QTOF_RP_positive	785.657	23.465	0.2	1	1	1	1	1	TRUE	TRUE	TRUE	TRUE
Human_Urine_QTOF_HILIC_negative	82.0296	4.686	0.2	1	1	1	1	0	TRUE	TRUE	TRUE	FALSE
NIST_Plasma_Orbitrap_RP_positive	731.606	2.207	0.2	1	1	1	1	1	TRUE	TRUE	TRUE	TRUE
Mouse_Plasma_Orbitrap_HILIC_positive	122.924	6.928	0.2	1	1	1	1	2	TRUE	TRUE	TRUE	FALSE
Human_Serum_QTOF_RP_positive	801.688	24.763	0.2	1	1	1	1	1	TRUE	TRUE	TRUE	TRUE
NIST_Feces_Orbitrap_HILIC_negative	146.046	0.264	0.2	1	1	1	0	1	TRUE	TRUE	FALSE	TRUE
NIST_Plasma_Orbitrap_RP_positive	376.259	0.225	0.2	1	1	1	0	1	TRUE	TRUE	FALSE	TRUE
Mouse_Plasma_Orbitrap_HILIC_positive	192.138	0.988	0.2	1	1	1	1	1	TRUE	TRUE	TRUE	TRUE
Mouse_Feces_QTOF_HILIC_positive	112.051	2.66	0.2	1	1	1	1	1	TRUE	TRUE	TRUE	TRUE
NIST_Plasma_Orbitrap_RP_negative	279.233	0.778	0.2	1	1	1	1	1	TRUE	TRUE	TRUE	TRUE
NIST_Feces_Orbitrap_HILIC_negative	437.291	4.597	0.2	1	1	1	1	1	TRUE	TRUE	TRUE	TRUE
NIST_Plasma_Orbitrap_RP_positive	712.485	1.767	0.2	1	1	1	1	1	TRUE	TRUE	TRUE	TRUE
NIST_Plasma_Orbitrap_RP_positive	751.562	2.284	0.2	1	1	1	1	1	TRUE	TRUE	TRUE	TRUE
Mouse_Plasma_Orbitrap_HILIC_positive	244.191	1.327	0.2	1	1	1	1	1	TRUE	TRUE	TRUE	TRUE
Human_Urine_QTOF_HILIC_negative	189.041	10.57	0.2	1	1	1	1	0	TRUE	TRUE	TRUE	FALSE
Human_Serum_QTOF_RP_positive	878.82	28.427	0.2	1	1	1	1	1	TRUE	TRUE	TRUE	TRUE
Fruit_Fly_QTOF_HILIC_positive	603.16	4.017	0.2	1	1	1	1	1	TRUE	TRUE	TRUE	TRUE
Human_Serum_QTOF_RP_positive	782.573	20.2	0.2	1	1	1	0	1	TRUE	TRUE	FALSE	TRUE
Human_Urine_QTOF_HILIC_negative	465.249	7.598	0.2	1	1	1	1	0	TRUE	TRUE	TRUE	FALSE
Mouse_Plasma_Orbitrap_HILIC_positive	140.09	6.172	0.2	1	1	1	1	2	TRUE	TRUE	TRUE	FALSE
Human_Urine_QTOF_HILIC_negative	269.15	7.598	0.2	1	1	1	1	1	TRUE	TRUE	TRUE	TRUE
Fruit_Fly_QTOF_HILIC_positive	681.492	0.637	0.2	1	1	1	0	0	TRUE	TRUE	FALSE	FALSE
Fruit_Fly_QTOF_HILIC_positive	308.096	3.724	0.2	1	1	1	1	0	TRUE	TRUE	TRUE	FALSE
Fruit_Fly_QTOF_HILIC_positive	163.119	4.049	0.2	1	1	2	1	1	TRUE	FALSE	TRUE	TRUE
NIST_Feces_Orbitrap_HILIC_negative	300.262	5.888	0.2	1	1	1	1	3	TRUE	TRUE	TRUE	FALSE
NIST_Feces_Orbitrap_HILIC_negative	158.979	0.221	0.2	1	1	1	0	2	TRUE	TRUE	FALSE	FALSE
Mouse_Feces_QTOF_HILIC_positive	256.082	3.289	0.2	1	1	1	1	1	TRUE	TRUE	TRUE	TRUE
Mouse_Plasma_Orbitrap_HILIC_positive	94.0802	8.104	0.2	1	1	1	1	1	TRUE	TRUE	TRUE	TRUE
NIST_Feces_Orbitrap_HILIC_negative	392.289	4.909	0.2	1	1	1	1	1	TRUE	TRUE	TRUE	TRUE
Human_Urine_QTOF_HILIC_negative	135.029	11.012	0.2	1	1	1	1	1	TRUE	TRUE	TRUE	TRUE
Fruit_Fly_QTOF_HILIC_positive	90.0574	3.53	0.2	1	1	1	0	1	TRUE	TRUE	FALSE	TRUE
NIST_Feces_Orbitrap_HILIC_negative	368.25	5.914	0.2	1	3	1	1	3	FALSE	TRUE	TRUE	FALSE
Human_Urine_QTOF_HILIC_negative	218.997	7.853	0.2	1	1	1	0	0	TRUE	TRUE	FALSE	FALSE
NIST_Plasma_Orbitrap_RP_negative	655.553	3.008	0.2	1	1	1	1	1	TRUE	TRUE	TRUE	TRUE
Human_Serum_QTOF_RP_positive	788.61	22.385	0.2	1	1	2	0	1	TRUE	FALSE	FALSE	TRUE
Human_Serum_QTOF_RP_positive	774.567	17.597	0.2	1	1	1	0	1	TRUE	TRUE	FALSE	TRUE
Mouse_Plasma_Orbitrap_HILIC_positive	109.101	1.153	0.2	1	1	2	2	5	TRUE	FALSE	FALSE	FALSE
NIST_Feces_Orbitrap_HILIC_negative	339.216	5.306	0.2	1	1	1	1	1	TRUE	TRUE	TRUE	TRUE
NIST_Plasma_Orbitrap_RP_negative	1176.78	2.145	0.2	1	1	1	1	1	TRUE	TRUE	TRUE	TRUE
Mouse_Feces_QTOF_HILIC_positive	138.055	2.66	0.2	1	1	1	1	1	TRUE	TRUE	TRUE	TRUE
NIST_Plasma_Orbitrap_RP_negative	713.68	3.046	0.2	1	1	1	1	2	TRUE	TRUE	TRUE	FALSE
NIST_Plasma_Orbitrap_RP_negative	657.617	2.591	0.2	1	1	1	1	2	TRUE	TRUE	TRUE	FALSE
Human_Serum_QTOF_RP_positive	811.606	22.154	0.2	1	1	1	1	1	TRUE	TRUE	TRUE	TRUE
Human_Serum_QTOF_RP_positive	787.607	22.418	0.2	1	1	1	1	1	TRUE	TRUE	TRUE	TRUE
Mouse_Feces_QTOF_HILIC_positive	148.097	3.289	0.2	1	1	1	1	1	TRUE	TRUE	TRUE	TRUE
Mouse_Feces_QTOF_HILIC_positive	148.06	3.755	0.2	1	1	1	1	1	TRUE	TRUE	TRUE	TRUE
Human_Serum_QTOF_RP_positive	226.955	41.227	0.2	1	1	1	1	1	TRUE	TRUE	TRUE	TRUE
Mouse_Feces_QTOF_HILIC_positive	255.098	4.241	0.2	1	1	1	1	1	TRUE	TRUE	TRUE	TRUE
Fruit_Fly_QTOF_HILIC_positive	428.042	3.822	0.2	1	1	1	1	1	TRUE	TRUE	TRUE	TRUE
Mouse_Feces_QTOF_HILIC_positive	433.005	4.866	0.2	1	1	1	1	0	TRUE	TRUE	TRUE	FALSE
Human_Urine_QTOF_HILIC_negative	331.176	7.598	0.2	1	1	1	1	0	TRUE	TRUE	TRUE	FALSE
Mouse_Feces_QTOF_HILIC_positive	160.108	3.983	0.2	1	1	1	1	0	TRUE	TRUE	TRUE	FALSE
NIST_Plasma_Orbitrap_RP_positive	1210.81	1.872	0.2	1	1	1	1	1	TRUE	TRUE	TRUE	TRUE
Mouse_Plasma_Orbitrap_HILIC_positive	229.199	1.067	0.2	1	1	2	1	1	TRUE	FALSE	TRUE	TRUE
NIST_Plasma_Orbitrap_RP_positive	848.77	3.854	0.2	1	1	1	1	1	TRUE	TRUE	TRUE	TRUE
Human_Urine_QTOF_HILIC_negative	112.051	8.448	0.2	1	1	1	1	1	TRUE	TRUE	TRUE	TRUE
NIST_Plasma_Orbitrap_RP_negative	311.296	1.555	0.2	1	1	2	1	1	TRUE	FALSE	TRUE	TRUE
NIST_Plasma_Orbitrap_RP_positive	786.6	2.284	0.2	1	1	1	1	1	TRUE	TRUE	TRUE	TRUE
Mouse_Plasma_Orbitrap_HILIC_positive	347.298	3.407	0.2	1	1	1	1	1	TRUE	TRUE	TRUE	TRUE
NIST_Feces_Orbitrap_HILIC_negative	367.246	5.888	0.2	1	2	1	1	2	FALSE	TRUE	TRUE	FALSE
Mouse_Feces_QTOF_HILIC_positive	268.104	1.224	0.2	1	1	1	1	1	TRUE	TRUE	TRUE	TRUE
Human_Urine_QTOF_HILIC_negative	378.101	2.144	0.2	1	1	1	1	1	TRUE	TRUE	TRUE	TRUE
Mouse_Feces_QTOF_HILIC_positive	147.113	6.001	0.2	1	1	1	1	1	TRUE	TRUE	TRUE	TRUE
Human_Serum_QTOF_RP_positive	759.576	21.265	0.2	1	1	1	1	1	TRUE	TRUE	TRUE	TRUE
Mouse_Feces_QTOF_HILIC_positive	408.311	0.705	0.2	1	1	1	1	0	TRUE	TRUE	TRUE	FALSE
Mouse_Feces_QTOF_HILIC_positive	191.085	0.771	0.2	1	1	1	1	0	TRUE	TRUE	TRUE	FALSE
NIST_Feces_Orbitrap_HILIC_negative	285.244	5.584	0.2	1	1	1	1	1	TRUE	TRUE	TRUE	TRUE
NIST_Feces_Orbitrap_HILIC_negative	159.066	2.405	0.2	1	1	1	1	1	TRUE	TRUE	TRUE	TRUE
NIST_Feces_Orbitrap_HILIC_negative	452.923	8.295	0.2	1	1	1	1	1	TRUE	TRUE	TRUE	TRUE
NIST_Plasma_Orbitrap_RP_negative	630.589	2.369	0.2	1	1	1	1	1	TRUE	TRUE	TRUE	TRUE
NIST_Plasma_Orbitrap_RP_positive	614.464	1.588	0.2	1	1	1	1	1	TRUE	TRUE	TRUE	TRUE
NIST_Feces_Orbitrap_HILIC_negative	173.082	2.637	0.2	1	1	2	2	1	TRUE	FALSE	FALSE	TRUE
Mouse_Feces_QTOF_HILIC_positive	104.992	4.866	0.2	1	1	1	1	1	TRUE	TRUE	TRUE	TRUE
Mouse_Feces_QTOF_HILIC_positive	137.046	1.959	0.2	1	1	1	0	1	TRUE	TRUE	FALSE	TRUE
NIST_Plasma_Orbitrap_RP_negative	473.4	2.215	0.2	1	1	1	1	2	TRUE	TRUE	TRUE	FALSE
Fruit_Fly_QTOF_HILIC_positive	90.0575	3.888	0.2	1	1	1	1	1	TRUE	TRUE	TRUE	TRUE
Mouse_Feces_QTOF_HILIC_positive	434.189	3.95	0.2	1	1	1	1	0	TRUE	TRUE	TRUE	FALSE
Mouse_Feces_QTOF_HILIC_positive	130.05	3.755	0.2	1	1	1	1	1	TRUE	TRUE	TRUE	TRUE
NIST_Plasma_Orbitrap_RP_positive	713.489	1.767	0.2	1	1	1	1	2	TRUE	TRUE	TRUE	FALSE
Human_Serum_QTOF_RP_positive	879.823	28.427	0.2	1	1	1	1	1	TRUE	TRUE	TRUE	TRUE
Fruit_Fly_QTOF_HILIC_positive	508.01	4.082	0.2	1	1	1	1	0	TRUE	TRUE	TRUE	FALSE
NIST_Plasma_Orbitrap_RP_negative	567.391	1.682	0.2	1	1	1	1	1	TRUE	TRUE	TRUE	TRUE
NIST_Feces_Orbitrap_HILIC_negative	112.986	5.64	0.2	1	1	1	0	2	TRUE	TRUE	FALSE	FALSE
Human_Urine_QTOF_HILIC_negative	218.997	4.885	0.2	1	1	1	0	1	TRUE	TRUE	FALSE	TRUE
Mouse_Plasma_Orbitrap_HILIC_positive	147.076	8.6	0.2	1	1	1	2	1	TRUE	TRUE	FALSE	TRUE
Mouse_Plasma_Orbitrap_HILIC_positive	126.136	7.799	0.2	1	1	1	1	2	TRUE	TRUE	TRUE	FALSE
NIST_Plasma_Orbitrap_RP_positive	851.789	4	0.2	1	1	1	1	1	TRUE	TRUE	TRUE	TRUE
Human_Urine_QTOF_HILIC_negative	141.016	21.004	0.2	1	1	1	1	1	TRUE	TRUE	TRUE	TRUE
NIST_Feces_Orbitrap_HILIC_negative	129.056	1.355	0.2	1	1	1	1	1	TRUE	TRUE	TRUE	TRUE
Mouse_Feces_QTOF_HILIC_positive	176.092	3.95	0.2	1	1	1	1	1	TRUE	TRUE	TRUE	TRUE
Human_Serum_QTOF_RP_positive	759.641	23.434	0.2	1	1	2	1	1	TRUE	FALSE	TRUE	TRUE
Mouse_Feces_QTOF_HILIC_positive	140.071	3.618	0.2	1	1	1	1	1	TRUE	TRUE	TRUE	TRUE
Fruit_Fly_QTOF_HILIC_positive	361.159	3.692	0.2	1	1	1	1	0	TRUE	TRUE	TRUE	FALSE
Human_Serum_QTOF_RP_positive	781.56	20.104	0.2	1	1	2	1	1	TRUE	FALSE	TRUE	TRUE
Human_Urine_QTOF_HILIC_negative	174.99	4.686	0.2	1	1	1	0	0	TRUE	TRUE	FALSE	FALSE
Fruit_Fly_QTOF_HILIC_positive	251.19	0.705	0.2	1	1	1	0	0	TRUE	TRUE	FALSE	FALSE
NIST_Feces_Orbitrap_HILIC_negative	384.935	8.295	0.2	1	1	1	1	1	TRUE	TRUE	TRUE	TRUE
Human_Urine_QTOF_HILIC_negative	93.0343	4.051	0.2	1	1	1	1	1	TRUE	TRUE	TRUE	TRUE
Mouse_Plasma_Orbitrap_HILIC_positive	125.097	8.279	0.2	1	1	1	1	1	TRUE	TRUE	TRUE	TRUE
Human_Urine_QTOF_HILIC_negative	172.993	4.051	0.2	1	1	1	1	1	TRUE	TRUE	TRUE	TRUE
Mouse_Feces_QTOF_HILIC_positive	182.081	4.208	0.2	1	1	1	1	1	TRUE	TRUE	TRUE	TRUE
Mouse_Feces_QTOF_HILIC_positive	300.947	4.835	0.2	1	1	1	1	0	TRUE	TRUE	TRUE	FALSE
NIST_Plasma_Orbitrap_RP_positive	902.394	1.343	0.2	1	1	1	1	2	TRUE	TRUE	TRUE	FALSE
Fruit_Fly_QTOF_HILIC_positive	166.057	3.757	0.2	1	1	1	1	1	TRUE	TRUE	TRUE	TRUE
NIST_Plasma_Orbitrap_RP_positive	811.668	2.453	0.2	1	1	1	1	1	TRUE	TRUE	TRUE	TRUE
Human_Urine_QTOF_HILIC_negative	283.264	2.043	0.2	1	1	1	1	1	TRUE	TRUE	TRUE	TRUE
Fruit_Fly_QTOF_HILIC_positive	664.123	3.757	0.2	1	1	1	1	0	TRUE	TRUE	TRUE	FALSE
Fruit_Fly_QTOF_HILIC_positive	356.249	0.705	0.2	1	1	1	1	0	TRUE	TRUE	TRUE	FALSE
NIST_Feces_Orbitrap_HILIC_negative	188.056	0.361	0.2	1	1	1	0	1	TRUE	TRUE	FALSE	TRUE
NIST_Feces_Orbitrap_HILIC_negative	229.145	3.904	0.2	1	1	1	1	2	TRUE	TRUE	TRUE	FALSE
Human_Urine_QTOF_HILIC_negative	218.997	3.018	0.2	1	1	1	1	1	TRUE	TRUE	TRUE	TRUE
NIST_Plasma_Orbitrap_RP_positive	759.572	2.048	0.2	1	1	1	1	2	TRUE	TRUE	TRUE	FALSE
NIST_Plasma_Orbitrap_RP_positive	1195.82	2.033	0.2	1	1	1	1	1	TRUE	TRUE	TRUE	TRUE
Human_Serum_QTOF_RP_positive	690.622	27.333	0.2	1	1	1	1	1	TRUE	TRUE	TRUE	TRUE
Human_Serum_QTOF_RP_positive	813.623	22.647	0.2	1	1	1	1	1	TRUE	TRUE	TRUE	TRUE
Human_Serum_QTOF_RP_positive	785.592	21.524	0.2	1	1	1	1	1	TRUE	TRUE	TRUE	TRUE
Fruit_Fly_QTOF_HILIC_positive	522.362	0.842	0.2	1	1	1	1	1	TRUE	TRUE	TRUE	TRUE
NIST_Plasma_Orbitrap_RP_positive	203.083	2.052	0.2	1	1	1	2	1	TRUE	TRUE	FALSE	TRUE
NIST_Plasma_Orbitrap_RP_negative	602.558	2.128	0.2	1	1	1	1	2	TRUE	TRUE	TRUE	FALSE
Mouse_Plasma_Orbitrap_HILIC_positive	144.102	7.029	0.2	1	1	1	1	1	TRUE	TRUE	TRUE	TRUE
NIST_Feces_Orbitrap_HILIC_negative	190.928	0.016	0.2	1	1	0	0	2	TRUE	FALSE	FALSE	FALSE
Mouse_Feces_QTOF_HILIC_positive	124.04	3.289	0.2	1	1	1	0	0	TRUE	TRUE	FALSE	FALSE
Human_Serum_QTOF_RP_positive	760.579	21.233	0.2	1	1	1	0	1	TRUE	TRUE	FALSE	TRUE
NIST_Plasma_Orbitrap_RP_negative	312.299	1.555	0.2	1	1	1	1	1	TRUE	TRUE	TRUE	TRUE
NIST_Plasma_Orbitrap_RP_negative	339.265	0.215	0.2	1	1	1	0	1	TRUE	TRUE	FALSE	TRUE
Mouse_Feces_QTOF_HILIC_positive	102.055	3.755	0.2	1	1	1	1	1	TRUE	TRUE	TRUE	TRUE
NIST_Plasma_Orbitrap_RP_positive	784.585	2.095	0.2	1	1	1	1	1	TRUE	TRUE	TRUE	TRUE
Mouse_Plasma_Orbitrap_HILIC_positive	151.079	8.782	0.2	1	1	1	1	2	TRUE	TRUE	TRUE	FALSE
Human_Urine_QTOF_HILIC_negative	151.061	10.248	0.2	1	1	1	1	0	TRUE	TRUE	TRUE	FALSE
NIST_Plasma_Orbitrap_RP_negative	255.233	0.959	0.2	1	1	2	1	2	TRUE	FALSE	TRUE	FALSE
NIST_Feces_Orbitrap_HILIC_negative	591.319	3.392	0.2	1	1	1	1	1	TRUE	TRUE	TRUE	TRUE
Human_Serum_QTOF_RP_positive	758.574	21.265	0.2	1	1	1	1	1	TRUE	TRUE	TRUE	TRUE
Mouse_Feces_QTOF_HILIC_positive	284.973	4.835	0.2	1	1	1	1	0	TRUE	TRUE	TRUE	FALSE
Mouse_Plasma_Orbitrap_HILIC_positive	132.077	8.081	0.2	1	1	2	1	1	TRUE	FALSE	TRUE	TRUE
Mouse_Feces_QTOF_HILIC_positive	591.318	2.408	0.2	1	1	1	1	1	TRUE	TRUE	TRUE	TRUE
NIST_Feces_Orbitrap_HILIC_negative	593.335	3.416	0.2	1	1	1	1	1	TRUE	TRUE	TRUE	TRUE
NIST_Plasma_Orbitrap_RP_negative	686.652	2.826	0.2	1	1	1	1	2	TRUE	TRUE	TRUE	FALSE
Mouse_Plasma_Orbitrap_HILIC_positive	166.086	6.859	0.2	1	1	1	1	1	TRUE	TRUE	TRUE	TRUE
Human_Urine_QTOF_HILIC_negative	124.007	11.606	0.2	1	1	1	1	0	TRUE	TRUE	TRUE	FALSE
Mouse_Feces_QTOF_HILIC_positive	126.022	3.552	0.2	1	1	1	1	0	TRUE	TRUE	TRUE	FALSE
NIST_Feces_Orbitrap_HILIC_negative	783.579	4.909	0.2	1	1	1	1	1	TRUE	TRUE	TRUE	TRUE
Mouse_Feces_QTOF_HILIC_positive	195.123	0.807	0.2	1	1	1	1	1	TRUE	TRUE	TRUE	TRUE
Fruit_Fly_QTOF_HILIC_positive	689.218	4.212	0.2	1	1	1	1	0	TRUE	TRUE	TRUE	FALSE
Mouse_Feces_QTOF_HILIC_positive	537.17	1.959	0.2	1	1	1	1	1	TRUE	TRUE	TRUE	TRUE
Mouse_Feces_QTOF_HILIC_positive	219.117	0.737	0.2	1	1	1	1	0	TRUE	TRUE	TRUE	FALSE
Human_Serum_QTOF_RP_positive	815.704	25.156	0.2	1	1	2	1	1	TRUE	FALSE	TRUE	TRUE
NIST_Plasma_Orbitrap_RP_positive	203.084	0.247	0.2	1	1	1	0	1	TRUE	TRUE	FALSE	TRUE
NIST_Plasma_Orbitrap_RP_negative	281.249	1.048	0.2	1	1	1	1	1	TRUE	TRUE	TRUE	TRUE
NIST_Plasma_Orbitrap_RP_positive	723.569	1.898	0.2	1	1	1	1	1	TRUE	TRUE	TRUE	TRUE
NIST_Feces_Orbitrap_HILIC_negative	129.056	1.067	0.2	1	1	1	1	1	TRUE	TRUE	TRUE	TRUE
Mouse_Feces_QTOF_HILIC_positive	269.088	1.959	0.2	1	1	1	1	1	TRUE	TRUE	TRUE	TRUE
NIST_Plasma_Orbitrap_RP_negative	816.577	2.17	0.2	1	1	1	2	2	TRUE	TRUE	FALSE	FALSE
NIST_Plasma_Orbitrap_RP_negative	187.007	0.162	0.2	1	1	1	0	2	TRUE	TRUE	FALSE	FALSE
Human_Serum_QTOF_RP_positive	497.346	5.402	0.2	1	1	1	1	1	TRUE	TRUE	TRUE	TRUE
NIST_Plasma_Orbitrap_RP_negative	631.508	3.003	0.2	1	1	1	1	1	TRUE	TRUE	TRUE	TRUE
Human_Urine_QTOF_HILIC_negative	128.035	10.101	0.2	1	1	1	1	1	TRUE	TRUE	TRUE	TRUE
Fruit_Fly_QTOF_HILIC_positive	768.547	0.637	0.2	1	1	1	0	1	TRUE	TRUE	FALSE	TRUE
NIST_Feces_Orbitrap_HILIC_negative	117.019	0.369	0.2	1	1	1	0	1	TRUE	TRUE	FALSE	TRUE
Fruit_Fly_QTOF_HILIC_positive	452.283	0.773	0.2	1	1	1	1	1	TRUE	TRUE	TRUE	TRUE
Human_Serum_QTOF_RP_positive	787.672	24.379	0.2	1	1	1	1	1	TRUE	TRUE	TRUE	TRUE
Mouse_Plasma_Orbitrap_HILIC_positive	176.103	8.828	0.2	1	1	1	1	2	TRUE	TRUE	TRUE	FALSE
Mouse_Feces_QTOF_HILIC_positive	448.978	4.866	0.2	1	1	1	1	0	TRUE	TRUE	TRUE	FALSE
NIST_Feces_Orbitrap_HILIC_negative	272.231	5.306	0.2	1	1	1	1	1	TRUE	TRUE	TRUE	TRUE
Human_Serum_QTOF_RP_positive	774.567	17.308	0.2	1	1	1	1	1	TRUE	TRUE	TRUE	TRUE
NIST_Plasma_Orbitrap_RP_negative	1175.78	2.145	0.2	1	1	1	1	1	TRUE	TRUE	TRUE	TRUE
NIST_Plasma_Orbitrap_RP_positive	813.619	2.334	0.2	1	1	1	1	1	TRUE	TRUE	TRUE	TRUE
Human_Serum_QTOF_RP_positive	905.838	28.361	0.2	1	1	1	1	1	TRUE	TRUE	TRUE	TRUE
NIST_Feces_Orbitrap_HILIC_negative	520.91	8.295	0.2	1	1	1	1	1	TRUE	TRUE	TRUE	TRUE
Mouse_Plasma_Orbitrap_HILIC_positive	151.035	9.964	0.2	1	1	1	1	1	TRUE	TRUE	TRUE	TRUE
Mouse_Feces_QTOF_HILIC_positive	151.626	7.047	0.2	1	1	1	1	1	TRUE	TRUE	TRUE	TRUE
Human_Serum_QTOF_RP_positive	1517.13	21.265	0.2	1	1	1	1	1	TRUE	TRUE	TRUE	TRUE
Human_Serum_QTOF_RP_positive	807.576	20.613	0.2	1	1	1	1	1	TRUE	TRUE	TRUE	TRUE
Mouse_Feces_QTOF_HILIC_positive	146.118	4.583	0.2	1	1	1	1	1	TRUE	TRUE	TRUE	TRUE
Fruit_Fly_QTOF_HILIC_positive	196.965	3.986	0.2	1	1	1	1	0	TRUE	TRUE	TRUE	FALSE
Mouse_Feces_QTOF_HILIC_positive	593.334	2.44	0.2	1	1	2	1	1	TRUE	FALSE	TRUE	TRUE
Human_Serum_QTOF_RP_positive	691.626	27.333	0.2	1	1	1	1	1	TRUE	TRUE	TRUE	TRUE
Mouse_Plasma_Orbitrap_HILIC_positive	346.009	8.663	0.2	1	1	1	1	1	TRUE	TRUE	TRUE	TRUE
NIST_Plasma_Orbitrap_RP_positive	813.684	2.654	0.2	1	1	1	1	1	TRUE	TRUE	TRUE	TRUE
NIST_Plasma_Orbitrap_RP_negative	258.252	0.959	0.2	1	1	1	1	1	TRUE	TRUE	TRUE	TRUE
Fruit_Fly_QTOF_HILIC_positive	415.218	0.669	0.2	1	1	1	0	0	TRUE	TRUE	FALSE	FALSE
Fruit_Fly_QTOF_HILIC_positive	338.347	0.637	0.2	1	1	1	1	1	TRUE	TRUE	TRUE	TRUE
Fruit_Fly_QTOF_HILIC_positive	325.118	3.692	0.2	1	1	1	1	1	TRUE	TRUE	TRUE	TRUE
Mouse_Feces_QTOF_HILIC_positive	594.337	2.44	0.2	1	1	1	1	1	TRUE	TRUE	TRUE	TRUE
Mouse_Plasma_Orbitrap_HILIC_positive	119.09	7.153	0.2	1	2	2	2	4	FALSE	FALSE	FALSE	FALSE
Human_Serum_QTOF_RP_positive	698.612	25.026	0.2	1	1	1	1	1	TRUE	TRUE	TRUE	TRUE
NIST_Plasma_Orbitrap_RP_positive	203.084	2.261	0.2	1	1	1	2	1	TRUE	TRUE	FALSE	TRUE
Human_Urine_QTOF_HILIC_negative	188.003	4.15	0.2	1	1	1	1	1	TRUE	TRUE	TRUE	TRUE
Fruit_Fly_QTOF_HILIC_positive	202.184	2.521	0.2	1	1	1	1	0	TRUE	TRUE	TRUE	FALSE
Mouse_Feces_QTOF_HILIC_positive	515.008	4.902	0.2	1	1	1	1	0	TRUE	TRUE	TRUE	FALSE
NIST_Plasma_Orbitrap_RP_positive	611.365	1.767	0.2	1	1	1	1	1	TRUE	TRUE	TRUE	TRUE
Human_Urine_QTOF_HILIC_negative	175.984	4.686	0.2	1	1	1	1	0	TRUE	TRUE	TRUE	FALSE
Human_Urine_QTOF_HILIC_negative	94.0295	4.686	0.2	1	1	1	1	0	TRUE	TRUE	TRUE	FALSE
Mouse_Feces_QTOF_HILIC_positive	186.995	4.866	0.2	1	1	1	1	1	TRUE	TRUE	TRUE	TRUE
NIST_Plasma_Orbitrap_RP_positive	732.554	1.991	0.2	1	1	1	1	1	TRUE	TRUE	TRUE	TRUE
NIST_Plasma_Orbitrap_RP_positive	849.773	3.854	0.2	1	1	1	1	1	TRUE	TRUE	TRUE	TRUE
Fruit_Fly_QTOF_HILIC_positive	205.131	3.596	0.2	1	1	2	1	0	TRUE	FALSE	TRUE	FALSE
Mouse_Plasma_Orbitrap_HILIC_positive	173.13	6.867	0.2	1	1	1	1	2	TRUE	TRUE	TRUE	FALSE
NIST_Plasma_Orbitrap_RP_positive	787.604	2.284	0.2	1	1	1	1	1	TRUE	TRUE	TRUE	TRUE
NIST_Plasma_Orbitrap_RP_positive	812.616	2.334	0.2	1	1	1	1	1	TRUE	TRUE	TRUE	TRUE
Human_Urine_QTOF_HILIC_negative	194.928	13.672	0.2	1	1	1	1	3	TRUE	TRUE	TRUE	FALSE
Mouse_Plasma_Orbitrap_HILIC_positive	137.064	9.293	0.2	1	1	1	1	1	TRUE	TRUE	TRUE	TRUE
Mouse_Plasma_Orbitrap_HILIC_positive	347.298	3.73	0.2	1	1	1	1	1	TRUE	TRUE	TRUE	TRUE
Human_Urine_QTOF_HILIC_negative	175.025	11.8	0.2	1	1	1	1	1	TRUE	TRUE	TRUE	TRUE
NIST_Plasma_Orbitrap_RP_negative	473.218	0.275	0.2	1	1	1	0	1	TRUE	TRUE	FALSE	TRUE
NIST_Plasma_Orbitrap_RP_positive	803.632	2.207	0.2	1	1	1	1	1	TRUE	TRUE	TRUE	TRUE
Mouse_Plasma_Orbitrap_HILIC_positive	204.123	7.116	0.2	1	1	1	1	1	TRUE	TRUE	TRUE	TRUE
NIST_Feces_Orbitrap_HILIC_negative	599.526	5.891	0.2	1	1	2	1	2	TRUE	FALSE	TRUE	FALSE
NIST_Plasma_Orbitrap_RP_negative	531.469	2.681	0.2	1	1	2	2	1	TRUE	FALSE	FALSE	TRUE
Human_Urine_QTOF_HILIC_negative	182.047	4.588	0.2	1	1	1	1	1	TRUE	TRUE	TRUE	TRUE
Mouse_Feces_QTOF_HILIC_positive	175.119	5.904	0.2	1	1	1	1	1	TRUE	TRUE	TRUE	TRUE
NIST_Plasma_Orbitrap_RP_positive	460.269	0.247	0.2	1	1	1	0	1	TRUE	TRUE	FALSE	TRUE
Fruit_Fly_QTOF_HILIC_positive	126.025	3.468	0.2	1	1	1	1	1	TRUE	TRUE	TRUE	TRUE
NIST_Feces_Orbitrap_HILIC_negative	391.286	4.909	0.2	1	1	1	1	1	TRUE	TRUE	TRUE	TRUE
NIST_Feces_Orbitrap_HILIC_negative	621.508	5.936	0.2	1	2	2	1	1	FALSE	FALSE	TRUE	TRUE
NIST_Plasma_Orbitrap_RP_negative	567.536	1.324	0.2	1	1	1	1	3	TRUE	TRUE	TRUE	FALSE
Mouse_Feces_QTOF_HILIC_positive	118.086	4.174	0.2	1	1	1	0	1	TRUE	TRUE	FALSE	TRUE
Fruit_Fly_QTOF_HILIC_positive	358.264	0.705	0.2	1	1	1	1	0	TRUE	TRUE	TRUE	FALSE
Mouse_Feces_QTOF_HILIC_positive	204.087	2.502	0.2	1	1	1	1	1	TRUE	TRUE	TRUE	TRUE
Mouse_Feces_QTOF_HILIC_positive	218.944	4.835	0.2	1	1	1	1	0	TRUE	TRUE	TRUE	FALSE
Human_Serum_QTOF_RP_positive	808.589	21.003	0.2	1	1	1	1	1	TRUE	TRUE	TRUE	TRUE
NIST_Plasma_Orbitrap_RP_negative	443.248	1.519	0.2	1	1	1	1	1	TRUE	TRUE	TRUE	TRUE
Human_Serum_QTOF_RP_positive	1319.23	28.166	0.2	1	1	1	1	1	TRUE	TRUE	TRUE	TRUE
Human_Serum_QTOF_RP_positive	875.792	27.533	0.2	1	1	1	1	1	TRUE	TRUE	TRUE	TRUE
NIST_Plasma_Orbitrap_RP_negative	561.032	0.297	0.2	1	1	1	0	0	TRUE	TRUE	FALSE	FALSE
Human_Serum_QTOF_RP_positive	1320.24	28.166	0.2	1	1	1	1	1	TRUE	TRUE	TRUE	TRUE
NIST_Feces_Orbitrap_HILIC_negative	206.046	1.91	0.2	1	1	1	1	1	TRUE	TRUE	TRUE	TRUE
Mouse_Plasma_Orbitrap_HILIC_positive	187.113	7.742	0.2	1	1	1	1	1	TRUE	TRUE	TRUE	TRUE
Fruit_Fly_QTOF_HILIC_positive	136.065	1.006	0.2	1	1	1	1	1	TRUE	TRUE	TRUE	TRUE
Mouse_Plasma_Orbitrap_HILIC_positive	127.143	7.174	0.2	1	1	1	1	2	TRUE	TRUE	TRUE	FALSE
Human_Urine_QTOF_HILIC_negative	288.026	3.368	0.2	1	1	1	1	1	TRUE	TRUE	TRUE	TRUE
Human_Serum_QTOF_RP_positive	536.617	26.864	0.2	1	1	1	1	1	TRUE	TRUE	TRUE	TRUE
Fruit_Fly_QTOF_HILIC_positive	130.053	3.724	0.2	1	1	1	1	1	TRUE	TRUE	TRUE	TRUE
Fruit_Fly_QTOF_HILIC_positive	492.331	0.505	0.2	1	1	1	0	1	TRUE	TRUE	FALSE	TRUE
Human_Urine_QTOF_HILIC_negative	129.019	5.032	0.2	1	1	1	0	1	TRUE	TRUE	FALSE	TRUE
Fruit_Fly_QTOF_HILIC_positive	394.295	0.637	0.2	1	1	1	0	1	TRUE	TRUE	FALSE	TRUE
Mouse_Plasma_Orbitrap_HILIC_positive	114.066	4.831	0.2	1	1	1	3	2	TRUE	TRUE	FALSE	FALSE
Human_Urine_QTOF_HILIC_negative	195.053	8.745	0.2	1	1	1	0	0	TRUE	TRUE	FALSE	FALSE
NIST_Plasma_Orbitrap_RP_positive	873.773	3.729	0.2	1	1	1	2	1	TRUE	TRUE	FALSE	TRUE
NIST_Feces_Orbitrap_HILIC_negative	133.014	0.308	0.2	1	1	2	0	1	TRUE	FALSE	FALSE	TRUE
NIST_Feces_Orbitrap_HILIC_negative	209.082	2.723	0.2	1	1	1	1	1	TRUE	TRUE	TRUE	TRUE
Mouse_Feces_QTOF_HILIC_positive	104.107	4.271	0.2	1	1	1	1	1	TRUE	TRUE	TRUE	TRUE
NIST_Feces_Orbitrap_HILIC_negative	283.119	3.274	0.2	1	1	1	2	1	TRUE	TRUE	FALSE	TRUE
Human_Urine_QTOF_HILIC_negative	154.062	11.307	0.2	1	1	2	1	1	TRUE	FALSE	TRUE	TRUE
Mouse_Plasma_Orbitrap_HILIC_positive	61.0398	2.777	0.2	1	1	1	4	7	TRUE	TRUE	FALSE	FALSE
Human_Urine_QTOF_HILIC_negative	163.983	4.638	0.2	1	1	1	1	1	TRUE	TRUE	TRUE	TRUE
Mouse_Feces_QTOF_HILIC_positive	251.037	3.552	0.2	1	1	1	0	1	TRUE	TRUE	FALSE	TRUE
NIST_Plasma_Orbitrap_RP_positive	762.591	2.219	0.2	1	1	1	1	4	TRUE	TRUE	TRUE	FALSE
NIST_Plasma_Orbitrap_RP_positive	878.808	4	0.2	1	1	1	2	2	TRUE	TRUE	FALSE	FALSE
Mouse_Feces_QTOF_HILIC_positive	194.084	3.552	0.2	1	1	1	1	0	TRUE	TRUE	TRUE	FALSE
NIST_Plasma_Orbitrap_RP_positive	698.47	1.767	0.2	1	1	1	1	1	TRUE	TRUE	TRUE	TRUE
NIST_Plasma_Orbitrap_RP_positive	846.754	3.729	0.2	1	1	1	1	2	TRUE	TRUE	TRUE	FALSE
Mouse_Plasma_Orbitrap_HILIC_positive	347.016	8.663	0.2	1	1	1	1	1	TRUE	TRUE	TRUE	TRUE
Mouse_Plasma_Orbitrap_HILIC_positive	228.196	1.067	0.2	1	1	2	1	1	TRUE	FALSE	TRUE	TRUE
NIST_Plasma_Orbitrap_RP_negative	134.895	0.153	0.2	1	1	2	0	1	TRUE	FALSE	FALSE	TRUE
Human_Urine_QTOF_HILIC_negative	119.035	9.759	0.2	1	1	1	1	1	TRUE	TRUE	TRUE	TRUE
Mouse_Feces_QTOF_HILIC_positive	151.097	0.841	0.2	1	1	1	1	1	TRUE	TRUE	TRUE	TRUE
Mouse_Plasma_Orbitrap_HILIC_positive	160.133	6.559	0.2	1	1	1	1	1	TRUE	TRUE	TRUE	TRUE
Human_Serum_QTOF_RP_positive	675.68	16.551	0.2	1	1	1	1	1	TRUE	TRUE	TRUE	TRUE
NIST_Plasma_Orbitrap_RP_positive	789.619	2.453	0.2	1	1	1	1	2	TRUE	TRUE	TRUE	FALSE
NIST_Plasma_Orbitrap_RP_negative	850.472	3.432	0.2	1	1	1	1	1	TRUE	TRUE	TRUE	TRUE
NIST_Feces_Orbitrap_HILIC_negative	271.228	5.306	0.2	1	1	1	1	1	TRUE	TRUE	TRUE	TRUE
Human_Serum_QTOF_RP_positive	783.576	21.003	0.2	1	1	1	1	1	TRUE	TRUE	TRUE	TRUE
Fruit_Fly_QTOF_HILIC_positive	684.263	4.178	0.2	1	1	1	0	1	TRUE	TRUE	FALSE	TRUE
Fruit_Fly_QTOF_HILIC_positive	120.068	3.53	0.2	1	1	1	1	1	TRUE	TRUE	TRUE	TRUE
Human_Urine_QTOF_HILIC_negative	96.9597	13.658	0.2	1	2	1	1	1	FALSE	TRUE	TRUE	TRUE
Mouse_Feces_QTOF_HILIC_positive	426.322	0.737	0.2	1	1	1	1	0	TRUE	TRUE	TRUE	FALSE
NIST_Feces_Orbitrap_HILIC_negative	297.114	3.806	0.2	1	1	1	1	2	TRUE	TRUE	TRUE	FALSE
NIST_Feces_Orbitrap_HILIC_negative	784.582	4.909	0.2	1	1	1	1	1	TRUE	TRUE	TRUE	TRUE
Human_Serum_QTOF_RP_positive	88.1141	16.551	0.2	1	1	1	1	1	TRUE	TRUE	TRUE	TRUE
Human_Serum_QTOF_RP_positive	902.818	27.865	0.2	1	1	1	1	1	TRUE	TRUE	TRUE	TRUE
NIST_Plasma_Orbitrap_RP_positive	850.785	4	0.2	1	1	1	1	1	TRUE	TRUE	TRUE	TRUE
Human_Urine_QTOF_HILIC_negative	145.062	11.554	0.2	1	1	1	1	0	TRUE	TRUE	TRUE	FALSE
Human_Serum_QTOF_RP_positive	788.619	23.237	0.2	1	1	1	1	1	TRUE	TRUE	TRUE	TRUE
Fruit_Fly_QTOF_HILIC_positive	117.077	3.24	0.2	1	1	1	1	1	TRUE	TRUE	TRUE	TRUE
Human_Urine_QTOF_HILIC_negative	189.004	3.214	0.2	1	1	1	1	1	TRUE	TRUE	TRUE	TRUE
NIST_Plasma_Orbitrap_RP_positive	1516.13	2.048	0.2	1	1	1	1	1	TRUE	TRUE	TRUE	TRUE
NIST_Plasma_Orbitrap_RP_negative	527.447	2.754	0.2	1	1	1	1	2	TRUE	TRUE	TRUE	FALSE
NIST_Feces_Orbitrap_HILIC_negative	229.156	0.868	0.2	1	2	2	2	1	FALSE	FALSE	FALSE	TRUE
NIST_Plasma_Orbitrap_RP_negative	314.302	0.716	0.2	1	1	1	1	1	TRUE	TRUE	TRUE	TRUE
NIST_Plasma_Orbitrap_RP_negative	599.381	1.603	0.2	1	1	1	1	1	TRUE	TRUE	TRUE	TRUE
Human_Serum_QTOF_RP_positive	991.674	5.37	0.2	1	1	1	1	1	TRUE	TRUE	TRUE	TRUE
NIST_Plasma_Orbitrap_RP_negative	449.174	0.275	0.2	1	1	1	0	2	TRUE	TRUE	FALSE	FALSE
NIST_Feces_Orbitrap_HILIC_negative	245.114	0.361	0.2	1	1	1	0	1	TRUE	TRUE	FALSE	TRUE
NIST_Plasma_Orbitrap_RP_negative	339.233	1.035	0.2	1	1	1	1	1	TRUE	TRUE	TRUE	TRUE
Mouse_Plasma_Orbitrap_HILIC_positive	205.126	7.116	0.2	1	1	1	1	4	TRUE	TRUE	TRUE	FALSE
NIST_Feces_Orbitrap_HILIC_negative	193.035	0.308	0.2	1	1	1	0	1	TRUE	TRUE	FALSE	TRUE
NIST_Plasma_Orbitrap_RP_negative	365.267	1.324	0.2	1	1	1	1	1	TRUE	TRUE	TRUE	TRUE
NIST_Feces_Orbitrap_HILIC_negative	588.898	8.295	0.2	1	1	1	1	1	TRUE	TRUE	TRUE	TRUE
Mouse_Plasma_Orbitrap_HILIC_positive	175.14	6.867	0.2	1	1	1	1	1	TRUE	TRUE	TRUE	TRUE
Mouse_Plasma_Orbitrap_HILIC_positive	258.11	8.6	0.2	1	1	1	1	1	TRUE	TRUE	TRUE	TRUE
Human_Serum_QTOF_RP_positive	1315.2	27.663	0.2	1	1	1	1	1	TRUE	TRUE	TRUE	TRUE
Human_Serum_QTOF_RP_positive	496.343	4.61	0.2	1	1	1	0	1	TRUE	TRUE	FALSE	TRUE
Mouse_Plasma_Orbitrap_HILIC_positive	188.071	6.836	0.2	1	1	1	1	2	TRUE	TRUE	TRUE	FALSE
NIST_Plasma_Orbitrap_RP_positive	876.801	4	0.2	1	1	1	1	1	TRUE	TRUE	TRUE	TRUE
Human_Serum_QTOF_RP_positive	522.358	6.302	0.2	1	1	1	1	1	TRUE	TRUE	TRUE	TRUE
NIST_Feces_Orbitrap_HILIC_negative	437.291	4.909	0.2	1	1	1	1	2	TRUE	TRUE	TRUE	FALSE
Fruit_Fly_QTOF_HILIC_positive	70.0672	3.24	0.2	1	1	1	1	1	TRUE	TRUE	TRUE	TRUE
Mouse_Plasma_Orbitrap_HILIC_positive	76.0757	5.512	0.2	1	1	1	1	4	TRUE	TRUE	TRUE	FALSE
Human_Serum_QTOF_RP_positive	846.758	26.999	0.2	1	1	1	1	1	TRUE	TRUE	TRUE	TRUE
NIST_Feces_Orbitrap_HILIC_negative	110.985	0.308	0.2	1	1	1	0	2	TRUE	TRUE	FALSE	FALSE
Fruit_Fly_QTOF_HILIC_positive	220.122	1.228	0.2	1	1	1	1	1	TRUE	TRUE	TRUE	TRUE
Mouse_Plasma_Orbitrap_HILIC_positive	195.123	1.524	0.2	1	1	2	1	2	TRUE	FALSE	TRUE	FALSE
Fruit_Fly_QTOF_HILIC_positive	376.265	0.637	0.2	1	1	1	0	1	TRUE	TRUE	FALSE	TRUE
NIST_Feces_Orbitrap_HILIC_negative	241.108	2.637	0.2	1	1	1	1	3	TRUE	TRUE	TRUE	FALSE
Fruit_Fly_QTOF_HILIC_positive	198.101	3.077	0.2	1	1	1	1	2	TRUE	TRUE	TRUE	FALSE
Human_Urine_QTOF_HILIC_negative	113.054	8.448	0.2	1	1	1	1	1	TRUE	TRUE	TRUE	TRUE
Fruit_Fly_QTOF_HILIC_positive	258.115	4.178	0.2	1	1	1	0	1	TRUE	TRUE	FALSE	TRUE
NIST_Plasma_Orbitrap_RP_positive	779.632	2.345	0.2	1	1	1	1	1	TRUE	TRUE	TRUE	TRUE
Mouse_Feces_QTOF_HILIC_positive	152.057	2.859	0.2	1	1	1	0	0	TRUE	TRUE	FALSE	FALSE
NIST_Plasma_Orbitrap_RP_positive	699.473	1.767	0.2	1	1	1	1	1	TRUE	TRUE	TRUE	TRUE
NIST_Plasma_Orbitrap_RP_negative	141.017	4.907	0.2	1	1	1	1	1	TRUE	TRUE	TRUE	TRUE
Fruit_Fly_QTOF_HILIC_positive	116.087	3.24	0.2	1	1	0	0	1	TRUE	FALSE	FALSE	TRUE
NIST_Feces_Orbitrap_HILIC_negative	327.12	2.202	0.2	1	1	1	1	1	TRUE	TRUE	TRUE	TRUE
NIST_Plasma_Orbitrap_RP_positive	760.575	2.048	0.2	1	1	1	1	0	TRUE	TRUE	TRUE	FALSE
Human_Urine_QTOF_HILIC_negative	189.004	4.442	0.2	1	1	0	0	0	TRUE	FALSE	FALSE	FALSE
NIST_Plasma_Orbitrap_RP_positive	780.553	1.872	0.2	1	2	2	2	2	FALSE	FALSE	FALSE	FALSE
Human_Serum_QTOF_RP_positive	904.834	28.361	0.2	1	1	1	1	1	TRUE	TRUE	TRUE	TRUE
Mouse_Feces_QTOF_HILIC_positive	783.576	0.705	0.2	1	1	1	0	0	TRUE	TRUE	FALSE	FALSE
NIST_Plasma_Orbitrap_RP_positive	750.558	2.288	0.2	1	1	1	1	1	TRUE	TRUE	TRUE	TRUE
Human_Urine_QTOF_HILIC_negative	191.02	14.261	0.2	1	1	1	1	1	TRUE	TRUE	TRUE	TRUE
NIST_Plasma_Orbitrap_RP_negative	290.305	1.035	0.2	1	1	1	1	1	TRUE	TRUE	TRUE	TRUE
NIST_Plasma_Orbitrap_RP_positive	783.572	2.002	0.2	1	2	2	1	3	FALSE	FALSE	TRUE	FALSE
NIST_Plasma_Orbitrap_RP_negative	400.307	1.414	0.2	1	1	1	1	1	TRUE	TRUE	TRUE	TRUE
NIST_Feces_Orbitrap_HILIC_negative	159.066	1.928	0.2	1	1	1	1	1	TRUE	TRUE	TRUE	TRUE
Mouse_Plasma_Orbitrap_HILIC_positive	155.107	1.153	0.2	1	2	2	2	2	FALSE	FALSE	FALSE	FALSE
NIST_Plasma_Orbitrap_RP_positive	415.211	0.244	0.2	1	1	1	0	1	TRUE	TRUE	FALSE	TRUE
Mouse_Plasma_Orbitrap_HILIC_positive	160.076	5.859	0.2	1	1	1	1	1	TRUE	TRUE	TRUE	TRUE
NIST_Plasma_Orbitrap_RP_negative	588.386	2.338	0.2	1	1	2	1	1	TRUE	FALSE	TRUE	TRUE
Fruit_Fly_QTOF_HILIC_positive	116.073	3.24	0.2	1	1	1	1	1	TRUE	TRUE	TRUE	TRUE
Human_Urine_QTOF_HILIC_negative	117.055	8	0.2	1	1	1	1	1	TRUE	TRUE	TRUE	TRUE
Mouse_Feces_QTOF_HILIC_positive	817.58	0.771	0.2	1	1	1	1	0	TRUE	TRUE	TRUE	FALSE
Human_Urine_QTOF_HILIC_negative	161.046	12.043	0.2	1	1	1	1	1	TRUE	TRUE	TRUE	TRUE
Mouse_Feces_QTOF_HILIC_positive	801.587	0.737	0.2	1	1	1	0	0	TRUE	TRUE	FALSE	FALSE
Human_Serum_QTOF_RP_positive	783.577	20.2	0.2	1	1	1	0	1	TRUE	TRUE	FALSE	TRUE
Mouse_Plasma_Orbitrap_HILIC_positive	293.098	8.678	0.2	1	1	1	1	5	TRUE	TRUE	TRUE	FALSE
Human_Serum_QTOF_RP_positive	1316.2	27.663	0.2	1	1	1	1	1	TRUE	TRUE	TRUE	TRUE
Human_Urine_QTOF_HILIC_negative	85.0291	14.093	0.2	1	1	1	1	1	TRUE	TRUE	TRUE	TRUE
Mouse_Feces_QTOF_HILIC_positive	138.049	1.352	0.2	1	1	1	1	1	TRUE	TRUE	TRUE	TRUE
NIST_Plasma_Orbitrap_RP_positive	785.653	2.453	0.2	1	1	1	1	1	TRUE	TRUE	TRUE	TRUE
Mouse_Feces_QTOF_HILIC_positive	410.326	0.705	0.2	1	1	1	1	0	TRUE	TRUE	TRUE	FALSE
NIST_Feces_Orbitrap_HILIC_negative	112.986	6.749	0.2	1	1	0	0	1	TRUE	FALSE	FALSE	TRUE
Mouse_Plasma_Orbitrap_HILIC_positive	165.131	7.763	0.2	1	1	1	1	1	TRUE	TRUE	TRUE	TRUE
NIST_Plasma_Orbitrap_RP_negative	284.267	1.324	0.2	1	1	2	2	1	TRUE	FALSE	FALSE	TRUE
Human_Urine_QTOF_HILIC_negative	107.05	3.214	0.2	1	1	1	1	1	TRUE	TRUE	TRUE	TRUE
Human_Serum_QTOF_RP_positive	338.345	16.551	0.2	1	1	1	1	1	TRUE	TRUE	TRUE	TRUE
Mouse_Feces_QTOF_HILIC_positive	120.081	2.694	0.2	1	1	1	1	1	TRUE	TRUE	TRUE	TRUE
NIST_Plasma_Orbitrap_RP_positive	432.238	0.24	0.2	1	1	1	0	1	TRUE	TRUE	FALSE	TRUE
Fruit_Fly_QTOF_HILIC_positive	182.085	3.077	0.2	1	1	1	1	0	TRUE	TRUE	TRUE	FALSE
Mouse_Plasma_Orbitrap_HILIC_positive	117.085	4.847	0.2	1	1	1	1	3	TRUE	TRUE	TRUE	FALSE
Human_Urine_QTOF_HILIC_negative	165.042	7.752	0.2	1	1	1	1	0	TRUE	TRUE	TRUE	FALSE
NIST_Feces_Orbitrap_HILIC_negative	299.259	5.888	0.2	1	1	1	1	2	TRUE	TRUE	TRUE	FALSE
Mouse_Feces_QTOF_HILIC_positive	160.133	4.734	0.2	1	1	1	1	1	TRUE	TRUE	TRUE	TRUE
NIST_Feces_Orbitrap_HILIC_negative	367.247	5.914	0.2	1	2	1	1	2	FALSE	TRUE	TRUE	FALSE
Human_Urine_QTOF_HILIC_negative	189.99	4.442	0.2	1	1	1	1	1	TRUE	TRUE	TRUE	TRUE
NIST_Feces_Orbitrap_HILIC_negative	157.014	0.384	0.2	1	1	1	0	1	TRUE	TRUE	FALSE	TRUE
Human_Serum_QTOF_RP_positive	764.578	21.395	0.2	1	1	1	1	1	TRUE	TRUE	TRUE	TRUE
NIST_Plasma_Orbitrap_RP_negative	628.524	2.754	0.2	1	1	1	1	1	TRUE	TRUE	TRUE	TRUE
Fruit_Fly_QTOF_HILIC_positive	147.116	5.914	0.2	1	1	2	1	1	TRUE	FALSE	TRUE	TRUE
Mouse_Feces_QTOF_HILIC_positive	349.18	0.737	0.2	1	1	1	1	0	TRUE	TRUE	TRUE	FALSE
Human_Serum_QTOF_RP_positive	666.622	27.696	0.2	1	1	1	1	1	TRUE	TRUE	TRUE	TRUE
NIST_Plasma_Orbitrap_RP_positive	496.34	0.583	0.2	1	1	1	1	1	TRUE	TRUE	TRUE	TRUE
Mouse_Plasma_Orbitrap_HILIC_positive	158.108	7.422	0.2	1	1	1	1	2	TRUE	TRUE	TRUE	FALSE
Human_Urine_QTOF_HILIC_negative	109.029	4.442	0.2	1	1	1	1	1	TRUE	TRUE	TRUE	TRUE
NIST_Plasma_Orbitrap_RP_negative	391.289	4.885	0.2	1	1	1	0	1	TRUE	TRUE	FALSE	TRUE
Human_Urine_QTOF_HILIC_negative	335.049	11.211	0.2	1	1	2	0	1	TRUE	FALSE	FALSE	TRUE
NIST_Feces_Orbitrap_HILIC_negative	180.973	8.295	0.2	1	1	1	1	1	TRUE	TRUE	TRUE	TRUE
Human_Serum_QTOF_RP_positive	760.587	22.221	0.2	1	1	1	1	1	TRUE	TRUE	TRUE	TRUE
NIST_Plasma_Orbitrap_RP_negative	340.236	1.035	0.2	1	1	1	1	1	TRUE	TRUE	TRUE	TRUE
Fruit_Fly_QTOF_HILIC_positive	223.158	0.739	0.2	1	1	1	0	1	TRUE	TRUE	FALSE	TRUE
Mouse_Plasma_Orbitrap_HILIC_positive	150.058	7.407	0.2	1	1	1	1	3	TRUE	TRUE	TRUE	FALSE
NIST_Plasma_Orbitrap_RP_negative	684.587	3.205	0.2	1	1	1	2	2	TRUE	TRUE	FALSE	FALSE
NIST_Feces_Orbitrap_HILIC_negative	301.166	2.786	0.2	1	1	1	1	1	TRUE	TRUE	TRUE	TRUE
Human_Urine_QTOF_HILIC_negative	248.973	25.312	0.2	1	1	1	1	1	TRUE	TRUE	TRUE	TRUE
Mouse_Feces_QTOF_HILIC_positive	166.086	2.694	0.2	1	1	1	1	1	TRUE	TRUE	TRUE	TRUE
Mouse_Feces_QTOF_HILIC_positive	268.998	4.866	0.2	1	1	1	1	2	TRUE	TRUE	TRUE	FALSE
NIST_Feces_Orbitrap_HILIC_negative	243.124	2.574	0.2	1	1	1	2	2	TRUE	TRUE	FALSE	FALSE
NIST_Plasma_Orbitrap_RP_positive	930.424	1.347	0.2	1	1	1	1	1	TRUE	TRUE	TRUE	TRUE
Human_Urine_QTOF_HILIC_negative	178.052	8.052	0.2	1	1	1	1	0	TRUE	TRUE	TRUE	FALSE
Mouse_Feces_QTOF_HILIC_positive	116.07	3.392	0.2	1	1	1	1	1	TRUE	TRUE	TRUE	TRUE
Human_Serum_QTOF_RP_positive	768.69	24.995	0.2	1	1	1	1	1	TRUE	TRUE	TRUE	TRUE
Fruit_Fly_QTOF_HILIC_positive	703.278	3.692	0.2	1	1	1	1	1	TRUE	TRUE	TRUE	TRUE
NIST_Plasma_Orbitrap_RP_positive	877.804	4	0.2	1	1	1	1	1	TRUE	TRUE	TRUE	TRUE
Mouse_Plasma_Orbitrap_HILIC_positive	220.118	3.446	0.2	1	1	1	1	1	TRUE	TRUE	TRUE	TRUE
Human_Urine_QTOF_HILIC_negative	112.065	8.448	0.2	1	1	0	0	0	TRUE	FALSE	FALSE	FALSE
NIST_Feces_Orbitrap_HILIC_negative	621.508	5.891	0.2	1	2	2	1	1	FALSE	FALSE	TRUE	TRUE
Human_Serum_QTOF_RP_positive	810.603	22.154	0.2	1	1	1	1	1	TRUE	TRUE	TRUE	TRUE
Human_Urine_QTOF_HILIC_negative	195.052	11.606	0.2	1	1	1	1	1	TRUE	TRUE	TRUE	TRUE
Human_Urine_QTOF_HILIC_negative	134.061	8.052	0.2	1	1	1	0	1	TRUE	TRUE	FALSE	TRUE
Mouse_Feces_QTOF_HILIC_positive	162.113	4.077	0.2	1	1	1	1	1	TRUE	TRUE	TRUE	TRUE
Fruit_Fly_QTOF_HILIC_positive	348.075	3.468	0.2	1	1	1	1	1	TRUE	TRUE	TRUE	TRUE
Mouse_Plasma_Orbitrap_HILIC_positive	207.159	1.051	0.2	1	1	1	1	1	TRUE	TRUE	TRUE	TRUE
Mouse_Plasma_Orbitrap_HILIC_positive	175.119	9.475	0.2	1	1	1	1	2	TRUE	TRUE	TRUE	FALSE
Fruit_Fly_QTOF_HILIC_positive	162.116	4.049	0.2	1	1	1	1	1	TRUE	TRUE	TRUE	TRUE
Human_Serum_QTOF_RP_positive	1573.19	22.385	0.2	1	1	1	1	1	TRUE	TRUE	TRUE	TRUE
Mouse_Plasma_Orbitrap_HILIC_positive	226.952	7.734	0.2	1	1	1	1	1	TRUE	TRUE	TRUE	TRUE
NIST_Plasma_Orbitrap_RP_negative	817.58	2.17	0.2	1	1	1	2	2	TRUE	TRUE	FALSE	FALSE
Human_Urine_QTOF_HILIC_negative	174.041	12.238	0.2	1	1	1	1	0	TRUE	TRUE	TRUE	FALSE
NIST_Plasma_Orbitrap_RP_positive	734.57	2.207	0.2	1	1	1	2	2	TRUE	TRUE	FALSE	FALSE
Human_Serum_QTOF_RP_positive	784.588	21.524	0.2	1	1	1	1	1	TRUE	TRUE	TRUE	TRUE
NIST_Plasma_Orbitrap_RP_negative	445.353	1.62	0.2	1	1	2	1	1	TRUE	FALSE	TRUE	TRUE
Human_Serum_QTOF_RP_positive	850.788	27.999	0.2	1	1	1	1	1	TRUE	TRUE	TRUE	TRUE
NIST_Plasma_Orbitrap_RP_positive	1194.82	2.033	0.2	1	2	1	1	1	FALSE	TRUE	TRUE	TRUE
NIST_Plasma_Orbitrap_RP_negative	421.227	0.297	0.2	1	2	1	0	1	FALSE	TRUE	FALSE	TRUE
Fruit_Fly_QTOF_HILIC_positive	330.233	0.705	0.2	1	2	1	1	0	FALSE	TRUE	TRUE	FALSE
NIST_Plasma_Orbitrap_RP_positive	875.788	3.877	0.2	1	1	1	2	1	TRUE	TRUE	FALSE	TRUE
Mouse_Feces_QTOF_HILIC_positive	132.102	3.322	0.2	1	1	1	1	1	TRUE	TRUE	TRUE	TRUE
NIST_Feces_Orbitrap_HILIC_negative	285.1	2.574	0.2	1	1	1	1	2	TRUE	TRUE	TRUE	FALSE
NIST_Plasma_Orbitrap_RP_positive	416.215	0.24	0.2	1	1	1	0	1	TRUE	TRUE	FALSE	TRUE
Mouse_Plasma_Orbitrap_HILIC_positive	143.082	7.806	0.2	1	1	1	1	1	TRUE	TRUE	TRUE	TRUE
NIST_Plasma_Orbitrap_RP_negative	683.584	3.205	0.2	1	1	1	1	1	TRUE	TRUE	TRUE	TRUE
Mouse_Feces_QTOF_HILIC_positive	123.055	0.841	0.2	1	1	1	0	1	TRUE	TRUE	FALSE	TRUE
Human_Serum_QTOF_RP_positive	873.777	27.098	0.2	1	1	1	1	1	TRUE	TRUE	TRUE	TRUE
Human_Serum_QTOF_RP_positive	942.851	27.098	0.2	1	1	1	1	1	TRUE	TRUE	TRUE	TRUE
NIST_Plasma_Orbitrap_RP_negative	487.379	2.236	0.2	1	1	1	1	1	TRUE	TRUE	TRUE	TRUE
Mouse_Plasma_Orbitrap_HILIC_positive	138.055	7.407	0.2	1	1	2	1	3	TRUE	FALSE	TRUE	FALSE
Fruit_Fly_QTOF_HILIC_positive	175.122	5.817	0.2	1	1	1	1	1	TRUE	TRUE	TRUE	TRUE
Human_Urine_QTOF_HILIC_negative	162.99	4.686	0.2	1	1	1	1	0	TRUE	TRUE	TRUE	FALSE
Mouse_Feces_QTOF_HILIC_positive	239.149	0.807	0.2	1	1	1	1	1	TRUE	TRUE	TRUE	TRUE
NIST_Plasma_Orbitrap_RP_positive	788.616	2.453	0.2	1	1	1	1	2	TRUE	TRUE	TRUE	FALSE
NIST_Feces_Orbitrap_HILIC_negative	193.087	3.363	0.2	1	1	1	1	1	TRUE	TRUE	TRUE	TRUE
Human_Serum_QTOF_RP_positive	876.796	27.533	0.2	1	1	1	0	1	TRUE	TRUE	FALSE	TRUE
Mouse_Feces_QTOF_HILIC_positive	134.045	3.819	0.2	1	1	1	1	1	TRUE	TRUE	TRUE	TRUE
NIST_Plasma_Orbitrap_RP_positive	656.424	1.767	0.2	1	1	1	1	1	TRUE	TRUE	TRUE	TRUE
Human_Serum_QTOF_RP_positive	813.688	24.216	0.2	1	1	1	1	1	TRUE	TRUE	TRUE	TRUE
NIST_Plasma_Orbitrap_RP_positive	569.405	1.592	0.2	1	1	1	1	2	TRUE	TRUE	TRUE	FALSE
NIST_Plasma_Orbitrap_RP_negative	283.264	1.324	0.2	1	1	2	2	1	TRUE	FALSE	FALSE	TRUE
Mouse_Feces_QTOF_HILIC_positive	533.326	0.606	0.2	1	1	1	1	0	TRUE	TRUE	TRUE	FALSE
Human_Urine_QTOF_HILIC_negative	168.078	10.765	0.2	1	1	1	1	1	TRUE	TRUE	TRUE	TRUE
Fruit_Fly_QTOF_HILIC_positive	360.156	3.692	0.2	1	1	1	1	1	TRUE	TRUE	TRUE	TRUE
Fruit_Fly_QTOF_HILIC_positive	148.064	3.888	0.2	1	1	1	1	0	TRUE	TRUE	TRUE	FALSE
Human_Serum_QTOF_RP_positive	876.804	27.93	0.2	1	1	1	1	1	TRUE	TRUE	TRUE	TRUE
Mouse_Feces_QTOF_HILIC_positive	184.064	2.564	0.2	1	1	1	1	1	TRUE	TRUE	TRUE	TRUE
Mouse_Feces_QTOF_HILIC_positive	136.94	4.8	0.2	1	1	1	1	0	TRUE	TRUE	TRUE	FALSE
Mouse_Feces_QTOF_HILIC_positive	136.062	1.19	0.2	1	1	2	1	1	TRUE	FALSE	TRUE	TRUE
Mouse_Feces_QTOF_HILIC_positive	130.086	3.222	0.2	1	1	1	1	1	TRUE	TRUE	TRUE	TRUE
Human_Serum_QTOF_RP_positive	768.593	21.727	0.2	1	1	1	1	1	TRUE	TRUE	TRUE	TRUE
Human_Serum_QTOF_RP_positive	814.691	24.216	0.2	1	1	1	1	1	TRUE	TRUE	TRUE	TRUE
Mouse_Plasma_Orbitrap_HILIC_positive	250.048	6.889	0.2	1	1	1	1	2	TRUE	TRUE	TRUE	FALSE
Human_Serum_QTOF_RP_positive	784.588	21.233	0.2	1	1	1	0	1	TRUE	TRUE	FALSE	TRUE
NIST_Feces_Orbitrap_HILIC_negative	600.529	5.891	0.2	1	1	2	1	3	TRUE	FALSE	TRUE	FALSE
Human_Urine_QTOF_HILIC_negative	287.023	3.368	0.2	1	1	1	1	1	TRUE	TRUE	TRUE	TRUE
NIST_Feces_Orbitrap_HILIC_negative	128.96	0.229	0.2	1	1	1	0	2	TRUE	TRUE	FALSE	FALSE
NIST_Plasma_Orbitrap_RP_negative	655.422	1.794	0.2	1	1	1	1	1	TRUE	TRUE	TRUE	TRUE
NIST_Plasma_Orbitrap_RP_positive	787.668	2.683	0.2	1	1	1	1	1	TRUE	TRUE	TRUE	TRUE
Mouse_Plasma_Orbitrap_HILIC_positive	128.131	6.867	0.2	1	1	1	1	1	TRUE	TRUE	TRUE	TRUE
Human_Urine_QTOF_HILIC_negative	255.232	2.095	0.2	1	1	1	1	1	TRUE	TRUE	TRUE	TRUE
NIST_Plasma_Orbitrap_RP_negative	446.357	1.62	0.2	1	1	1	1	2	TRUE	TRUE	TRUE	FALSE
Human_Serum_QTOF_RP_positive	1572.19	22.418	0.2	1	1	2	1	1	TRUE	FALSE	TRUE	TRUE
Human_Urine_QTOF_HILIC_negative	383.154	3.368	0.2	1	1	1	1	1	TRUE	TRUE	TRUE	TRUE
Mouse_Plasma_Orbitrap_HILIC_positive	175.108	8.263	0.2	1	1	1	1	2	TRUE	TRUE	TRUE	FALSE
NIST_Feces_Orbitrap_HILIC_negative	368.25	5.874	0.2	1	3	1	1	3	FALSE	TRUE	TRUE	FALSE
Human_Urine_QTOF_HILIC_negative	161.987	4.638	0.2	1	1	1	1	0	TRUE	TRUE	TRUE	FALSE
Mouse_Feces_QTOF_HILIC_positive	182.081	3.222	0.2	1	1	2	0	1	TRUE	FALSE	FALSE	TRUE
Mouse_Plasma_Orbitrap_HILIC_positive	158.118	6.787	0.2	1	1	1	1	2	TRUE	TRUE	TRUE	FALSE
NIST_Feces_Orbitrap_HILIC_negative	112.986	8.295	0.2	1	1	1	1	1	TRUE	TRUE	TRUE	TRUE
Mouse_Feces_QTOF_HILIC_positive	162.055	0.771	0.2	1	1	1	1	1	TRUE	TRUE	TRUE	TRUE
Mouse_Plasma_Orbitrap_HILIC_positive	84.9598	10.268	0.2	1	1	1	1	2	TRUE	TRUE	TRUE	FALSE
Human_Serum_QTOF_RP_positive	704.581	21.1	0.2	1	1	2	1	1	TRUE	FALSE	TRUE	TRUE
NIST_Feces_Orbitrap_HILIC_negative	459.273	4.909	0.2	1	1	1	1	1	TRUE	TRUE	TRUE	TRUE
Mouse_Feces_QTOF_HILIC_positive	123.055	4.241	0.2	1	1	1	1	1	TRUE	TRUE	TRUE	TRUE
Fruit_Fly_QTOF_HILIC_positive	667.236	4.178	0.2	1	1	1	0	0	TRUE	TRUE	FALSE	FALSE
Human_Urine_QTOF_HILIC_negative	165.041	11.504	0.2	1	1	1	0	1	TRUE	TRUE	FALSE	TRUE
Human_Serum_QTOF_RP_positive	782.573	21.003	0.2	1	1	1	1	1	TRUE	TRUE	TRUE	TRUE
NIST_Plasma_Orbitrap_RP_positive	785.588	2.095	0.2	1	1	1	1	1	TRUE	TRUE	TRUE	TRUE
NIST_Plasma_Orbitrap_RP_negative	417.322	1.414	0.2	1	1	2	1	1	TRUE	FALSE	TRUE	TRUE
Human_Urine_QTOF_HILIC_negative	168.031	8.5	0.2	1	1	1	1	0	TRUE	TRUE	TRUE	FALSE
NIST_Feces_Orbitrap_HILIC_negative	295.228	5.372	0.2	1	1	2	2	1	TRUE	FALSE	FALSE	TRUE
Mouse_Plasma_Orbitrap_HILIC_positive	123.055	1.658	0.2	1	1	1	1	1	TRUE	TRUE	TRUE	TRUE
Mouse_Feces_QTOF_HILIC_positive	613.283	0.903	0.2	1	1	1	1	1	TRUE	TRUE	TRUE	TRUE
Human_Urine_QTOF_HILIC_negative	188.011	3.214	0.2	1	1	2	1	1	TRUE	FALSE	TRUE	TRUE
Human_Serum_QTOF_RP_positive	851.792	27.999	0.2	1	1	1	1	1	TRUE	TRUE	TRUE	TRUE
Mouse_Plasma_Orbitrap_HILIC_positive	130.159	2.309	0.2	1	1	2	1	1	TRUE	FALSE	TRUE	TRUE
Human_Serum_QTOF_RP_positive	872.773	27.098	0.2	1	1	1	1	1	TRUE	TRUE	TRUE	TRUE
Mouse_Plasma_Orbitrap_HILIC_positive	217.082	9.112	0.2	1	1	2	1	1	TRUE	FALSE	TRUE	TRUE
Fruit_Fly_QTOF_HILIC_positive	393.292	0.637	0.2	1	1	1	1	0	TRUE	TRUE	TRUE	FALSE
Human_Serum_QTOF_RP_positive	788.677	24.348	0.2	1	1	1	1	1	TRUE	TRUE	TRUE	TRUE
Human_Urine_QTOF_HILIC_negative	369.174	2.291	0.2	1	1	1	1	1	TRUE	TRUE	TRUE	TRUE
Human_Urine_QTOF_HILIC_negative	173.987	4.686	0.2	1	1	1	1	0	TRUE	TRUE	TRUE	FALSE
Human_Serum_QTOF_RP_positive	786.605	22.385	0.2	1	1	1	1	1	TRUE	TRUE	TRUE	TRUE
Mouse_Plasma_Orbitrap_HILIC_positive	135.095	8.081	0.2	1	1	1	1	2	TRUE	TRUE	TRUE	FALSE
Human_Urine_QTOF_HILIC_negative	220	3.018	0.2	1	1	1	1	1	TRUE	TRUE	TRUE	TRUE
Human_Urine_QTOF_HILIC_negative	173.01	14.093	0.2	1	1	1	1	1	TRUE	TRUE	TRUE	TRUE
Fruit_Fly_QTOF_HILIC_positive	156.081	4.082	0.2	1	1	1	1	1	TRUE	TRUE	TRUE	TRUE
Mouse_Plasma_Orbitrap_HILIC_positive	213.147	6.844	0.2	1	1	1	1	1	TRUE	TRUE	TRUE	TRUE
Mouse_Plasma_Orbitrap_HILIC_positive	205.097	6.836	0.2	1	1	1	1	2	TRUE	TRUE	TRUE	FALSE
NIST_Plasma_Orbitrap_RP_negative	529.463	2.681	0.2	1	1	2	2	1	TRUE	FALSE	FALSE	TRUE
NIST_Plasma_Orbitrap_RP_positive	810.6	2.242	0.2	1	1	2	1	3	TRUE	FALSE	TRUE	FALSE
Mouse_Feces_QTOF_HILIC_positive	137.046	1.383	0.2	1	1	1	1	1	TRUE	TRUE	TRUE	TRUE
Fruit_Fly_QTOF_HILIC_positive	280.096	4.212	0.2	1	1	1	0	0	TRUE	TRUE	FALSE	FALSE
Fruit_Fly_QTOF_HILIC_positive	284.978	4.247	0.2	1	1	1	1	0	TRUE	TRUE	TRUE	FALSE
Mouse_Plasma_Orbitrap_HILIC_positive	172.133	1.153	0.2	1	1	2	2	3	TRUE	FALSE	FALSE	FALSE
Mouse_Plasma_Orbitrap_HILIC_positive	85.1322	5.465	0.2	1	1	1	3	7	TRUE	TRUE	FALSE	FALSE
Mouse_Feces_QTOF_HILIC_positive	114.066	2.377	0.2	1	1	1	1	1	TRUE	TRUE	TRUE	TRUE
Mouse_Feces_QTOF_HILIC_positive	145.134	3.882	0.2	1	1	1	1	1	TRUE	TRUE	TRUE	TRUE
NIST_Plasma_Orbitrap_RP_negative	605.479	2.393	0.2	1	1	1	1	1	TRUE	TRUE	TRUE	TRUE
Human_Serum_QTOF_RP_positive	789.623	23.237	0.2	1	1	1	1	1	TRUE	TRUE	TRUE	TRUE
Human_Urine_QTOF_HILIC_negative	204.982	2.87	0.2	1	1	1	0	0	TRUE	TRUE	FALSE	FALSE
NIST_Plasma_Orbitrap_RP_negative	606.482	2.402	0.2	1	1	1	1	2	TRUE	TRUE	TRUE	FALSE
Human_Serum_QTOF_RP_positive	520.343	3.798	0.2	1	1	1	1	1	TRUE	TRUE	TRUE	TRUE
NIST_Plasma_Orbitrap_RP_negative	530.466	2.681	0.2	1	1	2	2	1	TRUE	FALSE	FALSE	TRUE
Human_Serum_QTOF_RP_positive	874.788	27.533	0.2	1	1	2	1	1	TRUE	FALSE	TRUE	TRUE
Mouse_Feces_QTOF_HILIC_positive	152.057	2.345	0.2	1	1	1	1	1	TRUE	TRUE	TRUE	TRUE
NIST_Plasma_Orbitrap_RP_negative	603.477	2.768	0.2	1	1	1	1	2	TRUE	TRUE	TRUE	FALSE
Human_Urine_QTOF_HILIC_negative	190.983	4.49	0.2	1	1	1	1	1	TRUE	TRUE	TRUE	TRUE
Human_Serum_QTOF_RP_positive	667.626	27.696	0.2	1	1	1	1	1	TRUE	TRUE	TRUE	TRUE
NIST_Feces_Orbitrap_HILIC_negative	438.294	4.909	0.2	1	1	1	1	2	TRUE	TRUE	TRUE	FALSE
Mouse_Feces_QTOF_HILIC_positive	208.061	1.478	0.2	1	1	1	1	2	TRUE	TRUE	TRUE	FALSE
Mouse_Plasma_Orbitrap_HILIC_positive	152.108	8.608	0.2	1	1	1	1	1	TRUE	TRUE	TRUE	TRUE
Fruit_Fly_QTOF_HILIC_positive	352.069	3.434	0.2	1	1	1	1	0	TRUE	TRUE	TRUE	FALSE
NIST_Plasma_Orbitrap_RP_positive	461.273	0.247	0.2	1	1	1	0	1	TRUE	TRUE	FALSE	TRUE
Human_Serum_QTOF_RP_positive	524.374	10.251	0.2	1	1	2	1	1	TRUE	FALSE	TRUE	TRUE
NIST_Plasma_Orbitrap_RP_negative	714.683	3.046	0.2	1	1	1	1	2	TRUE	TRUE	TRUE	FALSE
Mouse_Feces_QTOF_HILIC_positive	800.601	0.705	0.2	1	1	1	0	1	TRUE	TRUE	FALSE	TRUE
Human_Urine_QTOF_HILIC_negative	203.003	3.368	0.2	1	1	1	0	1	TRUE	TRUE	FALSE	TRUE
Mouse_Plasma_Orbitrap_HILIC_positive	151.096	1.595	0.2	1	1	2	1	3	TRUE	FALSE	TRUE	FALSE
Mouse_Feces_QTOF_HILIC_positive	146.118	2.925	0.2	1	1	1	0	1	TRUE	TRUE	FALSE	TRUE
Mouse_Plasma_Orbitrap_HILIC_positive	118.086	7.159	0.2	1	2	2	3	4	FALSE	FALSE	FALSE	FALSE
NIST_Plasma_Orbitrap_RP_positive	670.526	1.588	0.2	1	1	1	1	1	TRUE	TRUE	TRUE	TRUE
NIST_Plasma_Orbitrap_RP_positive	811.604	2.242	0.2	1	1	2	1	1	TRUE	FALSE	TRUE	TRUE
Fruit_Fly_QTOF_HILIC_positive	188.18	8.002	0.2	1	1	1	1	1	TRUE	TRUE	TRUE	TRUE
Human_Urine_QTOF_HILIC_negative	124.991	10.248	0.2	1	1	1	1	1	TRUE	TRUE	TRUE	TRUE
NIST_Feces_Orbitrap_HILIC_negative	622.511	5.891	0.2	1	1	2	1	1	TRUE	FALSE	TRUE	TRUE
Human_Serum_QTOF_RP_positive	676.683	16.551	0.2	1	1	1	1	1	TRUE	TRUE	TRUE	TRUE
NIST_Feces_Orbitrap_HILIC_negative	299.295	5.888	0.2	1	1	0	1	4	TRUE	FALSE	TRUE	FALSE
NIST_Plasma_Orbitrap_RP_positive	703.575	1.965	0.2	1	1	1	1	1	TRUE	TRUE	TRUE	TRUE
Human_Urine_QTOF_HILIC_negative	206.997	3.903	0.2	1	1	1	1	1	TRUE	TRUE	TRUE	TRUE
NIST_Feces_Orbitrap_HILIC_negative	164.072	0.51	0.2	1	1	1	0	1	TRUE	TRUE	FALSE	TRUE
NIST_Plasma_Orbitrap_RP_negative	474.403	2.215	0.2	1	1	1	1	2	TRUE	TRUE	TRUE	FALSE
Fruit_Fly_QTOF_HILIC_positive	195.126	0.773	0.2	1	1	1	1	1	TRUE	TRUE	TRUE	TRUE
NIST_Plasma_Orbitrap_RP_negative	601.555	2.128	0.2	1	1	1	1	1	TRUE	TRUE	TRUE	TRUE
NIST_Plasma_Orbitrap_RP_negative	587.382	2.338	0.2	1	1	2	1	1	TRUE	FALSE	TRUE	TRUE
Mouse_Plasma_Orbitrap_HILIC_positive	174.136	6.867	0.2	1	1	1	1	2	TRUE	TRUE	TRUE	FALSE
NIST_Feces_Orbitrap_HILIC_negative	421.296	5.726	0.2	1	1	1	1	2	TRUE	TRUE	TRUE	FALSE
NIST_Feces_Orbitrap_HILIC_negative	345.265	5.891	0.2	1	1	1	1	1	TRUE	TRUE	TRUE	TRUE
NIST_Plasma_Orbitrap_RP_positive	786.591	2.095	0.2	1	1	0	1	1	TRUE	FALSE	TRUE	TRUE
Mouse_Feces_QTOF_HILIC_positive	154.098	3.653	0.2	1	1	1	1	1	TRUE	TRUE	TRUE	TRUE
Human_Serum_QTOF_RP_positive	946.881	27.93	0.2	1	1	1	1	1	TRUE	TRUE	TRUE	TRUE
Mouse_Feces_QTOF_HILIC_positive	202.97	4.835	0.2	1	1	1	1	0	TRUE	TRUE	TRUE	FALSE
Human_Serum_QTOF_RP_positive	761.591	22.221	0.2	1	1	1	1	1	TRUE	TRUE	TRUE	TRUE
NIST_Plasma_Orbitrap_RP_negative	629.586	2.369	0.2	1	1	1	1	2	TRUE	TRUE	TRUE	FALSE
Human_Serum_QTOF_RP_positive	852.804	28.491	0.2	1	1	1	1	1	TRUE	TRUE	TRUE	TRUE
Human_Urine_QTOF_HILIC_negative	254.981	16.174	0.2	1	1	1	1	2	TRUE	TRUE	TRUE	FALSE
NIST_Plasma_Orbitrap_RP_positive	657.514	1.588	0.2	1	1	1	1	1	TRUE	TRUE	TRUE	TRUE
Mouse_Feces_QTOF_HILIC_positive	595.349	2.598	0.2	1	1	1	1	1	TRUE	TRUE	TRUE	TRUE
Mouse_Feces_QTOF_HILIC_positive	215.103	1.415	0.2	1	1	1	1	1	TRUE	TRUE	TRUE	TRUE
NIST_Plasma_Orbitrap_RP_negative	568.395	1.682	0.2	1	1	1	1	1	TRUE	TRUE	TRUE	TRUE
Human_Urine_QTOF_HILIC_negative	190.966	4.835	0.2	1	1	1	1	1	TRUE	TRUE	TRUE	TRUE
NIST_Feces_Orbitrap_HILIC_negative	175.025	0.361	0.2	1	1	1	0	1	TRUE	TRUE	FALSE	TRUE
Mouse_Feces_QTOF_HILIC_positive	818.583	0.771	0.2	1	1	1	0	1	TRUE	TRUE	FALSE	TRUE
NIST_Plasma_Orbitrap_RP_positive	704.578	1.965	0.2	1	1	1	1	2	TRUE	TRUE	TRUE	FALSE
Human_Serum_QTOF_RP_positive	680.485	21.395	0.2	1	1	1	1	1	TRUE	TRUE	TRUE	TRUE
NIST_Plasma_Orbitrap_RP_positive	904.827	4	0.2	2	2	2	3	3	TRUE	TRUE	FALSE	FALSE
NIST_Feces_Orbitrap_HILIC_negative	389.27	4.988	0.2	2	1	1	1	1	FALSE	FALSE	FALSE	FALSE
Human_Urine_QTOF_HILIC_negative	173.009	3.952	0.2	2	2	0	0	0	TRUE	FALSE	FALSE	FALSE
NIST_Plasma_Orbitrap_RP_positive	806.569	1.949	0.2	2	2	1	2	2	TRUE	FALSE	TRUE	TRUE
NIST_Plasma_Orbitrap_RP_negative	840.577	2.128	0.2	2	2	2	3	1	TRUE	TRUE	FALSE	FALSE
NIST_Plasma_Orbitrap_RP_negative	554.346	0.635	0.2	2	2	2	1	1	TRUE	TRUE	FALSE	FALSE
NIST_Plasma_Orbitrap_RP_positive	901.803	3.892	0.2	2	2	1	2	1	TRUE	FALSE	TRUE	FALSE
NIST_Plasma_Orbitrap_RP_positive	902.816	4	0.2	2	2	2	2	1	TRUE	TRUE	TRUE	FALSE
NIST_Feces_Orbitrap_HILIC_negative	315.254	4.988	0.2	2	2	3	1	1	TRUE	FALSE	FALSE	FALSE
NIST_Plasma_Orbitrap_RP_positive	699.502	1.872	0.2	2	2	3	2	1	TRUE	FALSE	TRUE	FALSE
NIST_Feces_Orbitrap_HILIC_negative	131.035	0.578	0.2	2	2	1	0	1	TRUE	FALSE	FALSE	FALSE
NIST_Plasma_Orbitrap_RP_positive	896.769	3.702	0.2	2	2	2	1	2	TRUE	TRUE	FALSE	TRUE
NIST_Plasma_Orbitrap_RP_negative	298.943	0.19	0.2	2	2	1	0	1	TRUE	FALSE	FALSE	FALSE
NIST_Plasma_Orbitrap_RP_negative	298.943	0.158	0.2	2	2	1	0	1	TRUE	FALSE	FALSE	FALSE
Mouse_Plasma_Orbitrap_HILIC_positive	524.371	5.425	0.2	2	2	2	2	2	TRUE	TRUE	TRUE	TRUE
NIST_Plasma_Orbitrap_RP_positive	834.6	2.17	0.2	2	2	3	2	1	TRUE	FALSE	TRUE	FALSE
NIST_Feces_Orbitrap_HILIC_negative	315.254	5.083	0.2	2	2	2	1	1	TRUE	TRUE	FALSE	FALSE
Mouse_Plasma_Orbitrap_HILIC_positive	118.086	7.337	0.2	2	2	2	3	4	TRUE	TRUE	FALSE	FALSE
NIST_Plasma_Orbitrap_RP_positive	836.616	2.242	0.2	2	2	2	1	1	TRUE	TRUE	FALSE	FALSE
NIST_Plasma_Orbitrap_RP_positive	902.812	3.892	0.2	2	2	2	2	1	TRUE	TRUE	TRUE	FALSE
NIST_Feces_Orbitrap_HILIC_negative	297.244	6.158	0.2	2	2	2	1	1	TRUE	TRUE	FALSE	FALSE
Mouse_Plasma_Orbitrap_HILIC_positive	132.102	7.183	0.2	2	2	2	2	2	TRUE	TRUE	TRUE	TRUE
Mouse_Plasma_Orbitrap_HILIC_positive	142.165	7.199	0.2	2	2	2	2	2	TRUE	TRUE	TRUE	TRUE
Mouse_Plasma_Orbitrap_HILIC_positive	142.165	7.012	0.2	2	2	2	2	2	TRUE	TRUE	TRUE	TRUE
Human_Urine_QTOF_HILIC_negative	173.009	4.1	0.2	2	2	0	0	0	TRUE	FALSE	FALSE	FALSE
NIST_Plasma_Orbitrap_RP_negative	583.386	1.659	0.2	2	2	2	1	1	TRUE	TRUE	FALSE	FALSE
Human_Urine_QTOF_HILIC_negative	187.025	3.265	0.2	2	2	1	0	0	TRUE	FALSE	FALSE	FALSE
Mouse_Plasma_Orbitrap_HILIC_positive	132.102	7.004	0.2	2	2	2	2	2	TRUE	TRUE	TRUE	TRUE
NIST_Plasma_Orbitrap_RP_positive	783.572	2.002	0.2	2	2	2	1	3	TRUE	TRUE	FALSE	FALSE
NIST_Plasma_Orbitrap_RP_positive	672.505	1.523	0.2	2	2	2	1	1	TRUE	TRUE	FALSE	FALSE
Fruit_Fly_QTOF_HILIC_positive	481.12	3.306	0.2	2	1	1	1	0	FALSE	FALSE	FALSE	FALSE
NIST_Plasma_Orbitrap_RP_positive	900.801	3.892	0.2	2	2	1	1	2	TRUE	FALSE	FALSE	TRUE
NIST_Plasma_Orbitrap_RP_positive	286.274	0.27	0.2	2	2	2	0	2	TRUE	TRUE	FALSE	TRUE
NIST_Plasma_Orbitrap_RP_positive	919.848	3.931	0.2	2	2	2	1	1	TRUE	TRUE	FALSE	FALSE
NIST_Plasma_Orbitrap_RP_positive	630.459	1.523	0.2	2	2	2	1	1	TRUE	TRUE	FALSE	FALSE
NIST_Feces_Orbitrap_HILIC_negative	131.035	0.481	0.2	2	2	1	0	1	TRUE	FALSE	FALSE	FALSE
NIST_Plasma_Orbitrap_RP_negative	375.275	1.154	0.2	2	2	3	2	1	TRUE	FALSE	TRUE	FALSE
NIST_Plasma_Orbitrap_RP_positive	903.819	4	0.2	2	2	2	2	2	TRUE	TRUE	TRUE	TRUE
NIST_Plasma_Orbitrap_RP_negative	372.276	1.15	0.2	2	2	2	1	1	TRUE	TRUE	FALSE	FALSE
NIST_Plasma_Orbitrap_RP_positive	898.785	3.752	0.2	2	2	2	1	2	TRUE	TRUE	FALSE	TRUE
NIST_Plasma_Orbitrap_RP_positive	744.59	2.177	0.2	2	2	2	2	2	TRUE	TRUE	TRUE	TRUE
NIST_Feces_Orbitrap_HILIC_negative	297.244	6.052	0.2	2	2	2	1	1	TRUE	TRUE	FALSE	FALSE
NIST_Plasma_Orbitrap_RP_positive	268.264	0.266	0.2	2	2	2	0	2	TRUE	TRUE	FALSE	TRUE
NIST_Plasma_Orbitrap_RP_positive	804.551	1.999	0.2	2	2	2	1	1	TRUE	TRUE	FALSE	FALSE
NIST_Plasma_Orbitrap_RP_negative	583.386	1.616	0.2	2	2	2	1	1	TRUE	TRUE	FALSE	FALSE
Mouse_Plasma_Orbitrap_HILIC_positive	319.267	4.091	0.2	2	1	1	1	1	FALSE	FALSE	FALSE	FALSE

## Sheet: Fig 3e
				Time (minute)
Study ID	Data repository	ID in the manuscript	sample number	MassCube	MS-DIAL 4.9	MZmine 3.9	xcms 4.0
MSV000086988	MassIVE	Orbitrap #1	125	16.4	52	18.3	63
MSV000091929	MassIVE	Orbitrap #2	360	71.4	131	78.2	255
MTBLS188	MetaboLights	TOF #1	47	1.4	9.1	2.1	16.9
MTBLS620	MetaboLights	TOF #2	428	67.1	294	60	428

## Sheet: Fig 3f left
Sample ID	Orbitrap size (MB)	Astral size (MB)
1	21.1328	163.068
2	20.7795	163.249
3	20.3725	166.638
4	20.4791	163.918
5	20.299	166.607
6	20.4649	164.862
7	20.4569	158.154
8	20.4473	167.353
9	20.3676	170.307
10	20.502	167.921
11	20.4342	169.047
12	20.4265	158.31
13	20.3856	166.512
14	20.4201	173.972
15	20.318	170.097
16	20.3187	171.931
17	20.3756	170.424
18	20.3796	173.324
19	20.438	168.52
20	20.3678	169.959
21	20.5698	165.87
22	20.3661	157.163
23	20.2714	177.373
24	20.2869	175.312
25	20.2906	168.435
26	20.3059	158.373
27	20.3874	179.144
28	20.6421	168.505
29	20.4302	170.257
30	20.4535	157.977
31	20.4598	177.136
32	20.4111	157.001
33	20.3382	177.31
34	20.4575	169.214
35	20.3001	169.014
36	20.3861	169.308
37	20.413	160.64
38	20.4538	168.94
39	20.3571	167.439
40	20.4259	171.994
41	20.4278	166.221
42	20.5802	171.84
43	20.4216	167.875
44	26.9485	175.958
45	27.1882	162.104
46	27.069	160.871
47	26.9789	175.343
48	27.1596	157.661
49	21.4117	175.774
50	21.0439	164.121
51	20.776	178.227
52	20.7843	177.202
53	20.737	179.648
54	20.7017	169.473
55	20.7627	176.629
56	20.7889	178.905
57	20.7112	180.125
58	20.6155	180.179
59	20.6369	143.576
60	20.6809	164.858
61	20.6469	164.799
62	20.6038	165.419
63	20.6224	165.856
64	20.5968	167.273
65	20.5659	167.64
66	20.6991	169.312
67	20.6574	159.119
68	20.6642	158.133
69	20.6996	159.917
70	20.6799	168.351
71	20.6981	169.795
72	20.7438	169.057
73	20.6581	170.797
74	20.7192	157.402
75	20.6745	155.831
76	20.7236	156.363
77	20.5982	177.29
78	20.6979	156.82
79	20.6835	155.015
80	20.7868	175.323
81	20.6614	168.66
82	20.6847	156.003
83	20.6086	165.391
84	20.7124	174.451
85	20.6064	175.673
86	20.647	163.758
87	20.6244	175.907
88	20.6801	176.765
89	20.6388	178.853
90	20.7091	162.712
91	20.6908	171.356
92	20.6937	155.149
93	27.2949	152.737
94	27.457	176.72
95	27.5169	164.486
96	27.4171	175.808
97	27.5051	181.957
98	20.4736	180.548
99	26.7695	153.611
100	20.5191	162.655
101	20.4979	166.351
102	20.363	166.379
103	20.3639	156.72
104	20.5411	157.394
105	27.17	167.801
106	27.1741	166.814
107	27.0107	167.531
108	26.9246	164.913
109	26.9757	166.942
110	26.7433	167.445
111	26.784	167.987
112	26.941	156.26
113	26.8859	161.87
114	20.9413	158.741
115	20.6372	172.496
116	20.5266	173.628
117	20.5129	174.195
118	20.3464	175.195
119	20.3546	172.511
120	20.4377	170.352
121	20.4409	148.714
122	20.3085	168.441
123	20.2843	168.25
124	20.2785	155.251
125	20.297	179.462
126	20.2818	167.718
127	20.2403	177.372
128	20.344	169.22
129	20.3109	155.105
130	20.3081	178.139
131	20.3418	153.698
132	20.3296	176.905
133	20.3229	170.277
134	20.3796	170.279
135	20.353	177.568
136	20.1767	166.705
137	20.1423	172.763
138	20.1245	164.913
139	20.1106	171.535
140	20.2183	165.874
141	20.2285	166.814
142	20.3723	164.434
143	20.316	166.592
144	20.2915	160.57
145	20.1793	160.058
146	20.1478	175.904
147	20.2273	163.744
148	20.2881	175.127
149	20.2646	174.308
150	20.4064	175.277
151	20.4268	179.371
152	20.4169	176.255
153	20.3778	176.13
154	20.2903	176.974
155	20.3467	176.872
156	20.3608	176.519
157	20.2438	176.949
158	26.8931	169.885
159	26.8248	163.321
160	26.9892	161.599
161	26.9658	162.342
162	26.9737	157.753
163	21.1829	157.218
164	20.8072	156.773
165	20.7516	156.977
166	20.8386	164.95
167	20.8036	157.914
168	20.7839	160.623
169	20.9591	162.148
170	20.8905	162.872
171	20.877	164.275
172	20.8771	165.068
173	20.6979	162.752
174	20.7405	164.533
175	20.6798	163.911
176	20.6456	162.337
177	20.6355	165.758
178	20.5305	164.452
179	20.6004	163.249
180	20.6004	165.72
181	20.7337	164.857
182	20.5426	164.292
183	20.394	164.988
184	20.3097	165.578
185	20.502	165.779
186	20.3215	164.642
187	20.5208	166.91
188	20.503	155.849
189	20.4887	165.074
190	20.5021	165.089
191	20.324	164.542
192	20.3439	164.966
193	20.4728	169.169
194	20.5633	166.922
195	20.4816	158.348
196	20.5758	164.496
197	20.3792	163.173
198	20.4082	157.462
199	20.4102	164.684
200	20.5104	163.781
201	20.3235	157.883
202	20.3921	159.211
203	20.5759	163.071
204	20.3816	158.047
205	20.4501	164.326
206	20.3887	165.636
207	20.5527	166.814
208	20.3345	159.997
209	20.3334	158.584
210	20.3262	158.684
211	20.5014	164.781
212	20.5231	165.103
213	20.4602	163.659
214	20.4751	158.326
215	20.3386	166.471
216	20.4531	158.052
217	20.4532	165.09
218	20.5268	158.714
219	20.3733	157.309
220	20.4817	157.532
221	20.488	163.052
222	20.3415	158.514
223	20.4313	158.026
224	20.4404	163.16
225	20.512	163.859
226	20.6355	163.901
227	20.511	156.926
228	20.4425	164.908
229	20.3165	166.731
230	20.5049	166.548
231	20.3068	167.642
232	20.3309	167.44
233	20.4387	168.35
234	20.3686	168.323
235	20.2937	168.03
236	20.4282	167.436
237	20.4426	167.848
238	20.4292	167.261
239	20.4645	168.047
240	20.3875	168.013
241	20.4407	169.069
242	20.3037	166.453
243	20.3563	168.712
244	20.4404	168.965
245	20.4245	168.271
246	20.4936	168.495
247	20.3234	171.007
248	20.4777	169.983
249	20.482	169.183
250	20.2338	170.269
251	20.3833	170.384
252	20.3652	167.745
253	20.4838	169.184
254	20.282	168.079
255	20.4749	168.128
256	20.2889	168.7
257	20.342	172.087
258	20.3918	170.78
259	20.3057	171.012
260	20.4267	170.689
261	20.286	171.253
262	20.3846	172.108
263	20.4151	170.857
264	20.3379	171.172
265	20.4598	170.365
266	20.2639	171.056
267	20.383	170.79
268	20.45	171.672
269	20.4204	169.233
270	20.4047	169.127
271	20.4056	171.318
272	20.2864	171.566
273	20.3952	169.189
274	20.2545	169.194
275	20.2378	142.242
276	20.432	157.136
277	20.3616	162.316
278	20.3478	158.568
279	20.3795	160.382
280	20.378	160.206
281	20.3591	156.11
282	20.3516	156.282
283	20.443	158.19
284	20.4487	156.493
285	20.3779	163.889
286	20.4328	161.836
287	20.3217	162.832
288	20.3055	163.685
289	20.3047	165.341
290	20.5238	164.463
291	20.4677	170.43
292	20.2056	163.871
293	20.4025	171.572
294	20.3468	158.422
295	20.4208	168.834
296	20.3921	171.368
297	20.3154	172.847
298	20.4256	166.444
299	20.2882	167.06
300	20.4121	168.33
301	20.3062	168.154
302	20.5011	168.351
303	20.3296	169.538
304	20.3984	169.852
305	20.3051	171.888
306	20.4497	170.991
307	20.3172	169.77
308	20.3083	172.324
309	20.4026	171.337
310	20.2809	170.877
311	20.3573	173.919
312	20.1845	170.967
313	20.3482	172.592
314	20.1561	171.693
315	20.1723	170.647
316	20.5192	169.932
317	20.3088	173.163
318	20.2192	171.005
319	20.2485	169.559
320	20.1777	169.882
321	20.4174	171.572
322	20.2199	173.191
323	20.2705	172.454
324	20.3336	174.148
325	20.2579	171.329
326	20.0919	170.126
327	20.4207	174.278
328	20.3281	171.076
329	20.3382	173.054
330	20.2985	171.293
331	20.3988	176.357
332	20.4076	173.395
333	20.4081	174.567
334	20.3138	171.534
335	20.2607	173.189
336	20.3662	171.573
337	20.3419	171.526
338	20.4242	173.011
339	20.391	172.423
340	20.3814	172.16
341	20.3594	172.319
342	20.4115	174.685
343	20.4286	171.068
344	20.2724	170.921
345	20.3122	169.946
346	20.4886	171.691
347	20.3295	158.793
348	20.2775	172.555
349	20.2828	158.422
350	20.3435	170.974
351	20.2781	168.915
352	20.5811	172.163
353	20.3923	173.489
354	20.372	171.317
355	20.2867	172.047
356	20.4072	171.125
357	20.5057	170.125
358	20.3995	167.084
359	20.3875	165.521
360	20.5152	165.591
361	20.4179	166.094
362	20.2525	168.923
363	20.2912	171.582
364	20.4139	168.027
365	20.4007	167.198
366	20.3247	169.415
367	20.4137	167.335
368	20.3425	161.734
369	20.4861	164.487
370	20.4349	167.357
371	20.4886	164.566
372	20.5494	165.836
373	20.2321	165.324
374	20.2627	165.454
375	20.3301	165.46
376	20.3007	168.511
377	20.2641	166.254
378	20.2581	169.017
379	20.3075	167.893
380	20.3072	167.551
381	20.3127	169.729
382	20.2587	166.433
383	20.2624	168.96
384	20.3324	169.004
385	20.3796	167.636
386	20.2674	166.129
387	20.3462	171.12
388	20.3936	168.111
389	20.2147	167.703
390	20.2681	168.171
391	20.3424	168.605
392	20.3285	168.555
393	20.4716	169.172
394	20.3867	168.267
395	20.387	169.476
396	20.183	168.458
397	20.2599	168.834
398	20.3329	162.579
399	20.2518	166.172
400	20.2615	167.544
401	20.2841	157.299
402	20.243	178.443
403	20.1698	155.189
404	20.309	179.511
405	20.4564	177.684
406	20.2562	161.99
407	20.3069	163.515
408	20.4068	166.612
409	20.2834	165.649
410	20.2224	154.436
411	20.4577	165.967
412	20.3396	164.987
413	20.3166	162.583
414	20.327	165.513
415	20.3864	166.668
416	20.3405	167.889
417	20.3557	167.548
418	20.1742	167.882
419	20.177	158.335
420	20.318	176.656
421	20.2596	169.295
422	20.5481	155.675
423	20.4284	167.88
424	20.3272	168.02
425	20.2766	168.066
426	20.3296	168.277
427	20.3802	169.504
428	20.2971	171.558
429	20.4039	169.406
430	20.3151	168.993
431	20.4497	167.896
432	20.2696	213.273
433	20.3178	166.438
434	20.4159	156.947
435	20.3127	178.005
436	20.2744	164.994
437	20.4197	167.838
438	20.2498	157.082
439	20.3596	154.455
440	20.4171	166.367
441	20.3078	165.683
442	20.3433	168.227
443	20.3102	166.753
444	20.352	164.239
445	20.3892	168.516
446	20.1845	166.117
447	20.3329	167.581
448	20.3432	166.904
449	20.3017	166.778
450	20.4633	166.409
451	20.3001	170.153
452	20.297	171.668
453	20.2802	170.772
454	20.3709	171.088
455	20.4204	174.964
456	20.1929	170.801
457	20.3192	172.633
458	20.38	171.796
459	20.4357	171.049
460	20.4446	169.066
461	20.3172	159.794
462	20.3973	169.23
463	20.4553	166.022
464	20.3031	171.246
465	20.3631	170.069
466	20.4987	171.976
467	20.3278	171.374
468	20.3607	173.057
469	20.3158	171.071
470	20.5107	167.847
471	20.3944	171.899
472	20.3611	176.868
473	20.4019	174.828
474	20.3244	169.054
475	20.422	168.086
476	20.4716	168.213
477	20.3666	171.981
478	20.3141	173.634
479	20.3745	175.642
480	20.4204	179.059
481	20.4184	179.364
482	20.4262	178.467
483	20.3347	179.752
484	20.1334	178.829
485	20.31	175.679
486	20.1864	178.14
487	20.4174	177.657
488	20.3393	178.487
489	20.2411	178.958
490	20.1264	176.901
491	20.3139	176.473
492	20.2945	167.896
493	20.3264	173.459
494	20.1889	175.302
495	20.2999	167.756
496	20.4008	179.426
497	20.2887	178.927
498	20.2148	180.667
499	20.2735	180.288
500	20.403	179.381
501	20.3493	173.971
502	20.2407	180.348
503	20.2611	177.826
504	20.1869	176.975
505	20.365	176.057
506	20.3012	172.09
507	20.1786	176.013
508	20.3196	176.195
509	20.4041	176.425
510	20.243	180.013
511	20.3732	175.888
512	20.1536	178.162
513	20.4665	177.703
514	20.4006	162.291
515	20.4493	175.618
516	20.8645	176.973
517	20.3697	171.978
518	20.8437	176.035
519	20.2525	162.401
520	20.3159	172.046
521	20.4423	172.507
522	20.2904	176.398
523	20.387	175.044
524	20.3576	176.541
525	20.2479	176.803
526	20.3156	178.222
527	20.2655	177.251
528	20.3663	176.087
529	20.3237	177.852
530	20.2918	176.775
531	20.2785	175.203
532	20.4485	173.734
533	20.3274	176.045
534	20.3384	160.538
535	20.1032	175.896
536	20.4774	177.147
537	20.287	175.517
538	20.2595	159.351
539	20.4148	179.22
540	20.2775	177.636
541	20.367	175.211
542	20.4073	177.821
543	20.2789	176.845
544	20.3759	175.659
545	20.3934	177.289
546	20.1969	179.757
547	20.3671	176.846
548	20.3092	178.152
549	20.2951	179.856
550	20.3066	174.78
551	20.5016	165.037
552	20.3597	164.762
553	20.401	175.382
554	20.3522	163.324
555	20.2702	178.1
556	20.3833	173.269
557	20.3149	175.131
558	20.3782	176.133
559	20.2518	176.511
560	20.3486	174.368
561	20.3389	177.85
562	20.3889	176.772
563	20.4489	178.072
564	20.339	178.265
565	20.3417	181.206
566	20.3984	180.205
567	20.372	178.654
568	20.5119	177.14
569	20.3827	177.239
570	20.2691	177.473
571	20.3471	176.186
572	20.3106	178.018
573	20.3453	175.437
574	20.3515	176.57
575	20.4342	176.708
576	20.2247	174.874
577	20.401	174.363
578	20.4606	176.57
579	20.3492	179.75
580	20.4422	177.385
581	20.2835	177.619
582	20.3937	174.903
583	20.5058	178.405
584	20.371	172.682
585	20.3831	176.753
586	20.3866	177.652
587	20.2876	175.855
588	20.2762	173.451
589	20.4012	174.906
590	20.3668	175.904
591	20.3014	178.307
592	20.2261	175.518
593	20.3566	175.58
594	20.362	177.846
595	26.9537	177.728
596	26.9287	176.299
597	26.8939	177.076
598	26.8241	176.065
599	26.8811	178.662
600	27.0451	176.589
601	26.8856	177.698
602	26.9924	177.265
603	26.8914	175.503
604	26.6806	178.653
605	27.0173	178.381
606	27.0044	175.615
607	26.8187	177.384
608	26.9816	175.665
609	26.7627	177.914
610	26.8863	174.748
611	27.1886	176.748
612	27.041	176.786
613	27.1709	177.636
614	26.8492	180.271
615	26.9198	177.313
616	27.0247	179.748
617	27.0171	177.928
618	27.0607	177.682
619	27.1042	177.479
620	27.0768	175.096
621	26.9721	180.914
622	26.9787	177.976
623	26.8289	178.55
624	26.8955	176.53
625	26.9771	177.063
626	26.6889	177.119
627	27.031	177.027
628	27.027	178.088
629	26.9823	179.613
630	26.6918	178.784
631	26.8779	181.828
632	26.8374	178.729
633	27.1831	179.465
634	27.0618	180.427
635	26.9844	179.151
636		177.15

## Sheet: Fig 3f right
Time (minute)	Memory usage (GB)
0	0.185226
0.0518094	0.186844
0.103648	0.186844
0.155455	0.186844
0.207276	0.186844
0.259027	0.186844
0.310818	0.186844
0.362579	0.186844
0.414337	0.186844
0.46615	0.186844
0.517971	0.186844
0.569722	0.186844
0.62156	0.186859
0.673397	0.186859
0.725235	0.186859
0.777073	0.186859
0.828837	0.186859
0.880663	0.186859
0.932492	0.186859
0.984319	0.186859
1.03604	0.186859
1.08783	0.186859
1.13966	0.186859
1.1915	0.186859
1.24334	0.186859
1.29516	0.186859
1.34693	0.186859
1.39872	0.186859
1.45055	0.186859
1.50237	0.186859
1.55413	0.186859
1.60597	0.186859
1.65773	0.186859
1.70951	0.186859
1.76132	0.186859
1.81308	0.186859
1.86492	0.186859
1.91993	0.50676
1.97761	1.28523
2.02956	1.18164
2.09695	1.33798
2.1489	1.67415
2.22133	1.77547
2.27321	2.07874
2.34199	2.29572
2.413	2.82726
2.52324	3.17924
2.57527	3.6698
2.71566	4.11308
2.84049	4.39613
2.89257	4.83023
2.94444	5.0681
3.08722	5.07474
3.13988	5.85179
3.19169	5.66438
3.24339	5.65323
3.2952	5.63799
3.34692	5.63799
3.39867	5.63799
3.45047	5.63799
3.50224	5.63799
3.55407	5.63799
3.60585	5.63799
3.65766	5.63799
3.70942	5.63776
3.76121	5.63776
3.81293	5.63446
3.86468	5.54144
4.04592	6.04607
4.09792	6.68518
4.15262	6.56631
4.20444	7.09715
4.25639	6.96454
4.30816	6.96454
4.36026	5.57565
4.58251	7.12518
4.63692	7.95607
4.68873	8.18365
4.98259	8.74342
5.03455	8.71477
5.08631	8.61565
5.13821	8.63689
5.19015	8.1712
5.24196	8.1712
5.2938	8.13885
5.34555	7.92809
5.39739	7.88409
5.44923	7.17805
5.50099	6.52406
5.55282	6.4146
5.60469	6.58755
5.65647	6.58755
5.70824	6.58543
5.76001	6.57132
5.81178	6.57132
5.86355	6.44196
5.9153	6.15265
5.96721	5.46564
6.01913	4.854
6.07095	4.375
6.48082	9.10214
6.53267	8.4355
6.58466	7.92592
6.63673	7.63391
6.68869	5.67386
6.74074	4.30544
7.35503	8.12694
7.40711	6.64932
7.45909	5.20154
7.51087	5.4135
7.56287	5.16905
7.61487	5.05089
7.66688	5.04774
7.71888	4.93437
7.77088	4.93437
7.82288	4.9146
7.87489	4.85176
7.92689	4.49451
7.97889	4.17007
8.0309	4.17007
8.08277	4.02562
8.13461	3.91446
8.18645	3.89311
8.23828	3.89311
8.29012	3.67747
8.34195	3.66786
8.39379	3.27943
8.84911	10.4089
8.90088	8.53439
8.95283	7.71803
9.06465	1.4061
9.11643	1.34125
9.16827	1.34125
9.22005	1.34125
9.27189	1.34125
9.3237	1.34125
9.37551	1.34125
9.42734	1.34125
9.47917	1.34125
9.53096	1.34125
9.58279	1.34125
9.63463	1.34125
9.6864	1.34125
9.7382	1.34125
9.79002	1.34125
9.84178	1.34125
9.89354	1.34125
9.94535	1.34125
9.99716	1.34125
10.049	1.34125
10.1007	1.34125
10.1526	1.34125
10.2043	1.34125
10.2561	1.34125
10.308	1.34125
10.3597	1.34125
10.4115	1.34125
10.4633	1.34125
10.5151	1.34125
10.5669	1.34125
10.6187	1.34125
10.6705	1.34125
10.7223	1.34125
10.7741	1.34125
10.826	1.34125
10.8779	1.4744
10.9298	1.75671
10.9817	2.00703
11.0337	2.42081
11.0855	2.72084
11.1374	2.72084
11.2396	3.14995
11.3505	3.49872
11.4024	3.8918
11.4929	4.03268
11.5447	4.32832
11.5965	4.32832
11.6483	4.32022
11.7001	4.30515
11.7521	4.54945
11.8585	4.55283
11.9104	5.1259
12.0867	5.43294
12.1386	6.20854
12.1903	6.20854
12.2421	6.20854
12.2939	6.20854
12.3456	6.20854
12.3974	6.20854
12.4492	6.20854
12.5009	6.20854
12.5528	6.20854
12.6046	6.34578
12.6566	6.28171
12.7085	6.32266
12.8779	6.28636
12.9298	6.56264
12.9816	6.80527
13.0334	6.64487
13.0853	7.11894
13.1372	7.11894
13.3839	7.11444
13.4359	7.64293
13.488	8.05865
13.5398	8.05865
13.5916	8.05865
13.6436	8.05865
13.6954	8.03761
13.7474	7.99536
13.7994	7.57509
13.8514	6.94913
13.9035	7.03397
13.9555	7.03397
14.0074	7.03337
14.0592	7.03337
14.111	7.03337
14.1628	7.03337
14.2146	7.03337
14.2664	7.03337
14.3184	7.03337
14.3703	7.03337
14.4221	6.908
14.474	6.83568
14.5259	6.63184
14.5779	6.35973
14.6299	5.77962
14.9232	8.15622
14.975	8.16991
15.027	7.84528
15.0791	7.74281
15.5042	8.94759
15.5563	9.06853
15.6083	8.42644
15.6603	6.81599
15.7124	6.09766
16.3041	8.99786
16.356	8.55051
16.4079	7.81918
16.4599	7.28697
16.5118	7.28697
16.5638	6.62813
16.6156	5.92645
16.6675	5.38931
16.7193	5.04834
16.7715	4.51315
16.8237	4.01147
16.8754	4.01147
16.9274	3.99034
16.9793	3.98953
17.0311	3.98953
17.0831	3.75433
17.1351	3.75433
17.1868	3.75433
17.2386	3.23801
17.2905	2.98622
17.3425	3.46333
17.3944	3.45348
17.8914	7.58766
17.9434	6.64967
17.9955	5.83899
18.0475	5.56004
18.0994	4.67122
18.2493	1.56934
18.3013	1.49529
18.3533	1.49529
18.4052	1.49529
18.457	1.49529
18.509	1.49529
18.561	1.49529
18.6129	1.49529
18.6648	1.49529
18.7167	1.49529
18.7687	1.49529
18.8206	1.49529
18.8726	1.49529
18.9245	1.49529
18.9764	1.49529
19.0283	1.49529
19.0803	1.49529
19.1323	1.49529
19.1842	1.49529
19.236	1.49529
19.2879	1.49529
19.3398	1.49529
19.3916	1.49529
19.4436	1.49529
19.4956	1.49529
19.5475	1.49529
19.5994	1.49529
19.6514	1.49529
19.7033	1.49529
19.7553	1.49529
19.8072	1.49529
19.8592	1.49529
19.911	1.49529
19.9629	1.49529
20.0147	1.5666
20.0671	1.96581
20.1191	1.98546
20.1711	2.20804
20.2475	2.51639
20.3166	2.80289
20.3886	3.26205
20.4976	3.56039
20.6268	4.12512
20.6787	4.76379
20.8253	5.23273
20.989	5.49228
21.041	5.91302
21.0929	5.91302
21.1447	5.91302
21.1967	5.91302
21.2487	5.91302
21.3006	5.91302
21.3525	5.91302
21.4045	5.91302
21.4565	5.91302
21.5082	5.91302
21.5601	5.91302
21.6119	5.9129
21.6638	5.9129
21.7156	5.9129
21.7675	5.9129
21.8194	5.9129
21.8713	5.9129
21.9231	5.9129
21.9749	5.9129
22.0267	5.9129
22.0787	5.91289
22.1308	6.03076
22.3238	6.41144
22.3759	5.84494
22.4279	6.24599
22.4798	6.65671
22.6865	6.91794
22.7387	7.30241
22.7908	7.84727
22.8428	7.82744
23.1356	7.937
23.1877	7.972
23.2396	8.09088
23.2917	8.46532
23.6086	9.47601
23.6607	9.83911
23.7126	9.80974
23.7645	9.70091
23.8163	9.59607
23.8682	9.44759
23.9199	8.65544
23.9718	8.24406
24.0236	7.91711
24.0754	7.85565
24.1273	7.75487
24.1792	7.57394
24.231	7.57394
24.2828	7.26024
24.3348	7.11731
24.3866	7.11676
24.4384	7.11676
24.4901	6.40904
24.542	5.62607
24.5941	6.00572
24.6501	5.57756
24.702	5.29324
24.7541	4.55522
24.8062	4.48384
24.858	4.37148
25.3833	6.85361
25.4354	6.17279
25.4875	5.59154
25.5396	5.25354
26.1858	7.78947
26.2378	6.73959
26.2899	6.30299
26.342	6.334
26.3939	5.91087
26.4459	5.75732
26.4976	5.05354
26.5495	4.74335
26.6015	4.72716
26.6535	4.72716
26.7054	4.63719
26.7575	3.68231
26.8096	4.02019
26.8616	3.7567
26.9136	3.68933
26.9656	3.56284
27.4642	8.03304
27.5163	8.03705
27.5683	8.03705
27.6203	7.26868
27.7827	2.01985
27.8347	1.95302
27.8867	1.95302
27.9386	1.95302
27.9904	1.95302
28.0422	1.95302
28.094	1.95302
28.1459	1.95302
28.1978	1.95302
28.2498	1.95302
28.3016	1.94521
28.3535	1.94521
28.4053	1.94521
28.4571	1.94521
28.5091	1.94521
28.561	1.94521
28.613	1.94521
28.6647	1.94521
28.7166	1.94521
28.7685	1.94521
28.8204	1.94521
28.8722	1.94521
28.924	1.94521
28.9761	1.94521
29.0279	1.94521
29.0798	1.94521
29.1315	1.94521
29.1835	1.94521
29.2353	1.94521
29.2873	1.94521
29.3391	1.94521
29.3909	1.94521
29.4427	1.94521
29.4947	1.94521
29.5466	1.94521
29.5986	1.94521
29.6505	1.94521
29.7024	1.94521
29.7542	1.94521
29.8061	1.94521
29.858	1.94521
29.9098	1.94521
29.9618	1.94521
30.0137	1.94521
30.0657	1.94521
30.1181	1.96635
30.1702	2.46585
30.2223	2.35796
30.2743	2.48897
30.3263	2.46617
30.4029	3.33952
30.4661	3.77092
30.5922	4.38954
30.6441	5.09314
30.7552	5.18951
30.8071	5.7863
30.9974	6.01662
31.0493	6.51918
31.1011	6.51918
31.153	6.51346
31.2047	6.51346
31.2565	6.51346
31.3084	6.51346
31.3604	6.51346
31.4121	6.51346
31.4638	6.51346
31.5157	6.51346
31.5674	6.51346
31.6194	6.51346
31.6712	6.51346
31.7231	6.51346
31.7749	6.51346
31.8267	6.51346
31.8785	6.51346
31.9303	6.51346
31.9821	6.49763
32.034	6.42006
32.0857	6.42004
32.1376	6.42004
32.1896	6.42004
32.2416	6.42004
32.2935	6.42004
32.3454	6.42004
32.3973	6.42004
32.4492	6.42004
32.5012	6.42004
32.5537	6.18073
32.6058	6.03723
32.8211	6.37958
32.8734	7.30847
33.0582	7.61363
33.1102	8.52953
33.1623	8.92212
33.4983	9.09933
33.5503	9.70795
33.6023	9.67101
33.6543	8.94476
33.7063	8.7175
33.7581	8.696
33.8101	8.30528
33.862	7.83742
33.9138	7.64482
33.9656	7.55853
34.0175	7.18451
34.0692	7.18451
34.121	6.88695
34.173	6.88695
34.2248	6.66054
34.2765	6.15439
34.3284	5.85121
34.3803	5.85121
34.4321	5.83708
34.4839	5.1732
34.5358	4.35417
34.5879	4.61349
34.6399	4.80547
34.6916	4.80547
34.7436	4.79892
34.7954	4.79892
34.8472	4.19189
35.313	9.063
35.365	8.02263
35.4173	7.36847
35.4693	6.56953
36.1232	7.15004
36.1752	6.8752
36.2272	6.51608
36.2794	6.1198
36.3312	5.34604
36.3832	4.61359
36.435	4.20427
36.487	4.20427
36.5388	4.20427
36.5907	3.58015
36.6427	3.3707
36.6947	3.3707
36.7466	2.99286
36.7986	3.17015
36.8506	3.17015
36.9026	3.17015
36.9546	3.17015
37.0066	3.17015
37.0586	3.17015
37.1106	3.17015
37.1626	3.17015
37.2146	3.17015
37.2666	3.17015
37.3186	3.17015
37.3706	3.14777
37.8865	9.12453
37.9386	7.86368
38.0785	2.18196
38.1305	2.15617
38.1825	2.15617
38.2344	2.15617
38.2863	2.15617
38.3381	2.15617
38.3901	2.15617
38.4421	2.15617
38.494	2.15617
38.5457	2.15617
38.5977	2.15617
38.6496	2.15617
38.7014	2.15617
38.7532	2.15617
38.8051	2.15617
38.8571	2.15617
38.9091	2.15617
38.9611	2.15617
39.0129	2.15617
39.0648	2.15617
39.1167	2.15617
39.1685	2.15617
39.2204	2.15617
39.2723	2.15617
39.3242	2.15617
39.3761	2.15617
39.4279	2.30501
39.4797	2.30501
39.5315	2.30501
39.5835	2.30501
39.636	2.23999
39.6882	2.45786
39.7403	2.57779
39.7922	2.57779
39.8443	2.64784
39.8965	2.96729
39.9484	2.96729
40.0001	2.96729
40.052	2.96729
40.1041	3.01247
40.1798	3.42345
40.3074	3.85759
40.3594	4.13159
40.4114	4.09242
40.4633	4.07318
40.5978	4.34962
40.6498	4.79787
40.7689	5.21826
40.8209	5.58876
40.8731	5.56995
40.925	5.56898
40.9768	5.56898
41.0287	5.56898
41.0806	5.56898
41.1324	5.56898
41.1843	5.56898
41.2362	5.59366
41.408	5.93448
41.4607	5.84253
41.5125	6.3325
41.5644	6.3325
41.6164	6.33078
41.6684	7.01703
41.7205	6.92726
41.7723	6.92241
41.8243	6.92241
41.8761	6.92241
41.928	6.92241
41.98	6.92241
42.032	6.92241
42.0837	6.92241
42.1356	6.91443
42.1875	6.82018
42.3766	6.47618
42.4287	7.02437
42.4815	7.33974
42.7254	7.64952
42.7776	8.17462
42.8297	8.49872
42.8815	8.49872
42.9336	8.46843
42.9856	8.05659
43.0375	8.37897
43.0896	8.05286
43.1413	7.32941
43.4524	8.88316
43.5051	9.49695
43.557	9.43353
43.6089	9.49159
43.661	8.0722
43.7131	7.66388
44.1612	10.0677
44.2131	9.76617
44.2648	9.76494
44.3166	9.76494
44.3686	9.55562
44.4204	7.95999
44.4731	8.02534
44.5253	7.59531
44.5772	7.59531
44.6291	7.39896
44.6812	6.06882
44.7331	5.43649
44.7851	5.5141
44.8368	5.5141
44.8886	5.5141
44.9403	4.6683
44.9921	4.56555
45.0476	4.70016
45.0995	4.52832
45.1514	4.52832
45.2033	4.26286
45.2554	3.99011
45.9351	6.49411
45.9872	6.14923
46.0392	5.87646
46.0913	5.60718
46.1433	5.60718
46.1952	5.09442
46.2473	4.1035
46.2993	4.46466
46.3513	4.08669
46.4033	4.38283
46.9131	8.54686
46.9651	7.46002
47.0172	7.08174
47.0692	7.08174
47.1212	7.08174
47.1732	7.08174
47.2252	7.08174
47.2772	7.08174
47.3292	7.08179
47.3812	7.08179
47.4333	6.80862
47.4853	6.80862
47.5373	6.44148
47.5894	5.35803
47.7245	2.46765
47.7764	2.4213
47.8284	2.4213
47.8802	2.4213
47.9322	2.4213
47.9841	2.4213
48.036	2.4213
48.0878	2.4213
48.1396	2.4213
48.1915	2.4213
48.2434	2.4213
48.2952	2.4213
48.347	2.4213
48.399	2.4213
48.451	2.4213
48.503	2.4213
48.555	2.4213
48.6067	2.4213
48.6587	2.4213
48.7105	2.4213
48.7624	2.4213
48.8142	2.4213
48.8662	2.4213
48.9183	2.4213
48.9701	2.4213
49.0221	2.4213
49.0739	2.4213
49.1257	2.4213
49.1776	2.4213
49.2295	2.4213
49.2814	2.4213
49.3334	2.4213
49.3851	2.4213
49.437	2.4213
49.4889	2.4213
49.5408	2.4213
49.5928	2.4213
49.6446	2.4213
49.6966	2.66798
49.7503	2.43475
49.802	2.43475
49.8542	2.60074
49.9062	2.64056
49.9581	2.64056
50.0101	2.64056
50.0619	2.64056
50.1139	2.64056
50.1657	2.64056
50.2176	2.64056
50.2693	2.64056
50.3214	2.70572
50.3746	2.85371
50.4409	3.09787
50.493	3.55368
50.5881	3.79332
50.7201	4.35013
50.7723	4.86746
50.9101	5.16618
50.9621	5.76819
51.143	6.04697
51.1951	6.49849
51.2469	6.49849
51.2989	6.49849
51.3508	6.49849
51.4026	6.49849
51.4546	6.49774
51.5065	6.47374
51.5583	6.46968
51.6103	6.46968
51.6622	6.46381
51.7142	6.46381
51.766	6.46381
51.818	6.46381
51.8699	6.46381
51.9217	6.46381
51.9736	6.46381
52.0256	6.46381
52.0775	6.46381
52.1292	6.26587
52.1812	5.98306
52.4035	6.31956
52.4555	7.00391
52.5076	7.51315
52.7821	7.46442
52.8341	8.22183
52.8862	8.42088
52.9379	8.39394
52.9898	8.16765
53.0418	7.88068
53.3992	8.88464
53.4512	9.04942
53.5032	8.65828
53.5553	8.43361
53.6071	8.43361
53.659	8.43361
53.7108	8.38156
53.7626	8.09985
53.8146	8.09372
53.8664	8.00966
53.9184	7.51085
53.9704	7.36072
54.0223	7.32437
54.0743	7.05345
54.1262	6.88228
54.1781	6.64861
54.2301	6.64316
54.282	6.54178
54.3339	6.39723
54.3858	6.23444
54.4378	6.23277
54.4896	6.16736
54.5416	6.16437
54.5934	5.94739
54.6454	5.58287
54.6975	4.78389
54.7503	4.86261
55.2905	7.72025
55.3424	7.73601
55.3943	7.17355
55.4466	6.00497
55.4996	4.68311
55.5517	4.88516
56.2168	7.71725
56.2687	6.99397
56.3207	5.98541
56.3726	4.43555
56.4246	3.56332
56.4768	3.91844
56.5287	4.08423
56.5805	2.70345
56.6323	2.69012
56.6843	2.34167
56.7363	2.33885
56.788	2.33885
56.8397	2.33885
56.8916	2.33885
56.9436	2.33885
56.9954	2.33885
57.0472	2.1638
57.0992	1.66614
57.7907	8.01657
57.8427	7.73965
57.8946	6.1738
57.9466	5.67653
57.9987	4.63298
58.0506	4.41182
58.1026	3.55563
58.1547	4.19398
58.2067	3.62292
58.2588	3.5408
58.3109	3.85176
58.3629	3.85176
58.4149	3.85176
58.4669	3.83057
58.5189	3.83057
58.5709	3.83057
58.6229	3.83057
58.6749	3.83057
58.7269	3.83057
58.7789	3.83057
58.8309	3.83057
58.8829	3.83057
58.9349	3.83055
58.9869	3.83055
59.0389	3.6004
59.2167	2.6521
59.2687	2.63068
59.3207	2.63068
59.3725	2.63068
59.4244	2.63068
59.4763	2.63068
59.5281	2.63068
59.58	2.63068
59.632	2.63068
59.6837	2.63068
59.7356	2.63068
59.7876	2.63068
59.8396	2.63068
59.8915	2.63068
59.9434	2.63068
59.9952	2.63068
60.0471	2.63068
60.099	2.65967
60.1522	2.84248
60.2042	2.84959
60.2979	2.88698
60.3612	3.01524
60.449	3.17085
60.501	3.17584
60.5529	3.17584
60.6047	3.17584
60.6567	3.17584
60.7085	3.17584
60.7602	3.17584
60.8122	3.17584
60.8641	3.17584
60.916	3.30057
61.0162	3.43443
61.0684	3.6987
61.1902	3.73782
61.243	4.39865
61.389	4.37289
61.441	4.75668
61.493	4.75668
61.5448	4.75668
61.5967	4.75668
61.6486	4.75668
61.7004	4.75668
61.7524	4.75668
61.8043	4.75668
61.9858	5.20847
62.0378	5.37297
62.0913	5.65681
62.1434	6.08092
62.1954	6.01625
62.3678	6.13206
62.4198	6.65222
62.4718	6.65222
62.5236	6.65222
62.5756	6.65222
62.6274	6.65222
62.6792	6.65222
62.7309	6.65222
62.7827	6.65222
62.8347	6.87598
62.8868	7.08847
62.9388	7.08847
63.1257	7.38487
63.1781	8.01083
63.2301	8.18484
63.2821	8.18484
63.3341	8.3838
63.3966	2.85811
63.4485	2.97331
