# Supplementary material for: MassCube improves accuracy for metabolomics data processing from raw files to phenotype classifiers
Source: Nat Commun. 2025 Jul 1;16:5487. doi: 10.1038/s41467-025-60640-5 (PMC12216001; doi:10.1038/s41467-025-60640-5)
Supplement: Supplementary file 4 — Source Data [file 41467_2025_60640_MOESM4_ESM.zip › Source Data/Source_Data_Fig_2.xlsx]

## Sheet: Fig2d_double-peak_accuracy
	Peak prominence ratio
Sigma	0.05	0.06	0.07	0.08	0.09	0.1	0.11	0.12	0.13	0.14	0.15
0.2	17.0609	23.9955	31.6991	39.4945	46.8391	53.5427	59.5536	64.8091	69.5409	73.6882	77.2191
0.4	22.1064	30.5309	39.2073	47.3982	54.8809	61.4464	67.0891	72.0691	76.4273	80.1318	83.2364
0.6	49.9145	60.3791	69.1845	76.2409	81.9527	86.1827	89.17	91.3109	92.6009	93.2491	93.3391
0.8	73.5773	81.6091	87.0155	90.6909	92.9409	94.1736	94.7155	94.78	94.5027	93.9655	93.0473
1	86.9627	91.3591	93.9973	95.2009	95.6155	95.56	95.1555	94.6018	93.8391	92.7891	91.56
1.2	93.5245	95.4673	96.1218	96.07	95.7327	95.14	94.41	93.5936	92.5264	91.2336	89.7618
1.4	96.11	96.4527	96.1818	95.6073	94.8927	94.1309	93.2491	92.1545	90.8955	89.4782	87.9273
1.6	96.4855	96.0464	95.3336	94.5336	93.6982	92.7773	91.66	90.43	89.0673	87.6773	86.1927
1.8	95.7718	94.94	94.0909	93.1573	92.1218	90.9964	89.8336	88.5955	87.2955	85.9709	84.3536
2	94.4373	93.4691	92.3864	91.31	90.2818	89.2109	88.0427	86.8245	85.4991	83.8436	81.8245
2.2	92.66	91.5118	90.5255	89.5945	88.6118	87.3936	86.0427	84.5909	82.8318	80.8509	78.6918

## Sheet: Fig2d_single-peak_accuracy
	Peak prominence ratio
Sigma	0.05	0.06	0.07	0.08	0.09	0.1	0.11	0.12	0.13	0.14	0.15
0.2	1.76909	5.64455	12.4836	21.5182	30.7682	39.3136	46.8482	53.6409	60.0218	66.0545	71.4009
0.4	3.42818	9.50636	18.7	28.8564	38.3155	46.5964	54.0618	60.9636	67.4573	73.1382	78.1945
0.6	19.9027	33.0164	45.0191	55.3873	64.3027	72.2709	78.9009	84.2982	88.6473	91.9082	94.3991
0.8	40.4509	54.2282	65.6345	74.8627	82.0891	87.6445	91.7627	94.57	96.5564	97.8809	98.7264
1	58.0273	70.5891	79.9609	86.7445	91.5127	94.7518	96.8236	98.1527	98.9509	99.3882	99.64
1.2	71.9045	81.9791	88.7064	93.2136	96.0464	97.7591	98.7627	99.3227	99.6364	99.7864	99.8845
1.4	81.8073	89.0845	93.8127	96.5564	98.1355	99.0091	99.4636	99.7164	99.8427	99.9191	99.96
1.6	88.3882	93.62	96.6236	98.2218	99.0882	99.5264	99.7518	99.8673	99.9364	99.9682	99.9855
1.8	92.7691	96.3655	98.1345	99.0745	99.5273	99.76	99.8818	99.9455	99.9755	99.9918	99.9982
2	95.6682	97.8955	98.9818	99.49	99.7664	99.8927	99.9518	99.9782	99.9936	99.9982	99.9991
2.2	97.3827	98.7918	99.4309	99.7436	99.8836	99.9509	99.98	99.9945	99.9982	99.9991	100

## Sheet: Fig2d_mean_accuracy
	Peak prominence ratio
Sigma	0.05	0.06	0.07	0.08	0.09	0.1	0.11	0.12	0.13	0.14	0.15
0.2	9.415	14.82	22.0914	30.5064	38.8036	46.4282	53.2009	59.225	64.7814	69.8714	74.31
0.4	12.7673	20.0186	28.9536	38.1273	46.5982	54.0214	60.5755	66.5164	71.9423	76.635	80.7155
0.6	34.9086	46.6977	57.1018	65.8141	73.1277	79.2268	84.0355	87.8045	90.6241	92.5786	93.8691
0.8	57.0141	67.9186	76.325	82.7768	87.515	90.9091	93.2391	94.675	95.5295	95.9232	95.8868
1	72.495	80.9741	86.9791	90.9727	93.5641	95.1559	95.9895	96.3773	96.395	96.0886	95.6
1.2	82.7145	88.7232	92.4141	94.6418	95.8895	96.4495	96.5864	96.4582	96.0814	95.51	94.8232
1.4	88.9586	92.7686	94.9973	96.0818	96.5141	96.57	96.3564	95.9355	95.3691	94.6986	93.9436
1.6	92.4368	94.8332	95.9786	96.3777	96.3932	96.1518	95.7059	95.1486	94.5018	93.8227	93.0891
1.8	94.2705	95.6527	96.1127	96.1159	95.8245	95.3782	94.8577	94.2705	93.6355	92.9814	92.1759
2	95.0527	95.6823	95.6841	95.4	95.0241	94.5518	93.9973	93.4014	92.7464	91.9209	90.9118
2.2	95.0214	95.1518	94.9782	94.6691	94.2477	93.6723	93.0114	92.2927	91.415	90.425	89.3459

## Sheet: Fig2e
Noise level	Double-peak accuracy				Single-peak accuracy				Averaged accuracy
	MS-DIAL 4.9	MZmine 3.9	xcms 4.0	MassCube	MS-DIAL 4.9	MZmine 3.9	xcms 4.0	MassCube	MS-DIAL 4.9	MZmine 3.9	xcms 4.0	MassCube
0	98.12	93.92	99.96	100	98.16	100	99.36	100	98.14	96.96	99.66	100
2	95.32	89.92	81.72	94.92	75.96	94.16	98.8	100	85.64	92.04	90.26	97.46
4	94.04	88.12	70.2	94.24	67.72	89.16	98.68	99.76	80.88	88.64	84.44	97
6	91.32	84.08	62.44	93.64	68.4	86.16	98.2	99.44	79.86	85.12	80.32	96.54
8	92.6	82.8	66.25	95.7	72	84.95	98.6	97.6	82.3	83.875	82.425	96.65
10	94.4	83.2	75.5333	92.8	76.9333	84.5333	98.9333	89.8	85.6667	83.8667	87.2333	91.3
