# Supplementary material for: MassCube improves accuracy for metabolomics data processing from raw files to phenotype classifiers
Source: Nat Commun. 2025 Jul 1;16:5487. doi: 10.1038/s41467-025-60640-5 (PMC12216001; doi:10.1038/s41467-025-60640-5)
Supplement: Supplementary file 4 — Source Data [file 41467_2025_60640_MOESM4_ESM.zip › Source Data/Source_Data_Supplementary_Fig_3.xlsx]

## Sheet: SI Fig. 3a
RT_ref (min)	RT_error (min)
0	0
0.612	-0.011
3.989	-0.285
4.537	-0.335
5.251	-0.513
5.976	-0.626
6.393	-0.483
7.166	-0.548
7.532	-0.613
9.186	-0.648
11.654	-0.647

## Sheet: SI Fig. 3b
RT_ref	RT_predicted
0	0
0.1	0.0982026
0.2	0.196405
0.3	0.294608
0.4	0.39281
0.5	0.491013
0.6	0.589216
0.7	0.68186
0.8	0.773746
0.9	0.865633
1	0.957519
1.1	1.04941
1.2	1.14129
1.3	1.23318
1.4	1.32506
1.5	1.41695
1.6	1.50884
1.7	1.60072
1.8	1.69261
1.9	1.7845
2	1.87638
2.1	1.96827
2.2	2.06015
2.3	2.15204
2.4	2.24393
2.5	2.33581
2.6	2.4277
2.7	2.51959
2.8	2.61147
2.9	2.70336
3	2.79524
3.1	2.88713
3.2	2.97902
3.3	3.0709
3.4	3.16279
3.5	3.25468
3.6	3.34656
3.7	3.43845
3.8	3.53033
3.9	3.62222
4	3.714
4.1	3.80487
4.2	3.89575
4.3	3.98662
4.4	4.0775
4.5	4.16838
4.6	4.24929
4.7	4.32436
4.8	4.39943
4.9	4.4745
5	4.54957
5.1	4.62464
5.2	4.69971
5.3	4.77936
5.4	4.86378
5.5	4.94819
5.6	5.0326
5.7	5.11702
5.8	5.20143
5.9	5.28585
6	5.38223
6.1	5.51652
6.2	5.65082
6.3	5.78511
6.4	5.91641
6.5	6.008
6.6	6.09959
6.7	6.19118
6.8	6.28278
6.9	6.37437
7	6.46596
7.1	6.55755
7.2	6.64596
7.3	6.7282
7.4	6.81044
7.5	6.89268
7.6	6.98556
7.7	7.08344
7.8	7.18133
7.9	7.27921
8	7.3771
8.1	7.47498
8.2	7.57286
8.3	7.67075
8.4	7.76863
8.5	7.86652
8.6	7.9644
8.7	8.06228
8.8	8.16017
8.9	8.25805
9	8.35594
9.1	8.45382
9.2	8.55201
9.3	8.65205
9.4	8.75209
9.5	8.85213
9.6	8.95217
9.7	9.05221
9.8	9.15225
9.9	9.25229
10	9.35233
10.1	9.45237
10.2	9.55241
10.3	9.65245
10.4	9.75249
10.5	9.85253
10.6	9.95257
10.7	10.0526
10.8	10.1527
10.9	10.2527
11	10.3527
11.1	10.4528
11.2	10.5528
11.3	10.6529
11.4	10.7529
11.5	10.8529
11.6	10.953
11.7	11.053
11.8	11.153
11.9	11.253

## Sheet: SI Fig. 3c
Before correction					After correction
eic_rt_file1	eic_int_file1	eic_rt_file2	eic_int_file2		eic_rt_file1	eic_int_file1	eic_rt_file2	eic_int_file2			File1	498307_CSHpos_poolQC_002
4.00162	0	4.0053	0		3.98515	0	3.71881	0			File2	OldMAPool014_MX591366_posCSH_postDing130
4.00953	0	4.01321	0		3.99283	0	3.726	0			Files are randomly selected
4.01742	0	4.02125	0		4.00049	0	3.73331	0
4.02458	0	4.02914	0		4.00744	0	3.74048	0
4.03256	0	4.03706	0		4.01518	0	3.74768	0
4.04058	0	4.04498	0		4.02297	0	3.75488	0
4.04855	0	4.05284	0		4.03071	0	3.76202	0
4.05649	0	4.06088	0		4.03842	0	3.76932	0
4.06445	0	4.06889	0		4.04614	0	3.7766	0
4.07241	0	4.0768	0		4.05387	0	3.78379	0
4.08042	0	4.08469	0		4.06165	0	3.79096	0
4.08837	0	4.09253	0		4.06936	0	3.79808	0
4.09843	0	4.10148	0		4.07913	0	3.80622	0
4.10644	0	4.1094	0		4.08691	0	3.81342	0
4.11435	0	4.1173	0		4.09458	0	3.82059	0
4.12238	0	4.12518	0		4.10238	0	3.82776	0
4.13036	0	4.13301	0		4.11013	0	3.83487	0
4.13835	0	4.13924	0		4.11788	0	3.84053	0
4.14635	0	4.14716	0		4.12565	0	3.84773	0
4.15433	0	4.15515	0		4.13339	0	3.85499	0
4.16228	0	4.16309	0		4.14111	0	3.8622	0
4.17024	0	4.17094	0		4.14885	0	3.86934	0
4.17837	0	4.1809	0		4.15673	0	3.87839	0
4.18633	0	4.18891	0		4.16446	0	3.88567	0
4.19433	0	4.19687	0		4.17223	0	3.8929	0
4.20238	0	4.20478	0		4.18005	0	3.90009	0
4.2104	0	4.21266	0		4.18783	0	3.90725	0
4.21849	0	4.22051	0		4.19568	0	3.91439	0
4.22641	0	4.22843	0		4.20342	0	3.92159	0
4.23439	0	4.2364	0		4.2115	0	3.92882	0
4.24246	0	4.24432	0		4.21966	0	3.93602	0
4.25056	0	4.25213	0		4.22785	0	3.94312	0
4.25837	0	4.26	0		4.23575	0	3.95027	0
4.26628	0	4.26973	0		4.24375	0	3.95911	0
4.27423	0	4.27761	0		4.25179	0	3.96628	0
4.28228	0	4.2855	0		4.25993	0	3.97345	0
4.29044	0	4.29334	0		4.26818	0	3.98057	0
4.29806	0	4.30121	0		4.27589	0	3.98773	0
4.30607	0	4.30919	0		4.28398	0	3.99498	0
4.31409	0	4.31708	0		4.2921	0	4.00215	0
4.32215	0	4.32498	0		4.30025	0	4.00933	0
4.33018	0	4.33278	0		4.30837	0	4.01641	0
4.33833	0	4.34071	0		4.31662	0	4.02362	0
4.34771	0	4.34866	0		4.3261	0	4.03084	0
4.35522	37703.2	4.35666	0		4.3337	37703.2	4.03812	0
4.36332	0	4.36458	0		4.34188	0	4.04531	0
4.37143	0	4.37239	0		4.35008	0	4.05241	0
4.37912	0	4.38025	0		4.35786	0	4.05955	0
4.38721	0	4.38816	0		4.36605	0	4.06674	0
4.39535	0	4.3961	0		4.37428	0	4.07395	0
4.40339	0	4.40238	0		4.38241	0	4.07966	0
4.41121	0	4.41019	0		4.39032	0	4.08676	0
4.41935	0	4.41806	0		4.39855	0	4.09392	0
4.42695	0	4.42602	0		4.40624	0	4.10114	0
4.43717	0	4.43601	0		4.41657	0	4.11022	0
4.44525	0	4.44401	0		4.42474	0	4.1175	0
4.45335	0	4.45182	0		4.43294	0	4.12459	0
4.46149	0	4.45967	0		4.44117	0	4.13172	0
4.46945	0	4.46755	0		4.44921	0	4.13889	0
4.47749	0	4.47546	0		4.45735	0	4.14608	0
4.48561	0	4.48344	0		4.46556	0	4.15333	0
4.49368	0	4.48961	0		4.47372	0	4.15893	0
4.50152	0	4.49581	0		4.48165	0	4.16456	0
4.50949	0	4.50377	0		4.48971	0	4.1718	0
4.51969	0	4.51173	0		4.50003	0	4.17903	0
4.52778	0	4.51797	0		4.50821	0	4.18471	0
4.53584	0	4.52601	0		4.51636	0	4.19201	0
4.54396	0	4.53398	0		4.52457	0	4.19926	0
4.55197	0	4.54191	0		4.53267	0	4.20569	0
4.56011	0	4.54991	0		4.5409	0	4.21169	0
4.56822	0	4.55796	0		4.54911	0	4.21773	0
4.5763	30825	4.56595	0		4.55728	30825	4.22373	0
4.58399	0	4.57385	0		4.56505	0	4.22966	0
4.59195	0	4.58181	0		4.5731	0	4.23564	0
4.60218	0	4.58977	0		4.58345	0	4.24161	0
4.61029	0	4.59868	0		4.59165	0	4.2483	0
4.61838	0	4.6067	0		4.59983	0	4.25432	0
4.6265	0	4.61459	0		4.60805	0	4.26025	0
4.63449	0	4.62261	0		4.61613	0	4.26626	0
4.6426	0	4.63057	0		4.62432	0	4.27224	0
4.6507	0	4.63854	0		4.63252	0	4.27823	0
4.65871	0	4.64647	0		4.64062	0	4.28418	0
4.66686	0	4.65437	0		4.64887	0	4.29011	0
4.67487	0	4.66233	0		4.65696	0	4.29609	0
4.68511	0	4.67035	0		4.66732	0	4.30211	0
4.69321	0	4.67844	0		4.67551	0	4.30818	0
4.70129	0	4.68657	0		4.68368	0	4.31428	0
4.70944	0	4.69465	0		4.69192	0	4.32035	0
4.71751	0	4.70261	0		4.70009	0	4.32633	0
4.72557	0	4.71052	0		4.70823	0	4.33226	0
4.73366	0	4.7187	0		4.71642	0	4.3384	0
4.74171	0	4.7268	0		4.72456	0	4.34448	0
4.74936	0	4.7348	0		4.7323	0	4.35049	0
4.75625	0	4.74281	0		4.73926	0	4.3565	0
4.76461	0	4.75072	0		4.74764	0	4.36244	0
4.77275	0	4.75876	0		4.7558	0	4.36847	0
4.78091	0	4.76752	0		4.76399	0	4.37505	0
4.78868	0	4.77558	0		4.77179	0	4.3811	0
4.79537	0	4.78353	0		4.77851	0	4.38707	0
4.8019	0	4.79135	0		4.78506	0	4.39294	0
4.8092	0	4.79938	0		4.79238	0	4.39897	0
4.81734	0	4.80742	0		4.80055	0	4.40501	0
4.82479	0	4.8155	0		4.80802	0	4.41107	0
4.83201	0	4.82352	0		4.81526	0	4.41709	0
4.8393	0	4.83151	0		4.82257	0	4.42309	0
4.84626	0	4.83959	0		4.82956	0	4.42915	0
4.85265	0	4.84763	0		4.83597	0	4.43519	0
4.85985	0	4.85569	0		4.8432	0	4.44124	0
4.866	0	4.86373	0		4.84936	0	4.44728	0
4.87237	0	4.87171	0		4.85575	0	4.45327	0
4.87845	0	4.87976	0		4.86186	0	4.45931	0
4.88472	0	4.88771	0		4.86815	0	4.46528	0
4.89214	0	4.89568	0		4.87559	0	4.47126	0
4.90014	0	4.90363	0		4.88362	0	4.47723	0
4.90838	0	4.91163	0		4.89188	0	4.48323	0
4.91443	0	4.91962	0		4.89795	0	4.48924	0
4.9201	632454	4.92765	0		4.90364	632454	4.49526	0
4.92744	0	4.93658	0		4.91101	0	4.50196	0
4.93422	0	4.94457	0		4.91781	0	4.50796	0
4.94255	0	4.95251	0		4.92616	0	4.51392	0
4.94964	0	4.96049	0		4.93328	0	4.51992	0
4.95649	0	4.96844	0		4.94015	0	4.52588	0
4.96302	0	4.97635	0		4.9467	0	4.53182	0
4.97126	0	4.98434	0		4.95497	0	4.53782	0
4.9772	0	4.99242	0		4.96093	0	4.54388	0
4.98472	0	5.00033	0		4.96847	0	4.54982	0
4.99199	0	5.00832	0		4.97577	0	4.55582	0
4.99928	0	5.01625	0		4.98308	0	4.56177	0
5.00517	0	5.02422	0		4.98899	0	4.56776	0
5.01339	0	5.0323	0		4.99724	0	4.57382	0
5.01927	0	5.04021	0		5.00314	0	4.57976	0
5.02571	0	5.04804	0		5.0096	0	4.58564	0
5.03354	0	5.05595	0		5.01745	0	4.59158	0
5.04093	0	5.06393	0		5.02487	0	4.59756	0
5.04677	0	5.07024	0		5.03073	0	4.6023	0
5.0537	0	5.07649	0		5.03767	0	4.607	0
5.06032	0	5.08436	0		5.04432	0	4.6129	0
5.06795	0	5.09232	0		5.05197	0	4.61888	0
5.07568	0	5.10119	0		5.05973	0	4.62554	0
5.08291	0	5.10914	0		5.06699	0	4.6315	0
5.08953	0	5.11715	0		5.07363	0	4.63752	0
5.09781	0	5.12509	0		5.08193	0	4.64348	0
5.10484	0	5.13325	0		5.08899	0	4.6496	0
5.11233	0	5.14131	0		5.0965	0	4.65566	0
5.12016	0	5.14932	0		5.10435	0	4.66167	0
5.12667	0	5.15733	0		5.11089	0	4.66768	0
5.1331	0	5.16542	0		5.11734	0	4.67375	0
5.14119	0	5.17361	0		5.12545	0	4.6799	0
5.14819	0	5.18174	0		5.13248	0	4.68601	0
5.1558	0	5.18977	0		5.14011	0	4.69203	0
5.16306	0	5.19797	0		5.14739	0	4.69819	0
5.1694	0	5.20584	0		5.15376	0	4.7041	0
5.17609	0	5.21398	0		5.16047	0	4.71021	0
5.18393	0	5.22199	0		5.16834	0	4.71622	0
5.19151	0	5.23018	0		5.17594	0	4.72237	0
5.19787	0	5.23839	0		5.18232	0	4.72854	0
5.20496	0	5.24575	0		5.18944	0	4.73406	0
5.21151	0	5.2522	0		5.19601	0	4.73901	0
5.21899	0	5.26024	0		5.20351	0	4.7458	0
5.22629	0	5.2685	0		5.21083	0	4.75277	0
5.23407	0	5.27661	0		5.21864	0	4.75962	0
5.2408	0	5.28491	0		5.22539	0	4.76663	0
5.24749	0	5.29276	0		5.2321	0	4.77325	0
5.25407	0	5.30026	0		5.2387	0	4.77958	0
5.26288	0	5.30765	0		5.24755	0	4.78582	0
5.27017	0	5.31576	0		5.25486	0	4.79267	0
5.27831	0	5.32382	0		5.26303	0	4.79947	0
5.28624	0	5.33125	0		5.27098	0	4.80574	0
5.29369	258668	5.33801	144089		5.27846	258668	4.81145	144089
5.30158	231506	5.34645	259741		5.28637	231506	4.81858	259741
5.30958	249511	5.35365	0		5.2944	249511	4.82465	0
5.31773	305183	5.36172	0		5.30258	305183	4.83146	0
5.32564	309584	5.36945	81431.4		5.31052	309584	4.83799	81431.4
5.3326	433614	5.37703	0		5.3175	433614	4.84439	0
5.34041	0	5.38481	0		5.32533	0	4.85096	0
5.34915	605847	5.39282	90177.8		5.33409	605847	4.85772	90177.8
5.35738	401978	5.40044	0		5.34236	401978	4.86415	0
5.36593	460822	5.40848	0		5.35092	460822	4.87093	0
5.37171	565039	5.41676	0		5.35669	565039	4.87792	0
5.37875	1.11002e+06	5.4243	0		5.36372	1.11002e+06	4.88429	0
5.38708	1.41063e+06	5.43352	0		5.37204	1.41063e+06	4.89208	0
5.39508	1.35626e+06	5.44106	0		5.38002	1.35626e+06	4.89844	0
5.4022	2.89488e+06	5.4486	0		5.38713	2.89488e+06	4.9048	0
5.40975	5933480	5.45678	0		5.39468	5933480	4.91171	0
5.4154	12909780	5.46431	0		5.40031	12909780	4.91806	0
5.42239	37423380	5.4718	0		5.40729	37423380	4.92438	0
5.43069	133554650	5.47995	0		5.41558	133554650	4.93127	0
5.43903	351674100	5.488	0		5.4239	351674100	4.93806	0
5.44545	726627600	5.49598	0		5.43031	726627600	4.9448	0
5.45315	1499438700	5.50344	0		5.438	1499438700	4.95109	0
5.45942	2074409000	5.51131	0		5.44425	2074409000	4.95774	0
5.4664	2922113000	5.52111	0		5.45122	2922113000	4.96601	0
5.47247	3396752100	5.52911	0		5.45728	3396752100	4.97276	0
5.47986	3879237400	5.53705	0		5.46466	3879237400	4.97947	0
5.48665	4255032600	5.54516	0		5.47143	4255032600	4.98631	0
5.49449	4208692000	5.55316	0		5.47926	4208692000	4.99306	0
5.50031	4012208400	5.56108	0		5.48507	4012208400	4.99975	0
5.50727	4418225000	5.56918	0		5.49202	4418225000	5.00658	0
5.51342	3542488300	5.57714	0		5.49816	3542488300	5.01331	0
5.52092	3497809000	5.58528	0		5.50564	3497809000	5.02018	0
5.5281	2668618800	5.59292	0		5.51281	2668618800	5.02662	0
5.53491	1761026600	5.6023	0		5.5196	1761026600	5.03455	0
5.54156	1396018800	5.60962	0		5.52625	1396018800	5.04072	0
5.54781	891574140	5.61764	0		5.53249	891574140	5.0475	0
5.5557	570603650	5.62572	0		5.54036	570603650	5.05432	0
5.56297	397789250	5.63379	0		5.54762	397789250	5.06113	0
5.56931	349756300	5.6418	0		5.55394	349756300	5.06789	0
5.57643	306086400	5.64945	0		5.56105	306086400	5.07435	0
5.583	300224740	5.65748	0		5.56762	300224740	5.08113	0
5.58961	242652800	5.66546	0		5.57421	242652800	5.08786	0
5.59733	246108580	5.67366	0		5.58192	246108580	5.09479	0
5.60416	226277840	5.68337	0		5.58873	226277840	5.10298	0
5.61096	168685950	5.69141	0		5.59552	168685950	5.10976	0
5.61792	194423920	5.69871	0		5.60247	194423920	5.11593	0
5.62454	144122260	5.70669	0		5.60908	144122260	5.12267	0
5.63172	123627940	5.71476	0		5.61624	123627940	5.12948	0
5.63946	124712540	5.72214	0		5.62397	124712540	5.1357	0
5.647	104025070	5.73018	0		5.63149	104025070	5.1425	0
5.65407	94721040	5.73775	0		5.63856	94721040	5.14889	0
5.66062	81680520	5.74516	0		5.6451	81680520	5.15514	0
5.66804	84868740	5.7532	329297		5.6525	84868740	5.16193	329297
5.67535	69868290	5.76126	195658		5.6598	69868290	5.16873	195658
5.68364	63946950	5.76899	174928		5.66807	63946950	5.17526	174928
5.69127	76692104	5.77711	124501		5.67568	76692104	5.18211	124501
5.69816	63817970	5.78516	147159		5.68256	63817970	5.1889	147159
5.70495	68018090	5.79312	145119		5.68935	68018090	5.19563	145119
5.71173	57689852	5.80118	47347		5.69611	57689852	5.20243	47347
5.71806	50820690	5.80929	59066.8		5.70243	50820690	5.20927	59066.8
5.72558	42601790	5.81734	117112		5.70993	42601790	5.21607	117112
5.73291	41618910	5.82554	0		5.71726	41618910	5.22299	0
5.7403	43045720	5.83354	0		5.72463	43045720	5.22974	0
5.74613	52271300	5.84151	0		5.73045	52271300	5.23647	0
5.75321	47447508	5.85168	32739.7		5.73751	47447508	5.24506	32739.7
5.75995	46882184	5.85972	36743.3		5.74425	46882184	5.25185	36743.3
5.76655	37654970	5.86793	0		5.75083	37654970	5.25878	0
5.77409	36682252	5.87598	0		5.75836	36682252	5.26557	0
5.78076	28109442	5.88392	0		5.76502	28109442	5.27227	0
5.78724	18360792	5.89216	0		5.77149	18360792	5.27923	0
5.79508	20024392	5.90021	75714.8		5.77931	20024392	5.28602	75714.8
5.80286	19761504	5.9084	130098		5.78708	19761504	5.29294	130098
5.80934	21568888	5.91574	0		5.79355	21568888	5.29913	0
5.81731	19001308	5.92398	193471		5.80151	19001308	5.30608	193471
5.82331	20653002	5.93194	388329		5.80749	20653002	5.31281	388329
5.82959	19172666	5.93993	502835		5.81376	19172666	5.31956	502835
5.8372	17901612	5.94783	411465		5.82135	17901612	5.32622	411465
5.84553	16784278	5.95585	574048		5.82967	16784278	5.33299	574048
5.85211	14622533	5.96332	659806		5.83625	14622533	5.3393	659806
5.85919	15963763	5.9702	776341		5.8433	15963763	5.3451	776341
5.86513	12320749	5.97808	1.67338e+06		5.84924	12320749	5.35279	1.67338e+06
5.87183	13013250	5.98574	6.6496e+06		5.85593	13013250	5.36308	6.6496e+06
5.87844	10741095	5.99375	20624930		5.86252	10741095	5.37384	20624930
5.88559	9353291	6.00096	52072812		5.86966	9353291	5.38352	52072812
5.89257	8657425	6.00752	90286310		5.87663	8657425	5.39233	90286310
5.90074	8867980	6.01482	259252160		5.88479	8867980	5.40214	259252160
5.90749	7.32926e+06	6.02221	451017600		5.89152	7.32926e+06	5.41206	451017600
5.91476	5749277	6.03046	824353100		5.89878	5749277	5.42313	824353100
5.92091	6.35707e+06	6.03878	1091505700		5.90492	6.35707e+06	5.43431	1091505700
5.92869	5.59291e+06	6.0469	1326010500		5.91262	5.59291e+06	5.44521	1326010500
5.93567	5532389	6.05482	1710313300		5.9194	5532389	5.45585	1710313300
5.94329	6524268	6.06118	1690527500		5.9268	6524268	5.46439	1690527500
5.95127	6.67808e+06	6.06776	2374721800		5.93456	6.67808e+06	5.47323	2374721800
5.95781	7.04552e+06	6.07504	2049454700		5.94092	7.04552e+06	5.483	2049454700
5.96461	7542096	6.0833	1798105500		5.94753	7542096	5.4941	1798105500
5.97091	7.47958e+06	6.09156	1607539200		5.95365	7.47958e+06	5.50519	1607539200
5.97887	8554181	6.09961	1395646800		5.96139	8554181	5.516	1395646800
5.98695	9072626	6.1062	1140333600		5.96925	9072626	5.52485	1140333600
5.9942	10348975	6.11425	704616600		5.97629	10348975	5.53566	704616600
6.00157	9364224	6.12261	649345700		5.98346	9364224	5.54689	649345700
6.00862	9440332	6.1309	396706940		5.99031	9440332	5.55802	396706940
6.01709	8738189	6.13906	250851550		5.99854	8738189	5.56898	250851550
6.02433	6.60599e+06	6.14697	172763890		6.00558	6.60599e+06	5.5796	172763890
6.0319	6.88205e+06	6.15511	147367120		6.01293	6.88205e+06	5.59053	147367120
6.03818	6.23502e+06	6.16205	103744000		6.01904	6.23502e+06	5.59985	103744000
6.0442	4361876	6.17022	68737784		6.02489	4361876	5.61082	68737784
6.05195	0	6.17827	63509056		6.03243	0	5.62163	63509056
6.06025	0	6.18672	41059936		6.04049	0	5.63299	41059936
6.06856	0	6.19478	42217440		6.04857	0	5.6438	42217440
6.07527	0	6.20282	28465778		6.05509	0	5.6546	28465778
6.08212	0	6.21085	26862480		6.06175	0	5.66539	26862480
6.08902	0	6.21892	25855506		6.06846	0	5.67622	25855506
6.09589	0	6.22704	24840528		6.07514	0	5.68713	24840528
6.10378	0	6.23516	28363102		6.0828	0	5.69803	28363102
6.11179	2.88338e+06	6.24321	19848248		6.09059	2.88338e+06	5.70884	19848248
6.11777	3.6907e+06	6.25127	21483818		6.09641	3.6907e+06	5.71966	21483818
6.12484	3.12306e+06	6.2589	21529512		6.10327	3.12306e+06	5.72992	21529512
6.13271	3.06608e+06	6.26856	20810450		6.11092	3.06608e+06	5.74288	20810450
6.14004	3.53344e+06	6.27603	34741004		6.11805	3.53344e+06	5.75292	34741004
6.14744	2.41023e+06	6.28397	23457318		6.12524	2.41023e+06	5.76357	23457318
6.15462	2.79201e+06	6.2915	23301780		6.13222	2.79201e+06	5.7737	23301780
6.16041	2.95791e+06	6.29919	28545232		6.13785	2.95791e+06	5.78402	28545232
6.16823	3.52978e+06	6.30743	23470060		6.14545	3.52978e+06	5.79509	23470060
6.17651	2.20523e+06	6.31565	18538556		6.15349	2.20523e+06	5.80613	18538556
6.18478	3.30856e+06	6.32359	24947916		6.16154	3.30856e+06	5.81679	24947916
6.19257	3.58e+06	6.33018	18284810		6.16911	3.58e+06	5.82564	18284810
6.20078	2.92582e+06	6.3377	22099850		6.17709	2.92582e+06	5.83573	22099850
6.2074	2794290	6.34666	25770914		6.18352	2794290	5.84777	25770914
6.21554	2.56791e+06	6.35452	18514016		6.19143	2.56791e+06	5.85833	18514016
6.22366	2.51031e+06	6.36249	16502355		6.19933	2.51031e+06	5.86903	16502355
6.23165	1.93464e+06	6.37035	14102059		6.2071	1.93464e+06	5.87959	14102059
6.23968	2.01296e+06	6.3776	15373205		6.21491	2.01296e+06	5.88932	15373205
6.24688	2325152	6.3854	12851263		6.2219	2325152	5.8998	12851263
6.25425	2.28226e+06	6.39308	13896538		6.22906	2.28226e+06	5.91007	13896538
6.26328	2.27035e+06	6.40067	12548241		6.23784	2.27035e+06	5.91703	12548241
6.27045	2.65667e+06	6.40802	11680952		6.24481	2.65667e+06	5.92375	11680952
6.27837	2.39357e+06	6.41536	12466184		6.25251	2.39357e+06	5.93048	12466184
6.28603	2.50971e+06	6.42246	10792070		6.25996	2.50971e+06	5.93699	10792070
6.29288	2.67574e+06	6.43168	9748758		6.26661	2.67574e+06	5.94543	9748758
6.3002	2513756	6.43766	7.65607e+06		6.27373	2513756	5.95091	7.65607e+06
6.30744	2.45506e+06	6.445	8.33e+06		6.28077	2.45506e+06	5.95762	8.33e+06
6.31472	2.77394e+06	6.45289	7947647		6.28784	2.77394e+06	5.96485	7947647
6.32267	2772591	6.45999	8045166		6.29567	2772591	5.97136	8045166
6.33059	2.59298e+06	6.46723	10191059		6.30359	2.59298e+06	5.97799	10191059
6.33734	2.88325e+06	6.4754	9508957		6.31034	2.88325e+06	5.98547	9508957
6.34538	2274024	6.48247	5943863		6.31838	2274024	5.99195	5943863
6.35349	2.08176e+06	6.49047	4980026		6.32649	2.08176e+06	5.99927	4980026
6.36156	1.91431e+06	6.49843	3.67778e+06		6.33456	1.91431e+06	6.00657	3.67778e+06
6.36954	1.73545e+06	6.50641	3.50365e+06		6.34254	1.73545e+06	6.01387	3.50365e+06
6.37711	1.32224e+06	6.5146	3.49164e+06		6.35011	1.32224e+06	6.02137	3.49164e+06
6.38494	1.28314e+06	6.52264	4.31121e+06		6.35794	1.28314e+06	6.02874	4.31121e+06
6.3931	1.38323e+06	6.53077	2.32813e+06		6.3661	1.38323e+06	6.03619	2.32813e+06
6.40102	880004	6.53873	2.82315e+06		6.37402	880004	6.04347	2.82315e+06
6.40899	973017	6.54679	2.82315e+06		6.38199	973017	6.05086	2.82315e+06
6.41707	843090	6.55481	2334487		6.39007	843090	6.05821	2334487
6.42516	764202	6.56261	2427001		6.39816	764202	6.06535	2427001
6.43512	766017	6.57057	2924140		6.40812	766017	6.07264	2924140
6.44326	905114	6.57859	2.53943e+06		6.41626	905114	6.07998	2.53943e+06
6.45126	965816	6.58643	2.52954e+06		6.42426	965816	6.08717	2.52954e+06
6.45929	1.09443e+06	6.59451	2.49462e+06		6.43229	1.09443e+06	6.09456	2.49462e+06
6.4674	1.55324e+06	6.6044	2.15921e+06		6.4404	1.55324e+06	6.10362	2.15921e+06
6.47552	1.68412e+06	6.6125	4373993		6.44852	1.68412e+06	6.11105	4373993
6.48362	2.03199e+06	6.62016	3014531		6.45662	2.03199e+06	6.11806	3014531
6.49087	1.90414e+06	6.62825	4604898		6.46387	1.90414e+06	6.12547	4604898
6.49906	1.97232e+06	6.63626	6.22823e+06		6.47206	1.97232e+06	6.1328	6.22823e+06
6.5069	1.5521e+06	6.64448	4272554		6.4799	1.5521e+06	6.14033	4272554
6.51686	1.45946e+06	6.65227	2.98073e+06		6.48986	1.45946e+06	6.14747	2.98073e+06
6.52488	919945	6.66058	3.38612e+06		6.49788	919945	6.15508	3.38612e+06
6.53196	777025	6.66857	3.76548e+06		6.50496	777025	6.1624	3.76548e+06
6.53993	695816	6.67673	4.48204e+06		6.51293	695816	6.16987	4.48204e+06
6.54792	733366	6.68484	3.58488e+06		6.52092	733366	6.1773	3.58488e+06
6.55606	572030	6.69191	1.54806e+06		6.52906	572030	6.18378	1.54806e+06
6.56408	748650	6.70004	3.319e+06		6.53708	748650	6.19122	3.319e+06
6.57214	638335	6.70816	1.54855e+06		6.54513	638335	6.19866	1.54855e+06
6.58019	750066	6.71644	1.32418e+06		6.55319	750066	6.20624	1.32418e+06
6.5882	814922	6.72384	1.19983e+06		6.5612	814922	6.21302	1.19983e+06
6.59634	951327	6.73128	1.67472e+06		6.56934	951327	6.21984	1.67472e+06
6.60446	1.03982e+06	6.73951	1.02033e+06		6.57746	1.03982e+06	6.22737	1.02033e+06
6.61154	1.07247e+06	6.74755	1.69161e+06		6.58455	1.07247e+06	6.23474	1.69161e+06
6.6196	954120	6.75556	944381		6.5926	954120	6.24208	944381
6.62761	970789	6.76327	623472		6.60061	970789	6.24913	623472
6.63575	1.18745e+06	6.771	1.34022e+06		6.60875	1.18745e+06	6.25621	1.34022e+06
6.64389	1.34802e+06	6.77869	967755		6.61689	1.34802e+06	6.26326	967755
6.65142	1257916	6.78636	1.04285e+06		6.62442	1257916	6.27029	1.04285e+06
6.65946	1.15981e+06	6.79435	1799840		6.63246	1.15981e+06	6.2776	1799840
6.6672	1.29439e+06	6.80152	1.51845e+06		6.64019	1.29439e+06	6.28417	1.51845e+06
6.67533	1.17178e+06	6.80849	1.35903e+06		6.64833	1.17178e+06	6.29055	1.35903e+06
6.68543	1.37844e+06	6.81639	1.24141e+06		6.65843	1.37844e+06	6.29779	1.24141e+06
6.69213	1.06452e+06	6.82425	1.55588e+06		6.66513	1.06452e+06	6.30499	1.55588e+06
6.70013	979589	6.83238	1.11303e+06		6.67313	979589	6.31243	1.11303e+06
6.70822	773506	6.83966	823128		6.68122	773506	6.3191	823128
6.71498	817950	6.84927	762868		6.68798	817950	6.3279	762868
6.723	759104	6.85734	1.40112e+06		6.696	759104	6.3353	1.40112e+06
6.73109	703737	6.8654	604086		6.70409	703737	6.34267	604086
6.73921	757406	6.87352	905786		6.71221	757406	6.35011	905786
6.74717	685429	6.88169	593160		6.72017	685429	6.3576	593160
6.75461	941071	6.88975	615498		6.72761	941071	6.36498	615498
6.76244	920423	6.89781	1.21045e+06		6.73544	920423	6.37236	1.21045e+06
6.76969	1.01978e+06	6.90584	1.79776e+06		6.74269	1.01978e+06	6.37971	1.79776e+06
6.77791	1.45899e+06	6.91388	906563		6.75091	1.45899e+06	6.38708	906563
6.78556	1.35636e+06	6.92189	1.63686e+06		6.75856	1.35636e+06	6.39442	1.63686e+06
6.79263	1.15204e+06	6.92994	962798		6.76563	1.15204e+06	6.40179	962798
6.79973	1.01893e+06	6.938	850946		6.77273	1.01893e+06	6.40917	850946
6.80648	1.32947e+06	6.94607	1168273		6.77948	1.32947e+06	6.41656	1168273
6.81475	1.03688e+06	6.95424	1.18373e+06		6.78775	1.03688e+06	6.42405	1.18373e+06
6.82292	673850	6.96239	1145111		6.79592	673850	6.43151	1145111
6.83094	484986	6.97029	1.56215e+06		6.80394	484986	6.43875	1.56215e+06
6.83907	450196	6.97816	2.35535e+06		6.81207	450196	6.44596	2.35535e+06
6.84707	356830	6.98626	2.10302e+06		6.82007	356830	6.45337	2.10302e+06
6.85521	433456	6.99439	2316126		6.82821	433456	6.46082	2316126
6.8631	471777	7.00225	2.73623e+06		6.8361	471777	6.46802	2.73623e+06
6.87111	410453	7.01018	1.41644e+06		6.84411	410453	6.47528	1.41644e+06
6.87919	414086	7.01943	1.03858e+06		6.85219	414086	6.48376	1.03858e+06
6.88705	329624	7.02757	1198384		6.86005	329624	6.49121	1198384
6.89518	495130	7.03499	758635		6.86818	495130	6.498	758635
6.90331	438415	7.04305	825088		6.87631	438415	6.50539	825088
6.9113	507890	7.05109	934238		6.8843	507890	6.51275	934238
6.91935	739288	7.05911	492791		6.89235	739288	6.5201	492791
6.92641	837297	7.06727	548502		6.89941	837297	6.52758	548502
6.93582	843329	7.07536	709073		6.90882	843329	6.53498	709073
6.94407	764528	7.08352	900815		6.91707	764528	6.54246	900815
6.95201	803884	7.09163	812726		6.92507	803884	6.54988	812726
6.96002	699715	7.09953	470557		6.93316	699715	6.55712	470557
6.96707	504660	7.10764	453102		6.94028	504660	6.56455	453102
6.97454	499665	7.11579	543730		6.94783	499665	6.57202	543730
6.98277	337271	7.12395	475989		6.95614	337271	6.57949	475989
6.99108	352580	7.13196	663948		6.96454	352580	6.58682	663948
6.99892	392144	7.13988	628250		6.97246	392144	6.59408	628250
7.00679	311472	7.14771	1.33573e+06		6.98041	311472	6.60125	1.33573e+06
7.01636	349912	7.15577	1.17856e+06		6.99008	349912	6.60863	1.17856e+06
7.02442	294350	7.16347	611520		6.99821	294350	6.61568	611520
7.03254	285069	7.17143	751984		7.00642	285069	6.62246	751984
7.04058	390961	7.17995	619870		7.01454	390961	6.62947	619870
7.04793	364657	7.18801	396858		7.02196	364657	6.6361	396858
7.056	313687	7.19609	559382		7.03012	313687	6.64275	559382
7.06413	272936	7.20423	447092		7.03833	272936	6.64944	447092
7.07219	254113	7.21223	345827		7.04647	254113	6.65602	345827
7.08023	255754	7.22021	319851		7.05459	255754	6.66258	319851
7.08802	325224	7.22828	538422		7.06246	325224	6.66922	538422
7.09804	242549	7.23635	719378		7.07258	242549	6.67585	719378
7.10618	266992	7.24447	445640		7.08081	266992	6.68253	445640
7.11427	253795	7.25253	289050		7.08898	253795	6.68916	289050
7.12227	384888	7.26046	723438		7.09706	384888	6.69568	723438
7.12999	212115	7.26855	664076		7.10486	212115	6.70234	664076
7.13798	298414	7.27669	939866		7.11293	298414	6.70903	939866
7.14616	251075	7.28475	790949		7.12119	251075	6.71566	790949
7.15425	290762	7.29281	902750		7.12936	290762	6.72229	902750
7.16227	229449	7.30079	1.10154e+06		7.13746	229449	6.72885	1.10154e+06
7.17032	225914	7.30891	944023		7.1456	225914	6.73553	944023
7.18042	198729	7.31704	1.94448e+06		7.1558	198729	6.74221	1.94448e+06
7.18856	240275	7.32524	1.48133e+06		7.16402	240275	6.74896	1.48133e+06
7.19662	199085	7.33307	1.74826e+06		7.17216	199085	6.7554	1.74826e+06
7.20465	167066	7.34076	1.44475e+06		7.18028	167066	6.76172	1.44475e+06
7.21209	246592	7.34995	2130026		7.18778	246592	6.76928	2130026
7.22012	161218	7.35781	1.26415e+06		7.19591	161218	6.77574	1.26415e+06
7.22825	136852	7.36592	952764		7.20411	136852	6.78241	952764
7.23632	131224	7.37389	1.25675e+06		7.21226	131224	6.78897	1.25675e+06
7.24435	0	7.3817	582454		7.22038	0	6.79539	582454
7.25229	0	7.38988	2.65153e+06		7.2284	0	6.80212	2.65153e+06
7.26036	0	7.39737	342075		7.23655	0	6.80828	342075
7.27017	0	7.40553	877784		7.24646	0	6.81499	877784
7.27828	156526	7.41367	299810		7.25465	156526	6.82168	299810
7.28631	147294	7.42098	270012		7.26276	147294	6.8277	270012
7.29385	123404	7.43105	657612		7.27038	123404	6.83597	657612
7.30184	127072	7.43874	330539		7.27845	127072	6.8423	330539
7.30994	152574	7.44653	254338		7.28664	152574	6.84871	254338
7.31809	134757	7.45405	379007		7.29487	134757	6.85489	379007
7.32609	91316.1	7.4622	410946		7.30294	91316.1	6.86159	410946
7.33414	111041	7.4704	505449		7.31108	111041	6.86834	505449
7.34222	103699	7.47852	862690		7.31923	103699	6.87502	862690
7.35029	144923	7.4851	1.39386e+06		7.32739	144923	6.88043	1.39386e+06
7.35828	131378	7.49213	483170		7.33546	131378	6.88621	483170
7.36628	164990	7.50037	662410		7.34355	164990	6.89298	662410
7.37431	169137	7.50848	1.01377e+06		7.35165	169137	6.89966	1.01377e+06
7.38227	128159	7.51651	683170		7.3597	128159	6.90626	683170
7.39043	225946	7.52459	1.55466e+06		7.36794	225946	6.9129	1.55466e+06
7.39852	182916	7.53208	350994		7.37611	182916	6.91907	350994
7.40651	252827	7.53963	840586		7.38418	252827	6.92647	840586
7.41472	321245	7.54763	515717		7.39248	321245	6.9343	515717
7.42246	387139	7.55584	706092		7.4003	387139	6.94234	706092
7.43191	517303	7.56392	552485		7.40984	517303	6.95025	552485
7.44017	528401	7.57196	225964		7.41818	528401	6.95811	225964
7.44767	647738	7.57955	309728		7.42576	647738	6.96554	309728
7.45544	458339	7.5872	291931		7.43361	458339	6.97303	291931
7.46315	501425	7.59688	206661		7.4414	501425	6.98251	206661
7.47127	315699	7.60498	207274		7.4496	315699	6.99043	207274
7.47936	233418	7.61295	534683		7.45777	233418	6.99824	534683
7.48743	166874	7.62103	422562		7.46592	166874	7.00615	422562
7.49526	134591	7.62909	600347		7.47383	134591	7.01403	600347
7.50317	156320	7.63736	422097		7.48183	156320	7.02213	422097
7.51123	177349	7.64548	384792		7.48997	177349	7.03008	384792
7.51931	144893	7.65316	376290		7.49813	144893	7.0376	376290
7.52735	136742	7.66128	322637		7.50624	136742	7.04555	322637
7.53524	141394	7.66946	585810		7.51421	141394	7.05355	585810
7.54333	205653	7.67764	1.0322e+06		7.52239	205653	7.06156	1.0322e+06
7.5514	176668	7.6858	508358		7.53055	176668	7.06954	508358
7.55954	152902	7.69404	472656		7.53877	152902	7.07761	472656
7.56759	147959	7.70219	244403		7.54689	147959	7.08559	244403
7.57553	113279	7.71011	357943		7.55492	113279	7.09334	357943
7.58359	142688	7.71809	213606		7.56306	142688	7.10115	213606
7.59168	238792	7.72617	159297		7.57123	238792	7.10906	159297
7.60027	257491	7.73418	179429		7.5799	257491	7.1169	179429
7.60842	313359	7.74231	337121		7.58814	313359	7.12486	337121
7.61613	233174	7.75038	141041		7.59593	233174	7.13276	141041
7.62385	171660	7.75837	118586		7.60372	171660	7.14058	118586
7.6319	157128	7.76742	142365		7.61186	157128	7.14944	142365
7.64014	171562	7.7756	140405		7.62011	171562	7.15744	140405
7.64822	176284	7.78372	127474		7.62813	176284	7.1654	127474
7.65618	121979	7.79177	145546		7.63602	121979	7.17327	145546
7.66425	124425	7.79978	171369		7.64404	124425	7.18112	171369
7.67226	104226	7.80788	160996		7.65199	104226	7.18904	160996
7.68032	122620	7.81605	391315		7.65998	122620	7.19704	391315
7.68813	151108	7.82422	215636		7.66774	151108	7.20504	215636
7.69607	125260	7.83221	344888		7.67562	125260	7.21286	344888
7.70399	133456	7.8405	434666		7.68348	133456	7.22097	434666
7.71199	122990	7.84866	462820		7.69142	122990	7.22896	462820
7.72007	91588.2	7.85627	352866		7.69944	91588.2	7.23641	352866
7.72812	156606	7.86439	254417		7.70743	156606	7.24435	254417
7.73608	108356	7.87241	417008		7.71533	108356	7.25221	417008
7.7442	88366.2	7.88051	249283		7.72339	88366.2	7.26014	249283
7.75222	111476	7.88882	276697		7.73134	111476	7.26827	276697
7.76014	138595	7.89641	313254		7.73921	138595	7.2757	313254
7.76914	192759	7.90445	230574		7.74814	192759	7.28357	230574
7.7771	122217	7.91249	127242		7.75603	122217	7.29144	127242
7.78511	128791	7.92054	91298.5		7.76399	128791	7.29932	91298.5
7.7932	153391	7.92967	191028		7.77202	153391	7.30826	191028
7.80116	144736	7.93774	0		7.77991	144736	7.31616	0
7.80913	137025	7.94582	0		7.78783	137025	7.32406	0
7.81708	120564	7.95381	0		7.79571	120564	7.33189	0
7.82502	131074	7.96192	0		7.80359	131074	7.33982	0
7.83315	128346	7.96998	0		7.81166	128346	7.34771	0
7.84108	130886	7.97818	0		7.81954	130886	7.35574	0
7.85124	115984	7.98618	0		7.82962	115984	7.36357	0
7.85923	105885	7.99411	0		7.83755	105885	7.37133	0
7.86717	126210				7.84543	126210
7.87528	100090				7.85348	100090
7.88321	126570				7.86134	126570
7.8913	86129.1				7.86937	86129.1
7.89932	80420.5				7.87733	80420.5
7.90737	99071.1				7.88533	99071.1
7.91535	113948				7.89324	113948
7.92335	99119.6				7.90119	99119.6
7.93336	114831				7.91112	114831
7.94138	92134.2				7.91907	92134.2
7.94936	103237				7.927	103237
7.95733	91243.1				7.93491	91243.1
7.96538	93201.4				7.9429	93201.4
7.97337	113158				7.95083	113158
7.98133	80034				7.95873	80034
7.98934	83121.5				7.96668	83121.5
7.9974	92788.2				7.97467	92788.2

## Sheet: SI Fig. 3d_HILICpos
file_name	before	after	before_median	after_median
OldMAPool001_MX591555_posHILIC_preDing001	2.16	0.467273	2.22	1.08982
OldMAPool002_MX591555_posHILIC_postDing010	2.22	0.486565
OldMAPool003_MX591555_posHILIC_postDing020	1.8	1.34306
OldMAPool004_MX591555_posHILIC_postDing030	1.77	0.67675
OldMAPool005_MX591555_posHILIC_postDing040	2.13	0.607856
OldMAPool006_MX591555_posHILIC_postDing050	2.43	0.607856
OldMAPool007_MX591555_posHILIC_postDing060	2.16	1.23631
OldMAPool009_MX591555_posHILIC_postDing080	2.16	1.34515
OldMAPool010_MX591555_posHILIC_postDing090	2.31	0.535539
OldMAPool011_MX591555_posHILIC_postDing100	1.98	1.25868
OldMAPool014_MX591555_posHILIC_postDing130	1.32	1.80271
OldMAPool015_MX591555_posHILIC_postDing140	1.89	1.35306
OldMAPool016_MX591555_posHILIC_postDing150	2.16	0.709209
OldMAPool017_MX591555_posHILIC_postDing160	2.37	0.992274
OldMAPool018_MX591555_posHILIC_postDing170	2.04	1.37348
OldMAPool019_MX591555_posHILIC_postDing176	2.22	1.36181
Ding020_MX591555_posHILIC_900483-013-053	2.1	0.795138
Ding071_MX591555_posHILIC_900483-009-009	1.74	1.30827
Ding094_MX591555_posHILIC_900483-015-075	2.16	0.65366
Ding101_MX591555_posHILIC_900483-014-064	2.16	1.4569
Ding125_MX591555_posHILIC_900483-016-086	2.61	1.3977
Ding137_MX591555_posHILIC_900483-012-042	3.12	0.428696
Ding140_MX591555_posHILIC_900483-010-020	2.16	1.77815
Ding165_MX591555_posHILIC_900483-011-031	2.07	1.47743
Ding015_MX591555_posHILIC_900483-014-061	2.22	0.643385
Ding041_MX591555_posHILIC_900483-011-028	2.22	1.34658
Ding075_MX591555_posHILIC_900483-010-017	2.04	1.39478
Ding089_MX591555_posHILIC_900483-013-050	2.16	1.32054
Ding100_MX591555_posHILIC_900483-015-072	2.85	1.66317
Ding136_MX591555_posHILIC_900483-012-039	2.82	1.24454
Ding144_MX591555_posHILIC_900483-016-083	2.16	1.99869
Ding169_MX591555_posHILIC_900483-009-006	2.04	1.47474
Ding021_MX591555_posHILIC_900483-016-171	2.37	0.506522
Ding038_MX591555_posHILIC_900483-012-127	2.49	0.370746
Ding040_MX591555_posHILIC_900483-013-138	2.25	0.890098
Ding068_MX591555_posHILIC_900483-014-149	2.52	0.637803
Ding072_MX591555_posHILIC_900483-010-105	2.22	1.59566
Ding097_MX591555_posHILIC_900483-011-116	2.73	0.632206
Ding161_MX591555_posHILIC_900483-009-094	1.68	1.99052
Ding163_MX591555_posHILIC_900483-015-160	2.52	0.53933
Ding005_MX591555_posHILIC_900483-011-115	1.86	0.617477
Ding032_MX591555_posHILIC_900483-014-148	2.04	1.21551
Ding044_MX591555_posHILIC_900483-015-159	2.4	1.51123
Ding062_MX591555_posHILIC_900483-012-126	1.86	0.214278
Ding112_MX591555_posHILIC_900483-009-093	2.16	0.767406
Ding135_MX591555_posHILIC_900483-013-137	2.94	1.24558
Ding153_MX591555_posHILIC_900483-016-170	2.82	0.890718
Ding160_MX591555_posHILIC_900483-010-104	1.8	0.725377
Ding029_MX591555_posHILIC_900483-013-139	1.62	1.16808
Ding036_MX591555_posHILIC_900483-009-095	1.8	1.60429
Ding058_MX591555_posHILIC_900483-016-172	2.46	1.56483
Ding070_MX591555_posHILIC_900483-010-106	3.12	0.862195
Ding079_MX591555_posHILIC_900483-012-128	2.1	0.569539
Ding093_MX591555_posHILIC_900483-011-117	2.34	0.729486
Ding122_MX591555_posHILIC_900483-014-150	2.4	1.20232
Ding159_MX591555_posHILIC_900483-015-161	1.8	1.10279
Ding031_MX591555_posHILIC_900483-010-015	2.82	0.70044
Ding034_MX591555_posHILIC_900483-009-004	2.34	0.834186
Ding048_MX591555_posHILIC_900483-013-048	1.74	1.02407
Ding057_MX591555_posHILIC_900483-016-081	1.86	1.14087
Ding123_MX591555_posHILIC_900483-011-026	2.22	0.534462
Ding141_MX591555_posHILIC_900483-015-070	1.8	1.08307
Ding142_MX591555_posHILIC_900483-012-037	2.1	3.13149
Ding176_MX591555_posHILIC_900483-014-059	1.86	1.08982
Ding001_MX591555_posHILIC_900483-014-056	2.88	0.950552
Ding007_MX591555_posHILIC_900483-016-078	2.61	1.17691
Ding050_MX591555_posHILIC_900483-010-012	2.58	1.5528
Ding084_MX591555_posHILIC_900483-013-045	2.46	1.89712
Ding133_MX591555_posHILIC_900483-009-001	2.22	1.82596
Ding158_MX591555_posHILIC_900483-012-034	2.04	1.92287
Ding166_MX591555_posHILIC_900483-011-023	2.04	1.70962
Ding025_MX591555_posHILIC_900483-012-125	2.19	0.62
Ding052_MX591555_posHILIC_900483-009-092	2.34	1.54988
Ding055_MX591555_posHILIC_900483-011-114	2.34	1.46568
Ding081_MX591555_posHILIC_900483-010-103	2.88	1.64245
Ding086_MX591555_posHILIC_900483-014-147	2.7	1.17882
Ding111_MX591555_posHILIC_900483-015-158	1.92	0.861636
Ding147_MX591555_posHILIC_900483-013-136	1.86	0.760763
Ding149_MX591555_posHILIC_900483-016-169	1.74	0.795138
Ding011_MX591555_posHILIC_900483-013-141	2.46	0.783593
Ding056_MX591555_posHILIC_900483-015-163	2.46	0.831927
Ding061_MX591555_posHILIC_900483-010-108	1.86	0.958473
Ding069_MX591555_posHILIC_900483-012-130	2.94	0.42
Ding077_MX591555_posHILIC_900483-016-174	2.4	0.587273
Ding118_MX591555_posHILIC_900483-014-152	1.86	0.710575
Ding126_MX591555_posHILIC_900483-009-097	1.95	1.9051
Ding173_MX591555_posHILIC_900483-011-119	2.04	0.706154
Ding022_MX591555_posHILIC_900483-014-146	1.86	1.10891
Ding024_MX591555_posHILIC_900483-012-124	2.34	0.678876
Ding033_MX591555_posHILIC_900483-013-135	2.82	0.833358
Ding065_MX591555_posHILIC_900483-016-168	2.04	0.683687
Ding110_MX591555_posHILIC_900483-009-091	2.64	1.12216
Ding129_MX591555_posHILIC_900483-010-102	1.5	2.14869
Ding139_MX591555_posHILIC_900483-011-113	2.16	1.67276
Ding162_MX591555_posHILIC_900483-015-157	2.46	1.70962
Ding035_MX591555_posHILIC_900483-013-143	2.76	1.09412
Ding043_MX591555_posHILIC_900483-009-099	2.58	1.23737
Ding053_MX591555_posHILIC_900483-010-110	2.22	0.969838
Ding073_MX591555_posHILIC_900483-014-154	2.7	0.694349
Ding096_MX591555_posHILIC_900483-016-176	2.1	0.649866
Ding107_MX591555_posHILIC_900483-011-121	2.46	1.4731
Ding124_MX591555_posHILIC_900483-012-132	1.98	0.710575
Ding146_MX591555_posHILIC_900483-015-165	1.74	0.466604
Ding013_MX591555_posHILIC_900483-013-051	2.1	0.968507
Ding023_MX591555_posHILIC_900483-010-018	1.38	1.11495
Ding042_MX591555_posHILIC_900483-014-062	2.58	1.04817
Ding045_MX591555_posHILIC_900483-015-073	2.34	1.67564
Ding064_MX591555_posHILIC_900483-009-007	1.83	2.17196
Ding083_MX591555_posHILIC_900483-016-084	2.34	0.610602
Ding143_MX591555_posHILIC_900483-011-029	3.24	0.635184
Ding145_MX591555_posHILIC_900483-012-040	1.98	1.99052
Ding051_MX591555_posHILIC_900483-010-019	2.52	0.902687
Ding054_MX591555_posHILIC_900483-011-030	1.95	1.1567
Ding099_MX591555_posHILIC_900483-013-052	1.86	1.25141
Ding103_MX591555_posHILIC_900483-012-041	2.25	1.76158
Ding106_MX591555_posHILIC_900483-009-008	2.67	0.845744
Ding116_MX591555_posHILIC_900483-016-085	2.28	1.515
Ding127_MX591555_posHILIC_900483-014-063	2.46	0.532836
Ding152_MX591555_posHILIC_900483-015-074	2.22	1.43324
Ding010_MX591555_posHILIC_900483-010-016	2.46	0.46654
Ding017_MX591555_posHILIC_900483-011-027	2.91	1.02039
Ding046_MX591555_posHILIC_900483-014-060	2.37	0.946798
Ding059_MX591555_posHILIC_900483-016-082	2.22	0.99586
Ding117_MX591555_posHILIC_900483-015-071	2.1	1.00599
Ding150_MX591555_posHILIC_900483-009-005	1.53	0.691986
Ding157_MX591555_posHILIC_900483-013-049	2.61	0.930996
Ding170_MX591555_posHILIC_900483-012-038	2.22	1.03013
Ding008_MX591555_posHILIC_900483-010-013	2.34	1.98753
Ding014_MX591555_posHILIC_900483-014-057	2.67	1.31891
Ding066_MX591555_posHILIC_900483-012-035	2.1	1.42953
Ding076_MX591555_posHILIC_900483-013-046	2.76	1.33804
Ding121_MX591555_posHILIC_900483-009-002	1.68	0.735836
Ding134_MX591555_posHILIC_900483-015-068	2.04	0.471404
Ding155_MX591555_posHILIC_900483-011-024	2.16	0.68491
Ding168_MX591555_posHILIC_900483-016-079	1.68	1.79278
Ding003_MX591555_posHILIC_900483-014-145	2.46	0.803017
Ding004_MX591555_posHILIC_900483-012-123	2.28	2.01332
Ding016_MX591555_posHILIC_900483-009-090	1.98	1.61314
Ding026_MX591555_posHILIC_900483-016-167	2.34	1.15083
Ding115_MX591555_posHILIC_900483-011-112	2.04	1.34465
Ding128_MX591555_posHILIC_900483-010-101	1.8	1.25407
Ding132_MX591555_posHILIC_900483-013-134	1.98	1.79525
Ding172_MX591555_posHILIC_900483-015-156	3	0.81097
Ding028_MX591555_posHILIC_900483-009-089	2.34	0.640909
Ding037_MX591555_posHILIC_900483-010-100	2.04	0.994486
Ding088_MX591555_posHILIC_900483-013-133	1.86	1.69463
Ding095_MX591555_posHILIC_900483-011-111	2.46	0.39575
Ding104_MX591555_posHILIC_900483-016-166	2.04	1.07341
Ding114_MX591555_posHILIC_900483-015-155	1.98	1.20672
Ding120_MX591555_posHILIC_900483-012-122	2.31	1.38706
Ding138_MX591555_posHILIC_900483-014-144	2.22	0.536168
Ding027_MX591555_posHILIC_900483-009-003	2.07	0.511435
Ding063_MX591555_posHILIC_900483-010-014	2.46	1.6
Ding067_MX591555_posHILIC_900483-013-047	2.04	0.690694
Ding092_MX591555_posHILIC_900483-015-069	1.68	1.53767
Ding098_MX591555_posHILIC_900483-014-058	2.1	0.661366
Ding102_MX591555_posHILIC_900483-016-080	2.34	0.846667
Ding105_MX591555_posHILIC_900483-012-036	2.43	0.211252
Ding175_MX591555_posHILIC_900483-011-025	2.1	0.427164
Ding030_MX591555_posHILIC_900483-016-173	2.76	0.399039
Ding039_MX591555_posHILIC_900483-013-140	1.98	0.66916
Ding078_MX591555_posHILIC_900483-015-162	2.73	1.59467
Ding080_MX591555_posHILIC_900483-009-096	2.58	0.827482
Ding091_MX591555_posHILIC_900483-010-107	2.22	1.45736
Ding151_MX591555_posHILIC_900483-014-151	2.52	0.986341
Ding156_MX591555_posHILIC_900483-011-118	2.46	2.46953
Ding164_MX591555_posHILIC_900483-012-129	2.64	0.240348
Ding002_MX591555_posHILIC_900483-011-033	6.48	7.55871
Ding019_MX591555_posHILIC_900483-009-011	2.52	1.53012
Ding087_MX591555_posHILIC_900483-015-077	1.68	2.09203
Ding108_MX591555_posHILIC_900483-012-044	1.92	1.50724
Ding130_MX591555_posHILIC_900483-013-055	1.89	1.46313
Ding131_MX591555_posHILIC_900483-016-088	1.71	1.86443
Ding171_MX591555_posHILIC_900483-014-066	2.16	1.50131
Ding174_MX591555_posHILIC_900483-010-022	1.98	2.10389

## Sheet: SI Fig. 3d_HILICneg
file_name	before	after	before_median	after_median
OldMAPool001_MX591555_negHILIC_preDing001	10.89	4.96174	13.32	7.69483
OldMAPool002_MX591555_negHILIC_postDing010	11.28	9.22816
OldMAPool003_MX591555_negHILIC_postDing020	14.16	11.7786
OldMAPool004_MX591555_negHILIC_postDing030	13.89	8.06049
OldMAPool005_MX591555_negHILIC_postDing040	10.59	4.35353
OldMAPool006_MX591555_negHILIC_postDing050	14.28	8.38425
OldMAPool007_MX591555_negHILIC_postDing060	13.2	6.9191
OldMAPool009_MX591555_negHILIC_postDing080	13.56	11.4474
OldMAPool010_MX591555_negHILIC_postDing090	14.28	8.64439
OldMAPool011_MX591555_negHILIC_postDing100	10.68	9.16708
OldMAPool014_MX591555_negHILIC_postDing130	13.32	7.8063
OldMAPool015_MX591555_negHILIC_postDing140	13.92	11.9148
OldMAPool016_MX591555_negHILIC_postDing150	13.83	8.62442
OldMAPool017_MX591555_negHILIC_postDing160	13.62	7.68034
OldMAPool018_MX591555_negHILIC_postDing170	13.14	7.29127
OldMAPool019_MX591555_negHILIC_postDing176	10.35	3.87041
Ding020_MX591555_negHILIC_900483-013-053	13.86	7.87062
Ding071_MX591555_negHILIC_900483-009-009	14.04	8.00817
Ding094_MX591555_negHILIC_900483-015-075	13.68	9.08009
Ding101_MX591555_negHILIC_900483-014-064	12.9	6.81871
Ding125_MX591555_negHILIC_900483-016-086	12.96	10.7301
Ding137_MX591555_negHILIC_900483-012-042	13.47	8.35201
Ding140_MX591555_negHILIC_900483-010-020	9.87	4.12876
Ding165_MX591555_negHILIC_900483-011-031	13.77	7.99669
Ding015_MX591555_negHILIC_900483-014-061	13.68	7.52
Ding041_MX591555_negHILIC_900483-011-028	13.8	8.42479
Ding075_MX591555_negHILIC_900483-010-017	12.9	7.70847
Ding089_MX591555_negHILIC_900483-013-050	14.04	9.41
Ding100_MX591555_negHILIC_900483-015-072	13.02	6.93577
Ding136_MX591555_negHILIC_900483-012-039	12.66	6.9219
Ding144_MX591555_negHILIC_900483-016-083	12.96	7.64976
Ding169_MX591555_negHILIC_900483-009-006	12.84	7.32878
Ding021_MX591555_negHILIC_900483-016-171	14.22	8.7829
Ding038_MX591555_negHILIC_900483-012-127	14.25	7.94831
Ding040_MX591555_negHILIC_900483-013-138	9.51	4.37915
Ding068_MX591555_negHILIC_900483-014-149	13.77	7.58168
Ding072_MX591555_negHILIC_900483-010-105	13.83	7.71597
Ding097_MX591555_negHILIC_900483-011-116	10.86	3.85621
Ding161_MX591555_negHILIC_900483-009-094	12.48	6.88702
Ding163_MX591555_negHILIC_900483-015-160	9.99	3.90039
Ding005_MX591555_negHILIC_900483-011-115	8.52	2.15445
Ding032_MX591555_negHILIC_900483-014-148	14.52	9.15922
Ding044_MX591555_negHILIC_900483-015-159	13.8	7.76022
Ding062_MX591555_negHILIC_900483-012-126	12.96	6.87
Ding112_MX591555_negHILIC_900483-009-093	12	4.99788
Ding135_MX591555_negHILIC_900483-013-137	7.68	1.23353
Ding153_MX591555_negHILIC_900483-016-170	13.32	7.87639
Ding160_MX591555_negHILIC_900483-010-104	12.72	7.15795
Ding029_MX591555_negHILIC_900483-013-139	13.38	7.32
Ding036_MX591555_negHILIC_900483-009-095	7.14	5.05623
Ding058_MX591555_negHILIC_900483-016-172	13.83	8.39839
Ding070_MX591555_negHILIC_900483-010-106	8.34	0.991489
Ding079_MX591555_negHILIC_900483-012-128	13.8	7.4215
Ding093_MX591555_negHILIC_900483-011-117	13.02	8.01702
Ding122_MX591555_negHILIC_900483-014-150	13.14	7.70621
Ding159_MX591555_negHILIC_900483-015-161	12.6	7.71757
Ding031_MX591555_negHILIC_900483-010-015	13.65	11.8664
Ding034_MX591555_negHILIC_900483-009-004	8.46	6.69323
Ding048_MX591555_negHILIC_900483-013-048	13.26	7.38964
Ding057_MX591555_negHILIC_900483-016-081	13.08	6.76778
Ding123_MX591555_negHILIC_900483-011-026	13.59	8.24411
Ding141_MX591555_negHILIC_900483-015-070	13.8	8.06362
Ding142_MX591555_negHILIC_900483-012-037	11.64	5.49982
Ding176_MX591555_negHILIC_900483-014-059	11.64	5.22437
Ding001_MX591555_negHILIC_900483-014-056	14.52	8.69492
Ding007_MX591555_negHILIC_900483-016-078	8.4	6.13761
Ding050_MX591555_negHILIC_900483-010-012	10.35	4.08698
Ding084_MX591555_negHILIC_900483-013-045	13.62	7.9178
Ding133_MX591555_negHILIC_900483-009-001	10.5	4.32138
Ding158_MX591555_negHILIC_900483-012-034	11.34	5.13824
Ding166_MX591555_negHILIC_900483-011-023	13.2	7.78439
Ding025_MX591555_negHILIC_900483-012-125	13.47	7.79827
Ding052_MX591555_negHILIC_900483-009-092	11.07	4.67236
Ding055_MX591555_negHILIC_900483-011-114	13.5	7.71528
Ding081_MX591555_negHILIC_900483-010-103	13.53	8.21199
Ding086_MX591555_negHILIC_900483-014-147	10.74	4.45673
Ding111_MX591555_negHILIC_900483-015-158	13.32	7.4409
Ding147_MX591555_negHILIC_900483-013-136	13.47	6.98944
Ding149_MX591555_negHILIC_900483-016-169	13.62	11.7124
Ding011_MX591555_negHILIC_900483-013-141	14.37	8.6996
Ding056_MX591555_negHILIC_900483-015-163	10.59	8.3338
Ding061_MX591555_negHILIC_900483-010-108	10.89	9.092
Ding069_MX591555_negHILIC_900483-012-130	13.68	7.21739
Ding077_MX591555_negHILIC_900483-016-174	13.47	11.5985
Ding118_MX591555_negHILIC_900483-014-152	13.02	7.72203
Ding126_MX591555_negHILIC_900483-009-097	12.75	6.97037
Ding173_MX591555_negHILIC_900483-011-119	12.66	6.32397
Ding022_MX591555_negHILIC_900483-014-146	13.86	11.5742
Ding024_MX591555_negHILIC_900483-012-124	15.18	9.1814
Ding033_MX591555_negHILIC_900483-013-135	14.34	7.69483
Ding065_MX591555_negHILIC_900483-016-168	10.5	4.77256
Ding110_MX591555_negHILIC_900483-009-091	13.38	6.73442
Ding129_MX591555_negHILIC_900483-010-102	12.54	10.7545
Ding139_MX591555_negHILIC_900483-011-113	10.38	4.67717
Ding162_MX591555_negHILIC_900483-015-157	13.47	7.45144
Ding035_MX591555_negHILIC_900483-013-143	14.46	12.1685
Ding043_MX591555_negHILIC_900483-009-099	13.74	7.87842
Ding053_MX591555_negHILIC_900483-010-110	10.38	3.89936
Ding073_MX591555_negHILIC_900483-014-154	10.23	4.43805
Ding096_MX591555_negHILIC_900483-016-176	13.62	7.57146
Ding107_MX591555_negHILIC_900483-011-121	10.29	4.03447
Ding124_MX591555_negHILIC_900483-012-132	13.56	7.78439
Ding146_MX591555_negHILIC_900483-015-165	14.43	9.33644
Ding013_MX591555_negHILIC_900483-013-051	10.59	4.52798
Ding023_MX591555_negHILIC_900483-010-018	14.49	12.7814
Ding042_MX591555_negHILIC_900483-014-062	14.19	8.01644
Ding045_MX591555_negHILIC_900483-015-073	13.5	11.4695
Ding064_MX591555_negHILIC_900483-009-007	13.86	7.94899
Ding083_MX591555_negHILIC_900483-016-084	13.2	7.98667
Ding143_MX591555_negHILIC_900483-011-029	12.96	6.5423
Ding145_MX591555_negHILIC_900483-012-040	10.17	9.00475
Ding051_MX591555_negHILIC_900483-010-019	14.04	8.49785
Ding054_MX591555_negHILIC_900483-011-030	10.68	4.05932
Ding099_MX591555_negHILIC_900483-013-052	13.62	11.8512
Ding103_MX591555_negHILIC_900483-012-041	9.57	3.7032
Ding106_MX591555_negHILIC_900483-009-008	13.14	6.80386
Ding116_MX591555_negHILIC_900483-016-085	13.68	7.49258
Ding127_MX591555_negHILIC_900483-014-063	12.96	7.60005
Ding152_MX591555_negHILIC_900483-015-074	13.8	7.50747
Ding010_MX591555_negHILIC_900483-010-016	14.64	8.98
Ding017_MX591555_negHILIC_900483-011-027	13.44	6.5744
Ding046_MX591555_negHILIC_900483-014-060	14.13	8.4483
Ding059_MX591555_negHILIC_900483-016-082	9.75	4.24617
Ding117_MX591555_negHILIC_900483-015-071	13.44	8.87876
Ding150_MX591555_negHILIC_900483-009-005	10.29	4.29106
Ding157_MX591555_negHILIC_900483-013-049	10.26	4.09025
Ding170_MX591555_negHILIC_900483-012-038	9.96	3.61827
Ding008_MX591555_negHILIC_900483-010-013	13.32	7.65591
Ding014_MX591555_negHILIC_900483-014-057	14.94	12.8757
Ding066_MX591555_negHILIC_900483-012-035	14.04	8.38199
Ding076_MX591555_negHILIC_900483-013-046	13.08	6.57034
Ding121_MX591555_negHILIC_900483-009-002	5.43	1.45215
Ding134_MX591555_negHILIC_900483-015-068	13.38	11.2429
Ding155_MX591555_negHILIC_900483-011-024	9.69	3.23517
Ding168_MX591555_negHILIC_900483-016-079	10.08	4.32857
Ding003_MX591555_negHILIC_900483-014-145	13.89	7.87442
Ding004_MX591555_negHILIC_900483-012-123	14.76	12.9647
Ding016_MX591555_negHILIC_900483-009-090	14.34	12.1803
Ding026_MX591555_negHILIC_900483-016-167	13.47	11.7972
Ding115_MX591555_negHILIC_900483-011-112	14.1	8.29686
Ding128_MX591555_negHILIC_900483-010-101	12.3	5.64682
Ding132_MX591555_negHILIC_900483-013-134	13.26	7.31229
Ding172_MX591555_negHILIC_900483-015-156	13.44	8.94837
Ding028_MX591555_negHILIC_900483-009-089	12.96	6.87435
Ding037_MX591555_negHILIC_900483-010-100	13.47	7.19185
Ding088_MX591555_negHILIC_900483-013-133	12.9	7.04923
Ding095_MX591555_negHILIC_900483-011-111	12.9	7.77466
Ding104_MX591555_negHILIC_900483-016-166	13.68	11.0302
Ding114_MX591555_negHILIC_900483-015-155	10.47	4.00673
Ding120_MX591555_negHILIC_900483-012-122	13.41	8.36093
Ding138_MX591555_negHILIC_900483-014-144	7.62	1.11233
Ding027_MX591555_negHILIC_900483-009-003	13.38	7.60156
Ding063_MX591555_negHILIC_900483-010-014	13.26	7.68742
Ding067_MX591555_negHILIC_900483-013-047	13.38	8.44633
Ding092_MX591555_negHILIC_900483-015-069	12.84	6.95276
Ding098_MX591555_negHILIC_900483-014-058	14.34	8.63841
Ding102_MX591555_negHILIC_900483-016-080	13.38	7.89745
Ding105_MX591555_negHILIC_900483-012-036	12.66	11.5188
Ding175_MX591555_negHILIC_900483-011-025	12.54	6.95352
Ding030_MX591555_negHILIC_900483-016-173	13.74	7.00629
Ding039_MX591555_negHILIC_900483-013-140	13.56	8.24878
Ding078_MX591555_negHILIC_900483-015-162	14.04	8.62797
Ding080_MX591555_negHILIC_900483-009-096	13.32	7.17819
Ding091_MX591555_negHILIC_900483-010-107	13.74	7.93212
Ding151_MX591555_negHILIC_900483-014-151	13.35	7.6954
Ding156_MX591555_negHILIC_900483-011-118	10.38	8.1307
Ding164_MX591555_negHILIC_900483-012-129	10.14	4.42671
Ding002_MX591555_negHILIC_900483-011-033	13.98	7.96432
Ding019_MX591555_negHILIC_900483-009-011	14.34	8.63743
Ding087_MX591555_negHILIC_900483-015-077	13.29	8.30213
Ding108_MX591555_negHILIC_900483-012-044	13.89	8.86197
Ding130_MX591555_negHILIC_900483-013-055	12.48	6.56188
Ding131_MX591555_negHILIC_900483-016-088	10.56	3.29868
Ding171_MX591555_negHILIC_900483-014-066	8.04	1.00345
Ding174_MX591555_negHILIC_900483-010-022	9.27	2.83607

## Sheet: SI Fig. 3d_RPpos
file_name	before	after	before_median	after_median
OldMAPool001_MX591366_posCSH_preDing001	28.68	6.35659	30.96	6.04411
OldMAPool002_MX591366_posCSH_postDing010	26.49	6.22784
OldMAPool003_MX591366_posCSH_postDing020	31.44	6.1225
OldMAPool004_MX591366_posCSH_postDing030	32.64	4.77159
OldMAPool005_MX591366_posCSH_postDing040	31.74	5.59366
OldMAPool006_MX591366_posCSH_postDing050	36.72	10.031
OldMAPool007_MX591366_posCSH_postDing060	24.9	11.1433
OldMAPool009_MX591366_posCSH_postDing080	28.8	5.10757
OldMAPool010_MX591366_posCSH_postDing090	27	9.02351
OldMAPool011_MX591366_posCSH_postDing100	28.74	4.74673
OldMAPool014_MX591366_posCSH_postDing130	32.31	4.21846
OldMAPool015_MX591366_posCSH_postDing140	27.51	3.0079
OldMAPool016_MX591366_posCSH_postDing150	28.38	3.69509
OldMAPool017_MX591366_posCSH_postDing160	38.61	5.49862
OldMAPool018_MX591366_posCSH_postDing170	34.62	6.77671
OldMAPool019_MX591366_posCSH_postDing176	31.11	1.95734
Ding029_MX591366_posCSH_900483-014-066	35.16	5.85797
Ding039_MX591366_posCSH_900483-011-112	26.22	6.44982
Ding088_MX591366_posCSH_900483-012-128	34.5	6.10852
Ding094_MX591366_posCSH_900483-010-100	36.18	13.9012
Ding105_MX591366_posCSH_900483-010-104	27.84	6.30887
Ding113_MX591366_posCSH_900483-012-042	30.33	5.03899
Ding120_MX591366_posCSH_900483-009-001	30.81	5.60132
Ding140_MX591366_posCSH_900483-009-011	31.35	4.78884
Ding011_MX591366_posCSH_900483-013-047	23.46	13.82
Ding020_MX591366_posCSH_900483-010-019	33.93	10.3346
Ding046_MX591366_posCSH_900483-015-162	34.71	6.44277
Ding049_MX591366_posCSH_900483-014-149	29.58	5.49741
Ding065_MX591366_posCSH_900483-014-148	36.78	6.40089
Ding084_MX591366_posCSH_900483-009-094	28.38	5.66272
Ding145_MX591366_posCSH_900483-010-022	28.68	6.62754
Ding147_MX591366_posCSH_900483-016-170	32.04	3.78573
Ding018_MX591366_posCSH_900483-014-057	31.14	6.49313
Ding040_MX591366_posCSH_900483-016-083	28.77	6.27426
Ding043_MX591366_posCSH_900483-010-105	30.9	5.35622
Ding069_MX591366_posCSH_900483-015-071	27.54	5.40811
Ding074_MX591366_posCSH_900483-012-038	28.44	4.94706
Ding096_MX591366_posCSH_900483-011-029	28.17	5.97903
Ding162_MX591366_posCSH_900483-009-099	27.84	6.71477
Ding164_MX591366_posCSH_900483-011-117	32.07	4.59819
Ding002_MX591366_posCSH_900483-011-113	44.64	14.46
Ding016_MX591366_posCSH_900483-013-134	22.62	6.47302
Ding087_MX591366_posCSH_900483-009-091	21	7.04848
Ding109_MX591366_posCSH_900483-009-097	32.94	10.9931
Ding130_MX591366_posCSH_900483-009-008	28.92	13.7882
Ding132_MX591366_posCSH_900483-011-026	35.01	5.72335
Ding171_MX591366_posCSH_900483-011-024	28.74	5.52802
Ding174_MX591366_posCSH_900483-013-138	28.56	20.0935
Ding003_MX591366_posCSH_900483-009-092	27.57	6.28934
Ding004_MX591366_posCSH_900483-014-062	33.39	10.7539
Ding014_MX591366_posCSH_900483-014-150	26.58	6.67507
Ding027_MX591366_posCSH_900483-012-124	28.8	5.78401
Ding114_MX591366_posCSH_900483-011-118	32.49	4.80149
Ding128_MX591366_posCSH_900483-013-048	33.78	5.54471
Ding133_MX591366_posCSH_900483-011-030	28.02	6.04411
Ding172_MX591366_posCSH_900483-012-127	35.58	10.3841
Ding031_MX591366_posCSH_900483-014-151	32.61	7.21259
Ding041_MX591366_posCSH_900483-015-157	32.61	9.87239
Ding080_MX591366_posCSH_900483-012-034	26.91	5.47878
Ding082_MX591366_posCSH_900483-010-017	31.44	10.0242
Ding090_MX591366_posCSH_900483-010-110	29.46	5.53317
Ding152_MX591366_posCSH_900483-012-035	25.56	5.38818
Ding156_MX591366_posCSH_900483-015-156	30.66	5.82538
Ding165_MX591366_posCSH_900483-016-078	27.45	12.1869
Ding028_MX591366_posCSH_900483-009-003	28.62	6.5009
Ding064_MX591366_posCSH_900483-009-002	31.05	6.44753
Ding068_MX591366_posCSH_900483-009-089	32.07	4.61441
Ding091_MX591366_posCSH_900483-016-079	28.14	6.51227
Ding098_MX591366_posCSH_900483-010-012	34.86	4.02505
Ding102_MX591366_posCSH_900483-015-158	38.16	10.5091
Ding106_MX591366_posCSH_900483-016-171	34.14	5.42339
Ding175_MX591366_posCSH_900483-013-051	28.26	4.91589
Ding030_MX591366_posCSH_900483-016-166	38.94	14.341
Ding038_MX591366_posCSH_900483-010-108	26.46	6.15945
Ding060_MX591366_posCSH_900483-013-135	22.95	16.956
Ding071_MX591366_posCSH_900483-011-028	32.25	7.00015
Ding081_MX591366_posCSH_900483-010-013	29.28	5.77358
Ding092_MX591366_posCSH_900483-015-163	34.65	5.03322
Ding122_MX591366_posCSH_900483-009-004	30.96	4.46658
Ding160_MX591366_posCSH_900483-016-174	34.35	5.81341
Ding009_MX591366_posCSH_900483-016-085	28.68	14.9143
Ding015_MX591366_posCSH_900483-014-059	28.56	6.07295
Ding050_MX591366_posCSH_900483-012-129	31.08	14.8361
Ding061_MX591366_posCSH_900483-016-080	28.77	4.59539
Ding117_MX591366_posCSH_900483-013-049	27.42	5.66912
Ding151_MX591366_posCSH_900483-010-015	28.86	6.47603
Ding158_MX591366_posCSH_900483-015-155	36.84	6.03579
Ding170_MX591366_posCSH_900483-014-061	28.74	5.78401
Ding008_MX591366_posCSH_900483-010-018	32.28	6.58903
Ding012_MX591366_posCSH_900483-012-044	35.97	8.5692
Ding067_MX591366_posCSH_900483-013-137	34.53	6.52121
Ding078_MX591366_posCSH_900483-016-167	21.06	6.52052
Ding121_MX591366_posCSH_900483-011-111	30.87	3.14949
Ding135_MX591366_posCSH_900483-014-152	37.53	10.7332
Ding155_MX591366_posCSH_900483-013-050	33.06	4.95422
Ding168_MX591366_posCSH_900483-011-031	29.82	5.98804
Ding010_MX591366_posCSH_900483-016-173	27.48	5.98804
Ding058_MX591366_posCSH_900483-016-168	27	5.90422
Ding062_MX591366_posCSH_900483-016-176	34.92	4.10009
Ding070_MX591366_posCSH_900483-011-027	32.25	5.03834
Ding079_MX591366_posCSH_900483-012-125	35.7	5.79438
Ding119_MX591366_posCSH_900483-015-077	36.66	15.0271
Ding126_MX591366_posCSH_900483-015-075	33.84	3.1077
Ding173_MX591366_posCSH_900483-015-159	28.8	6.08489
Ding013_MX591366_posCSH_900483-009-006	24.96	5.67552
Ding044_MX591366_posCSH_900483-013-140	29.22	5.85385
Ding077_MX591366_posCSH_900483-016-172	29.04	6.6347
Ding089_MX591366_posCSH_900483-012-123	34.38	6.55491
Ding100_MX591366_posCSH_900483-016-084	27.27	8.02596
Ding137_MX591366_posCSH_900483-011-116	29.16	4.30986
Ding146_MX591366_posCSH_900483-009-090	28.2	5.00806
Ding169_MX591366_posCSH_900483-015-073	41.64	7.62492
Ding053_MX591366_posCSH_900483-015-072	35.19	8.79115
Ding056_MX591366_posCSH_900483-012-039	33.57	4.86154
Ding099_MX591366_posCSH_900483-009-009	34.38	4.94647
Ding104_MX591366_posCSH_900483-010-102	28.98	5.82814
Ding107_MX591366_posCSH_900483-015-161	36.36	5.63483
Ding116_MX591366_posCSH_900483-014-154	36.24	5.33388
Ding127_MX591366_posCSH_900483-010-106	34.11	5.81895
Ding153_MX591366_posCSH_900483-013-136	28.74	4.46807
Ding001_MX591366_posCSH_900483-014-147	40.77	12.4392
Ding006_MX591366_posCSH_900483-009-007	34.08	6.55982
Ding052_MX591366_posCSH_900483-012-040	34.14	6.90538
Ding085_MX591366_posCSH_900483-012-122	26.76	4.54981
Ding134_MX591366_posCSH_900483-013-139	32.4	6.40466
Ding159_MX591366_posCSH_900483-012-041	30.84	7.51786
Ding167_MX591366_posCSH_900483-011-115	35.43	5.69131
Ding032_MX591366_posCSH_900483-014-058	38.73	8.06184
Ding035_MX591366_posCSH_900483-010-020	35.34	6.55326
Ding051_MX591366_posCSH_900483-009-093	30.24	6.55293
Ding059_MX591366_posCSH_900483-013-045	28.92	6.2136
Ding123_MX591366_posCSH_900483-012-037	27.03	6.02932
Ding143_MX591366_posCSH_900483-012-130	33.48	6.10297
Ding144_MX591366_posCSH_900483-011-025	30.39	5.26357
Ding176_MX591366_posCSH_900483-013-046	28.32	6.76376
Ding005_MX591366_posCSH_900483-013-143	28.92	6.26124
Ding033_MX591366_posCSH_900483-011-119	29.58	5.77776
Ding048_MX591366_posCSH_900483-010-016	32.13	10.949
Ding063_MX591366_posCSH_900483-011-023	28.98	2.37149
Ding112_MX591366_posCSH_900483-016-081	34.02	5.86672
Ding136_MX591366_posCSH_900483-015-069	27.66	4.8819
Ding154_MX591366_posCSH_900483-010-107	28.32	6.86053
Ding161_MX591366_posCSH_900483-014-145	29.7	5.0199
Ding017_MX591366_posCSH_900483-014-056	37.02	6.45637
Ding072_MX591366_posCSH_900483-014-063	35.28	5.68847
Ding093_MX591366_posCSH_900483-014-144	28.26	5.21338
Ding101_MX591366_posCSH_900483-013-055	37.62	7.43942
Ding125_MX591366_posCSH_900483-015-070	33.72	14.9025
Ding139_MX591366_posCSH_900483-013-052	35.16	5.81252
Ding142_MX591366_posCSH_900483-015-074	35.7	12.5261
Ding166_MX591366_posCSH_900483-016-086	25.8	4.03049
Ding019_MX591366_posCSH_900483-010-014	32.13	4.90367
Ding023_MX591366_posCSH_900483-010-101	36.3	7.04739
Ding034_MX591366_posCSH_900483-014-064	35.64	6.51146
Ding066_MX591366_posCSH_900483-013-141	35.64	6.56196
Ding110_MX591366_posCSH_900483-015-160	30.87	5.58948
Ding129_MX591366_posCSH_900483-009-096	30.6	20.5435
Ding141_MX591366_posCSH_900483-011-114	33.84	3.06042
Ding163_MX591366_posCSH_900483-012-126	28.2	3.94073
Ding025_MX591366_posCSH_900483-011-121	38.67	6.2397
Ding054_MX591366_posCSH_900483-016-169	37.05	9.88674
Ding057_MX591366_posCSH_900483-016-088	40.68	13.2528
Ding083_MX591366_posCSH_900483-015-165	32.34	6.35572
Ding086_MX591366_posCSH_900483-010-103	35.28	5.22527
Ding111_MX591366_posCSH_900483-009-005	30.72	4.78142
Ding149_MX591366_posCSH_900483-013-053	31.86	4.78197
Ding150_MX591366_posCSH_900483-012-036	28.5	4.08221
Ding037_MX591366_posCSH_900483-016-082	28.47	5.94485
Ding047_MX591366_posCSH_900483-013-133	28.44	6.07263
Ding055_MX591366_posCSH_900483-012-132	39	6.71728
Ding076_MX591366_posCSH_900483-015-068	28.35	7.29092
Ding095_MX591366_posCSH_900483-014-060	40.17	7.44337
Ding108_MX591366_posCSH_900483-009-095	29.52	5.00649
Ding124_MX591366_posCSH_900483-014-146	35.46	5.66802
Ding148_MX591366_posCSH_900483-011-033	27.84	4.46857

## Sheet: SI Fig. 3d_RPneg
file_name	before	after	before_median	after_median
OldMAPool001_MX591366_negCSH_preDing001	50.7	0.932055	40.5	1.03679
OldMAPool002_MX591366_negCSH_postDing010	46.8	1.00458
OldMAPool003_MX591366_negCSH_postDing020	46.44	1.53779
OldMAPool004_MX591366_negCSH_postDing030	45.72	1.19122
OldMAPool005_MX591366_negCSH_postDing040	45.3	0.65771
OldMAPool006_MX591366_negCSH_postDing050	45.84	1.04754
OldMAPool007_MX591366_negCSH_postDing060	45.72	0.838626
OldMAPool009_MX591366_negCSH_postDing080	43.68	1.08667
OldMAPool010_MX591366_negCSH_postDing090	43.38	0.896534
OldMAPool011_MX591366_negCSH_postDing100	38.76	0.694725
OldMAPool014_MX591366_negCSH_postDing130	39	1.37817
OldMAPool015_MX591366_negCSH_postDing140	34.86	0.845985
OldMAPool016_MX591366_negCSH_postDing150	38.49	0.956719
OldMAPool017_MX591366_negCSH_postDing160	38.28	1.43273
OldMAPool018_MX591366_negCSH_postDing170	39.33	0.591462
OldMAPool019_MX591366_negCSH_postDing176	43.26	0.96
Ding025_MX591366_negCSH_900483-011-121	46.74	1.6
Ding054_MX591366_negCSH_900483-016-169	43.92	0.855792
Ding057_MX591366_negCSH_900483-016-088	46.56	1.36798
Ding083_MX591366_negCSH_900483-015-165	34.86	0.840833
Ding086_MX591366_negCSH_900483-010-103_2	40.47	0.934654
Ding111_MX591366_negCSH_900483-009-005	39.24	0.965226
Ding149_MX591366_negCSH_900483-013-053_2	38.28	1.98
Ding150_MX591366_negCSH_900483-012-036	37.08	0.813061
Ding031_MX591366_negCSH_900483-014-151	43.98	1.28265
Ding041_MX591366_negCSH_900483-015-157	41.16	1.92667
Ding080_MX591366_negCSH_900483-012-034	44.04	1.2313
Ding082_MX591366_negCSH_900483-010-017	42.27	0.943407
Ding090_MX591366_negCSH_900483-010-110	39.06	0.990324
Ding152_MX591366_negCSH_900483-012-035	40.2	2.08532
Ding156_MX591366_negCSH_900483-015-156	37.56	1.47171
Ding165_MX591366_negCSH_900483-016-078	38.19	1.07695
Ding008_MX591366_negCSH_900483-010-018_2	38.88	0.937627
Ding012_MX591366_negCSH_900483-012-044	47.4	0.839867
Ding067_MX591366_negCSH_900483-013-137	42.54	1.26843
Ding078_MX591366_negCSH_900483-016-167	43.56	0.949951
Ding121_MX591366_negCSH_900483-011-111	39.54	1.02
Ding135_MX591366_negCSH_900483-014-152	43.5	0.809569
Ding155_MX591366_negCSH_900483-013-050	35.37	0.727624
Ding168_MX591366_negCSH_900483-011-031_2	41.58	1.21128
Ding028_MX591366_negCSH_900483-009-003	40.62	1.51029
Ding064_MX591366_negCSH_900483-009-002	45.84	3.19925
Ding068_MX591366_negCSH_900483-009-089	40.74	1.18383
Ding091_MX591366_negCSH_900483-016-079	41.67	1.34734
Ding098_MX591366_negCSH_900483-010-012	39.84	1.37607
Ding102_MX591366_negCSH_900483-015-158	38.28	1.05086
Ding106_MX591366_negCSH_900483-016-171	34.14	0.741114
Ding175_MX591366_negCSH_900483-013-051	37.14	0.715491
Ding030_MX591366_negCSH_900483-016-166	46.98	0.721765
Ding038_MX591366_negCSH_900483-010-108_2	39.24	0.647368
Ding060_MX591366_negCSH_900483-013-135	38.37	1.10139
Ding071_MX591366_negCSH_900483-011-028	40.08	0.76803
Ding081_MX591366_negCSH_900483-010-013	32.16	1.18788
Ding092_MX591366_negCSH_900483-015-163	41.94	0.930754
Ding122_MX591366_negCSH_900483-009-004	37.86	1.06957
Ding160_MX591366_negCSH_900483-016-174	35.19	0.881053
Ding017_MX591366_negCSH_900483-014-056	46.68	0.842988
Ding072_MX591366_negCSH_900483-014-063	42.06	1.62378
Ding093_MX591366_negCSH_900483-014-144	41.67	1.43672
Ding101_MX591366_negCSH_900483-013-055	38.94	1.27865
Ding125_MX591366_negCSH_900483-015-070	40.74	0.429414
Ding139_MX591366_negCSH_900483-013-052	38.55	1.23241
Ding142_MX591366_negCSH_900483-015-074_2	37.56	0.685506
Ding166_MX591366_negCSH_900483-016-086	39.3	0.4711
Ding003_MX591366_negCSH_900483-009-092	45.3	1.14462
Ding004_MX591366_negCSH_900483-014-062	43.2	0.98589
Ding014_MX591366_negCSH_900483-014-150	44.52	0.549342
Ding027_MX591366_negCSH_900483-012-124	34.02	1.12612
Ding114_MX591366_negCSH_900483-011-118	41.58	1.30929
Ding128_MX591366_negCSH_900483-013-048	39.99	1.27408
Ding133_MX591366_negCSH_900483-011-030_2	42.18	0.895417
Ding172_MX591366_negCSH_900483-012-127	30	0.979222
Ding010_MX591366_negCSH_900483-016-173_2	38.37	0.618847
Ding058_MX591366_negCSH_900483-016-168	37.74	1.50484
Ding062_MX591366_negCSH_900483-016-176_2	35.37	0.986898
Ding070_MX591366_negCSH_900483-011-027	42.93	1.29958
Ding079_MX591366_negCSH_900483-012-125	41.46	0.563655
Ding119_MX591366_negCSH_900483-015-077	37.32	1.04469
Ding126_MX591366_negCSH_900483-015-075	41.01	1.12346
Ding173_MX591366_negCSH_900483-015-159	43.08	0.36
Ding009_MX591366_negCSH_900483-016-085	37.8	1.03679
Ding015_MX591366_negCSH_900483-014-059	40.86	1.04885
Ding050_MX591366_negCSH_900483-012-129	40.08	1.12126
Ding061_MX591366_negCSH_900483-016-080	42.93	1.21265
Ding117_MX591366_negCSH_900483-013-049	37.56	0.939952
Ding151_MX591366_negCSH_900483-010-015	38.76	0.745375
Ding158_MX591366_negCSH_900483-015-155	42.57	0.881139
Ding170_MX591366_negCSH_900483-014-061_2	38.1	1.38129
Ding053_MX591366_negCSH_900483-015-072	35.22	1.32365
Ding056_MX591366_negCSH_900483-012-039	40.14	1.26832
Ding099_MX591366_negCSH_900483-009-009	39.66	1.20526
Ding104_MX591366_negCSH_900483-010-102	43.8	1.10777
Ding107_MX591366_negCSH_900483-015-161	31.47	1.03582
Ding116_MX591366_negCSH_900483-014-154	43.62	1.26295
Ding127_MX591366_negCSH_900483-010-106	37.56	1.00552
Ding153_MX591366_negCSH_900483-013-136	38.73	0.747172
Ding005_MX591366_negCSH_900483-013-143	42.84	1.17717
Ding033_MX591366_negCSH_900483-011-119_3	38.52	1.53253
Ding048_MX591366_negCSH_900483-010-016	41.04	1.0314
Ding063_MX591366_negCSH_900483-011-023	46.08	0.842775
Ding112_MX591366_negCSH_900483-016-081	41.82	2.4673
Ding136_MX591366_negCSH_900483-015-069	42.18	2.00474
Ding154_MX591366_negCSH_900483-010-107_2	40.5	14.6636
Ding161_MX591366_negCSH_900483-014-145	32.7	0.96
Ding019_MX591366_negCSH_900483-010-014	41.04	1.02845
Ding023_MX591366_negCSH_900483-010-101	47.46	0.936694
Ding034_MX591366_negCSH_900483-014-064	45.12	1.21856
Ding066_MX591366_negCSH_900483-013-141	37.8	1.25132
Ding110_MX591366_negCSH_900483-015-160	38.7	0.682315
Ding129_MX591366_negCSH_900483-009-096	39.36	0.978407
Ding141_MX591366_negCSH_900483-011-114_2	40.14	3.58731
Ding163_MX591366_negCSH_900483-012-126	37.5	0.923185
Ding002_MX591366_negCSH_900483-011-113	49.74	1.48981
Ding016_MX591366_negCSH_900483-013-134	47.73	1.49295
Ding087_MX591366_negCSH_900483-009-091	42	0.732841
Ding109_MX591366_negCSH_900483-009-097	39.39	0.833831
Ding130_MX591366_negCSH_900483-009-008_2	40.74	1.24797
Ding132_MX591366_negCSH_900483-011-026	37.08	0.724562
Ding171_MX591366_negCSH_900483-011-024	36.78	0.828
Ding174_MX591366_negCSH_900483-013-138	35.91	1.68273
Ding029_MX591366_negCSH_900483-014-066	44.64	1.19784
Ding039_MX591366_negCSH_900483-011-112_2	33.48	0.91173
Ding088_MX591366_negCSH_900483-012-128	36.45	1.04975
Ding094_MX591366_negCSH_900483-010-100_2	40.11	0.85776
Ding105_MX591366_negCSH_900483-010-104	43.8	0.71601
Ding113_MX591366_negCSH_900483-012-042	42.03	0.832902
Ding120_MX591366_negCSH_900483-009-001	41.34	1.22525
Ding140_MX591366_negCSH_900483-009-011	40.86	0.839712
Ding001_MX591366_negCSH_900483-014-147	44.97	1.51188
Ding006_MX591366_negCSH_900483-009-007	45.06	1.14
Ding052_MX591366_negCSH_900483-012-040	40.74	1.34696
Ding085_MX591366_negCSH_900483-012-122	34.32	1.27589
Ding134_MX591366_negCSH_900483-013-139	40.8	1.0037
Ding159_MX591366_negCSH_900483-012-041	38.7	0.66
Ding167_MX591366_negCSH_900483-011-115	37.32	0.867311
Ding018_MX591366_negCSH_900483-014-057	41.22	1.32015
Ding040_MX591366_negCSH_900483-016-083_2	39.33	0.944717
Ding043_MX591366_negCSH_900483-010-105	46.8	0.970343
Ding069_MX591366_negCSH_900483-015-071	43.89	1.46909
Ding074_MX591366_negCSH_900483-012-038_2	39.9	0.726178
Ding096_MX591366_negCSH_900483-011-029	41.28	1.10744
Ding162_MX591366_negCSH_900483-009-099	36.72	0.898065
Ding164_MX591366_negCSH_900483-011-117_2	43.17	1.19142
Ding013_MX591366_negCSH_900483-009-006	47.58	0.687746
Ding044_MX591366_negCSH_900483-013-140_2	38.07	1.15185
Ding077_MX591366_negCSH_900483-016-172_2	37.32	0.664562
Ding089_MX591366_negCSH_900483-012-123	34.14	1.15228
Ding100_MX591366_negCSH_900483-016-084	36.45	0.830805
Ding137_MX591366_negCSH_900483-011-116	41.07	1.31308
Ding146_MX591366_negCSH_900483-009-090	43.02	0.807073
Ding169_MX591366_negCSH_900483-015-073	38.34	1.00776
Ding037_MX591366_negCSH_900483-016-082	44.07	0.973715
Ding047_MX591366_negCSH_900483-013-133	46.86	1.29837
Ding055_MX591366_negCSH_900483-012-132	40.02	0.669568
Ding076_MX591366_negCSH_900483-015-068	36.18	1.3213
Ding095_MX591366_negCSH_900483-014-060_2	34.5	0.902823
Ding108_MX591366_negCSH_900483-009-095	37.8	1.06123
Ding124_MX591366_negCSH_900483-014-146	38.04	1.3128
Ding148_MX591366_negCSH_900483-011-033	42.96	1.26319
Ding011_MX591366_negCSH_900483-013-047	42.18	2.13758
Ding020_MX591366_negCSH_900483-010-019	39.84	1.11871
Ding046_MX591366_negCSH_900483-015-162	40.68	1.29755
Ding049_MX591366_negCSH_900483-014-149	42.78	1.12375
Ding065_MX591366_negCSH_900483-014-148	45.72	1.20047
Ding084_MX591366_negCSH_900483-009-094	38.22	0.534028
Ding145_MX591366_negCSH_900483-010-022	35.88	0.710338
Ding147_MX591366_negCSH_900483-016-170	37.98	0.754436
Ding032_MX591366_negCSH_900483-014-058	44.16	1.32099
Ding035_MX591366_negCSH_900483-010-020	44.58	1.00505
Ding051_MX591366_negCSH_900483-009-093	43.53	1.35954
Ding059_MX591366_negCSH_900483-013-045	37.98	1.77931
Ding123_MX591366_negCSH_900483-012-037	41.01	0.59767
Ding143_MX591366_negCSH_900483-012-130	35.37	0.999814
Ding144_MX591366_negCSH_900483-011-025	40.77	1.00291
Ding176_MX591366_negCSH_900483-013-046	37.95	1.05384

## Sheet: SI Fig. 3e
Before correction					After correction
eic_rt_file1	eic_int_file1	eic_rt_file2	eic_int_file2		eic_rt_file1	eic_int_file1	eic_rt_file2	eic_int_file2
4.00193	0	4.00503	0		3.98546	0	3.71856	0
4.00911	0	4.01206	0		3.99242	0	3.72495	0
4.01537	0	4.01991	0		3.9985	0	3.73209	0
4.01993	0	4.02791	0		4.00292	0	3.73936	0
4.02447	0	4.0358	0		4.00734	0	3.74653	0
4.03238	0	4.04367	0		4.01501	0	3.75368	0
4.03946	0	4.05161	0		4.02188	0	3.7609	0
4.04739	0	4.05906	0		4.02958	0	3.76766	0
4.05527	0	4.06708	0		4.03724	0	3.77496	0
4.06152	0	4.07507	0		4.0433	0	3.78222	0
4.06936	0	4.08301	0		4.05091	0	3.78944	0
4.0756	0	4.09089	0		4.05697	0	3.79659	0
4.08354	0	4.09907	0		4.06467	0	3.80403	0
4.08982	0	4.10705	0		4.07077	0	3.81128	0
4.09902	0	4.11508	0		4.0797	0	3.81857	0
4.1069	0	4.12302	0		4.08736	0	3.82579	0
4.11476	0	4.13089	0		4.09498	0	3.83295	0
4.12263	0	4.13883	0		4.10262	0	3.84016	0
4.13051	0	4.14685	0		4.11027	0	3.84745	0
4.13838	0	4.15468	0		4.11791	0	3.85456	0
4.14632	0	4.16259	0		4.12562	0	3.86175	0
4.15426	0	4.17049	0		4.13333	0	3.86893	0
4.16213	0	4.17837	0		4.14097	0	3.87609	0
4.17008	0	4.18639	0		4.14868	0	3.88338	0
4.17805	0	4.19426	0		4.15642	0	3.89053	0
4.18598	0	4.20226	0		4.16412	0	3.8978	0
4.19309	0	4.21021	0		4.17102	0	3.90503	0
4.20106	0	4.21812	0		4.17876	0	3.91221	0
4.20894	0	4.22602	0		4.18641	0	3.9194	0
4.21688	0	4.23389	0		4.19412	0	3.92654	0
4.22484	0	4.24188	0		4.20184	0	3.9338	0
4.23204	0	4.24984	0		4.20912	0	3.94104	0
4.23826	0	4.25771	0		4.21541	0	3.94819	0
4.24629	0	4.26654	0		4.22353	0	3.95622	0
4.25422	0	4.27437	0		4.23156	0	3.96333	0
4.26239	0	4.28227	0		4.23982	0	3.97052	0
4.27043	0	4.29018	0		4.24794	0	3.9777	0
4.27842	0	4.29641	0		4.25602	0	3.98336	0
4.28635	0	4.30435	0		4.26405	0	3.99057	0
4.29434	0	4.30893	0		4.27213	0	3.99474	0
4.30238	0	4.31513	0		4.28026	0	4.00037	0
4.31022	0	4.32139	0		4.28818	0	4.00606	0
4.31819	0	4.32597	0		4.29624	0	4.01022	0
4.32622	0	4.3322	0		4.30437	0	4.01588	0
4.33431	0	4.34011	0		4.31255	0	4.02308	0
4.34239	0	4.34802	0		4.32072	0	4.03026	0
4.3503	0	4.35585	0		4.32872	0	4.03737	0
4.35826	0	4.36375	0		4.33677	0	4.04456	0
4.3663	0	4.37166	0		4.3449	0	4.05175	0
4.37435	0	4.37958	0		4.35304	0	4.05895	0
4.38244	0	4.38749	0		4.36122	0	4.06613	0
4.39046	0	4.3953	0		4.36933	0	4.07323	0
4.39847	0	4.40319	0		4.37743	0	4.0804	0
4.40646	0	4.40945	0		4.38551	0	4.08609	0
4.41406	0	4.41403	0		4.3932	0	4.09025	0
4.42212	0	4.42035	0		4.40136	0	4.09599	0
4.43108	0	4.42589	0		4.41041	0	4.10103	0
4.43917	0	4.43373	0		4.4186	0	4.10816	0
4.44721	0	4.43832	0		4.42673	0	4.11232	0
4.45528	0	4.44628	0		4.43489	0	4.11956	0
4.46312	0	4.45419	0		4.44281	0	4.12674	0
4.47096	0	4.46044	0		4.45074	0	4.13243	0
4.47894	0	4.46502	0		4.45881	0	4.13659	0
4.487	0	4.47288	0		4.46697	0	4.14373	0
4.49498	32760.3	4.47908	0		4.47504	32760.3	4.14936	0
4.50298	115250	4.48534	0		4.48313	115250	4.15505	0
4.51102	125334	4.49161	0		4.49126	125334	4.16075	0
4.52117	132709	4.49784	0		4.50152	132709	4.16641	0
4.5291	245430	4.50415	0		4.50954	245430	4.17215	0
4.53707	162106	4.50869	0		4.5176	162106	4.17627	0
4.54507	139583	4.51322	0		4.52569	139583	4.18039	0
4.55295	93341.9	4.52122	0		4.53366	93341.9	4.18766	0
4.56104	79572	4.52913	0		4.54185	79572	4.19485	0
4.56906	0	4.5371	0		4.54996	0	4.20208	0
4.57712	30506.5	4.54508	0		4.55811	30506.5	4.20807	0
4.58504	0	4.55309	0		4.56612	0	4.21408	0
4.59297	0	4.56105	0		4.57414	0	4.22006	0
4.60102	0	4.56901	0		4.58227	0	4.22603	0
4.60904	0	4.57695	0		4.59039	0	4.23199	0
4.61711	0	4.58501	0		4.59855	0	4.23804	0
4.62504	0	4.59295	0		4.60656	0	4.244	0
4.63297	0	4.6018	0		4.61459	0	4.25064	0
4.64099	0	4.60984	0		4.6227	0	4.25668	0
4.64901	0	4.61786	0		4.63081	0	4.2627	0
4.65707	0	4.62589	0		4.63896	0	4.26873	0
4.66506	0	4.63354	0		4.64704	0	4.27447	0
4.67298	0	4.64145	0		4.65506	0	4.28041	0
4.68315	0	4.64945	0		4.66534	0	4.28641	0
4.69118	0	4.65747	0		4.67346	0	4.29244	0
4.69926	0	4.66556	0		4.68162	0	4.29851	0
4.70718	0	4.67359	0		4.68964	0	4.30453	0
4.71512	0	4.68364	0		4.69767	0	4.31208	0
4.72319	0	4.69172	0		4.70583	0	4.31815	0
4.73124	0	4.69979	0		4.71398	0	4.32421	0
4.73928	0	4.70789	0		4.72211	0	4.33028	0
4.74704	0	4.7159	0		4.72995	0	4.3363	0
4.75517	0	4.72396	0		4.73817	0	4.34235	0
4.76347	0	4.73198	0		4.74649	0	4.34837	0
4.77156	0	4.74006	0		4.75461	0	4.35444	0
4.77969	0	4.74822	0		4.76278	0	4.36056	0
4.7878	0	4.75613	0		4.77091	0	4.3665	0
4.7954	0	4.76595	0		4.77854	0	4.37387	0
4.80368	0	4.77399	0		4.78684	0	4.37991	0
4.81111	0	4.78204	0		4.79429	0	4.38595	0
4.81903	0	4.79022	0		4.80224	0	4.39209	0
4.82656	0	4.79812	0		4.8098	0	4.39802	0
4.83391	0	4.80619	0		4.81717	0	4.40408	0
4.84041	0	4.81435	0		4.82369	0	4.4102	0
4.84886	0	4.82237	0		4.83217	0	4.41623	0
4.85669	0	4.83041	67059.9		4.84002	0	4.42227	67059.9
4.86471	0	4.83839	78298.8		4.84807	0	4.42825	78298.8
4.87179	0	4.84855	137148		4.85517	0	4.43588	137148
4.87885	0	4.85671	196190		4.86225	0	4.442	196190
4.88601	0	4.86473	210526		4.86944	0	4.44803	210526
4.8935	0	4.87284	164517		4.87695	0	4.45412	164517
4.90077	0	4.88084	151223		4.88424	0	4.46012	151223
4.90891	0	4.88886	148183		4.89242	0	4.46614	148183
4.91582	0	4.897	74068.2		4.89935	0	4.47225	74068.2
4.92302	0	4.90503	69053.8		4.90657	0	4.47828	69053.8
4.9305	0	4.91302	60677.1		4.91407	0	4.48428	60677.1
4.9384	0	4.92104	33624.7		4.922	0	4.4903	33624.7
4.94686	0	4.92899	65623.9		4.93049	0	4.49627	65623.9
4.95433	0	4.93705	64377.6		4.93798	0	4.50232	64377.6
4.96128	0	4.94505	0		4.94496	0	4.50832	0
4.96855	0	4.95312	0		4.95225	0	4.51438	0
4.97547	0	4.96109	0		4.95919	0	4.52036	0
4.98368	0	4.96909	0		4.96743	0	4.52637	0
4.99203	0	4.97709	0		4.97581	0	4.53238	0
4.99985	0	4.985	0		4.98365	0	4.53831	0
5.00731	0	4.99309	0		4.99113	0	4.54439	0
5.01442	0	5.00102	0		4.99827	0	4.55034	0
5.02069	0	5.00726	0		5.00456	0	4.55503	0
5.02727	0	5.01398	0		5.01116	0	4.56007	0
5.03403	0	5.02206	0		5.01794	0	4.56613	0
5.04188	0	5.02997	0		5.02582	0	4.57207	0
5.04933	0	5.03796	0		5.0333	0	4.57807	0
5.05631	0	5.04591	0		5.0403	0	4.58404	0
5.06338	0	5.05396	0		5.0474	0	4.59008	0
5.07165	0	5.06202	0		5.05568	0	4.59613	0
5.07922	78774.6	5.0701	0		5.06328	78774.6	4.6022	0
5.08714	151602	5.07799	0		5.07123	151602	4.60812	0
5.09489	219616	5.08591	0		5.079	219616	4.61406	0
5.10098	115140	5.09403	0		5.08511	115140	4.62016	0
5.10898	189211	5.10211	0		5.09314	189211	4.62623	0
5.11552	202975	5.10997	0		5.0997	202975	4.63213	0
5.12323	269516	5.11791	0		5.10744	269516	4.63809	0
5.13115	223513	5.12591	0		5.11538	223513	4.6441	0
5.13837	277754	5.13397	0		5.12263	277754	4.65015	0
5.14518	491841	5.13859	0		5.12945	491841	4.65362	0
5.15284	1.77908e+06	5.14664	0		5.13714	1.77908e+06	4.65965	0
5.16099	4249903	5.15466	0		5.14532	4249903	4.66568	0
5.16886	5623324	5.16261	0		5.15322	5623324	4.67165	0
5.17694	10782536	5.17061	0		5.16132	10782536	4.67765	0
5.18601	22276602	5.17974	0		5.17043	22276602	4.68451	0
5.19262	35384490	5.188	0		5.17705	35384490	4.69071	0
5.19968	48746916	5.19614	0		5.18414	48746916	4.69681	0
5.20796	51929600	5.20411	0		5.19244	51929600	4.7028	0
5.21454	69154610	5.2121	0		5.19905	69154610	4.7088	0
5.2225	53051700	5.22025	0		5.20703	53051700	4.71492	0
5.23045	40869376	5.22842	0		5.215	40869376	4.72105	0
5.23781	29357492	5.2356	0		5.22239	29357492	4.72644	0
5.24572	20059610	5.24294	0		5.23033	20059610	4.73195	0
5.25343	14386728	5.25105	0		5.23807	14386728	4.73804	0
5.26196	8348117	5.25924	0		5.24662	8348117	4.74495	0
5.26899	7204495	5.26762	0		5.25367	7204495	4.75203	0
5.27626	4316781	5.2757	0		5.26097	4316781	4.75885	0
5.28442	2.93157e+06	5.28389	0		5.26915	2.93157e+06	4.76576	0
5.29246	4264674	5.29175	0		5.27722	4264674	4.7724	0
5.30009	3.29402e+06	5.29894	0		5.28488	3.29402e+06	4.77847	0
5.30795	3.27462e+06	5.30629	0		5.29276	3.27462e+06	4.78467	0
5.31603	3.47083e+06	5.31442	0		5.30087	3.47083e+06	4.79154	0
5.32377	1.90561e+06	5.32254	0		5.30863	1.90561e+06	4.79839	0
5.33191	1.46748e+06	5.33033	0		5.3168	1.46748e+06	4.80497	0
5.33983	1.18965e+06	5.33849	0		5.32474	1.18965e+06	4.81185	0
5.34958	583122	5.34584	0		5.33453	583122	4.81806	0
5.35732	964050	5.35161	0		5.34229	964050	4.82293	0
5.36521	924127	5.35898	0		5.3502	924127	4.82915	0
5.37266	864918	5.36702	0		5.35765	864918	4.83593	0
5.38092	1.68139e+06	5.37502	0		5.3659	1.68139e+06	4.84269	0
5.38926	1.76653e+06	5.38206	0		5.37422	1.76653e+06	4.84863	0
5.3967	2.66682e+06	5.38977	0		5.38164	2.66682e+06	4.85514	0
5.40326	4.1223e+06	5.3967	0		5.38819	4.1223e+06	4.86099	0
5.41151	2.68994e+06	5.4048	0		5.39643	2.68994e+06	4.86783	0
5.41832	3177179	5.41317	0		5.40323	3177179	4.87489	0
5.42663	1.53724e+06	5.42131	0		5.41152	1.53724e+06	4.88177	0
5.43392	562289	5.42996	0		5.4188	562289	4.88907	0
5.44076	2.89147e+06	5.43788	0		5.42563	2.89147e+06	4.89575	0
5.44762	2.13188e+06	5.44609	0		5.43247	2.13188e+06	4.90268	0
5.45509	1.73103e+06	5.45338	0		5.43993	1.73103e+06	4.90884	0
5.46226	609663	5.46105	0		5.44709	609663	4.91531	0
5.47051	517441	5.46878	0		5.45532	517441	4.92183	0
5.47775	641650	5.47626	0		5.46255	641650	4.92815	0
5.48501	0	5.48383	0		5.4698	0	4.93454	0
5.49164	0	5.49198	0		5.47642	0	4.94142	0
5.4989	0	5.4983	0		5.48367	0	4.94676	0
5.5068	0	5.50582	0		5.49155	0	4.9531	0
5.51282	0	5.51412	0		5.49756	0	4.96011	0
5.5205	756312	5.52216	0		5.50522	756312	4.9669	0
5.52761	0	5.5305	0		5.51232	0	4.97393	0
5.53407	0	5.53857	0		5.51877	0	4.98075	0
5.54233	0	5.5456	0		5.52701	0	4.98668	0
5.54928	0	5.55352	0		5.53395	0	4.99337	0
5.55611	0	5.56151	0		5.54077	0	5.00011	0
5.56331	0	5.56961	39738.3		5.54795	0	5.00695	39738.3
5.56905	0	5.57774	53452.2		5.55369	0	5.01381	53452.2
5.57538	0	5.58579	71787.7		5.56001	0	5.02061	71787.7
5.58336	0	5.59386	70633.1		5.56797	0	5.02742	70633.1
5.59049	0	5.60362	0		5.57509	0	5.03566	0
5.5983	0	5.61179	206455		5.58288	0	5.04255	206455
5.60581	0	5.61919	67489.9		5.59038	0	5.0488	67489.9
5.61215	0	5.62678	226181		5.59671	0	5.05521	226181
5.61877	226846	5.63453	191269		5.60332	226846	5.06175	191269
5.62687	844564	5.64251	204060		5.6114	844564	5.06849	204060
5.63399	736785	5.65051	411516		5.61852	736785	5.07524	411516
5.64167	541529	5.65781	899140		5.62617	541529	5.08141	899140
5.64981	1.2332e+06	5.66463	1.52902e+06		5.6343	1.2332e+06	5.08716	1.52902e+06
5.65654	1.46568e+06	5.67149	3.0029e+06		5.64102	1.46568e+06	5.09295	3.0029e+06
5.6638	1.3713e+06	5.67962	3.8911e+06		5.64827	1.3713e+06	5.09981	3.8911e+06
5.67192	1.24304e+06	5.68774	5.32304e+06		5.65637	1.24304e+06	5.10667	5.32304e+06
5.67954	778573	5.69501	10434565		5.66398	778573	5.11281	10434565
5.68756	515818	5.70252	13861360		5.67198	515818	5.11914	13861360
5.69565	920794	5.70937	23331012		5.68006	920794	5.12493	23331012
5.70184	659215	5.7175	26830336		5.68624	659215	5.13179	26830336
5.70928	1.25076e+06	5.72526	39313910		5.69366	1.25076e+06	5.13834	39313910
5.71623	1.81638e+06	5.73338	30803972		5.7006	1.81638e+06	5.1452	30803972
5.72297	3.61323e+06	5.74132	30946300		5.70733	3.61323e+06	5.1519	30946300
5.7312	3.64367e+06	5.74938	20805500		5.71555	3.64367e+06	5.15871	20805500
5.73915	8368517	5.75755	19401326		5.72348	8368517	5.1656	19401326
5.74539	12891744	5.76712	14869292		5.72971	12891744	5.17368	14869292
5.7519	13976451	5.77447	8275363		5.73621	13976451	5.17988	8275363
5.75815	12463157	5.78219	6.88787e+06		5.74245	12463157	5.18639	6.88787e+06
5.76697	22630576	5.79019	5.27616e+06		5.75125	22630576	5.19315	5.27616e+06
5.774	19174654	5.79827	3.70871e+06		5.75827	19174654	5.19997	3.70871e+06
5.78173	17767158	5.80627	3.0263e+06		5.76598	17767158	5.20673	3.0263e+06
5.78921	12884333	5.81434	3023629		5.77345	12884333	5.21353	3023629
5.79514	8783912	5.82247	2.35567e+06		5.77938	8783912	5.2204	2.35567e+06
5.80253	3.76669e+06	5.83059	2.6192e+06		5.78675	3.76669e+06	5.22726	2.6192e+06
5.81039	2.59641e+06	5.83864	2.64522e+06		5.79459	2.59641e+06	5.23405	2.64522e+06
5.81794	1669253	5.84682	2.25818e+06		5.80213	1669253	5.24095	2.25818e+06
5.82555	1.09389e+06	5.85487	2160447		5.80973	1.09389e+06	5.24775	2160447
5.83217	670032	5.8629	1.98596e+06		5.81634	670032	5.25453	1.98596e+06
5.83905	1354320	5.87102	1.9399e+06		5.82321	1354320	5.26138	1.9399e+06
5.84716	1.11282e+06	5.87902	1.73598e+06		5.8313	1.11282e+06	5.26814	1.73598e+06
5.85418	1.5252e+06	5.88713	1.90495e+06		5.83831	1.5252e+06	5.27498	1.90495e+06
5.86196	1295399	5.89527	1.94133e+06		5.84608	1295399	5.28186	1.94133e+06
5.87	0	5.90332	2137156		5.8541	0	5.28865	2137156
5.87576	0	5.91159	2.28609e+06		5.85985	0	5.29563	2.28609e+06
5.8826	0	5.919	2.13798e+06		5.86667	0	5.30188	2.13798e+06
5.88974	0	5.92726	2.59707e+06		5.87381	0	5.30886	2.59707e+06
5.89649	0	5.93583	1.72636e+06		5.88054	0	5.3161	1.72636e+06
5.90322	0	5.94398	1.45912e+06		5.88726	0	5.32297	1.45912e+06
5.91101	0	5.95141	968685		5.89503	0	5.32925	968685
5.91773	0	5.95945	873114		5.90175	0	5.33603	873114
5.92571	0	5.96739	127857		5.90971	0	5.34273	127857
5.93419	250881	5.97579	486716		5.91796	250881	5.34983	486716
5.94041	185136	5.98283	162378		5.92401	185136	5.35917	162378
5.94703	0	5.9905	0		5.93044	0	5.36947	0
5.95456	0	5.99778	0		5.93776	0	5.37924	0
5.96122	0	6.005	0		5.94423	0	5.38895	0
5.96852	0	6.01168	0		5.95133	0	5.39792	0
5.97484	0	6.01823	426584		5.95747	0	5.40672	426584
5.98298	0	6.02542	0		5.96539	0	5.41637	0
5.99112	0	6.03365	0		5.9733	0	5.42742	0
5.99884	102820	6.0401	0		5.98081	102820	5.43608	0
6.00665	78335.1	6.04772	0		5.9884	78335.1	5.44632	0
6.01582	139969	6.05486	0		5.99731	139969	5.4559	0
6.02296	125547	6.06296	0		6.00425	125547	5.46678	0
6.03108	98471.6	6.07036	0		6.01214	98471.6	5.47672	0
6.03885	0	6.0785	0		6.01969	0	5.48765	0
6.04594	0	6.08598	0		6.02658	0	5.49769	0
6.05393	0	6.09279	0		6.03435	0	5.50684	0
6.06086	0	6.10007	0		6.04108	0	5.51662	0
6.06811	0	6.10852	0		6.04813	0	5.52797	0
6.07645	0	6.11608	0		6.05624	0	5.53812	0
6.08405	0	6.12301	0		6.06363	0	5.54742	0
6.09174	0	6.13079	0		6.0711	0	5.55787	0
6.10015	0	6.1382	0		6.07927	0	5.56782	0
6.107	0	6.14567	0		6.08594	0	5.57785	0
6.11436	0	6.15425	0		6.09309	0	5.58938	0
6.12262	0	6.16078	0		6.10111	0	5.59815	0
6.13021	0	6.16894	0		6.1085	0	5.6091	0
6.13807	0	6.1771	0		6.11613	0	5.62007	0
6.14464	0	6.18514	147906		6.12252	0	5.63086	147906
6.15165	0	6.1931	391179		6.12933	0	5.64155	391179
6.15939	0	6.20134	506374		6.13685	0	5.65262	506374
6.16608	0	6.20873	635541		6.14336	0	5.66254	635541
6.17288	0	6.21667	945153		6.14997	0	5.6732	945153
6.18068	0	6.22413	644095		6.15755	0	5.68322	644095
6.18794	0	6.23183	725341		6.16461	0	5.69356	725341
6.19532	0	6.23987	1064935		6.17179	0	5.70436	1064935
6.20298	0	6.24771	677353		6.17923	0	5.71488	677353
6.21029	0	6.25442	476006		6.18633	0	5.7239	476006
6.21801	0	6.26381	0		6.19384	0	5.73651	0
6.22571	0	6.27146	0		6.20132	0	5.74678	0
6.2338	115881	6.27941	0		6.20918	115881	5.75745	0
6.24149	64691.8	6.28731	0		6.21666	64691.8	5.76807	0
6.24935	240400	6.29439	0		6.2243	240400	5.77757	0
6.25694	75065.8	6.30237	0		6.23167	75065.8	5.78829	0
6.26642	473317	6.31057	0		6.2409	473317	5.7993	0
6.27455	811497	6.31688	0		6.24879	811497	5.80777	0
6.28177	2.13019e+06	6.32375	0		6.25581	2.13019e+06	5.817	0
6.28863	2796573	6.33199	0		6.26248	2796573	5.82807	0
6.29655	5736427	6.3397	0		6.27017	5736427	5.83842	0
6.30438	10483710	6.34894	0		6.27779	10483710	5.85083	0
6.31189	14892454	6.3566	0		6.28509	14892454	5.86111	0
6.31943	25418636	6.36297	0		6.29243	25418636	5.86968	0
6.32752	37383484	6.37046	0		6.30052	37383484	5.87973	0
6.33442	37993468	6.37795	0		6.30742	37993468	5.88979	0
6.34174	60484784	6.38477	0		6.31474	60484784	5.89894	0
6.34935	100373220	6.39267	0		6.32235	100373220	5.90956	0
6.35709	174811950	6.40006	0		6.33009	174811950	5.91647	0
6.36412	154053020	6.40622	0		6.33712	154053020	5.92211	0
6.3721	92134136	6.41317	0		6.3451	92134136	5.92848	0
6.37988	111729230	6.42046	0		6.35288	111729230	5.93515	0
6.3868	79518560	6.43046	0		6.3598	79518560	5.94431	0
6.39439	47086830	6.43719	0		6.36739	47086830	5.95047	0
6.40169	23156944	6.44471	0		6.37469	23156944	5.95736	0
6.40973	9747779	6.45219	0		6.38273	9747779	5.96421	0
6.41784	5.42022e+06	6.45963	591690		6.39084	5.42022e+06	5.97103	591690
6.42556	3.29799e+06	6.46743	0		6.39856	3.29799e+06	5.97817	0
6.43398	1.62726e+06	6.47554	0		6.40698	1.62726e+06	5.9856	0
6.44188	1.4008e+06	6.48252	0		6.41488	1.4008e+06	5.99199	0
6.45006	1.1707e+06	6.48999	0		6.42306	1.1707e+06	5.99883	0
6.45808	1.35227e+06	6.49804	0		6.43108	1.35227e+06	6.00621	0
6.46559	702815	6.50563	0		6.43859	702815	6.01316	0
6.47368	618794	6.51377	0		6.44667	618794	6.02062	0
6.4814	729545	6.52148	0		6.4544	729545	6.02768	0
6.48922	427557	6.52953	0		6.46222	427557	6.03505	0
6.49715	700701	6.53757	0		6.47015	700701	6.04241	0
6.50492	486023	6.54565	0		6.47792	486023	6.04981	0
6.51284	740460	6.55369	0		6.48584	740460	6.05718	0
6.51992	477596	6.56178	0		6.49292	477596	6.06459	0
6.52739	722809	6.56975	0		6.50039	722809	6.07189	0
6.53533	555350	6.57698	0		6.50833	555350	6.07851	0
6.54257	389471	6.58511	0		6.51557	389471	6.08596	0
6.55023	314857	6.59256	0		6.52323	314857	6.09278	0
6.55831	349046	6.6023	0		6.53131	349046	6.1017	0
6.56544	199464	6.61032	0		6.53844	199464	6.10905	0
6.57353	279289	6.61835	59597.9		6.54653	279289	6.1164	59597.9
6.58137	199652	6.62629	80245.8		6.55437	199652	6.12367	80245.8
6.58918	158707	6.63392	87786		6.56218	158707	6.13066	87786
6.59784	177758	6.64205	71532.2		6.57084	177758	6.13811	71532.2
6.60591	219999	6.65027	0		6.57891	219999	6.14564	0
6.61396	172463	6.65762	0		6.58696	172463	6.15237	0
6.62199	100835	6.66578	0		6.59499	100835	6.15984	0
6.63007	277145	6.67363	0		6.60307	277145	6.16703	0
6.63812	157263	6.68156	0		6.61112	157263	6.1743	0
6.64621	202026	6.68968	0		6.61921	202026	6.18174	0
6.65374	225650	6.69705	0		6.62674	225650	6.18848	0
6.66177	172353	6.70547	0		6.63477	172353	6.1962	0
6.66959	188621	6.71363	0		6.64259	188621	6.20367	0
6.67746	251889	6.72034	0		6.65046	251889	6.20981	0
6.68685	313020	6.72753	0		6.65985	313020	6.2164	0
6.69492	250236	6.73568	0		6.66792	250236	6.22386	0
6.70308	0	6.74369	0		6.67608	0	6.2312	0
6.71088	175867	6.7519	0		6.68388	175867	6.23872	0
6.71908	125019	6.75994	0		6.69208	125019	6.24609	0
6.72669	127580	6.7672	0		6.69969	127580	6.25274	0
6.73418	114885	6.7748	0		6.70718	114885	6.2597	0
6.74155	80258.8	6.78281	0		6.71455	80258.8	6.26703	0
6.7495	70765	6.79117	0		6.7225	70765	6.27469	0
6.75763	96956.9	6.79933	0		6.73063	96956.9	6.28216	0
6.76687	175662	6.80701	0		6.73987	175662	6.2892	0
6.77479	85828	6.81415	0		6.74779	85828	6.29573	0
6.78214	91189.7	6.82159	0		6.75514	91189.7	6.30255	0
6.79004	279461	6.82969	0		6.76304	279461	6.30997	0
6.79711	124898	6.83671	0		6.77011	124898	6.3164	0
6.80464	0	6.84486	0		6.77764	0	6.32386	0
6.81204	0	6.85439	0		6.78504	0	6.33259	0
6.82025	144704	6.86244	0		6.79325	144704	6.33996	0
6.82769	0	6.8706	84450.1		6.80069	0	6.34744	84450.1
6.83452	0	6.8783	49636.5		6.80752	0	6.35449	49636.5
6.84161	0	6.88641	145402		6.81461	0	6.36192	145402
6.84952	139400	6.8945	189324		6.82252	139400	6.36933	189324
6.85771	141659	6.90248	344953		6.83071	141659	6.37664	344953
6.86565	69323.6	6.91059	917356		6.83865	69323.6	6.38406	917356
6.87392	0	6.91867	1582697		6.84692	0	6.39147	1582697
6.88133	60529.9	6.92676	4591618		6.85433	60529.9	6.39888	4591618
6.88939	54967.6	6.93488	5.91117e+06		6.86239	54967.6	6.40632	5.91117e+06
6.89724	126457	6.94294	8360287		6.87024	126457	6.41369	8360287
6.90518	52259.5	6.95108	16070105		6.87818	52259.5	6.42115	16070105
6.91322	48305.8	6.95918	18130650		6.88622	48305.8	6.42858	18130650
6.92138	0	6.96698	26171344		6.89438	0	6.43572	26171344
6.93148	42608.5	6.97458	34793824		6.90448	42608.5	6.44268	34793824
6.93848	0	6.98256	53377116		6.91148	0	6.44999	53377116
6.94603	0	6.98998	76001016		6.91903	0	6.45678	76001016
6.95414	0	6.99813	104941224		6.92722	0	6.46424	104941224
6.96173	0	7.00576	103687704		6.93489	0	6.47124	103687704
6.96921	0	7.01511	99978470		6.94244	0	6.4798	99978470
6.97631	0	7.02317	62978132		6.94962	0	6.48718	62978132
6.98387	0	7.03128	34934190		6.95725	0	6.49461	34934190
6.99131	0	7.03872	31120346		6.96477	0	6.50143	31120346
6.99945	0	7.04645	18037798		6.97299	0	6.5085	18037798
7.00715	0	7.0542	13979519		6.98077	0	6.5156	13979519
7.01437	76849.6	7.06224	5120978		6.98807	76849.6	6.52297	5120978
7.02236	0	7.07032	3.06407e+06		6.99614	0	6.53037	3.06407e+06
7.03044	60240.6	7.07844	2.53673e+06		7.00429	60240.6	6.53781	2.53673e+06
7.03866	0	7.08638	1.9382e+06		7.0126	0	6.54508	1.9382e+06
7.04665	87454.1	7.09453	1.5378e+06		7.02068	87454.1	6.55254	1.5378e+06
7.05471	34965.4	7.10259	1.1569e+06		7.02881	34965.4	6.55992	1.1569e+06
7.06244	74022.1	7.11058	1.11603e+06		7.03662	74022.1	6.56724	1.11603e+06
7.07057	46578.7	7.11863	988454		7.04483	46578.7	6.57461	988454
7.07868	0	7.12679	743543		7.05302	0	6.58209	743543
7.0859	47211.5	7.13461	608614		7.06032	47211.5	6.58925	608614
7.09406	55394	7.14261	886958		7.06856	55394	6.59658	886958
7.10194	0	7.1503	756408		7.07653	0	6.60362	756408
7.10993	0	7.15798	365745		7.08459	0	6.61066	365745
7.11806	36436.4	7.16604	542986		7.0928	36436.4	6.61804	542986
7.12573	52187.2	7.17411	499423		7.10055	52187.2	6.62467	499423
7.13382	0	7.18171	404475		7.10873	0	6.63092	404475
7.14161	65443.2	7.18981	347142		7.1166	65443.2	6.63758	347142
7.14966	0	7.19795	375996		7.12473	0	6.64428	375996
7.15698	64575.2	7.20592	395196		7.13213	64575.2	6.65083	395196
7.16504	80063.5	7.21396	385486		7.14026	80063.5	6.65744	385486
7.17292	149915	7.2221	481738		7.14822	149915	6.66413	481738
7.181	0	7.23004	407576		7.15638	0	6.67067	407576
7.18888	114801	7.23818	243569		7.16434	114801	6.67736	243569
7.19626	41387.8	7.24626	228749		7.1718	41387.8	6.68401	228749
7.20432	34283.3	7.25422	320027		7.17994	34283.3	6.69055	320027
7.21239	0	7.26231	186070		7.1881	0	6.6972	186070
7.22032	98789.8	7.2703	200416		7.19611	98789.8	6.70377	200416
7.22838	44837	7.27809	279372		7.20424	44837	6.71019	279372
7.23647	45386.4	7.28622	201475		7.21241	45386.4	6.71687	201475
7.24444	98742.7	7.29428	206250		7.22047	98742.7	6.7235	206250
7.2525	0	7.30234	227591		7.22861	0	6.73013	227591
7.26016	31148.4	7.31034	180114		7.23634	31148.4	6.73671	180114
7.26906	46486.5	7.31868	149426		7.24533	46486.5	6.74356	149426
7.27717	50776.8	7.32664	207233		7.25353	50776.8	6.75011	207233
7.28527	41584.6	7.3346	156713		7.26171	41584.6	6.75666	156713
7.29327	48032.2	7.34243	80016.8		7.2698	48032.2	6.76309	80016.8
7.30052	0	7.35128	208918		7.27712	0	6.77038	208918
7.30828	47346.4	7.35943	293648		7.28495	47346.4	6.77708	293648
7.31662	0	7.36762	0		7.29338	0	6.78381	0
7.32445	0	7.37568	74817.6		7.30129	0	6.79044	74817.6
7.3323	33923.8	7.38348	95068.6		7.30922	33923.8	6.79685	95068.6
7.33976	44617	7.39162	0		7.31676	44617	6.80355	0
7.34777	0	7.39964	0		7.32485	0	6.81015	0
7.35587	0	7.40721	84697		7.33303	0	6.81637	84697
7.36399	0	7.41498	0		7.34123	0	6.82276	0
7.37204	33163.9	7.42313	78368.9		7.34936	33163.9	6.82947	78368.9
7.37993	0	7.43042	83363.8		7.35733	0	6.83546	83363.8
7.38796	0	7.43854	93017.2		7.36544	0	6.84214	93017.2
7.39612	30489.8	7.44626	160357		7.37368	30489.8	6.84849	160357
7.40419	48461.7	7.45371	157821		7.38184	48461.7	6.85461	157821
7.41216	44152.6	7.46177	75239.3		7.38989	44152.6	6.86124	75239.3
7.41957	0	7.46976	246304		7.39737	0	6.86782	246304
7.42758	0	7.47726	82512.7		7.40547	0	6.87398	82512.7
7.43615	0	7.48486	123871		7.41412	0	6.88023	123871
7.44423	59644.6	7.49296	147196		7.42228	59644.6	6.8869	147196
7.45226	0	7.50025	0		7.4304	0	6.89289	0
7.45972	0	7.50849	0		7.43793	0	6.89966	0
7.46748	0	7.51753	0		7.44577	0	6.9071	0
7.47567	88941.9	7.52486	0		7.45404	88941.9	6.91313	0
7.48384	0	7.53231	0		7.4623	0	6.91931	0
7.49058	113115	7.54044	0		7.46911	113115	6.92726	0
7.49845	0	7.54802	74079.6		7.47705	0	6.93468	74079.6
7.50656	0	7.55595	74232.9		7.48525	0	6.94244	74232.9
7.5145	57367.3	7.56411	60136.2		7.49327	57367.3	6.95043	60136.2
7.52261	0	7.57219	117821		7.50146	0	6.95834	117821
7.53075	0	7.58027	113936		7.50968	0	6.96625	113936
7.53858	0	7.58803	133199		7.51759	0	6.97384	133199
7.54656	0	7.59797	97741.9		7.52565	0	6.98357	97741.9
7.5545	0	7.60605	0		7.53367	0	6.99148	0
7.56252	0	7.61415	41932.4		7.54177	0	6.99941	41932.4
7.57057	0	7.62222	0		7.5499	0	7.00731	0
7.57862	0	7.63049	0		7.55804	0	7.01541	0
7.58666	32864.4	7.63864	0		7.56616	32864.4	7.02339	0
7.59562	44012.2	7.64621	0		7.57521	44012.2	7.0308	0
7.60373	0	7.65434	0		7.5834	0	7.03875	0
7.6118	32156.9	7.66244	0		7.59156	32156.9	7.04668	0
7.61963	0	7.67068	0		7.59947	0	7.05475	0
7.62774	42917.9	7.6802	0		7.60766	42917.9	7.06406	0
7.63585	0	7.68787	0		7.61585	0	7.07157	0
7.64396	0	7.69591	0		7.6239	0	7.07945	0
7.65204	0	7.70372	0		7.63191	0	7.08708	0
7.65981	49645.7	7.71181	58565.1		7.63963	49645.7	7.095	58565.1
7.66791	56769.2	7.71989	34172.7		7.64767	56769.2	7.10291	34172.7
7.67554	69851.5	7.72797	51187.1		7.65525	69851.5	7.11082	51187.1
7.68363	35450.6	7.73604	87807.9		7.66327	35450.6	7.11872	87807.9
7.69172	0	7.74408	104816		7.6713	0	7.12659	104816
7.69952	0	7.75214	43604.4		7.67904	0	7.13448	43604.4
7.70757	0	7.76012	62457.4		7.68703	0	7.14229	62457.4
7.71554	0	7.77036	78798.2		7.69494	0	7.15232	78798.2
7.72354	0	7.77844	0		7.70288	0	7.16022	0
7.7316	0	7.78643	56668.7		7.71088	0	7.16805	56668.7
7.73906	0	7.79451	49146.5		7.71828	0	7.17596	49146.5
7.7471	0	7.8025	41435.5		7.72626	0	7.18378	41435.5
7.75504	0	7.81068	36881.6		7.73414	0	7.19179	36881.6
7.76409	0	7.81876	88262.3		7.74313	0	7.19969	88262.3
7.77207	0	7.82681	0		7.75104	0	7.20757	0
7.78005	0	7.83491	33154.5		7.75897	0	7.2155	33154.5
7.78809	0	7.84289	93930.2		7.76695	0	7.22331	93930.2
7.79604	0	7.85277	0		7.77484	0	7.23298	0
7.80402	0	7.86096	0		7.78275	0	7.241	0
7.81199	0	7.86915	58400.7		7.79067	0	7.24902	58400.7
7.81985	0	7.87727	37920.3		7.79847	0	7.25696	37920.3
7.82789	0	7.88528	51460		7.80645	0	7.2648	51460
7.83584	0	7.89344	0		7.81434	0	7.27279	0
7.84289	0	7.90168	57192.8		7.82133	0	7.28086	57192.8
7.85301	0	7.90968	0		7.83137	0	7.28869	0
7.86089	30484.9	7.91784	85357.9		7.83919	30484.9	7.29667	85357.9
7.86885	0	7.92578	39961.4		7.8471	0	7.30445	39961.4
7.87688	0	7.93395	74840.3		7.85507	0	7.31245	74840.3
7.88488	0	7.94207	39105		7.863	0	7.3204	39105
7.89285	0	7.95013	34053		7.87092	0	7.32828	34053
7.90058	0	7.95827	96233.3		7.87859	0	7.33625	96233.3
7.9086	0	7.96628	86307		7.88655	0	7.34409	86307
7.9167	0	7.97436	0		7.89459	0	7.352	0
7.92465	0	7.98258	0		7.90248	0	7.36004	0
7.93471	0	7.99051	0		7.91246	0	7.36781	0
7.94254	0	7.99865	41808.4		7.92023	0	7.37577	41808.4
7.95056	0				7.92819	0
7.9584	0				7.93598	0
7.96635	33061.7				7.94386	33061.7
7.97437	0				7.95182	0
7.98226	0				7.95965	0
7.9903	0				7.96763	0
7.99824	0				7.97551	0
