# Supplementary material for: MassCube improves accuracy for metabolomics data processing from raw files to phenotype classifiers
Source: Nat Commun. 2025 Jul 1;16:5487. doi: 10.1038/s41467-025-60640-5 (PMC12216001; doi:10.1038/s41467-025-60640-5)
Supplement: Supplementary file 4 — Source Data [file 41467_2025_60640_MOESM4_ESM.zip › Source Data/Source_Data_Supplementary_Fig_8.xlsx]

## Sheet: SI Fig.8a
Experimental spectra	81.0708;0.0093|82.0661;0.0139|95.0866;0.0098|252.2716;0.0635|264.2717;0.7066|266.2878;0.0076|282.2826;0.0544|600.6144;0.0097|612.6151;0.0664|614.631;0.024|630.6259;0.0348
Database spectra	252.2686;0.1144|264.2686;0.5712|282.2791;0.1144|368.3887;0.0572|614.624;0.0572|632.6345;0.0572|650.6451;0.0286

## Sheet: SI Fig.8b
Experimental spectra	71.0865;0.0097|79.0553;0.0041|81.071;0.023|83.0866;0.0128|85.1023;0.0064|91.0557;0.0029|93.0712;0.0073|95.0869;0.0298|97.1026;0.0111|105.0714;0.0084|107.087;0.0108|109.1027;0.0293|111.1185;0.0092|119.0871;0.0092|121.1028;0.0145|123.1184;0.0151|125.1342;0.0055|133.103;0.0115|135.1186;0.0369|136.1219;0.004|137.1345;0.0063|147.1188;0.0562|148.122;0.0067|149.1346;0.0195|151.1503;0.0056|159.1186;0.003…
Database spectra	135.1174;0.0417|147.1174;0.0417|161.133;0.0417|175.1487;0.0417|369.3516;0.8332

## Sheet: SI Fig.8c
ID	m/z	RT	adduct	is_isotope	is_in_source_fragment	Gaussian_similarity	noise_level	asymmetry_factor	charge	isotopes	MS2	matched_MS2	search_mode	annotation	formula	similarity	matched_peak_number	SMILES	InChIKey	fill_percentage	alignment_reference	498307_CSHpos_poolQC_001	498307_CSHpos_poolQC_002	498307_CSHpos_poolQC_003	498307_CSHpos_poolQC_004	498307_CSHpos_poolQC_005	498307_CSHpos_poolQC_006	498307_CSHpos_poolQC_007	498307_CSHpos_poolQC_008	498307_CSHpos_poolQC_009	498307_CSHpos_poolQC_010	498307_CSHpos_poolQC_011	498307_CSHpos_poolQC_012	498307_CSHpos_poolQC_013	498307_CSHpos_poolQC_014	498307_CSHpos_poolQC_015	498307_CSHpos_poolQC_016	498307_CSHpos_poolQC_017	498307_CSHpos_poolQC_018	498307_CSHpos_poolQC_019	498307_CSHpos_poolQC_020	498307_CSHpos_poolQC_021	498307_CSHpos_poolQC_022	498307_CSHpos_poolQC_023	498307_CSHpos_poolQC_024	498307_CSHpos_poolQC_025	498307_CSHpos_poolQC_026	498307_CSHpos_poolQC_027	498307_CSHpos_poolQC_028
4	761.595	5.501	[M+H]+	TRUE	FALSE	0.98	0.24	1.22	1		86.0966;0.0503|87.0996;0.0148|124.9999;0.0318|184.0741;0.5546|185.0771;0.1898|186.078;0.1393|187.0814;0.0193	184.0733;0.909|858.6744;0.0455|876.685;0.0455	hybrid_search	PC 44:6_44:6	C96H168NO8P	0.574		CC\C=C/C\C=C/C\C=C/C\C=C/C\C=C/C\C=C/CCCCCCCCCCCCCCCCCCCCCCCCC(=O)OCC(COP([O-])(=O)OCC[N+](C)(C)C)OC(=O)CCCCCCCCCCCCCCCCCCCCCCCC\C=C/C\C=C/C\C=C/C\C=C/C\C=C/C\C=C/CC	IAIRMXPDTHNYJV-MYZZJVRYNA-N	100	498307_CSHpos_EA_F3_MD	1883959808	1957536000	1797850880	1997961216	2207628288	2165181440	2265966336	2048006272	2080421120	2342240000	2183516160	2085328000	2138528000	2260798720	2264919040	2285244416	2288169728	2242262272	2141444608	2265053952	2244283904	2295754496	2129465856	2059383936	2319617792	2294686976	2179910656	2249197312
8	735.579	5.425	[M+H]+	TRUE	FALSE	0.99	0	0.75	1		86.0974;0.0655|87.1007;0.0098|125.0013;0.0326|184.076;0.7329|185.0789;0.1175|186.0799;0.0339|187.0832;0.0077	184.0733;0.909|832.6588;0.0455|850.6693;0.0455	hybrid_search	PC 42:5_42:5	C92H164NO8P	0.6251		CC\C=C/C\C=C/C\C=C/C\C=C/C\C=C/CCCCCCCCCCCCCCCCCCCCCCCCCC(=O)OCC(COP([O-])(=O)OCC[N+](C)(C)C)OC(=O)CCCCCCCCCCCCCCCCCCCCCCCCC\C=C/C\C=C/C\C=C/C\C=C/C\C=C/CC	ILLSQAGWUFVEMN-IYICPNJGNA-N	100	498307_CSHpos_EA_F8_CT	1393193216	1445438464	1654797696	1519691520	1652206976	1788845568	1684814208	1719359232	1642720256	1720498944	1752183040	1789177728	1782033024	1703855616	1775981568	1764137856	1645296384	1722405376	1875529600	1946437760	1928032128	1788028672	1595915136	1627642368	1796465152	1844099200	1636588544	1866990592
11	789.627	6.181	[M+H]+	TRUE	FALSE	0.99	0	1	1		86.0972;0.0655|87.1006;0.0184|104.1081;0.006|125.001;0.0339|126.0042;0.0055|127.005;0.0062|184.0755;0.5335|185.0786;0.1831|186.0795;0.1337|187.083;0.0143	86.097;0.1429|104.107;0.4759|125.0004;0.1429|184.0739;0.2382	hybrid_search	LPC O-2:0	C10H24NO6P	0.5956		CCOCC(O)COP([O-])(=O)OCC[N+](C)(C)C	CJPBBYQNGXYPEB-UHFFFAOYNA-N	100	498307_CSHpos_EA_F6_TL	917020032	914792832	1046135680	1127995392	1278460672	1347804416	1352599680	1377998080	1438500352	1303329408	1377540608	1330630784	1247017088	1263312384	1359598080	1379138176	1355984256	1478377600	1313010560	1402574208	1412957184	1284326272	1041260224	1094675200	1286470144	1309601664	1253981312	1374442752
16	768.561	5.757	[M+H]+	FALSE	FALSE	0.99	0	1	1	768.5649;1534892032|769.5673;738718080|770.5701;204319856|771.573;38565504|772.5773;4894158|773.577;922671	71.0864;0.0305|79.0552;0.0198|81.0708;0.0395|83.0864;0.0161|85.1021;0.0239|91.0553;0.034|93.071;0.02|95.0867;0.0435|97.0924;0.0199|105.0712;0.0214|107.0867;0.0101|109.1026;0.0225|111.118;0.0051|117.0715;0.0088|119.087;0.0245|121.1027;0.0106|123.1186;0.0094|129.0713;0.0055|131.0872;0.011|133.1027;0.018|135.118;0.0047|137.1341;0.0047|143.0874;0.0041|145.1028;0.0054|147.1181;0.009|157.1031;0.0051|16…	307.2268;0.077|341.3051;0.077|395.352;0.077|627.5352;0.7691	hybrid_search	HBMP 18:0_22:1_16:3	C62H113O11P	0.6038		CCCCCCCCCCCCCCCCCC(=O)OC(CO)COP(O)(=O)OCC(COC(=O)CCCCC\C=C/C\C=C/C\C=C/CC)OC(=O)CCCCCCCCCCC\C=C/CCCCCCCC	HIPAGRQYAUIYSA-GDGCOYODNA-N	100	498307_CSHpos_AD_F8_CT	762105920	754595648	691432832	951555648	934541760	946717952	945985792	932102464	988241472	968506112	981119680	992381120	946018560	965358144	897062272	987193280	1094004096	1033178496	957301504	1050119360	954934272	998888256	685347520	762966784	990787264	1023454336	940748736	899091136
18	792.562	5.561	[M+H]+	FALSE	FALSE	0.97	0.18	0.75	1	792.5654;1366706944|793.5684;684885632|794.5712;189884928|795.5741;37997384	71.0863;0.034|72.3916;0.0163|79.0551;0.0342|81.0708;0.0442|83.0864;0.0124|85.1021;0.0255|91.0552;0.0511|93.0709;0.0327|95.0821;0.0607|97.1023;0.0186|105.071;0.0258|107.0868;0.0142|109.1024;0.0239|111.1179;0.0091|117.0712;0.0216|119.087;0.0213|121.1025;0.0087|123.1182;0.0122|129.0714;0.0092|131.0869;0.028|133.1028;0.0147|143.087;0.0065|145.1027;0.0157|147.1185;0.0055|157.103;0.0061|159.1189;0.0093…	201.1485;1.0	hybrid_search	LPE 8:0	C13H28NO7P	0.5362		CCCCCCCC(=O)OCC(O)COP(O)(=O)OCCN	GKKMJFGKXIAUSQ-UHFFFAOYNA-N	100	498307_CSHpos_EA_F2_MB	749436736	889209984	861184576	1113669376	1045076736	1092871936	1021712960	979648768	1123850112	988967808	1104391296	1156272896	917632640	1202269952	1111453952	1134108160	1091612416	999416000	1058916544	1093101440	969367232	1101678592	826386880	918383040	1090471680	1173435392	1040683136	1119113600
19	783.58	4.927	[M+H]+	TRUE	FALSE	0.98	0.18	0.75	1		86.0974;0.0713|87.1005;0.0099|125.0012;0.0376|146.9833;0.0079|184.0754;0.7777|185.0788;0.0957	86.097;0.1429|104.107;0.4759|125.0004;0.1429|184.0739;0.2382	hybrid_search	LPC O-2:0	C10H24NO6P	0.6411		CCOCC(O)COP([O-])(=O)OCC[N+](C)(C)C	CJPBBYQNGXYPEB-UHFFFAOYNA-N	100	498307_CSHpos_EA_F7_BG	695891648	700361856	807145024	906203136	847232384	864370496	790491008	906031744	882728704	868700416	916302464	973365440	775552192	932218624	990372096	947674432	996006016	935810368	932453888	977512896	872526976	893696704	725206016	781168704	912164608	925087936	883509760	899803392
24	835.612	5.369	[M+H]+	TRUE	FALSE	0.98	0	0.71	1		71.0738;0.006|86.0974;0.0696|87.1006;0.0191|104.1082;0.0058|125.0012;0.0375|184.0754;0.5534|185.0789;0.1756|186.0798;0.1212|187.0835;0.0117	86.097;0.1429|104.107;0.4759|125.0004;0.1429|184.0739;0.2382	hybrid_search	LPC O-2:0	C10H24NO6P	0.6136		CCOCC(O)COP([O-])(=O)OCC[N+](C)(C)C	CJPBBYQNGXYPEB-UHFFFAOYNA-N	100	498307_CSHpos_EA_M3_CB	389397440	377548224	527385792	477321760	518075776	572763328	502539136	621756288	519571968	545832256	644478336	649211072	498470784	558388608	527869888	598491968	607365440	572907904	619978688	583290048	641954880	564923648	454907744	424394816	559227968	605120896	604836736	568397248
26	807.58	4.774	[M+H]+	TRUE	FALSE	0.96	0.15	1	1		71.0739;0.0099|81.071;0.0095|83.0863;0.0051|86.0975;0.1012|87.1008;0.0107|95.0866;0.0108|104.1081;0.0053|109.1024;0.0043|125.0015;0.025|146.9836;0.1252|147.9868;0.0046|184.0757;0.4158|185.0793;0.0502|556.5136;0.0379|602.5307;0.0143|623.5037;0.0075|624.5118;0.0486|680.509;0.0247|739.5822;0.0366|747.4975;0.0054|748.5064;0.0475	184.0739;0.9804|229.1798;0.0196	hybrid_search	PC O-10:0	C18H38NO7P	0.5627		CCCCCCCCOCC(COP([O-])(=O)OCC[N+](C)(C)C)OC(C)=O	GNSZJQDOCBSIJN-UHFFFAOYNA-N	100	498307_CSHpos_EA_M5_CB	584201984	605426880	692885888	634644800	702928576	853427200	777292544	767029632	821882560	764836416	757968832	878395648	780460544	738273664	873730624	946130944	763452672	848398016	855868160	846111424	820031744	761545856	577781696	576431680	757076928	749083840	812289024	801578048
27	836.552	4.831	[M+H]+	FALSE	FALSE	0.97	0.33	0.36	1	836.5554;1166696320|837.5581;608785152|838.561;182464240|839.5638;39587572|840.5652;225454816|841.5684;123485544	71.0864;0.0332|72.3921;0.0162|79.0551;0.0301|81.0709;0.0414|83.0865;0.0153|85.1022;0.0273|88.0404;0.0129|91.0553;0.0434|93.071;0.0302|95.0819;0.0539|97.1024;0.0175|105.0712;0.0269|107.0867;0.014|109.1026;0.0245|111.1181;0.0084|117.0713;0.0233|119.0871;0.0234|121.1028;0.0069|123.1179;0.0083|129.0713;0.0107|131.0871;0.0285|133.1029;0.0128|135.1186;0.0042|143.0872;0.0092|145.1028;0.0156|147.1188;0.0…	651.5348;1.0	hybrid_search	PI 40:6	C49H83O13P	0.5384		CCC\C=C/C\C=C/CCCCCCCC(=O)OCC(COP(O)(=O)OC1C(O)C(O)C(O)C(O)C1O)OC(=O)CCCCCCCCCC\C=C/C\C=C/C\C=C/C\C=C/CC	KEVXBWUKDZIWFL-FEAYMNSJNA-N	100	498307_CSHpos_LA_F5_TL	245078048	270028160	477237952	421733152	484282272	622485376	533000096	545581440	602495104	658265920	702091776	682940416	636038592	661069248	694145024	724971968	711968448	661913600	753328896	766389696	686052864	813495488	539010304	676290624	710925440	778520192	816583296	818920192
30	763.611	6.11	[M+H]+	TRUE	FALSE	0.99	0	0.75	1		86.0975;0.0709|87.1008;0.0111|125.0014;0.0395|184.0756;0.757|185.079;0.1097|186.0799;0.0117	184.0733;0.909|860.6901;0.0455|878.7006;0.0455	hybrid_search	PC 44:5_44:5	C96H172NO8P	0.6533		CC\C=C/C\C=C/C\C=C/C\C=C/C\C=C/CCCCCCCCCCCCCCCCCCCCCCCCCCCC(=O)OCC(COP([O-])(=O)OCC[N+](C)(C)C)OC(=O)CCCCCCCCCCCCCCCCCCCCCCCCCCC\C=C/C\C=C/C\C=C/C\C=C/C\C=C/CC	CGWPNOVCTGWSJN-IYICPNJGNA-N	100	498307_CSHpos_EA_M3_CB	642753152	629997952	703866624	647231680	871426496	752648512	831871360	849048512	886299840	893525632	867979392	940923008	898112768	847396032	863060096	805397120	875011584	892144128	908490304	799177536	826826816	902180160	680404672	639281920	856029184	840099072	781871552	814869056
34	811.611	5.562	[M+H]+	TRUE	FALSE	0.98	0	0.67	1		71.0789;0.0183|81.0707;0.0108|83.0864;0.0085|83.6116;0.0035|85.1023;0.0069|86.0974;0.0922|87.1006;0.0096|90.1746;0.0048|95.0866;0.0129|97.1021;0.0069|109.1024;0.0074|121.102;0.0034|123.1179;0.0035|125.001;0.0155|146.9834;0.1991|147.9868;0.0096|184.0754;0.3332|467.2599;0.0042|605.5573;0.007|606.5618;0.0302|627.5396;0.0203|628.5429;0.0828|751.5328;0.0144|752.5364;0.0913|753.54;0.0035	86.0964;0.05|146.9818;0.2|327.2524;0.2|349.235;0.3|473.2275;0.25	hybrid_search	PC 16:0	C24H48NO8P	0.632		CCCCCCCC(=O)OCC(COP([O-])(=O)OCC[N+](C)(C)C)OC(=O)CCCCCCC	YHIXRNNWDBPKPW-UHFFFAOYNA-N	100	498307_CSHpos_LA_F2_HC	465054624	559244992	510509696	678457408	630780352	651439360	591234624	573725696	635046080	681666112	667772416	680168960	565857024	714979200	694747136	710440768	665544384	607739712	651678976	671131200	598333824	698996864	523652288	595130304	680603520	716513920	621003648	693235200
35	732.616	5.372	[M+H]+	TRUE	FALSE	0.99	0	0.86	1		86.0974;0.0703|87.1007;0.0083|104.108;0.0102|125.0012;0.0362|184.0758;0.7429|185.0789;0.0922|264.2717;0.0118|265.2749;0.0168|266.2784;0.0113	86.097;0.1429|104.107;0.4759|125.0004;0.1429|184.0739;0.2382	hybrid_search	LPC O-2:0	C10H24NO6P	0.6945		CCOCC(O)COP([O-])(=O)OCC[N+](C)(C)C	CJPBBYQNGXYPEB-UHFFFAOYNA-N	100	498307_CSHpos_EA_F4_HT	336610272	384747968	552089920	527951296	578655808	575357632	596619008	535274336	637666240	656685504	650455872	617734336	558362240	600355072	550785472	579028608	556424576	642318784	604656832	584932224	611727872	600585984	460471072	473154656	651952512	647134528	583858432	668234240
37	811.693	6.975	[M+H]+	TRUE	FALSE	0.97	0.15	0.78	1		71.0857;0.0032|79.0553;0.0054|81.0709;0.0095|82.0662;0.009|83.0867;0.0064|85.0295;0.0038|86.0976;0.0039|91.0403;0.0041|93.0712;0.0053|95.0868;0.0104|97.1024;0.0051|107.0868;0.0042|109.1028;0.0062|121.1027;0.0062|135.1183;0.0044|146.9831;0.0036|184.0757;0.023|247.2454;0.0043|252.2719;0.0486|253.2751;0.029|262.2563;0.0036|263.2593;0.0042|264.2722;0.3053|265.2756;0.1873|266.2873;0.0049|282.2831;0.02…	264.2686;0.1144|276.2686;0.5712|294.2791;0.1144|366.373;0.0572|624.6083;0.0572|642.6189;0.0572|660.6295;0.0286	hybrid_search	HexCer 19:2;2O/24:1	C49H91NO8	0.6181		CCCCCCCCCC\C=C/CCCCCCCCCCCC(=O)NC(COC1OC(CO)C(O)C(O)C1O)C(O)\C=C\CC\C=C\CCCCCCCCCC	HWLBXRSXHLGQLW-TUBMLPFTNA-N	99.57	498307_CSHpos_LA_F1_PON	223831568	250800752	288332096	319711168	331844864	310906080	364908640	375844320	356195712	355638592	380651584	430925088	382940896	397678272	373351584	385376224	356588864	423471616	398005696	418460704	366690944	366305440	262502144	288066944	421554880	385135744	379242848	388425920
39	814.696	6.726	[M+H]+	TRUE	FALSE	0.99	0.15	0.6	1		81.0699;0.0038|86.0966;0.0317|121.1012;0.0037|125.0;0.0176|184.0735;0.3501|202.3463;0.0038|252.2691;0.0549|264.2689;0.2939|282.2792;0.0277|370.3685;0.01|604.6015;0.0136|616.6025;0.0985|618.6169;0.0124|634.6144;0.053|796.671;0.0254	252.2686;0.0714|264.2686;0.1667|282.2791;0.0714|604.6027;0.0953|616.6027;0.1905|634.6133;0.1667|796.6661;0.2379	hybrid_search	HexCer 18:1;2O/23:0;O	C47H91NO9	0.694		CCCCCCCCCCCCCCCCCCCCCC(O)C(=O)NC(COC1OC(CO)C(O)C(O)C1O)C(O)\C=C\CCCCCCCCCCCCC	IMWGGVXJCSODDM-LAPDZXRHNA-N	99.71	498307_CSHpos_EA_F3_MD	182458064	168539360	222218000	265511696	266015744	277564128	250009840	298520736	302946496	272431776	338282976	274441344	265641328	309147104	313884256	305548800	304691872	270337696	262984496	328465472	275858464	320853760	201810576	208043472	299426496	287704032	271170528	307199200
40	787.612	5.584	[M+H]+	TRUE	FALSE	0.99	0.15	2	1		86.0965;0.0588|87.0998;0.0185|104.107;0.0058|124.9999;0.0379|127.0044;0.0068|184.0734;0.5311|185.0768;0.1911|186.0777;0.1336|187.0811;0.0165	86.097;0.1429|104.107;0.4759|125.0004;0.1429|184.0739;0.2382	hybrid_search	LPC O-2:0	C10H24NO6P	0.599		CCOCC(O)COP([O-])(=O)OCC[N+](C)(C)C	CJPBBYQNGXYPEB-UHFFFAOYNA-N	100	498307_CSHpos_AD_F3_PON	322623136	290625344	354524736	401948992	385120640	331366688	368520736	411414528	359332320	430290656	473109632	427799104	406754016	380264192	401726016	446951616	397276704	399910496	373539648	457721824	395818720	413657184	349388800	305252736	440094336	396295168	425764704	374085920
44	829.704	7.485	[M+H]+	TRUE	FALSE	0.98	0	1.25	1		81.1242;0.0046|86.0965;0.0283|124.9996;0.0106|184.0739;0.4415|202.8422;0.0091|252.2684;0.0316|253.2731;0.0099|264.2687;0.1773|265.2725;0.1025|276.0413;0.0047|282.2788;0.0105|304.145;0.0057|497.1203;0.0051|619.6234;0.0087|631.6216;0.0825|633.6401;0.007|649.6344;0.0371|811.6812;0.0233	252.2686;0.0714|264.2686;0.1667|282.2791;0.0714|448.4149;0.0953|460.4149;0.1905|478.4254;0.1667|640.4782;0.2379	hybrid_search	HexCer 18:1;2O/12:1;O	C36H67NO9	0.5821		CCCCCCCCCCCCC\C=C\C(O)C(COC1OC(CO)C(O)C(O)C1O)NC(=O)C(O)CC\C=C/CCCCCC	HXNWUKAQCASJAZ-SJSCYNRQNA-N	99.57	498307_CSHpos_EA_F3_PON	74282216	117346152	110354352	166111248	159230448	157428256	167925216	181873456	180945328	178181232	181100496	177764448	180938560	167967472	176866704	165404320	187068624	197487312	170184576	176454368	192111792	191051904	118498512	122265144	172919936	178273920	181403488	176892688
45	764.53	4.924	[M+H]+	FALSE	FALSE	0.99	0	0.83	1	764.5333;744617664|765.5364;363104608|766.5393;97726720|767.5424;19870604|768.5455;2967540	71.0865;0.0327|79.0553;0.0369|81.071;0.0429|83.0866;0.0194|85.1023;0.0254|91.0555;0.0444|93.0711;0.0331|95.0838;0.0541|97.1026;0.0105|105.0713;0.0233|107.087;0.014|109.1027;0.0262|117.0715;0.024|119.0871;0.0231|121.1027;0.01|123.1184;0.0107|129.0716;0.0098|131.0873;0.0281|133.103;0.0134|137.1345;0.004|143.0875;0.0085|145.1031;0.016|147.1191;0.0047|157.1034;0.0088|159.1191;0.0102|161.1346;0.0049|1…	201.1485;1.0	hybrid_search	LPE 8:0	C13H28NO7P	0.5427		CCCCCCCC(=O)OCC(O)COP(O)(=O)OCCN	GKKMJFGKXIAUSQ-UHFFFAOYNA-N	100	498307_CSHpos_EA_F8_CT	317753536	309551776	396250112	439691744	400573920	426022912	408636800	452950816	459705632	457369888	444184320	481034080	383315520	480567616	488890496	484610880	490100896	474496384	486957536	479113184	433356320	451098336	340432160	356456832	466297824	430572544	445965216	449892096
53	801.672	6.838	[M+H]+	TRUE	FALSE	0.99	0.29	0.89	1		81.0708;0.0072|86.0974;0.0483|87.1009;0.0062|95.0867;0.0071|104.1083;0.0063|125.0013;0.0255|184.0751;0.5645|185.079;0.0706|264.272;0.0167|265.2749;0.0104|282.2824;0.0198|283.2856;0.0154|603.5977;0.0111|620.6061;0.0213|621.6082;0.1266|638.621;0.0058|639.6193;0.0372	184.0739;0.9804|621.618;0.0196	hybrid_search	PC O-38:0	C46H94NO7P	0.6682		CCCCCCCCCCCCCCCCCCCCCCCCCCCC(=O)OC(COCCCCCCCCCC)COP([O-])(=O)OCC[N+](C)(C)C	NPCWGYCGPNLRHA-UHFFFAOYNA-N	99.71	498307_CSHpos_LA_M6_BG	154730896	156624896	194523792	230904816	224333568	227584800	221189504	236328000	262988784	232078464	261965968	270385856	248271360	204747840	263520080	263763536	230237536	235221456	253762880	248322992	272103712	243093504	194680704	219277936	220367264	232325840	234450928	230208336
54	793.564	5.56	[M+H]+	TRUE	FALSE	0.96	0.18	0.75	1		71.0737;0.0078|79.055;0.0061|81.0708;0.0097|86.0976;0.0771|91.0554;0.008|93.0711;0.0067|95.0867;0.0123|97.1024;0.0059|125.0014;0.0213|131.087;0.0061|146.9836;0.0581|184.0759;0.4628|185.0792;0.0135|201.0146;0.0068|313.2787;0.0078|599.5132;0.0068|621.4941;0.0652|622.4995;0.0169|650.5291;0.0109|651.5324;0.0089|652.5377;0.0652|745.4886;0.0403|746.4894;0.0085|782.5791;0.0513|783.5851;0.0158	184.0733;0.9901|783.58;0.0099	hybrid_search	SM 8:0;2O/34:8	C47H81N2O6P	0.5406		CCCCCC(O)C(COP([O-])(=O)OCC[N+](C)(C)C)NC(=O)CCCCCCCC\C=C/C\C=C/C\C=C/C\C=C/C\C=C/C\C=C/C\C=C/C\C=C/CC	QTCHWWORUXDNKH-QANVFNBYNA-N	100	498307_CSHpos_EA_F2_MB	378818816	444118592	435990752	548879296	521504992	562409920	530550368	499118432	543572736	483682080	552796288	566524864	464807008	617802944	562354560	560780160	539780416	502762912	530121632	547186304	477165088	563995136	409046688	457807744	540495744	591148736	506091616	556920256
57	762.598	5.501	[M+H]+	TRUE	FALSE	0.99	0.25	0.9	1		86.0976;0.0689|87.1009;0.0147|125.0015;0.0358|184.0754;0.649|185.0792;0.1645|186.0801;0.0672	86.097;0.1429|104.107;0.4759|125.0004;0.1429|184.0739;0.2382	hybrid_search	LPC O-2:0	C10H24NO6P	0.5941		CCOCC(O)COP([O-])(=O)OCC[N+](C)(C)C	CJPBBYQNGXYPEB-UHFFFAOYNA-N	100	498307_CSHpos_AD_F4_PON	508139904	510172416	480193952	532184480	583707328	568779392	611639552	531056832	556436032	632284096	596338560	562075136	558278144	606395648	598423616	612247104	607068736	587044736	568792192	594953344	597633088	607781184	561696064	549061824	606315904	605932160	584524416	589964608
58	833.596	4.837	[M+H]+	TRUE	FALSE	0.98	0	1.14	1		86.0976;0.078|87.101;0.0089|104.1085;0.0071|125.0015;0.0365|146.9837;0.0081|184.0759;0.7065|185.0795;0.0944|463.2272;0.0137|464.2296;0.0114|746.4873;0.0355	86.097;0.1429|104.107;0.4759|125.0004;0.1429|184.0739;0.2382	hybrid_search	LPC O-2:0	C10H24NO6P	0.6602		CCOCC(O)COP([O-])(=O)OCC[N+](C)(C)C	CJPBBYQNGXYPEB-UHFFFAOYNA-N	100	498307_CSHpos_EA_F3_CB	179884688	209978256	294164416	254633648	265821840	306402848	296928352	294500256	288014784	316816480	334250848	309101248	273285568	290915776	324285568	329269536	326806528	321828544	356484320	341035616	317107424	340636000	270703936	248499136	339504576	372785280	332494368	329395232
60	837.554	4.831	[M+H]+	TRUE	FALSE	0.97	0.33	0.36	1		86.0974;0.061|87.1006;0.0069|104.1081;0.0072|125.0013;0.0342|184.0759;0.6682|185.079;0.0837|222.0915;0.0363|223.0952;0.0092|282.114;0.0089|341.128;0.0119|354.1351;0.0113|579.392;0.0117|652.5454;0.0389|679.4803;0.0109	86.097;0.1429|104.107;0.4759|125.0004;0.1429|184.0739;0.2382	hybrid_search	LPC O-2:0	C10H24NO6P	0.5971		CCOCC(O)COP([O-])(=O)OCC[N+](C)(C)C	CJPBBYQNGXYPEB-UHFFFAOYNA-N	100	498307_CSHpos_LA_F5_TL	129589224	140932960	253182928	216942096	245693120	319583136	276640928	282687872	309534496	340565056	363327232	355285920	332608032	339042944	358080192	370488640	369193056	344177408	387612576	386053280	358167328	428662688	276308224	348102848	370647328	408917472	431655040	432380544
65	809.596	4.988	[M+H]+	TRUE	FALSE	0.99	0	0.88	1		71.0794;0.0221|81.0706;0.0214|82.0737;0.0025|83.0862;0.0064|83.3876;0.0042|85.1019;0.007|86.0972;0.1109|87.1005;0.009|89.9525;0.0106|95.0864;0.0234|97.1019;0.0075|109.1022;0.0103|123.1177;0.0046|125.001;0.0065|137.1334;0.0047|146.9831;0.2418|147.9862;0.0138|184.0747;0.1329|304.1805;0.0029|465.2411;0.0028|603.5398;0.0049|604.5442;0.0404|625.5238;0.0207|626.5264;0.1233|749.515;0.0162|750.5194;0.144…	86.0964;0.05|146.9818;0.2|327.2524;0.2|349.235;0.3|473.2275;0.25	hybrid_search	PC 16:0	C24H48NO8P	0.729		CCCCCCCC(=O)OCC(COP([O-])(=O)OCC[N+](C)(C)C)OC(=O)CCCCCCC	YHIXRNNWDBPKPW-UHFFFAOYNA-N	99.86	498307_CSHpos_EA_F6_BG	202056112	229847728	294808256	318838176	310790176	311881504	302831968	306572992	352559552	369268000	332236096	375519904	361713824	315844832	363247968	356863072	342694624	352295424	348718496	326247968	402335168	347213920	254036160	242895136	346093120	336253056	380289408	294828928
66	813.709	7.648	[M+H]+	TRUE	FALSE	0.96	0.18	0.56	1		71.0863;0.0024|79.0552;0.0051|81.0709;0.0098|82.0683;0.0129|83.0867;0.0062|85.0292;0.0029|85.102;0.0026|86.0977;0.0036|91.0398;0.0028|93.071;0.0055|94.0742;0.0023|95.0868;0.0102|96.0898;0.0038|97.0294;0.0023|97.1024;0.0057|107.0868;0.0038|109.1026;0.0051|110.1059;0.0024|111.118;0.0024|121.1028;0.006|122.1059;0.0036|135.1183;0.0041|136.1216;0.0027|184.0757;0.0321|247.2449;0.0027|248.2489;0.0025|25…	264.2686;0.1144|276.2686;0.5712|294.2791;0.1144|368.3887;0.0572|626.624;0.0572|644.6345;0.0572|662.6451;0.0286	hybrid_search	HexCer 19:2;2O/24:0	C49H93NO8	0.588		CCCCCCCCCCCCCCCCCCCCCCCC(=O)NC(COC1OC(CO)C(O)C(O)C1O)C(O)\C=C\CC\C=C\CCCCCCCCCC	WZBYGOLGJVOJHR-INARCNGINA-N	97	498307_CSHpos_EA_F3_PON	56958712	56992640	68101168	82450216	110430608	106369608	88401360	96068592	111636632	111716816	124421856	128514872	101681352	97374744	110756856	116966032	106744640	103272240	110579816	111028136	100909816	121200896	59110396	69826168	118468184	113184848	102751008	111679408
68	733.563	4.886	[M+H]+	TRUE	FALSE	0.96	0.2	0.35	1		86.0975;0.0692|87.1009;0.0111|125.0014;0.0385|184.0758;0.7181|185.0792;0.1234|186.0801;0.0322|187.0835;0.0076	184.0733;0.909|830.6432;0.0455|848.6537;0.0455	hybrid_search	PC 42:6_42:6	C92H160NO8P	0.6278		CC\C=C/C\C=C/C\C=C/C\C=C/C\C=C/C\C=C/CCCCCCCCCCCCCCCCCCCCCCC(=O)OCC(COP([O-])(=O)OCC[N+](C)(C)C)OC(=O)CCCCCCCCCCCCCCCCCCCCCC\C=C/C\C=C/C\C=C/C\C=C/C\C=C/C\C=C/CC	NBHBUVRBQLQNPC-MYZZJVRYNA-N	100	498307_CSHpos_LA_F5_OB	211980736	255066736	319299840	306493728	360168672	379504736	342206688	373691680	353898176	353314048	444951072	429274880	400848192	359598112	411513312	416478272	438188160	365758592	415998368	411245568	417669280	383056800	291675232	308754432	420901376	400067904	371721440	399519584
80	707.548	4.811	[M+H]+	TRUE	FALSE	0.98	0	0.62	1		70.8362;0.0269|76.1718;0.0258|80.332;0.0228|84.1085;0.0278|86.0967;0.0307|107.5789;0.0238|116.8737;0.0278|184.075;0.5806|185.0774;0.053|304.1812;0.1166|323.473;0.0264|654.8372;0.038	184.0733;0.9901|349.1887;0.0099	hybrid_search	SM 8:1;2O/2:0	C15H31N2O6P	0.5092		CCC\C=C\C(O)C(COP([O-])(=O)OCC[N+](C)(C)C)NC(C)=O	AGLIPXAVOBSZAN-CMDGGOBGNA-N	99.71	498307_CSHpos_AD_F4_TL	153499488	146394896	204625408	149001680	189887392	161809552	236472144	221006752	227160608	201520864	213887232	210156960	211774208	185376256	226458000	223633328	219683616	238576976	224336160	233894272	216027456	220058912	184412304	196122944	204028720	244646480	232507728	212899584
83	796.674	7.163	[M+H]+	FALSE	TRUE	0.98	0.31	1	1	796.6751;452039872|797.6782;237509648|798.6812;70134376	79.0552;0.008|81.071;0.0125|82.0661;0.0115|83.0865;0.0073|93.071;0.0078|95.0868;0.0129|97.1024;0.0072|109.1026;0.0068|121.1027;0.0096|135.1185;0.0067|247.2451;0.0071|252.2719;0.0761|264.2721;0.5027|266.2879;0.008|282.2827;0.0309|352.362;0.0069|370.3723;0.0146|604.6106;0.0236|616.6104;0.1628|618.6263;0.0294|634.6215;0.0477	252.2686;0.1213|264.2686;0.6058|282.2791;0.1213|528.5144;0.0606|546.525;0.0606|564.5356;0.0303	hybrid_search	HexCer 18:1;2O/18:1	C42H79NO8	0.7413		CCCCCCCCCCCCC\C=C\C(O)C(COC1OC(CO)C(O)C(O)C1O)NC(=O)CCCCCCC\C=C/CCCCCCCC	MVGFIPNJBNBHNC-BXBVYGNFNA-N	99.71	498307_CSHpos_LA_M2_MD	33101894	35027312	47960980	55010928	54807432	50486220	53949796	62368532	65252404	66499576	72024560	70840592	66389464	58006864	63184208	63029508	64718304	66978244	69707880	62829976	56769188	63013832	38153488	40139832	64160572	60454088	59764220	63343424
88	787.609	5.688	[M+H]+	TRUE	FALSE	0.99	0	0.45	1		71.0762;0.0197|86.0966;0.0891|87.0999;0.0089|95.0857;0.0061|124.9999;0.023|146.9821;0.1046|184.0739;0.4945|185.0768;0.0669|202.8639;0.0099|478.3308;0.0057|579.5324;0.005|601.5127;0.0067|602.5203;0.0071|603.5251;0.0069|604.529;0.0076|627.531;0.0073|628.5344;0.0149|629.5367;0.0057|725.5118;0.0081|726.5113;0.0058|728.5135;0.016|751.5194;0.0082|752.5326;0.0074|762.5976;0.005|763.5949;0.0139|784.5743;…	184.0733;0.909|862.7057;0.0455|880.7163;0.0455	hybrid_search	PC 44:4_44:4	C96H176NO8P	0.5765		CC\C=C/C\C=C/C\C=C/C\C=C/CCCCCCCCCCCCCCCCCCCCCCCCCCCCCCC(=O)OCC(COP([O-])(=O)OCC[N+](C)(C)C)OC(=O)CCCCCCCCCCCCCCCCCCCCCCCCCCCCCC\C=C/C\C=C/C\C=C/C\C=C/CC	CODQQEWQEIXXRV-QIURYZFVNA-N	38	498307_CSHpos_AD_F3_MD	104330984	109880696	145130992	151965504	162348800	184897792	164937664	170506064	174902368	190019984	155810496	188574432	160431376	185077808	163806976	173570304	161463824	193650992	183864816	188266176	173702608	183475856	129107176	115075360	181008912	170362592	160688384	163810304
91	759.58	5.013	[M+H]+	TRUE	FALSE	0.99	0	0.67	1		86.0965;0.0778|87.0997;0.01|124.9999;0.0399|184.0734;0.7695|185.0768;0.1027	184.0733;0.909|856.6588;0.0455|874.6693;0.0455	hybrid_search	PC 44:7_44:7	C96H164NO8P	0.6744		CC\C=C/C\C=C/C\C=C/C\C=C/C\C=C/C\C=C/C\C=C/CCCCCCCCCCCCCCCCCCCCCC(=O)OCC(COP([O-])(=O)OCC[N+](C)(C)C)OC(=O)CCCCCCCCCCCCCCCCCCCCC\C=C/C\C=C/C\C=C/C\C=C/C\C=C/C\C=C/C\C=C/CC	XQTQDCJJFMIJPL-BEELXSIINA-N	99.86	498307_CSHpos_AD_F2_CB	165792880	140202112	196209072	189503152	225085056	214491312	225427520	246796288	211381600	235307616	268623360	251365472	213812112	244876848	255807440	231051808	282470208	233984544	240608864	251486672	224246032	235932384	154390368	179910576	233161264	234186336	229057904	257858976
92	1520.18	5.503	[M+H]+	FALSE	FALSE	0.99	0	1.33	1	1520.1848;412748800|1521.188;375439712|1522.1962;185832458|1523.1995;71679305|1524.1993;16486010|1525.2045;5061886	86.0973;0.0695|104.108;0.0096|125.0011;0.0337|184.0753;0.7443|198.0911;0.011|760.5933;0.1319	86.097;0.1429|104.107;0.4759|125.0004;0.1429|184.0739;0.2382	hybrid_search	LPC O-2:0	C10H24NO6P	0.749		CCOCC(O)COP([O-])(=O)OCC[N+](C)(C)C	CJPBBYQNGXYPEB-UHFFFAOYNA-N	74.57	498307_CSHpos_EA_F5_PON	208165824	225960768	178358640	203483824	235273600	273145952	277834784	245456512	256729136	320544832	286367456	289173312	275067520	300777248	314396512	321823136	321034176	287038592	299185984	289461504	306531616	318686016	258895408	264772816	341158464	327285824	332902464	329577792
96	766.546	5.149	[M+H]+	FALSE	FALSE	0.99	0	0.88	1	766.5481;391464448|767.5508;189307360|768.5538;51239576	71.0862;0.0047|79.0551;0.0247|81.0707;0.0415|83.0864;0.0265|85.1022;0.0045|86.0972;0.0064|91.0552;0.0348|93.0709;0.0282|95.0865;0.0477|97.0911;0.022|105.0711;0.0226|107.0866;0.0179|109.1024;0.0229|111.118;0.0071|117.0709;0.009|119.0867;0.0223|121.1025;0.0242|123.1184;0.0074|125.0008;0.0035|129.0712;0.0042|131.0867;0.0091|133.1027;0.018|135.1181;0.0178|137.1343;0.0033|145.1022;0.0058|147.1186;0.00…	307.2268;0.077|339.2894;0.077|393.3363;0.077|625.5196;0.7691	hybrid_search	HBMP 18:1_22:2_16:3	C62H109O11P	0.5729		CCCCCCCC\C=C/CCCCCCCC(=O)OC(CO)COP(O)(=O)OCC(COC(=O)CCCCC\C=C/C\C=C/C\C=C/CC)OC(=O)CCCCCCCCCCC\C=C/C\C=C/CCCCC	ATGCVHBBEREAEK-CSHJRFMXNA-N	99.86	498307_CSHpos_LA_F1_PON	110511760	108920616	167466912	173553200	185542544	200266016	153395232	186830128	183402800	193503184	193933632	216688944	177163600	171610048	205613952	190389232	220771728	190476192	183585008	199124272	213639664	183654944	104228280	111931136	205767824	217744496	191991344	196121568
98	1468.15	5.431	[M+H]+	FALSE	FALSE	0.98	0	0.83	1	1468.1521;385100064|1469.1554;355257280|1470.1584;158466160|1471.1616;59960512|1472.1649;16437064|1473.1654;3196446	71.0737;0.0074|86.0974;0.0806|104.1081;0.0098|125.0012;0.0386|184.0751;0.7194|198.0911;0.011|734.5778;0.1332	86.097;0.1429|104.107;0.4759|125.0004;0.1429|184.0739;0.2382	hybrid_search	LPC O-2:0	C10H24NO6P	0.732		CCOCC(O)COP([O-])(=O)OCC[N+](C)(C)C	CJPBBYQNGXYPEB-UHFFFAOYNA-N	74.14	498307_CSHpos_EA_F8_CT	149236496	155315568	173377984	164351408	178657456	205584400	209603840	233032576	210382112	226403856	232421344	228209280	261250176	204169968	241991936	240598960	233035472	222515776	269683552	304908704	272847840	296013184	238339424	239840416	278177952	284980224	229819616	279901504
101	827.688	6.811	[M+H]+	TRUE	FALSE	0.97	0	0.56	1		71.0865;0.0043|79.055;0.006|81.0707;0.0128|82.0661;0.008|83.0863;0.0065|86.0972;0.006|93.071;0.0055|95.0865;0.014|97.1024;0.0051|107.0864;0.0031|109.1023;0.0078|111.1183;0.0036|121.1023;0.0067|123.1182;0.0042|135.1187;0.0046|146.9835;0.0065|184.0753;0.0365|247.2443;0.0038|252.2715;0.0534|253.2748;0.0298|264.2716;0.2906|265.275;0.1734|266.2875;0.0048|282.2823;0.0239|283.2857;0.0149|383.3779;0.0035…	264.2686;0.0714|276.2686;0.1667|294.2791;0.0714|628.6027;0.0953|640.6027;0.1905|658.6133;0.1667|820.6661;0.2379	hybrid_search	HexCer 19:2;2O/24:1;O	C49H91NO9	0.6697		CCCCCCCCCCCC\C=C/CCCCCCCCC(O)C(=O)NC(COC1OC(CO)C(O)C(O)C1O)C(O)\C=C\CC\C=C\CCCCCCCCCC	YSUNRWPMADIZOE-UXMYYWKWNA-N	99.71	498307_CSHpos_LA_M6_TL	93975704	113598552	152609808	180901168	147601296	141746480	181499136	159125488	181913264	182756352	199151760	173576256	179095600	171502176	189357376	167520288	177882368	188534784	183189152	183434048	187036528	209049104	134588208	142115824	179819680	187613168	195160832	193096576
102	1521.19	5.503	[M+H]+	TRUE	FALSE	0.97	0.17	0.88	1		71.0739;0.0077|86.0975;0.0758|98.9855;0.0071|104.1083;0.0108|125.0014;0.041|184.076;0.7045|185.079;0.044|198.0915;0.0109|760.5952;0.049|761.5987;0.0493	184.0733;0.9901|761.5956;0.0099	hybrid_search	SM 8:0;2O/32:5	C45H83N2O6P	0.6715		CCCCCC(O)C(COP([O-])(=O)OCC[N+](C)(C)C)NC(=O)CCCCCCCCCCCCCCC\C=C/C\C=C/C\C=C/C\C=C/C\C=C/CC	SQMGYDNMNAZWFA-HJNKVCFRNA-N	74.57	498307_CSHpos_EA_F3_MD	194625824	204084336	174501824	196014208	222342224	262894352	255569504	230945168	241295648	301663200	269697888	264445008	253035968	285290880	302682272	313182816	309607136	285646688	278808224	274490720	296194208	300949216	249030768	252731040	313160800	318043840	311542080	317710144
103	841.564	4.845	[M+H]+	TRUE	FALSE	0.97	0	1.25	1		77.8369;0.0154|79.0553;0.0382|80.0583;0.0064|81.0709;0.0373|83.0864;0.0072|91.0554;0.057|92.0588;0.0114|93.0711;0.0367|94.0743;0.0051|95.0798;0.0329|96.0899;0.0046|105.0713;0.0374|106.0746;0.0055|107.0869;0.0157|109.1027;0.0119|117.0715;0.0203|118.0749;0.0047|119.0871;0.0318|120.0903;0.0071|121.1027;0.0137|122.1059;0.0036|123.1184;0.0042|129.0718;0.0102|131.0872;0.0256|132.0906;0.007|133.103;0.02…	201.1485;1.0	hybrid_search	LPE 8:0	C13H28NO7P	0.5582		CCCCCCCC(=O)OCC(O)COP(O)(=O)OCCN	GKKMJFGKXIAUSQ-UHFFFAOYNA-N	99.57	498307_CSHpos_EA_F3_MD	35406560	44661696	45144048	43393872	48199056	58709436	63753796	60142272	71173632	60576912	71512712	70763008	68460648	73718184	95027400	78505480	66330260	75271520	82004504	91855552	84968800	95530152	70404320	66622720	83175464	82658744	82713032	79386032
106	765.533	4.924	[M+H]+	TRUE	FALSE	0.99	0	0.83	1		71.086;0.0343|79.0547;0.0349|80.7502;0.0037|81.0706;0.0434|82.0736;0.0049|83.0862;0.0241|84.0894;0.0042|85.1016;0.0226|91.0549;0.0457|92.0578;0.0045|93.0704;0.0313|94.074;0.0043|95.083;0.0559|96.0895;0.0069|97.1018;0.0075|105.0705;0.0235|107.0859;0.0161|109.1016;0.0215|110.105;0.0043|117.0704;0.0187|119.0864;0.0198|120.6435;0.0036|121.1021;0.0067|123.1175;0.0131|131.0858;0.0259|132.0897;0.005|133…	201.1485;1.0	hybrid_search	LPE 8:0	C13H28NO7P	0.5446		CCCCCCCC(=O)OCC(O)COP(O)(=O)OCCN	GKKMJFGKXIAUSQ-UHFFFAOYNA-N	99.86	498307_CSHpos_EA_F8_CT	148710256	148163696	185397232	204305664	186465168	206007584	193740800	215381776	227229168	211268464	212125008	230773328	181865120	233611808	231129056	233140448	238890304	229088672	234109760	230199344	206320512	211633808	166314352	173597888	217181216	203011008	214481360	220184496
108	836.615	5.368	[M+H]+	TRUE	FALSE	0.98	0	0.71	1		71.0863;0.0239|72.3917;0.0104|79.0551;0.0252|81.0707;0.0311|83.0863;0.0101|85.1021;0.0186|86.0974;0.0187|88.0402;0.0083|91.0552;0.0344|93.0709;0.0226|95.0824;0.0414|97.1021;0.0116|98.985;0.0027|105.071;0.018|107.0867;0.0109|109.1024;0.0183|111.1181;0.0053|117.0711;0.0162|119.0869;0.0179|121.1024;0.0063|123.118;0.008|125.0009;0.0081|129.0712;0.0085|131.0869;0.0199|133.1027;0.0097|135.118;0.0026|13…	341.3051;0.077|361.2737;0.077|365.3051;0.077|651.5352;0.7691	hybrid_search	HBMP 18:0_20:2_20:4	C64H113O11P	0.5211		CCCCCCCCCCCCCCCCCC(=O)OC(CO)COP(O)(=O)OCC(COC(=O)CCCCCC\C=C/C\C=C/C\C=C/C\C=C/CC)OC(=O)CCCCCCCCC\C=C/C\C=C/CCCCC	POPTUIWLOFBDNR-KDEPKWMNNA-N	99.86	498307_CSHpos_EA_M3_CB	114355816	111523896	152869200	144131216	156419552	162176112	149683040	183144896	147325968	161884768	184775792	201796000	144503808	160068896	165770352	177808384	185092112	166153728	191267808	173414512	195363232	162065552	131940840	121345032	163942240	181029200	179815488	170425472
109	1469.15	5.431	[M+H]+	TRUE	FALSE	0.98	0	0.83	1		71.0739;0.0082|86.0975;0.0795|98.9854;0.0081|104.1083;0.0105|125.0014;0.0428|184.0753;0.6975|185.0788;0.0482|198.0914;0.0109|734.579;0.047|735.5822;0.0473	86.097;0.1429|104.107;0.4759|125.0004;0.1429|184.0739;0.2382	hybrid_search	LPC O-2:0	C10H24NO6P	0.6697		CCOCC(O)COP([O-])(=O)OCC[N+](C)(C)C	CJPBBYQNGXYPEB-UHFFFAOYNA-N	74.14	498307_CSHpos_EA_F8_CT	131471672	138705008	158616032	150308336	165653680	192995088	193496544	215939936	193477328	208546352	208691760	207059200	224554064	189630144	214563600	222395312	206079744	194958736	237068128	271135360	242306112	252885120	208122528	213511680	249359296	251867920	213567584	254107632
114	808.582	4.774	[M+H]+	TRUE	FALSE	0.96	0.31	1	1		86.0975;0.0747|104.108;0.0085|125.0013;0.0369|184.076;0.771|222.0918;0.0439|282.1145;0.0088|341.1282;0.0107|354.1355;0.0124|550.3575;0.0239|650.4464;0.0092	86.097;0.1429|104.107;0.4759|125.0004;0.1429|184.0739;0.2382	hybrid_search	LPC O-2:0	C10H24NO6P	0.6859		CCOCC(O)COP([O-])(=O)OCC[N+](C)(C)C	CJPBBYQNGXYPEB-UHFFFAOYNA-N	100	498307_CSHpos_EA_M5_CB	167248400	170710784	196940384	180847184	197657920	244341776	220424800	221240336	235151552	218098096	217571056	251409248	216680848	217845936	251423872	264282224	211876288	242543472	242189584	242254672	233819712	215893744	165343648	164943408	215979872	213650368	226549904	225666912
117	730.6	4.833	[M+H]+	TRUE	FALSE	0.97	0.14	0.31	1		86.0975;0.0758|87.1008;0.0109|104.1082;0.0088|125.0013;0.0397|146.9836;0.0333|184.0752;0.7129|185.0791;0.0982|547.4677;0.0086|671.4606;0.0117	86.097;0.1429|104.107;0.4759|125.0004;0.1429|184.0739;0.2382	hybrid_search	LPC O-2:0	C10H24NO6P	0.6827		CCOCC(O)COP([O-])(=O)OCC[N+](C)(C)C	CJPBBYQNGXYPEB-UHFFFAOYNA-N	99.57	498307_CSHpos_EA_F4_HT	66773676	73792688	114331624	93391032	108059504	117812512	123021208	111719096	119299080	136840448	117857584	126775600	125829016	120747928	124300440	116820568	123235896	129186688	126903240	122358320	131245168	129625000	102801312	143142560	120322808	135879440	129798296	141943760
119	796.592	6.215	[M+H]+	FALSE	FALSE	0.99	0.22	1	1	796.5961;320741248|797.5992;166675088|798.6024;46263192|799.607;8745473|800.6241;4241771	71.0863;0.0396|72.8393;0.0148|79.0551;0.0228|81.0707;0.0626|83.0863;0.0256|85.1021;0.0335|91.0552;0.0516|93.0708;0.0291|95.0865;0.0629|97.1022;0.0181|99.0816;0.0058|105.0709;0.0307|107.0866;0.0143|109.1024;0.0292|111.118;0.0082|117.0711;0.0136|119.0867;0.0324|121.1025;0.0138|123.1178;0.0117|131.087;0.0144|133.1027;0.0224|135.1183;0.007|137.1341;0.0071|145.1027;0.0087|147.1182;0.0081|161.1343;0.00…	309.2424;0.077|363.2894;0.077|367.3207;0.077|655.5666;0.7691	hybrid_search	HBMP 16:2_20:1_20:3	C62H109O11P	0.5469		CCCCCCCC\C=C/CCCCCCCCCC(=O)OC(COC(=O)CCCCCCCCC\C=C/C\C=C/C\C=C/CC)COP(O)(=O)OCC(CO)OC(=O)CCCCCCC\C=C/C\C=C/CCC	XCBVDRHENCNIPM-JVEXRJJLNA-N	99.71	498307_CSHpos_AD_F3_HT	100518336	112449368	152871072	141229712	147240432	150235872	173756016	157488992	187347824	170248096	176114352	167637728	159723536	151250592	193686656	165929008	173573952	153979456	195622320	169951088	169297552	156594512	106415472	92557776	162602048	159774128	144800320	158258320
122	816.707	7.386	[M+H]+	FALSE	FALSE	0.94	0.44	0.71	1	816.705;312803456|817.7063;135706720|818.709;32797248|819.7122;6194669|820.715;951324	81.071;0.0038|82.0662;0.0057|86.0976;0.0282|95.0867;0.0039|125.0015;0.0159|184.0759;0.291|185.0793;0.0286|196.9533;0.0121|252.2715;0.0096|253.2757;0.0145|254.2796;0.0085|264.2722;0.1006|265.2757;0.1637|266.2791;0.0987|267.282;0.0263|268.2863;0.0041|282.2837;0.0093|283.2864;0.0143|284.289;0.0094|285.2908;0.0036|616.6384;0.0101|617.6425;0.0075|618.6462;0.0134|633.6435;0.0047|634.6482;0.0172|635.651…	184.0733;0.9901|349.1887;0.0099	hybrid_search	SM 8:1;2O/2:0	C15H31N2O6P	0.5038		CCC\C=C\C(O)C(COP([O-])(=O)OCC[N+](C)(C)C)NC(C)=O	AGLIPXAVOBSZAN-CMDGGOBGNA-N	99.43	498307_CSHpos_LA_M2_MD	10469743	13575202	17530674	20211340	20626774	23777988	22948060	25848478	24815176	23342562	27909254	26483384	20879930	20239632	25898818	26355242	28025316	27548486	24307052	28686056	23961816	25632438	12536539	13625025	26072762	21930066	25190938	26376386
124	757.601	6.702	[M+H]+	TRUE	FALSE	0.98	0.12	0.9	1		71.0858;0.004|79.0542;0.015|80.0895;0.0035|81.0699;0.0459|82.0731;0.0044|83.0856;0.0384|84.0891;0.0035|85.1015;0.0039|93.0698;0.0176|95.0857;0.0451|96.089;0.011|97.0943;0.0361|107.0856;0.012|108.0885;0.0032|109.101;0.0312|111.1169;0.0069|117.7819;0.0028|121.101;0.0201|123.1166;0.0066|135.1164;0.0172|136.1197;0.0059|137.1321;0.0041|139.1108;0.0031|149.1324;0.0107|151.1481;0.0045|155.0094;0.0048|16…	367.3209;0.5261|368.3315;0.1053|466.3084;0.2633|691.6024;0.1053	hybrid_search	PE O-24:6_20:1	C49H86NO7P	0.5601		CCCCCCCC\C=C/CCCCCCCCCC(=O)OC(COCCCCC\C=C/C\C=C/C\C=C/C\C=C/C\C=C/C\C=C/CC)COP(O)(=O)OCCN	JPRMAZCKLMNLMS-BCQWCKQVNA-N	99.71	498307_CSHpos_LA_F1_PON	46801772	48623732	73111104	75884184	72024144	85890232	80536608	73740296	80432424	91228744	83614784	92016728	87218960	79365528	82786536	71573560	72689192	87511160	74236464	82378856	75497248	81165600	58417388	54580348	84075176	77247768	76631456	86233560
128	764.614	6.11	[M+H]+	TRUE	FALSE	0.99	0.18	0.75	1		71.074;0.0045|86.0976;0.0559|87.1008;0.0226|104.1083;0.0043|125.0015;0.0247|126.005;0.0052|127.0058;0.01|184.0759;0.4118|185.0793;0.1893|186.0803;0.2001|187.0837;0.0481|188.085;0.0081|386.2832;0.0046|579.5426;0.0109	86.097;0.1429|104.107;0.4759|125.0004;0.1429|184.0739;0.2382	hybrid_search	LPC O-2:0	C10H24NO6P	0.5078		CCOCC(O)COP([O-])(=O)OCC[N+](C)(C)C	CJPBBYQNGXYPEB-UHFFFAOYNA-N	100	498307_CSHpos_EA_M3_CB	167104480	163331024	183277200	176905472	229297168	205716080	219376176	227395344	229489248	236534192	228701360	250199024	234735344	221907904	233620144	217841072	234614336	241382928	240349168	210687168	222675152	241546784	183624960	168589104	226675360	220678288	208961072	219526224
129	790.567	5.568	[M+H]+	FALSE	FALSE	0.83	0.32	0.18	1	790.5694;283410240|791.5727;139925680	71.0865;0.0344|79.0555;0.0065|81.0709;0.0483|83.0866;0.0426|85.1023;0.028|86.0974;0.0044|88.0405;0.0108|93.0713;0.0109|95.0868;0.0682|97.1025;0.0335|107.0871;0.0083|109.1026;0.0389|111.1182;0.0161|121.1028;0.0205|123.1185;0.0182|135.1187;0.018|137.1341;0.0067|149.1345;0.0082|151.3822;0.0047|155.0126;0.0061|184.0758;0.0269|185.0793;0.0118|186.0805;0.0129|247.2446;0.0071|265.2557;0.0179|267.2717;0.…	605.5504;1.0	hybrid_search	PI 36:1	C45H85O13P	0.5447		CCCCCCCCCC\C=C/CCCCCCCCCCCCCC(=O)OC(COC(=O)CCCCCCCCC)COP(O)(=O)OC1C(O)C(O)C(O)C(O)C1O	VSJNPCNBMVHIPZ-MSUUIHNZNA-N	100	498307_CSHpos_LA_F7_MD	116824688	91176624	122952392	127606960	133596352	110721928	132165352	129190528	123460176	128277824	153639408	128932920	132948336	125157328	127486064	144889680	130767840	120501360	113452296	149815856	120140472	126715072	104415888	114969736	122149048	126176528	109222560	107958272
130	812.615	5.582	[M+H]+	TRUE	FALSE	0.98	0	0.67	1		86.0974;0.0805|125.0013;0.0391|184.0755;0.8492|185.0784;0.0094|208.0004;0.0218	86.097;0.1429|104.107;0.4759|125.0004;0.1429|184.0739;0.2382	hybrid_search	LPC O-2:0	C10H24NO6P	0.69		CCOCC(O)COP([O-])(=O)OCC[N+](C)(C)C	CJPBBYQNGXYPEB-UHFFFAOYNA-N	100	498307_CSHpos_LA_F2_HC	126959032	155456320	145180080	195052240	179035712	183925680	173655248	165857952	183792464	187562992	193371840	186779888	166331680	202179616	191020032	197873248	193066432	169406032	180925616	193641968	175937040	189885936	148740896	168446688	184923472	206875440	171443776	191015840
133	740.529	5.086	[M+H]+	FALSE	FALSE	0.99	0	0.83	1	740.5319;276032800|741.5348;126412560|742.5378;32792384|743.5414;6533215|744.5493;881927	71.0865;0.0322|79.0553;0.0221|81.071;0.0417|83.0866;0.0177|85.1023;0.0249|91.0554;0.0423|93.0712;0.0238|95.0868;0.0521|97.1024;0.0112|105.0714;0.0203|107.087;0.0114|109.1027;0.0235|117.0714;0.0102|119.0871;0.0293|121.1026;0.0112|123.1186;0.008|129.0715;0.004|131.0873;0.0129|133.1029;0.0191|137.1344;0.0066|145.1032;0.0084|147.1185;0.0092|157.1036;0.0064|161.1347;0.0066|171.1193;0.0071|203.1815;0.0…	307.2268;0.077|313.2737;0.077|367.3207;0.077|599.5039;0.7691	hybrid_search	HBMP 16:0_16:3_20:1	C58H105O11P	0.5962		CCCCCCCCCCCCCCCC(=O)OC(CO)COP(O)(=O)OCC(COC(=O)CCCCCCCCC\C=C/CCCCCCCC)OC(=O)CCCCC\C=C/C\C=C/C\C=C/CC	ZHHAGBNHVHQKRW-OBJSRTATNA-N	99.71	498307_CSHpos_LA_F1_PON	79143168	80354560	119969232	128776056	106264968	125502240	119917400	125084560	112987752	146690832	129000040	128503400	117817880	135071696	134946480	147555088	142111072	148931408	153427728	142916480	118618800	153441088	77091672	74755712	144108992	159732096	142899552	139490016
138	811.694	7.477	[M+H]+	TRUE	FALSE	0.94	0.14	1.43	1		70.1783;0.0034|79.0551;0.0064|81.0709;0.0121|82.0659;0.01|83.0867;0.0059|93.0709;0.0092|95.0865;0.0086|97.1022;0.0067|109.1023;0.0082|121.1027;0.0096|135.1181;0.0075|184.0752;0.008|201.1921;0.0074|252.2715;0.0558|253.2752;0.0288|264.2718;0.3395|265.2754;0.1916|266.2887;0.0034|282.2827;0.021|283.286;0.0085|384.3882;0.0086|385.3922;0.0079|619.6287;0.0182|630.6267;0.0201|631.6291;0.1302|633.6442;0.0…	252.2686;0.1213|264.2686;0.6058|282.2791;0.1213|528.5144;0.0606|546.525;0.0606|564.5356;0.0303	hybrid_search	HexCer 18:1;2O/18:1	C42H79NO8	0.6356		CCCCCCCCCCCCC\C=C\C(O)C(COC1OC(CO)C(O)C(O)C1O)NC(=O)CCCCCCC\C=C/CCCCCCCC	MVGFIPNJBNBHNC-BXBVYGNFNA-N	90.71	498307_CSHpos_EA_F3_PON	24535652	35466712	36170184	51641344	51199960	50090624	52549160	61178904	59077448	57571936	62365576	53107228	59978324	52451496	54472360	53601352	56834328	63450292	53759536	55634500	62354216	57809032	37097624	38616204	55122448	52784740	54884012	55951392
140	817.659	6.809	[M+H]+	TRUE	FALSE	0.96	0.4	0.65	1		86.0974;0.0636|87.1007;0.0107|88.113;0.0095|104.1081;0.0071|125.0012;0.0331|184.0759;0.6877|185.0788;0.1202|186.0797;0.0497|187.0832;0.0103|339.2935;0.008	86.097;0.1429|104.107;0.4759|125.0004;0.1429|184.0739;0.2382	hybrid_search	LPC O-2:0	C10H24NO6P	0.6439		CCOCC(O)COP([O-])(=O)OCC[N+](C)(C)C	CJPBBYQNGXYPEB-UHFFFAOYNA-N	99.71	498307_CSHpos_AD_F3_PON	61706648	65416288	97465936	109061952	103998448	103498088	110267232	113000784	116432952	122096864	128070024	126766368	122671424	113955920	120753368	118389376	130668440	122050104	122208376	128895960	127310864	132565696	91001768	97651328	123341424	123739576	120616840	123224752
142	744.597	5.827	[M+H]+	FALSE	FALSE	0.97	0.13	0.8	1	744.5991;260395504|745.6027;124108968	71.0865;0.007|79.0553;0.0113|81.0709;0.0522|83.0866;0.0481|85.1025;0.0045|86.0978;0.007|93.0712;0.0218|95.0868;0.0639|97.1025;0.036|107.087;0.0145|109.1026;0.0355|111.1102;0.0229|121.1028;0.0389|123.1184;0.015|125.0015;0.0047|135.1185;0.033|137.1343;0.0047|149.1346;0.0141|150.8781;0.0041|151.1499;0.0061|153.1297;0.0053|163.1503;0.0044|165.1656;0.0045|184.0758;0.0776|247.2451;0.0111|265.2563;0.033…	265.253;0.0477|603.5348;0.9523	hybrid_search	PE 18:1_18:1	C41H78NO8P	0.5362		CCCCCCCC\C=C/CCCCCCCC(=O)OCC(COP(O)(=O)OCCN)OC(=O)CCCCCCC\C=C/CCCCCCCC	MWRBNPKJOOWZPW-CLFAGFIQNA-N	99.29	498307_CSHpos_LA_F1_PON	42457444	43910400	58367448	67819392	67222864	72697936	75898960	60467264	87195672	77923592	76910584	88003288	70265376	72844784	68195224	81116808	81605472	75075672	81135520	83317672	69692408	76665648	52126740	51660128	80413800	78130312	69065872	67911376
151	783.662	6.838	[M+H]+	TRUE	FALSE	0.97	0.14	0.7	1		79.0552;0.0069|81.071;0.0134|82.0662;0.0089|83.0866;0.0095|85.0298;0.0036|91.0404;0.0036|93.0711;0.0077|95.0868;0.0157|96.0898;0.0032|97.1026;0.0074|107.087;0.0047|109.1026;0.0077|121.1029;0.0092|123.1185;0.0037|135.1188;0.0062|247.2459;0.0044|252.2722;0.0474|253.2755;0.0276|264.2723;0.3015|265.2757;0.1938|266.2872;0.0045|282.2831;0.0197|283.2863;0.0124|338.3467;0.0041|356.3575;0.0073|357.361;0.0…	264.2686;0.1144|276.2686;0.5712|294.2791;0.1144|338.3417;0.0572|596.577;0.0572|614.5876;0.0572|632.5981;0.0286	hybrid_search	HexCer 19:2;2O/22:1	C47H87NO8	0.636		CCCCCCCCCC\C=C\CC\C=C\C(O)C(COC1OC(CO)C(O)C(O)C1O)NC(=O)CCCCCCCCCCC\C=C/CCCCCCCC	FOWWEQKCSTYXBB-FUUGSOKUNA-N	99.71	498307_CSHpos_EA_F3_PON	50768428	47318632	62023700	73512024	75751208	74766096	71564872	74535616	85930376	74441720	83047816	85800600	82867440	66808992	87267600	88285472	78723064	78925776	81344368	78897528	88610192	78246696	64104096	68648536	68957720	71602432	74448072	75902624
154	745.565	5.778	[M+H]+	TRUE	FALSE	0.99	0.13	1	1		71.0857;0.0111|79.0541;0.005|81.0699;0.0258|83.0856;0.0106|85.1013;0.008|86.0964;0.0406|87.0996;0.0056|93.0698;0.0064|95.0855;0.0277|96.0887;0.0048|97.1011;0.0084|104.1069;0.0052|109.1013;0.0131|121.1012;0.0058|123.117;0.0076|124.9998;0.0221|184.0733;0.4769|185.0766;0.0627|603.5336;0.0171|604.5377;0.2356	184.0733;0.909|800.5962;0.0455|818.6067;0.0455	hybrid_search	PC 40:7_40:7	C88H148NO8P	0.5382		CC\C=C/C\C=C/C\C=C/C\C=C/C\C=C/C\C=C/C\C=C/CCCCCCCCCCCCCCCCCC(=O)OCC(COP([O-])(=O)OCC[N+](C)(C)C)OC(=O)CCCCCCCCCCCCCCCCC\C=C/C\C=C/C\C=C/C\C=C/C\C=C/C\C=C/C\C=C/CC	CQYFRHGACJWNOK-BEELXSIINA-N	99.71	498307_CSHpos_LA_F1_PON	61524296	84425560	72405128	103927496	105687904	87310536	113185168	88734272	112563344	109461808	116504552	118592360	104462184	113758232	105539216	128434968	112592144	109953840	106496320	127531488	125966672	126882744	82037296	76323432	120207880	112640504	111070576	113376448
156	843.72	7.799	[M+H]+	TRUE	FALSE	0.96	0.2	0.86	1		79.0553;0.0039|81.071;0.0072|82.0661;0.0052|83.0864;0.0054|85.1021;0.0043|86.0975;0.0134|95.0868;0.014|97.1023;0.0053|101.9511;0.0035|109.1021;0.0058|121.103;0.0037|125.0014;0.0043|135.1182;0.0034|149.1341;0.004|161.9699;0.0032|184.0767;0.1044|200.7505;0.016|252.2718;0.0396|253.276;0.0182|264.2706;0.2279|265.2758;0.1062|278.2886;0.03|279.292;0.0179|280.3033;0.0057|281.3068;0.005|282.2823;0.0158|2…	264.2686;0.0714|276.2686;0.1667|294.2791;0.0714|644.634;0.0953|656.634;0.1905|674.6444;0.1667|836.6974;0.2379	hybrid_search	HexCer 19:2;2O/25:0;O	C50H95NO9	0.6017		CCCCCCCCCCCCCCCCCCCCCCCC(O)C(=O)NC(COC1OC(CO)C(O)C(O)C1O)C(O)\C=C\CC\C=C\CCCCCCCCCC	TYBJJMLLQAQGHD-INARCNGINA-N	98.86	498307_CSHpos_LA_M2_MD	1423415	1622676	1922533	1823374	2458211	2304434	2464982	2241540	2399371	2528048	2648555	2622841	2593108	2208402	2741304	3039625	2489511	2828826	2561467	2870838	2421822	2787706	1733649	1651179	2420064	2897493	2465909	2538235
159	792.679	6.975	[M+H]+	FALSE	TRUE	0.99	0.15	0.78	1	792.6817;220888256|793.685;114433776|794.6879;31665670|795.6915;6716835|796.6949;1509201	81.0708;0.0093|82.0661;0.0139|95.0866;0.0098|252.2716;0.0635|264.2717;0.7066|266.2878;0.0076|282.2826;0.0544|600.6144;0.0097|612.6151;0.0664|614.631;0.024|630.6259;0.0348	252.2686;0.1144|264.2686;0.5712|282.2791;0.1144|368.3887;0.0572|614.624;0.0572|632.6345;0.0572|650.6451;0.0286	hybrid_search	HexCer 18:1;2O/24:0	C48H93NO8	0.8517		CCCCCCCCCCCCCCCCCCCCCCCC(=O)NC(COC1OC(CO)C(O)C(O)C1O)C(O)\C=C\CCCCCCCCCCCCC	POQRWMRXUOPCLD-MHAUTQJVNA-N	99.57	498307_CSHpos_LA_F1_PON	54445884	57573404	68718432	76001000	79821288	78659176	87337496	87450664	85224688	82544328	91849072	107570232	94790864	94334272	90180944	96267616	88103472	103584128	92672848	95016968	87041440	88544712	62788944	65418136	101636480	93891032	87287992	94167656
161	773.641	6.175	[M+H]+	TRUE	FALSE	0.99	0.36	0.75	1		79.0552;0.0044|81.071;0.0083|82.0663;0.0076|83.0865;0.0051|86.0977;0.0096|93.0711;0.0055|95.0868;0.0109|97.1023;0.0045|107.0865;0.0042|109.1029;0.0068|121.103;0.007|125.0017;0.0038|135.1184;0.0047|146.9839;0.0094|184.076;0.0622|201.0975;0.0029|247.2453;0.0037|252.2722;0.0522|253.2757;0.0305|264.2724;0.2678|265.2758;0.1855|282.2835;0.023|283.2866;0.0151|310.3153;0.0037|328.3259;0.0055|329.3308;0.0…	264.2686;0.0714|276.2686;0.1667|294.2791;0.0714|574.5558;0.0953|586.5558;0.1905|604.5663;0.1667|766.6191;0.2379	hybrid_search	HexCer 19:2;2O/20:0;O	C45H85NO9	0.6629		CCCCCCCCCCCCCCCCCCC(O)C(=O)NC(COC1OC(CO)C(O)C(O)C1O)C(O)\C=C\CC\C=C\CCCCCCCCCC	FTFSZTXMNBTQEW-CZIXKSQANA-N	99.71	498307_CSHpos_LA_M6_BG	24734852	20172592	29298174	33925204	33116558	40321312	31107210	33122852	36189724	36652708	34674268	34580460	28587730	36282004	32273298	35244528	41920972	33483278	34906164	37776936	33469874	33929624	25932164	25361136	32131826	40022660	36935980	31546132
162	799.693	7.326	[M+H]+	TRUE	FALSE	0.97	0.22	0.71	1		71.0861;0.003|79.0551;0.0049|81.0709;0.0094|82.0684;0.0132|83.0806;0.0083|84.0896;0.0024|85.0293;0.0037|91.0397;0.0034|93.0709;0.0051|95.0865;0.0097|96.0865;0.0061|97.1023;0.0049|107.0863;0.0032|109.1024;0.0043|111.1176;0.0024|121.1028;0.0054|122.1056;0.0032|135.1183;0.0038|184.075;0.0032|248.2481;0.0036|252.2717;0.0286|253.275;0.0331|254.2785;0.0123|264.2719;0.1721|265.2756;0.2333|266.2786;0.103…	264.2686;0.1144|276.2686;0.5712|294.2791;0.1144|354.373;0.0572|612.6083;0.0572|630.6189;0.0572|648.6295;0.0286	hybrid_search	HexCer 19:2;2O/23:0	C48H91NO8	0.6096		CCCCCCCCCCCCCCCCCCCCCCC(=O)NC(COC1OC(CO)C(O)C(O)C1O)C(O)\C=C\CC\C=C\CCCCCCCCCC	LVTYVASUQZZAND-GHQHJQBONA-N	99.43	498307_CSHpos_LA_F7_MD	10783791	12100468	16078829	19176910	17283942	20335760	19489930	20767772	19615854	25172300	24911868	23034328	22217670	23449780	26117526	23492882	25684960	23981814	22115824	23768686	20521190	26690042	13272475	13407829	20542428	25313760	23986964	26218710
167	718.6	5.05	[M+H]+	TRUE	FALSE	0.99	0	0.86	1		81.0698;0.0082|86.0965;0.0681|104.107;0.0102|124.9999;0.0433|184.0735;0.7536|185.077;0.0748|577.5105;0.0419	86.097;0.1429|104.107;0.4759|125.0004;0.1429|184.0739;0.2382	hybrid_search	LPC O-2:0	C10H24NO6P	0.7299		CCOCC(O)COP([O-])(=O)OCC[N+](C)(C)C	CJPBBYQNGXYPEB-UHFFFAOYNA-N	100	498307_CSHpos_poolQC_009	135761776	151891472	178934944	165833248	182503072	210403776	172292192	193685008	217829920	174494480	174661712	188147024	190053536	175857152	210321040	179990976	183461312	186153712	207544112	193910096	171124848	194483376	114128736	122969088	173420688	185822352	173694080	174424704
168	1432.38	11.697	[M+H]+	TRUE	FALSE	0.99	0.36	1	1		71.0865;0.0097|79.0553;0.0041|81.071;0.023|83.0866;0.0128|85.1023;0.0064|91.0557;0.0029|93.0712;0.0073|95.0869;0.0298|97.1026;0.0111|105.0714;0.0084|107.087;0.0108|109.1027;0.0293|111.1185;0.0092|119.0871;0.0092|121.1028;0.0145|123.1184;0.0151|125.1342;0.0055|133.103;0.0115|135.1186;0.0369|136.1219;0.004|137.1345;0.0063|147.1188;0.0562|148.122;0.0067|149.1346;0.0195|151.1503;0.0056|159.1186;0.003…	135.1174;0.0417|147.1174;0.0417|161.133;0.0417|175.1487;0.0417|369.3516;0.8332	hybrid_search	ST 27:1;O;Hex	C33H56O6	0.6166		CC(C)CCCC(C)C1CCC2C3CC=C4CC(CCC4(C)C3CCC12C)OC1OC(CO)C(O)C(O)C1O	FSMCJUNYLQOAIM-UHFFFAOYNA-N	74.71	498307_CSHpos_poolQC_044	65915596	69926400	86761904	112807392	101402904	90884472	122556624	129001312	123538824	117391392	132700160	148469440	157840064	154462256	165254320	156420368	141866464	163935968	166183024	159722912	170278208	159131760	113063256	122175160	167028512	174499728	166644256	174927072
171	760.648	6.079	[M+H]+	TRUE	FALSE	0.98	0	0.62	1		71.0865;0.0503|75.0451;0.0195|79.0551;0.0049|81.0709;0.0163|83.0867;0.0245|85.1023;0.0451|86.0974;0.0157|95.0868;0.0227|97.1025;0.0197|99.1179;0.0063|107.0867;0.0054|109.1028;0.0107|111.1182;0.0089|121.1028;0.0118|123.1183;0.0062|125.0018;0.0073|135.1186;0.0124|149.1342;0.0059|184.0758;0.1698|247.246;0.0074|265.2569;0.013|313.2781;0.0223|339.2939;0.3116|563.5475;0.1791|563.6302;0.0033	339.2895;0.7691|603.5348;0.2309	hybrid_search	MGDG 18:1_18:1	C45H82O10	0.6105		CCCCCCCC\C=C/CCCCCCCC(=O)OCC(COC1OC(CO)C(O)C(O)C1O)OC(=O)CCCCCCC\C=C/CCCCCCCC	FYKCSQSTKDUTFT-CLFAGFIQNA-N	99.71	498307_CSHpos_LA_F5_TL	66257920	88169600	100440040	114314696	116412064	123806400	130845536	110457848	130326336	134595520	145417536	112024776	116970384	122137784	118629248	119101304	133003816	127897776	136429472	121061216	128526456	105670712	98574304	103209336	108525968	111404648	112604504	123619120
178	790.546	4.982	[M+H]+	FALSE	FALSE	0.99	0	1	1	790.549;209622288|791.5519;104535200|792.5526;635714	72.1678;0.0153|79.0551;0.0292|81.0708;0.039|83.0864;0.0222|86.0974;0.0095|91.0552;0.0355|93.0709;0.0353|95.0826;0.0475|97.1022;0.0138|105.0711;0.0183|107.0866;0.017|109.1024;0.0224|111.1179;0.0061|117.0711;0.0172|119.0869;0.0182|121.1025;0.0225|123.118;0.0067|125.0011;0.0037|129.0713;0.0075|131.0869;0.0201|133.1026;0.0106|135.1182;0.0155|143.0869;0.0064|145.1026;0.0126|147.1184;0.0049|149.1338;0.…	201.1485;1.0	hybrid_search	LPE 8:0	C13H28NO7P	0.5321		CCCCCCCC(=O)OCC(O)COP(O)(=O)OCCN	GKKMJFGKXIAUSQ-UHFFFAOYNA-N	99.71	498307_CSHpos_EA_F4_CB	66783484	81790392	101510400	117501856	125877928	119283504	113844880	116854000	120615040	132932736	128307672	146807888	138797840	115475904	127218168	136793840	136061152	132233392	124856928	117455064	150383104	126652040	75445344	78432032	116528608	123954208	140442992	108801528
180	1431.38	11.697	[M+NH4]+	FALSE	FALSE	0.99	0.36	1	1	1431.3799;206490944|1432.3829;217666256|1433.3862;122279328|1434.3898;43777460|1435.3921;10746268	71.0864;0.0091|79.0551;0.0037|81.071;0.0228|83.0866;0.0126|85.1021;0.0062|91.0553;0.0047|93.0712;0.0067|95.0867;0.0277|97.1026;0.0113|105.0712;0.0073|107.0868;0.0114|109.1026;0.0266|110.1058;0.0035|111.1183;0.0116|119.0871;0.0072|121.1028;0.0129|123.1183;0.0116|125.134;0.0042|133.103;0.011|135.1185;0.0349|136.1217;0.0043|137.1341;0.0059|147.1187;0.0467|148.1222;0.0065|149.1345;0.0223|151.15;0.005…	135.1174;0.0417|147.1174;0.0417|161.133;0.0417|175.1487;0.0417|369.3516;0.8332	hybrid_search	ST 27:1;O;Hex	C33H56O6	0.6264		CC(C)CCCC(C)C1CCC2C3CC=C4CC(CCC4(C)C3CCC12C)OC1OC(CO)C(O)C(O)C1O	FSMCJUNYLQOAIM-UHFFFAOYNA-N	74.71	498307_CSHpos_poolQC_044	61132680	65315456	82840352	100166416	94779904	82663208	116010872	116435504	111675928	110085536	125556928	133610584	148351072	146525264	152294784	137220688	126366312	152683328	152284528	149438256	162385808	149950592	103781544	114666216	158770592	168067584	155115888	157717472
184	770.567	5.757	[M+H]+	TRUE	FALSE	0.99	0	1	1		71.0865;0.0332|79.0553;0.0236|81.071;0.0469|83.0866;0.0222|85.1023;0.0263|86.0974;0.0059|91.0555;0.0142|93.0711;0.0432|95.0867;0.0634|97.1025;0.0231|105.0712;0.0107|107.087;0.0218|109.1026;0.0297|111.1179;0.0096|117.0714;0.0042|119.087;0.0088|121.1027;0.0214|123.1183;0.0132|131.0872;0.0079|133.1027;0.0056|135.1184;0.0091|137.1345;0.0049|145.1032;0.0059|147.1186;0.0045|149.1345;0.0051|163.1503;0.0…	201.1485;1.0	hybrid_search	LPE 8:0	C13H28NO7P	0.5479		CCCCCCCC(=O)OCC(O)COP(O)(=O)OCCN	GKKMJFGKXIAUSQ-UHFFFAOYNA-N	99.71	498307_CSHpos_AD_F8_CT	97435944	97099584	91401016	121440048	121322744	126116272	119160832	121211328	130635976	121355688	127212488	132836544	124429064	126060136	113423704	126519432	140852864	133416472	122640856	137353664	123329144	130792600	89118056	97765096	127508232	138541024	127811056	120568976
189	839.644	6.039	[M+H]+	TRUE	FALSE	0.95	0.22	0.71	1		86.0971;0.0805|125.0007;0.0282|184.0748;0.6922|185.0785;0.0901|186.0793;0.0244|208.0004;0.0232|220.4973;0.007|304.1819;0.0261|517.921;0.0079|654.5587;0.0118|656.6008;0.0084	86.097;0.1429|104.107;0.4759|125.0004;0.1429|184.0739;0.2382	hybrid_search	LPC O-2:0	C10H24NO6P	0.5564		CCOCC(O)COP([O-])(=O)OCC[N+](C)(C)C	CJPBBYQNGXYPEB-UHFFFAOYNA-N	99.57	498307_CSHpos_EA_F7_BG	90801904	84458400	94581960	100010688	103292256	110319160	118512960	111589192	117233512	130597608	107969424	120431480	110359320	119388776	123205760	131618920	134474720	114035648	120979896	134769808	123176304	123071840	83677496	88278976	119324432	108730024	126877952	115636472
190	719.548	5.713	[M+H]+	TRUE	FALSE	0.99	0	1.14	1		81.0708;0.0075|86.0975;0.0575|87.1009;0.0087|95.0868;0.0095|125.0014;0.0315|184.0757;0.7078|185.0791;0.0967|578.5301;0.0808	184.0733;0.909|774.5804;0.0455|792.591;0.0455	hybrid_search	PC 38:6_38:6	C84H144NO8P	0.6558		CC\C=C/C\C=C/C\C=C/C\C=C/C\C=C/C\C=C/CCCCCCCCCCCCCCCCCCC(=O)OCC(COP([O-])(=O)OCC[N+](C)(C)C)OC(=O)CCCCCCCCCCCCCCCCCC\C=C/C\C=C/C\C=C/C\C=C/C\C=C/C\C=C/CC	YWKRTLCKGPVIFZ-MYZZJVRYNA-N	99.71	498307_CSHpos_LA_F1_PON	45625288	43908576	59950712	73017120	71492576	76336248	72138128	82572336	86721056	81454768	78070400	85632280	66768396	70297768	77622152	81044032	76315080	77975296	77525400	77273512	87336336	76444952	48077396	46213588	69979472	77803384	79568368	72790944
191	834.6	4.836	[M+H]+	TRUE	FALSE	0.97	0.13	1.17	1		79.0551;0.0072|81.0711;0.0105|86.0976;0.0676|91.0553;0.0111|95.0865;0.009|121.1023;0.0087|125.0015;0.0261|184.0763;0.7007|208.0016;0.0082|222.0919;0.0217|304.1884;0.0224|649.5278;0.1069	86.097;0.1429|104.107;0.4759|125.0004;0.1429|184.0739;0.2382	hybrid_search	LPC O-2:0	C10H24NO6P	0.544		CCOCC(O)COP([O-])(=O)OCC[N+](C)(C)C	CJPBBYQNGXYPEB-UHFFFAOYNA-N	84.14	498307_CSHpos_EA_F8_CB	51927876	61153996	87684320	72728504	77540456	88472064	86012136	87961232	84974928	93644704	96513392	89501680	78550776	86869544	93397600	95689648	97754624	89102784	100041552	102713296	93886856	101326744	79696800	73104560	95221936	110410608	93447128	96330392
193	785.677	7	[M+H]+	TRUE	FALSE	0.98	0	1.14	1		71.0863;0.0036|79.0549;0.0048|81.071;0.0112|82.0688;0.0137|83.0866;0.0066|85.0292;0.0033|91.0398;0.004|93.0713;0.0059|95.0867;0.0095|96.0899;0.0035|97.1025;0.0066|107.0867;0.0037|109.1022;0.0052|121.1029;0.0059|135.1183;0.0042|184.0759;0.0052|201.0155;0.0026|252.2721;0.0274|253.2757;0.0336|254.2785;0.0159|264.2723;0.1818|265.2757;0.2294|266.2791;0.1087|267.2833;0.0184|282.2836;0.0107|283.2856;0.0…	264.2686;0.1144|276.2686;0.5712|294.2791;0.1144|340.3574;0.0572|598.5927;0.0572|616.6032;0.0572|634.6138;0.0286	hybrid_search	HexCer 19:2;2O/22:0	C47H89NO8	0.5958		CCCCCCCCCCCCCCCCCCCCCC(=O)NC(COC1OC(CO)C(O)C(O)C1O)C(O)\C=C\CC\C=C\CCCCCCCCCC	DDUGAYLLGIXVLU-QCVIXQMPNA-N	99.71	498307_CSHpos_EA_F3_PON	28385316	31829464	44449296	48648176	54291864	48696336	48288436	58880916	60354852	54818600	65517580	57504412	47974912	53739784	58105712	66736448	59997796	58119660	57603504	59229660	53586520	55949628	37282580	36292708	59568640	51757856	56867440	54887756
195	794.567	5.561	[M+H]+	TRUE	FALSE	0.98	0	1	1		71.0865;0.027|72.0898;0.0065|72.6149;0.015|79.0553;0.0264|80.0584;0.0043|81.071;0.0359|82.0743;0.009|83.0866;0.0118|85.1023;0.0213|86.1057;0.005|91.0555;0.0372|92.0586;0.0122|93.0711;0.0252|94.0743;0.0081|95.0828;0.0449|96.0902;0.0122|97.1024;0.0134|98.1058;0.0037|105.0713;0.0212|106.0744;0.007|107.0867;0.0084|108.0899;0.0039|109.1024;0.0192|110.1059;0.0064|111.1183;0.0047|117.0713;0.0145|118.074…	201.1485;1.0	hybrid_search	LPE 8:0	C13H28NO7P	0.5631		CCCCCCCC(=O)OCC(O)COP(O)(=O)OCCN	GKKMJFGKXIAUSQ-UHFFFAOYNA-N	99.86	498307_CSHpos_EA_F6_CB	106908392	122514552	120638120	155386752	148127744	153586144	145059488	135986304	155691392	136804096	146789648	159856368	124254872	171514784	155884000	156990224	154497024	142388352	149420256	149879216	134295520	159526704	115343000	131321792	145521600	165184432	139531536	153872416
196	751.553	5.418	[M+H]+	TRUE	FALSE	0.98	0	0.75	1		71.0857;0.0665|79.0543;0.011|81.07;0.045|83.0856;0.0354|85.1014;0.0487|91.0543;0.0086|93.0699;0.0073|95.0856;0.0763|97.1013;0.0316|109.1014;0.0459|111.1167;0.0071|119.0856;0.0066|123.1172;0.0189|133.1012;0.0073|137.1327;0.0093|202.6175;0.007|253.2527;0.0265|327.2896;0.0309|361.2733;0.024|362.2772;0.0231|390.2776;0.0097|391.2804;0.0132|579.535;0.4403	327.2894;0.0477|579.5358;0.9523	hybrid_search	PG 17:0_17:0	C40H79O10P	0.5496		CCCCCCCCCCCCCCCCC(=O)OCC(COP(O)(=O)OCC(O)CO)OC(=O)CCCCCCCCCCCCCCCC	ZBVHXVKEMAIWQQ-UHFFFAOYNA-N	100	498307_CSHpos_LA_M6_TL	54233440	62997396	69009352	59837308	66008444	73116664	62282408	66892052	73563888	68972272	62145232	68514816	71243592	64203656	68154704	73455424	72340584	72548720	75111920	72166120	76164232	70954320	53263580	59065316	67995536	70639840	76731200	73460504
197	767.549	5.15	[M+H]+	TRUE	FALSE	0.99	0	0.88	1		81.071;0.0083|86.0975;0.0704|91.0554;0.0076|95.0868;0.0094|125.0014;0.0344|184.0762;0.6888|185.0793;0.0901|339.2945;0.0139|340.2969;0.0122|626.5305;0.0649	184.0733;0.909|822.5804;0.0455|840.591;0.0455	hybrid_search	PC 42:10_42:10	C92H144NO8P	0.6312		CC\C=C/C\C=C/C\C=C/C\C=C/C\C=C/C\C=C/C\C=C/C\C=C/C\C=C/C\C=C/CCCCCCCCCCC(=O)OCC(COP([O-])(=O)OCC[N+](C)(C)C)OC(=O)CCCCCCCCCC\C=C/C\C=C/C\C=C/C\C=C/C\C=C/C\C=C/C\C=C/C\C=C/C\C=C/C\C=C/CC	ROYSNLAUISCNGV-HXYZZSDPNA-N	99.71	498307_CSHpos_LA_F1_PON	53384560	53597952	79580664	82567632	90342360	97759312	74330688	89393000	89514208	92795824	92691680	106313112	85184336	82995160	99579864	93530856	105403808	90779864	88300344	96192128	102665096	86439512	49643852	54648376	97595544	105035744	91002856	94104688
198	815.643	6.199	[M+H]+	TRUE	FALSE	0.96	0.24	0.42	1		86.0966;0.0635|87.1001;0.0063|125.0001;0.0345|184.0737;0.6214|185.0771;0.0795|252.2682;0.0126|253.2722;0.0083|264.2691;0.0771|265.2726;0.0466|617.6068;0.0267|635.619;0.0157|797.6678;0.0077	184.0739;0.9804|635.6338;0.0196	hybrid_search	PC O-39:0	C47H96NO7P	0.5915		CCCCCCCCCCCCCCCCCCCCCCCCCCCC(=O)OC(COCCCCCCCCCCC)COP([O-])(=O)OCC[N+](C)(C)C	WOQOAUYNKDARQU-UHFFFAOYNA-N	99.71	498307_CSHpos_AD_F3_MD	46761544	51218492	63161468	59534280	81312304	84707272	78990688	79283400	88936016	70404752	83710936	88546408	77885632	76542888	77377576	80434928	81324648	75750256	81284920	80893624	77435648	84181088	59882172	53869508	76760704	82606656	73514528	75063896
201	1522.19	5.502	[M+H]+	TRUE	FALSE	0.99	0	1.33	1		81.0707;0.0112|86.097;0.0383|95.086;0.008|104.1075;0.0083|125.0006;0.022|184.0746;0.6442|385.276;0.0236|386.2806;0.0202|392.2937;0.0122|393.2991;0.0076|603.5389;0.0244|604.5418;0.0346|605.544;0.0157|746.6104;0.1296	184.0733;0.909|728.5962;0.0455|746.6067;0.0455	hybrid_search	PC 34:1_34:1	C76H148NO8P	0.6221		CCCCCCCCCC\C=C/CCCCCCCCCCCCCCCCCCCCCC(=O)OCC(COP([O-])(=O)OCC[N+](C)(C)C)OC(=O)CCCCCCCCCCCCCCCCCCCCC\C=C/CCCCCCCCCC	FTEJTCLUUDAJMF-DSOYXUETNA-N	74.57	498307_CSHpos_EA_F5_PON	93058568	102003248	78698816	93025760	111729800	130189600	126633488	117009592	118267200	152327136	140625712	129703832	130975064	142470272	142168384	150411024	156274800	138713920	141738880	137994800	144092208	153589104	118269984	126839688	160729040	164590128	152721424	159317040
202	788.68	6.756	[M+H]+	TRUE	FALSE	0.98	0.14	0.7	1		71.0857;0.0359|75.0441;0.0139|80.9422;0.0032|81.0699;0.0114|83.0856;0.0208|85.1012;0.0316|86.0965;0.0251|95.0855;0.0269|97.1015;0.0203|109.1013;0.0127|111.1173;0.0044|121.1002;0.0049|124.9998;0.0118|135.1166;0.0058|184.0738;0.272|202.8097;0.0067|271.5312;0.0032|293.2832;0.0107|313.2753;0.0048|341.3058;0.0293|367.2683;0.0066|367.3217;0.2503|395.3495;0.0053|405.2073;0.0029|482.262;0.0037|506.3573;0…	184.0739;0.9804|367.3207;0.0196	hybrid_search	PC O-20:1	C28H56NO7P	0.604		CCCCCCC(=O)OC(COCCCCCCCC\C=C/CCC)COP([O-])(=O)OCC[N+](C)(C)C	ZHRPCKORIVBUES-BENRWUELNA-N	99.43	498307_CSHpos_EA_M8_MD	23103518	19811862	37911628	40726204	39736916	38357960	45015996	41686072	51185348	37446180	45504228	52787608	43572952	35068660	47902892	42517252	44684172	48084000	47154840	43090076	49765200	46067276	28725572	34223252	48949152	39470840	37468648	41224044
203	838.557	4.831	[M+H]+	TRUE	FALSE	0.97	0.31	0.45	1		71.0864;0.0333|72.6157;0.0138|79.0552;0.0265|81.0709;0.0496|83.0865;0.0155|85.1022;0.0245|88.0404;0.0131|91.0553;0.0456|93.071;0.0295|95.0828;0.0536|97.1023;0.0171|105.0712;0.0263|107.0869;0.0124|109.1026;0.0229|111.1182;0.0079|117.0714;0.0115|119.0869;0.0273|121.1027;0.009|123.1185;0.0094|129.0711;0.0054|131.0872;0.0167|133.1028;0.0164|135.1186;0.0056|137.1342;0.0046|143.0874;0.0048|145.1026;0.0…	653.5504;1.0	hybrid_search	PI 40:5	C49H85O13P	0.539		CCCC\C=C/CCCCCCCC(=O)OCC(COP(O)(=O)OC1C(O)C(O)C(O)C(O)C1O)OC(=O)CCCCCCCCCCCC\C=C/C\C=C/C\C=C/C\C=C/CC	JDTWMWWAJABNDG-REJVNYKHNA-N	99.86	498307_CSHpos_LA_F5_TL	37570856	41734544	69214216	64750636	71760832	90535488	79867312	84226552	90197568	101044688	108641512	107180472	95346488	99185688	104087520	110673400	109160432	99571552	114677120	115839424	106447400	122703384	83678680	101581328	107474016	120989688	123077304	117608008
206	1576.25	6.155	[M+H]+	FALSE	FALSE	1	0	1	1	1576.2478;178039104|1577.2512;168079632|1578.255;95192592|1579.2587;33110676|1580.2629;9655623|1581.2633;2343277	71.0739;0.008|86.0975;0.0762|98.9854;0.0078|104.1083;0.01|125.0014;0.0424|184.0748;0.7006|185.0789;0.0418|198.0914;0.0114|788.6266;0.051|789.6297;0.0508	184.0733;0.9901|789.6269;0.0099	hybrid_search	SM 8:0;2O/34:5	C47H87N2O6P	0.672		CCCCCC(O)C(COP([O-])(=O)OCC[N+](C)(C)C)NC(=O)CCCCCCCCCCCCCCCCC\C=C/C\C=C/C\C=C/C\C=C/C\C=C/CC	NOBHOWNKEOJSJI-HJNKVCFRNA-N	75.29	498307_CSHpos_EA_F6_TL	48280348	55101924	59886160	62218196	86973656	106643080	85080872	95556440	112892240	94507944	97870896	98647688	88637832	87174144	110427888	101670720	102874384	110333240	105488112	111250680	114831464	107178824	73345832	88125904	97818896	114073736	99251960	109358816
207	1577.25	6.154	[M+H]+	TRUE	FALSE	0.97	0.29	0.89	1		71.0739;0.01|86.0974;0.0795|98.9854;0.0088|104.1082;0.0107|125.0013;0.042|184.0759;0.6865|185.0789;0.0426|198.0912;0.0109|788.626;0.0544|789.6292;0.0545	184.0733;0.9901|789.6269;0.0099	hybrid_search	SM 8:0;2O/34:5	C47H87N2O6P	0.6719		CCCCCC(O)C(COP([O-])(=O)OCC[N+](C)(C)C)NC(=O)CCCCCCCCCCCCCCCCC\C=C/C\C=C/C\C=C/C\C=C/C\C=C/CC	NOBHOWNKEOJSJI-HJNKVCFRNA-N	75.14	498307_CSHpos_EA_F5_PON	47298560	53365168	58434372	60821508	83806264	102154192	85983520	91457864	109347896	96723760	99781008	94583424	87700408	86829320	104315088	105849112	99897888	115716520	105414672	109807520	106452952	111379688	72588216	83499000	97073096	110010800	101847144	108669376
213	797.596	6.215	[M+H]+	TRUE	FALSE	0.99	0.22	1	1		71.0807;0.0219|81.0709;0.0127|83.0865;0.0086|85.1023;0.0088|86.0975;0.0939|87.1733;0.0032|90.0639;0.0042|95.0867;0.0181|97.1024;0.0094|109.1026;0.008|111.1183;0.0037|123.118;0.0054|137.1341;0.004|146.9836;0.2722|184.0756;0.0198|304.1835;0.0039|441.2442;0.0061|579.542;0.0272|580.5456;0.0068|601.5244;0.0436|602.5284;0.0089|605.5566;0.0242|606.562;0.0067|627.5402;0.0561|628.5442;0.016|656.5808;0.009…	86.0964;0.05|146.9818;0.2|579.5341;0.2|601.5167;0.3|725.5092;0.25	hybrid_search	PC 34:0	C42H84NO8P	0.5741		CCCCCCCCCCCCCCCCCCCCCCCCCC(=O)OC(COC(=O)CCCCCCC)COP([O-])(=O)OCC[N+](C)(C)C	QRRCBQIOHRBMRA-UHFFFAOYNA-N	99.71	498307_CSHpos_AD_F3_HT	49505232	57986768	79598672	70592856	76791784	75173864	86863856	76307176	93070128	86468152	88303192	83405920	82721336	79767592	99746296	81912000	91779168	79333880	93366536	85570216	85551360	78512160	51808764	48586848	81499656	82640208	71768992	78713688
217	787.653	6.527	[M+H]+	TRUE	FALSE	0.97	0.18	1.33	1		71.0858;0.0039|79.0546;0.0027|81.07;0.0141|83.0858;0.0154|85.1015;0.0033|86.0966;0.0219|95.0856;0.0102|97.1014;0.0097|109.1013;0.0059|111.1165;0.005|121.1011;0.0044|124.9999;0.0108|152.1101;0.0031|184.0734;0.2211|185.0772;0.0098|202.0154;0.0028|202.7802;0.0048|208.9668;0.0024|247.2422;0.0035|248.2461;0.0028|250.2537;0.0048|251.2558;0.0032|252.2692;0.0294|253.2708;0.0193|264.269;0.1755|265.2729;0.…	252.2686;0.1144|264.2686;0.5712|282.2791;0.1144|308.2948;0.0572|554.5301;0.0572|572.5406;0.0572|590.5512;0.0286	hybrid_search	HexCer 18:1;2O/20:2	C44H81NO8	0.5306		CCCCCCCCCCCCC\C=C\C(O)C(COC1OC(CO)C(O)C(O)C1O)NC(=O)CCCCCCCCC\C=C/C\C=C/CCCCC	CTGKBCKUAHEIBZ-RIVOLOLINA-N	99.14	498307_CSHpos_LA_M6_BG	6769879	6055028	7943693	8438779	9242803	8531084	9678734	8532475	9015147	10629903	11367657	10211696	8412112	9271405	9604890	10676378	8835788	10395337	10123642	9587712	8485099	9988809	5955913	5842353	9560936	9652465	9596290	8635271
219	785.596	5.173	[M+H]+	TRUE	FALSE	0.99	0.12	0.58	1		86.0974;0.0977|104.1081;0.0092|125.0012;0.0397|146.9834;0.0638|184.075;0.7357|580.5458;0.0114|602.5266;0.0193|726.5206;0.0233	86.097;0.1429|104.107;0.4759|125.0004;0.1429|184.0739;0.2382	hybrid_search	LPC O-2:0	C10H24NO6P	0.7146		CCOCC(O)COP([O-])(=O)OCC[N+](C)(C)C	CJPBBYQNGXYPEB-UHFFFAOYNA-N	99.71	498307_CSHpos_AD_F2_TL	64147168	65780060	80019168	85477968	95758928	88683408	81619304	93732088	91196800	103135312	99901960	104963376	91476848	90669344	111263360	103110752	101869208	93734144	97091720	105082248	99808872	95436440	70460576	65525284	93425448	101704896	100865840	95761128
222	775.612	5.861	[M+H]+	TRUE	FALSE	0.99	0.19	1	1		86.0973;0.0725|87.1005;0.0111|125.0011;0.0382|184.0752;0.7659|185.0787;0.1028|196.9238;0.0095	184.0733;0.909|830.6432;0.0455|848.6537;0.0455	hybrid_search	PC 42:6_42:6	C92H160NO8P	0.697		CC\C=C/C\C=C/C\C=C/C\C=C/C\C=C/C\C=C/CCCCCCCCCCCCCCCCCCCCCCC(=O)OCC(COP([O-])(=O)OCC[N+](C)(C)C)OC(=O)CCCCCCCCCCCCCCCCCCCCCC\C=C/C\C=C/C\C=C/C\C=C/C\C=C/C\C=C/CC	NBHBUVRBQLQNPC-MYZZJVRYNA-N	99.71	498307_CSHpos_LA_F1_PON	55015540	54601528	55625084	66606852	67701792	64725996	66235396	61429428	72873272	63530372	69972472	74053312	70984272	67154664	66110556	68943512	79671032	78436176	66072604	70330656	66839584	77160728	51775652	48818188	62538964	73212448	61034508	61583472
224	812.618	5.457	[M+H]+	TRUE	FALSE	0.98	0	0.75	1		86.0975;0.0915|125.0014;0.0407|184.0756;0.8369|185.0788;0.0096|208.0002;0.0213	86.097;0.1429|104.107;0.4759|125.0004;0.1429|184.0739;0.2382	hybrid_search	LPC O-2:0	C10H24NO6P	0.6928		CCOCC(O)COP([O-])(=O)OCC[N+](C)(C)C	CJPBBYQNGXYPEB-UHFFFAOYNA-N	72.86	498307_CSHpos_AD_F6_CB	1291562	1638769	1526217	4033433	2196030	40429004	3050520	3978653	3043456	6120455	2283403	6646328	4150162	23943238	23642722	21951570	24137986	23279766	42608868	21790462	21552260	22890648	17277090	18755504	25078996	24325074	22328952	23398062
227	824.706	7.291	[M+H]+	FALSE	FALSE	0.99	0	0.71	1	824.7086;148558736|825.7117;79110952|826.7153;24341176|827.7186;5209489|828.7217;718428|829.7249;1289482	81.0701;0.0085|82.0652;0.0101|95.0855;0.0081|252.2687;0.0545|264.2688;0.623|266.2847;0.0067|278.2844;0.0214|282.2791;0.0614|614.618;0.0064|626.624;0.0444|628.6415;0.0109|644.6341;0.0777|806.6866;0.0669	252.2686;0.0714|264.2686;0.1667|282.2791;0.0714|448.4149;0.0953|460.4149;0.1905|478.4254;0.1667|640.4782;0.2379	hybrid_search	HexCer 18:1;2O/12:1;O	C36H67NO9	0.82		CCCCCCCCCCCCC\C=C\C(O)C(COC1OC(CO)C(O)C(O)C1O)NC(=O)C(O)CC\C=C/CCCCCC	HXNWUKAQCASJAZ-SJSCYNRQNA-N	98.29	498307_CSHpos_LA_F7_MD	11954616	12428352	15603507	17034404	18444934	22188222	16554592	19734626	21624752	19648304	20688730	19747264	17858684	20156744	21483638	20430956	19262352	22642854	21157660	20300466	17024464	17906068	9855083	11673690	19315042	21250212	18918272	20941986
229	808.572	4.415	[M+H]+	FALSE	FALSE	0.88	0.29	2	1	808.5801;146451296|809.5826;70258560	86.0974;0.0737|104.1081;0.0086|125.0012;0.0354|184.0758;0.758|222.0915;0.048|282.1133;0.012|341.1271;0.0162|354.136;0.0183|537.3502;0.0083|550.3561;0.0123|650.4474;0.0092	86.097;0.1429|104.107;0.4759|125.0004;0.1429|184.0739;0.2382	hybrid_search	LPC O-2:0	C10H24NO6P	0.6665		CCOCC(O)COP([O-])(=O)OCC[N+](C)(C)C	CJPBBYQNGXYPEB-UHFFFAOYNA-N	30.29	498307_CSHpos_LA_M2_CT	1631954	1467107	2419456	2385637	2571353	2374559	2284165	2263395	2827763	2403352	2309625	2463709	2093880	2854819	2153793	2148991	2427676	2228886	1989017	2466330	2090851	2146383	1906599	1735021	2183070	1837330	1918044	1753187
234	794.695	7.647	[M+H]+	FALSE	TRUE	0.96	0.18	0.56	1	794.6979;140366640|795.7012;72505296|796.7043;19401536|797.7081;4763318|798.7128;661433	81.0706;0.0094|82.0659;0.0145|95.0864;0.0114|252.271;0.0649|264.2711;0.7363|282.2818;0.0587|368.3924;0.017|614.6288;0.0448|616.645;0.0185|632.6406;0.0245	252.2686;0.1177|264.2686;0.588|282.2791;0.1177|368.3887;0.0589|614.6234;0.0589|632.634;0.0589	hybrid_search	Cer 18:1;2O/24:0	C42H83NO3	0.8904		CCCCCCCCCCCCCCCCCCCCCCCC(=O)NC(CO)C(O)\C=C\CCCCCCCCCCCCC	ZJVVOYPTFQEGPH-MHAUTQJVNA-N	99.57	498307_CSHpos_EA_F3_PON	14150311	13477469	17046952	19875908	26436674	24953566	21315334	22834608	28018338	27100338	30096434	30401098	23890712	22990634	26933062	29610582	26381304	25315814	26025712	26497784	23733092	28255220	13813818	16464948	27825560	25779060	24893606	26440364
236	1494.17	5.464	[M+H]+	FALSE	FALSE	0.97	0.2	0.44	1	1494.1678;139722928|1495.171;135523888|1496.1746;64052920|1497.1806;26170228|1498.1819;5686394|1499.1846;1479534	86.0974;0.078|104.1081;0.0104|125.0012;0.0389|184.0747;0.7279|198.0908;0.0104|734.578;0.0673|760.5938;0.0671	86.097;0.1429|104.107;0.4759|125.0004;0.1429|184.0739;0.2382	hybrid_search	LPC O-2:0	C10H24NO6P	0.7193		CCOCC(O)COP([O-])(=O)OCC[N+](C)(C)C	CJPBBYQNGXYPEB-UHFFFAOYNA-N	75.29	498307_CSHpos_AD_F2_TL	38747704	50496172	42852488	68383680	71282000	81723216	94237656	88830208	65464636	91331224	79234112	97668936	93349416	96504208	92202688	90355352	92394936	85119640	100504752	100285880	100711768	91769288	80271504	72334712	101525352	93866288	84895904	91066600
237	871.707	7.442	[M+H]+	TRUE	FALSE	0.99	0	0.73	1		86.0972;0.0811|125.001;0.0357|184.0752;0.7718|185.0786;0.0932|201.1559;0.0182	86.097;0.1429|104.107;0.4759|125.0004;0.1429|184.0739;0.2382	hybrid_search	LPC O-2:0	C10H24NO6P	0.6546		CCOCC(O)COP([O-])(=O)OCC[N+](C)(C)C	CJPBBYQNGXYPEB-UHFFFAOYNA-N	99.43	498307_CSHpos_EA_F3_MD	9034236	10544466	15241556	17008818	18231056	17067932	21823646	18104520	24131770	22840438	23994356	27367460	19392794	22763838	22385772	23650220	27897164	27840584	25295646	31766460	25779928	25206134	16081990	15374829	27810904	32431554	29446564	23842704
239	810.596	4.928	[M+H]+	TRUE	FALSE	0.99	0	0.88	1		71.0739;0.0054|86.0975;0.0644|87.1008;0.0226|104.1082;0.0064|125.0014;0.0325|126.0047;0.0049|127.0057;0.0096|184.0757;0.4254|185.0792;0.1837|186.0801;0.182|187.0835;0.0363|188.0845;0.0064|197.1065;0.0046|625.5268;0.0159	86.097;0.1429|104.107;0.4759|125.0004;0.1429|184.0739;0.2382	hybrid_search	LPC O-2:0	C10H24NO6P	0.5355		CCOCC(O)COP([O-])(=O)OCC[N+](C)(C)C	CJPBBYQNGXYPEB-UHFFFAOYNA-N	34.14	498307_CSHpos_LA_F2_BG	20960308	28275224	36818644	19275274	86241800	85867280	55187012	35443892	101429632	31281480	60117016	30511044	48615204	32792916	102539144	30853034	30049562	41067684	54727580	38049160	46327492	48075764	24428864	28436496	18477212	36882468	33756992	85674872
244	1520.17	5.541	[M+H]+	FALSE	FALSE	0.97	0.33	1.5	1	1520.1614;137262400|1521.1646;125197512|1522.1681;63081772|1523.1713;21344338|1524.1755;5189406|1525.1747;3668236	71.073;0.0079|86.0964;0.0705|98.9841;0.0069|104.107;0.0095|124.9998;0.0381|184.0732;0.6798|198.0888;0.0106|760.5842;0.169|774.6003;0.0077	86.097;0.1429|104.107;0.4759|125.0004;0.1429|184.0739;0.2382	hybrid_search	LPC O-2:0	C10H24NO6P	0.6864		CCOCC(O)COP([O-])(=O)OCC[N+](C)(C)C	CJPBBYQNGXYPEB-UHFFFAOYNA-N	42.14	Ding109_MX591366_posCSH_900483-009-097	422811	225960768	969953	203483824	508622	878323	277834784	245456512	1198502	320544832	286367456	1516058	1412340	300777248	314396512	2110486	1870047	1089740	287252544	289461504	2026317	1442287	1668326	0	1263556	2367421	1768177	1759415
245	1496.07	5.203	[M+H]+	FALSE	FALSE	0.98	0	0.8	1	1496.0692;136700400|1497.0728;130610504|1498.0829;64973278|1499.0823;22546585|1500.0815;6391342|1501.0839;1568469	71.0675;0.0049|79.0553;0.0358|80.0588;0.0028|81.071;0.0332|83.0767;0.0114|91.0555;0.0343|92.0588;0.0031|93.0712;0.0372|94.0745;0.0033|95.0804;0.0349|96.0902;0.0024|96.3153;0.0023|97.0783;0.0155|105.0713;0.0199|106.0743;0.0022|107.087;0.0192|109.1028;0.0115|117.0715;0.0133|119.0872;0.0204|120.0906;0.0024|121.1028;0.0157|123.1186;0.0037|129.0717;0.0063|131.0873;0.0189|132.0906;0.0023|133.1029;0.012…	266.2846;0.1053|364.2615;0.2633|385.2739;0.5261|607.5085;0.1053	hybrid_search	PE O-16:1_22:6	C43H74NO7P	0.5358		CCCCCC\C=C/CCCCCCCCOCC(COP(O)(=O)OCCN)OC(=O)CC\C=C/C\C=C/C\C=C/C\C=C/C\C=C/C\C=C/CC	KGCPGAKRLOCUEV-ZLXBYIIJNA-N	74.14	498307_CSHpos_EA_F6_OB	16505116	18352216	24437862	25247178	33646788	31747140	30145680	31688882	34309204	41685088	35706912	39146108	36581428	37153448	42723588	37377216	44676180	38907408	39830300	37893580	37942644	33627196	22238820	20350866	39936288	43408224	37467460	39036104
246	1584.13	5.508	[M+H]+	FALSE	FALSE	0.96	0	1.2	1	1584.1233;136293728|1585.1331;135195579|1586.1298;67478760|1587.1324;23962938|1588.1351;7949615|1589.1401;2314045	71.0864;0.0228|72.3919;0.0213|79.0551;0.0233|81.0707;0.0307|83.0864;0.0116|85.1021;0.0178|91.0553;0.035|93.0709;0.023|95.0865;0.036|97.1023;0.0134|105.071;0.0182|107.0866;0.0116|109.1025;0.0183|111.1181;0.0057|117.0711;0.0152|119.0868;0.0179|121.1025;0.0074|123.1182;0.0079|129.0711;0.0087|131.0871;0.0187|133.1024;0.0099|143.0871;0.0073|145.1029;0.013|157.103;0.0053|159.1186;0.0079|161.1342;0.0049…	651.5348;1.0	hybrid_search	PI 40:6	C49H83O13P	0.5731		CCC\C=C/C\C=C/CCCCCCCC(=O)OCC(COP(O)(=O)OC1C(O)C(O)C(O)C(O)C1O)OC(=O)CCCCCCCCCC\C=C/C\C=C/C\C=C/C\C=C/CC	KEVXBWUKDZIWFL-FEAYMNSJNA-N	97.86	498307_CSHpos_EA_F4_CB	40118500	48539020	45139740	60933812	74764448	70623080	62192424	62397564	80847352	64511540	78928200	82824472	67140944	80326608	84360544	82102512	85270960	71772920	76520248	81450112	70209264	86646160	56908836	62173756	79141480	86101088	82346648	81381328
248	745.609	5.476	[M+H]+	TRUE	FALSE	0.94	0	0.57	1		71.0815;0.0071|79.055;0.0032|81.0709;0.0075|82.066;0.0055|83.0864;0.0048|85.102;0.0032|86.0974;0.0289|93.0709;0.0038|95.0866;0.0092|97.1024;0.0039|109.1024;0.0044|121.1025;0.005|123.1181;0.0027|125.0012;0.0086|135.1183;0.0026|146.9835;0.0354|184.0755;0.1723|185.0793;0.0055|248.2489;0.003|252.2714;0.0368|253.2751;0.0257|264.2718;0.1891|265.2753;0.1444|282.2825;0.0178|283.2856;0.011|300.2918;0.005|…	264.2686;0.0714|276.2686;0.1667|294.2791;0.0714|546.5244;0.0953|558.5244;0.1905|576.535;0.1667|738.5878;0.2379	hybrid_search	HexCer 19:2;2O/18:0;O	C43H81NO9	0.5741		CCCCCCCCCCCCCCCCC(O)C(=O)NC(COC1OC(CO)C(O)C(O)C1O)C(O)\C=C\CC\C=C\CCCCCCCCCC	UWZQTCZQKCLEDU-LLRUVXLENA-N	99.29	498307_CSHpos_LA_M6_BG	19689772	23275484	19108076	25162854	26631958	27127154	26459472	25100876	26242156	29696294	26279542	31137450	26069068	30383108	29555008	28821854	27213156	25691252	27039834	28734768	27783794	27424218	22142952	24761036	28116156	27038614	30445222	30322022
249	1495.17	5.462	[M+H]+	TRUE	FALSE	0.96	0	0.5	1		71.0736;0.0084|86.0973;0.0767|104.108;0.0111|125.001;0.0397|184.0755;0.687|185.0784;0.0448|198.0909;0.0112|734.5767;0.0321|735.5798;0.0289|760.5924;0.0296|761.5966;0.0304	86.097;0.1429|104.107;0.4759|125.0004;0.1429|184.0739;0.2382	hybrid_search	LPC O-2:0	C10H24NO6P	0.6476		CCOCC(O)COP([O-])(=O)OCC[N+](C)(C)C	CJPBBYQNGXYPEB-UHFFFAOYNA-N	74.43	498307_CSHpos_AD_F2_TL	37541364	47184216	38242576	67434312	65705056	76824792	88283128	80824816	60961992	82249152	69067832	85739960	84574536	89150832	87504992	74662368	85011584	72982832	95028744	92670424	95623704	82436760	73045416	63876452	96348232	87668072	83556888	85833160
250	824.705	7.775	[M+H]+	FALSE	TRUE	0.96	0.44	1	1	824.7072;135206464|825.7104;76618472|826.7139;22770566|827.7172;4270695	79.0552;0.0073|81.0708;0.0124|82.0661;0.0138|83.0864;0.0086|93.071;0.0103|95.0867;0.0134|97.1022;0.0086|109.1024;0.0082|121.1025;0.0091|135.1181;0.0066|247.2436;0.0077|252.2716;0.0793|264.2718;0.5044|266.2869;0.0096|278.2874;0.0224|282.2825;0.0323|292.3028;0.017|380.3945;0.0054|398.4038;0.012|632.6435;0.02|644.6416;0.1293|646.6572;0.0261|662.6526;0.0362	252.2686;0.1213|264.2686;0.6058|282.2791;0.1213|528.5144;0.0606|546.525;0.0606|564.5356;0.0303	hybrid_search	HexCer 18:1;2O/18:1	C42H79NO8	0.7246		CCCCCCCCCCCCC\C=C\C(O)C(COC1OC(CO)C(O)C(O)C1O)NC(=O)CCCCCCC\C=C/CCCCCCCC	MVGFIPNJBNBHNC-BXBVYGNFNA-N	88.14	498307_CSHpos_LA_M2_MD	834537	796856	1033614	953294	1336022	1216473	1202098	1308006	1353805	1403584	1413316	1451828	1277330	1178912	1497883	1431721	1353645	1428707	1289917	1541816	1379287	1444873	890454	838234	1247874	1488436	1357259	1431085
257	811.612	5.355	[M+H]+	TRUE	FALSE	0.97	0.12	1.17	1		86.0974;0.0679|87.1006;0.0197|125.0012;0.0333|127.0053;0.0064|184.0758;0.5482|185.0789;0.1727|186.0798;0.1314|187.0832;0.0136|208.001;0.0069	86.097;0.1429|104.107;0.4759|125.0004;0.1429|184.0739;0.2382	hybrid_search	LPC O-2:0	C10H24NO6P	0.5408		CCOCC(O)COP([O-])(=O)OCC[N+](C)(C)C	CJPBBYQNGXYPEB-UHFFFAOYNA-N	86.29	498307_CSHpos_AD_M8_OB	52615688	51282984	73318472	69179520	74422448	74918800	75692152	73587712	85089528	84198336	89231120	79252584	76234784	76434912	80767160	76443968	80672160	84261592	84194640	79046800	79702536	77228352	60524416	63242700	83430328	87124176	77420992	83575208
258	1432.36	11.479	[M+H]+	TRUE	FALSE	0.96	0	1	1		71.0856;0.0088|79.0543;0.0032|81.07;0.0253|83.0855;0.013|85.1013;0.0055|93.07;0.0072|95.0856;0.0268|97.1013;0.011|105.07;0.0082|107.0856;0.0098|109.1013;0.0281|111.1169;0.01|119.0857;0.0083|121.1013;0.0132|123.1168;0.0116|125.1326;0.0037|133.1012;0.0124|135.1168;0.0355|136.1201;0.0047|137.1327;0.007|147.1168;0.0463|148.1201;0.0061|149.1325;0.0191|151.1484;0.0055|159.1167;0.0032|161.1325;0.0473|16…	135.1174;0.0417|147.1174;0.0417|161.133;0.0417|175.1487;0.0417|369.3516;0.8332	hybrid_search	ST 27:1;O;Hex	C33H56O6	0.6229		CC(C)CCCC(C)C1CCC2C3CC=C4CC(CCC4(C)C3CCC12C)OC1OC(CO)C(O)C(O)C1O	FSMCJUNYLQOAIM-UHFFFAOYNA-N	24.71	OldMAPool017_MX591366_posCSH_postDing160	0	0	0	0	0	0	0	0	0	0	0	0	0	0	0	0	0	0	0	0	0	0	0	0	0	0	0	0
261	763.601	5.5	[M+H]+	TRUE	FALSE	0.98	0.12	1	1		86.0972;0.0551|87.1006;0.0167|104.1078;0.0062|125.001;0.0295|127.0053;0.0064|184.0751;0.5392|185.0786;0.183|186.0795;0.1462|187.083;0.0177	86.097;0.1429|104.107;0.4759|125.0004;0.1429|184.0739;0.2382	hybrid_search	LPC O-2:0	C10H24NO6P	0.5928		CCOCC(O)COP([O-])(=O)OCC[N+](C)(C)C	CJPBBYQNGXYPEB-UHFFFAOYNA-N	99.86	498307_CSHpos_EA_F3_MD	94214864	97595816	95064928	96286928	113436416	107933856	117133704	111039624	110931992	124280432	109141560	104633552	108832008	113481432	113706984	124709408	115832592	114657520	118668896	112615720	114380496	119772160	108619480	103880992	114724168	116811928	109999568	115877280
262	725.537	5.364	[M+H]+	TRUE	FALSE	0.94	0	0.57	1		71.0863;0.0191|73.0293;0.0176|80.612;0.0761|81.0636;0.0204|83.0864;0.0106|85.0294;0.0347|85.102;0.0093|91.04;0.0349|95.0866;0.02|97.0296;0.0228|97.1023;0.0042|99.0451;0.004|101.0243;0.0113|103.0401;0.0029|109.0297;0.0084|109.1024;0.0144|111.1183;0.0029|115.04;0.0034|120.948;0.0028|123.1177;0.0048|127.0404;0.0185|145.0517;0.003|181.3793;0.0284|185.0442;0.015|203.0554;0.0089|211.2086;0.0146|239.239…	545.4549;0.3333|769.7051;0.3333|797.7364;0.3333	hybrid_search	TG 14:0_16:0_32:0	C65H126O6	0.5327		CCCCCCCCCCCCCCCCCCCCCCCCCCCCCCCC(=O)OCC(COC(=O)CCCCCCCCCCCCC)OC(=O)CCCCCCCCCCCCCCC	GWHKFLOAUZTYBM-UHFFFAOYNA-N	99.71	498307_CSHpos_AD_M4_BG	44034216	44404280	57385696	56116992	60673532	63677660	58295596	68834056	60297672	58497512	69820528	73452480	56020936	60953536	61652292	59040648	64613888	64672756	70194664	68354752	72869776	62380476	43653432	42202980	60565928	63485244	68584488	72994896
264	729.614	5.664	[M+H]+	TRUE	FALSE	0.97	0	0.62	1		76.7779;0.0047|77.3901;0.0038|81.0705;0.0068|82.0656;0.0046|83.0862;0.0042|95.0867;0.0042|97.4012;0.0039|121.1018;0.0045|168.0809;0.0038|184.0747;0.0201|252.2692;0.0289|253.2737;0.0224|264.2711;0.364|265.274;0.2587|282.2815;0.0301|283.2844;0.0292|284.3004;0.004|285.2979;0.0041|304.1713;0.0134|458.9328;0.0037|531.5374;0.0274|533.5528;0.0052|548.5454;0.014|549.5478;0.0655|588.5461;0.0045|711.6002;0…	264.2686;0.1144|276.2686;0.5712|284.2948;0.0572|294.2791;0.1144|542.5301;0.0572|560.5406;0.0572|578.5512;0.0286	hybrid_search	HexCer 19:2;2O/18:0	C43H81NO8	0.6902		CCCCCCCCCCCCCCCCCC(=O)NC(COC1OC(CO)C(O)C(O)C1O)C(O)\C=C\CC\C=C\CCCCCCCCCC	QRTRUAZWGHTYKL-CUCSTAJMNA-N	98	498307_CSHpos_AD_F4_PON	21075104	26109724	27742954	41354576	31552944	40020596	36707432	35167816	39685824	36666204	41460464	41298772	39567264	37016276	39458104	36309716	36469460	40892992	38101000	34604272	35585236	38783592	21908910	23885676	38195792	35693072	33710244	35668136
266	1521.17	5.455	[M+H]+	TRUE	FALSE	0.97	0.33	1.5	1		71.073;0.0078|86.0965;0.0753|98.9842;0.0083|104.107;0.0096|124.9999;0.0416|184.0731;0.6569|185.0766;0.0428|198.0889;0.0102|760.5844;0.0726|761.588;0.0748	184.0733;0.9901|761.5956;0.0099	hybrid_search	SM 8:0;2O/32:5	C45H83N2O6P	0.6825		CCCCCC(O)C(COP([O-])(=O)OCC[N+](C)(C)C)NC(=O)CCCCCCCCCCCCCCC\C=C/C\C=C/C\C=C/C\C=C/C\C=C/CC	SQMGYDNMNAZWFA-HJNKVCFRNA-N	34.86	Ding109_MX591366_posCSH_900483-009-097	194625824	0	0	1569937	0	0	0	0	0	7222652	680783	0	0	0	0	0	327955	1211151	0	0	0	0	0	0	0	0	0	309177
268	730.572	6.088	[M+H]+	TRUE	FALSE	0.97	0.24	0.56	1		71.0864;0.037|81.0708;0.0335|83.0865;0.1344|85.1022;0.0265|93.071;0.0091|95.0867;0.0384|97.1009;0.1332|107.0869;0.0073|109.1026;0.0215|111.1182;0.0592|121.1027;0.0119|123.1183;0.0113|125.1338;0.0143|135.1185;0.0115|137.1343;0.0052|149.1344;0.0058|201.0578;0.0046|289.2927;0.0063|307.3031;0.0121|308.2984;0.0252|337.2765;0.0099|338.2809;0.0147|339.2888;0.0117|340.2973;0.0086|589.5626;0.3468	405.4094;0.0455|433.4407;0.0455|911.879;0.909	hybrid_search	PE 28:1_30:1	C63H122NO8P	0.6533		CCCCCCCCCC\C=C/CCCCCCCCCCCCCCCCCC(=O)OC(COC(=O)CCCCCCCCCCCCCCC\C=C/CCCCCCCCCC)COP(O)(=O)OCCN	YDVYESZEFQFVQX-SXAUZNKPNA-N	98.86	498307_CSHpos_LA_F1_PON	31546314	32644240	40277000	36922308	47291704	42517380	44045116	46539056	43209372	46763200	42299992	45879764	40255216	42428576	44929992	49358248	51774136	47686220	44325228	46249788	41889388	43011408	31388332	29438246	42438184	40724416	40460560	49136480
273	734.58	12.714	[M+H]+	FALSE	FALSE	0.81	0	1	1	734.58;122438768|735.5829;53912988|736.5858;13583191|737.5889;2227745|738.5897;353028	86.0976;0.0392|125.0012;0.0091|172.9605;0.0184|184.0758;0.7328|197.1385;0.0542|198.9595;0.0087|200.9549;0.0611|226.9552;0.0089|308.9367;0.0295|376.9249;0.03|444.9123;0.0081	184.0733;0.9901|349.1887;0.0099	hybrid_search	SM 8:1;2O/2:0	C15H31N2O6P	0.5297		CCC\C=C\C(O)C(COP([O-])(=O)OCC[N+](C)(C)C)NC(C)=O	AGLIPXAVOBSZAN-CMDGGOBGNA-N	47.86	498307_CSHpos_AD_F8_CB	383563	339645	380831	429079	197881	563349	669712	470683	554935	770617	430940	825310	637565	644933	484503	391271	684026	325365	1240830	678439	571148	363948	232410	493817	391403	513276	606791	981071
276	833.675	6.961	[M+H]+	TRUE	FALSE	0.82	0.4	0.17	1		71.0863;0.0098|80.4901;0.0109|81.0707;0.0165|83.0864;0.0213|85.1018;0.0159|85.4546;0.0112|86.097;0.0105|88.1128;0.2205|95.0862;0.0251|97.1016;0.0149|109.1025;0.0121|111.118;0.0112|123.1187;0.0103|135.118;0.012|158.8269;0.0098|184.0748;0.0932|245.5403;0.0115|296.6285;0.0106|304.1828;0.025|354.7311;0.0116|420.6431;0.0118|605.5555;0.3817|610.3212;0.0124|656.2142;0.0153|672.0866;0.0148	283.2268;0.077|309.2424;0.077|397.3676;0.077|605.5508;0.7691	hybrid_search	HBMP 16:2_22:0_14:1	C58H107O11P	0.5448		CCCCCCCCCCCCCCCCCCCCCC(=O)OC(COC(=O)CCCCCCC\C=C/CCCC)COP(O)(=O)OCC(CO)OC(=O)CCCCCCC\C=C/C\C=C/CCC	HQVHXJMWFRGSHU-AVXIUHCVNA-N	100	498307_CSHpos_LA_F1_PON	50204080	47355344	62856716	66000620	54619212	51625580	81121760	75147832	82970216	79207040	69601616	74666136	90178568	80370040	82522688	91198672	81581056	76495128	91380472	90765248	88007320	77659784	76151296	80891056	88799712	89749776	88662184	77727808
279	801.695	7.089	[M+H]+	FALSE	FALSE	0.98	0.12	0.58	1	801.6991;120073664	86.0965;0.0766|104.1068;0.0087|124.9998;0.0457|184.0733;0.8099|185.0764;0.0292|264.2686;0.0199|265.2718;0.01	86.097;0.1429|104.107;0.4759|125.0004;0.1429|184.0739;0.2382	hybrid_search	LPC O-2:0	C10H24NO6P	0.7621		CCOCC(O)COP([O-])(=O)OCC[N+](C)(C)C	CJPBBYQNGXYPEB-UHFFFAOYNA-N	99.29	498307_CSHpos_EA_F2_MD	7539572	10043794	14257550	19447722	14571123	20084506	17423984	19600166	19225630	19727636	18559508	20517644	18954902	21147610	16394827	18416682	21246884	22123598	19648736	23295776	20133818	20570918	8887590	9689599	19929196	19499636	16850572	18431700
280	1468.13	5.412	[M+H]+	FALSE	FALSE	0.98	0	0.83	1	1468.1292;119055736|1469.1332;106127312|1470.1359;50968024|1471.139;17675734|1472.1433;3800383|1473.1365;1061997	86.0965;0.0737|104.107;0.01|124.9999;0.0378|184.0732;0.7127|198.0889;0.0103|734.569;0.1481|748.5844;0.0075	86.097;0.1429|104.107;0.4759|125.0004;0.1429|184.0739;0.2382	hybrid_search	LPC O-2:0	C10H24NO6P	0.7275		CCOCC(O)COP([O-])(=O)OCC[N+](C)(C)C	CJPBBYQNGXYPEB-UHFFFAOYNA-N	26.14	Ding078_MX591366_posCSH_900483-016-167	68324544	7059129	3794831	748627	13826170	5706953	3951573	0	0	6138716	0	15559305	8551522	6027108	0	9272880	1003414	5297853	0	6737995	0	0	6613926	0	0	0	1007412	0
287	809.675	6.796	[M+H]+	TRUE	FALSE	0.96	0.17	0.5	1		71.0732;0.0171|83.3976;0.013|86.0979;0.1483|89.9613;0.0115|146.9841;0.1284|264.2714;0.0074|304.171;0.0035|364.3617;0.0095|586.5958;0.013|604.6126;0.0062|626.4734;0.0039|626.5934;0.3298|750.4692;0.0047|750.5873;0.3036	586.5916;0.1001|626.5847;0.4997|750.5772;0.4002	hybrid_search	SM 40:1;2O	C45H91N2O6P	0.686		CCCCCCCCCC\C=C/CCCCCCCCCCCCCCCCCCCC(=O)NC(COP([O-])(=O)OCC[N+](C)(C)C)C(O)CCCCC	YHGKRGXWJFBPDN-ZCXUNETKNA-N	99.71	498307_CSHpos_LA_F7_MD	28976608	33551970	45115876	54583544	41209628	43455012	56292448	50056280	49961084	57112592	58969272	51499768	53188404	52399344	56210884	48531224	58071528	59323180	52437096	54589060	58024048	61978996	39795756	44893956	53793868	57503236	56124148	56818756
289	813.625	5.796	[M+H]+	TRUE	FALSE	0.98	0	0.73	1		86.0971;0.0492|125.0007;0.0272|184.0748;0.5162|185.0783;0.0637|208.0009;0.0072|253.2746;0.0093|264.2706;0.0754|265.2741;0.1024|266.2776;0.0482|267.2806;0.0109|282.2824;0.0096|283.2852;0.0073|615.6215;0.0099|632.6343;0.0094|633.6368;0.0218|795.6866;0.0324	184.0733;0.9901|795.6738;0.0099	hybrid_search	SM 8:0;2O/34:2	C47H93N2O6P	0.5845		CCCCCCC\C=C/C\C=C/CCCCCCCCCCCCCCCCCCCCCC(=O)NC(COP([O-])(=O)OCC[N+](C)(C)C)C(O)CCCCC	CERRQJMSXAXGRO-NFYLBXPENA-N	99.71	498307_CSHpos_AD_F3_PON	47575668	50296324	49864372	57533332	59647364	57096316	56134592	53665548	62099408	57267256	58127416	63258508	63041396	56254420	53622368	55085084	63773348	64650572	56748988	60251456	55578192	64812960	42284220	38836096	53104988	63367976	51621256	50462812
294	802.64	6.536	[M+H]+	FALSE	FALSE	0.98	0.29	1.4	1	802.6426;114672760|803.6455;56683208|804.6487;16580429	86.0974;0.0753|120.9675;0.0306|125.0012;0.0372|164.0101;0.0289|184.0754;0.8014|759.5376;0.0265	86.097;0.1429|104.107;0.4759|125.0004;0.1429|184.0739;0.2382	hybrid_search	LPC O-2:0	C10H24NO6P	0.6388		CCOCC(O)COP([O-])(=O)OCC[N+](C)(C)C	CJPBBYQNGXYPEB-UHFFFAOYNA-N	99.43	498307_CSHpos_LA_F7_MD	17564500	16161130	22035738	26761964	28247940	27177582	27691692	27619114	25503440	31258652	31973346	31564600	26431318	26504428	28116972	30554656	27388316	30715754	29553690	28493772	28561826	31263212	19131848	19385274	31926756	31196666	31027172	24828422
295	753.566	5.908	[M+H]+	TRUE	FALSE	0.98	0.22	1	1		71.0864;0.0198|73.0295;0.0212|81.0709;0.0169|83.0866;0.015|83.7269;0.076|85.0295;0.0354|85.1024;0.0071|88.1132;0.0183|91.0403;0.0282|95.0867;0.022|97.0296;0.0361|97.1024;0.0062|99.0452;0.0069|101.0247;0.006|109.1025;0.0157|115.0407;0.0049|123.1184;0.0046|127.0412;0.0213|185.0452;0.016|188.38;0.0205|203.0556;0.0054|239.2397;0.0138|243.0876;0.0222|304.1908;0.0078|313.2785;0.047|469.2828;0.0219|475.…	371.2042;1.0	hybrid_search	MGDG O-8:0_16:0	C33H64O9	0.554		CCCCCCCCCCCCCCCC(=O)OC(COCCCCCCCC)COC1OC(CO)C(O)C(O)C1O	FCDLGHQOCHETFK-UHFFFAOYNA-N	99.71	498307_CSHpos_AD_F1_PON	44638944	54822400	54468624	74330112	58615808	65784616	57136524	64222376	73349328	77700784	61296672	69284896	66232684	73001448	56562536	67518144	63556324	61704248	63986448	74430928	64125044	71006152	44557908	49602656	64833524	72939592	71127760	64840604
296	548.509	6.777	[M+NH4]+	FALSE	FALSE	0.98	0	1	1	548.5104;114533472|549.5138;44411560|550.5171;8736459|551.5155;1685548|552.5132;114010	71.0865;0.0182|85.1024;0.0138|107.0507;0.4239|121.0666;0.0122|149.0616;0.2904|163.1137;0.0434|167.0726;0.0992|205.1254;0.0115|219.1771;0.0139|304.1875;0.0086|419.3574;0.0604|475.4178;0.0047	719.6916;0.3279|775.754;0.3279|831.8166;0.3279|1144.119;0.0164	hybrid_search	TG 20:0_24:0_28:0	C75H146O6	0.5113		CCCCCCCCCCCCCCCCCCCCCCCCCCCC(=O)OCC(COC(=O)CCCCCCCCCCCCCCCCCCC)OC(=O)CCCCCCCCCCCCCCCCCCCCCCC	LSJUTMXMWLOEKZ-UHFFFAOYNA-N	100	498307_CSHpos_poolQC_011	46779864	47247456	63268424	68359984	69259336	70208408	78825800	91932600	88780096	89177616	114533472	79051560	78954432	74894888	83355168	86166512	86513552	89681768	89223352	86322552	84669120	84609096	67299280	48316356	99458928	88087456	77337408	87075576
301	785.591	5.011	[M+H]+	TRUE	FALSE	0.98	0	1	1		86.0976;0.0717|87.101;0.018|125.0016;0.0344|127.006;0.0069|184.076;0.5288|185.0794;0.1867|186.0804;0.1384|187.0839;0.0151	86.097;0.1429|104.107;0.4759|125.0004;0.1429|184.0739;0.2382	hybrid_search	LPC O-2:0	C10H24NO6P	0.5458		CCOCC(O)COP([O-])(=O)OCC[N+](C)(C)C	CJPBBYQNGXYPEB-UHFFFAOYNA-N	99.57	498307_CSHpos_AD_F3_PON	40993676	41112844	57878544	65515180	48429904	64951120	55725248	57460624	51671808	62652480	61884592	59933488	52713248	58894464	57466480	70552976	63570868	69216456	69195448	69105152	53745148	68806448	40038180	40422676	62737840	69755952	61996164	62143096
305	1564.15	4.942	[M+H]+	FALSE	FALSE	0.97	0	1.5	1	1564.1525;110814696|1565.1567;107670814|1566.1592;53157240|1567.1676;26328020|1568.1763;9832301|1569.1821;1542853	71.0737;0.0083|86.0973;0.0801|98.9852;0.0077|104.108;0.0101|125.0011;0.0413|184.0752;0.6842|185.0786;0.0407|198.0911;0.0094|782.5776;0.0599|783.5811;0.0584	184.0733;0.9901|783.58;0.0099	hybrid_search	SM 8:0;2O/34:8	C47H81N2O6P	0.6758		CCCCCC(O)C(COP([O-])(=O)OCC[N+](C)(C)C)NC(=O)CCCCCCCC\C=C/C\C=C/C\C=C/C\C=C/C\C=C/C\C=C/C\C=C/C\C=C/CC	QTCHWWORUXDNKH-QANVFNBYNA-N	74.14	498307_CSHpos_LA_F2_HC	19500506	16420463	28108524	37533192	31968112	35028868	26244036	44051780	37894372	37847436	43897472	49992084	39650120	45029100	53021668	47991044	52226068	45582044	45642124	57284696	49046600	42150620	32338580	37643360	38751564	54351968	50527056	50463968
308	761.599	12.716	[M+H]+	TRUE	FALSE	0.81	0	1	1		80.9484;0.0175|86.0973;0.0404|89.0604;0.0186|90.9775;0.0789|110.4317;0.011|125.0009;0.0181|144.179;0.0111|158.9648;0.0704|167.4388;0.0108|184.075;0.4313|185.0788;0.0514|211.8551;0.0098|216.925;0.0534|218.9193;0.013|226.9537;0.125|230.4358;0.0111|493.8344;0.0123|656.6548;0.0159	184.0733;0.909|842.7371;0.0455|860.7476;0.0455	hybrid_search	PC 42:0_42:0	C92H184NO8P	0.5364		CCCCCCCCCCCCCCCCCCCCCCCCCCCCCCCCCCCCCCCCCC(=O)OCC(COP([O-])(=O)OCC[N+](C)(C)C)OC(=O)CCCCCCCCCCCCCCCCCCCCCCCCCCCCCCCCCCCCCCCCC	ZZSJSJOEGCYZMK-UHFFFAOYNA-N	43.29	498307_CSHpos_AD_F8_CB	289791	360192	453101	399414	216917	536007	545017	476465	450667	730866	403243	811358	639671	582530	420582	356485	648381	319752	1077947	557064	444204	275731	232521	554455	513714	465747	609013	868744
313	788.551	4.992	[M+H]+	FALSE	FALSE	0.96	0.32	0.47	1	788.5549;108552872|789.5582;52434016	71.0865;0.0081|79.0552;0.0138|81.071;0.0568|83.0866;0.055|85.1022;0.0048|88.0405;0.0101|93.0712;0.0257|95.0868;0.0741|97.1025;0.0406|107.0871;0.017|109.1026;0.0383|111.1183;0.0194|121.1029;0.0408|123.1185;0.0099|135.1185;0.0374|137.1344;0.0051|149.1344;0.018|150.8788;0.0048|151.1505;0.0062|153.1297;0.0064|155.0124;0.0069|163.1501;0.005|247.2446;0.0117|265.2562;0.0363|304.189;0.0046|306.2835;0.005…	265.253;0.0477|603.5348;0.9523	hybrid_search	PE 18:1_18:1	C41H78NO8P	0.5425		CCCCCCCC\C=C/CCCCCCCC(=O)OCC(COP(O)(=O)OCCN)OC(=O)CCCCCCC\C=C/CCCCCCCC	MWRBNPKJOOWZPW-CLFAGFIQNA-N	99.71	498307_CSHpos_EA_F3_MD	33387634	28859702	40863332	47281864	47962284	41963192	53737160	45982476	52909456	52584232	52503188	54595476	54900492	52786824	55053824	54623616	57501896	53065156	58160280	57248272	63841016	57497688	44093000	36897916	54280312	54435220	54994464	45236436
314	836.61	5.158	[M+H]+	TRUE	FALSE	0.98	0	0.86	1		86.0976;0.0699|104.1082;0.0094|125.0015;0.0331|184.0758;0.7537|185.0791;0.0094|222.092;0.0444|282.1142;0.0116|341.128;0.0116|354.1359;0.0166|578.3891;0.0123|651.5435;0.0194|678.4796;0.0083	86.097;0.1429|104.107;0.4759|125.0004;0.1429|184.0739;0.2382	hybrid_search	LPC O-2:0	C10H24NO6P	0.652		CCOCC(O)COP([O-])(=O)OCC[N+](C)(C)C	CJPBBYQNGXYPEB-UHFFFAOYNA-N	69.86	498307_CSHpos_EA_M7_BG	3037988	3285386	4787952	5344301	5140720	4758049	4180428	4898791	4568114	5206769	4861145	6240772	5126101	5223206	5868683	5175242	5267462	4951539	4831597	5241626	4905437	5264895	5420695	4618281	1356841	6155758	5126062	5069206
315	1469.13	5.402	[M+H]+	TRUE	FALSE	0.96	0	0.67	1		71.0731;0.008|86.0965;0.0839|98.9842;0.0087|104.1071;0.011|124.9999;0.0462|184.0734;0.6758|185.0768;0.0488|198.089;0.0091|734.5695;0.0546|735.5729;0.0539	184.0733;0.9901|735.58;0.0099	hybrid_search	SM 8:0;2O/30:4	C43H81N2O6P	0.67		CCCCCC(O)C(COP([O-])(=O)OCC[N+](C)(C)C)NC(=O)CCCCCCCCCCCCCCCC\C=C/C\C=C/C\C=C/C\C=C/CC	XOICSUAJOFRQKU-JAWPMMNVNA-N	25.71	Ding158_MX591366_posCSH_900483-015-155	4955347	0	0	0	0	0	0	0	0	0	0	392687	0	0	0	0	0	0	0	0	0	0	0	0	383529	0	0	0
316	606.467	3.437	[M+2H]2+	FALSE	FALSE	0.99	0	0.8	2	606.477;107727016|606.9775;75179000|607.4786;29214034|607.98;9177895|608.4818;2066164|608.9833;407992	76.981;0.0261|96.9219;0.0266|115.113;0.1632|117.0922;0.2236|173.1564;0.2455|175.1354;0.0392|177.5888;0.0333|192.4504;0.0342|201.1764;0.1276|231.1973;0.0507|577.9876;0.0301	311.2582;0.3845|367.3208;0.3845|603.5348;0.2309	hybrid_search	MGDG 16:1_20:1	C45H82O10	0.527		CCCCCCCC\C=C/CCCCCCCCCC(=O)OC(COC1OC(CO)C(O)C(O)C1O)COC(=O)CCCCCCC\C=C/CCCCCC	BVRKTBSYUVXABW-LJSPAGPLNA-N	21.71	498307_CSHpos_AD_F1_MD	324394	226182	374459	391699	393804	365298	436408	301182	421303	418862	385613	360107	364381	420490	416015	425067	386636	458169	356767	418963	378598	407006	249328	286455	412419	490867	315771	330081
319	479.375	4.25	[M+H]+	FALSE	TRUE	0.98	0	0.67	1	479.3769;107551264|480.3801;32368398|481.3829;5717923|482.3864;609817|483.3895;82377	70.9001;0.0268|80.7449;0.0295|88.1134;0.0469|109.4358;0.0287|119.8395;0.0458|199.0609;0.0305|201.1891;0.031|239.7169;0.031|257.2141;0.3639|279.1973;0.155|280.0799;0.034|304.1825;0.1466|335.8078;0.0304	117.0558;0.9523|257.2111;0.0477	hybrid_search	DG O-10:0_2:0	C15H30O4	0.5548		CCCCCCCCCCOCC(CO)OC(C)=O	CKDPCGSWJRCCGX-UHFFFAOYNA-N	99.86	498307_CSHpos_poolQC_042	57154628	53936016	67750128	67605024	73292832	85275736	88073024	73194592	86998752	84950392	77142392	94156304	75978032	91495952	90896032	100538992	82692128	100758480	87212200	94184016	78433912	90486040	65158144	74237048	92031328	92804728	98252968	94004080
323	258.113	0.396	[M+H]+	FALSE	FALSE	0.77	0.43	0.11	1	258.1098;105272040|259.1091;9438089|260.1104;1370694	86.0965;0.0499|104.1072;0.7935|125.0;0.0833|184.0735;0.0734	86.097;0.1429|104.107;0.4759|125.0004;0.1429|184.0739;0.2382	hybrid_search	LPC O-2:0	C10H24NO6P	0.9873		CCOCC(O)COP([O-])(=O)OCC[N+](C)(C)C	CJPBBYQNGXYPEB-UHFFFAOYNA-N	91	Ding083_MX591366_posCSH_900483-015-165	103104	48447	88304	125651	78429	44828	45199	89960	40098	135640	142471	156878	103329	110130	39168	121051	109450	286737	108446	48383	135038	294104	45119	47188	126702	114332	311163	336832
325	753.565	5.802	[M+H]+	TRUE	FALSE	0.99	0	0.67	1		71.0864;0.0204|73.0293;0.0175|81.0623;0.0242|83.0864;0.0128|83.7268;0.084|85.0294;0.033|85.102;0.0113|91.04;0.0315|95.0866;0.0197|97.0296;0.024|97.1023;0.0055|99.045;0.0063|101.0244;0.0136|103.0401;0.0046|109.0297;0.0066|109.1025;0.0134|111.7713;0.0038|115.0405;0.0052|123.1181;0.0055|127.0405;0.0173|185.0444;0.0164|188.3867;0.0344|201.2783;0.0099|203.0547;0.007|239.2406;0.0177|243.0874;0.0234|285…	573.486;0.3333|601.5172;0.6667	hybrid_search	TG 16:0_16:0_18:0	C53H102O6	0.5649		CCCCCCCCCCCCCCCCCC(=O)OCC(COC(=O)CCCCCCCCCCCCCCC)OC(=O)CCCCCCCCCCCCCCC	DQKMNCLZNGAXNX-UHFFFAOYNA-N	72.71	498307_CSHpos_AD_F2_PON	44638944	45528844	54468624	3885489	7984823	7170329	3185049	63276384	8532425	4471109	7790536	4141061	66232684	73001448	56562536	66869916	6969576	4943497	63986448	67488248	47016520	7488376	44557908	48491456	64833524	72939592	71127760	64840604
327	791.549	4.981	[M+H]+	TRUE	FALSE	0.99	0	1	1		79.0553;0.0082|81.0708;0.0092|86.0975;0.0723|87.1007;0.0086|91.0554;0.0095|93.071;0.007|95.0869;0.0097|125.0014;0.0359|184.0757;0.6772|185.0791;0.0855|650.5309;0.0771	184.0733;0.909|846.5804;0.0455|864.591;0.0455	hybrid_search	PC 44:12_44:12	C96H144NO8P	0.6221		CC\C=C/C\C=C/C\C=C/C\C=C/C\C=C/C\C=C/C\C=C/C\C=C/C\C=C/C\C=C/C\C=C/C\C=C/CCCCCCC(=O)OCC(COP([O-])(=O)OCC[N+](C)(C)C)OC(=O)CCCCCC\C=C/C\C=C/C\C=C/C\C=C/C\C=C/C\C=C/C\C=C/C\C=C/C\C=C/C\C=C/C\C=C/C\C=C/CC	AGIQDHFXFBGROG-LIMOFPEWNA-N	99.71	498307_CSHpos_EA_M5_CB	33918224	42807216	48527104	60087380	64150840	58979432	55380204	56150160	60190256	66558328	63018476	74159616	67563776	58622560	65156244	66189796	68886488	66011032	62694936	60455800	73794696	62020188	38778684	40676292	58238908	60015876	69799232	55212588
328	548.545	6.325	[M+H]+	FALSE	TRUE	0.99	0	0.86	1	548.5477;104698872|549.551;42263272|550.5544;8245671|551.5572;1450587|552.5616;153822	81.0709;0.0096|82.0662;0.0175|95.0869;0.011|121.1029;0.0075|252.2721;0.0755|264.2723;0.7392|282.2831;0.0972|284.2991;0.0129|518.5356;0.0082|530.537;0.0213	252.2686;0.1177|264.2686;0.588|282.2791;0.1177|284.2948;0.0589|530.5295;0.0589|548.5401;0.0589	hybrid_search	Cer 18:1;2O/18:0	C36H71NO3	0.8242		CCCCCCCCCCCCCCCCCC(=O)NC(CO)C(O)\C=C\CCCCCCCCCCCCC	VODZWWMEJITOND-OWWNRXNENA-N	99.43	498307_CSHpos_AD_F6_BG	19921878	29452670	29582918	34918904	32923844	40049684	41229324	40814708	44324776	46962400	38944292	48252764	37834012	39583472	43176600	45264364	42493296	41595868	40534868	43163892	40628088	42584488	27534478	28106294	38039296	40928580	40696216	36883368
329	737.585	5.425	[M+H]+	TRUE	FALSE	0.99	0	0.75	1		86.0965;0.0637|87.0998;0.0195|104.1072;0.0053|124.9999;0.033|127.004;0.0059|184.0734;0.5131|185.0769;0.1882|186.0779;0.1511|187.081;0.0204	86.097;0.1429|104.107;0.4759|125.0004;0.1429|184.0739;0.2382	hybrid_search	LPC O-2:0	C10H24NO6P	0.589		CCOCC(O)COP([O-])(=O)OCC[N+](C)(C)C	CJPBBYQNGXYPEB-UHFFFAOYNA-N	99.86	498307_CSHpos_EA_F8_CT	63533616	68808232	75384120	73580144	78714272	84051976	76708352	84433368	76373032	79558440	82861472	84366616	88239768	80284712	84123704	82466424	81829128	78024960	89114008	96844880	93016720	78576576	74010528	76292208	85862576	87752960	78761768	91054360
336	1553.13	5.768	[M+H]+	TRUE	FALSE	0.99	0	1	1		79.0552;0.0294|81.0709;0.0265|83.0768;0.0103|86.0974;0.0044|91.0555;0.0283|93.0711;0.0333|94.0742;0.0027|95.0803;0.0312|97.0798;0.0159|105.0712;0.0166|107.087;0.0163|109.1027;0.0098|117.0714;0.0123|119.0871;0.0175|121.1029;0.0137|123.1181;0.003|125.0014;0.0024|129.0715;0.0065|131.0873;0.0155|132.0906;0.0024|133.1028;0.0114|135.1105;0.0098|143.0876;0.0056|145.1033;0.0107|147.1083;0.0085|149.1344;0…	294.3159;0.1053|385.2739;0.5261|392.2928;0.2633|635.5398;0.1053	hybrid_search	PE O-18:1_22:6	C45H78NO7P	0.5364		CCCCCCCC\C=C/CCCCCCCCOCC(COP(O)(=O)OCCN)OC(=O)CC\C=C/C\C=C/C\C=C/C\C=C/C\C=C/C\C=C/CC	IVBLZGVNSKPGOR-XAJDCCMMNA-N	97.43	498307_CSHpos_EA_F8_CT	26740638	23594488	32340320	40535288	41335724	39756848	42511656	38887896	55507056	49901224	46658168	50765416	40949396	55875436	42503772	56365968	51156784	49019948	48444352	58735748	48177136	56949916	33927088	37859640	58339076	54489656	61851156	49195092
340	786.664	6.077	[M+H]+	TRUE	FALSE	0.99	0.18	0.75	1		71.0797;0.0144|86.0976;0.0925|87.1009;0.0121|104.1082;0.0075|125.0015;0.0322|146.9837;0.0854|147.9872;0.0093|184.0759;0.6108|185.0794;0.0651|581.5494;0.012|602.5269;0.0061|603.5316;0.0205|727.5256;0.0319	184.0733;0.9901|727.5172;0.0099	hybrid_search	SM 8:0;2O/30:8	C43H73N2O6P	0.6163		CCCCCC(O)C(COP([O-])(=O)OCC[N+](C)(C)C)NC(=O)CCCC\C=C/C\C=C/C\C=C/C\C=C/C\C=C/C\C=C/C\C=C/C\C=C/CC	DPPZKMLBYICLLR-QANVFNBYNA-N	99.29	498307_CSHpos_EA_F2_MD	12191038	15985637	18322222	19367686	22176360	22900162	24099588	21363140	25268764	26874804	27009342	22772420	21028874	23220502	21461012	22304480	24787550	24494076	26179380	22704588	23540640	18987044	17085332	19910816	20076900	20852936	21873228	23745104
341	1552.13	5.767	[M+H]+	FALSE	FALSE	0.98	0	1	1	1552.1323;100683176|1553.1309;103670717|1554.1317;52960799|1555.1423;21604902|1556.1461;6468531|1557.1537;1234881	79.0553;0.0322|81.071;0.0316|83.0758;0.0107|91.0555;0.0318|93.0711;0.0354|95.0796;0.0325|97.0787;0.0136|105.0713;0.0189|107.0869;0.0186|109.1027;0.0118|117.0714;0.0123|119.0871;0.0168|121.1028;0.0153|123.1181;0.0035|129.0716;0.0054|131.0873;0.0166|133.103;0.0121|135.1185;0.0101|143.0876;0.0062|145.1031;0.0109|147.1188;0.0061|157.1036;0.0053|159.1191;0.0069|161.1348;0.0037|169.1036;0.0042|171.1188…	294.3159;0.1053|385.2739;0.5261|392.2928;0.2633|635.5398;0.1053	hybrid_search	PE O-18:1_22:6	C45H78NO7P	0.6576		CCCCCCCC\C=C/CCCCCCCCOCC(COP(O)(=O)OCCN)OC(=O)CC\C=C/C\C=C/C\C=C/C\C=C/C\C=C/C\C=C/CC	IVBLZGVNSKPGOR-XAJDCCMMNA-N	97.57	498307_CSHpos_EA_F8_CT	28198042	23322244	31489330	41573116	42035960	39398792	42207756	37578252	53262152	49103576	45771644	50873688	41388788	56468456	44869248	56961740	52666492	51432464	49892200	58723048	46008800	58043324	33026860	39846964	58876808	54786832	63385340	52117044
342	808.577	4.536	[M+H]+	FALSE	FALSE	0.95	0.36	1.33	1	808.58;100682168|809.5828;47489092	86.0975;0.0689|104.1084;0.0077|125.0015;0.0362|184.0758;0.7562|196.6811;0.0086|222.092;0.0435|282.1139;0.0108|341.1277;0.0174|354.136;0.0181|537.3495;0.0092|550.3572;0.0136|650.4482;0.0096	86.097;0.1429|104.107;0.4759|125.0004;0.1429|184.0739;0.2382	hybrid_search	LPC O-2:0	C10H24NO6P	0.6496		CCOCC(O)COP([O-])(=O)OCC[N+](C)(C)C	CJPBBYQNGXYPEB-UHFFFAOYNA-N	11.43	498307_CSHpos_LA_M2_CT	2025320	1796263	1915514	3055940	2679440	3341322	2224920	3182601	3335706	3285648	2754164	3245953	2671674	4045245	3621551	2838949	3340210	2945869	2875507	3450882	2921974	2778375	2945777	3328114	3675381	3280287	2991451	3248384
343	791.632	6.181	[M+H]+	TRUE	FALSE	0.99	0	1.09	1		86.0975;0.0647|87.1007;0.0168|104.1083;0.0056|125.0014;0.0315|127.0055;0.007|184.0753;0.5377|185.0791;0.1833|186.0801;0.1361|187.0831;0.0173	86.097;0.1429|104.107;0.4759|125.0004;0.1429|184.0739;0.2382	hybrid_search	LPC O-2:0	C10H24NO6P	0.5978		CCOCC(O)COP([O-])(=O)OCC[N+](C)(C)C	CJPBBYQNGXYPEB-UHFFFAOYNA-N	99.71	498307_CSHpos_EA_F6_TL	50244492	46935912	55864688	59772016	74035288	72442520	76206160	74515016	78781232	69806904	72185000	74244688	66029612	73407152	77018624	74477112	73151232	81839496	69525832	71532768	75893632	73088848	58405964	57407584	68112840	69067864	69861376	72484216
349	781.589	6.644	[M+H]+	FALSE	FALSE	0.99	0	0.86	1	781.5905;97798776|782.5948;39728172|783.597;10091853	71.0863;0.0186|73.0291;0.0203|81.0572;0.0104|83.0865;0.0055|85.029;0.034|85.1019;0.0137|86.841;0.0923|91.0399;0.0268|95.086;0.0232|97.0291;0.0293|97.1017;0.0058|101.0245;0.0112|103.04;0.0046|109.0295;0.0048|109.1021;0.012|127.0403;0.018|145.0511;0.0048|185.0436;0.0156|195.3934;0.0328|203.0549;0.0063|239.2394;0.0155|243.0866;0.0195|267.2741;0.0045|304.1806;0.0065|313.2766;0.0303|341.3092;0.0145|40…	601.5172;0.6667|629.5486;0.3333	hybrid_search	TG 16:0_18:0_18:0	C55H106O6	0.6211		CCCCCCCCCCCCCCCCCC(=O)OCC(COC(=O)CCCCCCCCCCCCCCC)OC(=O)CCCCCCCCCCCCCCCCC	SDNYRTVJOFMYIW-UHFFFAOYNA-N	90.71	498307_CSHpos_AD_F3_MD	27782398	23764118	26660246	26517044	30537300	36397452	37233304	37690436	38024072	35822068	34916568	41157012	34477336	33632304	39371916	38948980	37240188	43052116	41895300	36808268	44646236	41918100	36450968	37143964	36271700	41115852	41336140	40702068
356	791.643	6.768	[M+H]+	TRUE	FALSE	0.99	0	0.7	1		86.0974;0.0762|87.1007;0.01|125.0012;0.0408|184.0759;0.7713|185.0789;0.1016	86.097;0.1429|104.107;0.4759|125.0004;0.1429|184.0739;0.2382	hybrid_search	LPC O-2:0	C10H24NO6P	0.6603		CCOCC(O)COP([O-])(=O)OCC[N+](C)(C)C	CJPBBYQNGXYPEB-UHFFFAOYNA-N	99.43	498307_CSHpos_AD_F3_PON	22774090	21594730	32707724	35754392	35963756	33844656	31951420	32851576	39635252	34509032	41108684	42432892	34059196	36785920	37387028	38718220	39597324	41832232	37842668	41351920	33881868	39090024	25129948	24052486	38604180	36023704	34253040	39118344
365	808.52	4.293	[M+H]+	FALSE	FALSE	0.95	0.07	0.38	1	808.5232;94306080|809.5264;45241708|810.5291;12895599|811.532;2570249	71.0865;0.0283|79.0553;0.0336|81.071;0.0443|83.0866;0.018|85.1023;0.0254|86.0974;0.0069|88.0404;0.0107|91.0554;0.0447|93.0711;0.0323|95.0868;0.0524|97.1025;0.009|105.0715;0.025|107.087;0.0128|109.1025;0.0243|117.0715;0.0193|119.0871;0.0201|121.1027;0.0095|123.1182;0.0096|129.0717;0.0094|131.0872;0.0254|133.1029;0.0109|135.1186;0.0046|143.0871;0.0086|145.1031;0.0161|147.1187;0.0062|155.0123;0.0077…	623.5034;1.0	hybrid_search	PI 38:6	C47H79O13P	0.506		CCCCCCCCCCCCCCCC(=O)OCC(COP(O)(=O)OC1C(O)C(O)C(O)C(O)C1O)OC(=O)CC\C=C/C\C=C/C\C=C/C\C=C/C\C=C/C\C=C/CC	FPHAZHKZJQOPBU-LGFBOSHVNA-N	98.29	498307_CSHpos_AD_M8_OB	3886605	3351288	4946582	4707000	4722938	5110273	4620977	5033726	5180845	5542706	5762522	5784421	4673673	5381071	5217612	6241054	5413479	5733334	5081033	5570285	5369586	5523798	3734273	4045255	5278715	5632100	5152900	5007515
366	836.611	5.01	[M+H]+	FALSE	FALSE	0.94	0.29	1	1	836.611;94225168|837.6142;46554836|838.6172;13416328|839.6201;2746619	71.0864;0.0299|72.3919;0.012|79.0552;0.0362|81.0709;0.0402|83.0865;0.0164|85.1022;0.0266|86.0976;0.0058|88.0404;0.0122|91.0554;0.0453|93.071;0.0337|95.0836;0.0533|97.1024;0.0162|98.9852;0.0033|105.0712;0.0261|106.0513;0.0032|107.0869;0.0124|109.1026;0.0235|111.118;0.006|117.0713;0.0219|119.0871;0.0205|121.1027;0.0102|123.1184;0.0094|129.0712;0.0103|131.0871;0.0245|133.1028;0.014|135.1184;0.0039|1…	341.3051;0.077|361.2737;0.077|365.3051;0.077|651.5352;0.7691	hybrid_search	HBMP 18:0_20:2_20:4	C64H113O11P	0.5818		CCCCCCCCCCCCCCCCCC(=O)OC(CO)COP(O)(=O)OCC(COC(=O)CCCCCC\C=C/C\C=C/C\C=C/C\C=C/CC)OC(=O)CCCCCCCCC\C=C/C\C=C/CCCCC	POPTUIWLOFBDNR-KDEPKWMNNA-N	64.57	498307_CSHpos_EA_M8_PON	2301279	2620774	3173559	3026386	3483809	4140142	2987600	2930967	4080305	3770514	3392791	3548089	3489476	3821767	3633157	3203585	2640931	3278196	3357054	3398625	3436091	3595023	3384828	4183542	3051954	3228574	3033598	3446200
369	816.706	6.826	[M+H]+	TRUE	FALSE	0.96	0.27	0.5	1		86.0965;0.0758|124.9999;0.0383|184.0733;0.8676|185.0768;0.0096|186.0777;0.0087	86.097;0.1429|104.107;0.4759|125.0004;0.1429|184.0739;0.2382	hybrid_search	LPC O-2:0	C10H24NO6P	0.6991		CCOCC(O)COP([O-])(=O)OCC[N+](C)(C)C	CJPBBYQNGXYPEB-UHFFFAOYNA-N	94.43	498307_CSHpos_EA_F2_MD	13545491	14447303	19578442	20941368	19202020	17024366	23049874	21674524	24466636	23370880	23646138	25520968	22863136	22433292	23849426	21581780	24035430	25651950	23413480	22890088	21408100	21016160	15293834	14867987	23253462	23663076	19772196	21912342
370	753.554	6.011	[M+H]+	TRUE	FALSE	0.97	0	1.2	1		71.0867;0.0165|73.0293;0.019|81.0633;0.0221|83.0867;0.0156|83.7268;0.079|85.0296;0.0342|85.1021;0.0138|88.1133;0.0066|91.04;0.0367|95.0867;0.0212|97.0299;0.0344|97.1024;0.0059|101.0248;0.0114|109.1025;0.0153|127.0407;0.0185|137.1344;0.0045|145.0514;0.0056|185.0446;0.0184|188.3875;0.0306|203.0554;0.0043|239.2403;0.0127|243.0866;0.0214|304.1848;0.0116|313.2782;0.0462|469.2826;0.0404|475.3339;0.0044…	371.2042;1.0	hybrid_search	MGDG O-8:0_16:0	C33H64O9	0.5405		CCCCCCCCCCCCCCCC(=O)OC(COCCCCCCCC)COC1OC(CO)C(O)C(O)C1O	FCDLGHQOCHETFK-UHFFFAOYNA-N	39.43	498307_CSHpos_AD_M1_PON	29073706	37473932	31132160	38961200	47252148	51593832	49772288	42050072	45545300	52421456	52822632	47767760	44908644	53859720	55864764	50757820	45254040	53251052	56684136	58159304	52073072	51589436	42163628	40483196	49569168	52285008	48498656	53612536
373	1524.21	6.078	[M+H]+	FALSE	FALSE	0.97	0	1	1	1524.2167;92636048|1525.2198;86638104|1526.2229;41650076|1527.2273;15745427|1528.2288;4220436|1529.2341;1807055	86.0974;0.0786|104.1082;0.0098|125.0012;0.0415|184.0754;0.7511|198.0912;0.0117|762.6093;0.1074	86.097;0.1429|104.107;0.4759|125.0004;0.1429|184.0739;0.2382	hybrid_search	LPC O-2:0	C10H24NO6P	0.7607		CCOCC(O)COP([O-])(=O)OCC[N+](C)(C)C	CJPBBYQNGXYPEB-UHFFFAOYNA-N	74.14	498307_CSHpos_EA_F8_CT	27397174	29583070	25022428	30730180	43416484	38016696	37165936	46607608	44148848	49272724	49903760	51418604	49354800	41067008	46522604	42518888	50463416	51339564	52451556	43514556	46370676	49506544	34346324	33836392	46841672	47109912	48392480	49387396
376	748.583	6.371	[M+H]+	TRUE	FALSE	1	0	1	1		71.086;0.0495|78.8904;0.0088|81.0704;0.0489|83.0861;0.0142|85.1017;0.0588|95.0862;0.0516|97.102;0.0431|102.1285;0.0958|103.1318;0.0153|109.1023;0.0376|139.8517;0.01|175.5409;0.0101|183.2301;0.0113|184.0751;0.0668|201.1768;0.0469|260.4534;0.0114|267.2714;0.0133|341.3045;0.0107|607.463;0.0175|607.5703;0.3273|633.582;0.0513	43.0178;0.0099|449.3989;0.9901	hybrid_search	PE O-24:2_2:0	C31H60NO7P	0.5259		CCCCCCC\C=C/C\C=C/CCCCCCCCCCCCOCC(COP(O)(=O)OCCN)OC(C)=O	RLZZBJAULQSTCW-UTJQPWESNA-N	95	498307_CSHpos_LA_F1_PON	16137996	20817478	26710010	25770354	27742252	29545428	26982668	31784968	31837170	27451214	34363936	35270360	23882720	29247082	31007500	31241930	31999366	36372856	33414606	36694604	30844982	32121246	20835366	17943334	30320994	34158384	29909904	26163142
377	1613.16	4.786	[M+H]+	TRUE	FALSE	0.97	0.2	1.6	1		71.0738;0.0125|86.0975;0.085|125.0012;0.0466|184.0756;0.6627|185.0796;0.0359|304.1967;0.0067|806.5798;0.0784|807.5802;0.0721	184.0733;0.9901|807.58;0.0099	hybrid_search	SM 8:0;2O/36:10	C49H81N2O6P	0.6968		CCCCCC(O)C(COP([O-])(=O)OCC[N+](C)(C)C)NC(=O)CCCC\C=C/C\C=C/C\C=C/C\C=C/C\C=C/C\C=C/C\C=C/C\C=C/C\C=C/C\C=C/CC	RGSUQFYOVAMROS-MLUBMLOKNA-N	74.14	498307_CSHpos_EA_F4_MD	22761570	26173590	34814928	30813926	31282292	45547284	41677048	39795636	46670944	41162848	45357760	52359876	41540164	39704652	51021840	60553404	44992552	47204576	52008800	51776596	50576384	47252884	30675502	30176020	45599152	46175552	53482556	51923216
378	417.344	3.153	[M+H]+	TRUE	FALSE	0.97	0	1	1		81.0701;0.0101|82.0735;0.0049|83.0856;0.0141|95.0856;0.0102|96.0887;0.0051|97.1012;0.0102|109.101;0.0086|117.0546;0.4662|118.058;0.1294|135.1168;0.0103|197.8491;0.0232|266.2547;0.0047|339.2897;0.026|340.2928;0.2393|382.3026;0.0377	117.0558;0.9523|229.1798;0.0477	hybrid_search	DG O-8:0_2:0	C13H26O4	0.5694		CCCCCCCCOCC(CO)OC(C)=O	GECKAUPOBDNHFA-UHFFFAOYNA-N	99.57	OldMAPool019_MX591366_posCSH_postDing176	19583910	27179756	23399004	31337258	29814362	29392338	29879940	32707036	37165264	39991248	44401888	48288128	42228312	31838346	38311644	36776784	41271572	49321988	49605984	37898816	41571568	50133908	34635744	28266170	50989008	38504504	47258460	44027160
382	1612.15	4.785	[M+H]+	FALSE	FALSE	0.98	0	1.6	1	1612.1555;91491024|1613.158;91986872|1614.1662;48941606|1615.1647;19293962|1616.1671;5430577|1617.1719;3871027	71.0738;0.0092|86.0974;0.0873|98.9854;0.0092|104.1082;0.0105|125.0013;0.0452|184.0748;0.6732|185.0789;0.0376|198.0914;0.0091|806.5796;0.0612|807.5826;0.0575	184.0733;0.9901|807.58;0.0099	hybrid_search	SM 8:0;2O/36:10	C49H81N2O6P	0.6725		CCCCCC(O)C(COP([O-])(=O)OCC[N+](C)(C)C)NC(=O)CCCC\C=C/C\C=C/C\C=C/C\C=C/C\C=C/C\C=C/C\C=C/C\C=C/C\C=C/C\C=C/CC	RGSUQFYOVAMROS-MLUBMLOKNA-N	74.14	498307_CSHpos_EA_F3_MD	22418504	25243950	35216592	29684398	30375630	44576684	41225408	40616888	41963592	35925676	46527768	51265304	42211792	42181696	46842476	59040820	40819884	46732160	49440668	51002088	46784424	48523728	29396452	30345444	43485864	45889196	51484308	50230980
385	788.628	12.707	[M+H]+	FALSE	FALSE	0.81	0	1	1	788.6272;90080592|789.6305;43850108|790.6342;12577499|791.6376;2502408|792.6342;2669157|793.6371;1318536	86.0973;0.0259|90.9775;0.0159|125.0016;0.0109|128.9551;0.113|158.9651;0.0135|184.0755;0.5377|197.1358;0.1347|198.9589;0.0138|200.5175;0.0114|226.9544;0.0214|264.9303;0.0455|304.1869;0.0216|492.2794;0.0111|504.3677;0.0125|723.2306;0.0109	184.0733;0.8332|627.486;0.1668	hybrid_search	SM 30:2;2O(FA 18:0)	C53H103N2O7P	0.5286		CCCCCCCCCCCCCCCCCC(=O)OC(C=CCCCCCCCCCCC)C(COP([O-])(=O)OCC[N+](C)(C)C)NC(=O)CCCCCCC\C=C/CCCC	JJSUNELTKYEQGW-CBGTZZBUNA-N	30.43	498307_CSHpos_AD_F8_CB	217236	288234	564155	312008	149613	454275	429110	368066	345562	511562	316677	500097	585341	421531	399717	305889	525911	194513	783734	406936	343175	240058	144997	277829	359384	556671	508071	648641
387	747.58	5.188	[M+H]+	TRUE	FALSE	0.97	0.12	0.7	1		86.0974;0.0773|87.1007;0.008|125.0012;0.0389|184.0757;0.7706|185.0788;0.1052	184.0733;0.909|802.6118;0.0455|820.6223;0.0455	hybrid_search	PC 40:6_40:6	C88H152NO8P	0.7175		CC\C=C/C\C=C/C\C=C/C\C=C/C\C=C/C\C=C/CCCCCCCCCCCCCCCCCCCCC(=O)OCC(COP([O-])(=O)OCC[N+](C)(C)C)OC(=O)CCCCCCCCCCCCCCCCCCCC\C=C/C\C=C/C\C=C/C\C=C/C\C=C/C\C=C/CC	JBSMQHGBJXGJBB-MYZZJVRYNA-N	99.43	498307_CSHpos_AD_F5_PON	28122120	30734154	34054480	37554252	40290620	39931068	34319904	41744476	42565528	43487240	42058588	42978688	39812500	35432936	44436356	42153336	43530220	41254588	38516828	41284364	37152340	35077164	28251704	29748374	40467268	43001840	37556980	38496592
390	796.674	6.668	[M+H]+	FALSE	FALSE	0.96	0.17	1.2	1	796.6755;89537288|797.6787;47757520|798.6821;13510991	82.0662;0.0122|95.0869;0.0073|250.2562;0.0202|252.2719;0.0607|264.2722;0.6347|264.3389;0.0066|282.2831;0.0628|598.5995;0.045|600.6154;0.0105|616.6102;0.0807|778.6658;0.0593	252.2686;0.1213|264.2686;0.6058|282.2791;0.1213|528.5144;0.0606|546.525;0.0606|564.5356;0.0303	hybrid_search	HexCer 18:1;2O/18:1	C42H79NO8	0.8212		CCCCCCCCCCCCC\C=C\C(O)C(COC1OC(CO)C(O)C(O)C1O)NC(=O)CCCCCCC\C=C/CCCCCCCC	MVGFIPNJBNBHNC-BXBVYGNFNA-N	97.29	498307_CSHpos_LA_M6_TL	9461729	7687201	11061633	14740515	14461966	13420296	15119562	14923706	14668827	15624304	17981316	17479716	15490626	15198399	15374018	16139050	14216963	15402273	15498649	15470276	16440515	16721932	10714082	7847009	15070650	16248968	13783924	15977275
393	809.673	6.553	[M+H]+	TRUE	FALSE	0.99	0	0.86	1		71.0784;0.008|79.0553;0.0053|81.071;0.0136|82.0663;0.0076|83.0867;0.0069|85.0291;0.0048|86.0976;0.0423|89.9584;0.0025|93.0711;0.0058|95.0868;0.0137|97.1022;0.0058|107.0865;0.0031|109.1027;0.0084|121.1029;0.006|123.118;0.0028|135.1189;0.0056|146.9837;0.0365|184.0752;0.0032|247.2453;0.0031|252.2721;0.0361|253.2755;0.0218|264.2722;0.2377|265.2757;0.1412|266.2883;0.0047|267.2908;0.0031|282.2822;0.016…	264.2686;0.1144|276.2686;0.5712|294.2791;0.1144|364.3574;0.0572|622.5927;0.0572|640.6032;0.0572|658.6138;0.0286	hybrid_search	HexCer 19:2;2O/24:2	C49H89NO8	0.5511		CCCCCCCCCC\C=C\CC\C=C\C(O)C(COC1OC(CO)C(O)C(O)C1O)NC(=O)CCCCCCCCCCC\C=C/C\C=C/CCCCCCC	BYBYTHRSGZIDJE-WFHBMPRWNA-N	97.57	498307_CSHpos_LA_F1_PON	4617912	4994180	9907876	10918000	12380247	12229702	14270695	14384555	15000975	12404772	14543599	15291492	13325012	12607465	17670886	16107780	16461920	15653949	17231388	16954368	18032176	15920436	7851181	9111974	17526830	18705530	17310088	17831704
394	1656.4	7.454	[M+H]+	FALSE	FALSE	0.97	0	1.29	1	1656.4017;89071112|1657.4001;101370432|1658.4014;55482748|1659.4031;20878418|1660.4071;7284149|1661.4041;2683403	79.0551;0.0057|81.0709;0.0099|82.0662;0.005|83.0864;0.0042|93.071;0.0047|95.0867;0.0078|97.1025;0.0047|109.1026;0.0055|121.1027;0.0072|135.1187;0.0047|252.2718;0.065|253.2752;0.0137|264.2721;0.3554|264.34;0.0038|265.2757;0.0822|282.2828;0.0273|283.2867;0.0061|366.3782;0.0036|384.3877;0.0099|618.6281;0.0109|619.6289;0.0086|630.6261;0.0716|631.6292;0.0523|632.6414;0.0103|633.6454;0.0078|648.6375;0.…	264.2686;0.5477|282.2791;0.0411|630.6178;0.1645|648.6284;0.1371|810.6812;0.1096	hybrid_search	SHexCer 18:1;2O/24:0;O	C48H93NO12S	0.6839		CCCCCCCCCCCCCCCCCCCCCCC(O)C(=O)NC(COC1OC(CO)C(O)C(OS(O)(=O)=O)C1O)C(O)\C=C\CCCCCCCCCCCCC	QTTLKKFUOJQIRB-JMUUFCRMNA-N	71.57	498307_CSHpos_EA_F3_PON	3035462	5313869	5894181	9657656	9080006	8609909	8986311	11438502	10772233	10665429	11182891	11800456	13111125	10899433	11228768	11294282	13884862	13916039	10612490	13871269	13496230	14088558	8302243	9116218	13080116	13688525	12164128	13110961
395	725.529	5.316	[M+H]+	TRUE	FALSE	0.98	0	1	1		71.0863;0.016|73.0293;0.0229|80.612;0.0814|81.0571;0.0247|83.0862;0.0105|85.0292;0.0352|85.1019;0.0143|87.0451;0.0025|91.04;0.036|95.0864;0.0245|97.0294;0.034|97.102;0.0094|99.0449;0.0091|101.0241;0.0115|103.0398;0.0044|109.0296;0.0044|109.1026;0.0148|111.1182;0.0026|123.1181;0.0043|127.04;0.0147|145.0509;0.0041|181.3779;0.0248|185.0442;0.0142|203.0546;0.0049|211.2079;0.0113|239.2406;0.0103|243.0…	517.4234;0.3333|545.4547;0.6667	hybrid_search	TG 14:0_14:0_16:0	C47H90O6	0.6172		CCCCCCCCCCCCCCCC(=O)OCC(COC(=O)CCCCCCCCCCCCC)OC(=O)CCCCCCCCCCCCC	AMXRERGJDVUTMF-UHFFFAOYNA-N	10.57	498307_CSHpos_AD_F4_PON	19475248	16085976	22371958	25202910	27921320	26344934	24024524	26592254	44101140	36091072	27433224	29753802	37683232	32273416	34015508	29123450	29867958	32356372	30880452	38528224	25796300	30204712	20864242	24368110	31281134	32654656	25924650	27997732
397	481.317	1.493	[M+H]+	TRUE	FALSE	0.99	0	1	1		71.0857;0.0226|73.5527;0.0092|77.3796;0.01|79.9495;0.0095|81.0695;0.0118|83.0852;0.0148|95.0857;0.0212|97.1011;0.0123|108.0611;0.011|109.1021;0.0155|122.1046;0.0145|135.1168;0.0122|163.8176;0.0111|185.7716;0.0119|202.6949;0.0135|339.2884;0.0753|340.2918;0.7121|390.6052;0.0116	201.1485;1.0	hybrid_search	LPE 8:0	C13H28NO7P	0.5641		CCCCCCCC(=O)OCC(O)COP(O)(=O)OCCN	GKKMJFGKXIAUSQ-UHFFFAOYNA-N	99.14	Ding113_MX591366_posCSH_900483-012-042	365019	351125	418114	379554	457165	418513	436088	484857	524946	478393	522322	472469	390164	435791	493522	507691	485393	500635	540677	483179	413988	506685	364598	371676	472739	520609	403677	375569
399	1492.15	6.306	[M+H]+	FALSE	FALSE	0.99	0	1	1	1492.1517;88657200|1493.159;81679747|1494.1594;42203169|1495.1615;15054432|1496.1676;3424954|1497.1678;988358	71.0864;0.0256|81.0708;0.0419|83.0865;0.0334|85.1022;0.0221|93.0711;0.0095|95.0867;0.0566|97.1023;0.0322|107.0868;0.0065|109.1025;0.0309|111.1182;0.0156|121.1026;0.0171|123.1182;0.0138|135.1184;0.0158|137.1338;0.0068|149.1342;0.0067|151.3813;0.0062|247.2454;0.0059|265.2559;0.0172|267.2717;0.0102|308.2986;0.0155|339.2938;0.0092|341.3087;0.0083|605.5577;0.5757|746.5778;0.0174	605.5504;1.0	hybrid_search	PI 36:1	C45H85O13P	0.566		CCCCCCCCCC\C=C/CCCCCCCCCCCCCC(=O)OC(COC(=O)CCCCCCCCC)COP(O)(=O)OC1C(O)C(O)C(O)C(O)C1O	VSJNPCNBMVHIPZ-MSUUIHNZNA-N	99	498307_CSHpos_LA_F1_PON	6403621	9392176	11597079	13229788	15320800	15341753	13713203	17993300	19319848	16039078	20648002	23084444	12650380	16694293	18724986	19179500	18741228	19993538	20922458	22754218	18967012	21214662	10266346	9487684	19722034	22714744	18328230	15801629
403	1525.22	6.077	[M+H]+	TRUE	FALSE	0.97	0	1	1		71.0738;0.0083|86.0975;0.0715|104.1082;0.0083|125.0014;0.0378|184.0756;0.6917|185.079;0.0434|198.0914;0.0104|762.61;0.064|763.6138;0.0646	184.0733;0.9901|763.6114;0.0099	hybrid_search	SM 8:0;2O/32:4	C45H85N2O6P	0.6896		CCCCCC(O)C(COP([O-])(=O)OCC[N+](C)(C)C)NC(=O)CCCCCCCCCCCCCCCCCC\C=C/C\C=C/C\C=C/C\C=C/CC	QIIYNYRKPPVUEJ-JAWPMMNVNA-N	74.14	498307_CSHpos_EA_F8_CT	27702670	27440756	22524950	28702632	45963420	32221590	34094844	46655892	43447932	47267864	44631608	48113888	49021448	37887132	45422048	42421156	47398792	44189480	49001584	41467604	43050184	49184508	31571016	30646988	46441728	49224008	41220440	48695140
406	775.619	6.043	[M+H]+	TRUE	FALSE	0.98	0.14	0.89	1		86.0965;0.0643|95.0858;0.0096|104.1071;0.0086|125.0;0.0328|184.0734;0.6404|185.0769;0.1146|186.0776;0.0177|196.6014;0.0294|313.2731;0.016|314.2778;0.0142|339.2882;0.0167|340.2924;0.0139|578.522;0.0219	184.0733;0.909|830.6432;0.0455|848.6537;0.0455	hybrid_search	PC 42:6_42:6	C92H160NO8P	0.6182		CC\C=C/C\C=C/C\C=C/C\C=C/C\C=C/C\C=C/CCCCCCCCCCCCCCCCCCCCCCC(=O)OCC(COP([O-])(=O)OCC[N+](C)(C)C)OC(=O)CCCCCCCCCCCCCCCCCCCCCC\C=C/C\C=C/C\C=C/C\C=C/C\C=C/C\C=C/CC	NBHBUVRBQLQNPC-MYZZJVRYNA-N	68	498307_CSHpos_AD_F3_PON	11177539	11955872	15207156	15955112	19754196	18056220	17799104	15936766	17209968	22146306	19137990	20217080	16532078	17598830	18388138	20750602	19054254	18042398	20761242	19039482	18479198	18590314	12909936	11640715	17784666	20568016	19283194	21910140
409	816.706	7.607	[M+H]+	TRUE	FALSE	0.96	0	0.46	1		71.0865;0.0696|75.0451;0.0218|81.071;0.0283|83.0866;0.0347|85.1023;0.0537|86.0976;0.0103|93.0709;0.0047|95.0868;0.0288|97.1026;0.0285|99.1184;0.0068|107.0871;0.0046|109.1028;0.0176|111.1185;0.0148|113.1339;0.0041|121.1028;0.0105|123.1186;0.0091|125.0013;0.0052|135.1186;0.0094|149.1348;0.0051|184.0758;0.1048|185.0798;0.0069|264.2722;0.0047|265.2755;0.0066|266.2794;0.0038|303.3088;0.0066|304.192;0.…	395.3522;0.7691|715.6599;0.2309	hybrid_search	MGDG 22:1_22:1	C53H98O10	0.6064		CCCCCCCC\C=C/CCCCCCCCCCCC(=O)OCC(COC1OC(CO)C(O)C(O)C1O)OC(=O)CCCCCCCCCCC\C=C/CCCCCCCC	ILWVMRCBNPHFJZ-CLFAGFIQNA-N	37.14	498307_CSHpos_LA_F8_PON	628933	626120	778096	831985	1091525	1105057	896423	1331343	1281698	1204160	1249083	1452822	1432997	705995	1273570	1418779	1287778	1407871	869087	1054256	1209557	869249	795589	175191	1454986	1247984	717972	1341656
412	704.584	4.738	[M+H]+	TRUE	FALSE	0.93	0	0.57	1		84.8802;0.008|86.097;0.0546|100.8501;0.0083|121.4275;0.0079|125.0006;0.0328|147.8062;0.0091|164.7474;0.0076|184.0747;0.7205|185.0779;0.071|201.9904;0.0088|304.1834;0.0438|457.1099;0.0093|588.9225;0.0094|624.114;0.009	86.097;0.1429|104.107;0.4759|125.0004;0.1429|184.0739;0.2382	hybrid_search	LPC O-2:0	C10H24NO6P	0.535		CCOCC(O)COP([O-])(=O)OCC[N+](C)(C)C	CJPBBYQNGXYPEB-UHFFFAOYNA-N	99.43	498307_CSHpos_LA_F7_MD	21923794	20273522	27518322	25576834	28715050	31843236	31124104	34562768	34167912	31845418	36877408	39137744	31794906	36486016	32910998	36017364	38233628	38833164	39036832	40328612	33269158	36819448	21435842	21433256	32291636	41438416	35455496	37942328
416	1456.13	6.045	[M+H]+	FALSE	FALSE	0.99	0	1.17	1	1456.1316;84552448|1457.1349;75498192|1458.1377;34564880|1459.1414;13554041|1460.1416;4517531|1461.1474;3536853	71.0864;0.0076|79.0551;0.0117|81.0664;0.0402|83.0865;0.0306|85.1021;0.0056|91.0552;0.0052|93.071;0.0169|95.0866;0.0427|96.0901;0.0036|97.0914;0.0306|105.0711;0.0039|107.0868;0.0121|109.1025;0.0218|111.1079;0.0121|119.0868;0.0043|121.1026;0.0228|123.1182;0.0079|125.0975;0.0034|133.1023;0.0045|135.1184;0.0182|137.134;0.0033|147.1188;0.0036|149.1342;0.0078|155.0128;0.0035|163.15;0.0037|247.2443;0.00…	292.3003;0.1053|339.2896;0.5261|390.2772;0.2633|587.5398;0.1053	hybrid_search	PE O-18:2_18:1	C41H78NO7P	0.5879		CCCCCCCC\C=C/CCCCCCCC(=O)OC(COCCCCCCCC\C=C/C\C=C/CCCCC)COP(O)(=O)OCCN	KTJAFMBXBPVGGI-LTEAFHAINA-N	70.43	498307_CSHpos_LA_F5_PON	7326138	8527179	9344174	11460203	14174563	13558404	14594778	13564019	14376469	15649948	16443079	14888794	14368161	14275929	15534832	17947092	17107808	18535436	16875440	19655858	16840636	16315934	14136134	11082958	15275779	15185208	17519664	16933732
420	272.261	0.686	[M+H]+	FALSE	FALSE	0.95	0	1	1	272.2621;83200560|273.2653;14819315|274.2732;1498932|275.2712;98577	86.0601;0.0139|100.0759;0.8329|104.0706;0.0318|202.6614;0.0281|254.2476;0.0933	100.0883;0.7405|118.0988;0.2595	hybrid_search	LPE O-4:0	C9H22NO6P	0.5332		CCCCOCC(O)COP(O)(=O)OCCN	KNUTVLCQHRDPGE-UHFFFAOYNA-N	95.14	498307_CSHpos_LA_F3_CT	2334326	2198768	2563974	2452843	2586541	2563683	2539461	2596040	2348604	2480134	2479857	2735087	2388040	2309078	2535925	2582822	2604303	2475864	2286901	2667169	2361875	2382048	1638519	1771460	2609296	2486437	2346670	2484001
423	813.707	7.284	[M+H]+	TRUE	FALSE	0.97	0	0.62	1		81.071;0.0057|82.0662;0.0081|83.0864;0.0031|86.0975;0.0116|93.071;0.0033|95.0869;0.0058|97.1025;0.0028|109.1023;0.0031|121.1025;0.0036|125.0012;0.0098|184.0757;0.1496|252.2715;0.0176|253.2755;0.0188|254.279;0.0092|264.2722;0.1781|265.2756;0.2283|266.279;0.1024|267.2823;0.0205|282.2827;0.015|283.2861;0.0208|284.289;0.0114|285.2935;0.0032|613.6164;0.0103|614.6255;0.0085|615.6253;0.0195|617.6418;0.0…	264.2686;0.1144|276.2686;0.5712|294.2791;0.1144|368.3887;0.0572|626.624;0.0572|644.6345;0.0572|662.6451;0.0286	hybrid_search	HexCer 19:2;2O/24:0	C49H93NO8	0.5688		CCCCCCCCCCCCCCCCCCCCCCCC(=O)NC(COC1OC(CO)C(O)C(O)C1O)C(O)\C=C\CC\C=C\CCCCCCCCCC	WZBYGOLGJVOJHR-INARCNGINA-N	77.71	498307_CSHpos_EA_F3_PON	202057	15516743	5314136	5590023	5799967	5537299	6293603	6410302	6251017	7036092	564938	6798686	6588544	6009388	6683321	6641372	7905465	7073716	6981113	6469892	6278944	6513875	241341	3980776	7241272	7023822	6182264	6471076
435	725.525	5.3	[M+H]+	TRUE	FALSE	0.99	0	0.71	1		70.4263;0.0102|76.9754;0.0107|80.6116;0.0862|85.0286;0.02|85.101;0.0145|91.0391;0.0414|97.0282;0.0422|99.9041;0.0103|106.2281;0.0127|117.4834;0.0109|127.0392;0.0137|134.5901;0.0112|153.0707;0.0128|174.4816;0.0114|181.372;0.0126|185.0412;0.0131|285.2421;0.0218|297.3694;0.0122|304.1654;0.0789|309.057;0.0115|313.2732;0.0182|398.2578;0.0113|469.2779;0.2053|497.3086;0.2811|653.8006;0.0255	517.4234;0.3333|545.4547;0.6667	hybrid_search	TG 14:0_14:0_16:0	C47H90O6	0.6199		CCCCCCCCCCCCCCCC(=O)OCC(COC(=O)CCCCCCCCCCCCC)OC(=O)CCCCCCCCCCCCC	AMXRERGJDVUTMF-UHFFFAOYNA-N	57.86	498307_CSHpos_AD_F3_MD	17882856	15961853	22371958	25202910	25137774	26344934	24024524	26592254	26245598	26606586	27433224	28101350	29725820	32273416	30270854	29123450	29867958	29310358	25891778	30193924	25684414	28565822	20864242	21235842	31281134	29014694	25924650	27997732
436	825.709	7.291	[M+H]+	TRUE	FALSE	0.99	0	0.71	1		81.6547;0.0107|85.2392;0.015|97.4962;0.0106|146.9824;0.0153|159.3443;0.0119|198.7631;0.0127|201.1772;0.0548|203.7497;0.0121|252.2702;0.0193|253.2745;0.0152|264.2706;0.3715|265.2739;0.191|278.2857;0.0188|282.2809;0.0218|627.6251;0.0245|642.6222;0.0192|645.6401;0.075|764.7947;0.0152|766.6214;0.0147|807.6906;0.0708	252.2686;0.0714|264.2686;0.1667|282.2791;0.0714|642.6183;0.0953|654.6183;0.1905|672.6289;0.1667|834.6818;0.2379	hybrid_search	HexCer 18:1;2O/26:2;O	C50H93NO9	0.6444		CCCCCCCCCCCCC\C=C\C(O)C(COC1OC(CO)C(O)C(O)C1O)NC(=O)C(O)CCCCCCCC\C=C/C\C=C/CCCCCCCCCCC	BLBBZQKBPNGFBZ-WFPXYMAXNA-N	96.43	498307_CSHpos_LA_F7_MD	6875900	6818746	7943116	8567251	9544166	11193453	9396113	11137181	12000679	10650546	10897974	10603819	9893148	10315163	11190371	10302144	10708832	12657976	11198667	11502058	9702072	10190114	5271209	6216853	10277600	11442980	9987874	11315040
437	1512.12	5.685	[M+H]+	FALSE	FALSE	1	0	0.86	1	1512.1211;78717608|1513.1306;75102861|1514.1273;36108580|1515.1302;12899361|1516.1381;4839334|1517.1464;2519557	71.0865;0.0133|79.0553;0.0125|81.071;0.0352|83.0866;0.0242|85.1023;0.0125|91.0555;0.0154|93.0712;0.0147|95.0868;0.0427|97.0967;0.0226|105.0712;0.0102|107.087;0.0088|109.1027;0.0228|111.1183;0.009|117.0714;0.0039|119.0872;0.012|121.1028;0.0182|123.1183;0.0085|131.0872;0.0043|133.103;0.0081|135.1186;0.0134|137.1346;0.0041|145.1033;0.0026|147.1194;0.0036|149.1346;0.0071|150.8778;0.0029|151.1499;0.00…	603.5349;0.6557|627.5349;0.3279|897.7906;0.0164	hybrid_search	TG 17:0_19:2_19:2	C58H104O6	0.6202		CCCCCCCCCCCCCCCCC(=O)OCC(COC(=O)CCCCCCC\C=C/C\C=C/CCCCCC)OC(=O)CCCCCCC\C=C/C\C=C/CCCCCC	WTCOTPLIMJVKIL-KSIJYBPTNA-N	99.14	498307_CSHpos_LA_F1_PON	20273680	24210522	19932100	32654516	39445636	27818100	41277068	31521326	46026764	42559900	42781668	46672184	45031520	43507040	41113416	52294804	38643904	38255712	41503560	49484764	50081908	47327156	30442916	32334188	46072476	48766668	43351448	50303708
439	837.626	5.551	[M+H]+	TRUE	FALSE	0.98	0	0.71	1		86.0975;0.0689|87.1008;0.0174|104.1082;0.0065|125.0014;0.0331|184.0753;0.56|185.0792;0.1799|186.0801;0.1148|187.0836;0.0115|652.5442;0.008	86.097;0.1429|104.107;0.4759|125.0004;0.1429|184.0739;0.2382	hybrid_search	LPC O-2:0	C10H24NO6P	0.6135		CCOCC(O)COP([O-])(=O)OCC[N+](C)(C)C	CJPBBYQNGXYPEB-UHFFFAOYNA-N	99.57	498307_CSHpos_EA_M3_CB	29679888	26312652	36586116	38594852	36976148	32126800	36983112	39491132	36347732	41710448	44413516	40764480	38538400	38732336	36312920	43870228	36322780	38377184	36353860	43108784	40581128	42261136	35179052	26772154	39154920	38629068	42415464	38644988
441	1600.34	6.815	[M+H]+	FALSE	FALSE	0.98	0.18	1	1	1600.3376;77707296|1601.3414;77380280|1602.3448;44940708|1603.3475;17258588|1604.3467;7045460|1605.3436;2131038	79.0552;0.0059|81.071;0.0077|82.0661;0.0059|83.0865;0.0042|93.0712;0.0049|95.0868;0.0082|97.1026;0.0043|109.1021;0.0047|121.1027;0.0081|135.1182;0.0043|247.2457;0.0043|252.2718;0.0614|253.275;0.0155|264.2721;0.3533|265.2756;0.0845|282.283;0.0303|283.2867;0.0057|338.3448;0.0046|356.356;0.0092|590.5953;0.0116|591.598;0.0093|602.5948;0.0702|603.5979;0.0545|604.6085;0.0095|605.6165;0.0072|620.6057;0.…	264.2686;0.5477|282.2791;0.0411|602.5865;0.1645|620.597;0.1371|782.6499;0.1096	hybrid_search	SHexCer 18:1;2O/22:0;O	C46H89NO12S	0.6813		CCCCCCCCCCCCCCCCCCCCC(O)C(=O)NC(COC1OC(CO)C(O)C(OS(O)(=O)=O)C1O)C(O)\C=C\CCCCCCCCCCCCC	SONRUZAYRBQUDC-NWBJSICCNA-N	74.14	498307_CSHpos_EA_F3_PON	6986975	7492412	11645060	11980917	12505397	13430512	13031368	14469058	18287606	16176229	19691336	19523934	20136106	16080794	19516196	21350478	19059618	15569804	21070216	21069252	17818538	19951806	15348051	15726921	17585854	17569958	19380196	17780320
443	1601.34	6.815	[M+H]+	TRUE	FALSE	0.99	0.33	1.14	1		79.0558;0.0043|81.0707;0.0069|91.0412;0.0044|93.0709;0.0045|95.0866;0.0059|97.3545;0.0043|135.1185;0.0051|201.0497;0.0157|252.2716;0.0536|253.275;0.017|264.2721;0.3567|265.2758;0.0818|282.2828;0.0243|283.285;0.004|356.355;0.0083|590.5954;0.0075|591.5934;0.0133|602.5949;0.0789|603.5996;0.0476|604.6075;0.0045|605.6108;0.0066|620.6056;0.0644|621.6066;0.0492|782.6657;0.0605|783.6642;0.0657|1213.1187;…	252.2686;0.1144|264.2686;0.5712|282.2791;0.1144|338.3417;0.0572|584.577;0.0572|602.5876;0.0572|620.5981;0.0286	hybrid_search	HexCer 18:1;2O/22:1	C46H87NO8	0.6177		CCCCCCCCCCCCC\C=C\C(O)C(COC1OC(CO)C(O)C(O)C1O)NC(=O)CCCCCCCCCCC\C=C/CCCCCCCC	XDWFOSIXGINYNC-JNOOXXQHNA-N	73.29	498307_CSHpos_EA_F3_PON	6645750	8391952	13773389	12685284	14305881	14890249	13039320	15858460	19016226	17167724	19996914	20287982	20176036	17130190	19958344	20398136	19256704	17609764	20065762	20952942	20451790	19955494	15547360	16700496	19310638	19056576	19515088	17507210
445	1154.09	6.32	[M+Na]+	FALSE	FALSE	0.97	0	1	1	1154.0934;76956896|1155.0969;61817736|1156.1001;25563674|1157.1028;6961574|1158.1061;1739908|1159.111;395572	196.7943;0.0147|588.5404;0.9853	588.535;1.0	hybrid_search	PI-Cer 38:3;3O	C44H82NO12P	0.8659		CCCCCCCCCCC\C=C/C\C=C/CCCCCCCCCCCC(O)CC(=O)NC(COP(O)(=O)OC1C(O)C(O)C(O)C(O)C1O)C(O)\C=C\CCC	HABZSANFGCFLQZ-QWALSQNNNA-N	96.71	498307_CSHpos_AD_F6_BG	7820704	12474398	13410310	18331672	18395080	17705622	23181750	21908710	23810182	22510304	19540680	27294800	20686626	21868892	25984552	21693182	24431142	24231348	24368418	22311906	24925112	24266112	18390720	20277332	22952480	26540064	24426364	23851864
447	1457.13	6.053	[M+H]+	TRUE	FALSE	0.99	0	1.17	1		71.0865;0.0091|79.0554;0.0088|81.0709;0.0379|82.0745;0.0032|83.0866;0.0313|85.1022;0.0071|93.0714;0.0164|95.0868;0.0432|97.0921;0.03|107.0868;0.0106|109.1025;0.021|111.1182;0.0094|119.0872;0.0038|121.1027;0.0194|135.1182;0.018|149.1346;0.0128|201.0065;0.0078|265.2553;0.0101|292.3039;0.0166|293.3071;0.0081|305.2883;0.0048|308.2993;0.0035|339.2939;0.2973|340.2973;0.1034|364.2668;0.0044|365.3107;0.0…	292.3003;0.1053|339.2896;0.5261|390.2772;0.2633|587.5398;0.1053	hybrid_search	PE O-18:2_18:1	C41H78NO7P	0.5861		CCCCCCCC\C=C/CCCCCCCC(=O)OC(COCCCCCCCC\C=C/C\C=C/CCCCC)COP(O)(=O)OCCN	KTJAFMBXBPVGGI-LTEAFHAINA-N	72.57	498307_CSHpos_LA_F2_PON	6188272	7119218	8568398	10343704	13038916	12225136	12246678	12558240	13395284	15255939	13981470	12925242	12421827	12347828	13494975	17226472	14898906	19050700	15285914	17779698	12911395	14224284	11506160	9495294	13888076	13564391	13162554	14543425
451	812.552	4.987	[M+H]+	FALSE	FALSE	0.93	0.3	0.28	1	812.5543;76247104|813.5577;37264912|814.5606;11371186|815.5626;2498771|816.5639;2728709|817.5643;1107945	71.0865;0.0351|79.0552;0.025|81.071;0.0388|83.0866;0.0165|85.1023;0.0266|86.0973;0.0037|88.0407;0.0099|91.0555;0.04|93.0712;0.0205|95.0868;0.0494|97.0941;0.0211|105.0712;0.023|107.0869;0.0111|109.1026;0.0232|111.118;0.0069|117.0715;0.0108|119.0871;0.0284|120.9676;0.006|121.1027;0.0104|123.1186;0.0103|131.0872;0.0121|133.1031;0.0183|135.1183;0.0062|137.1341;0.0053|145.1029;0.0062|147.1189;0.0089|1…	341.3051;0.154|361.2737;0.077|627.5352;0.7691	hybrid_search	HBMP 18:0_18:0_20:4	C62H113O11P	0.5378		CCCCCCCCCCCCCCCCCC(=O)OC(CO)COP(O)(=O)OCC(COC(=O)CCCCCC\C=C/C\C=C/C\C=C/C\C=C/CC)OC(=O)CCCCCCCCCCCCCCCCC	QHHZQIJMISVMOL-CZQRWPQWNA-N	99.71	498307_CSHpos_LA_F5_BG	26274298	21505094	36603404	42265772	40124856	37535124	41425536	40174724	45462780	45777700	41772392	45370468	46337364	39494788	48051420	44531848	44922356	44853976	47535984	49759256	52691552	44077188	31240294	30807134	41815868	42450856	48363224	36461072
452	749.596	5.793	[M+H]+	TRUE	FALSE	0.98	0.15	1	1		86.0974;0.0629|87.1007;0.0075|120.9677;0.0087|125.0012;0.0337|146.9837;0.0109|164.0102;0.0087|184.0755;0.7456|185.079;0.1019|198.0897;0.008|706.4946;0.0121	184.0733;0.909|804.6274;0.0455|822.638;0.0455	hybrid_search	PC 40:5_40:5	C88H156NO8P	0.6477		CC\C=C/C\C=C/C\C=C/C\C=C/C\C=C/CCCCCCCCCCCCCCCCCCCCCCCC(=O)OCC(COP([O-])(=O)OCC[N+](C)(C)C)OC(=O)CCCCCCCCCCCCCCCCCCCCCCC\C=C/C\C=C/C\C=C/C\C=C/C\C=C/CC	UBVJMXADUNSPSI-IYICPNJGNA-N	99.43	498307_CSHpos_EA_F2_CT	26900446	35490380	28664522	42965652	44667224	36264536	44443660	38615108	47111752	44136096	46854596	50610232	41266800	47489776	40692948	45316096	49437764	46436264	44875876	51083384	47004628	48356696	36623692	32883838	50929300	43005180	41594472	45061460
459	811.688	5.978	[M+H]+	FALSE	FALSE	0.98	0.14	0.7	1	811.6796;74737816	79.0554;0.0042|81.0709;0.0068|82.0663;0.0083|83.0864;0.0038|86.0975;0.0095|95.0869;0.0063|121.1023;0.004|125.0016;0.0039|184.0758;0.0972|185.0792;0.0116|252.2721;0.032|253.2752;0.0173|264.2722;0.3438|265.2756;0.1967|282.2831;0.0338|283.2862;0.0191|601.621;0.0048|612.6124;0.0054|613.6197;0.0358|615.635;0.0083|630.6263;0.0109|631.6302;0.07|793.6852;0.067	252.2686;0.0714|264.2686;0.1667|282.2791;0.0714|630.6183;0.0953|642.6183;0.1905|660.6289;0.1667|822.6818;0.2379	hybrid_search	HexCer 18:1;2O/25:1;O	C49H93NO9	0.6576		CCCCCCCCCCCCC\C=C/CCCCCCCCC(O)C(=O)NC(COC1OC(CO)C(O)C(O)C1O)C(O)\C=C\CCCCCCCCCCCCC	SWBBAZUEZMHJDB-RDFANRIKNA-N	98.71	498307_CSHpos_AD_F5_MD	16973522	17205252	18972726	24496214	23464992	20239882	26496070	23414218	26174224	27323388	24202142	29019960	21390122	29472808	35453772	28360438	29125866	31525030	29732228	28563544	28848074	27148638	23645286	22035602	27790508	24546616	29079674	28223930
473	772.689	10.521	[M+H]+	FALSE	FALSE	0.99	0	1	1	772.6915;71393688|773.6946;38610616|774.6976;11487363|775.7007;2261022|776.7036;343852	71.0865;0.0103|79.0553;0.0064|81.0709;0.0305|83.0866;0.0197|85.1022;0.0058|91.0555;0.0036|93.071;0.0103|95.0868;0.0371|97.1025;0.0157|105.0713;0.0158|107.0869;0.0167|109.1026;0.0395|111.1182;0.0132|119.0873;0.0139|121.1028;0.0205|123.1185;0.0191|125.1339;0.006|133.1028;0.0187|135.1185;0.045|137.1342;0.0083|145.1031;0.0037|147.1187;0.066|149.1344;0.0254|151.1499;0.0046|159.1186;0.0102|161.1344;0.0…	135.1174;0.0417|147.1174;0.0417|161.133;0.0417|175.1487;0.0417|369.3516;0.8332	hybrid_search	ST 27:1;O;Hex	C33H56O6	0.6134		CC(C)CCCC(C)C1CCC2C3CC=C4CC(CCC4(C)C3CCC12C)OC1OC(CO)C(O)C(O)C1O	FSMCJUNYLQOAIM-UHFFFAOYNA-N	99.57	498307_CSHpos_LA_M3_OB	166447	169878	225420	262035	249708	262243	310293	298066	282418	328231	268887	308104	261897	248784	312122	224250	236862	242070	259519	275365	294283	268049	355119	385403	293641	279540	319534	269444
475	794.577	5.864	[M+H]+	FALSE	FALSE	0.99	0	0.71	1	794.5792;71233224|795.5826;34134544|796.5866;10360982	71.0865;0.0191|72.6158;0.0143|79.0553;0.0253|81.0709;0.049|83.0866;0.0242|85.1023;0.0167|86.0977;0.0039|91.0554;0.0397|93.0711;0.0269|95.0841;0.0532|97.0974;0.0252|104.1085;0.0039|105.0713;0.0239|107.087;0.0154|109.1026;0.0257|111.118;0.0078|117.0714;0.0125|119.0871;0.026|121.1028;0.016|123.1185;0.0102|129.0717;0.0068|131.0872;0.017|133.1029;0.0154|135.1187;0.0103|137.1338;0.0051|143.0869;0.0059|…	307.2268;0.077|361.2737;0.077|367.3207;0.077|653.5508;0.7691	hybrid_search	HBMP 16:3_20:1_20:4	C62H105O11P	0.5582		CCCCCCCC\C=C/CCCCCCCCCC(=O)OC(COC(=O)CCCCCC\C=C/C\C=C/C\C=C/C\C=C/CC)COP(O)(=O)OCC(CO)OC(=O)CCCCC\C=C/C\C=C/C\C=C/CC	ZQTYCGHOAMDBCO-VSWMSWLWNA-N	87.57	498307_CSHpos_AD_M4_TL	12045588	17230360	18070906	22474072	22572372	20541834	21669980	27209256	29473310	23310806	24140214	29901598	20888218	22612172	22897404	25529726	25226262	23069024	24527200	24037268	24238136	23083410	15537379	15226941	26344738	22352986	21645406	23262656
478	844.724	7.799	[M+H]+	TRUE	FALSE	0.96	0.22	1	1		73.8483;0.0067|74.0866;0.0073|81.0697;0.0119|86.0964;0.0131|95.0859;0.009|127.9386;0.0079|139.5435;0.0075|150.8829;0.0081|178.5463;0.0081|184.0736;0.3412|185.0773;0.0124|203.5962;0.0147|240.2646;0.007|266.2845;0.0434|284.2947;0.0707|307.1376;0.0085|398.4;0.0092|493.5819;0.0082|553.4656;0.007|646.6458;0.0112|664.6598;0.3047|682.6712;0.0823	124.1121;0.077|142.1227;0.1539|160.1332;0.077|522.488;0.1154|540.4986;0.3844|558.5092;0.1924	hybrid_search	HexCer 8:0;3O/25:0;(2OH)	C39H77NO10	0.6106		CCCCCCCCCCCCCCCCCCCCCCCC(O)C(=O)NC(COC1OC(CO)C(O)C(O)C1O)C(O)C(O)CCCC	IUJWCIKNRLMKMZ-UHFFFAOYNA-N	93.86	498307_CSHpos_LA_M2_MD	447391	519043	590100	571862	697563	637392	821153	700423	674283	703699	698853	796463	702648	696222	815073	859407	710495	862496	837154	781912	802989	787342	523220	452786	730056	752012	724155	784688
480	809.585	4.758	[M+H]+	TRUE	FALSE	0.88	0.29	2	1		71.0739;0.0057|86.0975;0.0757|87.1008;0.0174|104.1083;0.0062|125.0014;0.0379|127.0056;0.0076|184.0752;0.5368|185.0791;0.179|186.08;0.1208|187.0837;0.0128	86.097;0.1429|104.107;0.4759|125.0004;0.1429|184.0739;0.2382	hybrid_search	LPC O-2:0	C10H24NO6P	0.6068		CCOCC(O)COP([O-])(=O)OCC[N+](C)(C)C	CJPBBYQNGXYPEB-UHFFFAOYNA-N	92.43	498307_CSHpos_LA_M2_CT	33020526	34936380	41577968	36483004	41899672	49193780	45116200	45257612	46034156	45349836	44723900	51817704	44201356	43117000	50688680	51470936	44116728	49371668	48944612	50914076	45972796	44168144	33581220	33227768	42345668	45154904	47083756	45023232
488	1463.23	5.371	[M+H]+	TRUE	FALSE	0.96	0	0.5	1		86.0975;0.0693|104.1083;0.0151|125.0014;0.0376|184.076;0.7573|185.0791;0.0488|731.6153;0.0356|732.6189;0.0364	86.097;0.1429|104.107;0.4759|125.0004;0.1429|184.0739;0.2382	hybrid_search	LPC O-2:0	C10H24NO6P	0.7324		CCOCC(O)COP([O-])(=O)OCC[N+](C)(C)C	CJPBBYQNGXYPEB-UHFFFAOYNA-N	74.14	498307_CSHpos_EA_F8_HT	7806169	10897349	16305739	14318068	15498973	22621414	18101782	17583744	23233290	24565188	26361120	24351610	20862510	23650064	21266542	23318944	24728260	25008320	24085210	20687162	22950986	20334338	18398364	16375373	28646920	24918996	21664236	26353362
490	1523.19	5.502	[M+H]+	TRUE	FALSE	0.98	0	1.17	1		86.0972;0.0574|87.1004;0.0079|125.0009;0.029|184.0748;0.6062|185.0784;0.0958|186.0793;0.0202|198.0897;0.0062|304.1776;0.0082|760.5951;0.0358|761.5916;0.0571|762.5941;0.0571|763.5981;0.0191	184.0733;0.9901|761.5956;0.0099	hybrid_search	SM 8:0;2O/32:5	C45H83N2O6P	0.6446		CCCCCC(O)C(COP([O-])(=O)OCC[N+](C)(C)C)NC(=O)CCCCCCCCCCCCCCC\C=C/C\C=C/C\C=C/C\C=C/C\C=C/CC	SQMGYDNMNAZWFA-HJNKVCFRNA-N	74.14	498307_CSHpos_EA_F5_PON	34896008	36513424	30057832	35669484	39232040	44332184	41829248	36419440	44666748	53172712	42454800	48344372	43496480	50055564	54176728	54177612	52055568	47475268	49394340	48317280	51852296	53249500	39317380	42509376	56418384	57386700	57160528	54512972
495	1462.22	5.371	[M+H]+	FALSE	FALSE	0.98	0	0.8	1	1462.2262;68046552|1463.2296;60886784|1464.2335;29744276|1465.2382;10141793|1466.2406;3085821|1467.2345;412026	86.0972;0.0662|104.108;0.0138|125.001;0.0395|184.075;0.758|185.0784;0.0473|731.6126;0.0372|732.6161;0.038	86.097;0.1429|104.107;0.4759|125.0004;0.1429|184.0739;0.2382	hybrid_search	LPC O-2:0	C10H24NO6P	0.729		CCOCC(O)COP([O-])(=O)OCC[N+](C)(C)C	CJPBBYQNGXYPEB-UHFFFAOYNA-N	74.14	498307_CSHpos_EA_F3_HT	7848841	11767925	15752599	15604034	18255652	22469008	19943638	18538144	25145546	29015458	27562764	22702080	20637762	25921390	23035288	24792680	25461682	26230900	24703378	22187552	23021416	23774880	18206500	18285428	32463696	26151698	25785988	27459714
497	749.632	6.532	[M+H]+	TRUE	FALSE	0.98	0.2	0.86	1		86.0976;0.0644|104.1085;0.0094|125.0015;0.0353|184.0755;0.7825|185.0794;0.1084	86.097;0.1429|104.107;0.4759|125.0004;0.1429|184.0739;0.2382	hybrid_search	LPC O-2:0	C10H24NO6P	0.7872		CCOCC(O)COP([O-])(=O)OCC[N+](C)(C)C	CJPBBYQNGXYPEB-UHFFFAOYNA-N	99.43	498307_CSHpos_AD_F3_HT	20688180	19588992	25524188	31064658	31733758	30672112	32483342	32120272	29478634	36907312	35864932	36653516	30164286	29546146	30530048	35311632	32790112	33802332	33165788	32720072	33025268	34803324	21465684	22279930	33365360	34190472	32666496	27296402
499	1628.37	7.009	[M+H]+	FALSE	FALSE	0.97	0.14	1.17	1	1628.3694;67760840|1629.3728;70591368|1630.3759;39217480|1631.3834;16963558|1632.3846;4491748|1633.3858;3618145	79.0552;0.0041|81.0709;0.0081|82.0662;0.0049|83.0867;0.0051|93.071;0.0043|95.0867;0.0088|97.1026;0.0048|109.1027;0.0051|121.1027;0.0081|135.1185;0.0048|247.2453;0.0037|252.2719;0.0671|253.2753;0.0134|264.2722;0.3645|265.2756;0.0858|282.2828;0.0297|283.2871;0.0067|352.3597;0.0043|370.3725;0.0089|604.6107;0.0126|605.6136;0.0084|616.6107;0.0668|617.614;0.0527|618.6263;0.0114|619.6309;0.0071|634.6218…	264.2686;0.5477|282.2791;0.0411|616.6022;0.1645|634.6126;0.1371|796.6656;0.1096	hybrid_search	SHexCer 18:1;2O/23:0;O	C47H91NO12S	0.6751		CCCCCCCCCCCCCCCCCCCCCC(O)C(=O)NC(COC1OC(CO)C(O)C(OS(O)(=O)=O)C1O)C(O)\C=C\CCCCCCCCCCCCC	IWAMRLLDACBOHC-LAPDZXRHNA-N	74	498307_CSHpos_LA_F7_MD	2447558	2941375	3737993	4612814	5156120	4583617	4818049	5967282	6383522	6501008	7178094	6572481	6717647	6462423	7123111	6538456	6233986	7527643	7835346	7033050	6301260	7280510	4040812	4377210	7838081	6963239	6942169	7929755
501	1404.1	6.004	[M+H]+	FALSE	FALSE	1	0	1	1	1404.1002;67383392|1405.1029;59810252|1406.1024;27568806|1407.1102;9473802|1408.1144;2558814|1409.1147;574981	71.0865;0.0103|79.0552;0.0112|81.0709;0.0313|83.0865;0.0312|85.1022;0.0084|93.0711;0.0149|95.0867;0.0357|97.0896;0.038|107.0869;0.0122|109.1026;0.0218|111.107;0.0123|121.1027;0.0241|123.1183;0.0077|135.1184;0.0195|149.1344;0.0099|155.0123;0.005|247.2453;0.0059|265.2561;0.0078|266.2875;0.0292|279.2718;0.025|292.304;0.0035|308.2986;0.0066|313.2777;0.0501|339.2936;0.3397|364.2657;0.1272|390.2818;0.0…	266.2846;0.1053|339.2895;0.5261|364.2615;0.2633|561.5241;0.1053	hybrid_search	PE O-16:1_18:1	C39H76NO7P	0.6587		CCCCCCCC\C=C/CCCCCCCC(=O)OC(COCCCCCCCC\C=C/CCCCCC)COP(O)(=O)OCCN	RFPQMVKZNQOUGY-KXYOHKLBNA-N	73.57	498307_CSHpos_EA_F2_MD	8690057	6754910	8673484	10540021	10019952	14329743	11415598	13811683	16154280	14138430	11797761	13782617	13668052	12733752	13347337	14297897	17889108	14349307	16994226	15632777	15969939	17561462	8309593	9142138	16726348	14954514	14898615	14165909
503	1568.18	5.404	[M+H]+	FALSE	FALSE	0.97	0	0.8	1	1568.1843;67313912|1569.187;65691052|1570.1907;33888868|1571.1937;13929208|1572.1968;4097326	71.0737;0.0088|86.0973;0.0821|98.9852;0.0077|104.1081;0.0112|125.0011;0.0414|184.0746;0.6715|185.0787;0.0408|198.091;0.01|734.5772;0.0328|735.5808;0.029|834.6097;0.0301|835.6133;0.0347	86.097;0.1429|104.107;0.4759|125.0004;0.1429|184.0739;0.2382	hybrid_search	LPC O-2:0	C10H24NO6P	0.6411		CCOCC(O)COP([O-])(=O)OCC[N+](C)(C)C	CJPBBYQNGXYPEB-UHFFFAOYNA-N	75.29	498307_CSHpos_EA_F4_CB	15665024	12783301	13999875	19784322	22276732	22009242	27642476	23366874	24054292	29457514	19967774	34432096	25329272	37135168	31697646	32835262	32011238	35535488	35261880	34239036	38934568	33622088	25719362	23143508	37859336	39395972	33104738	33041490
507	785.59	5.001	[M+H]+	TRUE	FALSE	0.98	0.17	1.8	1		86.0975;0.066|87.1008;0.0194|104.1082;0.0064|125.0014;0.0358|127.0056;0.0069|184.0757;0.5336|185.0792;0.1842|186.0802;0.1335|187.0836;0.0143	86.097;0.1429|104.107;0.4759|125.0004;0.1429|184.0739;0.2382	hybrid_search	LPC O-2:0	C10H24NO6P	0.6052		CCOCC(O)COP([O-])(=O)OCC[N+](C)(C)C	CJPBBYQNGXYPEB-UHFFFAOYNA-N	99.29	498307_CSHpos_EA_F6_BG	35755904	38186304	42889320	49349664	44245940	46713016	41797596	47542664	49571124	47175448	47226252	50567120	41641860	48357944	53400724	55952176	53958580	51734328	49978312	51042624	49461852	47792212	37928632	34293380	48966572	43182932	48596804	53002968
508	1566.22	5.38	[M+H]+	TRUE	FALSE	0.98	0	1.25	1		71.0739;0.0082|86.0975;0.0801|98.9855;0.0089|104.1084;0.0144|125.0015;0.0423|184.0762;0.7184|185.0792;0.0412|731.6167;0.018|732.6202;0.0173|834.6119;0.0223|835.616;0.029	86.097;0.1429|104.107;0.4759|125.0004;0.1429|184.0739;0.2382	hybrid_search	LPC O-2:0	C10H24NO6P	0.6759		CCOCC(O)COP([O-])(=O)OCC[N+](C)(C)C	CJPBBYQNGXYPEB-UHFFFAOYNA-N	74.14	498307_CSHpos_EA_M3_CB	13057269	13768400	21032854	23404760	25258086	29280958	23227632	24830654	32955482	30573064	35386816	33845948	23023594	31398220	27133380	28493806	35455420	33690420	33638728	32242800	34654440	34191900	21641614	21857470	32277068	32272076	31321058	34809540
512	777.634	6.608	[M+H]+	TRUE	FALSE	1	0	0.71	1		71.086;0.0411|81.0704;0.0208|85.1019;0.0113|95.0862;0.0368|109.1019;0.0151|184.0753;0.0168|263.6575;0.0102|285.2429;0.0105|304.1851;0.0402|313.2766;0.1563|314.2789;0.0944|323.5519;0.0096|341.3065;0.0966|342.3104;0.1157|386.2799;0.015|579.5351;0.04|580.5435;0.2124|618.2154;0.0118|653.6047;0.035|674.7835;0.0105	117.0548;0.3845|313.2737;0.3845|355.2843;0.2309	hybrid_search	MGDG 2:0_16:0	C27H50O10	0.6283		CCCCCCCCCCCCCCCC(=O)OC(COC1OC(CO)C(O)C(O)C1O)COC(C)=O	VOQZLZCYTOYDFP-UHFFFAOYNA-N	99.29	498307_CSHpos_AD_F3_PON	6694391	5608029	9105669	9983993	10823469	10858351	10989788	11317675	10966632	9520062	12348828	13549320	9525010	10400183	10929678	10595513	11700474	10375920	11975851	11308773	11751905	11725237	7093386	5956181	11470305	12995856	10326455	10430505
513	268.266	1.004	[M+H]+	FALSE	TRUE	0.98	0	0.8	1	268.2632;65811072|269.2665;11828792|270.27;1125336|271.2731;67415	70.0658;0.0053|71.0815;0.021|72.0452;0.0098|72.7436;0.0023|79.0551;0.032|81.0707;0.0654|82.0661;0.0272|83.0797;0.0715|84.0807;0.0026|85.1021;0.0134|86.0608;0.0191|93.071;0.0395|95.0865;0.0754|96.0815;0.0135|97.0976;0.0429|98.9418;0.0024|100.0767;0.0047|107.0868;0.0255|109.1024;0.0312|110.0978;0.0057|111.1177;0.0108|121.1024;0.0291|123.1179;0.0103|123.1746;0.0024|135.1181;0.022|149.1332;0.0034|156…	81.0699;0.2106|95.0855;0.1931|226.2529;0.3506|238.2529;0.1053|256.2635;0.1404	hybrid_search	SPB 16:0;2O	C16H35NO2	0.5439		CCCCCCCCCCCCCC(O)C(N)CO	ZKLREJQHRKUJHD-UHFFFAOYNA-N	99.86	Ding098_MX591366_posCSH_900483-010-012	14189920	12133493	18218040	17874916	17270978	21193224	18839842	21698032	22822394	22402868	26689494	26433948	17706610	19201086	20969484	21649866	26843814	24552320	22921860	23165304	21096016	22875174	18386224	16073197	21121226	24026560	17146968	19440136
515	1569.19	5.405	[M+H]+	TRUE	FALSE	0.98	0	0.8	1		71.0739;0.0086|86.0975;0.0792|98.9855;0.0082|104.1083;0.0105|125.0014;0.0429|184.0754;0.6737|185.0791;0.0466|198.0915;0.0097|734.5793;0.0321|735.5821;0.0265|834.6118;0.0285|835.6154;0.0334	86.097;0.1429|104.107;0.4759|125.0004;0.1429|184.0739;0.2382	hybrid_search	LPC O-2:0	C10H24NO6P	0.6395		CCOCC(O)COP([O-])(=O)OCC[N+](C)(C)C	CJPBBYQNGXYPEB-UHFFFAOYNA-N	74.43	498307_CSHpos_EA_F4_CB	15275020	13822812	14715263	18761596	21174070	19781308	23849970	24244758	24708972	30079672	19762262	32556064	24923832	32985886	29851400	29641734	30513414	35585876	32492638	35437800	39662680	34771524	26347102	20405462	35803800	36920508	32126450	30943656
516	841.704	7.13	[M+H]+	TRUE	FALSE	0.98	0	0.83	1		71.0858;0.003|71.5106;0.0043|81.0699;0.0106|82.0657;0.0041|83.0853;0.0056|86.0966;0.0032|93.07;0.0043|93.511;0.0107|95.0855;0.0129|97.1013;0.0049|109.101;0.01|121.1012;0.0038|123.117;0.0039|135.1166;0.0043|184.0732;0.0282|202.8213;0.0047|210.4011;0.0032|252.2684;0.0454|253.272;0.0297|262.2533;0.004|264.2683;0.2932|265.2719;0.1736|266.2856;0.0035|278.2848;0.0109|279.2867;0.0031|282.2804;0.0228|283…	264.2686;0.0714|276.2686;0.1667|294.2791;0.0714|642.6183;0.0953|654.6183;0.1905|672.6289;0.1667|834.6818;0.2379	hybrid_search	HexCer 19:2;2O/25:1;O	C50H93NO9	0.6848		CCCCCCCCCCCCC\C=C/CCCCCCCCC(O)C(=O)NC(COC1OC(CO)C(O)C(O)C1O)C(O)\C=C\CC\C=C\CCCCCCCCCC	LKNYGCVSJJKWQS-QPAZPACINA-N	91.57	498307_CSHpos_LA_M6_BG	2330801	2804296	5170009	4592986	5626770	5588771	5640297	5473649	6500447	6696806	6326348	5461640	5792297	5607395	6335649	6302381	6518873	6705314	6102505	6935895	5996602	5952686	3255346	3336959	6412910	6212565	6758015	6357938
517	773.597	6.284	[M+H]+	TRUE	FALSE	0.98	0.14	0.7	1		86.0966;0.072|124.9999;0.0196|146.9818;0.0964|184.0735;0.5367|185.0765;0.0277|202.7994;0.0058|579.5341;0.0278|580.5388;0.0101|601.517;0.0338|602.5194;0.0161|725.5078;0.0484|726.5151;0.0198|762.6024;0.0513|763.6036;0.0343	184.0733;0.9901|725.5017;0.0099	hybrid_search	SM 8:1;2O/30:8	C43H71N2O6P	0.6115		CCC\C=C\C(O)C(COP([O-])(=O)OCC[N+](C)(C)C)NC(=O)CCCC\C=C/C\C=C/C\C=C/C\C=C/C\C=C/C\C=C/C\C=C/C\C=C/CC	XBZRXPLIHHCJHG-OZMVAXHLNA-N	99.43	498307_CSHpos_EA_F2_MD	9348888	10936177	14013264	13351121	15041752	15765863	16419262	17260132	16958152	14679797	19027256	20074660	13739811	15821870	16143876	16301519	17334408	19265164	16982856	19847650	16387377	17752180	10325953	9932686	16585373	17677754	16194126	14855341
519	1576.22	6.272	[M+H]+	FALSE	FALSE	0.9	0.4	1.6	1	1576.2251;65392724|1577.229;63245580|1578.2321;33936048|1579.2351;12354967|1580.2346;4283943|1581.233;1108178	71.073;0.0094|86.0965;0.0792|98.9843;0.0086|104.107;0.0102|124.9998;0.044|184.073;0.6812|185.0766;0.0411|198.0889;0.0114|788.6161;0.0565|789.6192;0.0584	184.0733;0.9901|789.6269;0.0099	hybrid_search	SM 8:0;2O/34:5	C47H87N2O6P	0.6743		CCCCCC(O)C(COP([O-])(=O)OCC[N+](C)(C)C)NC(=O)CCCCCCCCCCCCCCCCC\C=C/C\C=C/C\C=C/C\C=C/C\C=C/CC	NOBHOWNKEOJSJI-HJNKVCFRNA-N	24.86	Ding130_MX591366_posCSH_900483-009-008	49329	0	0	139104	0	0	0	0	111562	0	59935	0	0	0	0	119618	0	0	87395	0	415724	0	0	0	0	0	0	112503
521	796.592	5.233	[M+Na]+	FALSE	FALSE	0.99	0.25	0.83	1	796.5955;65311400|797.5987;33263372|798.6021;9152521|799.6052;1692498|800.6083;233351	81.0709;0.0103|86.0976;0.0721|91.0554;0.0074|95.0867;0.0082|120.9678;0.039|125.0015;0.0388|164.0105;0.0338|184.0759;0.7059|487.2308;0.0076|655.5157;0.0263|753.4927;0.0506	184.0733;0.9901|655.5172;0.0099	hybrid_search	SM 8:0;2O/24:2	C37H73N2O6P	0.6375		CCCCCCC\C=C/C\C=C/CCCCCCCCCCCC(=O)NC(COP([O-])(=O)OCC[N+](C)(C)C)C(O)CCCCC	YIYSUXXJVKDXGA-NFYLBXPENA-N	98.43	498307_CSHpos_EA_F2_HC	19446760	21786024	21415156	31443718	32744674	28305766	26674326	30261446	29177766	35796388	34339528	30223478	29603190	34429656	28772668	36017412	29131818	33798164	29107074	35968936	30166584	33009026	22985230	18632404	33830236	35047656	33506758	30917214
524	755.63	6.175	[M+H]+	TRUE	FALSE	0.99	0.36	0.75	1		71.0865;0.0127|79.0553;0.0098|81.071;0.0271|82.0692;0.0096|83.0866;0.0138|84.0901;0.003|85.0294;0.0028|85.1024;0.0104|91.0555;0.003|93.0711;0.0125|94.0744;0.0023|95.0868;0.0281|96.09;0.0054|97.0934;0.0161|105.071;0.0029|107.0872;0.008|109.1027;0.0141|111.118;0.0046|119.0872;0.0026|121.1029;0.0117|122.106;0.0026|123.1186;0.008|133.1027;0.0036|135.1186;0.0088|149.1343;0.0032|236.2398;0.0048|237.243…	264.2686;0.1144|276.2686;0.5712|294.2791;0.1144|310.3105;0.0572|568.5457;0.0572|586.5562;0.0572|604.5668;0.0286	hybrid_search	HexCer 19:2;2O/20:1	C45H83NO8	0.5283		CCCCCCCCCC\C=C\CC\C=C\C(O)C(COC1OC(CO)C(O)C(O)C1O)NC(=O)CCCCCCCCC\C=C/CCCCCCCC	NLAVZQCEQISYJE-YIYJSWDJNA-N	96.71	498307_CSHpos_LA_M6_BG	7937916	6800430	8614782	7729218	9687732	10445145	10020215	10142899	11131587	12116431	10018347	11650506	9572086	11371466	9906156	11379038	12081356	10546049	10339465	11541601	9834467	11639335	7289781	7556945	10682746	10023792	10242416	10351598
526	244.193	0.503	[M+H]+	FALSE	FALSE	0.93	0	0.67	1	244.1909;64856984|245.1908;9490568|246.1969;729024|247.1986;46623	81.0709;0.0316|83.0865;0.0312|93.071;0.0094|95.0866;0.0236|97.0913;0.0289|100.0768;0.006|107.0868;0.0209|109.1026;0.0057|111.0819;0.01|114.0929;0.0075|121.1027;0.0188|124.1136;0.0089|125.0977;0.0066|135.1185;0.0058|138.1294;0.0075|163.1501;0.063|173.1344;0.0155|180.1769;0.0996|181.1608;0.0262|190.1615;0.0059|198.1876;0.0277|208.1723;0.014|209.1562;0.0057|226.1829;0.5047|226.2361;0.0053|227.1669;0…	180.1747;0.232|198.1853;0.174|216.1958;0.116|234.2064;0.058|376.321;0.0145|394.3316;0.116|412.3421;0.2896	hybrid_search	Cer 12:0;3O/12:1;(2OH)	C24H47NO5	0.5583		CCCCCCCCC(O)C(O)C(CO)NC(=O)C(O)CC\C=C/CCCCCC	FTPNPIGSIDJBEP-OWBHPGMINA-N	100	Ding148_MX591366_posCSH_900483-011-033	7408301	7647618	9024540	8974918	9040839	8461092	7862407	9205964	12323883	12312074	9153665	10279970	10858621	10883405	11130285	10966997	10719572	11859541	11875941	11429771	11650567	11361564	6794932	7663724	10532564	9976624	12832102	14807830
529	1066.93	10.31	[M+H]+	FALSE	FALSE	0.97	0.27	1.57	1	1066.9347;64715460|1067.9376;46453276|1068.9407;17763626|1069.9496;5683229|1070.9543;983735|1071.9551;162361	75.4265;0.0066|81.0708;0.0096|82.066;0.009|83.0864;0.0086|95.0869;0.0083|124.738;0.0059|238.8572;0.0065|252.272;0.0721|264.271;0.5236|282.2822;0.0393|304.2011;0.0339|401.8093;0.0068|602.5912;0.0443|604.6058;0.0092|618.6177;0.0111|620.6003;0.0146|630.6259;0.1085|648.6332;0.0373|655.7429;0.0121|851.3246;0.0073|1048.9254;0.0253	252.2686;0.0714|264.2686;0.1667|282.2791;0.0714|618.6183;0.0953|630.6183;0.1905|648.6289;0.1667|810.6818;0.2379	hybrid_search	HexCer 18:1;2O/24:0;O	C48H93NO9	0.7179		CCCCCCCCCCCCCCCCCCCCCCC(O)C(=O)NC(COC1OC(CO)C(O)C(O)C1O)C(O)\C=C\CCCCCCCCCCCCC	ZXWQZGROTQMXME-JMUUFCRMNA-N	85.71	498307_CSHpos_LA_M2_MD	397584	332059	571110	628726	743663	903635	772530	861583	935617	979361	965944	1010940	1134506	797033	995934	1029700	839079	902234	1040967	1210729	915237	993815	517462	494507	941300	988427	899286	971693
532	1486.18	6.677	[M+H]+	FALSE	FALSE	0.99	0	0.88	1	1486.1782;64465508|1487.1819;62886316|1488.1852;29770696|1489.1879;10849083|1490.1884;3277603|1491.187;1533756	71.0864;0.0086|79.0551;0.0109|81.0684;0.0382|83.0864;0.0297|85.1022;0.0055|91.0551;0.0033|93.071;0.013|95.0847;0.0404|97.0909;0.0377|105.0708;0.0022|107.0868;0.0131|109.1025;0.0212|111.1093;0.0134|119.0866;0.0025|121.1025;0.0207|123.1182;0.0099|125.1116;0.0055|133.1029;0.0034|135.1183;0.0182|137.1336;0.0025|139.1135;0.0027|149.1341;0.0085|151.1496;0.0022|155.0121;0.0044|163.15;0.0045|247.2453;0.0…	339.2894;0.4878|367.3207;0.4878|631.5671;0.0244	hybrid_search	BMP 18:1_20:1	C44H83O10P	0.5454		CCCCCCCC\C=C/CCCCCCCCCC(=O)OC(CO)COP(O)(=O)OCC(CO)OC(=O)CCCCCCC\C=C/CCCCCCCC	AKDCGBBGALDAOL-HWSICPKZNA-N	68.29	498307_CSHpos_LA_F7_MD	6793366	6207187	10325376	11520830	9679054	13365863	15265022	11376334	14187076	15242183	15353425	15743031	15941117	17160664	16369887	13614036	12979291	15547007	14268555	17271226	14968338	15134003	10418567	9865184	17218310	15301138	14935113	18053490
536	840.583	5.423	[M+H]+	FALSE	FALSE	0.94	0.46	0.32	1	840.5862;63845052|841.5892;34028360|842.5928;8926324|843.5948;2141206|844.5983;804294|845.5966;612786	71.0864;0.0374|72.8397;0.0163|79.0551;0.0214|81.0708;0.0547|83.0865;0.0207|85.1021;0.0299|88.0404;0.0129|91.0553;0.0412|93.071;0.0282|95.0841;0.0566|97.1024;0.0175|99.0815;0.005|105.0711;0.0269|107.0866;0.0141|109.1025;0.0259|111.118;0.0092|117.0713;0.0086|119.0869;0.0282|121.1024;0.0148|123.1183;0.0126|131.0869;0.0121|133.1027;0.0175|135.1184;0.0073|137.1339;0.0046|145.1027;0.0079|147.119;0.012|…	655.566;1.0	hybrid_search	PI 40:4	C49H87O13P	0.5401		CCCCCCCCCCCCCC(=O)OCC(COP(O)(=O)OC1C(O)C(O)C(O)C(O)C1O)OC(=O)CCCCCCCCCCCC\C=C/C\C=C/C\C=C/C\C=C/CC	HZCIDWQHZLCTQU-WNXRHBFNNA-N	99.43	498307_CSHpos_EA_F1_HT	24439328	27176790	23033822	31739300	30674770	37110500	35400392	32916278	32443676	36918468	31589350	35325240	35629152	34480988	33992808	38046260	36908992	37963944	33846832	33604444	37130856	35346572	31289560	32599458	38487684	35432264	32018494	30843150
538	813.671	6.534	[M+H]+	TRUE	FALSE	0.98	0.18	0.75	1		81.07;0.0096|82.0651;0.0094|83.0854;0.0042|86.0965;0.0098|93.0698;0.0038|95.0855;0.0097|109.1012;0.0048|121.1009;0.0049|125.0002;0.0054|135.117;0.0043|184.0733;0.0996|250.2527;0.0036|251.256;0.0037|252.2684;0.0405|253.2719;0.0225|264.2686;0.3293|265.2719;0.2007|282.279;0.0308|283.2828;0.0153|368.3885;0.0036|603.5905;0.0104|614.5891;0.0086|615.5941;0.0536|617.6083;0.0077|632.6281;0.007|633.6309;0.…	252.2686;0.1144|264.2686;0.5712|282.2791;0.1144|368.3887;0.0572|614.624;0.0572|632.6345;0.0572|650.6451;0.0286	hybrid_search	HexCer 18:1;2O/24:0	C48H93NO8	0.5662		CCCCCCCCCCCCCCCCCCCCCCCC(=O)NC(COC1OC(CO)C(O)C(O)C1O)C(O)\C=C\CCCCCCCCCCCCC	POQRWMRXUOPCLD-MHAUTQJVNA-N	86.43	498307_CSHpos_LA_M8_TL	2593995	2688885	4255487	4221952	4111694	4375956	4153845	4069799	4478838	4478009	5083992	4781001	3743984	3836825	3959918	4373501	4347953	3932706	4492904	4289112	4201764	4396905	2614062	2448742	4005141	3967879	3668546	4293210
540	1577.23	6.27	[M+H]+	TRUE	FALSE	0.9	0.4	1.6	1		71.0731;0.0093|86.0965;0.0771|98.9843;0.0071|104.107;0.0095|124.9999;0.04|184.0733;0.6609|185.0768;0.0388|198.0892;0.0114|788.6158;0.0727|789.6198;0.0733	184.0733;0.9901|789.6269;0.0099	hybrid_search	SM 8:0;2O/34:5	C47H87N2O6P	0.6822		CCCCCC(O)C(COP([O-])(=O)OCC[N+](C)(C)C)NC(=O)CCCCCCCCCCCCCCCCC\C=C/C\C=C/C\C=C/C\C=C/C\C=C/CC	NOBHOWNKEOJSJI-HJNKVCFRNA-N	25.14	Ding130_MX591366_posCSH_900483-009-008	0	0	102833	98054	0	0	62675	0	0	79249	93749	123643	0	0	0	110978	0	0	0	0	0	0	0	63193	0	0	0	79474
541	1552.15	5.538	[M+H]+	FALSE	FALSE	0.93	0.4	0.5	1	1552.1543;63239220|1553.1576;60372868|1554.161;35256852|1555.1639;11099029|1556.1694;3320810	86.0976;0.0648|125.0015;0.0339|184.0758;0.7327|185.0791;0.0149|760.5954;0.1336|761.5989;0.0127|762.6005;0.0074	184.0733;0.9901|761.5956;0.0099	hybrid_search	SM 8:0;2O/32:5	C45H83N2O6P	0.6646		CCCCCC(O)C(COP([O-])(=O)OCC[N+](C)(C)C)NC(=O)CCCCCCCCCCCCCCC\C=C/C\C=C/C\C=C/C\C=C/C\C=C/CC	SQMGYDNMNAZWFA-HJNKVCFRNA-N	74.86	498307_CSHpos_LA_F4_CT	23491692	26120368	26225770	29167918	26402722	33274796	28608644	31189826	34274664	37769288	37220904	37489980	34622900	36346304	42954416	33572208	37685004	35465996	33761440	36276632	40107004	39181712	40317340	37443384	37337456	35252556	44461996	42124412
545	1565.22	5.38	[M+H]+	FALSE	FALSE	0.98	0	1.25	1	1565.2194;62956596|1566.2234;66370308|1567.2273;33982544|1568.2317;12888410|1569.2281;5332149|1570.2355;300176	71.0738;0.0093|86.0974;0.0816|98.9853;0.0104|104.1081;0.0146|125.0012;0.0458|184.0751;0.7146|185.0787;0.0412|198.091;0.0078|731.615;0.016|732.6189;0.0145|834.6097;0.0203|835.6132;0.0239	86.097;0.1429|104.107;0.4759|125.0004;0.1429|184.0739;0.2382	hybrid_search	LPC O-2:0	C10H24NO6P	0.6718		CCOCC(O)COP([O-])(=O)OCC[N+](C)(C)C	CJPBBYQNGXYPEB-UHFFFAOYNA-N	74.14	498307_CSHpos_EA_M3_CB	12543497	13928644	22069322	23052756	24248460	31123670	24574148	24752994	32708790	31246518	34802416	34229532	25667132	31891968	28584300	29557740	32846876	33407064	34553608	32758272	33979036	34069324	21096826	22038404	32305668	33618896	30763186	37551240
546	1487.18	6.676	[M+H]+	TRUE	FALSE	0.99	0	0.88	1		71.0864;0.0081|79.0551;0.0105|81.0677;0.0375|82.0739;0.0027|83.0865;0.0317|85.1022;0.0069|91.055;0.003|93.071;0.0121|95.0867;0.0371|96.0902;0.0035|97.0927;0.0388|107.0868;0.0116|109.1024;0.0214|111.1181;0.0106|121.1026;0.0183|123.1181;0.0094|125.1335;0.0027|135.1183;0.0152|136.1215;0.0027|149.1341;0.0077|155.012;0.0045|163.1493;0.0031|198.658;0.0031|266.2873;0.0094|267.2905;0.0027|275.2762;0.0036…	292.3003;0.1053|367.3208;0.5261|390.2772;0.2633|615.5711;0.1053	hybrid_search	PE O-18:2_20:1	C43H82NO7P	0.5093		CCCCCCCC\C=C/CCCCCCCCCC(=O)OC(COCCCCCCCC\C=C/C\C=C/CCCCC)COP(O)(=O)OCCN	VBHVWWDERMHMNQ-RQOIEFAZNA-N	68.14	498307_CSHpos_LA_F7_MD	6448450	5824991	8405125	10426944	8841604	12281650	14550880	10680514	14330762	14305553	14793144	14726222	14371660	15164023	14709386	12442443	13344641	15588086	13339189	15772151	13676634	13911457	9448359	9800140	16231539	14305035	13351513	16874328
547	818.599	6.185	[M+H]+	FALSE	FALSE	0.92	0.65	0.31	1	818.6014;62725120|819.6047;29748790|820.6059;8253244|821.6045;2672072|822.61;5891059|823.6155;3065022	70.3969;0.0136|71.0863;0.0305|79.055;0.0053|81.0707;0.0409|83.0864;0.0313|85.102;0.0247|88.0403;0.0078|93.0707;0.0074|95.0865;0.0499|97.1023;0.0292|105.071;0.0037|107.0868;0.0053|109.1023;0.029|111.118;0.0142|120.9674;0.0609|121.1023;0.0096|123.118;0.0142|125.1337;0.0036|135.1181;0.0099|137.1339;0.0063|145.9994;0.0051|149.1337;0.0055|155.0118;0.0048|164.01;0.0724|184.0755;0.0168|185.0787;0.0068|1…	633.5818;1.0	hybrid_search	PI 38:1	C47H89O13P	0.5013		CCCCCCCCCCCC(=O)OCC(COP(O)(=O)OC1C(O)C(O)C(O)C(O)C1O)OC(=O)CCCCCCCCCCCCC\C=C/CCCCCCCCCC	SLDXDHHDBBOLRC-ZCXUNETKNA-N	99.29	498307_CSHpos_EA_F5_MD	9370777	8528960	12260858	11667992	15339812	15077037	14437042	14809720	17347828	15343476	20076126	17585942	16945212	15925221	19443448	20319834	17779640	18785594	17982500	18400632	18852528	18447070	13399281	13779107	18080148	18275844	15530454	18255886
552	838.681	7.314	[M+H]+	FALSE	FALSE	0.95	0.29	1.5	1	838.6873;62351268|839.6919;31542663|840.6938;9923042|841.6951;1604139	71.0738;0.013|72.846;0.008|86.0974;0.1066|87.1006;0.0123|93.185;0.0958|102.36;0.0037|120.2676;0.0033|146.9835;0.0978|168.9221;0.0032|200.9171;0.0142|202.0841;0.0032|203.0548;0.0128|209.668;0.0378|264.2739;0.0054|265.2751;0.0056|376.6954;0.0035|393.3977;0.0043|486.3457;0.0699|496.33;0.0072|514.3375;0.0078|615.64;0.0053|654.6218;0.0378|655.5302;0.0037|655.6266;0.2289|656.635;0.004|676.6328;0.0191|7…	86.0964;0.05|146.9818;0.2|327.2524;0.2|349.235;0.3|473.2275;0.25	hybrid_search	PC 16:0	C24H48NO8P	0.6454		CCCCCCCC(=O)OCC(COP([O-])(=O)OCC[N+](C)(C)C)OC(=O)CCCCCCC	YHIXRNNWDBPKPW-UHFFFAOYNA-N	99.57	498307_CSHpos_LA_F4_PON	11432557	12040527	12698795	14365960	15149825	19057504	17152796	20225310	20626148	18070736	22165984	20059690	16962332	18404698	20440078	21481854	23701280	22497672	19289696	23634736	19690938	21151902	15024754	15908928	21754778	20070406	22085016	23457782
553	546.53	5.731	[M+H]+	FALSE	TRUE	0.95	0	0.71	1	546.5321;62306480|547.5354;25505870|548.5387;5144847|549.544;700341	81.071;0.0124|82.0662;0.0233|95.0867;0.013|109.1024;0.008|121.1028;0.0074|250.2563;0.0658|262.2565;0.7325|280.2672;0.0945|284.2988;0.0125|516.5194;0.0087|528.5219;0.0219	250.2529;0.1177|262.2529;0.588|280.2635;0.1177|284.2948;0.0589|528.5139;0.0589|546.5245;0.0589	hybrid_search	Cer 18:2;2O/18:0	C36H69NO3	0.801		CCCCCCCCCCCCCCCCCC(=O)NC(CO)C(O)\C=C\CC\C=C\CCCCCCCCC	WNPWDGNHTKGEDS-LLRUVXLENA-N	99	498307_CSHpos_AD_F8_CT	8077549	9860031	10765155	15700210	14802207	15952153	15623777	12864203	15154548	16443329	15781403	15136534	16925906	12925943	14562522	14978864	14017716	14156887	15370639	15572465	14219340	15103358	9232186	10186909	13584938	14920072	13472376	14743457
559	815.721	7.777	[M+H]+	TRUE	FALSE	0.97	0	0.62	1		81.0708;0.0067|82.0662;0.0088|86.0974;0.0053|95.0866;0.0061|184.0755;0.0804|200.6234;0.0044|252.2719;0.0194|253.2751;0.0237|254.2789;0.0082|264.2719;0.2006|265.2752;0.2501|266.2786;0.1163|267.2816;0.0191|282.2827;0.0186|283.2859;0.0248|284.2885;0.0123|285.2922;0.0042|369.396;0.006|370.4004;0.0033|615.6332;0.0091|616.6376;0.0084|617.6426;0.0213|619.6564;0.0043|633.6418;0.016|634.648;0.0176|635.651…	266.2842;0.0715|278.2842;0.357|296.2948;0.0715|792.7228;0.143|810.7334;0.357	hybrid_search	Cer 19:1;2O/34:4;2O	C53H97NO5	0.5403		CCCCCCCCCCCCCC\C=C\C(O)C(CO)NC(=O)CCCCCCCCC\C=C/C\C=C/CCCCCOC(=O)CCCCCCC\C=C/CCCC	GRFNXKIVFZTDLS-JONOIYKQNA-N	87.29	498307_CSHpos_EA_F3_PON	2730396	3667917	1851877	3636837	7233323	6656975	5015663	4100326	6980697	6757974	7905359	4983479	4106213	4474642	5088856	4931224	4217595	4987130	5314198	2074914	3797145	5366643	3356305	3484348	4667955	4442030	4118732	4718399
560	1620.38	6.954	[M+H]+	FALSE	FALSE	0.99	0	0.86	1	1620.3784;61868544|1621.3818;66160772|1622.3787;36990269|1623.3845;15606148|1624.3925;4271813|1625.392;1846262	81.0708;0.0072|82.0661;0.0061|95.0865;0.006|252.2714;0.0405|253.2752;0.0087|264.2716;0.4417|265.2751;0.1038|282.2824;0.0473|283.2856;0.0108|600.614;0.0049|612.6147;0.0276|613.618;0.0201|614.6302;0.0049|615.634;0.005|630.6255;0.0666|631.6287;0.0511|792.6804;0.0768|793.6837;0.0708	252.2686;0.1177|264.2686;0.588|282.2791;0.1177|366.373;0.0589|612.6078;0.0589|630.6183;0.0589	hybrid_search	Cer 18:1;2O/24:1	C42H81NO3	0.6673		CCCCCCCCCCCCC\C=C\C(O)C(CO)NC(=O)CCCCCCCCCCC\C=C/CCCCCCCCCC	HZPUWSUHFOTSAY-AKTWBEBINA-N	62.71	498307_CSHpos_LA_F7_MD	7043419	7981916	9479673	11718933	12375195	14220694	15700237	15428334	14969802	16290166	17335614	18327196	16358928	17816782	17879204	18624612	16798348	21575386	16751584	19004202	16613630	18126916	12241424	11065738	21443264	17505206	21109202	20353118
569	640.63	7.115	[M+H]+	FALSE	TRUE	0.98	0	0.75	1	640.6328;61048276|641.6363;27593166|642.6396;6206336|643.6419;1178163	70.0661;0.0139|71.0865;0.0069|81.071;0.0337|83.0866;0.0261|85.1022;0.0069|95.0867;0.0398|97.1024;0.0226|109.1026;0.0239|111.1185;0.0087|123.1185;0.0085|240.2715;0.0048|254.2875;0.0222|266.2878;0.1281|284.2986;0.1432|302.3095;0.0071|338.3452;0.0066|356.3567;0.034|574.6012;0.0046|604.6103;0.0384|622.6213;0.4155|622.8646;0.0044	60.0444;0.0589|254.2842;0.1177|266.2842;0.588|284.2948;0.1177|308.2948;0.0589|326.3054;0.0589	hybrid_search	Cer 18:0;2O/2:0	C20H41NO3	0.7008		CCCCCCCCCCCCCCCC(O)C(CO)NC(C)=O	CRJGESKKUOMBCT-UHFFFAOYNA-N	99.71	498307_CSHpos_EA_F3_PON	2746251	2501680	3763382	5314779	4170613	4954238	5046144	5649791	6429734	5760037	5552985	5740191	5059285	6074056	5037713	5158057	5724092	7256241	6144567	6727926	5619778	6106917	3062704	3059173	6326290	5817802	5111155	5528144
574	1553.16	5.539	[M+H]+	TRUE	FALSE	0.93	0.2	0.44	1		86.0975;0.0623|125.0015;0.0337|184.0754;0.7156|185.0791;0.0466|760.5952;0.0739|761.5988;0.0677	184.0733;0.9901|761.5956;0.0099	hybrid_search	SM 8:0;2O/32:5	C45H83N2O6P	0.7281		CCCCCC(O)C(COP([O-])(=O)OCC[N+](C)(C)C)NC(=O)CCCCCCCCCCCCCCC\C=C/C\C=C/C\C=C/C\C=C/C\C=C/CC	SQMGYDNMNAZWFA-HJNKVCFRNA-N	74.71	498307_CSHpos_LA_F4_CT	22440886	26836388	22255048	30315510	28415036	31505000	26451458	30069850	36859804	39947796	33312452	35052884	32332554	33636872	38239232	31657260	34927780	32363096	38038036	34285640	38647216	34122228	36431304	39586024	39361588	32106434	38715628	41623820
580	824.779	10.765	[M+H]+	FALSE	FALSE	0.99	0	0.83	1	824.7703;59692864|825.7733;34150464|826.7764;9806667|827.7791;2019041|828.7838;261841	71.0863;0.0721|81.0708;0.0524|83.0864;0.0451|85.1021;0.0621|95.0866;0.0898|97.1022;0.0257|109.1024;0.0447|111.1183;0.0083|123.1182;0.026|125.1337;0.0052|137.1343;0.0136|151.1498;0.0053|239.2397;0.0393|313.2765;0.0094|523.4799;0.0094|551.5098;0.4839|579.5413;0.0078	239.2373;0.0477|551.5034;0.9523	hybrid_search	PE 16:0_16:0	C37H74NO8P	0.5742		CCCCCCCCCCCCCCCC(=O)OCC(COP(O)(=O)OCCN)OC(=O)CCCCCCCCCCCCCCC	SLKDGVPOSSLUAI-UHFFFAOYNA-N	100	Ding002_MX591366_posCSH_900483-011-113	2452419	2722777	5118583	8603216	12684113	15578631	16396272	18287168	19725826	19433998	15386049	15714738	13732553	12582978	11230318	8891620	7816862	5938471	5411899	4539905	3964929	4189125	2489909	2761049	4349490	3915575	4346583	4411761
582	870.706	7.601	[M+H]+	FALSE	FALSE	0.95	0.15	0.6	1	870.7067;59020868|871.71;33321062	86.0976;0.0737|125.0015;0.0399|184.0758;0.8864	86.097;0.1429|104.107;0.4759|125.0004;0.1429|184.0739;0.2382	hybrid_search	LPC O-2:0	C10H24NO6P	0.7658		CCOCC(O)COP([O-])(=O)OCC[N+](C)(C)C	CJPBBYQNGXYPEB-UHFFFAOYNA-N	39.29	498307_CSHpos_AD_F3_MD	1839707	2122445	2745810	3926781	4316691	5049347	5411205	5011912	5382975	5747181	5345665	6099938	6297499	6002178	6527632	5906394	6589366	6529604	7049753	7044426	5826391	6968074	2825749	3315005	6044102	7581919	6646195	5904370
584	1550.23	6.098	[M+H]+	FALSE	FALSE	0.98	0	0.75	1	1550.2327;58828816|1551.2355;53091220|1552.2394;28716916|1553.2419;8944010|1554.2528;3342550|1555.2504;677627	71.0738;0.0083|86.0974;0.0827|104.1081;0.0113|125.0013;0.0413|184.0752;0.7247|198.0914;0.0103|762.6096;0.0606|788.6254;0.0608	86.097;0.1429|104.107;0.4759|125.0004;0.1429|184.0739;0.2382	hybrid_search	LPC O-2:0	C10H24NO6P	0.7118		CCOCC(O)COP([O-])(=O)OCC[N+](C)(C)C	CJPBBYQNGXYPEB-UHFFFAOYNA-N	74.43	498307_CSHpos_AD_F4_PON	14677612	16545922	21659796	24231360	29059386	27140772	25764108	28384878	32783558	36224472	30269366	32565520	25516486	33196104	30661334	39397352	28236160	32298614	32294272	34427844	40230460	34137212	21525556	24372442	35477584	37952488	28497736	29014318
585	1430.11	6.026	[M+H]+	FALSE	FALSE	0.98	0.18	0.75	1	1430.1141;58771184|1431.1177;52576132|1432.1205;23788242|1433.1245;9313071|1434.1173;3093885|1435.1195;2973801	71.0863;0.01|79.0551;0.0122|81.0677;0.0436|83.0864;0.0335|85.1021;0.0076|91.0551;0.0042|93.0709;0.0177|95.0866;0.0442|97.0902;0.0365|107.0867;0.0139|109.1024;0.0248|111.1062;0.0144|121.1025;0.0271|123.1181;0.0091|135.1183;0.0203|149.1341;0.0102|155.0125;0.0041|163.1494;0.004|247.2447;0.0065|265.2562;0.0117|266.2872;0.0149|279.2709;0.0109|292.303;0.0189|305.2874;0.0054|308.2977;0.0081|313.2772;0.0…	292.3003;0.1053|339.2896;0.5261|390.2772;0.2633|587.5398;0.1053	hybrid_search	PE O-18:2_18:1	C41H78NO7P	0.5876		CCCCCCCC\C=C/CCCCCCCC(=O)OC(COCCCCCCCC\C=C/C\C=C/CCCCC)COP(O)(=O)OCCN	KTJAFMBXBPVGGI-LTEAFHAINA-N	70	498307_CSHpos_LA_F7_MD	4035028	4131474	5197905	6494606	7415961	9065607	9073077	7510309	7501015	10404879	9948072	11004015	9018763	10170520	8496299	11179428	10568734	8681531	10380677	10391385	8641691	8359813	7270841	6269347	9129033	11758448	10094500	10974025
587	837.619	5.378	[M+H]+	TRUE	FALSE	0.97	0	1.2	1		86.0975;0.0699|87.1008;0.0188|98.9852;0.006|104.1083;0.0067|125.0014;0.0352|127.0057;0.0058|184.0761;0.547|185.0791;0.1674|186.08;0.1096|187.0836;0.011|652.5465;0.0226	86.097;0.1429|104.107;0.4759|125.0004;0.1429|184.0739;0.2382	hybrid_search	LPC O-2:0	C10H24NO6P	0.5946		CCOCC(O)COP([O-])(=O)OCC[N+](C)(C)C	CJPBBYQNGXYPEB-UHFFFAOYNA-N	99.29	498307_CSHpos_EA_M7_BG	24716984	22896636	32606890	30225976	31518694	31810904	31619148	36340628	32555054	33239838	39223132	38178712	29807798	34784224	33794804	38915616	35634856	35745028	35922500	35295888	39882672	33202392	25934638	25884460	35847100	36966844	37611668	36178832
588	808.635	6.523	[M+Na]+	FALSE	FALSE	0.95	0.15	1	1	808.6364;58472280|809.6396;29430190|810.6435;7873959|811.646;1468561	79.0553;0.0026|81.0707;0.0125|82.0661;0.0065|83.0864;0.0033|86.0974;0.0025|89.8468;0.1057|93.0709;0.0071|95.0867;0.0112|107.0864;0.0024|109.1026;0.0036|121.1026;0.007|135.1183;0.0038|184.0755;0.0276|185.0789;0.0029|186.0811;0.003|201.0675;0.0076|202.1566;0.036|203.0553;0.0093|250.2551;0.0143|252.2713;0.0212|262.256;0.1424|264.2716;0.2297|280.2663;0.0141|282.2829;0.0275|417.3406;0.0037|418.3471;0.…	252.2686;0.1144|264.2686;0.5712|282.2791;0.1144|364.3574;0.0572|610.5927;0.0572|628.6032;0.0572|646.6138;0.0286	hybrid_search	HexCer 18:1;2O/24:2	C48H89NO8	0.5424		CCCCCCCCCCCCC\C=C\C(O)C(COC1OC(CO)C(O)C(O)C1O)NC(=O)CCCCCCCCCCC\C=C/C\C=C/CCCCCCC	HERULGHEQVQXKL-PKPBCWLKNA-N	99.57	498307_CSHpos_LA_M6_BG	15443195	16209866	20505198	19239046	19187474	24410746	24880482	22504974	25783650	23396520	26135110	22983404	20921002	23018658	26090610	26356338	27365426	27226534	25998866	24603094	26473418	28928584	25204194	20527454	25812134	26380534	24274156	27208964
594	1546.1	4.946	[M+H]+	FALSE	FALSE	0.98	0	1	1	1546.1073;57970948|1547.11;55476340|1548.113;29670738|1549.1224;14409323|1550.1242;7580134|1551.1338;911098	86.0974;0.0637|125.0013;0.0355|184.0751;0.7201|185.0789;0.0429|782.5791;0.0678|783.5821;0.07	184.0733;0.9901|783.58;0.0099	hybrid_search	SM 8:0;2O/34:8	C47H81N2O6P	0.7309		CCCCCC(O)C(COP([O-])(=O)OCC[N+](C)(C)C)NC(=O)CCCCCCCC\C=C/C\C=C/C\C=C/C\C=C/C\C=C/C\C=C/C\C=C/C\C=C/CC	QTCHWWORUXDNKH-QANVFNBYNA-N	85.71	498307_CSHpos_EA_F5_CT	14555808	12899785	19862324	24442432	25808844	27321058	20294070	30374806	23477392	29441764	32768420	36853900	26494508	33364272	39059456	32732138	35627876	34705988	35069032	41448808	35662168	27868056	26684002	27535540	29971282	39166248	35902232	34411596
601	280.094	0.385	[M+Na]+	FALSE	FALSE	0.82	0	0.17	1	280.0952;57702080|281.0987;4940652|282.0994;748255|283.1056;905112|284.1102;2434485|285.1133;339114	86.0974;0.0635|89.3166;0.0086|102.263;0.0089|104.1084;0.2803|131.6426;0.0088|153.0124;0.0088|162.0759;0.01|189.5457;0.0085|197.5624;0.0972|221.0206;0.4879|263.5074;0.0091|270.9831;0.0085	86.0964;0.0715|104.107;0.143|201.1484;0.0715|347.123;0.7141	hybrid_search	LPC 8:0	C16H34NO7P	0.7326		CCCCCCCC(=O)OCC(O)COP([O-])(=O)OCC[N+](C)(C)C	ZVPMBHRQDPDKEF-UHFFFAOYNA-N	30	498307_CSHpos_EA_M7_OB	34887	0	43277	60341	55881	84238	37111	34511	71828	60706	71874	70383	48720	46180	56451	51013	65697	78331	59410	58633	55411	44518	48687	59156	75540	49249	112081	105956
603	1494.15	5.44	[M+H]+	FALSE	FALSE	0.98	0.12	0.83	1	1494.1465;57402264|1495.15;53872024|1496.1527;23209904|1497.156;8207991|1498.1622;2397068|1499.1624;416182	71.0731;0.0074|86.0965;0.0786|98.9842;0.0079|104.107;0.01|124.9999;0.0434|184.0731;0.7137|198.089;0.0095|734.5692;0.0674|760.5844;0.0622	86.097;0.1429|104.107;0.4759|125.0004;0.1429|184.0739;0.2382	hybrid_search	LPC O-2:0	C10H24NO6P	0.6922		CCOCC(O)COP([O-])(=O)OCC[N+](C)(C)C	CJPBBYQNGXYPEB-UHFFFAOYNA-N	24.86	Ding128_MX591366_posCSH_900483-013-048	30098720	2792027	0	691422	947481	0	0	0	0	0	0	730894	788843	516197	1842255	0	5356248	760862	0	0	0	0	615440	0	2773499	0	1948969	0
604	1602.17	5.563	[M+H]+	FALSE	FALSE	0.97	0	1	1	1602.1693;57148904|1603.1724;54769668|1604.1761;28953100|1605.1771;12599920|1606.1859;3940454	86.0973;0.0691|125.0011;0.0363|184.0752;0.7282|185.0786;0.0404|810.6095;0.0636|811.6125;0.0623	184.0733;0.9901|811.6114;0.0099	hybrid_search	SM 8:0;2O/36:8	C49H85N2O6P	0.7277		CCCCCC(O)C(COP([O-])(=O)OCC[N+](C)(C)C)NC(=O)CCCCCCCCCC\C=C/C\C=C/C\C=C/C\C=C/C\C=C/C\C=C/C\C=C/C\C=C/CC	MMQQWINNODHOPN-QANVFNBYNA-N	74.29	498307_CSHpos_EA_F4_HC	16295781	21073172	19707386	25882116	25122862	31107586	23505284	24513238	29261878	31469152	32172962	33695572	31236520	31060472	33374854	36612556	35119648	28189180	33984320	35228356	30688692	32794470	24064706	25931528	37076276	32293398	35858940	34800572
605	1490.17	6.071	[M+H]+	FALSE	FALSE	0.99	0	0.83	1	1490.1738;57109640|1491.1774;49110936|1492.1779;24424809|1493.1843;8938149|1494.1891;2265088|1495.181;564712	86.0974;0.0525|125.0012;0.0267|184.0758;0.7679|762.6092;0.1529	86.097;0.1429|104.107;0.4759|125.0004;0.1429|184.0739;0.2382	hybrid_search	LPC O-2:0	C10H24NO6P	0.6564		CCOCC(O)COP([O-])(=O)OCC[N+](C)(C)C	CJPBBYQNGXYPEB-UHFFFAOYNA-N	74.29	498307_CSHpos_EA_F6_TL	17684240	18729810	19547416	19676522	31256802	29688680	31768692	32647032	34906564	35539544	35862392	37518028	31767640	26981954	32012940	35341396	32208976	30364608	31091602	32040304	29583374	36454980	23144838	19882218	33439774	28801478	31708908	35308892
606	761.641	6.511	[M+H]+	TRUE	FALSE	0.95	0.33	2	1		71.0864;0.0218|81.0706;0.0106|83.0864;0.0314|85.1023;0.0199|86.0974;0.034|95.0868;0.0173|97.1025;0.0256|98.1055;0.0044|109.1023;0.013|111.1178;0.0111|125.0013;0.019|184.0755;0.4106|185.0789;0.0499|304.1662;0.0041|313.2773;0.1071|314.2805;0.0781|339.2921;0.0178|340.2964;0.021|368.3273;0.0051|563.5481;0.0188|564.5494;0.0795	184.0739;0.9804|313.2737;0.0196	hybrid_search	PC O-16:0	C24H50NO7P	0.6147		CCCCCCCCOCC(COP([O-])(=O)OCC[N+](C)(C)C)OC(=O)CCCCCCC	GDMHMXIBVHRZGP-UHFFFAOYNA-N	99.29	498307_CSHpos_LA_F7_MD	7649807	8408598	11106639	11659857	13256407	13748456	12432395	12290765	12703262	14624020	13304095	14861524	11566686	10875448	12549034	14202096	13916075	13410622	14198293	13703640	13988448	14738545	8042464	7938589	14530944	15678006	14293285	11586548
607	836.626	5.824	[M+H]+	FALSE	FALSE	0.95	0.25	1.33	1	836.6274;56948916|837.6307;31302774|838.6432;26818162|839.6468;13371464|840.6494;4137218|841.6532;1063602	86.0974;0.0798|104.1082;0.0096|125.0012;0.0428|184.0754;0.8679	86.097;0.1429|104.107;0.4759|125.0004;0.1429|184.0739;0.2382	hybrid_search	LPC O-2:0	C10H24NO6P	0.9017		CCOCC(O)COP([O-])(=O)OCC[N+](C)(C)C	CJPBBYQNGXYPEB-UHFFFAOYNA-N	53	498307_CSHpos_AD_M4_BG	17764816	20013444	23414658	27651858	28235038	29469698	28769450	24301464	31418274	30547566	25952356	34711440	25707862	28391356	28064202	37360092	33846624	32857464	27987014	35383000	28510608	29888356	19813576	17702464	27974342	32577114	27240270	29645222
609	803.644	6.541	[M+H]+	TRUE	FALSE	0.98	0.29	1.4	1		79.0555;0.006|81.071;0.0104|83.0866;0.0059|86.0975;0.0485|93.0711;0.0069|95.0868;0.0099|97.0827;0.0126|120.9677;0.0704|125.0015;0.0258|145.9997;0.0103|164.0105;0.063|176.9946;0.0058|184.0758;0.5426|185.0793;0.0599|307.3031;0.0083|308.3062;0.0066|491.2574;0.0071|492.2604;0.0083|662.5685;0.0187|680.5727;0.0059|760.5435;0.0671	184.0733;0.909|858.6744;0.0455|876.685;0.0455	hybrid_search	PC 44:6_44:6	C96H168NO8P	0.5564		CC\C=C/C\C=C/C\C=C/C\C=C/C\C=C/C\C=C/CCCCCCCCCCCCCCCCCCCCCCCCC(=O)OCC(COP([O-])(=O)OCC[N+](C)(C)C)OC(=O)CCCCCCCCCCCCCCCCCCCCCCCC\C=C/C\C=C/C\C=C/C\C=C/C\C=C/C\C=C/CC	IAIRMXPDTHNYJV-MYZZJVRYNA-N	99.29	498307_CSHpos_LA_F7_MD	8879257	8535685	10312121	13381499	13959076	13110016	13210908	13574955	12631667	15438752	15508237	14955204	12984138	13402950	13853373	15701356	14321867	15569781	15650754	14062719	14598468	15370776	9317302	9414930	15797127	16295310	15245171	12153002
611	778.624	6.348	[M+Na]+	FALSE	FALSE	0.98	0.36	0.75	1	778.6277;56507196|779.6311;27137726|780.6405;15549592|781.6495;3330309|782.6617;50681456|783.6656;24835700	71.0863;0.0031|79.055;0.0327|79.9298;0.0028|79.9947;0.0026|81.0707;0.0386|83.0865;0.0125|85.102;0.0033|86.512;0.0634|91.0553;0.0343|93.0709;0.0417|95.0785;0.0399|97.0834;0.0112|105.0711;0.0264|107.0864;0.0219|109.1025;0.0147|117.0712;0.0129|119.0869;0.0222|121.1027;0.0176|123.1184;0.0043|125.0014;0.0027|129.0722;0.0034|131.087;0.0175|133.1028;0.0181|135.1186;0.0098|143.0877;0.0039|145.103;0.0128|…	294.3159;0.1053|387.2896;0.5261|392.2928;0.2633|637.5554;0.1053	hybrid_search	PE O-18:1_22:5	C45H80NO7P	0.5316		CCCCCCCC\C=C/CCCCCCCCOCC(COP(O)(=O)OCCN)OC(=O)CCCCC\C=C/C\C=C/C\C=C/C\C=C/C\C=C/CC	NKXPONDLZHZZND-PKBJNFAXNA-N	99.71	498307_CSHpos_LA_F5_MD	10113126	14262711	17578010	18648938	21556926	20496720	19949808	23203772	22668294	23780768	19290336	23409076	21237798	22350580	21467850	22232028	25846190	25407730	23306252	24371432	23618896	22836514	21007100	20725274	24120514	24430624	24196798	23443152
615	1484.12	5.433	[M+H]+	FALSE	FALSE	0.97	0	0.67	1	1484.1244;55996360|1485.1284;54349704|1486.1313;25129350|1487.1348;8845095|1488.1401;4759397|1489.141;1717053	86.0973;0.0614|125.0012;0.0293|184.0749;0.7464|734.5772;0.163	86.097;0.1429|104.107;0.4759|125.0004;0.1429|184.0739;0.2382	hybrid_search	LPC O-2:0	C10H24NO6P	0.6573		CCOCC(O)COP([O-])(=O)OCC[N+](C)(C)C	CJPBBYQNGXYPEB-UHFFFAOYNA-N	74.43	498307_CSHpos_LA_F1_PON	17502448	18707898	22329958	21750844	23296978	25993542	27243670	29451232	26686994	29356300	27248022	29529908	29646762	25001288	29175874	32680732	30418722	28738702	29564172	30099162	32214422	33840480	27891160	26229890	34366620	32642462	30588548	34802488
616	765.617	6.11	[M+H]+	TRUE	FALSE	0.99	0.2	0.86	1		86.0974;0.0557|87.1007;0.0162|104.1082;0.0062|125.0013;0.0286|127.0056;0.0059|184.0759;0.5426|185.079;0.1881|186.0799;0.1397|187.0833;0.0169	86.097;0.1429|104.107;0.4759|125.0004;0.1429|184.0739;0.2382	hybrid_search	LPC O-2:0	C10H24NO6P	0.5945		CCOCC(O)COP([O-])(=O)OCC[N+](C)(C)C	CJPBBYQNGXYPEB-UHFFFAOYNA-N	99.57	498307_CSHpos_EA_M3_CB	32301262	30848746	36687220	35658180	42823960	37955900	41978584	44214944	46439476	45987724	42176864	47895844	43374376	45148632	41371804	41060804	45118676	46982356	49480424	40228456	41463056	45994144	36332320	33436342	43652188	44429388	39093764	43503432
617	1603.17	5.562	[M+H]+	TRUE	FALSE	0.95	0.22	0.5	1		86.0975;0.0631|125.0014;0.0317|184.0757;0.7097|185.0791;0.0426|810.6117;0.0768|811.6144;0.076	184.0733;0.9901|811.6114;0.0099	hybrid_search	SM 8:0;2O/36:8	C49H85N2O6P	0.7326		CCCCCC(O)C(COP([O-])(=O)OCC[N+](C)(C)C)NC(=O)CCCCCCCCCC\C=C/C\C=C/C\C=C/C\C=C/C\C=C/C\C=C/C\C=C/C\C=C/CC	MMQQWINNODHOPN-QANVFNBYNA-N	74.14	498307_CSHpos_EA_F6_BG	15938650	19614700	17804256	26449992	25926812	30087914	24834998	25286826	29958948	33649244	31285958	31091204	29081332	31768068	33612520	38010872	36408780	26741432	31545040	36060740	30973478	35675996	25085258	26030926	32338628	35609744	33475406	38250672
619	1566.16	4.945	[M+H]+	TRUE	FALSE	0.98	0	0.67	1		71.074;0.0079|86.0976;0.0807|98.9855;0.0081|104.1083;0.0099|125.0015;0.0427|184.0752;0.6798|185.0793;0.0375|198.0919;0.0106|758.5797;0.0313|759.5838;0.0286|808.5968;0.0301|809.5992;0.0328	86.097;0.1429|104.107;0.4759|125.0004;0.1429|184.0739;0.2382	hybrid_search	LPC O-2:0	C10H24NO6P	0.6401		CCOCC(O)COP([O-])(=O)OCC[N+](C)(C)C	CJPBBYQNGXYPEB-UHFFFAOYNA-N	88.14	498307_CSHpos_AD_F8_CT	10064204	9127508	13934723	17203978	16419855	18246202	15597062	22851134	20234484	20871086	21554290	25446284	19671668	22294652	27567990	24826512	28262706	23349792	23864012	30736768	26828416	19756054	16651851	19075348	22423336	28152148	26301376	27162618
623	820.593	5.07	[M+H]+	FALSE	FALSE	0.97	0.2	0.62	1	820.5968;55011800|821.6001;27281176|822.6031;8066670|823.6063;1435263|824.6089;151928	86.0975;0.0929|125.0014;0.0434|184.0762;0.8551|385.2791;0.0086	86.097;0.1429|104.107;0.4759|125.0004;0.1429|184.0739;0.2382	hybrid_search	LPC O-2:0	C10H24NO6P	0.7334		CCOCC(O)COP([O-])(=O)OCC[N+](C)(C)C	CJPBBYQNGXYPEB-UHFFFAOYNA-N	99.14	498307_CSHpos_EA_F3_MD	14132910	15389832	17903492	21061514	17940210	23140994	21083866	22566528	21052902	25137264	25375640	23688328	20940004	19225922	21494144	21891080	26998918	21758038	23477400	26898232	18644836	22344304	12536740	14088586	22524024	24972934	23104620	22172618
624	1536.1	5.821	[M+H]+	FALSE	FALSE	0.96	0	0.83	1	1536.0997;54981548|1537.1027;52641744|1538.1056;26457866|1539.1091;9457602|1540.1125;2596219|1541.1145;792627	71.0856;0.0171|79.0543;0.0135|81.07;0.0243|83.0856;0.0093|85.1012;0.0143|91.0543;0.0258|93.07;0.0128|95.0856;0.0305|97.1012;0.0107|105.0699;0.0153|107.0856;0.0083|109.1013;0.0151|117.07;0.0077|119.0856;0.0196|121.1012;0.0062|123.1167;0.0078|131.0855;0.0069|133.1011;0.0138|147.1166;0.0057|156.8747;0.0055|203.1794;0.0193|267.2685;0.0065|269.2261;0.0088|310.3114;0.0055|330.2792;0.0114|341.305;0.1325…	341.305;0.0455|361.2737;0.0455|627.5358;0.909	hybrid_search	PG 18:0_20:4	C44H79O10P	0.5992		CCCCCCCCCCCCCCCCCC(=O)OCC(COP(O)(=O)OCC(O)CO)OC(=O)CCCCCC\C=C/C\C=C/C\C=C/C\C=C/CC	JDHPBMPBPWNFFB-ZKVKLVECNA-N	24.71	Ding002_MX591366_posCSH_900483-011-113	2014029	0	0	102850	125848	0	0	389283	0	0	0	0	0	0	0	0	0	669725	0	0	0	0	0	0	0	0	0	0
625	749.605	5.983	[M+H]+	TRUE	FALSE	0.99	0	0.89	1		71.0864;0.0349|72.0897;0.0046|81.071;0.0183|83.0867;0.0152|85.1022;0.024|86.0974;0.0095|95.0867;0.0316|96.0899;0.0067|97.1024;0.0097|109.1027;0.0163|110.1058;0.0023|123.1183;0.0097|125.0012;0.0046|137.134;0.0021|184.0757;0.0995|185.0793;0.0307|186.0802;0.0194|201.0079;0.0041|239.2393;0.0116|240.2433;0.0061|257.2501;0.0073|258.2535;0.0023|285.2461;0.0203|286.2495;0.0138|313.2777;0.2102|314.2811;0.…	117.0548;0.3845|313.2737;0.3845|355.2843;0.2309	hybrid_search	MGDG 2:0_16:0	C27H50O10	0.6785		CCCCCCCCCCCCCCCC(=O)OC(COC1OC(CO)C(O)C(O)C1O)COC(C)=O	VOQZLZCYTOYDFP-UHFFFAOYNA-N	85.86	498307_CSHpos_AD_F3_MD	7064156	7538159	8869417	11192886	11022755	13162355	12130755	9354115	11044575	12503365	11749928	11083466	9473663	11568248	11856774	11155810	11752884	11026054	12669211	11759419	10657273	10939082	5950478	5887047	10637783	11089389	10529936	11274709
627	792.678	5.913	[M+H]+	FALSE	TRUE	0.98	0	0.88	1	792.682;54790596|793.6851;29824998|794.6885;8455133|795.6913;1808952|796.692;251254	81.07;0.0104|82.0652;0.0137|95.0856;0.0115|252.2687;0.0618|264.2687;0.7035|266.2844;0.0074|282.2793;0.0539|600.6078;0.0091|612.6075;0.0627|614.6236;0.0222|630.6189;0.0336|651.5341;0.0102	252.2686;0.1144|264.2686;0.5712|282.2791;0.1144|368.3887;0.0572|614.624;0.0572|632.6345;0.0572|650.6451;0.0286	hybrid_search	HexCer 18:1;2O/24:0	C48H93NO8	0.835		CCCCCCCCCCCCCCCCCCCCCCCC(=O)NC(COC1OC(CO)C(O)C(O)C1O)C(O)\C=C\CCCCCCCCCCCCC	POQRWMRXUOPCLD-MHAUTQJVNA-N	98.57	498307_CSHpos_LA_F5_PON	11214640	11678236	11047724	16066749	15038247	13658858	17858788	15689420	16921490	17460322	16447126	20615796	14363110	18421164	22578938	19003240	19510644	20110400	18342684	18119816	19197942	18019786	17386432	14548292	16097270	17448686	20239442	18054274
629	1571.2	5.542	[M+H]+	TRUE	FALSE	0.96	0	0.56	1		71.0738;0.0075|86.0974;0.0758|98.9852;0.0078|104.1081;0.0094|125.0012;0.0413|184.0758;0.6858|185.0788;0.0399|198.0912;0.0102|760.5934;0.0319|761.5974;0.0291|810.6112;0.0298|811.6129;0.0314	86.097;0.1429|104.107;0.4759|125.0004;0.1429|184.0739;0.2382	hybrid_search	LPC O-2:0	C10H24NO6P	0.6363		CCOCC(O)COP([O-])(=O)OCC[N+](C)(C)C	CJPBBYQNGXYPEB-UHFFFAOYNA-N	74.29	498307_CSHpos_LA_F2_HC	19285330	17794324	17900164	21278334	23514518	26690750	24101794	26287336	31706518	32094014	26040368	34678028	28130202	25001738	30300912	26873344	32011208	28593570	25455590	34411340	29526922	33172750	27224616	29136730	30642460	31341130	34942180	33012094
630	1485.13	5.433	[M+H]+	TRUE	FALSE	0.98	0	0.57	1		86.0972;0.0431|125.0009;0.0239|184.0751;0.6987|185.0786;0.0448|734.5758;0.0965|735.5793;0.0931	184.0739;0.9804|735.5711;0.0196	hybrid_search	PC O-48:13	C56H88NO7P	0.7427		CC\C=C/C\C=C/C\C=C/C\C=C/C\C=C/C\C=C/CCCOCC(COP([O-])(=O)OCC[N+](C)(C)C)OC(=O)CCC\C=C/C\C=C/C\C=C/C\C=C/C\C=C/C\C=C/C\C=C/CC	PLMDOHIVSFJANN-FGHILTHHNA-N	74.14	498307_CSHpos_LA_F1_PON	15930859	18167116	20015864	17631732	22865108	24998624	25255094	29128526	26186310	26547702	26503920	26048712	28626492	23137426	28700778	30790332	29347382	25469388	29385110	31486154	30389064	31169372	22238794	25936618	30601188	31050168	27102478	33910064
631	1551.23	6.097	[M+H]+	TRUE	FALSE	0.99	0	0.7	1		86.0976;0.0771|104.1083;0.0101|125.0015;0.0388|184.0758;0.6987|185.0793;0.0434|198.0916;0.0113|762.6104;0.0299|763.6151;0.0284|788.6272;0.03|789.6302;0.0323	86.097;0.1429|104.107;0.4759|125.0004;0.1429|184.0739;0.2382	hybrid_search	LPC O-2:0	C10H24NO6P	0.656		CCOCC(O)COP([O-])(=O)OCC[N+](C)(C)C	CJPBBYQNGXYPEB-UHFFFAOYNA-N	74.14	498307_CSHpos_AD_F3_MB	14059081	15773750	20541504	20985024	26970686	25291334	24160270	27482170	29801096	34049876	30384412	30673484	24012054	33428614	28472146	36597300	29272078	31981566	31620536	34652480	35804384	36305508	20806740	24903924	33746096	37879816	28585002	28704192
635	1651.35	7.133	[M+H]+	TRUE	FALSE	0.99	0.2	1.17	1		92.9609;0.0217|93.0723;0.0211|209.1546;0.0047|209.4055;0.0048|484.3294;0.0196|485.3311;0.0067|674.6097;0.0059|836.6674;0.4631|837.6704;0.4524	283.019;0.7141|815.6912;0.2144|837.6732;0.0715	hybrid_search	PI 52:8	C61H103O13P	0.6531		CC\C=C/C\C=C/C\C=C/C\C=C/CCCCCCCCCCCCC(=O)OCC(COP(O)(=O)OC1C(O)C(O)C(O)C(O)C1O)OC(=O)CCCCCCCCCCCC\C=C/C\C=C/C\C=C/C\C=C/CC	AGHNFOHLJPOBIH-CKKCRWTANA-N	65.86	498307_CSHpos_LA_F1_MD	11646587	10077038	12722105	17459952	17625466	17564612	18045190	18628822	22785544	22639480	22678914	21868586	27164884	23543496	25894514	23072916	25645220	27379790	26135284	28388104	24735472	25363102	21658808	21293020	29229050	27997548	23699648	29715754
636	1570.2	5.536	[M+H]+	FALSE	FALSE	0.96	0	0.44	1	1570.2008;53873480|1571.2036;51799976|1572.2074;24231656|1573.2148;8586108|1574.2231;5739685|1575.2286;1351574	71.0739;0.0081|86.0976;0.0761|104.1084;0.0109|125.0015;0.0401|184.0754;0.7062|185.0792;0.0408|198.0915;0.0111|760.5954;0.0288|761.599;0.0251|810.6126;0.0261|811.6157;0.0267	86.097;0.1429|104.107;0.4759|125.0004;0.1429|184.0739;0.2382	hybrid_search	LPC O-2:0	C10H24NO6P	0.6547		CCOCC(O)COP([O-])(=O)OCC[N+](C)(C)C	CJPBBYQNGXYPEB-UHFFFAOYNA-N	75.43	498307_CSHpos_LA_F5_HC	19034976	20343296	19932712	21667836	23503458	29709114	25493370	25877310	34223804	33856932	27803316	34581876	30498922	25761286	31522312	30083694	32424810	31064506	27346224	37257836	31919254	33030384	27022564	29167858	33439952	27839116	37469852	35903968
637	1495.15	5.439	[M+H]+	TRUE	FALSE	0.98	0.12	0.83	1		71.0731;0.0068|86.0965;0.0725|98.9843;0.0067|104.1071;0.0118|124.9999;0.0361|184.0733;0.6581|185.0768;0.0412|198.0888;0.0101|734.5697;0.0391|735.5722;0.0375|760.5848;0.039|761.588;0.041	184.0733;0.9901|761.5956;0.0099	hybrid_search	SM 8:0;2O/32:5	C45H83N2O6P	0.6398		CCCCCC(O)C(COP([O-])(=O)OCC[N+](C)(C)C)NC(=O)CCCCCCCCCCCCCCC\C=C/C\C=C/C\C=C/C\C=C/C\C=C/CC	SQMGYDNMNAZWFA-HJNKVCFRNA-N	25.29	Ding128_MX591366_posCSH_900483-013-048	7990012	613017	0	0	2781043	0	0	0	0	785186	405524	0	634751	0	0	552502	0	0	0	460715	788693	0	656389	0	0	0	0	0
638	204.125	0.407	[M+H]+	FALSE	FALSE	0.97	0	0.8	1	204.1253;53833884|205.1258;5468736|206.1291;386098|207.1406;41742|208.1337;57260|209.1407;68024	85.0295;0.7977|144.1037;0.0331|145.0514;0.146|157.1108;0.0082|196.9909;0.0149	85.0284;1.0	hybrid_search	CAR 4:0	C11H22NO4	0.6714		CCCC(=O)OC(CC(O)=O)C[N+](C)(C)C	QWYFHHGCZUCMBN-UHFFFAOYNA-O	99.14	498307_CSHpos_EA_M7_HC	350868	324638	550325	533384	562487	556929	420439	505329	610358	583877	553392	564128	459224	484602	435386	510437	507232	581605	467370	466612	514491	497182	359169	398842	473181	447129	2010288	1873854
640	829.562	4.769	[M+H]+	TRUE	FALSE	0.64	0.31	4.33	1		71.0789;0.0266|71.8313;0.0097|79.0551;0.0097|81.0708;0.0128|83.086;0.0037|85.102;0.0096|85.6083;0.0061|86.0976;0.1282|87.1006;0.0152|91.0553;0.0117|92.1723;0.0062|93.0711;0.0112|95.0866;0.015|105.0704;0.0059|107.086;0.0045|109.1016;0.0067|117.0704;0.0051|119.0861;0.0045|131.0862;0.0069|145.1025;0.0046|146.9837;0.206|147.9862;0.0069|441.2438;0.0041|442.2422;0.0026|513.2429;0.0058|514.2452;0.0077|6…	86.0964;0.05|146.9818;0.2|645.4872;0.2|667.4698;0.3|791.4622;0.25	hybrid_search	PC 40:9	C48H78NO8P	0.7793		CCCCCCCC(=O)OCC(COP([O-])(=O)OCC[N+](C)(C)C)OC(=O)CCC\C=C/C\C=C/C\C=C/C\C=C/C\C=C/C\C=C/C\C=C/C\C=C/C\C=C/CC	LSYSESJTHLJMEE-YJQXEXJINA-N	99.86	498307_CSHpos_EA_F5_CB	26974782	29024320	27180290	30862254	40386876	34555448	31604828	37967608	44463832	30555132	38241448	39936332	34970408	36356148	36643992	31189546	35871428	35234176	34683872	34896680	34203004	41447992	34266024	38506988	41640136	43292444	39139580	35980612
643	296.067	0.385	[M+H]+	FALSE	FALSE	0.95	0	0.38	1	296.0694;53492968|297.0728;4635049|298.0669;3719641|299.0706;365338	86.0966;0.1061|104.1072;0.6054|164.0936;0.0118|169.9865;0.016|236.1381;0.0092|236.9928;0.2515	86.0964;0.0715|104.107;0.143|201.1484;0.0715|347.123;0.7141	hybrid_search	LPC 8:0	C16H34NO7P	0.796		CCCCCCCC(=O)OCC(O)COP([O-])(=O)OCC[N+](C)(C)C	ZVPMBHRQDPDKEF-UHFFFAOYNA-N	25.71	498307_CSHpos_EA_M7_OB	0	0	53280	49158	55314	67108	34682	39449	61624	66862	63384	81048	0	52655	53831	57604	62762	69071	61650	60882	57934	58495	39058	44586	69182	49353	96961	100388
645	734.627	5.486	[M+H]+	TRUE	FALSE	0.99	0	0.88	1		86.0974;0.067|125.0012;0.0347|184.075;0.8622|185.0789;0.0361	86.097;0.1429|104.107;0.4759|125.0004;0.1429|184.0739;0.2382	hybrid_search	LPC O-2:0	C10H24NO6P	0.7049		CCOCC(O)COP([O-])(=O)OCC[N+](C)(C)C	CJPBBYQNGXYPEB-UHFFFAOYNA-N	99.43	498307_CSHpos_EA_M8_MD	22791330	22109210	26689844	25427984	27956168	26180644	29238704	24930358	30200948	29478608	30089292	28102048	25750200	30223642	26713274	25873414	26841434	27258802	27805358	30067108	27271968	26177550	21004786	21414414	29093694	28379624	26762080	29733430
646	811.693	5.812	[M+H]+	TRUE	FALSE	0.99	0	0.75	1		81.071;0.0077|82.0662;0.01|83.0867;0.0044|86.0975;0.0119|93.071;0.0035|95.0866;0.0068|121.102;0.0039|125.0015;0.0058|184.0757;0.1145|185.0792;0.012|252.2719;0.0297|253.2751;0.0185|264.272;0.3406|265.2754;0.1942|282.2829;0.0312|283.2861;0.0206|601.6224;0.0061|612.616;0.0055|613.6191;0.0334|615.6381;0.0064|630.629;0.0095|631.6297;0.0623|793.6844;0.0616	252.2686;0.0714|264.2686;0.1667|282.2791;0.0714|630.6183;0.0953|642.6183;0.1905|660.6289;0.1667|822.6818;0.2379	hybrid_search	HexCer 18:1;2O/25:1;O	C49H93NO9	0.636		CCCCCCCCCCCCC\C=C/CCCCCCCCC(O)C(=O)NC(COC1OC(CO)C(O)C(O)C1O)C(O)\C=C\CCCCCCCCCCCCC	SWBBAZUEZMHJDB-RDFANRIKNA-N	45.57	498307_CSHpos_EA_F2_MD	1749947	260870	128009	807343	170609	277880	369611	1608669	985642	1605480	1634783	1201871	1712637	219369	283425	351725	214541	606320	325596	717966	709035	819790	1831716	430566	220171	2647142	212889	2137543
647	1491.18	6.071	[M+H]+	TRUE	FALSE	0.98	0	0.71	1		86.0975;0.0565|125.0015;0.0263|184.0754;0.7246|185.0792;0.0478|762.6108;0.0734|763.6146;0.0714	184.0733;0.9901|763.6114;0.0099	hybrid_search	SM 8:0;2O/32:4	C45H85N2O6P	0.734		CCCCCC(O)C(COP([O-])(=O)OCC[N+](C)(C)C)NC(=O)CCCCCCCCCCCCCCCCCC\C=C/C\C=C/C\C=C/C\C=C/CC	QIIYNYRKPPVUEJ-JAWPMMNVNA-N	74.14	498307_CSHpos_LA_F1_PON	16367003	17904504	17140162	18241808	28009076	24756410	31815660	32097598	31033918	27995656	32760384	33815576	29855018	26133930	31360856	30895264	33705176	26503416	30395566	29384580	29130424	31156654	22255696	18344156	31088640	24357088	30337938	30465956
649	857.736	8.096	[M+H]+	TRUE	FALSE	0.99	0.5	0.83	1		86.0976;0.043|125.0018;0.0265|184.0759;0.5227|185.0794;0.0515|200.9532;0.0098|252.2712;0.0081|264.2723;0.0704|265.2755;0.0314|282.283;0.0086|292.3039;0.0098|310.3149;0.0157|311.3184;0.0087|633.6436;0.0226|659.6594;0.0092|676.669;0.0109|677.6726;0.0899|695.683;0.0324|795.7058;0.0288	184.0739;0.9804|677.6806;0.0196	hybrid_search	PC O-42:0	C50H102NO7P	0.6371		CCCCCCCCCCCCCCCCCCCCCCCCCCCC(=O)OC(COCCCCCCCCCCCCCC)COP([O-])(=O)OCC[N+](C)(C)C	RCDQUOKYWWQSQD-UHFFFAOYNA-N	97.43	498307_CSHpos_LA_M2_MD	532155	475968	573653	637543	825600	856154	857160	986123	846333	883058	915959	972095	829022	806651	892917	868902	756444	1004041	943341	924682	815729	938501	660913	576220	867345	907664	947634	868469
651	1045.02	12.373	[M+NH4]+	FALSE	FALSE	0.95	0	1	1	1045.0194;52665516|1046.0227;40810304|1047.026;16026916|1048.0292;4578521|1049.0375;972059|1050.042;73848	71.0863;0.0108|79.0551;0.0052|81.0708;0.035|83.0864;0.018|85.1021;0.0073|91.0553;0.0044|93.071;0.0125|95.0866;0.0393|97.1023;0.0158|105.0711;0.0127|107.0868;0.0151|109.1025;0.0395|111.118;0.0114|119.0869;0.0114|121.1025;0.0185|123.1182;0.018|125.134;0.0063|133.1027;0.0171|135.1183;0.042|137.134;0.0075|145.1024;0.0032|147.1184;0.067|149.1342;0.0257|151.1496;0.0065|159.1184;0.0056|161.1343;0.059|16…	135.1174;0.0417|147.1174;0.0417|161.133;0.0417|175.1487;0.0417|369.3516;0.8332	hybrid_search	ST 27:1;O;Hex	C33H56O6	0.6269		CC(C)CCCC(C)C1CCC2C3CC=C4CC(CCC4(C)C3CCC12C)OC1OC(CO)C(O)C(O)C1O	FSMCJUNYLQOAIM-UHFFFAOYNA-N	74.86	498307_CSHpos_poolQC_046	22159108	22275340	21133834	22119748	31057376	34385752	34209252	41958108	43497164	42458444	42924540	43238140	32305214	33900116	45286896	41429080	41011664	41930692	47138088	46072356	41503580	36116488	21395194	22682438	40265196	49789712	35623492	44229912
655	1431.12	6.027	[M+H]+	TRUE	FALSE	0.98	0.18	0.75	1		71.0864;0.0076|79.0551;0.01|81.071;0.0294|83.0866;0.0244|93.0712;0.015|95.0868;0.0382|97.0876;0.0328|107.0872;0.0139|109.1026;0.0165|111.1083;0.0107|121.1026;0.0222|123.1184;0.0083|135.1187;0.0174|149.1346;0.0096|265.2558;0.0078|266.2878;0.0082|279.2722;0.0083|292.3049;0.0135|304.1699;0.0123|305.2877;0.0033|308.3018;0.0034|311.2627;0.0156|312.2678;0.0035|313.2774;0.0188|314.2796;0.0038|339.294;0.…	292.3003;0.1053|339.2896;0.5261|390.2772;0.2633|587.5398;0.1053	hybrid_search	PE O-18:2_18:1	C41H78NO7P	0.5473		CCCCCCCC\C=C/CCCCCCCC(=O)OC(COCCCCCCCC\C=C/C\C=C/CCCCC)COP(O)(=O)OCCN	KTJAFMBXBPVGGI-LTEAFHAINA-N	67.14	498307_CSHpos_LA_F7_MD	3714235	3722527	4927098	5910592	7538721	7743717	8308736	6245154	6567643	9811497	9368512	9615581	7764966	8771854	7119663	9903081	9482616	8101090	9340241	9314644	8420489	7821442	6134986	5728266	8765862	10972867	9923443	9100425
659	768.583	5.536	[M+NH4]+	FALSE	FALSE	1	0	0.71	1	768.5879;52364804|769.592;24041134|770.5936;4812616|771.5858;7887727|772.5878;4020679	71.0863;0.0504|79.0551;0.016|81.071;0.0584|83.0864;0.0327|85.1022;0.0411|91.0553;0.0255|93.0709;0.0183|95.0866;0.0658|97.1024;0.0225|99.0817;0.0055|104.1083;0.0076|105.0711;0.0214|107.0866;0.0097|109.1025;0.0336|111.1181;0.0052|117.0712;0.0055|119.0867;0.0221|121.1025;0.0094|123.1184;0.0185|131.0871;0.0082|133.1027;0.0128|135.1182;0.0063|137.1342;0.0067|145.1032;0.0052|147.1187;0.0067|184.0754;0.…	579.5348;0.4347|627.5348;0.4347|1458.042;0.1305	hybrid_search	CL 34:0_38:4	C81H150O17P2	0.5364		CCCCCCCCCCCCCCCCCC(=O)OCC(COP(O)(=O)OCC(O)COP(O)(=O)OCC(COC(=O)CCCCCCCC\C=C/C\C=C/C\C=C/C\C=C/CC)OC(=O)CCCCCCCCCCCCCCC)OC(=O)CCCCCCCCCCCCCCC	KSYGMUSETAZSOF-RGRKDPSJNA-N	99.71	498307_CSHpos_AD_F5_CB	19311892	26895388	24388614	29625426	30985726	33064892	32858962	29141978	31450338	30675152	29953572	36159936	31103638	34574008	30079108	30614248	32171694	35605680	30565414	36339480	32668126	32544258	27609416	29338786	33709520	32343796	31470572	34273648
665	721.564	5.112	[M+H]+	TRUE	FALSE	0.96	0	0.5	1		86.0971;0.076|87.1004;0.0113|104.108;0.0086|125.0007;0.0364|184.0748;0.7313|185.0783;0.1178|186.0793;0.0186	86.097;0.1429|104.107;0.4759|125.0004;0.1429|184.0739;0.2382	hybrid_search	LPC O-2:0	C10H24NO6P	0.7204		CCOCC(O)COP([O-])(=O)OCC[N+](C)(C)C	CJPBBYQNGXYPEB-UHFFFAOYNA-N	99.14	498307_CSHpos_AD_F5_HT	19571230	18480326	27943642	32241934	31129058	31962162	27649898	24539956	33111774	28045772	36270992	29771110	31025772	27952106	33491180	33691156	30869764	29702592	32594618	29527068	26449556	29878958	20188262	16954318	30219052	28453268	25535256	30581720
672	838.569	5.27	[M+H]+	TRUE	FALSE	0.92	0.47	0.14	1		71.0864;0.0305|72.6159;0.0171|79.0552;0.0285|81.0709;0.0434|83.0865;0.016|85.1022;0.029|88.0403;0.0128|91.0553;0.0398|93.071;0.0283|95.0823;0.05|97.1023;0.0149|105.0712;0.0253|107.0869;0.01|109.1025;0.0227|111.1179;0.0067|117.0712;0.0152|119.0868;0.0249|121.1027;0.0097|123.1182;0.0081|129.0711;0.0049|131.087;0.0154|133.1025;0.0183|137.1338;0.0042|143.0871;0.0059|145.1029;0.0084|147.1182;0.0063|15…	653.5504;1.0	hybrid_search	PI 40:5	C49H85O13P	0.5563		CCCC\C=C/CCCCCCCC(=O)OCC(COP(O)(=O)OC1C(O)C(O)C(O)C(O)C1O)OC(=O)CCCCCCCCCCCC\C=C/C\C=C/C\C=C/C\C=C/CC	JDTWMWWAJABNDG-REJVNYKHNA-N	14.29	498307_CSHpos_LA_M7_OB	4361203	3921228	5039804	5754991	7359523	5604146	5593842	7124802	6814567	7356074	6393657	7227199	7533232	7213343	7413584	8719313	7343549	7910595	7232250	7943332	7571418	7908663	6216245	5119673	7972732	8821367	7226607	7011536
681	855.719	7.469	[M+H]+	TRUE	FALSE	0.91	0.43	1	1		79.0551;0.0026|81.0709;0.0144|82.0658;0.0043|83.0863;0.0071|85.102;0.0029|86.0973;0.0223|95.0865;0.0146|97.1021;0.0082|107.0865;0.0024|109.102;0.007|121.1021;0.004|146.9832;0.0177|184.0755;0.1094|185.0784;0.0028|201.1062;0.0086|252.2707;0.035|253.2761;0.0165|264.2716;0.2272|265.275;0.1225|280.3033;0.0065|281.3063;0.007|282.2822;0.0217|283.2856;0.0094|292.3033;0.0507|293.3064;0.0329|310.3138;0.003…	264.2686;0.0714|276.2686;0.1667|294.2791;0.0714|656.634;0.0953|668.634;0.1905|686.6444;0.1667|848.6974;0.2379	hybrid_search	HexCer 19:2;2O/26:1;O	C51H95NO9	0.6124		CCCCCCCCCCCCCC\C=C/CCCCCCCCC(O)C(=O)NC(COC1OC(CO)C(O)C(O)C1O)C(O)\C=C\CC\C=C\CCCCCCCCCC	YZADCNDOMPDVRX-CFGSFQBMNA-N	98.71	498307_CSHpos_LA_M2_MD	1835268	2510782	2859398	3130867	4352777	3552647	4591172	3936748	5440758	4208202	4308918	5260798	4082549	4384476	4300671	4509808	4928520	4740773	4632877	5656377	4880520	4437736	2650833	2378220	4930415	5735377	4758590	4149179
682	754.582	6.165	[M+H]+	FALSE	FALSE	0.85	0.46	0.44	1	754.5856;49590624|755.5891;23363278	71.0864;0.0224|79.0552;0.0095|81.0709;0.0212|82.0662;0.0078|83.0865;0.012|85.1022;0.0161|93.0711;0.0099|95.0868;0.0209|97.1025;0.0091|107.087;0.0064|109.1026;0.0112|111.1182;0.0045|121.1028;0.0126|123.1184;0.005|135.1185;0.0091|247.2451;0.0053|252.2718;0.0644|264.272;0.4212|266.2878;0.006|282.2831;0.0253|292.3027;0.008|310.3144;0.0057|328.3255;0.0138|365.3095;0.0449|390.2817;0.0129|562.5628;0.018…	252.2686;0.1144|264.2686;0.5712|282.2791;0.1144|310.3105;0.0572|556.5457;0.0572|574.5562;0.0572|592.5668;0.0286	hybrid_search	HexCer 18:1;2O/20:1	C44H83NO8	0.6663		CCCCCCCCCCCCC\C=C\C(O)C(COC1OC(CO)C(O)C(O)C1O)NC(=O)CCCCCCCCC\C=C/CCCCCCCC	JKCKAIARLWJFRY-YDJSHECINA-N	99.57	498307_CSHpos_AD_F3_PON	17362862	14110303	18597382	20532108	21018264	24300456	20073116	22179226	22761362	24341802	22745324	23755334	18807762	22912034	19427244	22232396	24290892	21454202	22293418	23211244	20658050	21714632	14728343	15366747	21210948	20184982	22881804	21463092
686	720.551	5.713	[M+H]+	TRUE	FALSE	1	0	1.14	1		70.031;0.0087|71.0862;0.0631|72.0203;0.0079|72.0814;0.1111|78.9325;0.0096|81.0704;0.0199|83.086;0.0359|85.1018;0.0491|86.0547;0.0094|95.0867;0.0627|97.1017;0.0112|109.1019;0.0357|123.1176;0.018|170.0588;0.121|171.1122;0.0085|184.0732;0.015|201.1877;0.0333|239.2386;0.0396|266.1859;0.0083|289.0695;0.0086|551.5081;0.3232	239.2373;0.0477|551.5034;0.9523	hybrid_search	PE 16:0_16:0	C37H74NO8P	0.5038		CCCCCCCCCCCCCCCC(=O)OCC(COP(O)(=O)OCCN)OC(=O)CCCCCCCCCCCCCCC	SLKDGVPOSSLUAI-UHFFFAOYNA-N	98.29	498307_CSHpos_LA_F1_PON	11418166	10786033	15034399	17397348	18728658	20121394	17978444	21194918	20554264	20836084	19892750	21557162	16727352	17252406	19712742	20581702	19473038	19648274	19571468	18777128	22564520	19728476	11873291	11288410	17661530	19988778	19060986	18198336
689	799.656	6.189	[M+H]+	TRUE	FALSE	0.98	0.13	1.17	1		71.0736;0.0041|81.0707;0.0096|82.0657;0.004|83.0864;0.0062|86.0973;0.0438|93.0707;0.0044|95.0864;0.0096|97.1021;0.0052|109.1022;0.0062|121.1022;0.0055|125.0014;0.0128|135.1182;0.0045|146.9832;0.0497|184.0752;0.255|185.0781;0.0075|252.2715;0.028|253.2747;0.0143|264.2715;0.1588|265.2749;0.0982|282.2819;0.0135|283.2858;0.0087|304.1889;0.0033|589.5808;0.012|600.5806;0.0105|601.5808;0.0673|603.5948;0.…	264.2686;0.0714|276.2686;0.1667|294.2791;0.0714|600.5714;0.0953|612.5714;0.1905|630.582;0.1667|792.6348;0.2379	hybrid_search	HexCer 19:2;2O/22:1;O	C47H87NO9	0.518		CCCCCCCCCC\C=C/CCCCCCCCC(O)C(=O)NC(COC1OC(CO)C(O)C(O)C1O)C(O)\C=C\CC\C=C\CCCCCCCCCC	RZQUMBYWVNCCOS-YQSAPLOFNA-N	99.57	498307_CSHpos_LA_M6_BG	10999146	8759020	12292986	16352711	12232036	17439780	12179312	13827513	15844490	15603765	13489361	14438738	12727474	14966194	13634218	13635380	18497884	13087279	14507797	15826775	16538427	14901686	10531033	9632885	14860038	15721066	15446774	12613341
690	1460.16	6.675	[M+H]+	FALSE	FALSE	0.92	0.14	0.42	1	1460.1632;48992948|1461.1666;45797568|1462.1696;22324832|1463.1731;7689459|1464.1758;1885707|1465.176;562543	71.0864;0.009|79.0551;0.0098|81.0708;0.0307|83.0865;0.0271|85.1021;0.0067|93.071;0.0126|95.0867;0.033|97.0904;0.0368|107.0868;0.0114|109.1025;0.0207|111.1083;0.0134|121.1026;0.0234|123.1182;0.0078|125.0978;0.0034|135.1184;0.0183|149.1343;0.0096|155.0121;0.0039|163.15;0.004|247.2449;0.0058|265.2562;0.0089|266.2874;0.0051|279.2719;0.0043|294.3193;0.027|307.3031;0.0206|308.2994;0.0051|339.2935;0.317…	294.3159;0.1053|339.2896;0.5261|392.2928;0.2633|589.5554;0.1053	hybrid_search	PE O-18:1_18:1	C41H80NO7P	0.6469		CCCCCCCC\C=C/CCCCCCCCOCC(COP(O)(=O)OCCN)OC(=O)CCCCCCC\C=C/CCCCCCCC	GHNXVMPBTBKJRP-CLFAGFIQNA-N	71.86	498307_CSHpos_LA_F5_PON	6201912	5273152	8855436	10144562	8879320	12793586	13060288	10695554	13894814	14516818	14214154	15506833	14732078	14056144	14072074	12119510	12667417	14383696	13896739	15327610	13168595	13777209	9757959	9379314	15378992	13643693	13748800	16387736
695	780.679	7.327	[M+H]+	FALSE	TRUE	0.97	0.22	0.71	1	780.6816;48742000|781.6851;26442284|782.6898;7430082|783.6927;1676130	79.0551;0.0075|81.0707;0.0156|82.066;0.0116|83.0865;0.0096|93.071;0.0083|95.0865;0.0157|97.0862;0.0137|107.0867;0.0063|109.1024;0.01|120.9674;0.0383|121.1025;0.0086|135.1183;0.0073|164.0101;0.0401|252.2714;0.0521|264.2716;0.5691|282.2823;0.0441|307.3033;0.0092|354.3766;0.0127|469.2759;0.0068|600.6144;0.0366|602.6314;0.0127|617.5956;0.0066|618.6251;0.0216|737.5533;0.0358	252.2686;0.1177|264.2686;0.588|282.2791;0.1177|354.373;0.0589|600.6078;0.0589|618.6183;0.0589	hybrid_search	Cer 18:1;2O/23:0	C41H81NO3	0.7152		CCCCCCCCCCCCCCCCCCCCCCC(=O)NC(CO)C(O)\C=C\CCCCCCCCCCCCC	NAJHAHQNQCNWOP-JMUUFCRMNA-N	96.29	498307_CSHpos_LA_F7_MD	2656167	2794099	3977156	4246790	3699458	4660349	4299676	5408131	4648943	6158106	6106247	5146328	4804953	5134875	6314500	6145046	6132823	5644889	5248118	5398082	4964373	6633062	3444027	3093202	4989258	5948071	6181052	6656827
701	790.695	6.979	[M+H]+	TRUE	FALSE	0.97	0.29	0.7	1		86.0974;0.0858|104.108;0.0086|125.0013;0.0453|184.0755;0.8516|185.0786;0.0087	86.097;0.1429|104.107;0.4759|125.0004;0.1429|184.0739;0.2382	hybrid_search	LPC O-2:0	C10H24NO6P	0.8575		CCOCC(O)COP([O-])(=O)OCC[N+](C)(C)C	CJPBBYQNGXYPEB-UHFFFAOYNA-N	98.57	498307_CSHpos_EA_M8_MD	7383954	7020245	9503517	9508486	9391787	8490106	11022221	12076809	13126874	11038243	11954832	12208786	9953529	12411537	10365065	11960790	11604753	11763182	11954609	10106554	9638783	9793826	8051569	7033765	11765122	9392370	11046022	10403096
703	1669.22	5.385	[M+H]+	TRUE	FALSE	0.98	0	1	1		71.0739;0.0101|86.0975;0.0857|98.9854;0.0093|104.1083;0.0107|125.0014;0.046|184.0754;0.6686|185.0792;0.0357|198.0915;0.0101|834.6118;0.0624|835.6156;0.0615	184.0733;0.9901|835.6114;0.0099	hybrid_search	SM 8:0;2O/38:10	C51H85N2O6P	0.6742		CCCCCC(O)C(COP([O-])(=O)OCC[N+](C)(C)C)NC(=O)CCCCCC\C=C/C\C=C/C\C=C/C\C=C/C\C=C/C\C=C/C\C=C/C\C=C/C\C=C/C\C=C/CC	ZWQDSVWBRDGJJH-MLUBMLOKNA-N	73.86	498307_CSHpos_EA_F3_CB	8125587	7799670	8761356	8549359	10881710	13598861	11138866	11427617	12779685	15341113	15289118	17103556	11465635	12898257	12999162	15108618	18217126	15192707	14859505	14793308	15407380	16272996	11529539	11021835	17543638	17589292	15901107	16612589
704	1668.22	5.386	[M+H]+	FALSE	FALSE	0.99	0	0.8	1	1668.217;47991796|1669.2208;45452068|1670.2236;25698578|1671.2249;10878078|1672.2367;3506514|1673.2284;483195	71.0737;0.0096|86.0973;0.0825|98.9852;0.0092|104.1081;0.0105|125.0011;0.0458|184.0746;0.666|185.0786;0.0372|198.091;0.0099|834.6097;0.0639|835.6132;0.0653	184.0733;0.9901|835.6114;0.0099	hybrid_search	SM 8:0;2O/38:10	C51H85N2O6P	0.6768		CCCCCC(O)C(COP([O-])(=O)OCC[N+](C)(C)C)NC(=O)CCCCCC\C=C/C\C=C/C\C=C/C\C=C/C\C=C/C\C=C/C\C=C/C\C=C/C\C=C/C\C=C/CC	ZWQDSVWBRDGJJH-MLUBMLOKNA-N	73.71	498307_CSHpos_EA_F4_CB	6704170	7268058	9636536	9551121	9972497	13887208	9810449	12409442	12168496	14375683	16963636	18482676	12046809	12268432	11696775	14052903	15339009	13115081	16099392	14294852	14529365	16258753	11830184	11177855	13887219	15699190	14440893	15476458
705	775.612	6.97	[M+H]+	TRUE	FALSE	0.99	0.14	0.89	1		81.0705;0.0106|83.0864;0.0083|86.0971;0.0584|87.1005;0.007|97.1017;0.0091|104.1075;0.007|109.1019;0.0068|125.0008;0.0353|184.0747;0.6473|185.0781;0.082|201.2094;0.016|634.5894;0.1123	86.097;0.1429|104.107;0.4759|125.0004;0.1429|184.0739;0.2382	hybrid_search	LPC O-2:0	C10H24NO6P	0.6107		CCOCC(O)COP([O-])(=O)OCC[N+](C)(C)C	CJPBBYQNGXYPEB-UHFFFAOYNA-N	97.29	498307_CSHpos_AD_F2_MD	10602890	14381524	17873882	16750288	20199690	16639920	18926150	19021902	19696784	19884624	20694570	21150938	21824918	22003792	21112446	20142124	22406110	23145886	20735246	21486020	19351928	20524746	13510073	13759801	21201064	20301730	19042122	21430872
706	797.677	6.669	[M+H]+	TRUE	FALSE	0.96	0.09	1.2	1		87.0055;0.0132|117.0252;0.0147|184.0749;0.0995|185.0776;0.0174|252.2701;0.0223|264.2706;0.3049|265.2744;0.1771|282.281;0.0235|283.2838;0.0153|304.1763;0.1063|368.9063;0.0152|369.1248;0.0145|418.4464;0.0124|617.6099;0.0626|655.5157;0.0249|661.4864;0.016|779.6626;0.0604	252.2686;0.1251|264.2686;0.6248|282.2791;0.1251|528.5139;0.0625|546.5245;0.0625	hybrid_search	Cer 18:1;2O/18:1	C36H69NO3	0.5233		CCCCCCCCCCCCC\C=C\C(O)C(CO)NC(=O)CCCCCCC\C=C/CCCCCCCC	OBFSLMQLPNKVRW-BXBVYGNFNA-N	94.29	498307_CSHpos_LA_M6_TL	4758693	3964466	5859743	7712959	7168245	7196836	7909600	7962679	7609208	7291484	9547145	8822063	8258914	7234609	8155320	8116956	7486033	7643069	8274913	8216687	8415826	8159911	5717675	4250340	7904611	8314111	7669777	8404971
709	809.581	4.495	[M+H]+	TRUE	FALSE	0.95	0.36	1.33	1		86.0965;0.0582|124.9998;0.0323|184.0735;0.6898|185.0772;0.0927|196.5626;0.0459|222.0901;0.0353|304.1476;0.0148|341.126;0.0076|550.3528;0.0082|551.3486;0.0077|651.4448;0.0075	184.0733;0.909|846.5804;0.0455|864.591;0.0455	hybrid_search	PC 44:12_44:12	C96H144NO8P	0.6257		CC\C=C/C\C=C/C\C=C/C\C=C/C\C=C/C\C=C/C\C=C/C\C=C/C\C=C/C\C=C/C\C=C/C\C=C/CCCCCCC(=O)OCC(COP([O-])(=O)OCC[N+](C)(C)C)OC(=O)CCCCCC\C=C/C\C=C/C\C=C/C\C=C/C\C=C/C\C=C/C\C=C/C\C=C/C\C=C/C\C=C/C\C=C/C\C=C/CC	AGIQDHFXFBGROG-LIMOFPEWNA-N	22.14	498307_CSHpos_LA_M2_CT	1040749	1169931	1594695	1445446	1621206	1832556	1359526	1712151	2024500	1519305	1632097	1719620	1509433	2003671	1567659	1665412	1497857	1736970	1787928	1669877	1522076	1568630	1330424	1527912	1783085	1943259	1725925	1524642
713	732.6	6.756	[M+H]+	TRUE	FALSE	0.97	0.38	0.64	1		71.0864;0.1824|81.0709;0.0134|83.0866;0.0174|85.1022;0.1561|95.0867;0.0137|97.1025;0.016|99.1179;0.0172|109.1025;0.0085|113.134;0.0134|121.1026;0.0069|123.118;0.0055|127.1497;0.0084|135.1187;0.007|141.1657;0.0065|184.0756;0.0305|201.0765;0.0042|265.2562;0.0056|308.2982;0.0234|336.3306;0.0055|339.2945;0.0121|340.2968;0.0196|341.3012;0.0077|591.5785;0.419	433.4407;0.0477|939.9103;0.9523	hybrid_search	PE 30:1_30:1	C65H126NO8P	0.6364		CCCCCCCCCC\C=C/CCCCCCCCCCCCCCCCCC(=O)OCC(COP(O)(=O)OCCN)OC(=O)CCCCCCCCCCCCCCCCC\C=C/CCCCCCCCCC	HEFHTWVNFAGSEU-SXAUZNKPNA-N	42.71	498307_CSHpos_AD_F3_PON	7951884	7290519	12173682	13379514	12518327	13234328	14274894	13156937	13438781	14353703	14857425	13383208	13489752	13472543	14199888	13830808	15181453	12803628	13928086	13490691	14576747	13560210	9988075	9738830	13621648	16434044	12229652	13447338
716	725.524	5.287	[M+H]+	TRUE	FALSE	0.97	0	1.25	1		71.0865;0.0231|73.0294;0.0209|80.6121;0.0734|81.0556;0.0237|83.0865;0.0088|85.0294;0.0404|85.1021;0.0142|91.04;0.0387|95.0867;0.0237|97.0295;0.0325|97.1025;0.0084|99.0451;0.0044|101.0246;0.0118|103.0401;0.0045|109.0299;0.0045|109.1022;0.0155|111.1184;0.0034|115.0401;0.0033|117.3203;0.0058|123.1184;0.0093|127.0403;0.0204|137.1341;0.0036|145.0516;0.0025|181.3786;0.0245|185.044;0.0142|203.056;0.0041…	517.4234;0.3333|545.4547;0.6667	hybrid_search	TG 14:0_14:0_16:0	C47H90O6	0.6156		CCCCCCCCCCCCCCCC(=O)OCC(COC(=O)CCCCCCCCCCCCC)OC(=O)CCCCCCCCCCCCC	AMXRERGJDVUTMF-UHFFFAOYNA-N	25.29	498307_CSHpos_AD_F8_CB	17882856	15961853	22371958	25202910	25137774	26344934	24024524	26592254	26245598	26606586	27433224	28101350	29725820	32273416	30270854	29123450	29867958	29310358	25891778	30193924	25684414	28565822	20864242	21235842	31281134	29014694	25924650	27997732
718	1067.94	10.31	[M+H]+	TRUE	FALSE	0.97	0.27	1.57	1		74.3002;0.0319|92.1452;0.0295|115.5025;0.0312|148.4015;0.0314|202.7159;0.0734|244.8729;0.0316|252.2687;0.0434|264.269;0.4281|265.2731;0.1367|416.5738;0.0317|436.653;0.0345|630.6136;0.0443|631.6271;0.0523	252.2686;0.1144|264.2686;0.5712|282.2791;0.1144|640.6391;0.0572|886.8744;0.0572|904.8849;0.0572|922.8955;0.0286	hybrid_search	HexCer 18:1;2O/44:4	C68H125NO8	0.56		CCCCCCCCCCCCC\C=C\C(O)C(COC1OC(CO)C(O)C(O)C1O)NC(=O)CCCCCCCCCCCCCCCCCCCCCCCCCCCCCC\C=C/C\C=C/C\C=C/C\C=C/CC	CRMXQCNUTWGBRM-FHLLEZEANA-N	82.57	498307_CSHpos_LA_M2_MD	278528	226031	376975	490119	484173	538252	524953	543511	672158	651744	635239	665501	671981	561922	717607	630548	637782	722354	688205	775981	754518	693891	389817	439605	691136	794965	591368	762067
722	785.633	7.303	[M+H]+	TRUE	FALSE	0.93	0.38	0.36	1		70.0734;0.0042|71.0858;0.011|79.0545;0.008|81.0676;0.047|82.0735;0.0047|83.0857;0.0377|85.1012;0.0078|93.0701;0.0109|95.0858;0.047|96.0892;0.008|97.0933;0.0456|98.1047;0.0033|102.3113;0.0023|107.0857;0.0093|109.1015;0.0275|110.1046;0.0039|111.117;0.0123|112.1206;0.002|113.0961;0.0022|113.9911;0.0021|121.1018;0.0156|122.1048;0.0028|123.1171;0.0083|125.1327;0.0033|133.1016;0.0025|135.117;0.0139|136…	395.3522;0.5261|396.3628;0.1053|494.3397;0.2633|747.665;0.1053	hybrid_search	PE O-26:6_22:1	C53H94NO7P	0.5015		CCCCCCCC\C=C/CCCCCCCCCCCC(=O)OC(COCCCCCCC\C=C/C\C=C/C\C=C/C\C=C/C\C=C/C\C=C/CC)COP(O)(=O)OCCN	VIUIPTDCLHTLLY-ZLSXIUDENA-N	99.14	498307_CSHpos_EA_F2_MD	4683842	5266130	6692711	7817803	7217812	8382407	7654502	7580404	8530150	8847698	8630764	8971840	7758333	7226012	8000109	7830239	7706991	8768805	7990584	8839737	7898608	7733740	4569148	4762341	8098609	8080444	7871363	7625701
723	347.298	0.672	[M+H]+	FALSE	FALSE	0.94	0	0.5	1	347.2985;46224964|348.3017;9530751|349.3044;1117862|350.3062;94561	85.0284;0.8304|95.0856;0.0105|109.1012;0.0091|147.1209;0.026|183.1745;0.0363|285.2061;0.0877	85.0284;1.0	hybrid_search	CAR 4:0	C11H22NO4	0.6505		CCCC(=O)OC(CC(O)=O)C[N+](C)(C)C	QWYFHHGCZUCMBN-UHFFFAOYNA-O	22.43	Ding047_MX591366_posCSH_900483-013-133	0	0	0	0	0	0	0	0	0	0	0	0	0	0	0	0	0	0	0	0	0	0	0	0	0	0	0	0
728	727.554	5.56	[M+H]+	TRUE	FALSE	0.99	0	0.88	1		71.0864;0.0087|79.055;0.0056|81.0707;0.0112|82.0659;0.0089|83.0864;0.0063|85.0293;0.0047|85.1021;0.0089|91.0397;0.0042|93.0711;0.0059|95.0866;0.0106|97.0293;0.0035|97.1022;0.0063|107.0868;0.0043|109.1026;0.0057|111.1179;0.003|121.1024;0.0066|135.118;0.0048|247.2451;0.004|248.2477;0.0037|252.2714;0.0488|253.2747;0.0315|264.2716;0.2916|265.275;0.2093|267.2903;0.0032|282.2825;0.0205|283.2856;0.0155|…	252.2686;0.1213|264.2686;0.6058|282.2791;0.1213|528.5144;0.0606|546.525;0.0606|564.5356;0.0303	hybrid_search	HexCer 18:1;2O/18:1	C42H79NO8	0.5081		CCCCCCCCCCCCC\C=C\C(O)C(COC1OC(CO)C(O)C(O)C1O)NC(=O)CCCCCCC\C=C/CCCCCCCC	MVGFIPNJBNBHNC-BXBVYGNFNA-N	99.29	498307_CSHpos_AD_F3_PON	5038421	4705102	5891709	6511036	6545678	8314761	7872254	7080921	7506597	7721377	7841273	9050231	6408546	7739733	7254042	7889908	7567763	7881107	8306664	8211849	7163239	8639343	5036109	5271000	7680879	7255307	7161766	7263387
733	1461.17	6.674	[M+H]+	TRUE	FALSE	0.92	0.31	0.45	1		71.0865;0.0108|79.0552;0.0097|81.0709;0.0329|83.0866;0.0306|85.1025;0.0073|93.071;0.0129|95.0868;0.0358|97.0883;0.0365|107.0869;0.0144|109.1026;0.0225|111.1062;0.0134|121.1027;0.025|123.1183;0.0079|135.1183;0.0215|149.1342;0.0093|247.2442;0.0049|265.2559;0.0056|294.3195;0.0246|295.3207;0.0074|304.1808;0.003|307.3035;0.0156|308.3027;0.0112|339.2937;0.2667|340.2972;0.0935|364.2666;0.0098|367.3255;0…	294.3159;0.1053|339.2896;0.5261|392.2928;0.2633|589.5554;0.1053	hybrid_search	PE O-18:1_18:1	C41H80NO7P	0.5897		CCCCCCCC\C=C/CCCCCCCCOCC(COP(O)(=O)OCCN)OC(=O)CCCCCCC\C=C/CCCCCCCC	GHNXVMPBTBKJRP-CLFAGFIQNA-N	71.57	498307_CSHpos_LA_F5_PON	5644609	5152754	8513339	10144985	8227515	11725483	12525927	9355836	12334089	13874151	13586098	13904744	13443906	14159059	13510189	11319946	11936428	13448835	12441301	14556415	11942813	12592036	8442772	8093487	15590854	12788503	14201197	15758083
734	766.663	7.001	[M+H]+	FALSE	TRUE	0.98	0.17	0.67	1	766.6657;45794336|767.6689;23050962|768.6725;6904322|769.6769;1613050|770.6758;316013	81.0708;0.008|82.066;0.0154|95.0866;0.0111|252.2715;0.0631|264.2717;0.7087|282.2824;0.0528|340.3611;0.0166|574.5977;0.0087|586.5988;0.0599|588.6147;0.0212|604.6104;0.0347	252.2686;0.1177|264.2686;0.588|282.2791;0.1177|340.3574;0.0589|586.5921;0.0589|604.6027;0.0589	hybrid_search	Cer 18:1;2O/22:0	C40H79NO3	0.8783		CCCCCCCCCCCCCCCCCCCCCC(=O)NC(CO)C(O)\C=C\CCCCCCCCCCCCC	KEPQASGDXIEOIL-LAPDZXRHNA-N	99.14	498307_CSHpos_LA_F7_MD	6864472	8082658	11533349	10800447	12995349	11380151	11615589	15286411	15142535	14775320	15817103	14618105	11994972	13716131	13991964	15615561	15075402	14607171	14784313	15626328	13349461	13035468	9509962	8484964	14741301	12790920	14235810	13888465
737	1628.35	7.124	[M+H]+	FALSE	FALSE	0.86	0.18	1.33	1	1628.3459;45668268|1629.3452;49191887|1630.3519;25577494|1631.3561;10626251|1632.3533;3337498|1633.3548;1963179	79.0542;0.0044|81.07;0.007|82.0651;0.0041|83.0855;0.0035|93.07;0.004|95.0857;0.0058|97.1011;0.0035|109.1011;0.0037|121.1012;0.0061|135.1171;0.0052|247.242;0.0049|252.2686;0.0591|253.2722;0.0134|264.2687;0.3359|265.2722;0.0711|282.2794;0.0285|283.283;0.0059|352.3568;0.0055|370.3692;0.011|371.3738;0.0039|604.601;0.0132|605.6066;0.0106|616.6024;0.081|617.606;0.0653|618.6205;0.0106|619.6244;0.0081|63…	264.2686;0.5477|282.2791;0.0411|616.6022;0.1645|634.6126;0.1371|796.6656;0.1096	hybrid_search	SHexCer 18:1;2O/23:0;O	C47H91NO12S	0.6853		CCCCCCCCCCCCCCCCCCCCCC(O)C(=O)NC(COC1OC(CO)C(O)C(OS(O)(=O)=O)C1O)C(O)\C=C\CCCCCCCCCCCCC	IWAMRLLDACBOHC-LAPDZXRHNA-N	64.86	Ding056_MX591366_posCSH_900483-012-039	1271945	1410788	1902816	2853483	2298107	2873859	3199718	3048745	3282703	3614779	3538643	3721480	3678947	4003776	2839429	3590166	4264552	3987257	3868062	4550773	4225896	4763957	2362394	2702008	4722094	4377034	3817964	3988317
740	816.707	6.849	[M+H]+	TRUE	FALSE	0.98	0.15	0.67	1		86.0973;0.078|104.1081;0.0083|125.0012;0.0381|184.0757;0.8201|185.0788;0.0316|186.0796;0.0237	86.097;0.1429|104.107;0.4759|125.0004;0.1429|184.0739;0.2382	hybrid_search	LPC O-2:0	C10H24NO6P	0.7813		CCOCC(O)COP([O-])(=O)OCC[N+](C)(C)C	CJPBBYQNGXYPEB-UHFFFAOYNA-N	89	498307_CSHpos_EA_F5_MD	11399773	9016178	12361347	15146957	15084887	15589131	14146626	16493726	17093906	15993343	19089358	15254581	13939019	17049910	17769908	16151923	16259737	15186785	14069915	17677338	15324889	17561522	11199316	11441836	16787510	15482960	16081852	16264261
741	858.608	4.874	[M+H]+	FALSE	FALSE	0.91	0.14	0.31	1	858.6122;45244908|859.6159;24874006|860.6182;7417111|861.6203;1693584|862.6196;341809	71.0865;0.0068|79.0553;0.006|81.0708;0.0077|85.1023;0.0042|86.0975;0.0387|91.0555;0.0096|93.0711;0.0048|95.0868;0.0091|105.0716;0.0043|110.0227;0.0235|119.0872;0.0042|120.9677;0.0802|125.0015;0.0204|131.0873;0.0039|184.0762;0.3655|208.0009;0.286|651.5436;0.0299|673.5255;0.0738|691.5244;0.0041|771.5063;0.0172	207.9982;0.4345|651.5348;0.1305|673.5167;0.3045|771.4936;0.1305	hybrid_search	PS 40:6	C46H78NO10P	0.5601		CCC\C=C/C\C=C/CCCCCCCC(=O)OCC(COP(O)(=O)OCC(N)C(O)=O)OC(=O)CCCCCCCCCC\C=C/C\C=C/C\C=C/C\C=C/CC	XKGPGUWUJQTUBU-FEAYMNSJNA-N	99.14	498307_CSHpos_AD_F5_HT	11120932	11525157	15917077	14843593	16923584	16982872	17855320	19311348	18387708	19174900	18133344	17521118	17282608	15923679	16875318	20696088	21695314	21883152	19094594	18940656	15720394	18164124	16347666	14050118	18996754	20831468	18906364	19344996
742	809.524	4.292	[M+H]+	TRUE	FALSE	0.91	0	0.29	1		71.0865;0.0109|79.0552;0.011|81.0712;0.0125|83.0864;0.0056|85.102;0.0066|86.0975;0.0516|87.1008;0.0062|91.0556;0.0134|93.0712;0.0086|95.0866;0.0133|104.1081;0.0058|105.0711;0.0076|109.1024;0.0058|117.0711;0.0071|125.0015;0.028|131.0872;0.0083|184.0758;0.5389|185.0793;0.0749|222.0921;0.0312|223.0949;0.0075|282.1133;0.0058|341.1289;0.0062|354.1357;0.0062|550.3572;0.0059|551.3644;0.0085|623.512;0.00…	184.0733;0.9901|551.3608;0.0099	hybrid_search	SM 9:1;2O/16:4	C30H53N2O6P	0.5412		CCCC\C=C\C(O)C(COP([O-])(=O)OCC[N+](C)(C)C)NC(=O)CC\C=C/C\C=C/C\C=C/C\C=C/CC	NQEFXZSUASWZPD-JYBPANEGNA-N	99	498307_CSHpos_AD_M8_OB	1846670	1708272	2452774	2529528	2476228	2477590	2317119	2597789	2514242	2850354	2931244	2892926	2378377	2651492	2390062	3052478	2673798	2872284	2521948	2680767	2750765	2514558	1795472	1965039	2761208	2851183	2576610	2437775
743	775.657	6.372	[M+H]+	TRUE	FALSE	0.99	0.18	1	1		81.0697;0.0084|86.0965;0.04|95.0859;0.0078|97.1012;0.0047|124.9997;0.0183|184.0734;0.4255|185.077;0.089|186.0778;0.0438|266.2845;0.0189|267.2875;0.0148|284.2953;0.0178|285.2997;0.0155|328.3211;0.0088|339.2912;0.0154|340.2924;0.0153|564.5427;0.0168|577.5724;0.0092|594.5803;0.0239|595.5858;0.1494|613.5957;0.0566	184.0739;0.9804|339.2894;0.0196	hybrid_search	PC O-18:1	C26H52NO7P	0.5169		CCCCC(=O)OC(COCCCCCCCC\C=C/CCC)COP([O-])(=O)OCC[N+](C)(C)C	ZXKRRQJZHGEFOW-KHPPLWFENA-N	78.86	498307_CSHpos_EA_F3_PON	8272102	1340011	2443249	2950237	3387360	3240203	3519515	3361211	3905531	2952345	3594260	3805942	3144743	3255222	4428843	3930324	3985633	4029270	4388585	4406051	5119136	3694861	2513010	2702242	4444492	4869971	4272605	4420527
749	836.679	6.764	[M+Na]+	FALSE	FALSE	0.97	0	1.33	1	836.668;44844288|837.6712;58192764|838.6744;10163025	71.0731;0.0119|72.6194;0.01|86.0965;0.1113|86.3973;0.0131|87.0999;0.0118|92.9593;0.0075|146.9818;0.0937|147.9856;0.0036|304.1708;0.004|613.6123;0.0165|631.6138;0.0062|651.5342;0.0036|652.5996;0.0547|653.6034;0.3148|654.602;0.0033|776.5922;0.0375|777.5954;0.2897|778.591;0.0069	86.0964;0.05|146.9818;0.2|651.5341;0.2|673.5167;0.3|797.5092;0.25	hybrid_search	PC 40:6	C48H84NO8P	0.7518		CCCCCCCC(=O)OCC(COP([O-])(=O)OCC[N+](C)(C)C)OC(=O)CCCCCCCCCCCC\C=C/C\C=C/C\C=C/C\C=C/C\C=C/C\C=C/CC	BQABTNNQIPRRDE-QUAAIENRNA-N	68.29	498307_CSHpos_LA_M6_BG	6889835	749073	851485	10910129	714135	610051	939560	12330975	16049211	947245	993469	15819214	1138187	12521500	1183622	14038851	14276446	15457376	11840645	1325634	13516239	1095445	15683330	13755779	15357925	13622666	1373922	13978073
750	1600.31	6.915	[M+H]+	FALSE	FALSE	0.82	0.25	0.67	1	1600.3134;44624412|1601.3171;45957436|1602.3198;24200560|1603.3231;9617444|1604.3263;2667357|1605.3298;952517	79.0544;0.0047|81.07;0.0075|82.0651;0.006|83.0855;0.0043|93.0697;0.0044|95.0856;0.0067|109.1012;0.0044|121.1011;0.0066|135.1169;0.0047|247.2418;0.0045|252.2686;0.0639|253.2718;0.0128|264.2687;0.345|265.2722;0.0831|266.2845;0.0041|282.2793;0.0281|283.2819;0.0081|338.3422;0.0047|356.3521;0.0103|357.3551;0.0041|590.5865;0.0145|591.5901;0.011|602.5866;0.0756|603.5902;0.0585|604.6039;0.012|605.6063;0.…	264.2686;0.5477|282.2791;0.0411|602.5865;0.1645|620.597;0.1371|782.6499;0.1096	hybrid_search	SHexCer 18:1;2O/22:0;O	C46H89NO12S	0.6761		CCCCCCCCCCCCCCCCCCCCC(O)C(=O)NC(COC1OC(CO)C(O)C(OS(O)(=O)=O)C1O)C(O)\C=C\CCCCCCCCCCCCC	SONRUZAYRBQUDC-NWBJSICCNA-N	24.71	Ding056_MX591366_posCSH_900483-012-039	0	0	0	0	0	0	0	0	0	0	0	0	0	0	0	107328	0	0	0	0	0	0	0	0	0	0	0	0
752	1582.13	5.568	[M+2H]2+	FALSE	FALSE	0.97	0.4	0.5	2	1582.1268;44603256|1582.6327;487602|1583.1311;39893636	71.0864;0.0251|72.3918;0.0177|79.0552;0.0248|81.0709;0.034|83.0865;0.0148|85.1022;0.0197|91.0553;0.0334|93.0711;0.0218|95.0831;0.0428|97.1024;0.0163|105.0711;0.0185|107.0869;0.0111|109.1025;0.0206|111.1183;0.0079|117.0713;0.0168|119.087;0.0157|121.1026;0.0094|123.1182;0.0094|129.0712;0.0075|131.0871;0.0173|133.103;0.0091|135.1184;0.0052|137.134;0.0039|143.0872;0.0065|145.103;0.0114|147.1184;0.003…	651.5348;1.0	hybrid_search	PI 40:6	C49H83O13P	0.5603		CCC\C=C/C\C=C/CCCCCCCC(=O)OCC(COP(O)(=O)OC1C(O)C(O)C(O)C(O)C1O)OC(=O)CCCCCCCCCC\C=C/C\C=C/C\C=C/C\C=C/CC	KEVXBWUKDZIWFL-FEAYMNSJNA-N	75.43	498307_CSHpos_LA_F1_PON	9293193	7607105	10686566	15061822	15055421	14469058	15850962	16360690	16467708	22951330	18927378	22397212	15081175	20906500	22163688	17867046	21305556	18096230	19129220	24813574	18392888	20444996	15813062	17446290	19849812	18644624	19443568	19048012
753	1627.36	6.822	[M+H]+	TRUE	FALSE	0.92	0.18	0.4	1		79.0551;0.0052|81.071;0.0083|82.0663;0.0051|83.0866;0.0048|93.071;0.0048|95.0868;0.0106|97.1027;0.0041|107.0871;0.004|109.1027;0.0063|121.1026;0.0057|135.1188;0.0054|247.2449;0.0051|252.2719;0.0614|253.2757;0.0135|264.2722;0.3361|265.2758;0.0784|266.2869;0.0041|282.2829;0.0315|283.287;0.0072|356.3565;0.0046|590.5941;0.0079|591.5966;0.005|602.5948;0.0372|603.5981;0.0246|604.6102;0.0055|616.611;0.0…	264.2686;0.5477|282.2791;0.0411|628.6022;0.1645|646.6126;0.1371|808.6656;0.1096	hybrid_search	SHexCer 18:1;2O/24:1;O	C48H91NO12S	0.5959		CCCCCCCCCCCCC\C=C\C(O)C(COC1OC(CO)C(O)C(OS(O)(=O)=O)C1O)NC(=O)C(O)CCCCCCCC\C=C/CCCCCCCCCCCC	XHERURKEVVZBNO-SZHIUZGGNA-N	90.86	498307_CSHpos_LA_F4_PON	5021962	5893070	7356877	16152725	10393008	11070177	13524438	13117316	14263186	13958186	16604390	16656741	14367633	13545335	19217478	13960666	16964152	19798410	16215905	16503573	16771328	20475562	14609722	15380349	16469229	20177344	17626924	18302484
760	1434.39	11.697	[M+H]+	TRUE	FALSE	0.99	0	0.86	1		71.0863;0.0116|81.0708;0.0179|82.0742;0.0024|83.0866;0.0157|84.0902;0.0021|85.1022;0.0046|93.0712;0.0043|95.0867;0.0271|96.0899;0.0028|97.1024;0.011|105.071;0.0036|106.0747;0.0026|107.0868;0.0087|109.1025;0.0283|110.1057;0.0074|111.1181;0.0082|112.1211;0.0018|119.0866;0.0043|121.1026;0.012|123.1184;0.0118|124.1222;0.0026|125.1336;0.0025|128.7142;0.0018|133.1024;0.0113|135.1188;0.0303|136.1215;0.0…	135.1174;0.0417|147.1174;0.0417|161.133;0.0417|175.1487;0.0417|369.3516;0.8332	hybrid_search	ST 27:1;O;Hex	C33H56O6	0.5118		CC(C)CCCC(C)C1CCC2C3CC=C4CC(CCC4(C)C3CCC12C)OC1OC(CO)C(O)C(O)C1O	FSMCJUNYLQOAIM-UHFFFAOYNA-N	74.43	498307_CSHpos_AD_F2_PON	12856548	13825899	17764482	21248310	21491900	17690162	24426288	25957258	25239714	23270546	28937312	30056990	31273456	31515248	32373110	30762216	27215752	34135692	32413206	33113088	33179226	30104906	21500008	24610252	31098418	34593152	35723280	35143112
761	819.675	7.403	[M+H]+	TRUE	FALSE	0.98	0.12	0.73	1		86.0974;0.0741|125.0011;0.0361|184.0753;0.7931|185.0788;0.0967	86.097;0.1429|104.107;0.4759|125.0004;0.1429|184.0739;0.2382	hybrid_search	LPC O-2:0	C10H24NO6P	0.6821		CCOCC(O)COP([O-])(=O)OCC[N+](C)(C)C	CJPBBYQNGXYPEB-UHFFFAOYNA-N	98.29	498307_CSHpos_AD_F3_PON	2635043	3468512	4483233	4928675	5652874	5687354	5216202	6133863	5763254	5563722	6480099	5806884	5263429	4985447	6143044	5735822	6666481	6594867	5853623	6642591	5707629	5894204	2866076	3111014	5594903	5297063	5621968	5650446
762	799.655	6.257	[M+H]+	TRUE	FALSE	0.98	0.2	0.86	1		79.0541;0.0052|81.07;0.0116|82.0651;0.0067|83.0856;0.0054|86.0965;0.0305|93.0701;0.0046|95.0855;0.0123|97.1012;0.0059|109.1013;0.0054|121.101;0.0053|125.0002;0.0104|135.117;0.0027|146.9818;0.0273|184.0734;0.1595|252.2686;0.0392|253.2718;0.0202|264.2687;0.2264|265.2722;0.1401|282.2795;0.0195|283.2834;0.0108|304.141;0.0038|355.3405;0.0024|504.3424;0.0027|588.5703;0.0028|589.5768;0.0174|600.5721;0.0…	264.2686;0.0714|276.2686;0.1667|294.2791;0.0714|600.5714;0.0953|612.5714;0.1905|630.582;0.1667|792.6348;0.2379	hybrid_search	HexCer 19:2;2O/22:1;O	C47H87NO9	0.581		CCCCCCCCCC\C=C/CCCCCCCCC(O)C(=O)NC(COC1OC(CO)C(O)C(O)C1O)C(O)\C=C\CC\C=C\CCCCCCCCCC	RZQUMBYWVNCCOS-YQSAPLOFNA-N	96.57	498307_CSHpos_LA_M8_TL	3981775	4080050	5993335	6626135	6782744	7280155	7032186	7259398	8147442	7336479	7490898	7951411	7673545	8126084	7080956	9063494	8342818	8275131	8438568	9170260	8123393	7376066	4599568	4741367	7707030	8603331	6607510	7910197
770	773.634	5.942	[M+H]+	TRUE	FALSE	0.99	0.25	0.59	1		86.0974;0.0711|87.1007;0.0103|104.1082;0.0105|125.0013;0.0364|184.0755;0.7697|185.079;0.102	86.097;0.1429|104.107;0.4759|125.0004;0.1429|184.0739;0.2382	hybrid_search	LPC O-2:0	C10H24NO6P	0.7644		CCOCC(O)COP([O-])(=O)OCC[N+](C)(C)C	CJPBBYQNGXYPEB-UHFFFAOYNA-N	83.71	498307_CSHpos_AD_F3_PON	8044049	7963350	8300079	9357995	10674712	10480180	10124957	9694024	10297045	10021293	9180314	11295742	9196491	9920977	8456679	10048388	9143834	10217320	10283039	9862696	8779469	9403181	5890672	5175583	7908474	7879583	6953515	6985543
773	1528.06	4.955	[M+H]+	FALSE	FALSE	0.99	0	0.8	1	1528.0601;43145916|1529.0629;39939788|1530.0658;19773532|1531.0697;7783189|1532.0674;823281	71.0864;0.0256|79.0551;0.0275|81.0708;0.0351|83.0865;0.0157|85.1022;0.0217|91.0553;0.0391|93.071;0.0255|95.0819;0.0488|97.1023;0.0093|105.0711;0.0201|107.0867;0.0118|109.1024;0.0214|117.0712;0.0187|119.0869;0.018|121.1026;0.0073|123.1184;0.0085|129.0713;0.0091|131.0871;0.023|133.1027;0.01|143.0871;0.0088|145.1027;0.014|147.1184;0.0049|155.8695;0.0051|157.1031;0.0066|159.1185;0.0091|173.1347;0.004…	623.5034;1.0	hybrid_search	PI 38:6	C47H79O13P	0.5692		CCCCCCCCCCCCCCCC(=O)OCC(COP(O)(=O)OC1C(O)C(O)C(O)C(O)C1O)OC(=O)CC\C=C/C\C=C/C\C=C/C\C=C/C\C=C/C\C=C/CC	FPHAZHKZJQOPBU-LGFBOSHVNA-N	87	498307_CSHpos_EA_F8_CT	8151397	6792090	12290915	14511401	13533021	15189356	13949130	21930448	16567987	17118272	21591792	21596350	15245567	21214314	27615936	21504850	24579936	22117542	19907312	25783264	21162330	17578242	14403856	15515470	20365382	22252778	23359726	21995410
774	634.619	7.172	[M+H]+	FALSE	TRUE	0.98	0.15	1	1	634.6198;43099136|635.6233;20163976|636.6274;5156180|637.6301;837314	79.0553;0.0077|81.0709;0.0134|82.0662;0.0164|83.0866;0.0087|93.0711;0.0099|95.0868;0.0144|97.1024;0.0075|107.0869;0.0064|109.1027;0.0079|121.1028;0.0129|135.1184;0.0085|211.208;0.0055|247.2455;0.0079|252.272;0.1181|264.2722;0.5413|282.283;0.0694|352.361;0.0062|370.373;0.0181|604.6108;0.0325|616.6108;0.0873	252.2686;0.1251|264.2686;0.6248|282.2791;0.1251|528.5139;0.0625|546.5245;0.0625	hybrid_search	Cer 18:1;2O/18:1	C36H69NO3	0.7385		CCCCCCCCCCCCC\C=C\C(O)C(CO)NC(=O)CCCCCCC\C=C/CCCCCCCC	OBFSLMQLPNKVRW-BXBVYGNFNA-N	96.57	498307_CSHpos_LA_M2_MD	3396860	3327414	4431703	4914100	5454144	4647565	5515161	6080882	5807863	6582035	6912878	6115223	6097815	5870113	5882624	6347324	6055189	6210297	7488013	6065252	5540430	5954841	3773763	3863292	6524827	5762684	5470369	6077358
776	786.595	5.109	[M+H]+	TRUE	FALSE	0.99	0.12	0.58	1		71.0865;0.0044|71.7185;0.004|79.0553;0.0059|81.0709;0.006|83.0867;0.003|85.1021;0.0041|86.0974;0.0351|87.1006;0.0111|91.0553;0.0061|93.0711;0.005|95.0865;0.0074|104.1084;0.0028|105.0715;0.0036|109.1026;0.0036|119.087;0.0036|120.9675;0.0701|125.0013;0.0165|126.0051;0.0029|127.0053;0.0053|131.0872;0.0048|133.1029;0.0027|145.9999;0.0057|164.0102;0.0684|184.0751;0.2535|185.079;0.1137|186.0799;0.1117|…	184.0733;0.6664|645.4966;0.3336	hybrid_search	SM 30:1;3O	C35H71N2O7P	0.5332		CCCCCCCCCCCC(=O)NC(COP([O-])(=O)OCC[N+](C)(C)C)C(O)C(O)CCC\C=C\CCCCCCCCC	VLIMQVKPKIEOKD-QZQOTICONA-N	76.14	498307_CSHpos_AD_F2_TL	11277221	6422131	22320754	23064154	7817940	24510946	23084698	8442221	7193016	7647311	9365724	28059016	24634724	23942076	8446052	8300014	29409894	25751312	26263808	26989796	13899762	7514744	19704296	17737508	7128612	19588154	7749594	8267428
789	1613.13	4.729	[M+H]+	TRUE	FALSE	0.98	0.22	1.2	1		71.0728;0.0066|86.0965;0.0879|104.1068;0.0146|124.9997;0.0449|184.0734;0.6487|185.0769;0.0439|806.5708;0.0822|807.5702;0.0712	184.0733;0.9901|807.58;0.0099	hybrid_search	SM 8:0;2O/36:10	C49H81N2O6P	0.6919		CCCCCC(O)C(COP([O-])(=O)OCC[N+](C)(C)C)NC(=O)CCCC\C=C/C\C=C/C\C=C/C\C=C/C\C=C/C\C=C/C\C=C/C\C=C/C\C=C/C\C=C/CC	RGSUQFYOVAMROS-MLUBMLOKNA-N	24.71	Ding146_MX591366_posCSH_900483-009-090	197154	0	0	0	0	0	0	0	0	0	0	124312	0	0	0	0	0	191361	0	0	0	0	0	0	0	0	0	0
791	668.657	7.593	[M+H]+	FALSE	TRUE	0.99	0	0.86	1	668.6642;42123900|669.6677;19069946|670.6709;4415966|671.6754;946099	70.0663;0.0105|71.0865;0.0054|72.2916;0.0152|81.0711;0.0344|83.0864;0.0195|85.1022;0.0092|95.0868;0.0329|97.1025;0.0243|109.1027;0.0203|111.1185;0.0098|200.9763;0.011|254.2886;0.0236|266.288;0.1188|284.2988;0.1389|302.3088;0.0051|384.3888;0.0299|632.6449;0.0396|650.6537;0.445|650.756;0.0068	60.0444;0.0589|254.2842;0.1177|266.2842;0.588|284.2948;0.1177|308.2948;0.0589|326.3054;0.0589	hybrid_search	Cer 18:0;2O/2:0	C20H41NO3	0.6993		CCCCCCCCCCCCCCCC(O)C(CO)NC(C)=O	CRJGESKKUOMBCT-UHFFFAOYNA-N	90.29	498307_CSHpos_EA_F3_PON	602448	580079	732223	990510	1004717	944318	865879	1052615	995748	1071281	1122188	1036013	973241	1021984	1049762	1129489	1085369	1164205	941833	1075031	1020899	1255265	695132	870116	1014174	989270	1085489	1006939
792	809.581	4.575	[M+H]+	TRUE	FALSE	0.98	0.17	1.5	1		86.0974;0.0696|87.1007;0.021|104.1081;0.0061|125.0012;0.0337|127.0053;0.0068|184.0754;0.5471|185.0789;0.1764|186.0799;0.126|187.0835;0.0133	184.0733;0.909|846.5804;0.0455|864.591;0.0455	hybrid_search	PC 44:12_44:12	C96H144NO8P	0.6459		CC\C=C/C\C=C/C\C=C/C\C=C/C\C=C/C\C=C/C\C=C/C\C=C/C\C=C/C\C=C/C\C=C/C\C=C/CCCCCCC(=O)OCC(COP([O-])(=O)OCC[N+](C)(C)C)OC(=O)CCCCCC\C=C/C\C=C/C\C=C/C\C=C/C\C=C/C\C=C/C\C=C/C\C=C/C\C=C/C\C=C/C\C=C/C\C=C/CC	AGIQDHFXFBGROG-LIMOFPEWNA-N	11.86	498307_CSHpos_LA_M2_CT	622006	733341	902652	1104147	956806	1042217	1025701	987497	1056273	1185723	1063941	1108485	1248128	1304588	1151124	1098956	995939	1183614	923083	1136086	1058867	1049528	1072290	1212549	1149407	1235613	1213903	1045089
796	776.605	5.86	[M+H]+	TRUE	FALSE	0.99	0.2	1.09	1		71.0718;0.0068|79.0552;0.0467|81.0709;0.0395|83.0744;0.0139|86.0975;0.004|91.0554;0.0472|93.0711;0.0449|95.0807;0.0438|97.0787;0.0178|105.0713;0.0269|107.0869;0.0232|109.0969;0.0165|117.0714;0.0164|119.0871;0.0239|121.1027;0.0195|123.118;0.0031|129.0715;0.0091|131.0872;0.0217|133.1028;0.0151|135.1104;0.0141|141.0717;0.0034|143.087;0.0085|145.103;0.015|147.1082;0.0095|149.1179;0.0061|155.0873;0.00…	294.3159;0.1053|385.2739;0.5261|392.2928;0.2633|635.5398;0.1053	hybrid_search	PE O-18:1_22:6	C45H78NO7P	0.5458		CCCCCCCC\C=C/CCCCCCCCOCC(COP(O)(=O)OCCN)OC(=O)CC\C=C/C\C=C/C\C=C/C\C=C/C\C=C/C\C=C/CC	IVBLZGVNSKPGOR-XAJDCCMMNA-N	99.29	498307_CSHpos_LA_F7_MD	13958289	15202278	14914215	17086394	16477714	17872596	18179408	16788968	20300898	19024404	20124512	18642760	18560632	16817918	18204520	21791822	21350212	17401132	18377936	20333712	19604120	20522510	17142848	15055482	17198880	20715112	17527670	20331372
797	817.7	7.229	[M+H]+	TRUE	FALSE	0.96	0.5	1.14	1		70.0652;0.0036|70.8451;0.0096|79.2703;0.0031|81.0699;0.0123|81.2684;0.003|82.0734;0.0028|83.0856;0.0046|86.0963;0.0234|95.0855;0.0052|97.101;0.0062|109.1013;0.0041|123.1161;0.003|125.0001;0.0172|172.5277;0.0032|184.0735;0.2511|185.0771;0.0541|186.0781;0.0211|255.288;0.0038|266.2841;0.0347|267.2878;0.0203|284.2944;0.0452|285.2979;0.0256|304.1574;0.0132|370.3681;0.0064|371.3718;0.006|404.3857;0.003…	124.1121;0.077|142.1227;0.1539|160.1332;0.077|494.4568;0.1154|512.4673;0.3844|530.4779;0.1924	hybrid_search	HexCer 8:0;3O/23:0;(2OH)	C37H73NO10	0.5232		CCCCCCCCCCCCCCCCCCCCCC(O)C(=O)NC(COC1OC(CO)C(O)C(O)C1O)C(O)C(O)CCCC	BRZXSXCNSCZZAY-UHFFFAOYNA-N	97.14	498307_CSHpos_LA_M2_MD	3209819	4368855	5298619	6320878	6674525	7317621	7109430	8020125	7775116	7853131	8638996	8400387	6583557	6267327	7494219	7816409	8555758	8391411	6982024	8838642	7403185	7990064	4064765	4373725	7948548	7457618	7709981	8353439
800	803.68	6.884	[M+H]+	TRUE	FALSE	0.99	0.29	0.89	1		79.0551;0.0066|81.0709;0.0072|82.0659;0.0058|83.0865;0.0052|93.0711;0.0052|95.0867;0.0074|96.0895;0.0024|97.1023;0.0025|109.1025;0.0045|121.1027;0.0028|135.1186;0.0026|184.0754;0.0079|248.2483;0.0026|252.2719;0.0326|253.2754;0.0371|254.2785;0.016|264.2732;0.1681|265.2759;0.2102|266.2791;0.0925|267.283;0.0202|282.2832;0.0119|283.2863;0.0187|284.2896;0.0085|304.196;0.0027|357.3589;0.0055|358.3631;0…	252.2686;0.0714|264.2686;0.1667|282.2791;0.0714|604.6027;0.0953|616.6027;0.1905|634.6133;0.1667|796.6661;0.2379	hybrid_search	HexCer 18:1;2O/23:0;O	C47H91NO9	0.5757		CCCCCCCCCCCCCCCCCCCCCC(O)C(=O)NC(COC1OC(CO)C(O)C(O)C1O)C(O)\C=C\CCCCCCCCCCCCC	IMWGGVXJCSODDM-LAPDZXRHNA-N	98.57	498307_CSHpos_LA_M6_BG	8778634	9176137	11186138	12284229	13876394	13907795	13122628	14105888	15768319	13288205	15782325	16374279	14925288	12560009	16867056	14738665	14840453	14620790	15374588	14593001	15724588	14954704	11954554	13317439	13882547	13280134	13327138	13515694
801	837.692	7.444	[M+Na]+	FALSE	FALSE	0.95	0.18	0.56	2	837.6937;41369412|838.1948;1263954|838.6951;26021932|839.1992;385078|839.6967;7509163	71.0738;0.0052|72.733;0.0051|73.0477;0.0059|79.0556;0.0039|86.0975;0.102|86.5094;0.005|91.0585;0.0191|103.6261;0.0045|119.0021;0.0043|122.571;0.0044|131.1162;0.005|146.9836;0.0754|160.3454;0.0049|162.2181;0.0043|165.3784;0.0047|167.0571;0.007|171.9576;0.0047|175.7894;0.0057|239.0987;0.0061|241.094;0.0068|252.271;0.0073|264.2718;0.0547|265.2763;0.0259|292.3051;0.0183|293.3071;0.0076|299.0699;0.004…	86.0964;0.05|146.9818;0.2|327.2524;0.2|349.235;0.3|473.2275;0.25	hybrid_search	PC 16:0	C24H48NO8P	0.663		CCCCCCCC(=O)OCC(COP([O-])(=O)OCC[N+](C)(C)C)OC(=O)CCCCCCC	YHIXRNNWDBPKPW-UHFFFAOYNA-N	98.29	498307_CSHpos_LA_F1_PON	6743836	8541632	11032195	11543857	12304954	14670593	13054738	14846179	15175401	13116159	16267291	15524609	13944356	12717314	15824535	14812961	16891428	16502512	14496120	17252532	14716474	15308231	7819184	9053432	15281624	14021472	15428907	15537416
802	800.671	6.313	[M+H]+	TRUE	FALSE	0.99	0.15	1	1		86.0972;0.0662|125.0006;0.0415|184.0748;0.6135|185.0782;0.0685|252.2682;0.0071|262.256;0.0171|263.2587;0.0142|264.2709;0.1018|282.2815;0.0107|304.1827;0.0193|576.575;0.018|738.6262;0.0221	86.097;0.1429|104.107;0.4759|125.0004;0.1429|184.0739;0.2382	hybrid_search	LPC O-5:0	C13H30NO6P	0.6335		CCCCCOCC(O)COP([O-])(=O)OCC[N+](C)(C)C	FBCWZRYNKHOPFU-UHFFFAOYNA-N	87.14	498307_CSHpos_LA_F1_PON	4626143	5515903	7896981	8286260	9194634	8766115	8903284	7890656	7143518	7871361	10512252	8272687	7432129	8610554	7492030	9229359	9549541	7908700	5759426	6761536	9415357	7024439	4706690	4214946	7716205	5755970	7634386	4822714
803	789.617	5.583	[M+H]+	FALSE	FALSE	0.99	0.14	1.29	1	789.6208;41299840|790.6256;10911800|791.6255;1232954|792.6342;3214743|793.627;348596|794.6176;3168914	86.0974;0.0642|87.1007;0.0202|125.0012;0.0303|127.0054;0.0056|184.0755;0.539|185.079;0.1918|186.0799;0.1333|187.0832;0.0157	86.097;0.1429|104.107;0.4759|125.0004;0.1429|184.0739;0.2382	hybrid_search	LPC O-2:0	C10H24NO6P	0.5392		CCOCC(O)COP([O-])(=O)OCC[N+](C)(C)C	CJPBBYQNGXYPEB-UHFFFAOYNA-N	20.29	498307_CSHpos_AD_F3_PON	17732828	16942488	19476310	25139272	21430686	18468048	22128210	21625776	21140744	22796010	25579314	23085932	18949338	20204362	22744732	22837612	21800800	21949906	20038890	21714536	20506236	22661290	20025892	17217362	24615442	20716632	23941736	20976576
807	1612.13	4.729	[M+H]+	FALSE	FALSE	0.98	0.22	1.2	1	1612.1317;40983132|1613.1345;42224152|1614.1379;23194166|1615.141;8642763|1616.1453;2272079|1617.1428;736110	71.0731;0.0103|86.0965;0.0907|98.9842;0.0102|104.107;0.0106|124.9999;0.0504|184.0731;0.6876|198.0889;0.0098|806.5692;0.1303	86.097;0.1429|104.107;0.4759|125.0004;0.1429|184.0739;0.2382	hybrid_search	LPC O-2:0	C10H24NO6P	0.719		CCOCC(O)COP([O-])(=O)OCC[N+](C)(C)C	CJPBBYQNGXYPEB-UHFFFAOYNA-N	24.71	Ding146_MX591366_posCSH_900483-009-090	0	0	0	0	0	109111	0	0	0	0	0	0	0	0	0	0	0	0	0	0	0	0	0	0	0	0	0	0
808	727.598	5.476	[M+H]+	TRUE	FALSE	0.98	0	0.55	1		71.0864;0.0422|72.0896;0.0068|75.0449;0.0043|79.0552;0.0065|81.0708;0.0114|82.0661;0.0077|83.0865;0.007|85.0291;0.0032|85.1021;0.0356|86.1055;0.0055|91.0476;0.0055|93.0709;0.0062|95.0866;0.0123|96.0898;0.0026|97.1022;0.0065|99.1178;0.004|107.0871;0.0045|109.1025;0.0064|111.1179;0.0028|121.1028;0.0073|123.1182;0.0026|135.1187;0.0045|149.1339;0.0024|247.245;0.0035|248.2485;0.0031|252.2716;0.0394|25…	264.2686;0.1144|276.2686;0.5712|282.2791;0.0572|294.2791;0.1144|540.5144;0.0572|558.525;0.0572|576.5356;0.0286	hybrid_search	HexCer 19:2;2O/18:1	C43H79NO8	0.6184		CCCCCCCCCC\C=C\CC\C=C\C(O)C(COC1OC(CO)C(O)C(O)C1O)NC(=O)CCCCCCC\C=C/CCCCCCCC	BUMFFSDJGSVHTK-WDPKRBBJNA-N	88.86	498307_CSHpos_LA_M2_MD	6806763	7578270	7078324	8549811	8941542	7556023	8968503	8832317	8004115	7979544	9288329	10080274	7828169	7439681	8616511	9978415	11418924	8258187	10484045	8610727	8617328	10148898	6094067	6615594	9175617	8327974	9646396	7628673
809	1657.38	7.533	[M+H]+	TRUE	FALSE	0.94	0.38	1.29	1		93.196;0.0075|118.2015;0.0069|120.596;0.0075|132.0128;0.0081|252.2682;0.0353|259.4312;0.0081|264.2688;0.2897|265.2722;0.0623|275.6983;0.0077|282.2792;0.0188|304.1555;0.0171|475.7943;0.0082|630.6186;0.1104|631.6215;0.079|632.6276;0.0119|648.6268;0.073|649.6338;0.0564|810.6786;0.0915|811.6818;0.0905|1410.8124;0.01	264.2686;0.5477|282.2791;0.0411|630.6178;0.1645|648.6284;0.1371|810.6812;0.1096	hybrid_search	SHexCer 18:1;2O/24:0;O	C48H93NO12S	0.7099		CCCCCCCCCCCCCCCCCCCCCCC(O)C(=O)NC(COC1OC(CO)C(O)C(OS(O)(=O)=O)C1O)C(O)\C=C\CCCCCCCCCCCCC	QTTLKKFUOJQIRB-JMUUFCRMNA-N	31	Ding056_MX591366_posCSH_900483-012-039	126346	0	0	0	0	0	0	0	40237	0	0	0	0	0	0	0	0	0	0	0	0	0	0	0	0	0	0	0
811	1046.02	12.373	[M+H]+	TRUE	FALSE	0.95	0	1	1		71.1357;0.0303|78.8175;0.0261|82.161;0.0268|85.0695;0.0279|109.1018;0.03|123.8275;0.0282|135.116;0.0353|147.1171;0.0644|148.1859;0.0301|158.9323;0.0307|161.133;0.0546|184.73;0.0334|201.2752;0.1145|234.9041;0.0297|323.6586;0.0339|369.3537;0.1857|370.3564;0.1227|429.9297;0.0302|526.3687;0.0318|605.7936;0.0335	135.1174;0.0417|147.1174;0.0417|161.133;0.0417|175.1487;0.0417|369.3516;0.8332	hybrid_search	ST 27:1;O;Hex	C33H56O6	0.5059		CC(C)CCCC(C)C1CCC2C3CC=C4CC(CCC4(C)C3CCC12C)OC1OC(CO)C(O)C(O)C1O	FSMCJUNYLQOAIM-UHFFFAOYNA-N	74.86	498307_CSHpos_poolQC_046	17119502	17185344	15780061	17579908	24702848	27272186	26756178	34120436	34348824	33565240	34768396	34605008	25521932	27108732	37279264	33697316	31299390	33993152	36547132	36733184	32560732	27557326	17116202	17315810	30398282	40248932	28937656	33573192
816	726.535	5.365	[M+H]+	TRUE	FALSE	0.97	0	1	1		71.0857;0.0075|79.0542;0.0069|81.07;0.0121|82.0653;0.0107|83.0856;0.0082|85.1014;0.0066|93.07;0.0069|95.0856;0.0143|97.1013;0.007|107.0856;0.0057|109.1013;0.0084|121.1013;0.0093|135.1169;0.0063|247.2422;0.0084|252.2687;0.0766|264.2688;0.4976|266.2843;0.0057|282.2793;0.038|300.2901;0.0158|337.2738;0.0113|534.5242;0.0212|546.5246;0.1343|548.5409;0.0249|564.5353;0.0429|585.5242;0.0134	252.2686;0.1213|264.2686;0.6058|282.2791;0.1213|528.5144;0.0606|546.525;0.0606|564.5356;0.0303	hybrid_search	HexCer 18:1;2O/18:1	C42H79NO8	0.7314		CCCCCCCCCCCCC\C=C\C(O)C(COC1OC(CO)C(O)C(O)C1O)NC(=O)CCCCCCC\C=C/CCCCCCCC	MVGFIPNJBNBHNC-BXBVYGNFNA-N	96.14	498307_CSHpos_AD_F3_MD	7426463	7034334	9336355	10639146	10926641	11140414	10740111	12295168	11368251	11257611	12330249	11996870	12443056	14996946	12772152	13335084	12223156	12152557	11125571	13050101	11283576	11923181	9456981	9253814	14032172	11874195	12177983	11763641
817	757.645	6.349	[M+H]+	TRUE	FALSE	0.98	0.17	0.67	1		78.0529;0.009|81.0706;0.0144|94.4947;0.0095|95.0863;0.0108|103.7938;0.0091|112.8123;0.0093|160.4664;0.0099|201.1882;0.0242|228.5594;0.0099|233.3784;0.0103|252.2697;0.0196|264.2708;0.3138|265.2739;0.2437|282.2804;0.0393|292.3018;0.0398|293.306;0.0358|414.317;0.0109|559.5662;0.0402|577.5775;0.0681|739.6334;0.0723	252.2686;0.0714|264.2686;0.1667|282.2791;0.0714|448.4149;0.0953|460.4149;0.1905|478.4254;0.1667|640.4782;0.2379	hybrid_search	HexCer 18:1;2O/12:1;O	C36H67NO9	0.6146		CCCCCCCCCCCCC\C=C\C(O)C(COC1OC(CO)C(O)C(O)C1O)NC(=O)C(O)CC\C=C/CCCCCC	HXNWUKAQCASJAZ-SJSCYNRQNA-N	99.29	498307_CSHpos_LA_F7_MD	4033771	4885462	7839317	8966351	9514130	9723783	8107610	9812917	9951849	9739107	8929651	9393008	8072094	8378329	8180274	9032288	8464609	10194314	8758736	8705031	8714815	8032017	5010616	5009491	9158361	9774923	8588011	8072745
825	1496.05	5.146	[M+H]+	FALSE	FALSE	0.98	0	1.25	1	1496.0466;39733084|1497.05;38490020|1498.0536;19759968|1499.0555;6795227|1500.0576;1984808|1501.0642;442417	79.0543;0.0337|81.0699;0.0286|83.0727;0.0094|91.0543;0.0318|92.0578;0.0028|93.0699;0.0335|95.0785;0.0326|96.0885;0.0025|97.076;0.0144|105.0699;0.0195|107.0856;0.0163|109.1013;0.0103|117.07;0.0126|119.0856;0.0182|121.1013;0.0139|123.1167;0.0035|129.0699;0.0066|131.0856;0.0178|133.1013;0.0121|135.1079;0.0105|141.07;0.0028|143.0857;0.0062|145.1013;0.011|147.1168;0.0067|149.1321;0.0028|155.085;0.0025…	266.2846;0.1053|364.2615;0.2633|385.2739;0.5261|607.5085;0.1053	hybrid_search	PE O-16:1_22:6	C43H74NO7P	0.5661		CCCCCC\C=C/CCCCCCCCOCC(COP(O)(=O)OCCN)OC(=O)CC\C=C/C\C=C/C\C=C/C\C=C/C\C=C/C\C=C/CC	KGCPGAKRLOCUEV-ZLXBYIIJNA-N	24.57	Ding017_MX591366_posCSH_900483-014-056	4470939	0	0	0	160751	0	515038	980478	0	179235	0	0	0	0	0	0	0	0	0	0	0	0	0	0	0	0	0	0
829	1621.22	5.562	[M+H]+	TRUE	FALSE	0.99	0	0.83	1		71.0739;0.0076|86.0974;0.0871|98.9852;0.0073|104.1084;0.0093|125.0013;0.0441|184.0755;0.6655|185.0791;0.0396|198.0914;0.0102|810.6107;0.0646|811.6136;0.0647	184.0733;0.9901|811.6114;0.0099	hybrid_search	SM 8:0;2O/36:8	C49H85N2O6P	0.6774		CCCCCC(O)C(COP([O-])(=O)OCC[N+](C)(C)C)NC(=O)CCCCCCCCCC\C=C/C\C=C/C\C=C/C\C=C/C\C=C/C\C=C/C\C=C/C\C=C/CC	MMQQWINNODHOPN-QANVFNBYNA-N	73.86	498307_CSHpos_LA_F2_HC	7471366	8215014	7559914	9557389	13005297	13155357	9254220	10886783	12878346	15569931	13928906	14481297	14140103	14519049	14305609	15865121	14781588	11430408	13278361	14358686	14228962	13590204	11517801	11980708	14920081	16271126	16189339	14498744
832	1625.41	7.616	[M+H]+	TRUE	FALSE	0.93	0.25	0.57	1		82.0662;0.0079|252.2713;0.0516|253.2748;0.0052|264.2715;0.4881|265.275;0.1094|282.2822;0.0419|283.2857;0.008|304.1707;0.0063|368.3964;0.0056|614.6318;0.0243|615.6312;0.0137|632.6414;0.0574|633.6411;0.0482|794.6939;0.0631|795.6988;0.0693	252.2686;0.1177|264.2686;0.588|282.2791;0.1177|368.3887;0.0589|614.6234;0.0589|632.634;0.0589	hybrid_search	Cer 18:1;2O/24:0	C42H83NO3	0.7174		CCCCCCCCCCCCCCCCCCCCCCCC(=O)NC(CO)C(O)\C=C\CCCCCCCCCCCCC	ZJVVOYPTFQEGPH-MHAUTQJVNA-N	45	498307_CSHpos_EA_F3_PON	1167755	1383135	2262652	2551045	3408819	3714850	3046627	3282196	3785542	4410560	5011083	5360173	3616144	3493690	4433603	4951994	4178046	4530084	4966211	4636372	4180592	4572010	1824987	2685627	5047005	4731199	4434849	4420967
833	1626.35	6.824	[M+H]+	FALSE	FALSE	0.99	0	0.67	1	1626.3528;39358844|1627.3552;39892580|1628.3596;22433860|1629.3634;9730585|1630.3629;3474968|1631.3678;627647	79.0552;0.0052|81.0709;0.01|82.0661;0.0061|83.0865;0.005|93.0709;0.0051|95.0866;0.0108|97.1024;0.0056|109.1025;0.0065|121.1026;0.0071|135.1183;0.0053|247.2448;0.004|252.2716;0.0652|253.2749;0.0147|264.2718;0.3492|265.2753;0.0823|266.287;0.0048|282.2825;0.0318|283.2858;0.0075|356.3555;0.0047|590.5938;0.0061|591.5993;0.004|602.594;0.0316|603.5974;0.0251|604.6097;0.0049|605.6129;0.0039|616.6098;0.00…	252.2686;0.1144|264.2686;0.5712|282.2791;0.1144|364.3574;0.0572|610.5927;0.0572|628.6032;0.0572|646.6138;0.0286	hybrid_search	HexCer 18:1;2O/24:2	C48H89NO8	0.594		CCCCCCCCCCCCC\C=C\C(O)C(COC1OC(CO)C(O)C(O)C1O)NC(=O)CCCCCCCCCCC\C=C/C\C=C/CCCCCCC	HERULGHEQVQXKL-PKPBCWLKNA-N	89.14	498307_CSHpos_LA_F7_MD	5004304	5471079	7563356	15378564	10686978	10444500	13788822	12941253	13804050	12552555	16078343	15027468	15588636	14724598	17058228	14435575	16487723	18758914	17577254	16827898	19190496	18779682	15250948	13219459	18688934	18436234	15923064	16469068
836	1546.2	5.537	[M+H]+	FALSE	FALSE	0.95	0.27	0.5	1	1546.2002;39262284|1547.2026;33670084|1548.2062;19267244|1549.2062;5601521	71.0735;0.0083|86.0972;0.0842|104.1079;0.0108|125.0009;0.0406|184.075;0.7585|198.0907;0.0121|760.5926;0.0443|786.6076;0.0412	86.097;0.1429|104.107;0.4759|125.0004;0.1429|184.0739;0.2382	hybrid_search	LPC O-2:0	C10H24NO6P	0.7241		CCOCC(O)COP([O-])(=O)OCC[N+](C)(C)C	CJPBBYQNGXYPEB-UHFFFAOYNA-N	75.14	498307_CSHpos_LA_F1_PON	9308541	10048751	12180556	12596990	13990457	16710317	14149798	13374632	17091892	20420894	17997226	17732682	16153997	18331970	20329584	15645117	19120480	18136954	19454172	14932096	21778806	17027174	16028329	16152715	19328316	17122886	23394180	18849912
840	795.57	5.562	[M+H]+	TRUE	FALSE	0.97	0	0.6	1		71.0857;0.0248|72.0888;0.0079|72.7254;0.0127|79.0543;0.0256|80.0576;0.0101|81.0699;0.0349|82.0733;0.0095|83.0856;0.0147|84.0889;0.004|85.1013;0.0198|86.1044;0.0062|91.0543;0.0364|92.0579;0.0116|93.0699;0.0259|94.0732;0.0107|95.0807;0.0409|96.0889;0.0129|97.1011;0.0116|98.1046;0.0063|105.0698;0.0183|106.0731;0.0091|107.0855;0.0078|109.1011;0.0155|110.1044;0.0075|111.1165;0.0049|117.0699;0.0153|118…	201.1485;1.0	hybrid_search	LPE 8:0	C13H28NO7P	0.5439		CCCCCCCC(=O)OCC(O)COP(O)(=O)OCCN	GKKMJFGKXIAUSQ-UHFFFAOYNA-N	99.57	498307_CSHpos_EA_F8_CT	22557082	25721738	25211754	29748580	27945852	32738516	30206774	29851660	32210924	27047648	30084878	33192616	25960528	31604540	32720948	32424550	31721056	27472480	32550614	31373652	28767420	28839678	23254214	26496182	26512816	32685762	28353290	33143884
842	805.644	6.338	[M+H]+	TRUE	FALSE	0.97	0	0.86	1		86.0975;0.0818|104.1083;0.0105|125.0014;0.0448|184.0758;0.8629	86.097;0.1429|104.107;0.4759|125.0004;0.1429|184.0739;0.2382	hybrid_search	LPC O-2:0	C10H24NO6P	0.9031		CCOCC(O)COP([O-])(=O)OCC[N+](C)(C)C	CJPBBYQNGXYPEB-UHFFFAOYNA-N	99.57	498307_CSHpos_EA_F7_PON	8229664	11849835	12979386	13704914	15242001	14260423	16583750	17343170	17860634	17988866	14863693	19199346	15549908	17531004	19153892	19407292	20070348	21443126	18761982	20175442	19220760	19252240	16641267	17366114	18099832	19836938	19556586	17739332
843	1465.19	5.406	[M+H]+	FALSE	FALSE	0.96	0	0.43	1	1465.1877;38791736|1466.1913;33234114|1467.1933;17760409|1468.1908;1522286	71.0738;0.0073|86.0974;0.0724|104.1082;0.0138|125.0012;0.0387|184.0754;0.7128|185.0788;0.0492|198.091;0.0075|731.6151;0.0219|732.6175;0.0209|734.5781;0.0282|735.5804;0.0274	86.097;0.1429|104.107;0.4759|125.0004;0.1429|184.0739;0.2382	hybrid_search	LPC O-2:0	C10H24NO6P	0.6637		CCOCC(O)COP([O-])(=O)OCC[N+](C)(C)C	CJPBBYQNGXYPEB-UHFFFAOYNA-N	74.14	498307_CSHpos_EA_F4_HT	10635330	8273215	7977126	12993953	14439213	11436669	15875950	14790060	12858666	17555764	12752212	20592040	15132058	20982300	17597896	18806690	17907702	22381744	20233934	20815726	21160562	18461398	16813958	14230170	17573570	20060882	19749396	19412664
844	755.585	6.167	[M+H]+	TRUE	FALSE	0.94	0.12	1.38	1		71.0865;0.0213|72.0896;0.0029|79.0552;0.0063|81.0709;0.017|82.0662;0.0078|83.0865;0.0085|85.0291;0.003|85.1023;0.0174|86.1054;0.0031|91.0469;0.0059|93.0711;0.0088|95.0867;0.0162|96.0864;0.0064|97.0293;0.003|97.1024;0.0071|107.0868;0.0056|109.1027;0.0092|111.1185;0.0033|121.1027;0.0092|123.1181;0.004|135.1184;0.0059|149.1339;0.0025|247.2443;0.0037|252.2718;0.0391|253.275;0.0236|264.272;0.2436|265.…	393.3365;0.5261|394.3472;0.1053|492.3241;0.2633|743.6338;0.1053	hybrid_search	PE O-26:7_22:2	C53H90NO7P	0.5405		CCCCC\C=C/C\C=C/CCCCCCCCCCCC(=O)OC(COCCCC\C=C/C\C=C/C\C=C/C\C=C/C\C=C/C\C=C/C\C=C/CC)COP(O)(=O)OCCN	RQAKROQMFUHSGE-QJSSYUJXNA-N	99.43	498307_CSHpos_AD_F3_PON	8129425	6453174	8714242	9581076	10071565	12482678	10177197	12294477	10219758	10311524	10317948	10334113	9137179	9911899	9460818	10763252	11173750	10542295	10323936	11286112	9828291	10529864	7475883	8286477	10388442	9833076	9117294	10173398
846	1620.22	5.562	[M+H]+	FALSE	FALSE	0.97	0	0.71	1	1620.2164;38539072|1621.2203;39488596|1622.2233;20027906|1623.2303;8382455|1624.2404;2760198	71.0739;0.0091|86.0976;0.086|98.9854;0.008|104.1084;0.0101|125.0015;0.0454|184.0762;0.6704|185.0792;0.0382|198.0916;0.01|810.6116;0.0615|811.6148;0.0613	184.0733;0.9901|811.6114;0.0099	hybrid_search	SM 8:0;2O/36:8	C49H85N2O6P	0.6751		CCCCCC(O)C(COP([O-])(=O)OCC[N+](C)(C)C)NC(=O)CCCCCCCCCC\C=C/C\C=C/C\C=C/C\C=C/C\C=C/C\C=C/C\C=C/C\C=C/CC	MMQQWINNODHOPN-QANVFNBYNA-N	74	498307_CSHpos_LA_F2_HC	5852140	8769895	7733508	11050552	12740280	13949129	10859124	10118742	13979536	13275233	14921837	13074395	11715675	13910048	13424269	15241926	14873883	11789368	11653550	14561173	13250471	13858807	11974894	10367007	13896684	14700210	14593429	13708560
849	782.616	6.697	[M+H]+	TRUE	FALSE	0.99	0	0.86	1		71.0865;0.0044|79.0553;0.0079|81.071;0.0255|82.0662;0.0103|83.0867;0.0138|85.0296;0.0047|93.0712;0.0113|95.0868;0.0247|97.1026;0.012|107.087;0.0078|109.1028;0.0148|111.1182;0.0042|121.1028;0.0134|123.1184;0.0059|135.1185;0.0087|149.1341;0.0043|247.2457;0.0063|252.2722;0.0639|264.2723;0.4135|266.2876;0.0049|282.2831;0.0253|292.3036;0.0052|338.3466;0.0057|356.3575;0.0127|365.3097;0.0067|367.3262;0.…	252.2686;0.1144|264.2686;0.5712|282.2791;0.1144|338.3417;0.0572|584.577;0.0572|602.5876;0.0572|620.5981;0.0286	hybrid_search	HexCer 18:1;2O/22:1	C46H87NO8	0.6638		CCCCCCCCCCCCC\C=C\C(O)C(COC1OC(CO)C(O)C(O)C1O)NC(=O)CCCCCCCCCCC\C=C/CCCCCCCC	XDWFOSIXGINYNC-JNOOXXQHNA-N	90.71	498307_CSHpos_AD_F3_MD	2860843	3096808	4716926	5611579	4934739	4885399	5860821	5853326	6782668	5982895	5370198	6553802	4944990	4467664	5116974	6105040	5078529	6465429	6391223	5838421	6513727	6166312	3218973	2934206	5963802	6030960	5961854	5474811
850	1516.23	7.275	[M+H]+	FALSE	FALSE	0.99	0	0.75	1	1516.2273;38465380|1517.2305;36573772|1518.2339;18464308|1519.2355;6229361|1520.2428;2249991|1521.2487;905789	71.0864;0.01|79.0551;0.0076|81.0708;0.0332|82.0742;0.0027|83.0864;0.0291|85.1021;0.0081|93.0709;0.0126|95.0866;0.0356|96.0898;0.0031|97.0915;0.0349|107.0867;0.0098|109.1024;0.0198|111.1181;0.0103|121.1025;0.0174|123.1181;0.0098|135.1182;0.015|137.1339;0.0029|149.1341;0.0072|155.0113;0.0034|163.1501;0.0043|275.2766;0.0033|293.2867;0.0077|294.3196;0.0234|295.3226;0.0076|307.3026;0.0193|308.3067;0.0…	294.3159;0.1053|367.3209;0.5261|392.2928;0.2633|617.5866;0.1053	hybrid_search	PE O-18:1_20:1	C43H84NO7P	0.5945		CCCCCCCC\C=C/CCCCCCCCCC(=O)OC(COCCCCCCCC\C=C/CCCCCCCC)COP(O)(=O)OCCN	QEVTZYOGQJVUDJ-CLFAGFIQNA-N	56	498307_CSHpos_EA_F3_MD	1673529	2288652	2518970	3215076	3073906	3956749	3589711	3509275	3542921	4614768	4372233	4233767	4239466	3919726	4603789	4943966	4971669	5296319	4536160	4648684	3556169	4695872	1664898	1997722	4984551	4044270	4582587	4423867
851	1656.38	7.531	[M+H]+	FALSE	FALSE	0.95	0.38	1.29	1	1656.3774;38441116|1657.3806;40865196|1658.3831;22261866|1659.3806;9728219|1660.3865;2532211|1661.3868;1353548	79.0541;0.0037|81.07;0.0087|82.0651;0.004|95.0853;0.0056|109.1012;0.0043|121.1013;0.0089|202.8012;0.0039|252.2683;0.0579|253.2719;0.0135|264.2686;0.3665|265.2721;0.0836|282.2795;0.0297|283.2844;0.0042|384.3844;0.0047|618.6181;0.0144|619.6204;0.0113|630.6179;0.0805|631.6208;0.0653|632.6314;0.0138|648.6281;0.0525|649.6302;0.0505|810.6801;0.06|811.6869;0.0526	264.2686;0.5477|282.2791;0.0411|630.6178;0.1645|648.6284;0.1371|810.6812;0.1096	hybrid_search	SHexCer 18:1;2O/24:0;O	C48H93NO12S	0.6947		CCCCCCCCCCCCCCCCCCCCCCC(O)C(=O)NC(COC1OC(CO)C(O)C(OS(O)(=O)=O)C1O)C(O)\C=C\CCCCCCCCCCCCC	QTTLKKFUOJQIRB-JMUUFCRMNA-N	31.57	Ding056_MX591366_posCSH_900483-012-039	0	0	0	0	0	0	0	0	0	0	0	48168	208259	0	0	0	0	0	0	0	0	0	0	0	0	0	0	0
852	818.622	8.54	[M+H]+	TRUE	FALSE	0.99	0.22	0.71	1		74.0751;0.0273|86.0975;0.0351|90.9575;0.0686|97.6744;0.0255|115.395;0.0253|164.2949;0.0252|184.0758;0.5293|201.0207;0.1248|358.3446;0.0287|379.7334;0.0364|633.5919;0.044|688.5914;0.0298	104.107;0.207|184.0739;0.6894|830.6422;0.1035	hybrid_search	LPC 42:6-SN1	C50H90NO7P	0.5079		CC\C=C/C\C=C/C\C=C/C\C=C/C\C=C/C\C=C/CCCCCCCCCCCCCCCCCCCCCCC(=O)OCC(O)COP([O-])(=O)OCC[N+](C)(C)C	FYILTLZDBMGNPB-WSDBEMKQNA-N	99.71	498307_CSHpos_AD_F3_MB	15229323	15132249	17124430	15898138	16438323	19322750	19175056	21623292	20314628	22732206	20256910	20562906	20053454	20186652	22765344	22538536	20889626	22227738	25300106	22455818	22871262	24175954	17158170	18982856	22745930	24784666	21473880	22786362
853	1579.17	5.572	[M+H]+	TRUE	FALSE	0.98	0.2	0.86	1		86.0976;0.0605|125.0014;0.0306|184.0758;0.7117|185.0792;0.0443|786.6116;0.0772|787.6148;0.0756	184.0733;0.9901|787.6114;0.0099	hybrid_search	SM 8:0;2O/34:6	C47H85N2O6P	0.7329		CCCCCC(O)C(COP([O-])(=O)OCC[N+](C)(C)C)NC(=O)CCCCCCCCCCCCCC\C=C/C\C=C/C\C=C/C\C=C/C\C=C/C\C=C/CC	XNDVTDGDRGDTHS-MTPCXLQNNA-N	74.43	498307_CSHpos_AD_F3_MD	13420953	11237089	13744329	15363020	14772161	16991092	16431930	15773916	19874384	17731788	18684204	21779272	17955090	17262948	21436588	21684248	20549098	19355396	18156444	21935486	19865828	19571368	14942591	17038992	19811458	19665394	21263254	22918194
854	831.66	6.423	[M+H]+	TRUE	FALSE	0.95	0.17	0.5	1		86.0966;0.0738|92.4037;0.037|104.1072;0.0098|125.0001;0.0415|184.0735;0.8282|264.2693;0.0096	86.097;0.1429|104.107;0.4759|125.0004;0.1429|184.0739;0.2382	hybrid_search	LPC O-2:0	C10H24NO6P	0.7972		CCOCC(O)COP([O-])(=O)OCC[N+](C)(C)C	CJPBBYQNGXYPEB-UHFFFAOYNA-N	99.57	498307_CSHpos_AD_F2_PON	14344480	14288221	18489726	21801266	20448160	22966082	20500420	26239494	27385844	24588424	28502500	23651646	23960530	28042370	28895516	27659864	29919616	24622648	30315256	29068628	32873644	27843172	24370944	23280022	26828872	30327166	28760554	29141342
857	458.338	3.215	[M+H]+	FALSE	FALSE	0.99	0	1	1	458.348;37804912|459.3512;10291268|460.354;1741773|461.3598;689508	79.0544;0.0046|81.07;0.0232|83.0857;0.027|93.07;0.0088|95.0857;0.0299|97.1013;0.0227|99.044;0.0049|107.0856;0.0062|109.1014;0.0189|111.1169;0.0102|117.0548;0.0204|121.1014;0.0245|123.1172;0.0079|135.117;0.022|149.1327;0.0079|159.0654;0.413|163.1487;0.0056|196.5568;0.0156|247.2414;0.014|265.2528;0.0384|381.3004;0.2745	117.0546;0.0477|159.0663;0.9523	hybrid_search	PG 2:0_2:0	C10H19O10P	0.5091		CC(=O)OCC(COP(O)(=O)OCC(O)CO)OC(C)=O	ZAKBPRIDLSBYQQ-UHFFFAOYNA-N	23.71	Ding144_MX591366_posCSH_900483-011-025	30413	0	0	0	0	0	33990	0	0	0	0	0	0	0	0	32409	39053	0	32191	36544	0	0	0	0	0	0	52157	0
861	1624.41	7.616	[M+H]+	FALSE	FALSE	0.94	0.25	0.57	1	1624.4111;37550704|1625.4142;39362616|1626.417;23454840|1627.4199;8920258|1628.4222;3030828|1629.4221;1370251	82.0661;0.0084|201.172;0.0083|252.2712;0.0403|253.2742;0.0101|264.2718;0.438|265.2752;0.1104|282.2823;0.0452|283.286;0.0077|368.3925;0.0105|614.6307;0.024|615.6318;0.0201|632.6394;0.0637|633.6453;0.0537|794.6952;0.0803|795.7008;0.0795	252.2686;0.1177|264.2686;0.588|282.2791;0.1177|368.3887;0.0589|614.6234;0.0589|632.634;0.0589	hybrid_search	Cer 18:1;2O/24:0	C42H83NO3	0.7015		CCCCCCCCCCCCCCCCCCCCCCCC(=O)NC(CO)C(O)\C=C\CCCCCCCCCCCCC	ZJVVOYPTFQEGPH-MHAUTQJVNA-N	43.86	498307_CSHpos_EA_F3_PON	1196348	1165301	1970273	2616926	2863093	3108867	2847060	2546608	3323788	3902165	4172690	4557965	3042940	3268217	4173249	3953297	3763751	4176134	4810605	4167312	4092378	3705610	1967088	2311581	4593964	4468578	3937841	4384027
865	794.657	6.561	[M+H]+	FALSE	TRUE	0.98	0.18	0.75	1	794.6594;37131876|795.6627;18653892	79.0552;0.0108|81.0708;0.0203|82.0659;0.0133|83.0862;0.0089|95.0867;0.0148|109.1024;0.0095|121.1022;0.0093|201.0918;0.005|250.2561;0.0636|252.2705;0.0049|262.2561;0.4776|264.272;0.1143|280.2663;0.0374|370.3723;0.012|602.5956;0.0174|614.5941;0.1249|616.6101;0.0227|632.6061;0.0331	250.2529;0.1213|262.2529;0.6058|280.2635;0.1213|524.4831;0.0606|542.4937;0.0606|560.5042;0.0303	hybrid_search	HexCer 18:2;2O/18:2	C42H75NO8	0.7179		CCCCCCCCC\C=C\CC\C=C\C(O)C(COC1OC(CO)C(O)C(O)C1O)NC(=O)CCCCCCC\C=C/C\C=C/CCCCC	YREKMMFHZPWDSQ-DAQJOPOGNA-N	96.43	498307_CSHpos_LA_M8_TL	1586108	1602782	2213668	2390636	2356415	2669394	2910955	2539037	2677543	2808346	2778568	2724424	2381318	2177853	2502599	2725967	2818103	2457666	2734877	2801796	2751670	2675201	1714672	1495631	2225463	2687935	2290146	2298011
880	857.691	7.135	[M+H]+	TRUE	FALSE	0.97	0.21	0.7	1		86.097;0.0694|125.0008;0.0353|184.0746;0.8121|185.0784;0.0832	86.097;0.1429|104.107;0.4759|125.0004;0.1429|184.0739;0.2382	hybrid_search	LPC O-2:0	C10H24NO6P	0.6854		CCOCC(O)COP([O-])(=O)OCC[N+](C)(C)C	CJPBBYQNGXYPEB-UHFFFAOYNA-N	96.86	498307_CSHpos_LA_M6_MD	2684623	3393048	6336466	6148026	5887985	6737106	7310136	6909255	8081872	8317612	9877474	8444270	8483441	7968859	9007037	8517883	9654750	8278126	8565828	9194246	8491298	8614147	5128403	5311406	9117149	8470342	8842404	9046518
887	1524.2	6.349	[M+H]+	FALSE	FALSE	0.97	0.25	0.57	1	1524.1929;36089264|1525.1968;33964384|1526.1997;16982596|1527.2023;5820633|1528.2001;1730353|1529.2062;410874	71.073;0.0091|86.0965;0.0787|98.9843;0.0081|104.1071;0.0098|124.9999;0.0415|184.0731;0.7147|198.0888;0.0114|762.6005;0.1267	86.097;0.1429|104.107;0.4759|125.0004;0.1429|184.0739;0.2382	hybrid_search	LPC O-2:0	C10H24NO6P	0.7141		CCOCC(O)COP([O-])(=O)OCC[N+](C)(C)C	CJPBBYQNGXYPEB-UHFFFAOYNA-N	47.71	OldMAPool003_MX591366_posCSH_postDing020	0	0	75115	0	81154	101625	0	105896	114595	147825	317595	0	121305	831975	0	120994	143812	188146	116529	152773	163475	114546	0	0	0	117835	0	114426
888	649.639	7.572	[M+H]+	TRUE	FALSE	0.97	0.17	1.14	1		71.0857;0.0039|79.0543;0.0082|81.07;0.0116|82.0652;0.0134|83.0856;0.008|93.0699;0.0086|95.0856;0.0134|97.1012;0.0067|107.0856;0.0044|109.1012;0.0069|121.1013;0.0098|135.1169;0.0076|247.2419;0.004|252.2685;0.0726|253.2719;0.0503|264.2686;0.3243|265.2719;0.2442|282.2791;0.0415|283.2825;0.0323|384.3825;0.0074|385.3871;0.0092|619.6217;0.0302|631.6213;0.0814	264.2686;0.232|282.2791;0.174|300.2897;0.116|318.3003;0.058|630.6183;0.0145|648.6289;0.116|666.6396;0.2896	hybrid_search	Cer 18:0;3O/24:0;(2OH)	C42H85NO5	0.665		CCCCCCCCCCCCCCCCCCCCCCC(O)C(=O)NC(CO)C(O)C(O)CCCCCCCCCCCCCC	ZFUXWVVVWGWGPQ-UHFFFAOYNA-N	99.71	498307_CSHpos_AD_F3_PON	4845876	4949800	5289703	5982939	8434787	7457304	6354708	6731955	7587779	7886167	8686638	8901532	6970886	6763812	7228916	7967573	7603114	7602019	8026644	8779380	6815058	7826808	4057168	5257165	8385104	7410917	7091585	7631943
893	752.552	5.298	[M+H]+	TRUE	FALSE	0.87	0.43	0.45	1		71.0865;0.0611|75.0448;0.0036|79.0553;0.0077|81.071;0.0373|83.0866;0.0892|85.1023;0.0498|91.0553;0.0071|93.0712;0.0119|95.0868;0.0442|96.09;0.0049|97.1025;0.0897|98.9853;0.0039|99.1181;0.0034|105.0714;0.0066|107.0868;0.0071|109.1027;0.0266|111.1183;0.0389|119.0868;0.0081|121.1027;0.0111|123.1184;0.0123|125.1341;0.0102|131.0875;0.0029|133.1026;0.0044|135.1182;0.0064|137.1341;0.006|163.1505;0.0041|…	453.4094;0.0455|455.425;0.0455|981.8633;0.909	hybrid_search	PE 32:4_32:5	C69H120NO8P	0.55		CC\C=C/C\C=C/C\C=C/C\C=C/CCCCCCCCCCCCCCCCCCC(=O)OCC(COP(O)(=O)OCCN)OC(=O)CCCCCCCCCCCCCCC\C=C/C\C=C/C\C=C/C\C=C/C\C=C/CC	DAQGSTGUQGGMSK-WMRBQUBTNA-N	30.71	498307_CSHpos_LA_F5_BG	2709682	1654341	2488510	3285108	3507832	3171814	3066506	19670182	3501465	3602933	3511839	3807632	3604718	3413664	17897544	4113237	3557967	3398103	3728288	3792263	18335746	18122484	2016385	2433311	19186654	3927448	3624306	17991794
894	1578.17	5.575	[M+H]+	FALSE	FALSE	0.98	0	1.17	1	1578.171;35609484|1579.1796;31878368|1580.1747;17009789|1581.1732;8790793	86.0974;0.0576|125.0012;0.0304|184.0751;0.7374|185.0789;0.0426|786.6101;0.068|787.6136;0.0641	184.0733;0.9901|787.6114;0.0099	hybrid_search	SM 8:0;2O/34:6	C47H85N2O6P	0.7319		CCCCCC(O)C(COP([O-])(=O)OCC[N+](C)(C)C)NC(=O)CCCCCCCCCCCCCC\C=C/C\C=C/C\C=C/C\C=C/C\C=C/C\C=C/CC	XNDVTDGDRGDTHS-MTPCXLQNNA-N	75.86	498307_CSHpos_AD_F8_MD	13588560	11071577	13725240	17085390	18142646	15874839	15661494	14344576	17862456	21506344	18373432	22268166	18815244	19590684	22344260	18038932	20783404	18036018	18002012	24356550	17883818	22077788	14674113	16071505	22036540	20481112	23049852	21374674
896	1620.37	7.202	[M+H]+	FALSE	FALSE	0.94	0.25	1.75	1	1620.3569;35542316|1621.3636;38108291|1622.3638;20979212|1623.3657;8805799|1624.3693;2793396|1625.3771;1360479	82.0651;0.0064|95.0857;0.0045|252.2686;0.0388|253.2723;0.0078|264.2686;0.4271|265.272;0.0951|282.2792;0.0444|283.2831;0.0102|600.6066;0.005|612.6083;0.0307|613.6114;0.0242|614.6234;0.0087|615.6273;0.0043|630.618;0.0747|631.6215;0.057|792.6702;0.0818|793.674;0.0792	252.2686;0.1177|264.2686;0.588|282.2791;0.1177|366.373;0.0589|612.6078;0.0589|630.6183;0.0589	hybrid_search	Cer 18:1;2O/24:1	C42H81NO3	0.6664		CCCCCCCCCCCCC\C=C\C(O)C(CO)NC(=O)CCCCCCCCCCC\C=C/CCCCCCCCCC	HZPUWSUHFOTSAY-AKTWBEBINA-N	81.43	Ding160_MX591366_posCSH_900483-016-174	1839171	1712917	2386613	2991817	3018628	3773434	3557078	3183619	3224308	3338075	5083921	4084326	3424772	3954901	4916870	4345316	4720287	4383857	4393937	4533051	3788960	4254558	3426053	3178071	4818645	5163139	5194568	6135954
901	1436.09	5.69	[M+H]+	FALSE	FALSE	0.97	0	0.8	1	1436.0891;35361308|1437.0924;32162516|1438.0956;16854930|1439.0974;5265305|1440.1008;1734830	71.0865;0.0267|79.0551;0.0064|81.0709;0.0414|83.0865;0.038|85.1022;0.0217|93.0711;0.0078|95.0868;0.0538|97.1025;0.0261|109.1027;0.0309|111.1182;0.0134|121.1027;0.015|123.1185;0.0162|135.1186;0.0151|144.3747;0.0062|149.1343;0.0068|184.0759;0.0176|239.2392;0.0132|247.2462;0.0059|265.2559;0.0175|308.2998;0.0128|313.2775;0.0078|339.2945;0.0084|577.5266;0.5743|718.5479;0.017	239.2373;0.0455|265.253;0.0455|577.519;0.909	hybrid_search	PE 16:0_18:1	C39H76NO8P	0.5666		CCCCCCCCCCCCCCCC(=O)OCC(COP(O)(=O)OCCN)OC(=O)CCCCCCC\C=C/CCCCCCCC	FHQVHHIBKUMWTI-ZCXUNETKNA-N	74.14	498307_CSHpos_LA_F1_PON	3978733	3050792	4766598	6992818	7254305	7992068	7813328	10365156	9756512	10386180	7686251	9444433	7741010	6836397	9225505	8152636	10220096	8760551	9114290	9182794	10596704	8391365	4484710	4451373	7877122	9180622	9735580	9371590
912	795.581	5.855	[M+H]+	TRUE	FALSE	0.97	0	1.4	1		71.086;0.0267|72.7276;0.0147|79.0548;0.0257|81.0705;0.0436|83.0859;0.0214|85.1016;0.0194|86.0968;0.0061|91.0549;0.042|93.0707;0.028|94.0741;0.0053|95.0864;0.0333|96.0894;0.0065|97.1017;0.0252|105.0704;0.0252|107.0863;0.0074|109.1019;0.0216|111.1174;0.0052|117.0702;0.0052|119.0861;0.0242|121.1024;0.0048|131.0869;0.0073|133.1019;0.0187|142.6779;0.0045|145.1022;0.0048|146.9831;0.0079|156.243;0.0041|…	201.1485;1.0	hybrid_search	LPE 8:0	C13H28NO7P	0.5505		CCCCCCCC(=O)OCC(O)COP(O)(=O)OCCN	GKKMJFGKXIAUSQ-UHFFFAOYNA-N	98.71	498307_CSHpos_AD_M4_BG	248788	8402298	9553356	11461482	11534578	9969530	10931304	13557012	14834621	12403851	11504192	14472902	10635499	11199309	11384762	13139946	12531764	10896145	11482645	12114567	12182358	13339137	8166888	7398291	12761587	11332812	11933423	12797693
917	835.602	4.838	[M+H]+	TRUE	FALSE	0.99	0	1	1		71.0739;0.0065|86.0975;0.0757|87.1009;0.0212|98.9854;0.0061|104.1084;0.0054|125.0015;0.0382|127.0057;0.0063|184.0758;0.5358|185.0793;0.1778|186.0802;0.1146|187.0835;0.0124	86.097;0.1429|104.107;0.4759|125.0004;0.1429|184.0739;0.2382	hybrid_search	LPC O-2:0	C10H24NO6P	0.5967		CCOCC(O)COP([O-])(=O)OCC[N+](C)(C)C	CJPBBYQNGXYPEB-UHFFFAOYNA-N	28.57	498307_CSHpos_EA_F4_CB	10854210	12624707	15603518	16248203	15614201	18613860	17565152	18401216	17848806	18996216	19797004	16864834	16218449	17150818	20670150	20481226	19354530	19262228	20609380	21784574	19064094	21770450	16871202	16199095	18947254	21932772	20640158	21616260
919	754.571	5.877	[M+H]+	TRUE	FALSE	0.97	0	0.83	1		71.0864;0.1615|81.0711;0.0146|83.0858;0.0072|83.8384;0.0193|85.0288;0.0091|85.1021;0.1365|88.1126;0.0052|91.0468;0.0118|93.0703;0.0091|95.0865;0.0128|97.0289;0.0088|97.1015;0.0068|98.9846;0.0035|99.1178;0.018|107.0859;0.0058|109.1017;0.0064|113.1337;0.0105|119.0861;0.0083|121.1018;0.0076|127.0397;0.0036|127.1489;0.0067|188.6303;0.0052|225.2594;0.0068|281.2867;0.0064|313.2764;0.0095|314.2799;0.005…	455.425;0.0477|983.879;0.9523	hybrid_search	PE 32:4_32:4	C69H122NO8P	0.603		CC\C=C/C\C=C/C\C=C/C\C=C/CCCCCCCCCCCCCCCCCCC(=O)OCC(COP(O)(=O)OCCN)OC(=O)CCCCCCCCCCCCCCCCCC\C=C/C\C=C/C\C=C/C\C=C/CC	NGOWMMLEXVTGOL-CKKCRWTANA-N	84.86	498307_CSHpos_AD_F4_PON	12661308	13578975	16253502	20015216	15480231	16363198	15500137	16099114	19484646	20088012	16047107	16996558	6165143	18326676	15717454	18206826	17518416	16136068	17161246	19794676	18222506	17936092	11757998	12345919	18154066	18900510	16376777	17386528
921	774.649	6.287	[M+H]+	TRUE	FALSE	0.99	0	1	1		70.395;0.0023|71.0864;0.0037|81.071;0.0249|83.0867;0.0218|85.1021;0.0037|86.0976;0.0206|93.0711;0.0038|95.0869;0.0299|96.09;0.0056|97.1026;0.0161|109.1027;0.0157|111.1184;0.0074|121.1029;0.0078|123.1185;0.006|125.0015;0.0117|135.1187;0.0063|149.1341;0.0033|184.0759;0.2035|185.0796;0.0279|200.9597;0.0041|254.2886;0.0085|266.288;0.0533|284.2988;0.0614|302.3094;0.0033|328.3253;0.0203|576.5804;0.0177…	124.1121;0.077|142.1227;0.1539|160.1332;0.077|452.4098;0.1154|470.4204;0.3844|488.4309;0.1924	hybrid_search	HexCer 8:0;3O/20:0;(2OH)	C34H67NO10	0.5606		CCCCCCCCCCCCCCCCCCC(O)C(=O)NC(COC1OC(CO)C(O)C(O)C1O)C(O)C(O)CCCC	VVVNFQPMWPUCMY-UHFFFAOYNA-N	74.71	498307_CSHpos_LA_F4_PON	2365599	203212	332320	0	60191	140362	78863	622592	104681	174793	1327407	0	463227	740211	69958	1009620	703432	0	94949	0	614799	204366	152305	0	591220	0	94326	85096
924	1466.19	5.406	[M+H]+	TRUE	FALSE	0.97	0	0.8	1		86.0976;0.0718|104.1084;0.0128|125.0015;0.0415|184.0758;0.7308|185.0792;0.0475|198.0918;0.0077|731.6161;0.0191|732.62;0.0181|734.5799;0.0258|735.5822;0.0248	86.097;0.1429|104.107;0.4759|125.0004;0.1429|184.0739;0.2382	hybrid_search	LPC O-2:0	C10H24NO6P	0.6796		CCOCC(O)COP([O-])(=O)OCC[N+](C)(C)C	CJPBBYQNGXYPEB-UHFFFAOYNA-N	74.14	498307_CSHpos_EA_F8_HT	9952645	7398020	7462161	11058435	11575425	10816092	13245135	13463822	11847694	20219976	12264742	19098770	15471969	17763468	15383192	17120206	15940634	19486636	18233596	16349743	20058294	18469846	14921905	11731175	16676548	18143372	17782852	14905642
933	809.662	6.809	[M+H]+	TRUE	FALSE	0.98	0.18	1	1		71.0738;0.0176|83.3966;0.0127|86.0975;0.1433|89.9582;0.0066|146.9835;0.1296|264.2712;0.0118|304.1653;0.0058|364.3625;0.0105|586.5981;0.0152|604.6116;0.0056|626.5923;0.3422|626.6874;0.0054|750.586;0.2888|750.7205;0.0049	86.0964;0.05|146.9818;0.2|327.2524;0.2|349.235;0.3|473.2275;0.25	hybrid_search	PC 16:0	C24H48NO8P	0.8144		CCCCCCCC(=O)OCC(COP([O-])(=O)OCC[N+](C)(C)C)OC(=O)CCCCCCC	YHIXRNNWDBPKPW-UHFFFAOYNA-N	58.29	Ding149_MX591366_posCSH_900483-013-053	7873479	6862403	8807733	9334577	9450419	8956526	8126420	8203455	10239141	7207474	11168510	9482853	8569060	9590607	8837813	9214022	10117883	10151621	9044865	8535003	8696888	8203814	9648483	9642389	9146126	8907469	9832383	8389678
935	1564.13	4.894	[M+H]+	FALSE	FALSE	0.92	0.33	0.8	1	1564.1301;34140912|1565.1331;32614588|1566.1376;17385324|1567.1399;6076974|1568.1451;3467725|1569.1484;415571	71.0731;0.0077|86.0965;0.0748|98.9842;0.0078|104.1071;0.0094|124.9999;0.0415|184.0733;0.6401|185.0767;0.039|198.0892;0.0099|782.5692;0.0844|783.5724;0.0855	184.0733;0.9901|783.58;0.0099	hybrid_search	SM 8:0;2O/34:8	C47H81N2O6P	0.6863		CCCCCC(O)C(COP([O-])(=O)OCC[N+](C)(C)C)NC(=O)CCCCCCCC\C=C/C\C=C/C\C=C/C\C=C/C\C=C/C\C=C/C\C=C/C\C=C/CC	QTCHWWORUXDNKH-QANVFNBYNA-N	25.57	Ding016_MX591366_posCSH_900483-013-134	1593814	275982	0	0	0	879854	0	0	748825	0	0	0	0	0	0	0	1353284	0	468792	0	0	0	0	0	0	0	0	0
938	666.646	7.485	[M+H]+	FALSE	FALSE	0.94	0.14	1.43	1	666.6489;34024480|667.652;16544145|668.6549;4468949|669.6581;555852	79.0552;0.0068|81.0708;0.0103|82.0661;0.0144|83.0865;0.0061|93.0711;0.0074|95.0866;0.0109|97.1024;0.0072|102.129;0.015|109.1027;0.0058|121.1025;0.0098|135.1182;0.0066|247.2446;0.0069|252.2716;0.1067|264.2718;0.511|282.2824;0.0576|384.3883;0.0134|618.6261;0.0393|630.6258;0.1034|648.6368;0.0615	60.0444;0.0589|252.2686;0.1177|264.2686;0.588|282.2791;0.1177|306.2791;0.0589|324.2897;0.0589	hybrid_search	Cer 18:1;2O/2:0	C20H39NO3	0.826		CCCCCCCCCCCCC\C=C\C(O)C(CO)NC(C)=O	BLTCBVOJNNKFKC-FOCLMDBBNA-N	99.57	498307_CSHpos_EA_F3_PON	2890432	4441787	4565894	6889375	7039457	6833341	7012019	7786587	7203702	7985057	8730160	7368170	7700884	7467928	7620456	7141959	7094744	8920288	7119532	7023277	8170034	7941633	4903133	5139912	6551133	7236090	7433970	7583166
939	1486.11	5.651	[M+H]+	FALSE	FALSE	0.99	0	0.83	1	1486.1056;34023428|1487.1084;30388592|1488.1198;25164356|1489.1243;22618310|1490.1335;11340302|1491.1376;3970008	71.0864;0.0211|79.0552;0.0107|81.0709;0.0312|83.0865;0.0192|85.1021;0.0193|86.0975;0.0033|91.0554;0.0162|93.071;0.0111|95.0867;0.0415|97.0972;0.0204|105.0712;0.0109|107.0868;0.0075|109.1025;0.0229|111.1181;0.0078|117.0711;0.0045|119.0869;0.0145|121.1027;0.011|123.1182;0.0096|131.0872;0.005|133.1028;0.0084|135.1185;0.008|137.1342;0.005|145.1027;0.0031|147.1186;0.0041|149.1343;0.0037|151.1497;0.002…	577.519;0.4347|627.5348;0.4347|1456.026;0.1305	hybrid_search	CL 34:1_38:4	C81H148O17P2	0.5781		CCCCCCCCCCCCCCCC(=O)OC(COC(=O)CCCCCCCC\C=C/C\C=C/C\C=C/C\C=C/CC)COP(O)(=O)OCC(O)COP(O)(=O)OCC(COC(=O)CCCCCCC\C=C/CCCCCCCC)OC(=O)CCCCCCCCCCCCCCC	OTJYDWXXJIZNKK-GUDLUXHMNA-N	93.14	498307_CSHpos_LA_F1_PON	5993073	7773049	7275869	11655230	14602769	13714738	13790868	12435743	15575550	15306803	15335552	17027226	16950174	16245986	14333698	16803934	13775391	14520525	18780294	19971532	15689311	18472310	9997749	11336073	15608808	16870352	16541722	19518816
940	777.645	10.557	[M+H]+	FALSE	FALSE	0.96	0.15	1.14	1	777.6458;33999460|778.6492;18002386|779.6522;5255571|780.6559;1103598|781.6578;197722|782.6645;46639	83.0103;0.0252|103.0159;0.0117|107.4918;0.0117|111.7335;0.012|202.6942;0.0206|223.1672;0.1747|226.6957;0.0112|251.1624;0.173|267.1556;0.0894|287.9048;0.0119|327.0386;0.0125|334.877;0.0142|363.2853;0.0194|368.3441;0.0218|395.8195;0.0127|408.7455;0.014|533.9115;0.0132|575.4734;0.0241|619.5076;0.2141|635.4966;0.0716|663.4915;0.016|731.631;0.0248	377.2671;0.3333|745.6111;0.6667	hybrid_search	TG 9:0_9:0_36:5	C57H100O6	0.5505		CCCCCCCCC(=O)OCC(COC(=O)CCCCCCCCCCCCCCCCCCC\C=C/C\C=C/C\C=C/C\C=C/C\C=C/CC)OC(=O)CCCCCCCC	FXDNIHJPXBPEDT-XMNJDFOWNA-N	96.71	498307_CSHpos_AD_M8_CT	338948	371216	396638	498993	442118	536392	472964	585847	647932	628730	440044	518369	537248	503807	473480	466165	434743	439397	472932	498149	495357	529752	708051	659524	479846	538243	527614	504450
941	1567.23	5.379	[M+H]+	TRUE	FALSE	0.98	0	1.25	1		86.097;0.0917|104.1075;0.0149|125.0006;0.0412|146.9825;0.0119|184.0748;0.6606|185.0783;0.0712|198.0905;0.0104|304.1924;0.0192|732.6095;0.0172|834.6056;0.0156|835.612;0.0246|836.6161;0.0214	86.097;0.1429|104.107;0.4759|125.0004;0.1429|184.0739;0.2382	hybrid_search	LPC O-2:0	C10H24NO6P	0.6546		CCOCC(O)COP([O-])(=O)OCC[N+](C)(C)C	CJPBBYQNGXYPEB-UHFFFAOYNA-N	74.86	498307_CSHpos_EA_M3_CB	7393318	7555810	11545504	13352637	12730448	15614546	12982730	12791387	17223404	15559606	18913006	18712646	13207781	16331114	14257616	15887771	17234658	19305594	17160844	16034168	19716574	17501616	11009497	10963882	16869624	17500016	17347178	19655722
943	813.706	7.098	[M+H]+	TRUE	FALSE	0.98	0.13	0.86	1		79.0553;0.0023|81.0709;0.0047|82.0662;0.0095|83.0864;0.003|86.0975;0.0147|93.0708;0.003|95.0866;0.0048|96.09;0.0022|97.1021;0.0024|109.1026;0.0029|121.1024;0.0027|125.0015;0.0072|184.0758;0.1517|252.2718;0.016|253.2752;0.0209|254.2786;0.0088|264.2722;0.1701|265.2755;0.218|266.279;0.1008|267.2823;0.0184|282.2828;0.0139|283.2863;0.0224|284.2891;0.0112|285.2925;0.0026|603.6251;0.0033|613.619;0.0094|…	264.2686;0.1144|276.2686;0.5712|294.2791;0.1144|368.3887;0.0572|626.624;0.0572|644.6345;0.0572|662.6451;0.0286	hybrid_search	HexCer 19:2;2O/24:0	C49H93NO8	0.5666		CCCCCCCCCCCCCCCCCCCCCCCC(=O)NC(COC1OC(CO)C(O)C(O)C1O)C(O)\C=C\CC\C=C\CCCCCCCCCC	WZBYGOLGJVOJHR-INARCNGINA-N	16.86	498307_CSHpos_LA_M3_BG	1078337	910099	762327	769332	2232403	1113546	907072	734364	823359	1707424	993397	1794725	2100889	906531	1841302	1538947	2388693	2807965	1713473	3030349	3679850	958096	1137259	881574	3309745	1099569	2276718	2465430
947	1547.2	5.536	[M+H]+	TRUE	FALSE	0.89	0.25	0.46	1		71.0738;0.0084|86.0975;0.078|98.9854;0.0075|104.1082;0.0098|125.0013;0.0419|184.0753;0.6821|185.0789;0.0424|198.0913;0.0117|760.5944;0.0307|761.5979;0.0292|786.6104;0.0286|787.614;0.0298	86.097;0.1429|104.107;0.4759|125.0004;0.1429|184.0739;0.2382	hybrid_search	LPC O-2:0	C10H24NO6P	0.6379		CCOCC(O)COP([O-])(=O)OCC[N+](C)(C)C	CJPBBYQNGXYPEB-UHFFFAOYNA-N	74.14	498307_CSHpos_AD_F2_PON	10141128	11135109	11827930	13211033	14798821	15507236	13543267	14051043	16723582	18395632	15663379	17175580	14819403	15993473	19224174	14562079	17638000	18483748	15740075	16316181	19817508	17175666	15977537	15293079	17466688	15494539	21148484	19855334
948	807.604	6.66	[M+H]+	FALSE	FALSE	0.98	0.2	0.86	1	807.6069;33814560|808.6102;17741182|809.6132;4582809	71.0864;0.0156|73.0294;0.0289|81.0709;0.0184|83.0866;0.0224|85.0296;0.035|85.1021;0.0123|89.732;0.072|91.0404;0.0367|93.7032;0.0028|95.0867;0.0262|97.03;0.033|97.1024;0.0073|99.0455;0.0043|101.0248;0.0066|107.0868;0.0031|109.0298;0.0072|109.1029;0.0155|111.1179;0.0046|123.1183;0.0034|127.0408;0.0146|184.0763;0.023|185.051;0.0206|197.0786;0.0365|201.8977;0.0264|203.0549;0.0057|239.2411;0.0123|243.…	627.533;0.6667|681.58;0.3333	hybrid_search	TG 16:0_20:1_20:1	C59H110O6	0.5729		CCCCCCCCCCCCCCCC(=O)OCC(COC(=O)CCCCCCCCC\C=C/CCCCCCCC)OC(=O)CCCCCCCCC\C=C/CCCCCCCC	OJBGBKUEIBXOEG-LBXGSASVNA-N	99	498307_CSHpos_AD_F2_MD	9420556	7253446	9712065	11305781	12140416	11954777	12030655	12865098	11417538	11179786	14346633	14597965	12162059	12910539	12616723	13829169	13287275	12507819	13630695	12914440	14548136	14690664	13680642	11387379	14349814	14958092	12464063	14396902
954	813.626	5.643	[M+H]+	TRUE	FALSE	0.94	0.25	0.62	1		86.0965;0.0571|110.0212;0.0102|120.9663;0.0434|125.0;0.0256|184.0734;0.5336|185.0769;0.0712|186.0775;0.0095|207.9982;0.194|209.0009;0.0121|606.5533;0.0286|628.5375;0.0148	86.097;0.1429|104.107;0.4759|125.0004;0.1429|184.0739;0.2382	hybrid_search	LPC O-2:0	C10H24NO6P	0.5022		CCOCC(O)COP([O-])(=O)OCC[N+](C)(C)C	CJPBBYQNGXYPEB-UHFFFAOYNA-N	74.43	498307_CSHpos_AD_M8_TL	9598509	10999842	13835807	15797068	17870342	20795782	18828720	17403972	18389894	20433190	19208954	19774848	18323790	19185356	16611368	16953878	18147096	20606122	19607730	19118042	18142056	18661552	11565852	10816959	19348382	18704552	15814698	18184736
957	710.6	5.664	[M+H]+	FALSE	TRUE	0.99	0.2	0.86	1	710.6025;33421378|711.6057;15359393|712.6085;4364671|713.6124;724289	81.0709;0.0091|82.0662;0.0136|95.0868;0.0099|252.2721;0.064|264.2722;0.7088|282.283;0.0535|284.2986;0.017|518.5375;0.0104|530.5367;0.0616|532.5523;0.0195|548.5474;0.0325	252.2686;0.1177|264.2686;0.588|282.2791;0.1177|284.2948;0.0589|530.5295;0.0589|548.5401;0.0589	hybrid_search	Cer 18:1;2O/18:0	C36H71NO3	0.8793		CCCCCCCCCCCCCCCCCC(=O)NC(CO)C(O)\C=C\CCCCCCCCCCCCC	VODZWWMEJITOND-OWWNRXNENA-N	99.29	498307_CSHpos_EA_F3_PON	5344849	6941743	7572291	11060129	8849764	10003248	11411650	9793416	10982134	9884889	11484660	10890927	10207220	10937446	9699800	10517915	10208797	11308212	10043680	9474864	9962665	10164402	5945253	6042422	8713697	9862218	9287326	9908703
958	1626.35	7.057	[M+Na]+	FALSE	FALSE	0.94	0	0.71	1	1626.3519;33347098|1627.355;34681304|1628.3594;18804820	81.0707;0.0075|82.0658;0.0037|83.0862;0.0037|93.0708;0.0047|95.0867;0.0084|109.1022;0.005|121.1024;0.0053|135.1179;0.0038|184.0755;0.0073|247.2446;0.0045|252.2715;0.0559|264.2717;0.3058|266.2875;0.0041|282.2821;0.0267|356.357;0.0051|590.5928;0.0088|602.594;0.0457|604.6104;0.0067|616.6116;0.0087|620.6048;0.039|628.61;0.0519|630.6244;0.0079|646.6201;0.04|782.6591;0.0442|808.676;0.0501|822.6524;0.02…	264.2686;0.5477|282.2791;0.0411|628.6022;0.1645|646.6126;0.1371|808.6656;0.1096	hybrid_search	SHexCer 18:1;2O/24:1;O	C48H91NO12S	0.6193		CCCCCCCCCCCCC\C=C\C(O)C(COC1OC(CO)C(O)C(OS(O)(=O)=O)C1O)NC(=O)C(O)CCCCCCCC\C=C/CCCCCCCCCCCC	XHERURKEVVZBNO-SZHIUZGGNA-N	67.29	498307_CSHpos_EA_F3_PON	2049244	2772101	3425876	5562426	4352307	5328521	6416548	5808671	6125281	6866722	6452338	7753376	7575317	7997405	5865446	6641114	7484515	8071631	7612936	7756885	7321527	8961980	5053816	5480055	8048020	7606939	7825142	7041036
959	828.708	7.047	[M+H]+	TRUE	FALSE	0.96	0.33	1	1		81.0699;0.0062|86.0965;0.0518|95.0856;0.006|104.107;0.0063|125.0;0.0351|184.0735;0.5202|185.077;0.0596|252.2683;0.0133|264.2688;0.138|266.2854;0.0083|282.2797;0.013|284.2952;0.0107|304.1417;0.0055|586.592;0.0084|604.6026;0.0285|630.6132;0.007|648.6292;0.0393|666.6425;0.0117|766.6542;0.0309	86.097;0.1429|104.107;0.4759|125.0004;0.1429|184.0739;0.2382	hybrid_search	LPC O-2:0	C10H24NO6P	0.5274		CCOCC(O)COP([O-])(=O)OCC[N+](C)(C)C	CJPBBYQNGXYPEB-UHFFFAOYNA-N	24.57	498307_CSHpos_LA_M6_MD	3471609	2967581	5877079	4967329	5201786	5793896	6397049	6164783	6347198	6375678	5843861	6886491	5746140	5817545	5901278	5790101	6060470	6519341	6129659	6390681	6266479	5829215	3462881	3822875	5941786	6338833	5449511	6142779
962	754.598	5.35	[M+H]+	TRUE	FALSE	0.84	0.22	0.33	1		71.0864;0.1772|75.0446;0.0069|81.0707;0.0157|83.086;0.0087|83.8361;0.0075|85.1021;0.16|88.1131;0.0138|89.1158;0.0074|91.055;0.0058|93.0705;0.0071|95.0869;0.0164|97.1017;0.0071|99.118;0.0183|109.1017;0.007|113.1332;0.0101|121.1023;0.0082|141.1648;0.0078|201.2103;0.0071|225.26;0.0084|281.2865;0.0093|358.3141;0.018|497.3136;0.0232|498.317;0.0361|613.5625;0.4025|686.4474;0.0103	613.5556;0.8695|707.5974;0.1305	hybrid_search	TG O-16:1_22:3_22:3	C63H110O5	0.5012		CCCCCC\C=C/CCCCCCCCOCC(COC(=O)CCCCCCCC\C=C/C\C=C/C\C=C/CCCCC)OC(=O)CCCCCCCC\C=C/C\C=C/C\C=C/CCCCC	VNHVDRCECJKSHZ-PSCNWJDYNA-N	99.57	498307_CSHpos_LA_F4_HC	12149187	14927214	12103818	15298125	15136129	16274454	17219786	16114614	15333987	17045168	15219402	21172904	20621100	21737406	17774166	18323112	21035136	16396950	23189840	17904570	18374196	22683530	24569524	19215198	22995542	20510014	20307920	19922646
963	797.596	5.233	[M+H]+	TRUE	FALSE	0.98	0.25	0.83	1		79.0542;0.0112|81.0701;0.0165|86.0966;0.0579|91.0542;0.0084|93.0699;0.0112|95.0854;0.0122|109.1013;0.0075|120.9663;0.0676|125.0;0.0311|145.9976;0.0109|164.0084;0.0478|184.0735;0.4915|185.0769;0.068|487.2211;0.0075|488.224;0.0072|656.5108;0.0449|674.5135;0.0058|754.4861;0.0928	184.0733;0.909|852.6274;0.0455|870.638;0.0455	hybrid_search	PC 44:9_44:9	C96H156NO8P	0.5531		CC\C=C/C\C=C/C\C=C/C\C=C/C\C=C/C\C=C/C\C=C/C\C=C/C\C=C/CCCCCCCCCCCCCCCC(=O)OCC(COP([O-])(=O)OCC[N+](C)(C)C)OC(=O)CCCCCCCCCCCCCCC\C=C/C\C=C/C\C=C/C\C=C/C\C=C/C\C=C/C\C=C/C\C=C/C\C=C/CC	OPYMBLKCHSJLEF-WUGWQTSQNA-N	98.86	498307_CSHpos_EA_F2_HC	10349537	10399389	11262144	15354550	15825211	14380768	13599465	15882953	14896714	17445308	17994310	15025442	15024433	17589658	15048801	17917584	15060126	16483637	15079405	17965582	15125001	17297166	11993109	9300693	16279807	19183668	16490437	15464050
964	825.672	6.257	[M+H]+	TRUE	FALSE	0.97	0	0.75	1		86.0969;0.0841|125.0009;0.0142|146.9827;0.0379|184.0743;0.6801|185.0783;0.0776|243.9568;0.0089|252.163;0.0101|262.2551;0.0116|304.1806;0.0353|441.4292;0.009|484.6388;0.0109|499.8337;0.0096|766.5442;0.0108	263.238;0.2274|341.3051;0.2729|439.269;0.4543|607.566;0.0455	hybrid_search	ADGGA 18:2_18:0_18:0	C63H114O12	0.5374		CCCCCCCCCCCCCCCCCC(=O)OCC(COC1OC(C(O)C(O)C1OC(=O)CCCCCCC\C=C/C\C=C/CCCCC)C(O)=O)OC(=O)CCCCCCCCCCCCCCCCC	CNSOGICDECFRFU-QYIMKBBWNA-N	88	498307_CSHpos_LA_M6_TL	3982037	4054474	5110298	7158325	7416627	8014528	8441353	8200340	8781998	9273161	8910025	9311145	8554560	7519266	9029105	9045452	8340251	8150963	8461614	9535367	8773350	8602704	5103055	4531294	8628328	7426471	8599044	7829752
966	734.632	5.489	[M+H]+	TRUE	FALSE	0.94	0	1.5	1		86.0974;0.0759|125.0012;0.0363|184.0753;0.8413|185.0787;0.0254|186.0797;0.0211	86.097;0.1429|104.107;0.4759|125.0004;0.1429|184.0739;0.2382	hybrid_search	LPC O-2:0	C10H24NO6P	0.6764		CCOCC(O)COP([O-])(=O)OCC[N+](C)(C)C	CJPBBYQNGXYPEB-UHFFFAOYNA-N	90.29	498307_CSHpos_LA_F1_PON	15155037	16770642	21974542	22760364	27304616	26088328	26760328	22787482	29330944	26999282	29782762	26807478	25580376	25278562	24999194	24721866	24639242	23392972	22984544	25151148	26177994	24050218	16561375	15135450	24725702	24497730	22126428	22546738
968	1618.35	7.063	[M+H]+	FALSE	FALSE	0.98	0.44	1	1	1618.3613;33054054|1619.3581;35218049|1620.3682;19254966|1621.368;7892664|1622.3802;2390593|1623.3849;1552615	91.184;0.0447|205.1568;0.01|820.6746;0.9453	184.0733;0.8332|653.5017;0.1668	hybrid_search	SM 32:3;2O(FA 22:6)	C59H101N2O7P	0.6268		CCCCCCCCCCCC=CC(OC(=O)CC\C=C/C\C=C/C\C=C/C\C=C/C\C=C/C\C=C/CC)C(COP([O-])(=O)OCC[N+](C)(C)C)NC(=O)CC\C=C\C\C=C/CCCCCCCC	IFGXNXJMLGMYAS-VHPCBTPINA-N	75.71	498307_CSHpos_LA_F7_MD	2601658	3245027	4443317	4953752	6775067	5916226	5633559	7698930	7902968	7281732	8465836	7947323	8252504	7168604	8056658	8758014	8104698	8966086	7947257	9310729	8573080	8113303	6801348	7309447	7983930	8247887	8731978	10265346
969	822.681	7.338	[M+H]+	FALSE	TRUE	0.92	0.22	0.5	1	822.691;32939148|823.6941;18632386	79.0553;0.0072|81.0708;0.016|82.0661;0.0115|83.0865;0.0092|93.0711;0.0092|95.0867;0.0227|97.1024;0.0077|107.087;0.0056|109.1026;0.0099|121.1028;0.0106|123.1182;0.0064|135.1185;0.009|247.2449;0.0065|252.2717;0.0774|264.272;0.5221|266.2879;0.0124|278.2875;0.0125|282.2828;0.0387|630.6269;0.0224|642.6263;0.1262|644.6411;0.0248|660.6376;0.0319	252.2686;0.1213|264.2686;0.6058|282.2791;0.1213|528.5144;0.0606|546.525;0.0606|564.5356;0.0303	hybrid_search	HexCer 18:1;2O/18:1	C42H79NO8	0.7321		CCCCCCCCCCCCC\C=C\C(O)C(COC1OC(CO)C(O)C(O)C1O)NC(=O)CCCCCCC\C=C/CCCCCCCC	MVGFIPNJBNBHNC-BXBVYGNFNA-N	99.57	498307_CSHpos_LA_M8_TL	7435037	6729336	7518433	10020554	10186601	11161922	9569630	9503325	9405728	10320339	11848886	11513187	10498548	12419616	12416383	10635361	11652212	11000274	11167443	10002439	9891722	11209797	11191475	10054457	10746292	11746903	11654752	12240534
970	195.123	0.38	[M+H]+	FALSE	FALSE	0.95	0	0.62	1	195.1228;32926874|196.123;2894422|197.1218;269928	84.081;0.0138|89.0598;0.7233|107.0703;0.0384|133.086;0.1708|148.0761;0.0092|151.0962;0.0286|177.1129;0.0159	88.0757;0.0589|112.1121;0.1177|124.1121;0.588|142.1227;0.1177|194.1539;0.0589|212.1645;0.0589	hybrid_search	Cer 8:1;2O/4:0	C12H23NO3	0.6089		CCC\C=C\C(O)C(CO)NC(=O)CCC	NDEIPWADXBFGIE-SOFGYWHQNA-N	24.71	Ding152_MX591366_posCSH_900483-012-035	0	0	0	0	0	0	0	0	0	0	0	0	0	0	0	0	0	0	0	0	0	0	0	0	0	0	0	0
971	811.611	6.187	[M+H]+	TRUE	FALSE	0.99	0.27	1.08	1		71.0781;0.0181|81.071;0.0138|83.0865;0.0094|85.102;0.0068|86.0975;0.1031|87.1006;0.0085|90.1752;0.0049|95.0868;0.0166|97.1024;0.0079|104.1081;0.0042|109.1027;0.0081|121.1027;0.0041|125.0013;0.0173|146.9838;0.2088|147.9871;0.0088|184.0756;0.3098|201.0547;0.0034|605.556;0.0067|606.5612;0.032|627.5403;0.0183|628.5439;0.0813|751.5388;0.014|752.5377;0.094	86.0964;0.05|146.9818;0.2|327.2524;0.2|349.235;0.3|473.2275;0.25	hybrid_search	PC 16:0	C24H48NO8P	0.6435		CCCCCCCC(=O)OCC(COP([O-])(=O)OCC[N+](C)(C)C)OC(=O)CCCCCCC	YHIXRNNWDBPKPW-UHFFFAOYNA-N	12.71	498307_CSHpos_LA_F3_CB	14235762	15490147	12447246	12578212	16381179	16427557	14895376	14810297	16356108	13858521	17117150	15374418	16037350	17145910	15442948	14939186	16276397	15792196	15671299	16611263	16654982	17254974	18598528	19907376	15628416	15932906	16488915	17182794
972	1572.21	5.571	[M+H]+	FALSE	FALSE	0.88	0.43	1.67	1	1572.2169;32868186|1573.2203;41402273|1574.2242;19284478|1575.2258;8125831	71.0738;0.0072|86.0975;0.0808|98.9854;0.0074|104.1083;0.0108|125.0014;0.0424|184.0756;0.7015|185.079;0.0218|198.0914;0.0112|761.5974;0.0091|786.6104;0.0984|811.6136;0.0093	86.097;0.1429|104.107;0.4759|125.0004;0.1429|184.0739;0.2382	hybrid_search	LPC O-2:0	C10H24NO6P	0.673		CCOCC(O)COP([O-])(=O)OCC[N+](C)(C)C	CJPBBYQNGXYPEB-UHFFFAOYNA-N	88.29	498307_CSHpos_AD_F3_PON	11675925	9228373	9276540	11160108	11661704	15652783	13510286	14484881	18122418	17286470	14759245	19417612	14873525	13823001	16049790	17338844	19078092	19118580	14751995	23368024	18094846	16438974	16996538	17122604	15880635	17087296	20117474	18700424
973	827.71	7.045	[M+H]+	FALSE	FALSE	0.95	0	0.55	1	827.7113;32837550|828.7131;22767256	86.0964;0.0795|104.107;0.0098|124.9998;0.0519|184.0733;0.8468|185.0768;0.012	86.097;0.1429|104.107;0.4759|125.0004;0.1429|184.0739;0.2382	hybrid_search	LPC O-2:0	C10H24NO6P	0.8558		CCOCC(O)COP([O-])(=O)OCC[N+](C)(C)C	CJPBBYQNGXYPEB-UHFFFAOYNA-N	88.43	498307_CSHpos_LA_F1_PON	3286513	3425143	4729718	5193704	4854377	4759377	5198137	5203266	5449354	4522174	5006291	5434101	4414645	4465048	5267267	5037851	4944663	4779985	4479826	4574348	3921836	4041701	1978400	1959006	4152982	5059019	4103003	3848714
974	818.722	7.51	[M+H]+	TRUE	FALSE	0.96	0.44	0.71	1		86.0975;0.0842|125.0014;0.0471|184.0756;0.8424|185.079;0.0156|186.08;0.0107	86.097;0.1429|104.107;0.4759|125.0004;0.1429|184.0739;0.2382	hybrid_search	LPC O-2:0	C10H24NO6P	0.697		CCOCC(O)COP([O-])(=O)OCC[N+](C)(C)C	CJPBBYQNGXYPEB-UHFFFAOYNA-N	46.71	498307_CSHpos_LA_M2_MD	115937	33489	32158	142471	163850	101483	149940	168246	150271	96021	103016	187274	81204	181729	35680	136590	364426	215556	130120	137085	368236	275739	139469	52642	205201	155448	149933	214012
977	1565.13	4.89	[M+H]+	TRUE	FALSE	0.91	0.67	0.8	1		86.0965;0.0714|125.0;0.0395|184.0734;0.6698|185.0771;0.0388|198.0888;0.0099|202.801;0.0112|782.5673;0.0796|783.5741;0.08	184.0733;0.9901|783.58;0.0099	hybrid_search	SM 8:0;2O/34:8	C47H81N2O6P	0.703		CCCCCC(O)C(COP([O-])(=O)OCC[N+](C)(C)C)NC(=O)CCCCCCCC\C=C/C\C=C/C\C=C/C\C=C/C\C=C/C\C=C/C\C=C/C\C=C/CC	QTCHWWORUXDNKH-QANVFNBYNA-N	25.14	Ding016_MX591366_posCSH_900483-013-134	1786622	216395	0	719720	361979	0	0	0	861323	341008	0	865139	0	0	0	0	318935	0	0	1454973	291478	0	0	0	0	0	0	0
991	751.553	5.361	[M+H]+	TRUE	FALSE	0.97	0	0.83	1		71.0865;0.0793|79.0554;0.0046|81.071;0.0592|83.0866;0.0411|85.1023;0.0635|95.0868;0.0826|97.1025;0.0401|99.1185;0.0053|109.1027;0.0502|111.1183;0.0106|123.1185;0.0271|137.1344;0.0131|144.8781;0.0046|151.15;0.0048|235.2442;0.005|253.2563;0.0292|327.2936;0.0402|361.2799;0.0073|362.2832;0.0057|579.5427;0.4265	327.2894;0.0477|579.5358;0.9523	hybrid_search	PG 17:0_17:0	C40H79O10P	0.5542		CCCCCCCCCCCCCCCCC(=O)OCC(COP(O)(=O)OCC(O)CO)OC(=O)CCCCCCCCCCCCCCCC	ZBVHXVKEMAIWQQ-UHFFFAOYNA-N	82.71	Ding127_MX591366_posCSH_900483-010-106	9944250	10326895	10368615	12469288	14137965	11980314	11801018	14136837	13440794	14060980	13381644	14285594	13467633	12659754	14005315	13885424	13995177	13139097	14626217	14319088	13511111	14387869	10787088	10273235	14821163	14411554	14146589	15681530
992	771.617	5.877	[M+H]+	TRUE	FALSE	0.97	0.23	0.85	1		81.0707;0.0098|86.0971;0.0736|95.0862;0.0184|125.0005;0.0332|146.9828;0.0432|184.0747;0.6427|185.0782;0.0699|201.8739;0.0088|342.3102;0.0092|588.5048;0.0122|630.5522;0.062|712.501;0.0171	184.0733;0.909|864.7214;0.0455|882.7319;0.0455	hybrid_search	PC 44:3_44:3	C96H180NO8P	0.5755		CCCCCCC\C=C/C\C=C/C\C=C/CCCCCCCCCCCCCCCCCCCCCCCCCCCCC(=O)OCC(COP([O-])(=O)OCC[N+](C)(C)C)OC(=O)CCCCCCCCCCCCCCCCCCCCCCCCCCCC\C=C/C\C=C/C\C=C/CCCCCCC	UGUJIMVPKLXAJO-MVPLSLPNNA-N	99.29	498307_CSHpos_LA_F5_PON	7377671	6632866	7166604	8514386	7765377	7603757	8443804	8139370	8762421	8918364	8077543	9443292	8288354	8584342	8432111	9094917	8998957	8715039	8948494	9170115	8561161	8710195	7385469	6869886	8572463	8701127	8791616	7741200
993	478.395	12.375	[M+H]+	FALSE	FALSE	0.97	0.59	1.65	1	478.3951;31988292|479.3985;9747669|480.4015;1813536	88.1129;0.9876|200.7117;0.0124	283.019;0.7141|391.2843;0.2144|413.2662;0.0715	hybrid_search	PI 21:3	C30H51O13P	0.6195		CC\C=C/C\C=C/C\C=C/CCCCCCCC(=O)OC(COC(=O)CC)COP(O)(=O)OC1C(O)C(O)C(O)C(O)C1O	XBILARXMFISYKV-AGRJPVHONA-N	75	498307_CSHpos_LA_F8_OB	23236324	23838516	23000280	23081328	25340140	23912280	24471406	28416616	27084046	25936974	26484600	28453768	25238292	26678528	27975118	26482534	27433408	28967698	27468638	26214538	26720834	26857954	27490104	27016574	28748238	28010972	26460246	29187972
996	1038.9	9.889	[M+H]+	FALSE	FALSE	0.95	0.43	2.4	1	1038.9033;31789274|1039.9065;22749808|1040.915;9479963|1041.9183;3284521|1042.9171;459904|1043.9154;141791	90.9778;0.0133|93.1753;0.0109|95.0864;0.0187|125.0797;0.0119|201.2553;0.0539|226.9528;0.0133|252.2719;0.0639|264.2716;0.5132|282.2815;0.0287|356.3568;0.0137|590.5938;0.0169|602.5916;0.1508|604.6056;0.0164|620.602;0.0511|1020.8814;0.0232	252.2686;0.0714|264.2686;0.1667|282.2791;0.0714|590.587;0.0953|602.587;0.1905|620.5976;0.1667|782.6505;0.2379	hybrid_search	HexCer 18:1;2O/22:0;O	C46H89NO9	0.7629		CCCCCCCCCCCCCCCCCCCCC(O)C(=O)NC(COC1OC(CO)C(O)C(O)C1O)C(O)\C=C\CCCCCCCCCCCCC	KYIWQDXUFOGPKU-NWBJSICCNA-N	83.57	498307_CSHpos_LA_M2_MD	312128	213258	440668	468756	414576	470786	457786	514817	558450	586147	622884	599254	444743	588377	635409	637579	622356	549834	638528	625541	594151	579852	364614	355503	561281	704948	555226	601941
997	876.568	4.339	[M+Na]+	FALSE	FALSE	0.99	0	1.2	1	876.5717;31789266|877.575;16457433|878.5781;4903002|879.5811;1275501|880.5965;831825|881.5972;555839	71.0863;0.0247|79.0549;0.0221|81.0707;0.0372|83.0863;0.0196|85.1021;0.0207|86.0974;0.0176|91.0552;0.0338|93.0708;0.0183|95.0865;0.0469|97.0888;0.0148|105.0709;0.0204|107.0864;0.0108|109.1024;0.021|117.0712;0.009|119.0868;0.0261|121.1023;0.0087|123.1181;0.009|129.0713;0.0051|131.087;0.0118|133.1028;0.018|135.1184;0.0054|137.1339;0.0047|145.1029;0.0065|146.9831;0.0249|147.118;0.0091|157.103;0.0059|…	313.2737;0.154|361.2737;0.077|599.5039;0.7691	hybrid_search	HBMP 16:0_16:0_20:4	C58H105O11P	0.5494		CCCCCCCCCCCCCCCC(=O)OC(CO)COP(O)(=O)OCC(COC(=O)CCCCCC\C=C/C\C=C/C\C=C/C\C=C/CC)OC(=O)CCCCCCCCCCCCCCC	JOWLMHFJYOPXEP-OWRUCQERNA-N	99.43	498307_CSHpos_EA_F8_CT	9724267	9347070	14618915	13334206	14450733	15215837	12496542	14621846	16195124	14531362	14200597	16283942	15641612	16886458	16213435	16286377	15728791	17327746	18102666	18168782	17306018	17968382	12623835	12566226	17687718	17407976	19157952	16689605
998	638.615	6.857	[M+H]+	FALSE	FALSE	0.98	0.46	0.78	1	638.6154;31731406|639.6183;13405789	79.0549;0.0088|81.0708;0.0114|82.066;0.0152|83.0864;0.0087|93.0709;0.0075|95.0866;0.0158|97.1021;0.0075|109.1022;0.0075|121.1026;0.0104|135.1179;0.0063|247.2445;0.0069|252.2714;0.1144|264.2717;0.541|282.2824;0.0612|356.356;0.0151|590.5948;0.0332|602.5938;0.0817|620.605;0.0474	60.0444;0.0589|252.2686;0.1177|264.2686;0.588|282.2791;0.1177|306.2791;0.0589|324.2897;0.0589	hybrid_search	Cer 18:1;2O/2:0	C20H39NO3	0.8285		CCCCCCCCCCCCC\C=C\C(O)C(CO)NC(C)=O	BLTCBVOJNNKFKC-FOCLMDBBNA-N	99.57	498307_CSHpos_LA_M6_BG	6969726	6951177	8317279	10787573	9122988	9377555	9221781	10197413	11767476	10385017	11525399	11253869	11360560	8777824	11707866	11491484	10713418	10768114	11677961	10721961	12539392	11197544	8251155	9151223	9700548	9985406	9739963	9668252
999	829.704	6.435	[M+H]+	TRUE	FALSE	0.98	0.36	1	1		71.0865;0.0036|79.0551;0.0046|81.0708;0.0107|82.066;0.0072|83.0863;0.006|93.0707;0.0045|95.0868;0.0117|97.1021;0.0047|107.0865;0.0048|109.1023;0.0046|121.1028;0.0069|135.1182;0.0051|184.0755;0.0176|247.2447;0.0041|252.2716;0.06|253.275;0.0324|264.2718;0.3035|265.2753;0.1901|282.2824;0.0241|283.2858;0.0168|384.3886;0.0049|385.3912;0.0052|619.6296;0.021|630.6234;0.016|631.6292;0.1061|633.6456;0.016…	264.2686;0.0714|276.2686;0.1667|294.2791;0.0714|630.6183;0.0953|642.6183;0.1905|660.6289;0.1667|822.6818;0.2379	hybrid_search	HexCer 19:2;2O/24:0;O	C49H93NO9	0.6907		CCCCCCCCCCCCCCCCCCCCCCC(O)C(=O)NC(COC1OC(CO)C(O)C(O)C1O)C(O)\C=C\CC\C=C\CCCCCCCCCC	JKOYFUPALYOPPY-GHQHJQBONA-N	94.57	498307_CSHpos_LA_M3_PON	3170956	4590219	5937948	6653397	7061019	7697068	7035480	7696637	8352631	7654891	8404302	9477260	7327386	7372156	8993126	8798063	8639282	7903683	7785127	8809477	8422991	7927000	5246515	6151710	8863789	8980429	8753461	7160451
1002	766.588	5.911	[M+H]+	TRUE	FALSE	0.96	0.17	0.75	1		71.0865;0.0311|79.0553;0.0213|81.071;0.0375|83.0866;0.016|85.1023;0.028|91.0554;0.0402|93.0711;0.0209|95.0838;0.0541|97.0935;0.0226|105.0713;0.0232|107.087;0.0107|109.1026;0.0247|111.1181;0.0066|117.0715;0.0103|119.0871;0.0284|121.1029;0.0109|123.1186;0.0103|129.0709;0.0035|131.0872;0.0097|133.103;0.0173|135.1185;0.005|137.1339;0.0052|143.0872;0.0037|145.1028;0.0067|147.1188;0.0097|157.1026;0.004…	341.3051;0.154|361.2737;0.077|627.5352;0.7691	hybrid_search	HBMP 18:0_18:0_20:4	C62H113O11P	0.5826		CCCCCCCCCCCCCCCCCC(=O)OC(CO)COP(O)(=O)OCC(COC(=O)CCCCCC\C=C/C\C=C/C\C=C/C\C=C/CC)OC(=O)CCCCCCCCCCCCCCCCC	QHHZQIJMISVMOL-CZQRWPQWNA-N	99.86	Ding040_MX591366_posCSH_900483-016-083	9646486	10520287	12569265	11961335	14306773	11767459	16308551	18319478	15967592	16359639	14982947	17531856	14269015	17052156	13750227	13508731	14449743	16416280	15371406	18557686	14726003	14620749	11201478	11289998	15999738	16374841	14265472	12622497
1004	1652.35	7.032	[M+H]+	TRUE	FALSE	0.98	0.18	1.33	1		79.0543;0.0056|81.0699;0.0081|82.0653;0.0048|83.0855;0.0055|95.0859;0.0116|109.1014;0.0075|121.1012;0.006|135.1168;0.0042|252.269;0.0518|253.272;0.0134|264.269;0.3274|265.2725;0.077|266.2838;0.0048|282.2793;0.031|283.2824;0.0056|382.3695;0.0051|616.6031;0.0165|617.6053;0.0099|628.6032;0.085|629.6072;0.0615|630.6165;0.0106|631.6194;0.0093|646.6147;0.0617|647.6186;0.049|808.6663;0.0631|809.6708;0.0…	264.2686;0.5477|282.2791;0.0411|628.6022;0.1645|646.6126;0.1371|808.6656;0.1096	hybrid_search	SHexCer 18:1;2O/24:1;O	C48H91NO12S	0.6929		CCCCCCCCCCCCC\C=C\C(O)C(COC1OC(CO)C(O)C(OS(O)(=O)=O)C1O)NC(=O)C(O)CCCCCCCC\C=C/CCCCCCCCCCCC	XHERURKEVVZBNO-SZHIUZGGNA-N	92.71	498307_CSHpos_LA_F1_MD	6397041	6125811	7243675	9046066	9937131	9147274	10110344	10721542	12861020	12268529	11859852	12759659	15226277	13363916	13351130	12978569	13769688	14328756	14689422	15644437	13951672	14343518	11526210	12033463	15459610	14896465	13201138	17862772
1005	1465.17	5.356	[M+H]+	FALSE	FALSE	0.98	0	1	1	1465.1669;31517314|1466.171;28472498|1467.1746;14244439|1468.1715;487485	86.0965;0.0601|98.9842;0.0073|104.107;0.0128|124.9998;0.0369|184.073;0.7114|185.0766;0.0501|198.0888;0.0078|731.6057;0.0218|732.6085;0.0225|734.569;0.031|735.5724;0.031|918.6364;0.0072	86.097;0.1429|104.107;0.4759|125.0004;0.1429|184.0739;0.2382	hybrid_search	LPC O-2:0	C10H24NO6P	0.6418		CCOCC(O)COP([O-])(=O)OCC[N+](C)(C)C	CJPBBYQNGXYPEB-UHFFFAOYNA-N	26.86	Ding127_MX591366_posCSH_900483-010-106	10635330	4175650	3549272	0	0	0	7754358	0	4894901	0	6510535	7134130	3750614	0	6720716	6832118	7567594	4186812	0	4518716	0	0	3631249	0	0	0	0	0
1006	746.519	4.828	[M+H]+	FALSE	FALSE	0.98	0	1	1	746.5212;31371668|747.5245;14895821	79.0552;0.0632|81.0709;0.0415|83.0752;0.0114|91.0553;0.0614|93.071;0.0471|95.0758;0.0391|97.0777;0.0141|105.0712;0.038|107.0868;0.0232|109.0942;0.012|115.0554;0.0031|117.0713;0.0238|119.087;0.0291|121.1026;0.0151|123.1176;0.0024|129.0715;0.0162|131.0871;0.0274|133.1028;0.0154|135.1084;0.0099|141.0713;0.0043|143.0877;0.0121|145.1028;0.0149|147.1063;0.009|155.0874;0.0069|157.1031;0.0099|159.1185;0.…	266.2846;0.1053|364.2615;0.2633|365.3052;0.5261|587.5398;0.1053	hybrid_search	PE O-16:1_20:2	C41H78NO7P	0.5032		CCCCCC\C=C/CCCCCCCCOCC(COP(O)(=O)OCCN)OC(=O)CCCCCCCCC\C=C/C\C=C/CCCCC	BDYZBLGZNOGXAZ-PNBIJBBKNA-N	99.14	498307_CSHpos_LA_M8_OB	4801176	4979759	7896648	6000726	7212722	8859399	7586901	8061247	7848133	9606610	9365582	7638425	7814768	8536639	8634045	8520703	8161728	8521020	7913194	8429017	8353258	9045139	6918709	8506906	8436301	9053944	10343449	9335394
1008	837.629	5.829	[M+H]+	TRUE	FALSE	0.94	0.18	1.33	1		72.6446;0.0075|84.3917;0.0069|86.097;0.083|88.4938;0.0077|114.4002;0.0071|125.0004;0.0342|184.0748;0.6423|185.078;0.081|201.1887;0.0368|202.4607;0.0074|633.3768;0.0076|652.5459;0.0786	104.107;0.207|184.0739;0.6894|722.5483;0.1035	hybrid_search	LPC 34:4-SN1	C42H78NO7P	0.556		CC\C=C/C\C=C/C\C=C/C\C=C/CCCCCCCCCCCCCCCCCCCCC(=O)OCC(O)COP([O-])(=O)OCC[N+](C)(C)C	ZELYWMIIXSHADL-DOFZRALJNA-N	70.86	498307_CSHpos_AD_M4_BG	10012864	10645513	11757320	14512455	14535470	15494045	15598744	12590155	16617819	17037026	13134025	18592754	13519675	14971700	15698598	20133706	16880008	16525232	13700392	20082680	15179200	15498704	10668373	9668782	15395996	16676987	14540983	16816884
1010	1504.13	5.961	[M+H]+	FALSE	FALSE	0.99	0	1.25	1	1504.1323;31198980|1505.1357;27055918|1506.139;14163325|1507.1434;6455612|1508.1429;2003920|1509.1571;1454954	71.0862;0.0038|79.0552;0.0233|81.0708;0.0309|83.0777;0.0125|85.0841;0.008|91.0553;0.0286|93.0709;0.0258|95.0819;0.0343|97.0785;0.0213|105.0711;0.0202|107.0867;0.0168|109.1025;0.0129|111.1177;0.0026|117.0712;0.0099|119.0869;0.0263|120.9676;0.0036|121.1026;0.0193|123.1054;0.0086|129.0599;0.0195|131.0869;0.0116|133.1028;0.0177|135.1183;0.0111|143.0875;0.0045|145.1029;0.006|147.1185;0.0091|149.1345;0…	294.3159;0.1053|361.2739;0.5261|392.2928;0.2633|611.5398;0.1053	hybrid_search	PE O-18:1_20:4	C43H78NO7P	0.6016		CCCCCCCC\C=C/CCCCCCCCOCC(COP(O)(=O)OCCN)OC(=O)CCCCCC\C=C/C\C=C/C\C=C/C\C=C/CC	VLIJZYIABFUKFN-JZELYBSLNA-N	98.86	498307_CSHpos_EA_F7_BG	3974094	5093366	6204064	8515150	7863331	10435970	9432238	8053163	9461241	13017721	11934154	9652987	10600229	10727216	8886373	11032320	11880808	10474936	12155520	11684364	9663104	9525181	7269230	7176340	11823688	11442881	10188891	11802897
1012	652.631	7.152	[M+H]+	FALSE	FALSE	0.98	0.15	1	1	652.6308;31180816|653.6342;15551946|654.636;3340645	79.0551;0.0093|81.0707;0.0128|82.0659;0.0165|83.0863;0.0087|93.0709;0.009|95.0865;0.0135|97.1023;0.006|109.1024;0.0058|121.1026;0.011|135.1183;0.0074|252.271;0.127|264.2032;0.0058|264.2714;0.5604|282.2821;0.0589|304.1872;0.0072|370.372;0.0103|604.6086;0.0253|616.6088;0.0694|634.6203;0.0358	60.0444;0.0589|252.2686;0.1177|264.2686;0.588|282.2791;0.1177|306.2791;0.0589|324.2897;0.0589	hybrid_search	Cer 18:1;2O/2:0	C20H39NO3	0.8141		CCCCCCCCCCCCC\C=C\C(O)C(CO)NC(C)=O	BLTCBVOJNNKFKC-FOCLMDBBNA-N	95.71	498307_CSHpos_LA_M2_MD	2497543	2688584	3504155	3932951	3577021	3811187	3439388	4044560	4780062	4788396	5710037	4655192	4489636	4297440	4514008	4255075	4590393	4326405	5089135	4098340	4140655	4375954	2827779	2922872	4505313	4576575	4429784	4497266
1013	885.556	4.255	[M+H]+	TRUE	FALSE	0.98	0	0.8	1		71.0856;0.0041|79.0545;0.0275|81.07;0.0456|83.0856;0.0324|89.3222;0.0038|91.0542;0.0379|93.0702;0.0279|95.0857;0.0536|97.0946;0.0222|98.984;0.0047|105.0699;0.0285|107.0854;0.0156|109.1015;0.0297|117.0702;0.006|119.0856;0.0288|121.1014;0.0289|121.2851;0.0032|123.117;0.0043|128.0302;0.0032|129.0694;0.0068|131.086;0.0079|133.1012;0.0213|134.6142;0.0036|135.1169;0.0215|145.1012;0.0049|147.1171;0.0074…	339.2894;0.154|361.2737;0.077|625.5196;0.7691	hybrid_search	HBMP 18:1_18:1_20:4	C62H109O11P	0.5262		CCCCCCCC\C=C/CCCCCCCC(=O)OC(CO)COP(O)(=O)OCC(COC(=O)CCCCCC\C=C/C\C=C/C\C=C/C\C=C/CC)OC(=O)CCCCCCC\C=C/CCCCCCCC	ISOIDNKXIBNAIL-KICSDTRFNA-N	99.43	498307_CSHpos_AD_F1_MD	6119594	5043896	9630153	9930631	10015379	14177778	12881063	11547969	13961871	15325904	12846977	16706166	11172883	13197691	15437324	15319879	13115981	13698575	13145398	14987166	14178233	13568355	7636249	9268032	14940279	13601990	12506207	13203666
1016	786.597	5.074	[M+H]+	TRUE	FALSE	0.98	0.33	1.33	1		86.0976;0.0738|87.1009;0.0136|104.1082;0.0065|125.0015;0.0337|184.0759;0.6433|185.0793;0.163|186.0802;0.0661	86.097;0.1429|104.107;0.4759|125.0004;0.1429|184.0739;0.2382	hybrid_search	LPC O-2:0	C10H24NO6P	0.6689		CCOCC(O)COP([O-])(=O)OCC[N+](C)(C)C	CJPBBYQNGXYPEB-UHFFFAOYNA-N	55.14	498307_CSHpos_AD_F3_MD	11277221	10552604	15816652	17381808	13492934	17853864	15038677	15774551	14384764	16931918	16101915	15753232	14478626	16419976	16940016	18242692	17904570	17406518	18473362	19530086	13899762	18430032	9946314	9325855	17410774	19588154	17216852	15791645
1021	1048.92	10.175	[M+H]+	FALSE	TRUE	0.96	0.43	1.43	1	1048.9236;30831078|1049.9269;21902260|1050.9301;8384310|1051.9332;2230367|1052.9373;396090	71.0864;0.0139|81.0709;0.0203|82.0662;0.0154|83.0866;0.0077|85.1022;0.006|95.0865;0.0227|109.1027;0.0084|121.1029;0.007|135.1184;0.0058|201.011;0.0081|239.2401;0.0073|247.2468;0.0069|252.2722;0.0604|264.2732;0.5204|282.2834;0.0357|384.3916;0.0053|590.5922;0.0064|602.5946;0.0502|618.6238;0.0086|620.6027;0.0187|630.6291;0.1113|632.6448;0.0269|648.636;0.0268	252.2686;0.1144|264.2686;0.5712|282.2791;0.1144|366.373;0.0572|612.6083;0.0572|630.6189;0.0572|648.6295;0.0286	hybrid_search	HexCer 18:1;2O/24:1	C48H91NO8	0.6786		CCCCCCCCCCCCC\C=C\C(O)C(COC1OC(CO)C(O)C(O)C1O)NC(=O)CCCCCCCCCCC\C=C/CCCCCCCCCC	PPSREVDUNDPZIG-AKTWBEBINA-N	80.29	498307_CSHpos_LA_M2_MD	204353	32184	324688	375546	371409	459136	398439	463417	499853	511328	559449	521710	561608	428309	472769	541299	490142	526181	558118	571031	531808	509898	313136	277364	515426	543430	530359	457982
1026	818.724	7.571	[M+H]+	TRUE	FALSE	0.96	0	0.6	1		86.0974;0.0782|125.0013;0.0413|184.0754;0.8335|185.079;0.0274|186.0798;0.0196	86.097;0.1429|104.107;0.4759|125.0004;0.1429|184.0739;0.2382	hybrid_search	LPC O-2:0	C10H24NO6P	0.6792		CCOCC(O)COP([O-])(=O)OCC[N+](C)(C)C	CJPBBYQNGXYPEB-UHFFFAOYNA-N	90.29	498307_CSHpos_EA_F2_MD	1982130	2408223	3019679	4168214	4686697	4305355	3953992	4131072	5568589	5093152	5706015	5378184	5219149	5339729	4921917	5205359	4561172	4666408	4858583	5425673	4668296	5021059	2301159	2569030	5381781	4912004	4800004	5019323
1028	1512.19	6.672	[M+H]+	FALSE	FALSE	0.96	0.15	0.6	1	1512.1943;30570130|1513.198;28556602|1514.2009;14525349|1515.2047;5149514|1516.2107;2802950|1517.2074;1735888	71.0865;0.007|79.0553;0.0096|81.0678;0.0436|83.0866;0.0294|85.1024;0.0055|91.0554;0.0049|91.8273;0.0042|93.0711;0.013|95.0868;0.0409|97.0939;0.0383|107.087;0.0117|109.1026;0.0238|111.1181;0.0099|119.0872;0.0052|121.1027;0.0211|123.1184;0.0117|133.1031;0.0048|135.1184;0.0155|137.1344;0.0039|149.1345;0.0075|155.0126;0.0043|163.1505;0.0037|275.2764;0.0051|292.3038;0.0249|293.2878;0.0114|305.2877;0.0…	292.3003;0.1053|367.3208;0.5261|390.2772;0.2633|615.5711;0.1053	hybrid_search	PE O-18:2_20:1	C43H82NO7P	0.6727		CCCCCCCC\C=C/CCCCCCCCCC(=O)OC(COCCCCCCCC\C=C/C\C=C/CCCCC)COP(O)(=O)OCCN	VBHVWWDERMHMNQ-RQOIEFAZNA-N	63.71	498307_CSHpos_LA_F7_MD	2089164	2038339	2513680	3191803	3101097	4081800	3829897	4146237	4363560	4418811	4499847	4593749	4557329	4691796	4558229	3861387	4261478	4373670	4462967	4643628	4129703	4505766	2920537	2563722	5230649	4402891	4435011	4701585
1030	1516.18	6.08	[M+H]+	FALSE	FALSE	0.94	0.44	0.4	1	1516.1888;30494794|1517.1918;27659168|1518.1968;15584395|1519.2012;5580326|1520.2064;3509438|1521.2118;1745063	86.0974;0.0622|125.0012;0.0297|184.0759;0.7402|185.0788;0.01|762.6086;0.0076|763.612;0.0081|788.6256;0.1422	184.0733;0.9901|763.6114;0.0099	hybrid_search	SM 8:0;2O/32:4	C45H85N2O6P	0.6575		CCCCCC(O)C(COP([O-])(=O)OCC[N+](C)(C)C)NC(=O)CCCCCCCCCCCCCCCCCC\C=C/C\C=C/C\C=C/C\C=C/CC	QIIYNYRKPPVUEJ-JAWPMMNVNA-N	77	498307_CSHpos_LA_F7_MD	5757421	5759067	7626501	6161313	7959212	8826084	7825951	8166034	8089758	8587498	8607987	9699512	7518112	8158028	8407990	9457649	8054934	9066719	10034985	9117797	11127695	8682428	6175964	6420460	8713858	9603347	9105245	8913819
1035	1466.17	5.379	[M+H]+	TRUE	FALSE	0.98	0	0.67	1		71.073;0.0079|86.0965;0.0688|104.1071;0.0129|124.9999;0.0413|184.073;0.6986|185.0767;0.0444|198.0891;0.0076|731.6056;0.023|732.6093;0.0227|734.5698;0.0328|735.5724;0.0324|918.6385;0.0075	86.097;0.1429|104.107;0.4759|125.0004;0.1429|184.0739;0.2382	hybrid_search	LPC O-2:0	C10H24NO6P	0.6477		CCOCC(O)COP([O-])(=O)OCC[N+](C)(C)C	CJPBBYQNGXYPEB-UHFFFAOYNA-N	24.71	Ding108_MX591366_posCSH_900483-009-095	4894015	0	2412052	378491	3504112	2185456	3648581	0	0	0	3674730	3048020	4527831	4005879	0	0	3970331	0	3366300	4964185	3254950	2420914	0	0	0	0	3114130	2609193
1037	617.518	6.914	[M+H]+	FALSE	FALSE	0.95	0	1.4	1	617.5198;30259436|618.5232;12345008|619.526;2715044|620.5295;458954	73.7712;0.0387|110.0469;0.0341|138.5611;0.0352|154.3773;0.1866|170.7459;0.0403|292.5372;0.0349|304.1874;0.1591|313.2763;0.0795|335.2571;0.0723|339.293;0.1985|361.2748;0.0853|599.5186;0.0355	595.4704;0.3333|621.486;0.3333|643.4704;0.3333	hybrid_search	TG 16:0_18:3_20:4	C57H96O6	0.5419		CCCCCCCCCCCCCCCC(=O)OCC(COC(=O)CCCCCC\C=C/C\C=C/C\C=C/C\C=C/CC)OC(=O)CCCCCCC\C=C/C\C=C/C\C=C/CC	CEKIJJUNMQVDNH-DTXXSALTNA-N	99.86	498307_CSHpos_LA_F5_PON	8946903	10389375	12905296	13965069	14936934	13522251	17551114	16667157	17559776	16944930	18698542	18958088	16204707	18503642	16832452	16887718	16445366	17610004	16161681	17236746	17260100	16960168	13398712	14568717	17742184	16424034	16831828	18017114
1039	831.675	7.156	[M+H]+	TRUE	FALSE	0.94	0.36	1.9	1		86.0976;0.0752|87.1007;0.0087|125.0015;0.0412|184.0759;0.773|185.0793;0.0909|651.6484;0.0111	86.097;0.1429|104.107;0.4759|125.0004;0.1429|184.0739;0.2382	hybrid_search	LPC O-2:0	C10H24NO6P	0.6437		CCOCC(O)COP([O-])(=O)OCC[N+](C)(C)C	CJPBBYQNGXYPEB-UHFFFAOYNA-N	99.14	498307_CSHpos_EA_F3_MD	5117434	4805025	7625117	8141055	8455135	8078316	8325998	9115864	10001866	9179024	10646086	10380572	9994436	9322438	9235595	9116796	9720967	9260565	10678331	9761250	9006461	9190368	5404928	5699904	9167906	8985998	8442774	9180092
1042	1464.23	5.371	[M+H]+	TRUE	FALSE	0.95	0	0.5	1		86.097;0.0647|104.1077;0.0133|125.0008;0.0307|184.0748;0.704|185.0783;0.0958|186.0802;0.0175|731.6067;0.0183|732.6161;0.0378|733.6208;0.0181	86.097;0.1429|104.107;0.4759|125.0004;0.1429|184.0739;0.2382	hybrid_search	LPC O-2:0	C10H24NO6P	0.6684		CCOCC(O)COP([O-])(=O)OCC[N+](C)(C)C	CJPBBYQNGXYPEB-UHFFFAOYNA-N	74	498307_CSHpos_EA_F8_HT	3544678	5435647	7755080	7950319	8714166	10872951	9963447	8599840	11845162	11626341	11288740	10644366	10840595	11221607	9461072	10744152	10698592	11278127	11953891	10399941	10824097	9966138	7945445	7754881	14747890	11763373	11781748	11465504
1045	1456.11	6.14	[M+H]+	FALSE	FALSE	0.99	0.18	1	1	1456.1288;30049972|1457.1323;29512638|1458.1353;14138400|1459.1368;4756559|1460.1353;1581068|1461.138;1243368	71.0858;0.0047|79.0544;0.0101|81.0662;0.0349|83.0856;0.0221|85.1012;0.0034|91.0543;0.0046|93.07;0.0117|95.0856;0.0337|96.0888;0.0034|97.0908;0.0262|107.0856;0.0113|109.1013;0.0188|111.1057;0.0115|119.0857;0.0031|121.1012;0.0193|123.1168;0.0074|133.1012;0.0043|135.1169;0.0192|139.112;0.0033|149.1327;0.0072|151.1483;0.0035|155.0098;0.0032|163.1483;0.0035|247.2419;0.0044|265.2521;0.008|292.2999;0.02…	292.3003;0.1053|339.2896;0.5261|390.2772;0.2633|587.5398;0.1053	hybrid_search	PE O-18:2_18:1	C41H78NO7P	0.6137		CCCCCCCC\C=C/CCCCCCCC(=O)OC(COCCCCCCCC\C=C/C\C=C/CCCCC)COP(O)(=O)OCCN	KTJAFMBXBPVGGI-LTEAFHAINA-N	30.43	498307_CSHpos_LA_M8_CB	1737668	0	2076351	1243668	2070995	465393	990538	0	461400	1767419	387582	2705881	0	0	0	2738516	1391006	0	2965945	1116511	0	422282	0	0	0	0	0	1054590
1048	154.059	0.362	[M+H]+	FALSE	FALSE	0.91	0	0.4	1	154.0587;29932978|155.059;1088786	136.0486;0.9896|137.0595;0.0104	365.3203;0.5|383.3308;0.5	hybrid_search	25-hydroxycholecalciferol	C27H44O2	0.6139		CC(CCCC(C)(C)O)C1CCC2C1(CCCC2=CC=C3CC(CCC3=C)O)C	JWUBBDSIWDLEOM-DTOXIADCSA-N	24.71	Ding054_MX591366_posCSH_900483-016-169	0	0	0	0	0	0	0	0	0	0	0	0	0	0	0	0	0	0	0	0	0	0	0	0	0	0	0	0
1052	959.617	1.487	[M+H]+	FALSE	FALSE	0.95	0	0.6	1	959.6099;29903042|960.613;15412265|961.6161;5070626|962.6196;1026913|963.6201;260472	81.07;0.0184|83.0858;0.0105|95.0856;0.0116|97.1011;0.0163|121.1015;0.0222|144.5505;0.0095|202.8098;0.029|254.1203;0.01|265.253;0.0135|308.2955;0.0128|329.0861;0.0096|339.2887;0.779|350.1147;0.0096|480.308;0.0369|915.4893;0.011	339.2894;1.0	hybrid_search	LPE 18:1	C23H46NO7P	0.5663		CCCCCCCC\C=C/CCCCCCCC(=O)OCC(O)COP(O)(=O)OCCN	PYVRVRFVLRNJLY-KTKRTIGZNA-N	17.43	Ding149_MX591366_posCSH_900483-013-053	0	0	0	0	0	0	0	0	0	0	0	0	0	0	0	0	0	0	0	0	0	0	0	0	0	0	0	0
1054	793.682	5.913	[M+H]+	TRUE	FALSE	0.96	0	0.6	1		71.0862;0.0047|79.0545;0.0061|81.0704;0.0097|82.0658;0.0056|94.7846;0.0042|95.086;0.0098|109.1012;0.0047|184.0747;0.0234|187.2359;0.0044|252.2701;0.0325|253.2742;0.0241|264.2711;0.4027|265.2742;0.2528|282.2812;0.0274|283.284;0.0169|304.1845;0.014|311.9926;0.0042|484.1078;0.0046|608.5624;0.006|612.6072;0.0047|613.6123;0.0493|615.6388;0.0114|622.4803;0.0049|631.6232;0.0325|652.5416;0.0394	252.2686;0.1144|264.2686;0.5712|282.2791;0.1144|362.3417;0.0572|608.577;0.0572|626.5876;0.0572|644.5981;0.0286	hybrid_search	HexCer 18:1;2O/24:3	C48H87NO8	0.6156		CCCCCCCCCCCCC\C=C\C(O)C(COC1OC(CO)C(O)C(O)C1O)NC(=O)CCCCCCCC\C=C/C\C=C/C\C=C/CCCCCCC	BMJUPFADVMDMAP-XZEUHWMINA-N	96.71	498307_CSHpos_LA_F5_PON	6045291	5977263	6213074	9090813	8376445	7430363	10185165	8240409	10193398	9690166	8670640	11426747	7779566	10508734	12565947	9655970	10066863	11793527	10674657	9650444	10703920	8945331	7888234	7746474	10062638	9485806	11280493	9675527
1055	1512.12	4.805	[M+H]+	FALSE	FALSE	0.99	0	1.33	1	1512.1215;29790958|1513.1248;27307952|1514.1277;14577202|1515.1339;4691030	71.0739;0.0085|86.0975;0.0791|98.9855;0.0075|104.1083;0.0105|125.0015;0.0436|184.0756;0.6759|185.0792;0.0422|198.0917;0.0087|706.548;0.0323|707.5509;0.0274|806.5797;0.0281|807.5834;0.0362	86.097;0.1429|104.107;0.4759|125.0004;0.1429|184.0739;0.2382	hybrid_search	LPC O-2:0	C10H24NO6P	0.6411		CCOCC(O)COP([O-])(=O)OCC[N+](C)(C)C	CJPBBYQNGXYPEB-UHFFFAOYNA-N	73.14	498307_CSHpos_AD_F8_CT	5965400	6289034	8306629	9942357	10289122	11631822	9452895	11364606	13445970	9739838	14145422	14134409	11208631	12076788	13663427	11372731	10206654	13363131	13407316	16257545	11485583	11531293	8513196	7913990	14016623	16601776	15012408	13521107
1057	1552.11	5.949	[M+H]+	FALSE	FALSE	0.97	0	1.5	1	1552.1108;29734606|1553.1143;29328138|1554.1178;17932522|1555.1242;6835433|1556.1215;2444252|1557.127;521114	71.0857;0.0022|79.0544;0.0306|80.0575;0.0022|81.0701;0.0317|83.0746;0.0094|91.0545;0.0357|92.0576;0.0024|93.0701;0.0364|94.0736;0.0029|95.0783;0.0321|96.0892;0.0025|97.0789;0.0144|105.0674;0.0227|107.0857;0.0183|109.1014;0.0108|117.0702;0.0144|119.0859;0.0191|120.0891;0.0023|121.1015;0.0152|123.1169;0.0028|129.0699;0.0076|131.0857;0.018|133.1014;0.0128|135.117;0.0087|141.07;0.0033|143.0859;0.0067…	294.3159;0.1053|385.2739;0.5261|392.2928;0.2633|635.5398;0.1053	hybrid_search	PE O-18:1_22:6	C45H78NO7P	0.5454		CCCCCCCC\C=C/CCCCCCCCOCC(COP(O)(=O)OCCN)OC(=O)CC\C=C/C\C=C/C\C=C/C\C=C/C\C=C/C\C=C/CC	IVBLZGVNSKPGOR-XAJDCCMMNA-N	24.57	Ding146_MX591366_posCSH_900483-009-090	0	0	0	0	0	0	0	0	0	0	0	0	0	0	0	0	0	0	0	0	0	0	0	0	0	87544	0	0
1060	1548.11	4.942	[M+H]+	TRUE	FALSE	0.98	0	1	1		79.0553;0.034|81.0667;0.0401|83.0867;0.0075|91.0555;0.038|93.0712;0.035|94.0744;0.0037|95.0803;0.038|96.3152;0.0024|97.0836;0.0127|105.0714;0.0218|107.0869;0.0216|109.1027;0.0135|117.0715;0.0129|119.0872;0.0202|121.1028;0.0147|123.1186;0.0041|129.0719;0.0067|131.0873;0.0166|133.1029;0.015|135.1188;0.0072|141.0722;0.0029|143.0878;0.0057|145.103;0.0111|147.1188;0.0091|149.1345;0.0025|157.103;0.005|…	292.3003;0.1053|385.2739;0.5261|390.2772;0.2633|633.5241;0.1053	hybrid_search	PE O-18:2_22:6	C45H76NO7P	0.5617		CCCCC\C=C/C\C=C/CCCCCCCCOCC(COP(O)(=O)OCCN)OC(=O)CC\C=C/C\C=C/C\C=C/C\C=C/C\C=C/C\C=C/CC	VVEHXBSUSFPSAC-OJMLKDQNNA-N	82.57	498307_CSHpos_EA_F5_CT	7122750	6158928	10898601	12775469	10836959	12857752	11108426	15495824	12796926	12814383	15011779	18393518	12700777	17079222	19420244	18297904	16893000	18956932	16924336	19286490	16279002	15062286	13991865	13826431	15086801	17630598	16526578	16595785
1062	437.27	3.152	[M+K]+	FALSE	FALSE	0.98	0.25	1.2	1	437.2658;29526930|438.2692;6821485|439.2621;1906391|440.2664;494205	95.2642;0.0488|197.0688;0.6204|304.1987;0.0753|339.2241;0.1255|375.2183;0.0582|432.9894;0.0719	197.0808;1.0	hybrid_search	CoQ1	C14H18O4	0.6027		CC1=C(C(=O)C(=C(C1=O)OC)OC)CC=C(C)C	SOECUQMRSRVZQQ-UHFFFAOYSA-N	99.86	Ding088_MX591366_posCSH_900483-012-128	3905235	3548074	4625463	4647140	4226628	5061677	5039861	4849961	5901935	5512509	6107879	7043613	5986440	5772695	5866879	6267964	5246791	7299940	7251554	7552075	6380993	6852794	6219124	6207565	7918491	7771216	5985771	7194728
1063	1076.03	11.642	[M+H]+	FALSE	FALSE	0.94	0.33	0.5	1	1076.0297;29511674|1077.0327;26526772|1078.0364;11268685|1079.0404;2946647|1080.0403;914243	71.0865;0.0094|79.0552;0.0083|81.0709;0.0412|83.0865;0.0183|85.1023;0.0064|91.0554;0.0077|93.0711;0.016|95.0867;0.0437|97.1024;0.0153|105.0712;0.0148|107.0868;0.0169|109.1026;0.0362|111.1182;0.0116|119.087;0.0143|121.1027;0.0229|123.1183;0.0164|125.134;0.0063|133.1027;0.0187|135.1184;0.0424|137.1341;0.008|139.1496;0.0019|145.1027;0.0046|147.1186;0.0661|149.1344;0.0291|151.1501;0.0067|159.1187;0.0…	135.1174;0.0417|147.1174;0.0417|161.133;0.0417|175.1487;0.0417|369.3516;0.8332	hybrid_search	ST 27:1;O;Hex	C33H56O6	0.5844		CC(C)CCCC(C)C1CCC2C3CC=C4CC(CCC4(C)C3CCC12C)OC1OC(CO)C(O)C(O)C1O	FSMCJUNYLQOAIM-UHFFFAOYNA-N	99.43	498307_CSHpos_poolQC_044	9737428	10189960	13052506	14896256	14242860	13373192	17411824	18999934	17563060	16429807	19164628	19546318	22796946	24247666	27125508	23329388	20287058	21574364	23341122	21164740	23475090	25004728	16652471	15690726	24507148	23193410	23884236	23384572
1064	809.621	7.251	[M+H]+	FALSE	FALSE	0.97	0	0.62	1	809.6224;29509964|810.6255;13990433	71.0864;0.0212|73.0291;0.0215|78.6464;0.0034|81.0635;0.0243|83.0865;0.0063|85.0294;0.0344|85.1021;0.0201|89.956;0.0851|91.0398;0.0334|95.0869;0.0258|97.0295;0.0317|97.1023;0.0067|99.0457;0.0041|101.0245;0.0116|103.0401;0.0041|109.0297;0.0046|109.1025;0.0196|115.0407;0.0037|127.0406;0.0188|145.0507;0.0037|178.7772;0.0035|185.044;0.0175|197.2005;0.0393|202.3997;0.0308|203.055;0.0059|239.2407;0.0063…	629.5486;0.6667|685.6112;0.3333	hybrid_search	TG 16:0_20:0_20:0	C59H114O6	0.5874		CCCCCCCCCCCCCCCCCCCC(=O)OCC(COC(=O)CCCCCCCCCCCCCCC)OC(=O)CCCCCCCCCCCCCCCCCCC	SXOXZWKQBXKGCG-UHFFFAOYNA-N	99.14	498307_CSHpos_AD_F4_MD	8483433	8155989	8397582	8645915	9575240	10573572	9640476	11195428	11760132	9596671	10705467	9802973	10394187	10769164	11582232	11538802	10862848	12583920	10723785	12835266	9290213	11509057	10043914	11394366	12382032	12042897	11694547	12075408
1068	785.595	6.11	[M+H]+	TRUE	FALSE	0.98	0.4	1.17	1		86.0974;0.0791|104.1081;0.0096|125.0013;0.036|146.9835;0.0581|184.0755;0.7645|580.545;0.0109|602.527;0.0183|726.5215;0.0235	86.097;0.1429|104.107;0.4759|125.0004;0.1429|184.0739;0.2382	hybrid_search	LPC O-2:0	C10H24NO6P	0.7141		CCOCC(O)COP([O-])(=O)OCC[N+](C)(C)C	CJPBBYQNGXYPEB-UHFFFAOYNA-N	88	498307_CSHpos_AD_M7_HC	9631611	8675569	8343293	7330326	9859585	8721141	9540388	9216952	9377431	8753171	9718930	10716921	10173696	9538073	8411158	8772799	11024767	10706437	11460992	9370820	10979735	9885202	13609097	13967902	9765813	9388200	9593713	10135122
1069	1488.12	5.74	[M+H]+	TRUE	FALSE	0.93	0.29	1.83	1		71.0864;0.0064|79.0551;0.0097|81.0708;0.0379|83.0864;0.0348|93.0709;0.0145|95.0866;0.0527|97.1023;0.0264|107.0867;0.0114|109.1024;0.026|111.1181;0.0151|121.1025;0.0268|123.1183;0.0095|135.1182;0.0259|149.1341;0.0127|150.8775;0.0055|184.0754;0.0482|247.2443;0.0106|265.2559;0.034|308.2983;0.0176|339.293;0.0137|577.525;0.0063|578.5284;0.0091|603.5416;0.5078|627.5403;0.0063|628.5452;0.0095|629.5487;0…	265.253;0.0477|603.5348;0.9523	hybrid_search	PE 18:1_18:1	C41H78NO8P	0.5779		CCCCCCCC\C=C/CCCCCCCC(=O)OCC(COP(O)(=O)OCCN)OC(=O)CCCCCCC\C=C/CCCCCCCC	MWRBNPKJOOWZPW-CLFAGFIQNA-N	76.57	498307_CSHpos_EA_F3_MD	3638451	5179223	4482374	6561516	6995515	6422122	7682502	6568651	8037684	7834779	8573130	10138465	8408436	10007160	7156803	9263754	9006651	8539785	8765837	9551618	10796962	9172915	6740386	5926621	9709131	10120729	8613389	10190528
1071	1553.11	5.949	[M+H]+	TRUE	FALSE	0.97	0	1.5	1		79.0544;0.0268|81.0701;0.0268|83.0857;0.0059|86.0962;0.0027|91.0544;0.0294|93.07;0.0282|94.0732;0.0029|95.0792;0.0288|97.0797;0.0121|105.07;0.0159|107.0857;0.0146|109.1013;0.01|117.0701;0.0114|119.0858;0.0162|121.1012;0.0142|123.1165;0.0032|129.0703;0.0059|131.0858;0.0145|133.1014;0.0104|135.1075;0.0101|143.0854;0.0056|145.1015;0.0105|147.1167;0.0048|149.1326;0.0026|157.1013;0.0037|159.1174;0.006…	294.3159;0.1053|385.2739;0.5261|392.2928;0.2633|635.5398;0.1053	hybrid_search	PE O-18:1_22:6	C45H78NO7P	0.5773		CCCCCCCC\C=C/CCCCCCCCOCC(COP(O)(=O)OCCN)OC(=O)CC\C=C/C\C=C/C\C=C/C\C=C/C\C=C/C\C=C/CC	IVBLZGVNSKPGOR-XAJDCCMMNA-N	24.86	Ding146_MX591366_posCSH_900483-009-090	0	0	0	0	103924	0	72264	0	0	0	0	111445	0	76546	118001	88689	106784	305272	101307	0	100154	0	63829	98487	0	0	0	95349
1072	794.578	5.888	[M+H]+	FALSE	FALSE	0.98	0	0.88	1	794.5798;29289932|795.5836;14409748	71.0862;0.0322|72.6155;0.0173|79.055;0.0302|81.0706;0.0467|83.0789;0.0199|85.1019;0.0269|91.0551;0.0438|93.0708;0.0303|95.0832;0.0527|97.102;0.0171|105.0709;0.0287|107.0863;0.0133|109.1021;0.026|111.1181;0.0084|117.0707;0.0101|119.0866;0.0262|121.1022;0.0087|123.1179;0.0104|129.0711;0.0066|131.0867;0.0151|133.1023;0.0153|137.134;0.006|143.0872;0.0076|145.1026;0.0099|147.1183;0.0069|163.3809;0.004…	311.2581;0.077|363.2894;0.077|365.3051;0.077|653.5508;0.7691	hybrid_search	HBMP 16:1_20:2_20:3	C62H109O11P	0.5507		CCCCCC\C=C/CCCCCCCC(=O)OC(CO)COP(O)(=O)OCC(COC(=O)CCCCCCCCC\C=C/C\C=C/C\C=C/CC)OC(=O)CCCCCCCCC\C=C/C\C=C/CCCCC	KLQARGNXGKDIAP-SHCTYRPRNA-N	37.86	498307_CSHpos_AD_F2_TL	12040535	16285424	13190336	20216692	20863996	17675594	21498988	17467968	23848908	20277920	23020902	24064456	19783250	22195942	22824922	24121978	23524676	20236798	20481376	22386494	21018084	22684748	15373685	15090670	25519432	21887758	21513436	22699834
1083	431.396	2.298	[M+H]+	FALSE	FALSE	0.98	0	0.56	1	431.392;28977716|432.3952;7577683|433.398;1160463|434.4002;116592	85.0293;0.8933|95.0867;0.0103|144.1034;0.0248|270.2904;0.0145|372.3228;0.057	85.0284;1.0	hybrid_search	CAR 4:0	C11H22NO4	0.6788		CCCC(=O)OC(CC(O)=O)C[N+](C)(C)C	QWYFHHGCZUCMBN-UHFFFAOYNA-O	100	Ding077_MX591366_posCSH_900483-016-172	11836770	11369745	12542887	13722998	15002134	15304868	13567075	14128470	15069632	16932656	14864761	14864560	12910698	14214442	13839322	14257558	14468798	14077250	13892453	14166677	13443758	14301315	10240831	9670429	15322801	14408183	12515465	13513653
1087	811.589	4.731	[M+H]+	TRUE	FALSE	0.92	0.25	1.83	1		86.0975;0.0578|87.101;0.0087|125.001;0.033|180.3165;0.0055|184.0754;0.5253|185.0793;0.1668|186.0805;0.1041|187.0832;0.0091|222.0922;0.0089|223.0944;0.0101|304.1924;0.0086|552.3596;0.0053|553.3672;0.0065|626.5326;0.0431|656.636;0.0072	184.0733;0.909|848.5961;0.0455|866.6067;0.0455	hybrid_search	PC 44:11_44:11	C96H148NO8P	0.6163		CC\C=C/C\C=C/C\C=C/C\C=C/C\C=C/C\C=C/C\C=C/C\C=C/C\C=C/C\C=C/C\C=C/CCCCCCCCCC(=O)OCC(COP([O-])(=O)OCC[N+](C)(C)C)OC(=O)CCCCCCCCC\C=C/C\C=C/C\C=C/C\C=C/C\C=C/C\C=C/C\C=C/C\C=C/C\C=C/C\C=C/C\C=C/CC	CHWHOJRJZULXRO-SZNLVTJWNA-N	25.43	498307_CSHpos_AD_M8_PON	731886	531649	1105017	639949	1106218	1042132	963230	747906	964788	531890	764095	1106579	544904	656723	800069	1026358	579370	1085347	1155127	791549	1102025	1229416	616129	577512	697870	722053	762393	1075566
1088	1517.19	6.089	[M+H]+	TRUE	FALSE	0.97	0.47	0.5	1		86.0976;0.0648|125.0015;0.0291|184.0755;0.7277|185.0794;0.0456|788.6274;0.0654|789.6309;0.0674	184.0733;0.9901|789.6269;0.0099	hybrid_search	SM 8:0;2O/34:5	C47H87N2O6P	0.7317		CCCCCC(O)C(COP([O-])(=O)OCC[N+](C)(C)C)NC(=O)CCCCCCCCCCCCCCCCC\C=C/C\C=C/C\C=C/C\C=C/C\C=C/CC	NOBHOWNKEOJSJI-HJNKVCFRNA-N	75.29	498307_CSHpos_LA_M6_MD	4141375	4943504	5475574	6450498	5933105	6887006	6371340	8526033	8557485	8576915	8230917	8085098	6713128	8182813	8451547	9484426	7148437	8854892	8347552	9646318	11483447	7357429	5832641	4904592	8866788	8969296	8391558	8552117
1089	1669.2	5.317	[M+H]+	TRUE	FALSE	0.97	0.29	1	1		71.073;0.0098|86.0966;0.0778|98.9841;0.0114|104.1069;0.0095|124.9998;0.0466|184.0734;0.6304|185.0769;0.029|198.0892;0.0093|304.1515;0.0206|834.6;0.0738|835.6044;0.0817	184.0733;0.9901|835.6114;0.0099	hybrid_search	SM 8:0;2O/38:10	C51H85N2O6P	0.6739		CCCCCC(O)C(COP([O-])(=O)OCC[N+](C)(C)C)NC(=O)CCCCCC\C=C/C\C=C/C\C=C/C\C=C/C\C=C/C\C=C/C\C=C/C\C=C/C\C=C/C\C=C/CC	ZWQDSVWBRDGJJH-MLUBMLOKNA-N	24.71	Ding128_MX591366_posCSH_900483-013-048	2828078	568572	0	88565	0	0	0	0	553081	0	0	333429	0	0	0	0	1012584	0	0	177475	79410	0	0	0	0	0	0	0
1094	1668.19	5.317	[M+H]+	FALSE	FALSE	0.98	0.29	1	1	1668.194;28607416|1669.1974;28760656|1670.2008;17094564|1671.2063;5891769|1672.2045;1744656|1673.211;870341	71.0731;0.0103|86.0966;0.0828|98.9843;0.0095|104.1071;0.0095|125.0;0.0469|184.0733;0.6541|185.0769;0.0348|198.0891;0.0104|834.6016;0.0687|835.6046;0.0728	184.0733;0.9901|835.6114;0.0099	hybrid_search	SM 8:0;2O/38:10	C51H85N2O6P	0.6798		CCCCCC(O)C(COP([O-])(=O)OCC[N+](C)(C)C)NC(=O)CCCCCC\C=C/C\C=C/C\C=C/C\C=C/C\C=C/C\C=C/C\C=C/C\C=C/C\C=C/C\C=C/CC	ZWQDSVWBRDGJJH-MLUBMLOKNA-N	24.71	Ding128_MX591366_posCSH_900483-013-048	0	0	0	0	0	0	0	0	0	0	0	0	0	0	83831	0	0	0	0	0	0	0	0	0	0	0	115338	0
1095	1513.2	6.673	[M+H]+	TRUE	FALSE	0.97	0	0.67	1		71.0865;0.0093|79.0552;0.0109|81.0672;0.0397|83.0866;0.0296|85.1024;0.0078|91.0555;0.004|91.8273;0.0028|93.0712;0.0133|95.0867;0.0406|96.0901;0.0034|97.094;0.0344|107.087;0.0105|109.1027;0.0216|111.1183;0.0106|121.1028;0.0184|123.1185;0.0104|133.1029;0.0031|135.1184;0.0148|137.134;0.0046|149.1342;0.0076|155.0123;0.0041|163.1505;0.0041|275.2774;0.0038|292.3039;0.0216|293.2956;0.0099|305.2878;0.008…	292.3003;0.1053|367.3208;0.5261|390.2772;0.2633|615.5711;0.1053	hybrid_search	PE O-18:2_20:1	C43H82NO7P	0.5978		CCCCCCCC\C=C/CCCCCCCCCC(=O)OC(COCCCCCCCC\C=C/C\C=C/CCCCC)COP(O)(=O)OCCN	VBHVWWDERMHMNQ-RQOIEFAZNA-N	62	498307_CSHpos_LA_F7_MD	1723510	1788709	2832980	2918255	3012260	3966759	4385937	3103141	4074784	4379145	3787805	4244910	3958075	4274491	4155500	3807808	3708862	4192351	4051660	4462856	4075785	3527759	2711131	2499937	4968364	3985278	4358137	5207317
1099	1570.19	5.447	[M+H]+	FALSE	FALSE	0.86	0.22	0.33	1	1570.2012;28441444|1571.2045;26725878|1572.2106;13762117|1573.2212;6665015|1574.2245;3665335|1575.2286;2149566	71.0731;0.0096|86.0965;0.0805|98.9843;0.0087|104.107;0.0103|124.9999;0.0443|184.0734;0.6536|185.0768;0.0368|198.0892;0.0097|760.5848;0.0377|761.5883;0.037|810.6008;0.0346|811.6035;0.0373	184.0733;0.9901|811.6114;0.0099	hybrid_search	SM 8:0;2O/36:8	C49H85N2O6P	0.6344		CCCCCC(O)C(COP([O-])(=O)OCC[N+](C)(C)C)NC(=O)CCCCCCCCCC\C=C/C\C=C/C\C=C/C\C=C/C\C=C/C\C=C/C\C=C/C\C=C/CC	MMQQWINNODHOPN-QANVFNBYNA-N	98.86	498307_CSHpos_AD_F2_CB	8488988	6465891	7639974	10193571	11828335	8471796	11920550	13164555	12523620	15484370	11740952	17570746	13346333	18759934	17648588	16868832	16007340	19853156	19438140	19251408	21064176	17856900	13502332	12806527	19795984	18481792	17636386	18545076
1100	1510.14	5.465	[M+H]+	FALSE	FALSE	0.97	0	0.57	1	1510.1411;28439280|1511.1459;24411552|1512.1464;24450778|1513.1537;10899569	86.0975;0.0599|125.0013;0.0308|184.0756;0.7122|185.0791;0.0448|760.5948;0.0767|761.598;0.0757	184.0733;0.9901|761.5956;0.0099	hybrid_search	SM 8:0;2O/32:5	C45H83N2O6P	0.7331		CCCCCC(O)C(COP([O-])(=O)OCC[N+](C)(C)C)NC(=O)CCCCCCCCCCCCCCC\C=C/C\C=C/C\C=C/C\C=C/C\C=C/CC	SQMGYDNMNAZWFA-HJNKVCFRNA-N	73.57	498307_CSHpos_LA_F1_PON	5227118	5265723	5388523	7888053	8901073	9794642	11103981	12289422	8699480	10765493	8700808	11861835	11595552	11174112	11636822	13831775	11715815	10339209	10981816	10742905	11427336	11691434	7138891	6622849	12367848	11672137	11141138	13200536
1103	731.631	5.911	[M+H]+	TRUE	FALSE	0.98	0	0.71	1		81.0703;0.0085|86.0971;0.0338|95.0859;0.0101|125.0008;0.0164|184.0746;0.4053|266.2867;0.0244|267.2903;0.0137|284.2969;0.0619|285.3;0.0557|302.3079;0.01|303.3108;0.0061|439.2065;0.0096|495.269;0.024|533.5524;0.012|550.5582;0.0294|551.3343;0.0097|551.5628;0.1719|568.5692;0.0101|569.5738;0.0646|607.3946;0.0105|663.4588;0.0124	86.097;0.1429|104.107;0.4759|125.0004;0.1429|184.0739;0.2382	hybrid_search	LPC O-21:1	C29H60NO6P	0.5357		CCCCCCCCC\C=C/CCCCCCCCCCOCC(O)COP([O-])(=O)OCC[N+](C)(C)C	MMIWWAQPJFGOGQ-YPKPFQOONA-N	40.71	498307_CSHpos_EA_M8_MD	2618256	3547488	4216611	4832243	5883630	4840274	5099769	5303583	5866000	6459380	5846799	6266022	5024088	5710616	6246111	5066009	6252142	6264407	6566546	7332087	6125222	5652122	4155189	4886376	6634187	6447257	6256856	4991132
1116	719.584	5.236	[M+H]+	TRUE	FALSE	0.97	0.17	0.53	1		86.0971;0.0647|87.1004;0.0105|104.1077;0.0089|125.0008;0.0325|184.0748;0.7355|185.0782;0.1216|186.0789;0.0157|578.5166;0.0106	86.097;0.1429|104.107;0.4759|125.0004;0.1429|184.0739;0.2382	hybrid_search	LPC O-2:0	C10H24NO6P	0.6985		CCOCC(O)COP([O-])(=O)OCC[N+](C)(C)C	CJPBBYQNGXYPEB-UHFFFAOYNA-N	99.14	498307_CSHpos_AD_F3_PON	4823828	4207162	5504565	6478891	5731802	6030461	6275465	6556639	6879769	7603733	6443752	7126263	6522536	6093451	6039600	7442494	6531218	6470692	6172305	6865768	6398277	6504281	4389455	4534082	5965526	7099160	6165126	5962623
1118	729.533	4.811	[M+H]+	TRUE	FALSE	0.94	0.25	1.2	1		86.0975;0.0852|104.1083;0.0102|125.0014;0.0416|146.9836;0.0179|184.0756;0.8365|670.4606;0.0086	86.097;0.1429|104.107;0.4759|125.0004;0.1429|184.0739;0.2382	hybrid_search	LPC O-2:0	C10H24NO6P	0.8155		CCOCC(O)COP([O-])(=O)OCC[N+](C)(C)C	CJPBBYQNGXYPEB-UHFFFAOYNA-N	85.43	498307_CSHpos_AD_F5_MD	10986735	10829281	12044679	10232886	11300206	10367841	14539560	9705138	12265193	9630473	11831419	11399187	12275523	9586903	10871666	8453994	12565471	9767740	9650947	10685393	9684241	10164563	8371352	9151937	9527009	9048258	9744355	12084077
1120	1505.13	5.962	[M+H]+	TRUE	FALSE	0.97	0	0.8	1		71.0863;0.0037|79.0553;0.0255|80.0586;0.0023|81.071;0.031|82.0742;0.0026|83.0784;0.0125|85.0831;0.0071|91.0554;0.0314|92.0586;0.0021|93.0711;0.0276|95.0834;0.0344|96.0901;0.0024|97.0767;0.0204|98.0702;0.0018|105.0713;0.0207|107.0871;0.0179|108.0906;0.0025|109.1027;0.0115|117.0714;0.0104|119.0872;0.0226|120.0906;0.0026|120.9678;0.0024|121.1028;0.0192|122.1061;0.0024|123.1045;0.0087|129.0592;0.0166…	294.3159;0.1053|361.2739;0.5261|392.2928;0.2633|611.5398;0.1053	hybrid_search	PE O-18:1_20:4	C43H78NO7P	0.5019		CCCCCCCC\C=C/CCCCCCCCOCC(COP(O)(=O)OCCN)OC(=O)CCCCCC\C=C/C\C=C/C\C=C/C\C=C/CC	VLIJZYIABFUKFN-JZELYBSLNA-N	98.43	498307_CSHpos_EA_F6_BG	3663521	5206580	5601953	8559714	7444115	9551204	9363375	8555820	9378953	11899433	10502058	9318492	10574723	10937154	9703081	11115711	9822989	10429126	11464112	10842292	9417962	8725834	7071205	6956083	9988855	10296058	9528614	11464861
1122	641.634	7.116	[M+H]+	TRUE	FALSE	0.98	0	1	1		70.0656;0.0091|81.0704;0.0306|83.0861;0.0244|95.0863;0.0292|96.0895;0.0081|97.1019;0.0183|109.1019;0.0113|111.1173;0.007|201.1685;0.0073|254.2849;0.0147|255.2894;0.0104|266.2861;0.0659|267.2896;0.0548|284.2969;0.071|285.3007;0.0551|356.3562;0.0186|357.3579;0.0242|575.5985;0.0088|605.6097;0.0439|623.6211;0.4872	60.0444;0.0589|254.2842;0.1177|266.2842;0.588|284.2948;0.1177|308.2948;0.0589|326.3054;0.0589	hybrid_search	Cer 18:0;2O/2:0	C20H41NO3	0.5987		CCCCCCCCCCCCCCCC(O)C(CO)NC(C)=O	CRJGESKKUOMBCT-UHFFFAOYNA-N	98.71	498307_CSHpos_EA_F3_PON	1215597	1123346	1850778	2379619	1909277	2182729	2179837	2631617	2673625	2425996	2355933	2622108	2330507	2781871	2184333	2544524	2558437	2561794	2380847	2749575	2610764	2641332	1265173	1667882	2633235	2872574	2534770	2499676
1126	854.577	4.815	[M+Na]+	FALSE	FALSE	0.69	0.17	0.67	1	854.579;27512020|855.582;14227711|856.5848;4008176	71.074;0.0118|74.6109;0.0107|79.0553;0.0129|81.071;0.0167|83.0867;0.0096|86.0978;0.1306|88.3874;0.009|91.0553;0.0129|93.0711;0.0142|94.9514;0.0101|95.0867;0.0192|97.1017;0.0059|105.0705;0.0064|107.0863;0.0052|109.1021;0.0075|117.0706;0.0064|119.0863;0.0066|121.102;0.0068|131.0863;0.0056|135.1185;0.0072|146.984;0.1777|184.0758;0.0169|367.1978;0.0044|467.2604;0.0046|513.2442;0.0091|577.5252;0.0211|…	86.0964;0.05|146.9818;0.2|327.2524;0.2|349.235;0.3|473.2275;0.25	hybrid_search	PC 16:0	C24H48NO8P	0.7726		CCCCCCCC(=O)OCC(COP([O-])(=O)OCC[N+](C)(C)C)OC(=O)CCCCCCC	YHIXRNNWDBPKPW-UHFFFAOYNA-N	99.57	498307_CSHpos_LA_F4_MD	17096746	15041883	15069028	16053222	12155358	9336208	12543616	9705321	10332611	7971358	9444275	9331731	11126201	8121084	9885699	8439710	10541184	7871532	8859910	9652277	8148082	8933185	7161602	8778346	6915651	8787198	9294987	9823785
1129	653.662	6.289	[M+H]+	FALSE	FALSE	0.98	0	0.62	1	653.6649;27446982|654.6683;12434213|655.6707;3061287|656.6757;457207|657.6754;74613	88.1129;0.8947|264.2713;0.074|282.2816;0.0099|548.5434;0.0214	184.0733;0.6664|731.6061;0.3336	hybrid_search	SM 36:0;3O	C41H85N2O7P	0.5505		CCCCCCCCCCCCCCCCCC(=O)NC(COP([O-])(=O)OCC[N+](C)(C)C)C(O)C(O)CCCCCCCCCCCCCC	QAONINAOPKYRMS-UHFFFAOYNA-N	99.14	498307_CSHpos_AD_F6_BG	5124343	8482454	7866599	9046341	9098492	10623616	10890432	10619717	12329104	12918956	9641455	11907978	9481883	9958235	11622645	12476177	10731058	11880398	11280909	11282106	11563757	13299006	9295054	9254416	10356888	12218753	12037741	11076499
1133	1513.12	4.804	[M+H]+	TRUE	FALSE	0.95	0	1.33	1		71.0739;0.0074|86.0975;0.077|104.1083;0.0095|125.0015;0.0392|184.0754;0.6813|185.0791;0.0439|198.0915;0.0092|706.5472;0.0359|707.5508;0.0283|806.5808;0.0319|807.5836;0.0365	184.0733;0.9901|807.58;0.0099	hybrid_search	SM 8:0;2O/36:10	C49H81N2O6P	0.6443		CCCCCC(O)C(COP([O-])(=O)OCC[N+](C)(C)C)NC(=O)CCCC\C=C/C\C=C/C\C=C/C\C=C/C\C=C/C\C=C/C\C=C/C\C=C/C\C=C/C\C=C/CC	RGSUQFYOVAMROS-MLUBMLOKNA-N	69.57	498307_CSHpos_AD_F2_TL	6472337	6518516	8219659	9464891	11011030	8828833	9314018	10105958	12450234	8803436	13612690	13201220	9180716	10689788	12643782	11440751	10102327	11840918	12466270	14137119	10332046	12973366	9379456	8370634	13555839	16348514	14166536	14240571
1134	812.689	5.99	[M+H]+	TRUE	FALSE	0.98	0.13	0.55	1		71.0737;0.0074|86.0975;0.0871|87.1008;0.0115|95.087;0.0063|104.1082;0.0077|125.0014;0.0349|146.9836;0.0751|184.0761;0.6198|185.0792;0.0708|607.5659;0.01|629.5461;0.0263|632.6422;0.0113|753.5416;0.0317	184.0733;0.9901|753.533;0.0099	hybrid_search	SM 8:0;2O/32:9	C45H75N2O6P	0.6186		CCCCCC(O)C(COP([O-])(=O)OCC[N+](C)(C)C)NC(=O)CCC\C=C/C\C=C/C\C=C/C\C=C/C\C=C/C\C=C/C\C=C/C\C=C/C\C=C/CC	BLTZKUXJKYREGZ-HENKUBPVNA-N	95.57	498307_CSHpos_AD_F6_PON	5007935	5519751	5163242	7011316	6672107	6002173	7510257	756279	7215519	8698197	7393462	9468012	6661417	363195	10497706	8854874	8995537	8923430	8032845	7861826	8874065	7198946	7207094	6119779	7942590	7441652	8290616	7410653
1135	821.596	5.074	[M+H]+	TRUE	FALSE	0.96	0.2	0.62	1		75.9752;0.0073|86.097;0.0858|100.1124;0.0099|125.0009;0.0477|184.0752;0.7022|185.0786;0.0873|201.1994;0.0281|548.0837;0.0079|618.9423;0.0078|624.5143;0.0084|646.4454;0.0075	86.097;0.1429|104.107;0.4759|125.0004;0.1429|184.0739;0.2382	hybrid_search	LPC O-2:0	C10H24NO6P	0.5857		CCOCC(O)COP([O-])(=O)OCC[N+](C)(C)C	CJPBBYQNGXYPEB-UHFFFAOYNA-N	99.71	498307_CSHpos_EA_F3_MD	7308775	8489716	9738438	10636302	9672684	12183571	10514449	11463341	11839313	13150966	13782531	13153283	10886528	9927672	10593434	11390960	13964454	11441160	12491129	14831769	9584158	11153290	6407678	7204014	12182100	12837020	12517543	11024439
1137	1585.22	6.178	[M+H]+	TRUE	FALSE	0.95	0.29	0.67	1		86.0976;0.0656|125.0015;0.0276|146.9837;0.0229|184.0758;0.6596|185.0793;0.0403|627.5413;0.0086|751.5374;0.0068|788.628;0.0726|789.6306;0.0729|810.61;0.0233	184.0733;0.9901|789.6269;0.0099	hybrid_search	SM 8:0;2O/34:5	C47H87N2O6P	0.6793		CCCCCC(O)C(COP([O-])(=O)OCC[N+](C)(C)C)NC(=O)CCCCCCCCCCCCCCCCC\C=C/C\C=C/C\C=C/C\C=C/C\C=C/CC	NOBHOWNKEOJSJI-HJNKVCFRNA-N	74.14	498307_CSHpos_EA_F6_BG	5409047	7521564	7759130	7785657	9160231	14220746	12430815	12341724	11651185	12272657	14511921	17167342	12700443	12115923	13207113	18347870	12641603	15411676	15838489	15877880	16671931	16166795	9440315	8461811	15972635	13959235	17779794	15919118
1148	598.492	5.905	[M+H]+	FALSE	FALSE	0.99	0.2	0.86	1	598.4929;27080930|599.4964;10737926|600.5007;2611595|601.4945;261411	71.0857;0.0193|76.0217;0.3461|81.07;0.0087|83.0858;0.0153|85.1011;0.0056|95.0855;0.0235|97.1008;0.0062|105.0005;0.0075|109.101;0.0153|122.0274;0.3148|123.1173;0.0043|149.9941;0.0046|162.1183;0.0037|202.8035;0.009|218.1071;0.0038|239.2368;0.0192|243.0364;0.0039|276.3924;0.0037|284.9327;0.0041|314.2519;0.043|342.2455;0.0383|360.2556;0.1003	144.1019;0.0476|236.1492;0.381|456.3683;0.2857|474.3789;0.2857	hybrid_search	DGTS 16:0_16:0	C42H81NO7	0.5444		CCCCCCCCCCCCCCCC(=O)OCC(COCCC(C([O-])=O)[N+](C)(C)C)OC(=O)CCCCCCCCCCCCCCC	JENDGLMWMJVGPR-UHFFFAOYNA-N	96.43	498307_CSHpos_LA_M6_TL	3078474	3010088	3403132	4339609	4559608	5416271	5752955	5125878	5820921	5223699	5689170	5143815	5383032	5471167	5099278	5672034	6372577	6448780	5356371	6779452	5473502	5837375	4028795	4762246	6287108	6374289	5771497	5107220
1150	1584.22	6.179	[M+H]+	FALSE	FALSE	0.95	0	0.57	1	1584.2157;27056636|1585.2247;25906354|1586.2272;13518591|1587.2334;7429859|1588.2296;2805396|1589.2408;1192009	86.0974;0.0613|125.0013;0.0328|184.0755;0.6924|185.0789;0.0411|788.6256;0.0891|789.6289;0.0833	184.0739;0.9804|789.618;0.0196	hybrid_search	PC O-52:14	C60H94NO7P	0.7329		CC\C=C/C\C=C/C\C=C/C\C=C/C\C=C/C\C=C/C\C=C/CCCCOCC(COP([O-])(=O)OCC[N+](C)(C)C)OC(=O)CCC\C=C/C\C=C/C\C=C/C\C=C/C\C=C/C\C=C/C\C=C/CC	BAUXNXKKSZQADU-BEELXSIINA-N	74	498307_CSHpos_EA_F1_HT	6062707	6848548	7929513	8015178	9404084	13022565	12303582	15841608	14361629	12296847	14626720	15627701	12407549	11521932	12436417	15024337	15017901	14303742	14303705	16470745	16079791	17912200	11120210	9806265	15595522	16754181	14959855	14245567
1151	831.578	4.423	[M+H]+	TRUE	FALSE	0.99	0	0.8	1		86.9164;0.0191|160.897;0.021|201.2938;0.1009|315.9956;0.0205|343.1022;0.0211|413.2724;0.4022|441.3031;0.4152	283.019;0.7141|391.2843;0.2144|413.2662;0.0715	hybrid_search	PI 21:3	C30H51O13P	0.6359		CC\C=C/C\C=C/C\C=C/CCCCCCCC(=O)OC(COC(=O)CC)COP(O)(=O)OC1C(O)C(O)C(O)C(O)C1O	XBILARXMFISYKV-AGRJPVHONA-N	99.14	498307_CSHpos_EA_F4_CB	4057496	4196325	7152051	6302998	6874048	6873836	6625599	6819961	7972634	8365807	8569843	8634739	7459522	7571711	7621572	7900123	8195324	8661936	6680874	7499270	6977405	8998819	3420551	3740192	6690558	7077836	5687705	5428578
1158	1511.14	5.48	[M+H]+	TRUE	FALSE	0.98	0.2	0.71	1		86.0976;0.0567|125.0015;0.027|184.0758;0.7421|185.0793;0.0422|760.5952;0.0715|761.5991;0.0605	184.0733;0.9901|761.5956;0.0099	hybrid_search	SM 8:0;2O/32:5	C45H83N2O6P	0.7309		CCCCCC(O)C(COP([O-])(=O)OCC[N+](C)(C)C)NC(=O)CCCCCCCCCCCCCCC\C=C/C\C=C/C\C=C/C\C=C/C\C=C/CC	SQMGYDNMNAZWFA-HJNKVCFRNA-N	74.29	498307_CSHpos_EA_F6_TL	4347422	5329935	5726768	8668251	8144500	11724068	10551507	10333465	7675180	13237387	9612515	14625059	8995166	10631801	15097534	10604074	10529127	10022621	10816569	9299623	11266965	14880760	7358642	6081724	11537616	10838866	11803626	13557258
1160	1486.13	5.433	[M+H]+	TRUE	FALSE	0.96	0	0.57	1		86.0971;0.0545|125.0008;0.0285|184.0748;0.7659|760.5906;0.1511	86.097;0.1429|104.107;0.4759|125.0004;0.1429|184.0739;0.2382	hybrid_search	LPC O-2:0	C10H24NO6P	0.6585		CCOCC(O)COP([O-])(=O)OCC[N+](C)(C)C	CJPBBYQNGXYPEB-UHFFFAOYNA-N	75.14	498307_CSHpos_LA_F5_PON	8429143	9722975	10884251	10138496	11494644	12078525	11307823	13578529	11981010	13214513	14108481	13458862	14213044	12092527	13991251	12845965	13172821	15115883	12755441	16681027	15908186	17774360	12418308	12767685	16557609	15252360	13250583	16659403
1165	814.559	5.017	[M+H]+	FALSE	FALSE	0.93	0.37	0.27	1	814.5703;26549486|815.5734;12994733|816.5762;3475486|817.5794;976910|818.5793;1627554|819.582;661262	71.0864;0.0319|79.0551;0.0257|81.0708;0.0558|83.0864;0.0199|85.1021;0.0276|86.0974;0.0084|88.0402;0.0112|91.0552;0.0128|93.0709;0.0389|95.0844;0.0655|97.1023;0.0217|105.071;0.0106|107.0869;0.0258|109.1025;0.0298|111.118;0.007|117.0714;0.0045|119.0869;0.0104|121.1026;0.0189|123.1182;0.0113|131.0874;0.0074|133.1026;0.0074|135.1183;0.0112|137.1343;0.0069|145.1029;0.0046|146.9835;0.0133|147.1185;0.00…	629.5504;1.0	hybrid_search	PI 38:3	C47H85O13P	0.5395		CCCCCCC\C=C/C\C=C/CCCCCCCCCCCC(=O)OC(COC(=O)CCCCCCC\C=C/CCCC)COP(O)(=O)OC1C(O)C(O)C(O)C(O)C1O	YUVLYNQDNPQYKD-MLVGEXJWNA-N	99.14	498307_CSHpos_AD_F3_PON	4024343	3331932	5492894	5832123	6372209	4970507	6039995	5732595	7615351	5764323	5791437	6262404	6542170	5779696	6794467	6699436	7080909	6560933	6805085	5967533	7221640	6470668	4522257	3962082	6015208	5687851	5677474	5145973
1167	1077.03	11.642	[M+H]+	TRUE	FALSE	0.93	0.36	0.56	1		71.0863;0.0096|79.0551;0.0067|81.0708;0.036|82.0741;0.0042|83.0864;0.0175|85.1022;0.0053|91.0552;0.0062|93.071;0.0141|95.0866;0.0422|96.0898;0.0036|97.1023;0.0128|105.071;0.0116|107.0868;0.0164|109.1025;0.0345|110.1057;0.0033|111.1181;0.012|119.0869;0.0126|121.1026;0.0193|122.1056;0.0024|123.1183;0.0178|125.134;0.005|133.1027;0.0166|135.1183;0.0424|136.1217;0.0058|137.1341;0.0064|145.1024;0.0034|…	135.1174;0.0417|147.1174;0.0417|161.133;0.0417|175.1487;0.0417|369.3516;0.8332	hybrid_search	ST 27:1;O;Hex	C33H56O6	0.5228		CC(C)CCCC(C)C1CCC2C3CC=C4CC(CCC4(C)C3CCC12C)OC1OC(CO)C(O)C(O)C1O	FSMCJUNYLQOAIM-UHFFFAOYNA-N	99.43	498307_CSHpos_poolQC_044	8429348	8992385	10128685	11051501	10459525	11576762	13610566	17749152	14596274	14000569	16631727	16660277	18350804	21818630	21763530	19268648	19442584	22209474	19597218	17917940	21185242	22035690	13525908	14498682	20485410	20836248	21301280	19841960
1168	762.536	4.932	[M+Na]+	FALSE	FALSE	0.86	0.53	0.25	1	762.527;26488618|763.53;11313835	71.0865;0.0344|79.0553;0.008|81.071;0.0547|83.0866;0.0429|85.1024;0.0324|88.0405;0.0116|93.0711;0.0127|95.0868;0.0699|97.1025;0.0309|107.087;0.0082|109.1026;0.0403|111.1184;0.0137|121.1029;0.023|123.1184;0.0192|135.1185;0.0181|137.1343;0.0075|149.1345;0.0089|151.1505;0.0056|155.0131;0.0064|184.0758;0.017|239.2398;0.0168|247.2462;0.0066|265.2567;0.0183|313.2777;0.0149|326.272;0.0068|339.2944;0.012…	577.519;1.0	hybrid_search	PI 34:1	C43H81O13P	0.5456		CCCCCCCCCC\C=C/CCCCCCCCCCCCCC(=O)OC(COC(=O)CCCCCCC)COP(O)(=O)OC1C(O)C(O)C(O)C(O)C1O	IRBFVYAOJSGZPV-NXVVXOECNA-N	99.43	Ding017_MX591366_posCSH_900483-014-056	10463825	9147145	13638478	12983386	14019986	15653888	16570144	15542585	14217680	14100613	16268319	16349921	13713470	15609115	16918738	15957133	18659428	17178292	16539223	15627377	17167280	16380248	11908159	16954502	16860240	15189573	14385631	14978060
1172	781.682	7.328	[M+H]+	TRUE	FALSE	0.96	0.22	0.71	1		71.0864;0.0044|79.0551;0.0075|81.0708;0.0147|82.066;0.0077|83.0865;0.0074|85.1019;0.0041|86.8498;0.0042|93.0709;0.0055|95.0866;0.0129|97.0831;0.0102|107.0868;0.0047|109.1023;0.0076|120.9674;0.0363|121.1025;0.0065|135.1183;0.0051|145.9996;0.0043|164.0101;0.0376|252.2713;0.0338|253.2749;0.0184|264.2717;0.3453|265.2751;0.2264|282.2824;0.0264|283.2856;0.0155|307.3043;0.0041|354.3781;0.0062|355.3809;0…	252.2686;0.1213|264.2686;0.6058|282.2791;0.1213|528.5144;0.0606|546.525;0.0606|564.5356;0.0303	hybrid_search	HexCer 18:1;2O/18:1	C42H79NO8	0.5681		CCCCCCCCCCCCC\C=C\C(O)C(COC1OC(CO)C(O)C(O)C1O)NC(=O)CCCCCCC\C=C/CCCCCCCC	MVGFIPNJBNBHNC-BXBVYGNFNA-N	91.71	498307_CSHpos_LA_F7_MD	1477215	1299837	2145181	2197240	2305843	2543616	2344723	2748415	2412753	3084604	3241181	2579478	2510683	2831454	3553311	2962865	3105019	3053945	2766896	2963563	2547692	3334577	1685501	1819685	2529448	3287862	2927634	3353853
1176	1492.18	6.072	[M+H]+	TRUE	FALSE	0.95	0.08	0.45	1		86.0971;0.0624|125.0005;0.0321|184.0747;0.7344|185.0779;0.0187|304.18;0.0204|762.6032;0.0134|788.6211;0.1048|789.6241;0.0138	184.0733;0.9901|789.6269;0.0099	hybrid_search	SM 8:0;2O/34:5	C47H87N2O6P	0.6482		CCCCCC(O)C(COP([O-])(=O)OCC[N+](C)(C)C)NC(=O)CCCCCCCCCCCCCCCCC\C=C/C\C=C/C\C=C/C\C=C/C\C=C/CC	NOBHOWNKEOJSJI-HJNKVCFRNA-N	74.29	498307_CSHpos_LA_F1_PON	8777988	8696550	8454052	9272880	14527135	12612065	12668628	16075985	14281899	14412881	16229780	15638083	15524770	13383034	15450927	14954300	15976612	15069697	14119255	13066605	13951183	17313004	11126224	9407988	16730685	13807843	14307941	15341142
1184	1648.34	6.797	[M+Na]+	FALSE	FALSE	0.97	0.33	0.67	1	1648.3358;26082234|1649.3392;26234610|1650.3428;15128768|1651.3467;5650263|1652.3369;118540	91.4037;0.0106|91.5153;0.0097|94.2944;0.012|94.4059;0.0117|203.0547;0.0027|212.1549;0.0025|484.3298;0.0165|485.334;0.0063|822.6528;0.2179|823.656;0.2159|848.6689;0.2429|849.6719;0.2513	515.4079;0.3333|823.6581;0.3333|849.6738;0.3333	hybrid_search	TG 13:0_15:1_38:8	C69H116O6	0.5172		CCCCCCCCCCCCC(=O)OCC(COC(=O)CCCCCCCCCCCC\C=C/C\C=C/C\C=C/C\C=C/C\C=C/C\C=C/C\C=C/C\C=C/CC)OC(=O)CCCCCCC\C=C/CCCCC	WSRRICOACXLOTO-WGERIVPGNA-N	74.57	498307_CSHpos_LA_F1_BG	6491585	7069829	8875246	15968150	10357140	10838534	14166720	13936397	14345385	14620014	16685347	19098200	18223980	15409901	18786630	18062578	17487394	19174506	17995522	19920316	19824814	21739494	20545860	21186096	18182972	18899236	19615690	21559098
1186	1550.16	5.568	[M+H]+	FALSE	FALSE	0.98	0	0.8	1	1550.1556;26042262|1551.1604;22955728	86.0975;0.0661|125.0015;0.0338|184.0757;0.7567|185.0792;0.0179|760.5952;0.1256	86.097;0.1429|104.107;0.4759|125.0004;0.1429|184.0739;0.2382	hybrid_search	LPC O-2:0	C10H24NO6P	0.6418		CCOCC(O)COP([O-])(=O)OCC[N+](C)(C)C	CJPBBYQNGXYPEB-UHFFFAOYNA-N	47	498307_CSHpos_LA_F1_PON	238405	338602	0	280526	647787	580316	705561	2620997	2193261	2804515	3036016	583768	2463367	2638773	881683	501150	3005884	3944507	635605	3421553	1544698	4684382	5373096	4468542	4739481	5975564	5636520	5019245
1190	1653.37	6.786	[M+H]+	TRUE	FALSE	0.97	0	0.57	1		79.0553;0.0051|81.071;0.0117|82.0664;0.0062|83.0866;0.0061|93.0713;0.0062|95.0869;0.0136|97.1023;0.0054|109.1028;0.0088|121.1029;0.0068|123.1184;0.0046|135.1188;0.0055|247.2452;0.0047|252.2722;0.0633|253.2756;0.0132|264.2724;0.3597|265.276;0.0842|266.2879;0.0055|282.2832;0.0351|283.2868;0.0071|382.3741;0.0044|616.6115;0.0142|617.6145;0.0099|628.6119;0.0678|629.6151;0.0485|630.627;0.0089|631.6308;…	264.2686;0.5477|282.2791;0.0411|628.6022;0.1645|646.6126;0.1371|808.6656;0.1096	hybrid_search	SHexCer 18:1;2O/24:1;O	C48H91NO12S	0.6723		CCCCCCCCCCCCC\C=C\C(O)C(COC1OC(CO)C(O)C(OS(O)(=O)=O)C1O)NC(=O)C(O)CCCCCCCC\C=C/CCCCCCCCCCCC	XHERURKEVVZBNO-SZHIUZGGNA-N	62.57	498307_CSHpos_LA_F6_TL	2856241	3867669	6627126	6225812	5561873	5552092	8137432	7427682	8438308	7176967	9116859	6746961	8285598	7645763	8354416	8689485	7903418	8293685	9861887	8512272	10798242	11361865	6448755	6757079	10479214	8835371	9007238	8404010
1197	780.579	6.003	[M+H]+	TRUE	FALSE	0.97	0.12	0.89	1		71.0794;0.0445|79.0544;0.006|81.0699;0.0371|83.0856;0.093|85.0964;0.0258|86.7259;0.0139|91.0473;0.01|93.0698;0.0132|95.0854;0.0356|97.028;0.0047|97.1013;0.0895|105.0702;0.0043|107.0856;0.0044|108.4827;0.0035|109.1013;0.0221|111.116;0.0481|119.0859;0.0057|121.1012;0.0113|125.1328;0.0109|135.1171;0.0042|137.1323;0.0036|159.1164;0.0035|184.074;0.0165|195.1431;0.0077|201.9145;0.0113|207.5853;0.0035|2…	455.425;0.0455|483.4563;0.0455|1011.91;0.909	hybrid_search	PE 32:4_34:4	C71H126NO8P	0.6277		CC\C=C/C\C=C/C\C=C/C\C=C/CCCCCCCCCCCCCCCCCCCCC(=O)OC(COC(=O)CCCCCCCCCCCCCCCCCC\C=C/C\C=C/C\C=C/C\C=C/CC)COP(O)(=O)OCCN	AWYMSGWVHYZIHD-CKKCRWTANA-N	63.86	498307_CSHpos_AD_F3_MD	5405467	6540149	5688613	7041252	6856895	5493134	7261220	8290077	8541556	8097685	6414018	8819723	7038826	8286663	8822333	9953466	8381069	8236768	10233939	9457840	10301851	8303908	10255669	11615672	10952310	8963568	9385201	11060019
1201	788.557	6.178	[M+2H]2+	FALSE	FALSE	0.79	0.36	0.25	2	788.561;25728018|789.0574;3056087|789.5536;26752032|790.0555;4188290|790.5464;2468590|791.0451;2100134	71.0865;0.007|79.0554;0.0131|81.071;0.0464|83.0866;0.0396|85.1025;0.0073|86.0975;0.017|88.0404;0.0062|91.0555;0.0034|93.071;0.018|95.0868;0.0561|97.0992;0.0354|107.0871;0.0143|109.1027;0.0259|111.1184;0.0142|120.9677;0.0189|121.1029;0.0287|123.1186;0.0096|135.1186;0.0235|146.9837;0.0213|149.1346;0.0101|163.1501;0.0045|164.0107;0.0237|184.0758;0.0794|185.0791;0.0111|186.0803;0.0146|200.9717;0.0036…	603.5348;1.0	hybrid_search	PI 36:2	C45H83O13P	0.5021		CCCCCCCCCC(=O)OCC(COP(O)(=O)OC1C(O)C(O)C(O)C(O)C1O)OC(=O)CCCCCCCCCCCCC\C=C/C\C=C/CCCCCCC	RYVFYALABSODGP-AUGURXLVNA-N	95.29	498307_CSHpos_EA_F6_TL	10023595	8472147	9387240	12016720	17497368	15830453	14449072	15973030	19383998	16171987	17419294	13086756	11549153	13961574	14681453	15178711	16317204	13765899	11410788	13427556	18021876	14141684	13160968	12377723	15254134	14921300	15446954	17997990
1202	630.624	6.975	[M+H]+	FALSE	TRUE	0.98	0.31	0.78	1	630.6262;25684554|631.6298;12321329|632.6345;2933540	79.0551;0.0072|81.0708;0.0107|82.066;0.0231|93.0709;0.0085|95.0866;0.0125|121.1025;0.0082|252.2715;0.0708|264.2716;0.7195|282.2823;0.1048|600.6143;0.0096|612.6151;0.0252	252.2686;0.1177|264.2686;0.588|282.2791;0.1177|354.373;0.0589|600.6078;0.0589|618.6183;0.0589	hybrid_search	Cer 18:1;2O/23:0	C41H81NO3	0.8044		CCCCCCCCCCCCCCCCCCCCCCC(=O)NC(CO)C(O)\C=C\CCCCCCCCCCCCC	NAJHAHQNQCNWOP-JMUUFCRMNA-N	98.29	498307_CSHpos_LA_F7_MD	6398122	6693542	7644999	8787787	8990382	8032628	10305417	11109179	10591587	10270727	10827425	12616754	10169438	9261905	10086497	10072268	10068598	11810217	10301059	11346515	9906306	9440112	7085966	7123972	10558727	9685493	10193463	10648743
1203	1457.11	6.149	[M+H]+	TRUE	FALSE	0.91	0.36	0.56	1		79.0543;0.0084|81.0702;0.0338|83.0858;0.0295|91.0546;0.007|93.0702;0.0108|95.0858;0.0377|97.0849;0.0154|100.7391;0.0053|107.0858;0.006|109.1012;0.0118|121.1017;0.0204|123.1166;0.0054|135.1173;0.011|149.1328;0.0074|164.3191;0.0048|197.7817;0.0043|265.2528;0.0055|292.3006;0.027|304.1585;0.0212|305.2838;0.0083|339.2902;0.3312|340.2932;0.1023|390.2763;0.1424|391.2802;0.044|504.9288;0.0047|587.5396;0.…	292.3003;0.1053|339.2896;0.5261|390.2772;0.2633|587.5398;0.1053	hybrid_search	PE O-18:2_18:1	C41H78NO7P	0.6456		CCCCCCCC\C=C/CCCCCCCC(=O)OC(COCCCCCCCC\C=C/C\C=C/CCCCC)COP(O)(=O)OCCN	KTJAFMBXBPVGGI-LTEAFHAINA-N	28.29	Ding109_MX591366_posCSH_900483-009-097	799807	0	0	1192469	0	0	0	0	0	0	0	0	0	0	0	572947	0	0	0	517587	0	0	0	0	0	0	0	0
1205	766.599	6.463	[M+H]+	TRUE	FALSE	0.97	0	1.14	1		71.0693;0.0081|79.0553;0.0267|81.071;0.0536|83.078;0.0205|91.0555;0.0281|93.0712;0.0378|95.0868;0.0407|97.081;0.018|105.0713;0.0206|107.087;0.0239|109.1027;0.0174|117.0714;0.0069|119.0872;0.0215|121.1029;0.0286|123.1184;0.0071|131.0875;0.0117|133.1027;0.0128|135.1185;0.0173|145.1036;0.0089|147.119;0.0087|149.1346;0.0068|159.1189;0.0039|161.1344;0.0049|163.1497;0.0036|171.119;0.0042|175.1506;0.004…	280.3003;0.1053|378.2772;0.2633|389.3052;0.5261|625.5554;0.1053	hybrid_search	PE O-17:1_22:4	C44H80NO7P	0.6076		CCCCCCC\C=C/CCCCCCCCOCC(COP(O)(=O)OCCN)OC(=O)CCCCCCCC\C=C/C\C=C/C\C=C/C\C=C/CC	MRWOYVZHDZVASN-WCLBDTPLNA-N	98.71	498307_CSHpos_AD_F7_PON	9482050	9000444	9923290	10231118	10818765	10889177	12160718	11056970	11651982	11614041	13668670	12134721	11200510	12611326	13210069	12646923	12775161	13909204	13497156	11884324	12729870	14075095	12812500	12760753	13466308	14354216	14305796	14124975
1210	740.582	5.057	[M+H]+	TRUE	FALSE	0.96	0	0.67	1		71.0857;0.0305|79.0543;0.0215|81.07;0.0378|83.0857;0.018|85.1014;0.0248|86.0963;0.0034|91.0544;0.0366|93.0701;0.0213|95.0838;0.0555|97.0893;0.0151|105.0701;0.0218|107.0857;0.0115|109.1013;0.0235|117.0702;0.0109|119.0857;0.029|121.1013;0.0107|123.1081;0.0139|129.0698;0.0041|131.0859;0.0106|133.1012;0.0172|135.1169;0.0042|137.1328;0.0055|143.0857;0.0042|145.1011;0.0067|146.9822;0.0038|147.117;0.007…	313.2737;0.154|361.2737;0.077|599.5039;0.7691	hybrid_search	HBMP 16:0_16:0_20:4	C58H105O11P	0.5784		CCCCCCCCCCCCCCCC(=O)OC(CO)COP(O)(=O)OCC(COC(=O)CCCCCC\C=C/C\C=C/C\C=C/C\C=C/CC)OC(=O)CCCCCCCCCCCCCCC	JOWLMHFJYOPXEP-OWRUCQERNA-N	99.57	498307_CSHpos_Mtdblk_002	12563033	11662439	10880756	11928257	13285582	14145980	13193567	15140786	15251238	13508552	12689781	12693432	16373992	13963248	15210001	15832212	13739983	13322326	14116983	14053482	14197558	16499092	16708258	18478902	13685834	13884128	16381295	15401070
1213	1596.22	5.591	[M+H]+	FALSE	FALSE	0.95	0	0.86	1	1596.2179;25485884|1597.2213;24018778|1598.2238;12157276|1599.229;4894520|1600.2388;1200453	71.0739;0.0091|86.0975;0.0836|98.9855;0.0086|104.1083;0.0103|125.0014;0.0457|184.0754;0.6811|185.0791;0.0397|198.0916;0.0099|786.6107;0.028|787.6146;0.0276|810.6116;0.0282|811.6143;0.0281	86.097;0.1429|104.107;0.4759|125.0004;0.1429|184.0739;0.2382	hybrid_search	LPC O-2:0	C10H24NO6P	0.6467		CCOCC(O)COP([O-])(=O)OCC[N+](C)(C)C	CJPBBYQNGXYPEB-UHFFFAOYNA-N	79.71	498307_CSHpos_AD_F8_TL	9276484	9861156	10060507	12138034	13997154	12617644	12267039	10844185	14512329	14580981	16177045	16411840	13561061	13654600	16019290	16314370	16352468	15747616	15259496	16762162	14851587	17963386	13673572	15012325	16390261	16485202	16621815	16868708
1214	1653.36	7.057	[M+H]+	TRUE	FALSE	0.98	0.33	0.57	1		79.0543;0.0043|81.07;0.0095|82.0653;0.0055|83.0857;0.0053|93.07;0.0038|95.0857;0.0121|97.1011;0.0061|109.1014;0.0074|121.1013;0.0065|123.1169;0.0036|135.117;0.0038|247.2416;0.0043|252.2688;0.0593|253.272;0.012|264.2689;0.3367|265.2724;0.076|266.2853;0.0052|282.2793;0.0302|283.2831;0.0072|382.3704;0.0035|616.6025;0.0153|617.6072;0.0116|628.603;0.0813|629.6068;0.0628|630.6191;0.0095|631.6227;0.0085…	264.2686;0.5477|282.2791;0.0411|628.6022;0.1645|646.6126;0.1371|808.6656;0.1096	hybrid_search	SHexCer 18:1;2O/24:1;O	C48H91NO12S	0.6814		CCCCCCCCCCCCC\C=C\C(O)C(COC1OC(CO)C(O)C(OS(O)(=O)=O)C1O)NC(=O)C(O)CCCCCCCC\C=C/CCCCCCCCCCCC	XHERURKEVVZBNO-SZHIUZGGNA-N	87.14	498307_CSHpos_LA_F1_TL	2418493	2252598	2754156	3992013	3794511	3560776	4318854	4082290	4784859	4574992	4662581	4719331	6060767	5143864	5122173	4983130	5378584	6020836	5716583	6245697	5903054	5729812	4331642	4908397	6005784	5668969	5406182	6197549
1217	1550.21	6.337	[M+H]+	FALSE	FALSE	0.93	0.2	0.62	1	1550.2111;25335398|1551.2141;23509684|1552.217;11269756|1553.2216;4567494|1554.2242;1203818|1555.2341;241669	71.0731;0.0089|86.0965;0.0791|98.9842;0.0083|104.107;0.0096|124.9998;0.042|184.073;0.6711|185.0766;0.0411|198.0888;0.0109|762.6;0.0329|763.6034;0.0307|788.6154;0.0323|789.6191;0.0332	86.097;0.1429|104.107;0.4759|125.0004;0.1429|184.0739;0.2382	hybrid_search	LPC O-2:0	C10H24NO6P	0.634		CCOCC(O)COP([O-])(=O)OCC[N+](C)(C)C	CJPBBYQNGXYPEB-UHFFFAOYNA-N	54.14	OldMAPool018_MX591366_posCSH_postDing170	99411	65134	90363	138973	274078	333938	152702	379264	183989	155210	306429	137189	435715	140914	184646	3410045	320109	180790	314596	137214	289236	333821	223146	240445	437375	184603	165608	134168
1218	534.53	5.982	[M+H]+	FALSE	TRUE	0.98	0.2	0.86	1	534.5305;25334212|535.534;9470996|536.5372;2362369	81.0708;0.009|82.066;0.0208|93.071;0.0075|95.0866;0.0117|252.2715;0.0731|264.2716;0.7385|270.2819;0.0145|282.2823;0.0926|504.5197;0.0121|516.5192;0.0201	252.2686;0.1177|264.2686;0.588|270.2791;0.0589|282.2791;0.1177|516.5139;0.0589|534.5245;0.0589	hybrid_search	Cer 18:1;2O/17:0	C35H69NO3	0.8189		CCCCCCCCCCCCCCCCC(=O)NC(CO)C(O)\C=C\CCCCCCCCCCCCC	ICWGMOFDULMCFL-SJCQXOIGNA-N	99.43	498307_CSHpos_poolQC_012	19589780	16802316	18279812	18190894	19309460	20218080	20458830	20813680	20911508	22981836	20976984	25334212	20350262	21774432	20738106	23838566	21864596	23954974	22643544	25070858	18596446	24154454	14437023	13364409	21062070	19095292	20335350	19007598
1219	1602.26	6.176	[M+H-H2O]+	FALSE	FALSE	0.99	0	1.14	1	1602.2637;25332278|1603.2679;24252194|1604.2734;12996629|1605.2805;9249763	71.0739;0.0101|86.0976;0.0868|98.9856;0.0088|104.1084;0.0113|125.0015;0.04|146.9837;0.0147|184.0756;0.7028|198.0917;0.0131|788.6272;0.0514|810.611;0.0098|814.6432;0.0512	86.097;0.1429|104.107;0.4759|125.0004;0.1429|184.0739;0.2382	hybrid_search	LPC O-2:0	C10H24NO6P	0.6677		CCOCC(O)COP([O-])(=O)OCC[N+](C)(C)C	CJPBBYQNGXYPEB-UHFFFAOYNA-N	77.14	498307_CSHpos_EA_F3_MD	3804292	3545247	4704252	4646009	6497100	7841739	7149308	8236312	8772359	7281763	10992551	8090399	8699145	8324001	8703774	9517780	8885196	8040450	8983861	9337946	8894953	8908006	7063884	6940847	9709617	10024770	8257123	10881258
1221	829.693	6.81	[M+H]+	TRUE	FALSE	0.98	0	0.75	1		71.0864;0.004|79.0553;0.0044|81.0707;0.0122|82.066;0.0119|83.0867;0.0041|93.0713;0.0045|95.0866;0.0116|97.1027;0.0035|107.0872;0.0033|109.1031;0.0036|120.9679;0.004|121.103;0.0043|164.0102;0.0043|252.2721;0.0631|253.275;0.0295|264.2722;0.322|265.2758;0.1857|282.283;0.0279|283.2878;0.0161|304.1998;0.0037|385.3912;0.0044|619.6355;0.0176|630.6237;0.017|631.6299;0.1139|633.6458;0.0125|646.6083;0.0054…	264.2686;0.0714|276.2686;0.1667|294.2791;0.0714|630.6183;0.0953|642.6183;0.1905|660.6289;0.1667|822.6818;0.2379	hybrid_search	HexCer 19:2;2O/24:0;O	C49H93NO9	0.7036		CCCCCCCCCCCCCCCCCCCCCCC(O)C(=O)NC(COC1OC(CO)C(O)C(O)C1O)C(O)\C=C\CC\C=C\CCCCCCCCCC	JKOYFUPALYOPPY-GHQHJQBONA-N	96.43	498307_CSHpos_LA_M6_TL	5739998	7056276	10294720	12422527	9737952	9555284	11558844	10949752	10740773	12427060	13192222	11327055	10799364	11299409	10771618	10718981	11874035	11809628	12138333	12049949	11689327	12568341	8017680	9068374	11703672	12624876	11774172	11734613
1223	511.363	1.778	[M+H]+	TRUE	FALSE	0.97	0	0.43	1		81.0703;0.0379|95.0857;0.0371|177.5925;0.0352|184.0735;0.0413|202.8346;0.0479|253.6695;0.0318|353.0514;0.0419|368.3252;0.2239|369.3264;0.0557|370.3298;0.4082|381.4162;0.0391	369.3152;0.0099|555.4772;0.9901	hybrid_search	PE O-8:0_26:5	C39H70NO7P	0.5737		CCCCCCCCOCC(COP(O)(=O)OCCN)OC(=O)CCCCCCCCC\C=C/C\C=C/C\C=C/C\C=C/C\C=C/CC	AJUYFHJAFWTKEA-TYBQXOFFNA-N	99.86	Ding062_MX591366_posCSH_900483-016-176	12282467	14027461	17033844	15964162	17485584	16980396	15711940	16386405	17551570	17953002	19078708	18141090	15347170	16340158	16530239	17225946	17296034	16863436	16611014	17170954	15706172	17593132	10666839	10816738	15198271	16833894	13503449	14566012
1224	553.395	4.495	[M+Na]+	FALSE	FALSE	0.99	0	1	1	553.3964;25145874|554.3997;8634706|555.3999;1372706|556.3928;345651|557.3998;78189	90.165;0.0116|157.1723;0.011|214.8331;0.0119|263.2022;0.027|287.5478;0.0132|304.2005;0.0338|313.1851;0.8668|509.0547;0.0126|532.844;0.0122	371.2042;1.0	hybrid_search	MGDG O-8:0_15:1	C32H60O9	0.6011		CCCCCCCCOCC(COC1OC(CO)C(O)C(O)C1O)OC(=O)CCCCCCC\C=C/CCCCC	PRBLXOMGOXSNNG-QXMHVHEDNA-N	98.14	498307_CSHpos_EA_M1_CT	2809643	2219766	3476845	2980589	3097537	4034119	3240640	3758806	4491056	4445161	5034640	4657641	4090898	3575125	4371115	4194096	3690200	4474826	4222189	4095511	3864098	4117347	2943023	3261921	3416428	4113966	5722964	5731000
1225	838.564	5.56	[M+H]+	FALSE	FALSE	0.86	0.44	0.23	1	838.5709;25127686|839.5744;12866022|840.5776;3290329|841.5786;856239|842.58;1662745|843.5839;954591	71.0865;0.0349|72.616;0.0139|79.0553;0.0283|81.071;0.0462|83.0866;0.0184|85.1023;0.0268|88.0406;0.0105|91.0554;0.047|93.0711;0.0337|95.0837;0.0534|97.0964;0.0213|105.0714;0.0277|107.0871;0.0128|109.1026;0.0257|111.1185;0.0092|117.0714;0.0136|119.0872;0.0256|121.1024;0.011|123.1184;0.0109|129.0714;0.0083|131.0872;0.0176|133.103;0.0161|135.1186;0.0051|137.1342;0.0053|141.0718;0.0038|143.0876;0.0057…	653.5504;1.0	hybrid_search	PI 40:5	C49H85O13P	0.5319		CCCC\C=C/CCCCCCCC(=O)OCC(COP(O)(=O)OC1C(O)C(O)C(O)C(O)C1O)OC(=O)CCCCCCCCCCCC\C=C/C\C=C/C\C=C/C\C=C/CC	JDTWMWWAJABNDG-REJVNYKHNA-N	16.14	498307_CSHpos_AD_F8_CT	289688	478702	712360	279181	464907	294210	974088	439356	865517	762823	774418	966268	546509	0	440483	1690271	610425	404946	555875	626020	720451	875337	567853	720504	266900	713272	583932	803278
1227	803.649	6.651	[M+H]+	TRUE	FALSE	0.98	0.4	0.64	1		70.074;0.0029|71.0864;0.0173|78.9253;0.0027|81.0709;0.0241|83.0867;0.0213|85.0296;0.0031|85.1022;0.0155|86.0976;0.0207|92.0688;0.0025|95.0869;0.0255|97.1024;0.0156|98.1068;0.0025|103.8678;0.0026|107.0868;0.0031|109.1028;0.0152|121.1027;0.0047|123.118;0.0056|125.0014;0.0121|135.1184;0.0034|151.8741;0.0027|164.0095;0.0029|184.0758;0.2517|185.0788;0.0354|186.0798;0.0049|194.7274;0.0028|200.997;0.015…	184.0739;0.9804|313.2737;0.0196	hybrid_search	PC O-16:0	C24H50NO7P	0.5367		CCCCCCCCOCC(COP([O-])(=O)OCC[N+](C)(C)C)OC(=O)CCCCCCC	GDMHMXIBVHRZGP-UHFFFAOYNA-N	91	498307_CSHpos_EA_F3_MD	4006149	3289499	4601371	6101934	5798806	5581882	6424781	6846365	6256781	6714962	7918776	7648008	7130072	5982311	6553751	7037031	5915256	5985493	6245828	6886205	7114796	6774323	4695619	3528337	6589608	7124848	5898620	6533349
1231	658.547	6.035	[M+H]+	FALSE	FALSE	0.98	0.2	1.17	1	658.5496;25024882|659.5532;11323882|660.5574;2874446	71.0865;0.0374|79.0553;0.0148|81.0709;0.0372|83.0866;0.0218|85.1023;0.0326|89.0605;0.0054|91.0556;0.0216|93.071;0.0219|95.0868;0.0492|97.1025;0.0104|105.0714;0.0149|107.0868;0.0137|109.1028;0.0226|117.0712;0.0117|119.087;0.0164|121.1027;0.0138|123.1187;0.0105|129.0714;0.0076|131.087;0.0179|133.103;0.0158|135.1181;0.0086|141.0719;0.0032|143.0869;0.0066|145.1031;0.0124|147.1186;0.0086|157.1034;0.00…	313.2737;1.0	hybrid_search	LPE 16:0	C21H44NO7P	0.5173		CCCCCCCCCCCCCCCC(=O)OCC(O)COP(O)(=O)OCCN	YVYMBNSKXOXSKW-UHFFFAOYNA-N	99.14	498307_CSHpos_LA_F2_CB	7311107	6709847	7767779	9734449	9407319	9410289	9936239	8662961	8685008	10595003	9347522	9525301	8823590	8641254	9494276	9950145	10331445	9074675	9889234	9907463	9126647	9334586	6879681	6953533	9739352	11232970	9334523	9677554
1239	788.539	6.181	[M+2H]2+	FALSE	FALSE	0.95	0.36	1.27	2	788.5414;24719520|789.0387;21455960|789.5436;13163524|790.0392;7499747|790.5452;2165145|791.0459;1666082	71.9427;0.0095|79.0542;0.01|81.0699;0.0158|82.8277;0.0023|83.0856;0.0125|86.0964;0.0088|87.6096;0.0033|91.0545;0.01|93.07;0.011|95.0857;0.0176|97.1012;0.0082|105.0699;0.007|107.0856;0.0061|109.1016;0.0101|119.0856;0.007|120.9662;0.1178|121.1013;0.0113|133.1008;0.0049|135.1169;0.0077|145.9975;0.0083|149.1321;0.0025|164.0087;0.1423|184.0733;0.0685|185.0767;0.0067|186.0788;0.0056|197.5398;0.0111|203…	164.0083;0.1364|625.519;0.4543|647.501;0.2274|745.4779;0.1819	hybrid_search	PE 38:5	C43H76NO8P	0.5912		CCCCCCCC(=O)OCC(COP(O)(=O)OCCN)OC(=O)CCCCCCCCCCCCC\C=C/C\C=C/C\C=C/C\C=C/C\C=C/CC	PWHXKCAZXPQXCE-GJCLIZKUNA-N	98.29	498307_CSHpos_LA_F1_PON	12777729	10958714	14152512	14304605	16005768	16127186	16671617	17111002	19803792	15661273	17053762	16046891	16916886	15680503	15634301	17953194	16803292	17214388	15224005	16805338	17782262	17831926	13090128	15967389	16371475	15983084	16845152	17676782
1240	781.565	4.445	[M+H]+	TRUE	FALSE	0.96	0	0.8	1		86.0974;0.0667|125.0014;0.039|184.0758;0.6968|185.0789;0.0826|197.6318;0.0671|222.0913;0.0403|304.1852;0.0074	86.097;0.1429|104.107;0.4759|125.0004;0.1429|184.0739;0.2382	hybrid_search	LPC O-2:0	C10H24NO6P	0.5912		CCOCC(O)COP([O-])(=O)OCC[N+](C)(C)C	CJPBBYQNGXYPEB-UHFFFAOYNA-N	98.86	498307_CSHpos_EA_M4_OB	4030884	3395213	4943222	5462197	5931526	6580220	5759309	5401915	6965945	5838575	5836248	6172728	5899202	5501659	6290386	6034657	6130671	6561438	5872441	6115499	5734738	5662250	2467177	3138331	4954123	5000413	4538298	4583559
1241	1478.2	5.646	[M+Na]+	FALSE	FALSE	0.99	0	1	1	1478.204;24584780|1479.2068;22331572|1480.2071;13045947|1481.2131;3733410|1482.2137;1081451|1483.2212;1110501	83.3976;0.0213|83.5089;0.0209|184.0758;0.0363|187.889;0.0048|203.0551;0.009|588.5431;0.0055|750.5956;0.4469|751.5986;0.4554	184.0733;0.8332|751.6114;0.1668	hybrid_search	SM 39:3;2O(FA 14:1)	C58H109N2O7P	0.5428		CCCCCCCCCCCCC=CC(OC(=O)CCCCCCC\C=C/CCCC)C(COP([O-])(=O)OCC[N+](C)(C)C)NC(=O)CCCCCCCCCCC\C=C/C\C=C/CCCCC	GFPYKIAPABXMLK-CWFVIEQFNA-N	67.86	498307_CSHpos_EA_F3_PON	4347763	4464755	3928904	6571615	4778906	5878002	6741597	6265080	6819626	8683844	7935558	10561716	8329353	8157107	6849973	8338041	9006516	9043186	8243447	9227832	9670265	8895352	6209662	8483651	8608286	9768272	9824401	10112886
1242	836.681	6.825	[M+H]+	TRUE	FALSE	1	0	0.86	1		71.0731;0.0128|72.6213;0.0134|86.0965;0.0989|86.398;0.0143|87.0999;0.0113|92.9611;0.0096|146.9818;0.1015|147.984;0.005|304.1619;0.0051|613.6121;0.0162|651.5336;0.0055|652.5995;0.0586|653.6034;0.3045|654.6078;0.0064|776.5922;0.0401|777.5957;0.2917|778.6002;0.0053	86.0964;0.05|146.9818;0.2|651.5341;0.2|673.5167;0.3|797.5092;0.25	hybrid_search	PC 40:6	C48H84NO8P	0.757		CCCCCCCC(=O)OCC(COP([O-])(=O)OCC[N+](C)(C)C)OC(=O)CCCCCCCCCCCC\C=C/C\C=C/C\C=C/C\C=C/C\C=C/C\C=C/CC	BQABTNNQIPRRDE-QUAAIENRNA-N	69.43	498307_CSHpos_LA_M1_OB	11097499	8498045	11423591	11728029	12550703	11423227	14392874	12330975	16049211	10323215	14924186	15819214	15131625	13479377	15881973	14038851	14276446	15457376	15641012	13649529	17240240	14837354	17894582	20149380	15546189	13622666	13836312	13978073
1243	1597.22	5.572	[M+H]+	TRUE	FALSE	0.98	0.2	1.17	1		71.0737;0.0074|86.0973;0.0784|98.9853;0.0078|104.1081;0.0105|125.0011;0.0429|184.0749;0.6836|185.0787;0.0381|198.0911;0.0105|786.6089;0.0308|787.6128;0.0299|810.6096;0.0302|811.6128;0.0299	86.097;0.1429|104.107;0.4759|125.0004;0.1429|184.0739;0.2382	hybrid_search	LPC O-2:0	C10H24NO6P	0.6422		CCOCC(O)COP([O-])(=O)OCC[N+](C)(C)C	CJPBBYQNGXYPEB-UHFFFAOYNA-N	74.14	498307_CSHpos_AD_F5_HT	7268693	8299063	10180314	12872497	15398632	11506094	10915667	11547904	13675017	14265125	15174337	17013040	14612059	13040747	17142734	15595631	15100624	15611796	13650014	19593200	15503930	17417142	12597997	13842672	18479838	16905362	17109080	16386561
1244	1514.13	4.933	[M+H]+	FALSE	FALSE	0.96	0.18	1.33	1	1514.1372;24571928|1515.1405;22156062|1516.1498;19334221|1517.152;10230388|1518.1559;4273466|1519.1645;2049797	71.0739;0.0075|86.0975;0.0713|98.9855;0.0074|104.1083;0.0101|125.0015;0.0366|184.0754;0.6815|185.0792;0.0453|198.0916;0.0097|732.5632;0.0342|733.5663;0.0328|782.5804;0.0305|783.5832;0.0332	184.0733;0.9901|783.58;0.0099	hybrid_search	SM 8:0;2O/34:8	C47H81N2O6P	0.6352		CCCCCC(O)C(COP([O-])(=O)OCC[N+](C)(C)C)NC(=O)CCCCCCCC\C=C/C\C=C/C\C=C/C\C=C/C\C=C/C\C=C/C\C=C/C\C=C/CC	QTCHWWORUXDNKH-QANVFNBYNA-N	75.43	498307_CSHpos_AD_F5_HT	3408241	3191110	4833906	6173930	6913850	6815799	6934771	10551514	7439533	7760237	8938971	9555515	9079249	10127770	11863460	10652472	11684997	9769094	10756838	10213593	10296942	9042599	7621963	8870682	9340519	12054374	11677542	11216447
1247	817.691	7.199	[M+H]+	TRUE	FALSE	0.98	0.13	0.64	1		70.845;0.0069|81.07;0.0114|83.0856;0.0099|86.0965;0.0284|87.0999;0.0066|95.0858;0.0129|97.1013;0.0083|109.1014;0.0068|125.0004;0.0161|184.0735;0.2883|185.077;0.0594|186.0778;0.0229|202.7267;0.0054|254.2846;0.0034|264.2686;0.0078|265.2721;0.0069|266.2846;0.0396|267.2881;0.021|284.2948;0.0398|285.2986;0.0301|370.3684;0.0097|371.3707;0.0079|619.6208;0.0226|636.6306;0.0319|637.6328;0.2233|654.6371;0.…	264.2686;0.077|282.2791;0.1539|300.2897;0.077|634.6132;0.1154|652.6238;0.3844|670.6344;0.1924	hybrid_search	HexCer 18:0;3O/23:0;(2OH)	C47H93NO10	0.5307		CCCCCCCCCCCCCCCCCCCCCC(O)C(=O)NC(COC1OC(CO)C(O)C(O)C1O)C(O)C(O)CCCCCCCCCCCCCC	MIGCGSNMPJICKZ-UHFFFAOYNA-N	34.43	Ding056_MX591366_posCSH_900483-012-039	3732196	3673001	5061324	5592834	5437736	5295099	5359783	6334944	6933337	6776995	6560257	7238289	6789089	6174712	5780045	6299367	6452583	6089988	7849497	6028352	5479373	6248652	4072558	3917100	6565197	5816210	5811649	6577577
1248	1430.09	6.149	[M+H]+	FALSE	FALSE	0.96	0.4	1.6	1	1430.0931;24532692|1431.0967;22450490|1432.1;10382735|1433.1101;4564861|1434.1129;1417836|1435.1021;65368	71.0857;0.0068|79.0543;0.01|81.07;0.0304|83.0856;0.0252|84.8185;0.0044|85.1013;0.0061|93.07;0.0129|95.0857;0.0338|97.0907;0.0308|107.0857;0.0112|109.1013;0.0206|111.1057;0.0127|121.1013;0.0215|123.1171;0.0093|135.117;0.0216|149.1328;0.0098|247.2423;0.0062|265.2532;0.0113|266.2844;0.0146|279.2683;0.0112|292.3002;0.0161|305.2845;0.0073|308.2952;0.0079|313.2743;0.0243|339.2898;0.3891|364.2614;0.0594…	292.3003;0.1053|339.2896;0.5261|390.2772;0.2633|587.5398;0.1053	hybrid_search	PE O-18:2_18:1	C41H78NO7P	0.6173		CCCCCCCC\C=C/CCCCCCCC(=O)OC(COCCCCCCCC\C=C/C\C=C/CCCCC)COP(O)(=O)OCCN	KTJAFMBXBPVGGI-LTEAFHAINA-N	24.71	Ding109_MX591366_posCSH_900483-009-097	0	0	0	0	0	0	0	0	0	0	0	0	0	0	0	0	0	0	0	0	0	0	0	0	0	0	0	0
1249	1544.28	6.693	[M+H]+	TRUE	FALSE	0.98	0.18	0.75	1		86.0974;0.0714|125.0013;0.0367|146.9834;0.012|184.0759;0.7842|185.0789;0.0483|339.2926;0.0124|813.703;0.0147|814.7018;0.0204	184.0739;0.8695|814.7048;0.1305	hybrid_search	LPC 40:0-SN2	C48H98NO7P	0.6537		CCCCCCCCCCCCCCCCCCCCCCCCCCCCCCCCCCCCCCCC(=O)OCC(O)COP([O-])(=O)OCC[N+](C)(C)C	RYIYBSFPHJWEPG-UHFFFAOYNA-N	65.86	498307_CSHpos_EA_F3_MD	2726722	2813041	2991777	3973577	5295909	5151965	4430104	5361058	5907757	5608880	6433638	5421324	4502518	5632187	6463381	5331164	5970981	5481960	5965145	6719658	6139262	6643072	4068814	4059235	7248206	5272253	5693055	7452703
1250	726.55	5.584	[M+H]+	TRUE	FALSE	0.99	0	0.83	1		71.0865;0.0214|79.0553;0.0065|81.071;0.0138|82.0663;0.0104|83.0867;0.0085|85.0294;0.0048|85.1023;0.0179|93.0712;0.007|95.0868;0.0124|97.1025;0.0076|107.0869;0.0057|109.1026;0.0063|121.1027;0.0089|135.1187;0.0072|247.2459;0.0075|252.2722;0.0742|264.2723;0.4808|266.2871;0.006|282.2829;0.0374|300.2938;0.0156|534.5322;0.0213|546.532;0.1221|548.5479;0.0246|564.5432;0.0366|585.5324;0.0352	252.2686;0.1213|264.2686;0.6058|282.2791;0.1213|528.5144;0.0606|546.525;0.0606|564.5356;0.0303	hybrid_search	HexCer 18:1;2O/18:1	C42H79NO8	0.7171		CCCCCCCCCCCCC\C=C\C(O)C(COC1OC(CO)C(O)C(O)C1O)NC(=O)CCCCCCC\C=C/CCCCCCCC	MVGFIPNJBNBHNC-BXBVYGNFNA-N	75.57	498307_CSHpos_AD_F3_PON	8365648	9032495	8925572	10341197	11268246	11578736	12103395	11686046	11511634	11295734	10288959	12437565	10240461	10082307	12377707	12671630	12974362	9527208	12000290	10827287	13082904	14445595	9991977	9044517	11115998	12718340	12199531	12244270
1256	733.595	6.744	[M+H]+	FALSE	FALSE	0.87	0.48	1.46	1	733.6036;24308000|734.6072;6196203|735.6109;1110172	70.0735;0.0087|71.0857;0.0166|79.0544;0.0092|80.0577;0.0021|81.07;0.0263|82.0733;0.0119|83.0835;0.0299|84.0889;0.0113|84.4644;0.0015|85.1012;0.0123|93.0698;0.0117|94.0731;0.0034|95.0856;0.0291|96.0888;0.0142|97.0901;0.0308|98.0957;0.0147|107.0856;0.0102|108.0891;0.0059|109.1011;0.0183|110.1046;0.0079|111.1072;0.0095|121.1011;0.0159|122.1048;0.012|123.1167;0.0037|124.1204;0.0024|135.1171;0.0145|13…	340.3003;0.1053|341.3052;0.5261|438.2772;0.2633|637.5554;0.1053	hybrid_search	PE O-22:6_18:0	C45H80NO7P	0.5077		CCCCCCCCCCCCCCCCCC(=O)OC(COCCC\C=C/C\C=C/C\C=C/C\C=C/C\C=C/C\C=C/CC)COP(O)(=O)OCCN	SKDJCNNGQDIYRX-KAFSZNKPNA-N	99.29	498307_CSHpos_LA_F5_PON	4267527	3440608	5874993	7001713	6069576	6502549	6882571	6467748	6310015	6978085	6936590	7382109	6970506	6522869	6871701	6255306	6493497	6725738	6476495	6952318	6854938	6925130	4732962	4409186	7220107	6363644	5905589	6637715
1257	1603.27	6.177	[M+H]+	TRUE	FALSE	0.99	0.15	1.29	1		71.0739;0.0095|86.0976;0.0816|98.9855;0.0078|104.1084;0.0109|125.0015;0.0376|146.9837;0.0174|184.0752;0.6533|185.0793;0.0372|198.0917;0.0115|627.5392;0.0071|788.6269;0.0312|789.6308;0.0295|810.611;0.0129|814.6443;0.0268|815.6465;0.0258	184.0733;0.9901|789.6269;0.0099	hybrid_search	SM 8:0;2O/34:5	C47H87N2O6P	0.6132		CCCCCC(O)C(COP([O-])(=O)OCC[N+](C)(C)C)NC(=O)CCCCCCCCCCCCCCCCC\C=C/C\C=C/C\C=C/C\C=C/C\C=C/CC	NOBHOWNKEOJSJI-HJNKVCFRNA-N	71.71	498307_CSHpos_EA_F3_MD	3538655	3840570	4605279	4932533	6814881	6877420	7144325	7162598	10667696	6648859	8988697	8201304	8583671	7730675	8316114	10325726	8361062	9411077	7723911	8789955	8355826	8361476	6281708	6128700	9205576	10372021	8754791	9408706
1261	755.583	6.181	[M+H]+	TRUE	FALSE	0.91	0.35	0.47	1		71.0865;0.0177|79.0553;0.0073|81.0709;0.0158|82.0663;0.0097|83.0866;0.008|85.0294;0.0043|85.1023;0.0135|91.0401;0.0038|93.0712;0.0085|95.0867;0.0161|97.1025;0.0087|107.0869;0.0054|109.1026;0.0093|111.1184;0.0037|121.1027;0.0089|123.1183;0.0037|135.1187;0.0067|247.2455;0.003|252.272;0.0456|253.2754;0.0291|264.2042;0.003|264.2722;0.2929|265.2755;0.1965|266.2881;0.0035|267.2914;0.003|282.283;0.0164|…	393.3365;0.5261|394.3472;0.1053|492.3241;0.2633|743.6338;0.1053	hybrid_search	PE O-26:7_22:2	C53H90NO7P	0.5447		CCCCC\C=C/C\C=C/CCCCCCCCCCCC(=O)OC(COCCCC\C=C/C\C=C/C\C=C/C\C=C/C\C=C/C\C=C/C\C=C/CC)COP(O)(=O)OCCN	RQAKROQMFUHSGE-QJSSYUJXNA-N	99.14	498307_CSHpos_AD_F3_MD	4189516	5851205	7165279	8289017	9707533	8775213	8510784	9433146	10189078	9120687	9119043	8399186	7934165	8192715	8792496	8706643	9001158	8904720	8700940	8520317	8896936	7969882	5196126	6040744	9794040	9390039	8781846	8300183
1263	518.374	2.942	[M+NH4]+	FALSE	FALSE	0.98	0	1	1	518.3746;24000002|519.3777;7117835|520.3807;1323965|521.3837;214913	95.0856;0.0162|121.1005;0.0095|159.0657;0.5654|202.8862;0.0359|265.2534;0.033|274.4931;0.0116|275.7254;0.0099|381.2994;0.3185	159.0652;1.0	hybrid_search	PI 4:0	C13H23O13P	0.5773		CC(=O)OCC(COP(O)(=O)OC1C(O)C(O)C(O)C(O)C1O)OC(C)=O	WCCWBLFRGXINLH-UHFFFAOYNA-N	99.57	498307_CSHpos_LA_M6_MB	558922	583079	617129	683370	636277	717300	853190	795701	701417	649910	736319	760076	679759	693202	735890	700197	797891	679490	846438	798984	658803	699680	539220	483532	770849	858376	1339630	1242249
1265	1518.17	6.307	[M+H]+	FALSE	FALSE	0.99	0.22	1	1	1518.1671;23937590|1519.1709;21593798|1520.1738;11406776|1521.1781;5111750|1522.1736;1141933	70.173;0.0134|71.0863;0.0142|79.0551;0.006|81.0709;0.0409|83.0865;0.0363|85.1022;0.0129|93.071;0.0077|95.0867;0.0497|97.1023;0.0302|107.0868;0.0081|109.1025;0.0313|111.1182;0.0133|120.9677;0.0051|121.1026;0.0203|123.1182;0.0137|125.1338;0.0039|135.1184;0.0172|137.1339;0.0056|149.1345;0.0087|151.1503;0.0039|157.8853;0.0032|163.1503;0.0038|164.0103;0.0058|165.1656;0.0034|247.2459;0.0051|265.2557;0.…	605.5505;0.6557|631.5662;0.3279|901.8219;0.0164	hybrid_search	TG 17:0_19:1_19:1	C58H108O6	0.6291		CCCCCCCCCCCCCCCCC(=O)OCC(COC(=O)CCCCCCC\C=C/CCCCCCCCC)OC(=O)CCCCCCC\C=C/CCCCCCCCC	QWEUFOHLINJHFQ-BRMDCIMDNA-N	88.71	498307_CSHpos_LA_F1_PON	1778031	2122953	3288774	3149269	3887222	4216304	3978889	4366326	4634389	4125892	5192804	5989509	3451327	4071134	4483461	4865761	4655057	5092632	4797416	5792176	4786014	5198387	2534113	2485034	5310042	6365387	4947252	3996571
1269	478.388	11.707	[M+H]+	FALSE	FALSE	0.94	0.62	5.67	1	478.3947;23835264	71.0865;0.0176|88.1132;0.9717|216.9267;0.0107	283.019;0.7141|391.2843;0.2144|413.2662;0.0715	hybrid_search	PI 21:3	C30H51O13P	0.5661		CC\C=C/C\C=C/C\C=C/CCCCCCCC(=O)OC(COC(=O)CC)COP(O)(=O)OC1C(O)C(O)C(O)C(O)C1O	XBILARXMFISYKV-AGRJPVHONA-N	41	498307_CSHpos_LA_M8_CT	12887085	13959296	14017326	14655248	14514316	13444399	14264021	14161189	14698893	15737413	15611774	15599720	16216376	15536282	16385070	15261521	15715945	15951289	15987146	15273527	16179050	17306748	16366768	15589149	14966536	16457493	17541304	15922578
1271	1432.12	6.028	[M+H]+	TRUE	FALSE	0.96	0.07	0.42	1		71.0859;0.0349|81.0704;0.037|83.0863;0.0611|85.1016;0.0129|95.0861;0.0349|97.1017;0.0481|109.1018;0.0094|111.1176;0.0134|136.2319;0.0078|149.1327;0.009|159.4565;0.0089|165.873;0.0074|201.1771;0.0367|224.8594;0.0103|226.1832;0.0081|246.1989;0.01|318.9976;0.0093|338.1663;0.0087|339.2918;0.185|340.2947;0.0474|341.2978;0.0101|390.2804;0.0603|391.2848;0.0088|452.3935;0.0077|563.4527;0.0127|563.5444;0.…	339.2895;0.6248|563.5398;0.3752	hybrid_search	MGDG O-16:0_18:1	C43H82O9	0.6006		CCCCCCCCCCCCCCCCOCC(COC1OC(CO)C(O)C(O)C1O)OC(=O)CCCCCCC\C=C/CCCCCCCC	DYPHHCMHRAPUBW-ZPHPHTNENA-N	61.57	498307_CSHpos_LA_F7_MD	1885926	1627425	2474853	3632730	3682779	4059735	4763880	3255060	2834365	4122175	4034820	4683560	4499569	3784221	3600686	5005965	4458136	4019626	4627107	5143105	3742539	3642198	3573274	2877765	4251786	5238376	4464984	3852289
1275	1652.37	6.797	[M+H]+	FALSE	FALSE	0.97	0	0.57	1	1652.3708;23695110|1653.3735;25940100|1654.3778;15260445|1655.3821;6075816|1656.3843;1524656|1657.386;408610	79.0552;0.0038|81.0708;0.0105|82.066;0.0067|83.0867;0.0049|93.071;0.005|95.0865;0.0129|97.1021;0.0057|107.0867;0.0036|109.1026;0.007|121.1026;0.0081|135.1189;0.0052|247.2451;0.0047|252.2715;0.0595|253.2749;0.0127|264.2717;0.3419|265.2754;0.0781|266.2867;0.0045|282.2825;0.0322|283.2859;0.0071|382.3719;0.0036|616.6104;0.0148|617.6118;0.0105|628.61;0.0722|629.614;0.0556|630.6262;0.0115|631.6289;0.00…	264.2686;0.5477|282.2791;0.0411|628.6022;0.1645|646.6126;0.1371|808.6656;0.1096	hybrid_search	SHexCer 18:1;2O/24:1;O	C48H91NO12S	0.6746		CCCCCCCCCCCCC\C=C\C(O)C(COC1OC(CO)C(O)C(OS(O)(=O)=O)C1O)NC(=O)C(O)CCCCCCCC\C=C/CCCCCCCCCCCC	XHERURKEVVZBNO-SZHIUZGGNA-N	60.14	498307_CSHpos_LA_F6_TL	2881747	3902161	6036480	5854502	6364915	5784764	8672709	7146176	7295509	8182726	8515890	6460528	7990762	8481048	8804842	8115511	7777062	7928887	9106237	9089464	8763101	11208060	6758603	7133454	9973367	8169068	9813573	8310145
1285	610.594	6.318	[M+H]+	FALSE	FALSE	0.97	0.18	0.56	1	610.5968;23384668|611.5997;9696173|612.6026;1663920|613.6055;288038|614.5977;34190	95.0864;0.0116|121.1032;0.0088|252.2715;0.0576|264.2721;0.5922|282.2824;0.0784|284.2984;0.0116|311.2623;0.0174|339.2932;0.0163|518.5343;0.0112|530.5366;0.0293|548.5462;0.1656	252.2686;0.1177|264.2686;0.588|282.2791;0.1177|284.2948;0.0589|530.5295;0.0589|548.5401;0.0589	hybrid_search	Cer 18:1;2O/18:0	C36H71NO3	0.8773		CCCCCCCCCCCCCCCCCC(=O)NC(CO)C(O)\C=C\CCCCCCCCCCCCC	VODZWWMEJITOND-OWWNRXNENA-N	99.29	498307_CSHpos_AD_F7_HT	10009856	12374384	10746527	13629245	12493234	13710122	14445499	13564996	14753559	15549930	12512787	15824158	12377833	13734786	14985582	14678965	14554981	14664688	14760853	14316743	13804855	15477098	14711485	14119203	12533767	14209903	14633756	13577503
1286	1514.17	6.058	[M+H]+	FALSE	FALSE	0.98	0.25	0.83	1	1514.1738;23384220|1515.1779;19940836|1516.1807;10640186|1517.1863;3454299|1518.1938;2783977|1519.2011;2198057	86.0975;0.0672|125.0015;0.025|146.9836;0.0383|184.0754;0.6832|762.6108;0.1348|784.594;0.0157|785.5963;0.0244|786.5979;0.0113	184.0733;0.9901|785.5956;0.0099	hybrid_search	SM 8:0;2O/34:7	C47H83N2O6P	0.6556		CCCCCC(O)C(COP([O-])(=O)OCC[N+](C)(C)C)NC(=O)CCCCCCCCCCC\C=C/C\C=C/C\C=C/C\C=C/C\C=C/C\C=C/C\C=C/CC	TVQHGTBBSLOSDS-KGJCVUFKNA-N	74	498307_CSHpos_EA_F8_CT	3951678	5622670	6157139	7105426	10336856	11355361	10466462	8933790	10077092	12231987	11345945	8618362	9204489	9005398	10265002	11572357	11115226	12866936	11168747	12682072	9345558	10788692	9265577	6520752	10274324	10327220	10174247	11823140
1288	1571.19	5.446	[M+H]+	TRUE	FALSE	0.91	0.25	0.57	1		71.0731;0.0089|86.0964;0.0844|98.9842;0.0088|104.1069;0.0106|124.9998;0.0483|184.0732;0.6786|185.0766;0.0338|198.0887;0.0094|760.5808;0.0083|761.5878;0.0125|786.5996;0.0743|811.6047;0.0133|812.6062;0.0088	86.097;0.1429|104.107;0.4759|125.0004;0.1429|184.0739;0.2382	hybrid_search	LPC O-2:0	C10H24NO6P	0.6502		CCOCC(O)COP([O-])(=O)OCC[N+](C)(C)C	CJPBBYQNGXYPEB-UHFFFAOYNA-N	86.71	Ding002_MX591366_posCSH_900483-011-113	2805284	2606703	2780954	4227132	4637112	3527949	5666708	5413984	5075939	6142945	4860593	5867097	5558821	7321916	7051730	6191716	6332671	5833595	6816908	8106952	7128369	6837298	5410727	6115491	8105322	8628888	7526181	6041054
1291	817.701	7.718	[M+H]+	TRUE	FALSE	0.94	0	1.29	1		71.0866;0.0297|82.9164;0.0063|83.0866;0.0253|84.0534;0.0068|85.1022;0.0157|86.0974;0.0416|94.9059;0.0065|95.087;0.0073|97.1023;0.0154|110.6279;0.007|125.0014;0.0082|157.9865;0.0075|184.0759;0.4146|185.0794;0.0108|200.9779;0.0219|262.2292;0.007|280.9545;0.0069|304.1689;0.0082|369.3412;0.0369|370.3459;0.048|395.3573;0.0597|395.4102;0.0128|396.3596;0.0554|548.1218;0.0108|550.1678;0.009|619.6126;0.00…	184.0739;0.9804|395.352;0.0196	hybrid_search	PC O-22:1	C30H60NO7P	0.581		CCCCCCCCOCC(COP([O-])(=O)OCC[N+](C)(C)C)OC(=O)CCCCCCC\C=C/CCCC	NEYDFOBNOLKAOF-OWBHPGMINA-N	73.29	Ding034_MX591366_posCSH_900483-014-064	464249	479692	825977	846887	842550	1014981	742601	903149	1027300	998038	1125507	1135235	771598	1037320	1006001	1006257	945953	1087408	1018180	1211676	901907	975912	514120	627970	941830	1129609	809864	837945
1292	1492.13	6.467	[M+H]+	FALSE	FALSE	0.98	0	1	1	1492.1304;23262684|1493.1339;21496890|1494.1372;10873903|1495.1399;3702527|1496.1447;1041427|1497.1407;172899	71.0857;0.0262|81.07;0.0363|83.0856;0.029|85.1013;0.0196|93.07;0.0076|95.0856;0.0503|97.1013;0.0278|107.0856;0.0069|109.1013;0.0286|111.117;0.0142|121.1013;0.0138|123.1169;0.0134|135.117;0.0157|149.1327;0.0063|151.3799;0.0071|265.2529;0.0183|267.2693;0.008|308.2955;0.017|339.2903;0.0089|341.305;0.0087|605.5503;0.6232|746.5696;0.0131	605.5504;1.0	hybrid_search	PI 36:1	C45H85O13P	0.5675		CCCCCCCCCC\C=C/CCCCCCCCCCCCCC(=O)OC(COC(=O)CCCCCCCCC)COP(O)(=O)OC1C(O)C(O)C(O)C(O)C1O	VSJNPCNBMVHIPZ-MSUUIHNZNA-N	24.86	Ding109_MX591366_posCSH_900483-009-097	0	0	0	0	0	0	0	0	0	0	0	0	0	0	0	0	0	39252	0	0	0	0	0	0	0	0	0	0
1295	1458.11	5.406	[M+H]+	FALSE	FALSE	0.97	0	0.6	1	1458.1102;23188900|1459.1136;18751598|1460.1178;9072781|1461.1216;4521408|1462.1268;877255	86.0976;0.0551|125.0015;0.0273|184.0763;0.7651|734.5797;0.1524	86.097;0.1429|104.107;0.4759|125.0004;0.1429|184.0739;0.2382	hybrid_search	LPC O-2:0	C10H24NO6P	0.6576		CCOCC(O)COP([O-])(=O)OCC[N+](C)(C)C	CJPBBYQNGXYPEB-UHFFFAOYNA-N	56	498307_CSHpos_AD_F1_OB	3644665	4101896	3384919	6234006	5839062	4382493	6203581	5545339	7188019	9858147	6048714	7740048	7189843	8605088	7722541	7586666	7620285	8364100	6773294	7945807	8778802	7822805	5246563	5028941	8220373	7278153	7832955	7572229
1298	858.602	4.915	[M+H]+	FALSE	FALSE	0.95	0.25	1	1	858.6099;23140706|859.6135;26223190|860.6096;4250608|861.6203;1978235|862.6165;240569	71.0864;0.007|79.0553;0.0089|81.0708;0.009|83.0865;0.0041|85.1023;0.0056|86.0975;0.0283|91.0554;0.0136|93.071;0.0078|95.0867;0.0115|97.1023;0.0037|105.0709;0.0061|107.0869;0.0038|109.1027;0.0063|110.0226;0.0292|117.0714;0.0053|119.0873;0.0048|120.9676;0.106|125.0014;0.0134|131.087;0.0064|145.1028;0.004|184.0756;0.2326|208.0007;0.33|443.2558;0.004|487.2267;0.0036|651.543;0.0336|673.525;0.088|691.5…	207.9982;0.4345|651.5348;0.1305|673.5167;0.3045|771.4936;0.1305	hybrid_search	PS 40:6	C46H78NO10P	0.5789		CCC\C=C/C\C=C/CCCCCCCC(=O)OCC(COP(O)(=O)OCC(N)C(O)=O)OC(=O)CCCCCCCCCC\C=C/C\C=C/C\C=C/C\C=C/CC	XKGPGUWUJQTUBU-FEAYMNSJNA-N	66.14	498307_CSHpos_AD_M6_CB	7056989	8750687	10459319	11279238	11987012	12748845	10067321	11934179	13118434	12641569	12612318	17521118	16365123	11346417	12651103	13491515	13057870	12233306	14480707	18940656	12388401	12515237	9135586	10410786	18996754	20831468	18906364	14344974
1301	565.572	6.569	[M+H]+	FALSE	FALSE	0.93	0.13	0.64	1	565.5745;23107148|566.5779;9194318|567.5813;1910504|568.5737;3630279|569.5777;1417650|570.5797;197752	281.2992;0.0963|282.2831;0.3243|299.31;0.0911|309.3309;0.0922|310.3148;0.3052|327.3434;0.0875|547.5622;0.0034	124.0063;0.077|348.2567;0.3844|366.2672;0.1924|376.288;0.1924|394.2986;0.077|614.5176;0.077	hybrid_search	SL 18:0;O/18:0	C36H73NO5S	0.6148		CCCCCCCCCCCCCCCCCC(=O)NC(CS(O)(=O)=O)C(O)CCCCCCCCCCCCCCC	BBZCRCNRROERGA-UHFFFAOYNA-N	100	498307_CSHpos_EA_F7_HT	15909953	14035665	18062388	16364504	16772051	18072944	19917234	19418164	18556186	19390966	18197788	19895598	20044436	18190430	19267194	19960596	19765968	17353028	19590906	18451398	19332070	18534250	15076778	14319000	19432580	19522568	21039762	17928134
1306	770.517	5.192	[M+Na]+	FALSE	FALSE	0.99	0.22	1	1	770.5192;23001986|771.5229;10947481|772.5305;5869181|773.5386;1475003	71.0861;0.0045|79.0551;0.021|80.8289;0.0087|81.0708;0.0249|83.0804;0.0166|85.6111;0.0091|86.0971;0.0021|91.0552;0.018|93.0709;0.0218|95.0835;0.0258|97.0797;0.0295|105.0707;0.008|107.0865;0.0126|109.1023;0.0131|111.1177;0.0021|117.0709;0.0029|119.087;0.0043|120.9674;0.1293|121.1025;0.0115|123.1183;0.0043|129.0706;0.002|131.0869;0.0082|133.1021;0.0049|135.1181;0.0091|145.1028;0.0058|145.9993;0.025|…	164.0083;0.1364|647.5034;0.4543|669.4854;0.2274|767.4622;0.1819	hybrid_search	PE 40:8	C45H74NO8P	0.5398		CCCCCCCC(=O)OCC(COP(O)(=O)OCCN)OC(=O)CCCCCC\C=C/C\C=C/C\C=C/C\C=C/C\C=C/C\C=C/C\C=C/C\C=C/CC	PTVSLUPFQBUMRY-KRXQTBQANA-N	99.71	498307_CSHpos_EA_F8_TL	11709652	10923950	12778502	12910433	13396949	14303933	12762904	14288136	13533909	14623775	14847620	15510942	15313355	13133754	13602061	14203320	15334099	13545367	12109913	15262598	14084565	13373174	18001508	16539976	15028155	16283027	15643183	14030338
1307	1551.16	5.601	[M+H]+	TRUE	FALSE	0.97	0.14	0.67	1		86.0976;0.0589|125.0015;0.032|184.0758;0.722|185.0792;0.0486|760.5956;0.0702|761.5991;0.0682	184.0733;0.9901|761.5956;0.0099	hybrid_search	SM 8:0;2O/32:5	C45H83N2O6P	0.7303		CCCCCC(O)C(COP([O-])(=O)OCC[N+](C)(C)C)NC(=O)CCCCCCCCCCCCCCC\C=C/C\C=C/C\C=C/C\C=C/C\C=C/CC	SQMGYDNMNAZWFA-HJNKVCFRNA-N	52.29	498307_CSHpos_LA_F1_PON	222206	153761	0	211700	309603	462157	585891	452790	870694	591551	2892605	840168	2418537	341269	4048622	476914	693413	432469	684269	4239408	4308079	667196	5142418	3857715	6439694	931550	5106854	5505616
1309	287.28	1.004	[M+H]+	TRUE	FALSE	0.98	0	0.8	1		79.0542;0.0106|81.0699;0.0139|82.0733;0.0152|83.0857;0.0215|95.0856;0.0206|96.0889;0.0137|97.1011;0.0106|98.1046;0.0087|198.1944;0.009|201.8444;0.012|239.2564;0.1051|251.2565;0.0633|269.267;0.6957	81.0699;0.2106|95.0855;0.1931|198.2216;0.3506|210.2216;0.1053|228.2322;0.1404	hybrid_search	SPB 14:0;2O	C14H31NO2	0.7107		CCCCCCCCCCCC(O)C(N)CO	JDTJDLPFECSKQJ-UHFFFAOYNA-N	99.86	Ding098_MX591366_posCSH_900483-010-012	6012102	4967012	7596282	7457397	6958954	8726870	7710007	8931201	9098747	8940837	10327156	10128084	7031479	7851684	8178706	8631216	10599854	10043799	9235489	9229915	8349503	9356200	7669118	6504016	8900524	9585247	7358486	7932423
1313	748.575	5.187	[M+H]+	TRUE	FALSE	0.94	0.23	0.73	1		79.0543;0.0409|81.07;0.0337|83.075;0.0124|86.0963;0.0053|91.0543;0.0407|93.07;0.0452|95.0797;0.0365|97.0735;0.0151|105.07;0.0295|107.0855;0.0216|109.101;0.0108|117.0698;0.0179|119.0856;0.0272|121.1013;0.0172|123.1168;0.0042|129.0698;0.0077|131.0856;0.0226|133.1013;0.0154|135.1165;0.0106|141.0697;0.0039|143.0853;0.0071|145.1011;0.016|147.1171;0.0081|157.1013;0.0055|159.1173;0.0091|161.1323;0.0045|…	266.2846;0.1053|364.2615;0.2633|385.2739;0.5261|607.5085;0.1053	hybrid_search	PE O-16:1_22:6	C43H74NO7P	0.5766		CCCCCC\C=C/CCCCCCCCOCC(COP(O)(=O)OCCN)OC(=O)CC\C=C/C\C=C/C\C=C/C\C=C/C\C=C/C\C=C/CC	KGCPGAKRLOCUEV-ZLXBYIIJNA-N	84.57	498307_CSHpos_AD_F5_PON	7059981	8915208	9059394	10142125	9802233	11262207	10825621	11197320	10512949	10746369	10826006	11498866	8521896	9839094	10649859	11652281	8965733	12524921	10551923	10705667	10848243	11442401	9132972	7623010	13138741	9432375	10183062	9915504
1314	1560.19	6.51	[M+H]+	FALSE	FALSE	0.98	0	1	1	1560.1963;22815646|1561.1992;19509403|1562.2026;10645517|1563.204;4111345|1564.2;1265698|1565.2008;197383	71.0865;0.0044|79.0552;0.0269|81.0709;0.0458|83.0866;0.0148|85.1022;0.0034|91.0554;0.0243|93.0711;0.0354|95.0834;0.0444|97.0814;0.0202|105.0712;0.0166|107.0869;0.0213|109.1026;0.0164|117.0716;0.0059|119.0871;0.0166|121.1027;0.0244|123.1185;0.0058|131.0871;0.0089|133.1028;0.0127|135.1185;0.0157|145.1032;0.006|147.1187;0.0075|149.1348;0.0067|161.1349;0.0045|184.0759;0.0064|203.1824;0.005|294.3194;0…	294.3159;0.1053|389.3052;0.5261|392.2928;0.2633|639.5711;0.1053	hybrid_search	PE O-18:1_22:4	C45H82NO7P	0.6594		CCCCCCCC\C=C/CCCCCCCCOCC(COP(O)(=O)OCCN)OC(=O)CCCCCCCC\C=C/C\C=C/C\C=C/C\C=C/CC	AXKTVZFNYZPELI-GAXXYEEVNA-N	73.43	498307_CSHpos_EA_F5_MD	2961897	3435671	4447943	4521889	5806243	6567183	5929212	6392357	6988496	7624460	7524119	8119333	6728969	6361290	9013848	7745203	9295120	7923291	7893549	9224988	8565656	7154018	3056232	3758744	7755782	8108863	7511474	7095609
1317	771.58	6.029	[M+H]+	TRUE	FALSE	0.99	0	0.86	1		70.0603;0.0207|71.0862;0.0267|72.0891;0.004|79.0546;0.0204|81.0704;0.0463|82.0736;0.0059|83.0858;0.0231|85.1015;0.0234|86.0969;0.0089|91.0549;0.0074|93.0705;0.0352|94.0737;0.0046|95.0863;0.0494|96.0898;0.0042|97.1017;0.0181|98.1052;0.0051|105.0704;0.0064|107.086;0.021|109.1022;0.0257|119.0863;0.0043|121.1019;0.0257|123.1175;0.0062|125.0005;0.0046|135.1176;0.0073|137.1341;0.0052|163.1488;0.0059|18…	201.1485;1.0	hybrid_search	LPE 8:0	C13H28NO7P	0.5293		CCCCCCCC(=O)OCC(O)COP(O)(=O)OCCN	GKKMJFGKXIAUSQ-UHFFFAOYNA-N	99	498307_CSHpos_AD_F2_TL	6846839	5916935	7608428	7439716	8234603	8616194	8824317	9525889	10001708	10417107	8021013	9689724	9307959	8246208	9248052	9186624	10198483	9482195	9518727	9977585	10512834	10017299	5887969	5822120	9480405	8318606	10150959	8810221
1318	859.538	4.825	[M+H]+	TRUE	FALSE	0.98	0.25	0.83	1		86.0972;0.0622|87.1005;0.0064|110.0223;0.0094|120.9672;0.0373|125.0009;0.0334|184.0746;0.5962|185.0785;0.0668|197.3458;0.0063|208.0001;0.1186|209.0032;0.0096|652.5454;0.0127|674.5261;0.0333|772.5057;0.0078	86.097;0.1429|104.107;0.4759|125.0004;0.1429|184.0739;0.2382	hybrid_search	LPC O-2:0	C10H24NO6P	0.5206		CCOCC(O)COP([O-])(=O)OCC[N+](C)(C)C	CJPBBYQNGXYPEB-UHFFFAOYNA-N	99.71	498307_CSHpos_LA_F5_PON	5744424	8819950	8969663	9084012	9383600	9826786	10948926	9675462	9524052	10558450	13687744	10841764	11346454	10746956	10930321	12656853	10167867	12729642	12648392	12368037	12271349	12766559	11456714	13582442	11249862	13654577	14097695	12994486
1322	1431.1	6.147	[M+H]+	TRUE	FALSE	0.96	0.4	1.6	1		79.0545;0.0056|81.0699;0.0281|83.0856;0.0242|85.1014;0.0035|91.0548;0.0041|93.0703;0.0107|95.0856;0.0298|96.0893;0.0032|97.0926;0.0244|107.0859;0.0091|109.1012;0.0213|111.1171;0.0044|121.1011;0.0169|123.1172;0.0052|135.1169;0.015|149.1319;0.0091|202.9813;0.0091|265.2536;0.0058|266.2859;0.0051|279.2679;0.0055|292.2993;0.0116|305.2847;0.005|308.2926;0.0031|311.259;0.005|313.2717;0.0174|314.2769;0.0…	292.3003;0.1053|339.2896;0.5261|390.2772;0.2633|587.5398;0.1053	hybrid_search	PE O-18:2_18:1	C41H78NO7P	0.5575		CCCCCCCC\C=C/CCCCCCCC(=O)OC(COCCCCCCCC\C=C/C\C=C/CCCCC)COP(O)(=O)OCCN	KTJAFMBXBPVGGI-LTEAFHAINA-N	25	Ding109_MX591366_posCSH_900483-009-097	0	0	0	0	0	0	0	0	0	0	0	0	0	0	0	0	0	0	0	0	0	0	0	0	0	0	0	0
1323	1455.15	5.377	[M+H]+	FALSE	FALSE	0.98	0	0.8	1	1455.1462;22449106|1456.1493;21017230|1457.1528;10989912|1458.1505;5021606|1459.1504;628158	86.0976;0.0658|104.1084;0.01|125.0015;0.0333|184.0762;0.8335|731.6158;0.0573	86.097;0.1429|104.107;0.4759|125.0004;0.1429|184.0739;0.2382	hybrid_search	LPC O-2:0	C10H24NO6P	0.8149		CCOCC(O)COP([O-])(=O)OCC[N+](C)(C)C	CJPBBYQNGXYPEB-UHFFFAOYNA-N	74.14	498307_CSHpos_AD_M4_BG	3703676	4764899	7656349	6837754	8935178	8343959	7579030	8621209	11249171	9821390	10361128	11101257	8607901	9811247	9600044	9494929	9907828	10613847	10544246	11868715	11311236	12547569	7211103	7420343	10508953	10324589	10431322	11950179
1330	734.638	5.499	[M+H]+	TRUE	FALSE	0.98	0	0.5	1		86.0974;0.0792|104.1081;0.0099|125.0012;0.042|184.0751;0.8378|185.079;0.0311	86.097;0.1429|104.107;0.4759|125.0004;0.1429|184.0739;0.2382	hybrid_search	LPC O-2:0	C10H24NO6P	0.8346		CCOCC(O)COP([O-])(=O)OCC[N+](C)(C)C	CJPBBYQNGXYPEB-UHFFFAOYNA-N	68.71	498307_CSHpos_EA_F7_BG	619076	15031150	17008632	16515466	21521010	14483308	12555835	13958398	15588610	17128146	12737623	10187203	11984576	14254791	16379754	12514949	11989927	12723546	19098064	21271578	18386300	14068702	14494743	14305753	13797151	14862447	12291517	17062028
1331	763.656	7.102	[M+H]+	TRUE	FALSE	0.98	0	1.17	1		71.0861;0.057|75.0447;0.0128|81.0705;0.0177|85.1016;0.0537|95.0859;0.0151|97.1017;0.012|99.8901;0.0102|121.085;0.0099|129.2943;0.0101|184.075;0.2242|185.0779;0.0166|201.1902;0.0716|275.4134;0.0104|341.3082;0.1696|342.311;0.1353|370.3398;0.0155|566.5625;0.1461|646.9333;0.0123	184.0739;0.9804|341.305;0.0196	hybrid_search	PC O-18:0	C26H54NO7P	0.5374		CCCCCCCCCC(=O)OC(COCCCCCCCC)COP([O-])(=O)OCC[N+](C)(C)C	LIRQQTBXFZSLII-UHFFFAOYNA-N	97.71	498307_CSHpos_LA_F7_MD	2034257	1836563	3156174	2951395	2791868	3941297	3222096	4113583	3842414	3705375	3830759	3732604	3069196	3340447	3688594	3871636	4073489	3774516	4148318	4208380	3483442	3872057	2009720	1838416	3744907	3716824	3465881	3492888
1334	757.562	5.419	[M+H]+	TRUE	FALSE	0.91	0.2	1.6	1		73.4962;0.0167|86.097;0.1047|95.5153;0.0157|146.9828;0.1526|178.2749;0.0184|184.0749;0.509|201.1898;0.0748|276.7877;0.0196|698.4867;0.0704|722.0854;0.0181	184.0733;0.909|832.6588;0.0455|850.6693;0.0455	hybrid_search	PC 42:5_42:5	C92H164NO8P	0.6175		CC\C=C/C\C=C/C\C=C/C\C=C/C\C=C/CCCCCCCCCCCCCCCCCCCCCCCCCC(=O)OCC(COP([O-])(=O)OCC[N+](C)(C)C)OC(=O)CCCCCCCCCCCCCCCCCCCCCCCCC\C=C/C\C=C/C\C=C/C\C=C/C\C=C/CC	ILLSQAGWUFVEMN-IYICPNJGNA-N	100	498307_CSHpos_AD_F7_CB	8660506	7829487	7831074	7431294	8660662	8883082	8696973	9391407	7684153	9479151	9924857	8633582	9278263	9815837	8866382	7635585	8975190	8179873	9478590	9953205	9368609	8798916	11425875	11839116	8692723	10136460	10330527	8300393
1337	1515.14	4.938	[M+H]+	TRUE	FALSE	0.95	0.38	1.17	1		71.0739;0.007|86.0974;0.0761|98.9854;0.0069|104.1082;0.0102|125.0013;0.0378|184.0759;0.6894|185.0789;0.0412|198.0911;0.0101|732.5624;0.0324|733.5651;0.0288|782.5781;0.0275|783.583;0.0327	86.097;0.1429|104.107;0.4759|125.0004;0.1429|184.0739;0.2382	hybrid_search	LPC O-2:0	C10H24NO6P	0.6374		CCOCC(O)COP([O-])(=O)OCC[N+](C)(C)C	CJPBBYQNGXYPEB-UHFFFAOYNA-N	74.14	498307_CSHpos_AD_F5_HT	3252351	3519768	5064664	6695580	7098810	6300648	6791342	9011471	7500104	8614029	8912389	9581094	8223705	9958317	11747180	9555553	10387317	9942476	10083104	11639829	10133275	9054736	6409467	7956532	8048417	10979705	11288741	10589042
1343	805.565	4.303	[M+H]+	TRUE	FALSE	0.85	0.18	0.27	1		86.0975;0.0765|125.0012;0.0356|184.0761;0.7719|185.0795;0.0986|304.1815;0.0173	86.097;0.1429|104.107;0.4759|125.0004;0.1429|184.0739;0.2382	hybrid_search	LPC O-2:0	C10H24NO6P	0.6526		CCOCC(O)COP([O-])(=O)OCC[N+](C)(C)C	CJPBBYQNGXYPEB-UHFFFAOYNA-N	93.43	498307_CSHpos_AD_M8_OB	2664070	2392932	3875757	5020379	3865768	3975949	4645390	4431641	4522347	4790153	5010350	4871928	3850394	4363863	4476942	5245759	4514723	4989347	3958165	4737512	4314534	4051417	2232709	2519015	4378440	4672027	4394794	4389380
1349	667.678	6.324	[M+H]+	FALSE	FALSE	0.99	0	0.62	1	667.6807;21855238|668.6839;9989054|669.6873;2714031|670.6907;394847	102.1292;0.616|252.2726;0.0187|264.2723;0.255|282.2832;0.0293|530.5387;0.0144|548.5483;0.0666	252.2686;0.1177|264.2686;0.588|282.2791;0.1177|284.2948;0.0589|530.5295;0.0589|548.5401;0.0589	hybrid_search	Cer 18:1;2O/18:0	C36H71NO3	0.7112		CCCCCCCCCCCCCCCCCC(=O)NC(CO)C(O)\C=C\CCCCCCCCCCCCC	VODZWWMEJITOND-OWWNRXNENA-N	99.14	498307_CSHpos_AD_F6_BG	3160239	4663731	5069612	5740336	5320020	6860210	6642910	6497843	7730529	7629929	6318072	8299065	6544806	6888602	7741756	7796955	7773825	7350255	7990236	8094952	7391130	8787833	6676329	6545344	8003527	7953483	8434520	7744644
1350	1683.41	7.54	[M+H]+	TRUE	FALSE	0.99	0	0.71	1		94.7424;0.0244|94.8535;0.0209|201.0522;0.008|486.3463;0.0117|852.7005;0.4732|853.7037;0.4619	164.0083;0.1364|831.7224;0.4543|853.7044;0.2274|951.6813;0.1819	hybrid_search	PE 53:7	C58H102NO8P	0.5455		CCCCCCCCC(=O)OCC(COP(O)(=O)OCCN)OC(=O)CCCCCCCCCCCCCCCCCCCCC\C=C/C\C=C/C\C=C/C\C=C/C\C=C/C\C=C/C\C=C/CC	GZPMJHVGXHJRTK-MQWJUSMANA-N	58.86	498307_CSHpos_EA_F3_PON	0	0	271888	441700	474079	577978	566415	674890	783161	543914	637454	748047	947171	635347	1030960	772954	735266	649434	773627	890276	717092	972450	588584	525308	824577	705622	702449	738410
1352	805.562	4.943	[M+H]+	TRUE	FALSE	0.97	0	1	1		71.0738;0.0099|85.1017;0.0069|86.0971;0.1225|91.055;0.0077|93.0704;0.009|95.0863;0.0125|101.8448;0.0062|107.3721;0.0059|109.1024;0.0083|119.0864;0.008|132.0666;0.0064|146.9827;0.2481|166.8711;0.0065|184.0748;0.0471|190.5615;0.0072|236.0319;0.0076|304.1807;0.0541|313.2745;0.0087|576.9433;0.0066|597.003;0.0074|600.5117;0.0233|611.0497;0.0071|621.4871;0.0379|622.4927;0.1897|655.6645;0.0113|745.4839;…	86.0964;0.05|146.9818;0.2|621.4872;0.2|643.4698;0.3|767.4622;0.25	hybrid_search	PC 38:7	C46H78NO8P	0.7598		CCCCCCCC(=O)OCC(COP([O-])(=O)OCC[N+](C)(C)C)OC(=O)CCCCCCC\C=C/C\C=C/C\C=C/C\C=C/C\C=C/C\C=C/C\C=C/CC	SUXHMUSOGHOWMU-ZDNAGYMQNA-N	99	498307_CSHpos_AD_F7_CB	7299997	5820819	8475836	6909720	7986454	9712443	9777260	8857125	9525027	8838727	9930288	10347841	8830585	10631365	9604495	8679525	9315751	9655108	8972591	11027810	9225719	8682171	11341577	13778356	10359898	8832729	10265896	12777415
1354	735.567	4.875	[M+H]+	FALSE	FALSE	0.94	0.44	0.71	1	735.5703;21746036	86.0974;0.0635|87.1006;0.02|104.1082;0.0061|125.0012;0.0316|127.0056;0.0063|184.0754;0.5157|185.0789;0.19|186.0797;0.1478|187.0834;0.019	184.0733;0.8332|772.5649;0.0417|790.5754;0.0417|832.6587;0.0417|850.6693;0.0417	hybrid_search	PC 42:5_38:7	C88H152NO8P	0.6479		CC\C=C/C\C=C/C\C=C/C\C=C/C\C=C/CCCCCCCCCCCCCCCCCCCCCCCCCC(=O)OCC(COP([O-])(=O)OCC[N+](C)(C)C)OC(=O)CCCCCCCCCCCCCCC\C=C/C\C=C/C\C=C/C\C=C/C\C=C/C\C=C/C\C=C/CC	SZGYXBVGVJYKPT-AZOTUJCMNA-N	23.29	498307_CSHpos_LA_M7_OB	9828800	11783014	15666449	14329357	16759137	19248324	15693207	19196984	16527807	17244874	22351716	19325588	18987088	17657218	17888024	20730648	19199296	17498338	18891192	19293962	19210280	16304778	13552000	14940510	19589564	19524230	18113000	18606348
1360	854.579	4.921	[M+Na]+	FALSE	FALSE	0.92	0	0.75	2	854.5792;21574558|855.0823;250320|855.5831;22879775	71.0762;0.0201|74.6091;0.0043|79.0552;0.0115|81.0707;0.0189|83.0867;0.013|85.1024;0.0033|86.0975;0.1148|88.3861;0.0036|91.0552;0.0143|93.0713;0.0142|94.952;0.006|95.0868;0.0285|97.1025;0.0088|104.6965;0.0021|105.0711;0.0045|107.087;0.0073|109.1026;0.0105|111.1183;0.0029|117.0713;0.0033|119.0867;0.0022|121.1027;0.0044|123.1183;0.0027|125.0011;0.0022|131.0874;0.0045|135.1185;0.0042|137.1349;0.0021|…	86.0964;0.05|146.9818;0.2|577.5185;0.2|599.501;0.3|723.4936;0.25	hybrid_search	PC 34:1	C42H82NO8P	0.7788		CCCCCCCCCC\C=C/CCCCCCCCCCCCCC(=O)OC(COC(=O)CCCCCCC)COP([O-])(=O)OCC[N+](C)(C)C	HINNCFGUVNHVTC-HNENSFHCNA-N	43	498307_CSHpos_LA_F5_PON	450296	2910188	3226495	5660602	1209863	3075723	4142769	6246663	882914	6973231	4600057	6309555	6758405	5390668	6428134	3950969	7031828	7523363	7725400	5707690	4549043	6245186	7078770	7425229	6881139	8094336	6449202	7455310
1368	780.639	6.398	[M+H]+	TRUE	FALSE	0.99	0.11	1	1		79.0551;0.0313|81.0708;0.054|83.0865;0.015|86.7338;0.0042|91.0551;0.0312|93.0709;0.0436|95.0865;0.0448|97.0821;0.0227|105.071;0.0252|107.0867;0.0253|109.1022;0.0206|117.0704;0.0066|119.0869;0.0193|121.1025;0.0282|123.1173;0.0081|131.0871;0.0106|133.1024;0.0196|135.118;0.0184|145.102;0.0092|147.1189;0.0089|149.1332;0.007|161.1333;0.0052|201.1127;0.0043|203.1808;0.0061|294.3188;0.0403|307.3029;0.01…	294.3159;0.1053|389.3052;0.5261|392.2928;0.2633|639.5711;0.1053	hybrid_search	PE O-18:1_22:4	C45H82NO7P	0.6087		CCCCCCCC\C=C/CCCCCCCCOCC(COP(O)(=O)OCCN)OC(=O)CCCCCCCC\C=C/C\C=C/C\C=C/C\C=C/CC	AXKTVZFNYZPELI-GAXXYEEVNA-N	94.43	498307_CSHpos_AD_M7_PON	4201870	4748336	5124091	5774559	5732638	6626567	5620443	6455212	7708896	7902613	7620618	7745576	6132055	7646358	7753241	8959619	7915440	8480900	7915311	9179207	8295118	8432787	6426533	6363522	8507128	7474311	8880003	8029077
1370	251.186	0.515	[M+H]+	FALSE	FALSE	0.96	0	0.75	1	251.1857;21355044|252.1886;2867538|253.1851;325058|254.1858;533153	81.071;0.0239|99.0816;0.0247|102.0921;0.0245|111.2682;0.0231|117.0921;0.6363|123.0814;0.0286|142.9885;0.0242|175.1343;0.0428|198.7724;0.1473|222.944;0.0246	117.0784;0.9523|135.089;0.0477	hybrid_search	MG 2:0	C5H10O4	0.5037		CC(=O)OCC(O)CO	KMZHZAAOEWVPSE-UHFFFAOYNA-N	99.71	Ding150_MX591366_posCSH_900483-012-036	2215175	2364489	753493	861042	772130	939031	884423	1009578	6086993	6351456	749768	846111	5841480	6248716	6606834	7421878	1100622	1253042	4249191	3818855	734978	703451	747425	790707	2694739	3101839	1557975	1578779
1372	827.688	5.796	[M+H]+	TRUE	FALSE	0.99	0	0.88	1		86.0968;0.0203|116.2522;0.0181|130.4968;0.0195|132.947;0.0194|154.2628;0.0199|184.075;0.4358|201.1753;0.0855|262.2554;0.1236|263.2582;0.0903|264.271;0.0197|297.0373;0.0183|403.6984;0.0204|629.6071;0.0736|647.6184;0.0355	184.0733;0.909|848.5961;0.0455|866.6067;0.0455	hybrid_search	PC 44:11_44:11	C96H148NO8P	0.5505		CC\C=C/C\C=C/C\C=C/C\C=C/C\C=C/C\C=C/C\C=C/C\C=C/C\C=C/C\C=C/C\C=C/CCCCCCCCCC(=O)OCC(COP([O-])(=O)OCC[N+](C)(C)C)OC(=O)CCCCCCCCC\C=C/C\C=C/C\C=C/C\C=C/C\C=C/C\C=C/C\C=C/C\C=C/C\C=C/C\C=C/C\C=C/CC	CHWHOJRJZULXRO-SZNLVTJWNA-N	86.86	498307_CSHpos_LA_F5_PON	3400914	3859442	5321222	5518697	5654522	5788751	7042478	5039283	7583392	6496844	7677084	7494043	6186374	6217920	7055656	6833435	7339994	6467802	6889064	7576402	6275049	7280419	5083890	4748682	6945864	7026754	7441078	6213987
[truncated: 2,422 more rows]
[truncated: 674 more columns]
