# Supplementary material for: MassCube improves accuracy for metabolomics data processing from raw files to phenotype classifiers
Source: Nat Commun. 2025 Jul 1;16:5487. doi: 10.1038/s41467-025-60640-5 (PMC12216001; doi:10.1038/s41467-025-60640-5)
Supplement: Supplementary file 4 — Source Data [file 41467_2025_60640_MOESM4_ESM.zip › Source Data/Fig2_data_simulation_raw_results/Suppplementary_table_4_simulated_data_MSDIAL_features.txt]

PeakID	Title	Scans	RT left(min)	RT (min)	RT right (min)	Precursor m/z	Height	Area	Model masses	Adduct	Isotope	Comment	Reference RT	Reference m/z	Formula	Ontology	InChIKey	SMILES	Annotation tag (VS1.0)	RT matched	m/z matched	MS/MS matched	RT similarity	Dot product	Reverse dot product	Fragment presence %	Total score	S/N	MS1 isotopes	MSMS spectrum
0	Unknown	51	0.08656666	0.2053333	0.2647167	3898.8	2110.76000976563	9409.8544921875	null	[M-H]-	M + 0		null	null	null	null	null	null	999	False	False	False	null	null	null	null	null	42.2152	3898.8:5335
1	Unknown	60	0.05923333	0.2392	0.29855	3619.6	3070.90014648438	15556.5419921875	null	[M-H]-	M + 0		null	null	null	null	null	null	999	False	False	False	null	null	null	null	null	61.418	3619.6:10963
2	Unknown	60	0.05923333	0.2392	0.4108	4142.9	2420.97998046875	15294.310546875	null	[M-H]-	M + 0		null	null	null	null	null	null	999	False	False	False	null	null	null	null	null	48.4196	4142.9:7802
3	Unknown	65	0.05923333	0.2582	0.33005	3270	4120.2255859375	23477.974609375	null	[M-H]-	M + 0		null	null	null	null	null	null	999	False	False	False	null	null	null	null	null	82.40451	3270:9973
4	Unknown	67	0.05923333	0.2647167	0.3704	3665.5	7568.388671875	42144.171875	null	[M-H]-	M + 0		null	null	null	null	null	null	999	False	False	False	null	null	null	null	null	151.3678	3665.5:8707 3669.7:0
5	Unknown	67	0.05923333	0.2647167	0.40425	3868.5	7823.35546875	64892.07421875	null	[M-H]-	M + 0		null	null	null	null	null	null	999	False	False	False	null	null	null	null	null	156.4671	3868.5:17919 3871.7:4349
6	Unknown	74	0.08656666	0.2920333	0.3977333	3070.7	2662.36450195313	17919.318359375	null	[M-H]-	M + 0		null	null	null	null	null	null	999	False	False	False	null	null	null	null	null	53.24729	3070.7:7131
7	Unknown	74	0.05923333	0.2920333	0.3704	3934.7	9855.6865234375	61614.8671875	null	[M-H]-	M + 0		null	null	null	null	null	null	999	False	False	False	null	null	null	null	null	197.1137	3934.7:25610
8	Unknown	74	0.08656666	0.2920333	0.3704	4159.3	5137.89453125	27230.037109375	null	[M-H]-	M + 0		null	null	null	null	null	null	999	False	False	False	null	null	null	null	null	102.7579	4159.3:10928
9	Unknown	76	0.01121667	0.29855	0.3977333	3884	5161.06201171875	39378.40234375	null	[M-H]-	M + 0		null	null	null	null	null	null	999	False	False	False	null	null	null	null	null	103.2212	3884:11129
10	Unknown	84	0.1204167	0.33005	0.40425	3309.9	5382.0849609375	34758.5546875	null	[M-H]-	M + 0		null	null	null	null	null	null	999	False	False	False	null	null	null	null	null	107.6417	3309.9:6575
11	Unknown	84	0.08656666	0.33005	0.4108	3316.8	2602.17456054688	24391.892578125	null	[M-H]-	M + 0		null	null	null	null	null	null	999	False	False	False	null	null	null	null	null	52.04349	3316.8:4722
12	Unknown	84	0.08656666	0.33005	0.4363167	3871.7	5053.8828125	32795.23046875	null	[M-H]-	M + 0		null	null	null	null	null	null	999	False	False	False	null	null	null	null	null	101.0777	3871.7:8579
13	Unknown	84	0.1204167	0.33005	0.4298	4081.1	2376.59057617188	15187.0205078125	null	[M-H]-	M + 0		null	null	null	null	null	null	999	False	False	False	null	null	null	null	null	47.53181	4081.1:7314
14	Unknown	86	0.1204167	0.3365667	0.4298	1730.7	3915.53247070313	25783.95703125	null	[M-H]-	M + 0		null	null	null	null	null	null	999	False	False	False	null	null	null	null	null	78.31065	1730.7:4778 1731:0
15	Unknown	86	0.08656666	0.3365667	0.4108	3325.1	5487.3720703125	33612.32421875	null	[M-H]-	M + 0		null	null	null	null	null	null	999	False	False	False	null	null	null	null	null	109.7474	3325.1:10721 3326.6:0
16	Unknown	93	0.1714833	0.3638833	0.4108	2334.5	9064.365234375	50500.80078125	null	[M-H]-	M + 0		null	null	null	null	null	null	999	False	False	False	null	null	null	null	null	181.2873	2334.5:8712 2338:0 2338.2:7897
17	Unknown	93	0.1204167	0.3638833	0.4298	3139.1	9539.7763671875	64011.16796875	null	[M-H]-	M + 0		null	null	null	null	null	null	999	False	False	False	null	null	null	null	null	190.7955	3139.1:12512
18	Unknown	93	0.1204167	0.3638833	0.4298	3868.1	3412.01928710938	19331.109375	null	[M-H]-	M + 0		null	null	null	null	null	null	999	False	False	False	null	null	null	null	null	68.24039	3868.1:2048 3868.5:0 3871.7:0
19	Unknown	95	0.2392	0.3704	0.4108	2206.8	3506.16088867188	14788.0888671875	null	[M-H]-	M + 0		null	null	null	null	null	null	999	False	False	False	null	null	null	null	null	70.12322	2206.8:7443 2208.5:0
20	Unknown	95	0.1204167	0.3704	0.4785	3021	3793.146484375	30301.052734375	null	[M-H]-	M + 0		null	null	null	null	null	null	999	False	False	False	null	null	null	null	null	75.86293	3021:8376
21	Unknown	102	0.1269333	0.3977333	0.4850167	3148	12178.16015625	84845.9921875	null	[M-H]-	M + 0		null	null	null	null	null	null	999	False	False	False	null	null	null	null	null	243.5632	3148:26816
22	Unknown	104	0.2392	0.40425	0.5823833	2750.7	88561.0859375	674548.625	null	[M-H]-	M + 0		null	null	null	null	null	null	999	False	False	False	null	null	null	null	null	1755.411	2750.7:103934
23	Unknown	104	0.3365667	0.40425	0.4363167	3669.7	5785.52685546875	23050.474609375	null	[M-H]-	M + 0		null	null	null	null	null	null	999	False	False	False	null	null	null	null	null	81.46549	3669.7:20603 3671.6:1309
24	Unknown	104	0.1821667	0.40425	0.5295333	3694.2	6715.12158203125	31741.15625	null	[M-H]-	M + 0		null	null	null	null	null	null	999	False	False	False	null	null	null	null	null	134.3024	3694.2:16081
25	Unknown	104	0.21185	0.40425	0.4553333	3807.6	1936.09191894531	9035.5302734375	null	[M-H]-	M + 0		null	null	null	null	null	null	999	False	False	False	null	null	null	null	null	38.72184	3807.6:4803 3809.9:0
26	Unknown	104	0.2053333	0.40425	0.4553333	3858.2	2646.96264648438	16320.2666015625	null	[M-H]-	M + 0		null	null	null	null	null	null	999	False	False	False	null	null	null	null	null	52.93925	3858.2:6366 3860.4:9511
27	Unknown	106	0.01121667	0.4108	0.6037334	2647.1	88554.578125	671819.8125	null	[M-2H]2-	M + 0	similar chromatogram in higher mz_28; similar chromatogram in higher mz_22	null	null	null	null	null	null	999	False	False	False	null	null	null	null	null	1771.092	2647.1:100000 2647.7:57134 2649.6:12504
28	Unknown	106	0.01121667	0.4108	0.6037334	2678.9	88554.578125	671760.6875	null	[M-H]-	M + 0		null	null	null	null	null	null	999	False	False	False	null	null	null	null	null	1771.092	2678.9:100000
29	Unknown	106	0.01121667	0.4108	0.6037334	2756.2	89595.4921875	704485.8125	null	[M-H]-	M + 0		null	null	null	null	null	null	999	False	False	False	null	null	null	null	null	1791.91	2756.2:103874
30	Unknown	106	0.3638833	0.4108	0.4785	3647.8	7929.17724609375	32870.24609375	null	[M-H]-	M + 0		null	null	null	null	null	null	999	False	False	False	null	null	null	null	null	114.7752	3647.8:24526
31	Unknown	106	0.33005	0.4108	0.4785	4093.4	3580.27783203125	19558.978515625	null	[M-H]-	M + 0		null	null	null	null	null	null	999	False	False	False	null	null	null	null	null	62.54582	4093.4:4943
32	Unknown	111	0.01121667	0.4298	0.5889	2383.7	88539.0859375	670143.1875	null	[M-H]-	M + 0	similar chromatogram in higher mz_33; similar chromatogram in higher mz_34; similar chromatogram in higher mz_35; similar chromatogram in higher mz_36	null	null	null	null	null	null	999	False	False	False	null	null	null	null	null	1770.782	2383.7:100000
33	Unknown	111	0.21185	0.4298	0.5823833	2601.1	88364.265625	674189.1875	null	[M-H]-	M + 0	similar chromatogram in higher mz_37	null	null	null	null	null	null	999	False	False	False	null	null	null	null	null	1750.665	2601.1:91624
34	Unknown	111	0.01121667	0.4298	0.5889	2686.8	88919.7109375	676542.4375	null	[M-H]-	M + 0		null	null	null	null	null	null	999	False	False	False	null	null	null	null	null	1778.394	2686.8:99118
35	Unknown	111	0.01121667	0.4298	0.62925	2788.5	86495.578125	685944.5625	null	[M-H]-	M + 0		null	null	null	null	null	null	999	False	False	False	null	null	null	null	null	1729.912	2788.5:93784 2792.9:14435
36	Unknown	111	0.2920333	0.4298	0.5889	2849.3	96355.0703125	684616.875	null	[M-H]-	M + 0		null	null	null	null	null	null	999	False	False	False	null	null	null	null	null	1898.028	2849.3:112072
37	Unknown	111	0.1608	0.4298	0.5295333	3322.2	4716.953125	35870.390625	null	[M-H]-	M + 0		null	null	null	null	null	null	999	False	False	False	null	null	null	null	null	94.33907	3322.2:9325 3325.1:0 3326.6:5430
38	Unknown	111	0.2053333	0.4298	0.5295333	3526.4	1346.80993652344	7582.421875	null	[M-H]-	M + 0		null	null	null	null	null	null	999	False	False	False	null	null	null	null	null	26.9362	3526.4:2773
39	Unknown	111	0.1542667	0.4298	0.4850167	3616.9	6191.255859375	39176.84375	null	[M-H]-	M + 0		null	null	null	null	null	null	999	False	False	False	null	null	null	null	null	123.8251	3616.9:11881 3619.3:0 3619.6:0
40	Unknown	111	0.2053333	0.4298	0.5123333	3841.9	2363.64233398438	15930.3515625	null	[M-H]-	M + 0		null	null	null	null	null	null	999	False	False	False	null	null	null	null	null	47.27285	3841.9:4399 3845.6:0
41	Unknown	113	0.01121667	0.4363167	0.5889	2119.5	88591.78125	675168.875	null	[M-H]-	M + 0		null	null	null	null	null	null	999	False	False	False	null	null	null	null	null	1771.836	2119.5:100000 2122.6:8
42	Unknown	113	0.05923333	0.4363167	0.5889	2158.5	86365.59375	664550.8125	null	[M-H]-	M + 0		null	null	null	null	null	null	999	False	False	False	null	null	null	null	null	1727.312	2158.5:98349 2160.7:5936
43	Unknown	113	0.2647167	0.4363167	0.6037334	2264.6	82050.203125	662790.1875	null	[M-H]-	M + 0		null	null	null	null	null	null	999	False	False	False	null	null	null	null	null	1562.94	2264.5:60289 2264.6:101856 2266.1:0 2268.4:110960
44	Unknown	113	0.2647167	0.4363167	0.6037334	2268.4	91432.3984375	672995.3125	null	[M-H]-	M + 0		null	null	null	null	null	null	999	False	False	False	null	null	null	null	null	1794.773	2268.4:110960
45	Unknown	113	0.01121667	0.4363167	0.62925	2733.8	91468.03125	700909.5625	null	[M-H]-	M + 0		null	null	null	null	null	null	999	False	False	False	null	null	null	null	null	1829.361	2733.8:106115 2734.3:0
46	Unknown	113	0.29855	0.4363167	0.62925	2873.7	93097.171875	761857.75	null	[M-H]-	M + 0		null	null	null	null	null	null	999	False	False	False	null	null	null	null	null	1851.566	2873.7:93861
47	Unknown	113	0.2647167	0.4363167	0.5123333	3333.9	3346.95288085938	14186.6005859375	null	[M-H]-	M + 0		null	null	null	null	null	null	999	False	False	False	null	null	null	null	null	66.93906	3333.9:7028
48	Unknown	118	0.01121667	0.4553333	0.6037334	2108	88591.78125	680020.4375	null	[M-H]-	M + 0	similar chromatogram in higher mz_49; similar chromatogram in higher mz_50; similar chromatogram in higher mz_51; similar chromatogram in higher mz_52; similar chromatogram in higher mz_53	null	null	null	null	null	null	999	False	False	False	null	null	null	null	null	1771.836	2108:100000 2111:2526
49	Unknown	118	0.05923333	0.4553333	0.6037334	2155.9	88341.75	686344.375	null	[M-H]-	M + 0		null	null	null	null	null	null	999	False	False	False	null	null	null	null	null	1766.835	2155.9:98692 2158.4:2907 2158.5:93626 2160.7:10541
50	Unknown	118	0.2920333	0.4553333	0.6037334	2164.2	88494.1328125	683696.8125	null	[M-H]-	M + 0		null	null	null	null	null	null	999	False	False	False	null	null	null	null	null	1742.935	2164.2:95904
51	Unknown	118	0.2647167	0.4553333	0.5889	2245.6	90094.1640625	702324.5625	null	[M-H]-	M + 0		null	null	null	null	null	null	999	False	False	False	null	null	null	null	null	1784.735	2245.6:102373
52	Unknown	118	0.01121667	0.4553333	0.61025	2403.1	88539.0859375	675308.25	null	[M-H]-	M + 0		null	null	null	null	null	null	999	False	False	False	null	null	null	null	null	1770.782	2403.1:100000 2404.8:204
53	Unknown	118	0.01121667	0.4553333	0.6631	2576.8	84446.203125	737920.3125	null	[M-H]-	M + 0		null	null	null	null	null	null	999	False	False	False	null	null	null	null	null	1688.924	2576.8:97497 2581.4:41419
54	Unknown	118	0.01121667	0.4553333	0.6357667	2647.7	88554.578125	677794.5	null	[M-2H]2-	M + 1	isotope of 27	null	null	null	null	null	null	999	False	False	False	null	null	null	null	null	1771.092	2647.7:100000 2649.6:57134
55	Unknown	118	0.3977333	0.4553333	0.5295333	3624.5	6634.71240234375	30816.4453125	null	[M-H]-	M + 0		null	null	null	null	null	null	999	False	False	False	null	null	null	null	null	128.6545	3624.5:11572 3625.5:13721
56	Unknown	118	0.29855	0.4553333	0.5485333	3665.2	2911.97778320313	16094.2099609375	null	[M-H]-	M + 0		null	null	null	null	null	null	999	False	False	False	null	null	null	null	null	58.23956	3665.2:8492 3665.5:2738 3669.7:13964
57	Unknown	118	0.2582	0.4553333	0.5889	4153.5	8506.634765625	39570.1328125	null	[M-H]-	M + 0		null	null	null	null	null	null	999	False	False	False	null	null	null	null	null	170.1327	4153.5:23037 4156.1:10387
58	Unknown	124	0.01121667	0.4785	0.6037334	1859.3	88515.2421875	682136.6875	null	[M-H]-	M + 0		null	null	null	null	null	null	999	False	False	False	null	null	null	null	null	1770.305	1859:1548 1859.3:100000
59	Unknown	124	0.2647167	0.4785	0.6037334	2010.4	91022.890625	698854.75	null	[M-H]-	M + 0		null	null	null	null	null	null	999	False	False	False	null	null	null	null	null	1773.482	2010.2:0 2010.4:113122 2011.1:0 2012.4:249
60	Unknown	124	0.2647167	0.4785	0.5889	2035.1	92221.5234375	726564.3125	null	[M-H]-	M + 0		null	null	null	null	null	null	999	False	False	False	null	null	null	null	null	1836.221	2035.1:98144
61	Unknown	124	0.01121667	0.4785	0.62925	2128.4	88591.78125	682893.125	null	[M-H]-	M + 0		null	null	null	null	null	null	999	False	False	False	null	null	null	null	null	1771.836	2128.4:100000 2130.1:31 2130.6:2526
62	Unknown	124	0.29855	0.4785	0.5889	2306.7	100070.734375	750974.875	null	[M-H]-	M + 0		null	null	null	null	null	null	999	False	False	False	null	null	null	null	null	1967.67	2306.7:113827
63	Unknown	124	0.33005	0.4785	0.6037334	2348.3	83763.6015625	641094.875	null	[M-H]-	M + 0		null	null	null	null	null	null	999	False	False	False	null	null	null	null	null	1638.892	2348.3:100181
64	Unknown	124	0.1204167	0.4785	0.62925	2607.3	90799.9296875	741798.25	null	[M-H]-	M + 0		null	null	null	null	null	null	999	False	False	False	null	null	null	null	null	1815.999	2607.3:92879
65	Unknown	124	0.40425	0.4785	0.5295333	3034.7	2101.96801757813	9701.6884765625	null	[M-H]-	M + 0		null	null	null	null	null	null	999	False	False	False	null	null	null	null	null	39.25018	3034.7:3779 3034.8:0 3036:0
66	Unknown	124	0.3704	0.4785	0.5485333	3579.9	3903.6015625	26402.166015625	null	[M-H]-	M + 0		null	null	null	null	null	null	999	False	False	False	null	null	null	null	null	66.98969	3579.9:6091
67	Unknown	124	0.2582	0.4785	0.5823833	3592.7	5303.34716796875	36072.17578125	null	[M-H]-	M + 0		null	null	null	null	null	null	999	False	False	False	null	null	null	null	null	106.0669	3592.7:8969
68	Unknown	124	0.2582	0.4785	0.5485333	3657.1	7687.72509765625	57692.34765625	null	[M-H]-	M + 0		null	null	null	null	null	null	999	False	False	False	null	null	null	null	null	153.7545	3657.1:7290
69	Unknown	126	0.3365667	0.4850167	0.6037334	1745.3	91376.8125	713149.5	null	[M-H]-	M + 0	similar chromatogram in higher mz_58; similar chromatogram in higher mz_70; similar chromatogram in higher mz_71; similar chromatogram in higher mz_59; similar chromatogram in higher mz_61; similar chromatogram in higher mz_73; similar chromatogram in higher mz_74; similar chromatogram in higher mz_76; similar chromatogram in higher mz_77; similar chromatogram in higher mz_62; similar chromatogra…	null	null	null	null	null	null	999	False	False	False	null	null	null	null	null	1753.069	1745.3:102623
70	Unknown	126	0.2920333	0.4850167	0.61025	1966.2	88117.984375	686548.25	null	[M-H]-	M + 0		null	null	null	null	null	null	999	False	False	False	null	null	null	null	null	1717.052	1966.2:99323
71	Unknown	126	0.09308334	0.4850167	0.61025	1999.5	90134.6796875	694269.8125	null	[M-H]-	M + 0		null	null	null	null	null	null	999	False	False	False	null	null	null	null	null	1802.694	1999.5:99878
72	Unknown	126	0.33005	0.4850167	0.61025	2042.5	79869.3359375	659131.25	null	[M-H]-	M + 0		null	null	null	null	null	null	999	False	False	False	null	null	null	null	null	1473.563	2042.5:94889 2044.4:84189 2044.5:69736
73	Unknown	126	0.2647167	0.4850167	0.62925	2208.5	83786.9140625	664987.875	null	[M-H]-	M + 0		null	null	null	null	null	null	999	False	False	False	null	null	null	null	null	1657.689	2208.5:93062
74	Unknown	126	0.2582	0.4850167	0.61025	2227.4	89159	703923.875	null	[M-H]-	M + 0		null	null	null	null	null	null	999	False	False	False	null	null	null	null	null	1776.47	2227.4:102271
75	Unknown	126	0.3365667	0.4850167	0.62925	2264.5	88824.40625	672413.0625	null	[M-H]-	M + 0		null	null	null	null	null	null	999	False	False	False	null	null	null	null	null	1731.755	2264.5:98889 2264.6:57085 2266.1:3061 2268.4:71017
76	Unknown	126	0.05923333	0.4850167	0.61025	2290.1	83230.5234375	664447.3125	null	[M-H]-	M + 0		null	null	null	null	null	null	999	False	False	False	null	null	null	null	null	1664.61	2290.1:81760
77	Unknown	126	0.33005	0.4850167	0.62925	2296.9	94337.671875	748503.6875	null	[M-H]-	M + 0		null	null	null	null	null	null	999	False	False	False	null	null	null	null	null	1885.865	2296.9:116399
78	Unknown	126	0.05923333	0.4850167	0.6357667	2371	88539.0859375	678927.5625	null	[M-H]-	M + 0		null	null	null	null	null	null	999	False	False	False	null	null	null	null	null	1770.782	2371:100000
79	Unknown	126	0.05923333	0.4850167	0.6357667	2423.8	88486.8203125	693447.5	null	[M-H]-	M + 0		null	null	null	null	null	null	999	False	False	False	null	null	null	null	null	1769.736	2423.8:99775 2426.5:31494 2426.8:409
80	Unknown	126	0.01121667	0.4850167	0.6904333	2659.2	88554.578125	678891.5625	null	[M-H]-	M + 0		null	null	null	null	null	null	999	False	False	False	null	null	null	null	null	1771.092	2659.2:100000 2661.3:76601
81	Unknown	126	0.05923333	0.4850167	0.6904333	2694.2	87780.3671875	670847.9375	null	[M-H]-	M + 0		null	null	null	null	null	null	999	False	False	False	null	null	null	null	null	1755.607	2694.2:99038
82	Unknown	126	0.01121667	0.4850167	0.6904333	2729.2	89010.140625	699469	null	[M-H]-	M + 0		null	null	null	null	null	null	999	False	False	False	null	null	null	null	null	1780.203	2729.2:104166 2733.8:70058
83	Unknown	133	0.05923333	0.5123333	0.61025	1566.8	88676.1640625	688619.4375	null	[M-H]-	M + 0		null	null	null	null	null	null	999	False	False	False	null	null	null	null	null	1773.523	1566.8:100000 1571:29
84	Unknown	133	0.05923333	0.5123333	0.62925	1588.8	88656.7109375	696462.75	null	[M-H]-	M + 0		null	null	null	null	null	null	999	False	False	False	null	null	null	null	null	1773.134	1588.8:100000 1589.8:100000
85	Unknown	133	0.05923333	0.5123333	0.62925	1589.8	88656.7109375	696462.75	null	[M-H]-	M + 1	isotope of 84	null	null	null	null	null	null	999	False	False	False	null	null	null	null	null	1773.134	1589.8:100000
86	Unknown	133	0.3365667	0.5123333	0.5889	1700.4	87654.25	682292.125	null	[M-H]-	M + 0		null	null	null	null	null	null	999	False	False	False	null	null	null	null	null	1735.127	1700.4:102426 1701.8:40943
87	Unknown	133	0.01121667	0.5123333	0.6631	1740.8	92020.3203125	747555.75	null	[M-H]-	M + 0		null	null	null	null	null	null	999	False	False	False	null	null	null	null	null	1840.406	1740.8:105794 1744.1:68374 1744.5:59202 1745.3:96318
88	Unknown	133	0.09308334	0.5123333	0.6037334	1924.6	87695.8515625	689933.875	null	[M-H]-	M + 0		null	null	null	null	null	null	999	False	False	False	null	null	null	null	null	1753.917	1924.6:95865 1928.6:0
89	Unknown	133	0.1204167	0.5123333	0.62925	1954.3	88378	688511.75	null	[M-H]-	M + 0		null	null	null	null	null	null	999	False	False	False	null	null	null	null	null	1767.56	1954.3:103472
90	Unknown	133	0.05923333	0.5123333	0.6631	2136.1	88591.78125	676924.9375	null	[M-H]-	M + 0		null	null	null	null	null	null	999	False	False	False	null	null	null	null	null	1771.836	2136.1:100000 2140.4:0
91	Unknown	133	0.3704	0.5123333	0.62925	2338.2	88074.6640625	664600.6875	null	[M-H]-	M + 0		null	null	null	null	null	null	999	False	False	False	null	null	null	null	null	1683.527	2338:33634 2338.2:98768
92	Unknown	133	0.33005	0.5123333	0.6631	2525	87458.15625	695397.0625	null	[M-H]-	M + 0		null	null	null	null	null	null	999	False	False	False	null	null	null	null	null	1715.689	2525:92373
93	Unknown	133	0.33005	0.5123333	0.6631	2550.5	93862.640625	719212.4375	null	[M-H]-	M + 0		null	null	null	null	null	null	999	False	False	False	null	null	null	null	null	1835.682	2550.5:100760 2551.8:27363
94	Unknown	133	0.01121667	0.5123333	0.69695	2599.5	90432.7890625	714338.625	null	[M-H]-	M + 0		null	null	null	null	null	null	999	False	False	False	null	null	null	null	null	1808.656	2599.5:111223 2601.1:23083 2602.9:990
95	Unknown	133	0.05923333	0.5123333	0.69695	2649.6	88554.578125	674562.1875	null	[M-H]-	M + 0		null	null	null	null	null	null	999	False	False	False	null	null	null	null	null	1771.092	2649.6:100000
96	Unknown	133	0.05923333	0.5123333	0.6904333	2704.6	87404.6796875	669122.0625	null	[M-H]-	M + 0		null	null	null	null	null	null	999	False	False	False	null	null	null	null	null	1748.094	2704.6:98655
97	Unknown	135	0.29855	0.51885	0.6631	2044.4	92491.0234375	762330.4375	null	[M-H]-	M + 0		null	null	null	null	null	null	999	False	False	False	null	null	null	null	null	1802.496	2044.4:97669 2044.5:94620 2048:48734
98	Unknown	135	0.3704	0.51885	0.6904333	2353.8	88240.7890625	712069.4375	null	[M-H]-	M + 0		null	null	null	null	null	null	999	False	False	False	null	null	null	null	null	1685.611	2353.6:0 2353.8:95356 2354.4:27914 2358.5:0
99	Unknown	135	0.05923333	0.51885	0.6904333	2408.8	88539.0859375	670934.1875	null	[M-H]-	M + 0		null	null	null	null	null	null	999	False	False	False	null	null	null	null	null	1770.782	2408.8:100000
100	Unknown	135	0.05923333	0.51885	0.7076167	2581.4	92218.7890625	776751.8125	null	[M-H]-	M + 0		null	null	null	null	null	null	999	False	False	False	null	null	null	null	null	1844.376	2581.4:93080
101	Unknown	135	0.05923333	0.51885	0.7076167	2643.5	88554.578125	668180.375	null	[M-H]-	M + 0		null	null	null	null	null	null	999	False	False	False	null	null	null	null	null	1771.092	2643.5:100000 2645:92315 2647.1:8842 2647.7:47409
102	Unknown	135	0.05923333	0.51885	0.7076167	2661.3	88554.578125	668140.0625	null	[M-H]-	M + 0		null	null	null	null	null	null	999	False	False	False	null	null	null	null	null	1771.092	2661.3:100000
103	Unknown	135	0.1204167	0.51885	0.7076167	2812.9	86728.6953125	698675.1875	null	[M-H]-	M + 0		null	null	null	null	null	null	999	False	False	False	null	null	null	null	null	1734.574	2812.9:95057
104	Unknown	135	0.2920333	0.51885	0.61025	3870.2	7000.77978515625	45192.46875	null	[M-H]-	M + 0		null	null	null	null	null	null	999	False	False	False	null	null	null	null	null	140.0156	3870.2:10433 3871.7:23447 3874.3:7053
105	Unknown	138	0.05923333	0.5295333	0.6631	1843.6	88515.5546875	669994.25	null	[M-H]-	M + 0		null	null	null	null	null	null	999	False	False	False	null	null	null	null	null	1770.311	1843.5:3768 1843.6:100000
106	Unknown	138	0.29855	0.5295333	0.6357667	1988.6	88740.9765625	642526.6875	null	[M-H]-	M + 0	similar chromatogram in higher mz_107; similar chromatogram in higher mz_97; similar chromatogram in higher mz_108; similar chromatogram in higher mz_98; similar chromatogram in higher mz_99; similar chromatogram in higher mz_109; similar chromatogram in higher mz_110; similar chromatogram in higher mz_101; similar chromatogram in higher mz_111; similar chromatogram in higher mz_102; similar chro…	null	null	null	null	null	null	999	False	False	False	null	null	null	null	null	1761.071	1988.6:103742
107	Unknown	138	0.3365667	0.5295333	0.6631	2019.7	88085.6640625	701721.4375	null	[M-H]-	M + 0	similar chromatogram in higher mz_96	null	null	null	null	null	null	999	False	False	False	null	null	null	null	null	1690.645	2019.7:98631
108	Unknown	138	0.3977333	0.5295333	0.6631	2044.5	85515.5390625	662378.625	null	[M-H]-	M + 0		null	null	null	null	null	null	999	False	False	False	null	null	null	null	null	1706.678	2044.4:97144 2044.5:88763 2048:89937
109	Unknown	138	0.3704	0.5295333	0.6904333	2414.1	87239.6015625	654771.3125	null	[M-H]-	M + 0		null	null	null	null	null	null	999	False	False	False	null	null	null	null	null	1727.028	2414.1:98634 2414.7:2739
110	Unknown	138	0.08656666	0.5295333	0.7141333	2490.8	90490.7890625	712868.1875	null	[M-H]-	M + 0		null	null	null	null	null	null	999	False	False	False	null	null	null	null	null	1809.816	2490.8:96296 2491.9:13062
111	Unknown	138	0.08656666	0.5295333	0.7141333	2645	88554.578125	661257.375	null	[M-H]-	M + 0		null	null	null	null	null	null	999	False	False	False	null	null	null	null	null	1771.092	2645:100000 2647.1:4082 2647.7:30134 2649.6:85220
112	Unknown	138	0.4363167	0.5295333	0.5889	3321.1	4401.46142578125	22937.2734375	null	[M-H]-	M + 0		null	null	null	null	null	null	999	False	False	False	null	null	null	null	null	66.42831	3321.1:10392 3322.2:0 3325.1:12237
113	Unknown	143	0.40425	0.5485333	0.62925	1603.9	89578.4921875	642544.875	null	[M-H]-	M + 0		null	null	null	null	null	null	999	False	False	False	null	null	null	null	null	1757.479	1603.9:103624
114	Unknown	143	0.3638833	0.5485333	0.6904333	1731	84418.375	686362.6875	null	[M-H]-	M + 1	isotope of 187	null	null	null	null	null	null	999	False	False	False	null	null	null	null	null	1662.833	1730.7:70921 1731:98028
115	Unknown	143	0.3704	0.5485333	0.6631	1744.1	86429.140625	715674.8125	null	[M-H]-	M + 0		null	null	null	null	null	null	999	False	False	False	null	null	null	null	null	1616.92	1744.1:106979 1744.5:100624 1745.3:49277
116	Unknown	143	0.4108	0.5485333	0.6904333	1744.5	89483.2734375	713167.8125	null	[M-H]-	M + 0	similar chromatogram in higher mz_118; similar chromatogram in higher mz_137; similar chromatogram in higher mz_120; similar chromatogram in higher mz_121; similar chromatogram in higher mz_122; similar chromatogram in higher mz_123; similar chromatogram in higher mz_139; similar chromatogram in higher mz_124; similar chromatogram in higher mz_140; similar chromatogram in higher mz_125; similar c…	null	null	null	null	null	null	999	False	False	False	null	null	null	null	null	1734.326	1744.1:106979 1744.5:100624 1745.3:49277
117	Unknown	143	0.4108	0.5485333	0.62925	1757.8	92431.3046875	657978.625	null	[M-H]-	M + 0		null	null	null	null	null	null	999	False	False	False	null	null	null	null	null	1754.899	1757.8:111877
118	Unknown	143	0.08656666	0.5485333	0.6904333	1867.2	88515.0546875	662960	null	[M-H]-	M + 0		null	null	null	null	null	null	999	False	False	False	null	null	null	null	null	1770.301	1867.2:100000 1872.1:2498
119	Unknown	143	0.1204167	0.5485333	0.6631	2079.9	91292.5234375	719115.1875	null	[M-H]-	M + 0		null	null	null	null	null	null	999	False	False	False	null	null	null	null	null	1825.85	2079.9:107933 2082.1:0
120	Unknown	143	0.08656666	0.5485333	0.69695	2113.5	88591.78125	656604.125	null	[M-H]-	M + 0		null	null	null	null	null	null	999	False	False	False	null	null	null	null	null	1771.836	2113.5:100000 2117.4:56003
121	Unknown	143	0.1204167	0.5485333	0.69695	2160.7	87391.75	652484.1875	null	[M-H]-	M + 0		null	null	null	null	null	null	999	False	False	False	null	null	null	null	null	1747.835	2160.7:98878 2164.2:18206
122	Unknown	143	0.40425	0.5485333	0.69695	2206.8	89565.84375	666338.8125	null	[M-H]-	M + 0		null	null	null	null	null	null	999	False	False	False	null	null	null	null	null	1750.377	2206.8:103968 2208.5:47303
123	Unknown	143	0.3977333	0.5485333	0.6904333	2242.3	85585.890625	628270.9375	null	[M-H]-	M + 0		null	null	null	null	null	null	999	False	False	False	null	null	null	null	null	1674.355	2242.3:99083 2242.6:9415 2245.6:14554
124	Unknown	143	0.4108	0.5485333	0.69695	2334.5	88989.3515625	667903.3125	null	[M-H]-	M + 0		null	null	null	null	null	null	999	False	False	False	null	null	null	null	null	1683.392	2334.5:96100 2336.6:8231 2337.1:16246 2338:97476 2338.2:59048
125	Unknown	143	0.1204167	0.5485333	0.7076167	2459.8	89070.4765625	665495.375	null	[M-H]-	M + 0		null	null	null	null	null	null	999	False	False	False	null	null	null	null	null	1781.41	2459.8:98901 2461.5:40638 2462.8:14976
126	Unknown	143	0.1542667	0.5485333	0.69695	2519.1	87171.6328125	692089.25	null	[M-H]-	M + 0		null	null	null	null	null	null	999	False	False	False	null	null	null	null	null	1743.433	2519.1:91487 2520.9:0
127	Unknown	143	0.40425	0.5485333	0.6631	2617.3	89485.421875	624813.3125	null	[M-H]-	M + 0		null	null	null	null	null	null	999	False	False	False	null	null	null	null	null	1755.994	2617.3:85914 2617.6:10516
128	Unknown	143	0.1542667	0.5485333	0.73965	2712.7	90484.2578125	660622.875	null	[M-H]-	M + 0		null	null	null	null	null	null	999	False	False	False	null	null	null	null	null	1809.685	2712.7:104526 2717.2:1001
129	Unknown	143	0.1269333	0.5485333	0.7076167	2763	84620.4921875	642793.125	null	[M-H]-	M + 0		null	null	null	null	null	null	999	False	False	False	null	null	null	null	null	1692.41	2763:92039
130	Unknown	143	0.1204167	0.5485333	0.7141333	2792.9	88759.265625	669788.125	null	[M-H]-	M + 0		null	null	null	null	null	null	999	False	False	False	null	null	null	null	null	1775.185	2792.9:105239
131	Unknown	143	0.29855	0.5485333	0.6037334	3234.3	1695.98327636719	10729.2099609375	null	[M-H]-	M + 0		null	null	null	null	null	null	999	False	False	False	null	null	null	null	null	33.91967	3234.3:2202 3236.4:706
132	Unknown	143	0.3638833	0.5485333	0.6037334	3249.7	1688.44934082031	9760.228515625	null	[M-H]-	M + 0		null	null	null	null	null	null	999	False	False	False	null	null	null	null	null	33.76899	3249.7:1838 3251.7:4064 3253.7:70880
133	Unknown	143	0.3365667	0.5485333	0.62925	3274.3	1992.39538574219	11194.4765625	null	[M-H]-	M + 0		null	null	null	null	null	null	999	False	False	False	null	null	null	null	null	39.84791	3274.3:781 3275.2:482 3277.3:0
134	Unknown	143	0.3977333	0.5485333	0.6037334	4241.6	4571.259765625	18822.091796875	null	[M-H]-	M + 0		null	null	null	null	null	null	999	False	False	False	null	null	null	null	null	91.42519	4241.6:13497
135	Unknown	145	0.2582	0.55505	0.6357667	1701.8	91605.109375	662358	null	[M-H]-	M + 0		null	null	null	null	null	null	999	False	False	False	null	null	null	null	null	1823.963	1701.8:97188 1705.8:56759
136	Unknown	145	0.4298	0.55505	0.62925	1756.9	4635.1845703125	20634.076171875	null	[M-H]-	M + 0		null	null	null	null	null	null	999	False	False	False	null	null	null	null	null	92.70369	1756.9:14114 1757.8:99028
137	Unknown	145	0.4298	0.55505	0.69695	2048	88094.4453125	657704.1875	null	[M-H]-	M + 0		null	null	null	null	null	null	999	False	False	False	null	null	null	null	null	1650.927	2048:95414 2048.6:11084 2050.9:11201
138	Unknown	145	0.40425	0.55505	0.69695	2203.7	85351.3828125	613897.9375	null	[M-H]-	M + 1	isotope of 164	null	null	null	null	null	null	999	False	False	False	null	null	null	null	null	1690.493	2203.7:94679 2205:66936 2206.8:97079 2208.5:35326
139	Unknown	145	0.40425	0.55505	0.7141333	2287.9	82969.8046875	600205.125	null	[M-H]-	M + 0		null	null	null	null	null	null	999	False	False	False	null	null	null	null	null	1618.346	2287.9:96670 2290.1:19967
140	Unknown	145	0.1542667	0.55505	0.69695	2338	89382.0234375	654744.375	null	[M-H]-	M + 0		null	null	null	null	null	null	999	False	False	False	null	null	null	null	null	1787.641	2338:97635 2338.2:29906 2341.4:3817
141	Unknown	145	0.1542667	0.55505	0.7141333	2426.5	88450.4140625	658029.9375	null	[M-H]-	M + 0		null	null	null	null	null	null	999	False	False	False	null	null	null	null	null	1769.008	2426.5:98660 2426.8:3539
142	Unknown	145	0.1204167	0.55505	0.7076167	2544.2	90923.765625	691866.875	null	[M-H]-	M + 0		null	null	null	null	null	null	999	False	False	False	null	null	null	null	null	1818.475	2544.2:106092
143	Unknown	145	0.1542667	0.55505	0.7076167	2588.4	91883.359375	716016.3125	null	[M-H]-	M + 0		null	null	null	null	null	null	999	False	False	False	null	null	null	null	null	1837.667	2588.4:100869
144	Unknown	145	0.1204167	0.55505	0.73965	2635.9	88554.578125	652369.6875	null	[M-H]-	M + 0		null	null	null	null	null	null	999	False	False	False	null	null	null	null	null	1771.092	2635.5:23083 2635.9:100000
145	Unknown	152	0.40425	0.5823833	0.6904333	1610.6	87280.90625	667071.875	null	[M-H]-	M + 0		null	null	null	null	null	null	999	False	False	False	null	null	null	null	null	1740.448	1610.6:95699 1615.3:76568
146	Unknown	152	0.4298	0.5823833	0.7141333	1730.7	89675.2890625	695557	null	[M-H]-	M + 1	isotope of 269	null	null	null	null	null	null	999	False	False	False	null	null	null	null	null	1786.41	1730.7:102924 1731:80460
147	Unknown	152	0.3704	0.5823833	0.7076167	2007.6	88760.5078125	672412.9375	null	[M-H]-	M + 0		null	null	null	null	null	null	999	False	False	False	null	null	null	null	null	1746.406	2007.6:98553 2010.2:3944 2010.4:4048 2011.1:11029 2012.4:74729
148	Unknown	152	0.1269333	0.5823833	0.7141333	2090.7	88591.796875	654536.4375	null	[M-H]-	M + 0		null	null	null	null	null	null	999	False	False	False	null	null	null	null	null	1771.836	2090.7:100000 2094.6:987
149	Unknown	152	0.1269333	0.5823833	0.7141333	2111	88591.78125	652942.4375	null	[M-H]-	M + 0		null	null	null	null	null	null	999	False	False	False	null	null	null	null	null	1771.836	2111:100000 2113.5:86363
150	Unknown	152	0.1204167	0.5823833	0.73315	2177	89126.671875	658129	null	[M-H]-	M + 0		null	null	null	null	null	null	999	False	False	False	null	null	null	null	null	1782.533	2177:101516
151	Unknown	152	0.4553333	0.5823833	0.7141333	2354.4	80587.1875	606602.3125	null	[M-H]-	M + 0		null	null	null	null	null	null	999	False	False	False	null	null	null	null	null	1591.271	2354.4:89532 2358.5:35286
152	Unknown	152	0.4108	0.5823833	0.73315	2505.9	88059.90625	651284.4375	null	[M-H]-	M + 0		null	null	null	null	null	null	999	False	False	False	null	null	null	null	null	1721.595	2505.9:102678 2509.3:0
153	Unknown	152	0.1204167	0.5823833	0.73315	2551.8	92744.8984375	659267.5	null	[M-H]-	M + 0		null	null	null	null	null	null	999	False	False	False	null	null	null	null	null	1854.898	2551.8:108322
154	Unknown	152	0.4298	0.5823833	0.7545167	2711.4	88779.4921875	656482.8125	null	[M-H]-	M + 0		null	null	null	null	null	null	999	False	False	False	null	null	null	null	null	1751.707	2711.4:98085 2712.7:87701
155	Unknown	152	0.4298	0.5823833	0.7948833	3253.7	88629.71875	671548	null	[M-H]-	M + 0		null	null	null	null	null	null	999	False	False	False	null	null	null	null	null	1757.819	3253.7:99442
156	Unknown	152	0.4108	0.5823833	0.73965	3898.8	86840.25	656088.875	null	[M-H]-	M + 0		null	null	null	null	null	null	999	False	False	False	null	null	null	null	null	1733.428	3898.8:96362
157	Unknown	152	0.4108	0.5823833	0.73315	4142.9	84981.375	622587.8125	null	[M-H]-	M + 0		null	null	null	null	null	null	999	False	False	False	null	null	null	null	null	1694.433	4142.9:101751
158	Unknown	154	0.1542667	0.5889	0.69695	1554	88715.0625	684085.875	null	[M-H]-	M + 0		null	null	null	null	null	null	999	False	False	False	null	null	null	null	null	1774.301	1554:100000 1557:36309 1558.3:0
159	Unknown	154	0.1821667	0.5889	0.7141333	1948.4	89491.7421875	687145.875	null	[M-H]-	M + 0	similar chromatogram in higher mz_147; similar chromatogram in higher mz_150; similar chromatogram in higher mz_152; similar chromatogram in higher mz_153; similar chromatogram in higher mz_154	null	null	null	null	null	null	999	False	False	False	null	null	null	null	null	1789.835	1948.4:102712 1950:26555 1951:0
160	Unknown	154	0.3977333	0.5889	0.7076167	2059.1	86389.6015625	672851.25	null	[M-H]-	M + 0		null	null	null	null	null	null	999	False	False	False	null	null	null	null	null	1711.84	2059.1:87683 2059.6:0 2059.9:24363 2060.1:0 2062.8:9530
161	Unknown	154	0.40425	0.5889	0.7076167	2069.8	91121.3515625	699273.0625	null	[M-H]-	M + 0		null	null	null	null	null	null	999	False	False	False	null	null	null	null	null	1788.343	2069.8:90719
162	Unknown	154	0.1269333	0.5889	0.73315	2117.4	88591.78125	658329.75	null	[M-H]-	M + 0		null	null	null	null	null	null	999	False	False	False	null	null	null	null	null	1771.836	2117.4:100000 2119.5:1275
163	Unknown	154	0.1204167	0.5889	0.73965	2130.6	88591.78125	658688.5	null	[M-2H]2-	M + 1	isotope of 272	null	null	null	null	null	null	999	False	False	False	null	null	null	null	null	1771.836	2130.6:100000 2133.4:5811
164	Unknown	154	0.4363167	0.5889	0.73315	2202.8	86232.9765625	644291.875	null	[M-H]-	M + 0		null	null	null	null	null	null	999	False	False	False	null	null	null	null	null	1692.051	2202.8:98920 2203.7:82201 2205:101828 2206.8:66316
165	Unknown	154	0.4363167	0.5889	0.73315	2205	86825.3984375	651103.0625	null	[M-H]-	M + 0		null	null	null	null	null	null	999	False	False	False	null	null	null	null	null	1706.329	2205:101828 2206.8:66316 2208.5:9035
166	Unknown	154	0.40425	0.5889	0.73315	2240.5	90114.9921875	691419.8125	null	[M-H]-	M + 0		null	null	null	null	null	null	999	False	False	False	null	null	null	null	null	1779.688	2240.5:105207 2241.3:0 2242.3:67059 2242.6:46856
167	Unknown	154	0.1542667	0.5889	0.73965	2257.4	90106.1640625	652444.9375	null	[M-H]-	M + 0		null	null	null	null	null	null	999	False	False	False	null	null	null	null	null	1802.123	2257.4:112149 2259.3:2069 2260:3798
168	Unknown	154	0.4363167	0.5889	0.73965	3118.6	85179.6953125	671204.375	null	[M-H]-	M + 0		null	null	null	null	null	null	999	False	False	False	null	null	null	null	null	1647.733	3118.6:97262
169	Unknown	154	0.01121667	0.5889	1.357067	3200.6	88753.1015625	659751.1875	null	[M-H]-	M + 0		null	null	null	null	null	null	999	False	False	False	null	null	null	null	null	1775.062	3200.6:100000 3204.1:0
170	Unknown	154	0.01121667	0.5889	1.357067	3216.9	88753.1015625	659751.1875	null	[M-H]-	M + 0		null	null	null	null	null	null	999	False	False	False	null	null	null	null	null	1775.062	3216.9:100000
171	Unknown	154	0.4108	0.5889	0.8014	3316.8	89345.7890625	673561	null	[M-H]-	M + 0		null	null	null	null	null	null	999	False	False	False	null	null	null	null	null	1780.663	3316.6:2834 3316.8:99690 3317.2:0 3319.3:3678 3321.1:0
172	Unknown	154	0.4108	0.5889	0.6357667	3331.4	3962.38525390625	18787.212890625	null	[M-H]-	M + 0		null	null	null	null	null	null	999	False	False	False	null	null	null	null	null	79.2477	3331.4:7649 3333.9:3253 3334.5:0
173	Unknown	154	0.01121667	0.5889	1.357067	3458.5	88753.1015625	659751.1875	null	[M-H]-	M + 0		null	null	null	null	null	null	999	False	False	False	null	null	null	null	null	1775.062	3458.5:100000 3462.8:0
174	Unknown	154	0.3977333	0.5889	0.73965	3502.9	88418.375	663251.3125	null	[M-H]-	M + 0		null	null	null	null	null	null	999	False	False	False	null	null	null	null	null	1766.633	3502.9:97680 3503.4:19558 3507.7:50735
175	Unknown	154	0.5295333	0.5889	0.6631	3647	5355.7353515625	23858.884765625	null	[M-H]-	M + 0		null	null	null	null	null	null	999	False	False	False	null	null	null	null	null	101.7825	3647:18090 3647.8:35135
176	Unknown	154	0.4363167	0.5889	0.7141333	3669.7	87869.03125	655767.9375	null	[M-H]-	M + 0		null	null	null	null	null	null	999	False	False	False	null	null	null	null	null	1670.608	3669.7:108378 3671.6:92881
177	Unknown	154	0.3365667	0.5889	0.6904333	3688.4	6814.7763671875	36823.62890625	null	[M-H]-	M + 0		null	null	null	null	null	null	999	False	False	False	null	null	null	null	null	136.2955	3688.4:12296 3688.7:3578 3691.1:27254
178	Unknown	154	0.01121667	0.5889	1.357067	3719.4	88753.1015625	659751.1875	null	[M-H]-	M + 0		null	null	null	null	null	null	999	False	False	False	null	null	null	null	null	1775.062	3719.4:100000 3721.1:20203 3721.5:0
179	Unknown	154	0.3977333	0.5889	0.73965	3822.9	90543.40625	676821.6875	null	[M-H]-	M + 0		null	null	null	null	null	null	999	False	False	False	null	null	null	null	null	1809.401	3822.9:102544 3823:381 3826.6:2606
180	Unknown	154	0.3704	0.5889	0.73315	3860.4	86689.78125	679850.4375	null	[M-H]-	M + 0		null	null	null	null	null	null	999	False	False	False	null	null	null	null	null	1692.624	3860.4:98347
181	Unknown	154	0.4363167	0.5889	0.73965	3884	91765.46875	661930.375	null	[M-H]-	M + 0		null	null	null	null	null	null	999	False	False	False	null	null	null	null	null	1811.011	3884:110890
182	Unknown	154	0.01121667	0.5889	1.357067	3995.9	88753.1015625	659751.1875	null	[M-H]-	M + 0		null	null	null	null	null	null	999	False	False	False	null	null	null	null	null	1775.062	3995.9:100000 3996.7:0 3996.8:5052
183	Unknown	154	0.4298	0.5889	0.7758667	4194.3	91154.15625	685553.125	null	[M-H]-	M + 0		null	null	null	null	null	null	999	False	False	False	null	null	null	null	null	1805.839	4194.3:115093
184	Unknown	158	0.3704	0.6037334	0.7076167	1615.3	87995.796875	678057.5625	null	[M-H]-	M + 0		null	null	null	null	null	null	999	False	False	False	null	null	null	null	null	1744.122	1615.3:96832
185	Unknown	158	0.4363167	0.6037334	0.73315	1647	88133.9140625	680960.5	null	[M-H]-	M + 0	similar chromatogram in higher mz_188; similar chromatogram in higher mz_189; similar chromatogram in higher mz_190; similar chromatogram in higher mz_191; similar chromatogram in higher mz_160; similar chromatogram in higher mz_161; similar chromatogram in higher mz_192; similar chromatogram in higher mz_162; similar chromatogram in higher mz_164; similar chromatogram in higher mz_165; similar c…	null	null	null	null	null	null	999	False	False	False	null	null	null	null	null	1745.865	1647:98447
186	Unknown	158	0.4850167	0.6037334	0.7076167	1705.8	93287.7890625	688968.5625	null	[M-H]-	M + 0		null	null	null	null	null	null	999	False	False	False	null	null	null	null	null	1798.227	1705.8:101309
187	Unknown	158	0.40425	0.6037334	0.7141333	1730	86009.5234375	660640.6875	null	[M-H]-	M + 0		null	null	null	null	null	null	999	False	False	False	null	null	null	null	null	1691.243	1729.7:46577 1730:96814 1730.7:78037 1731:47208
188	Unknown	158	0.4298	0.6037334	0.7141333	1777.1	87895	648972.375	null	[M-H]-	M + 0		null	null	null	null	null	null	999	False	False	False	null	null	null	null	null	1743.081	1777.1:106126 1777.6:134
189	Unknown	158	0.1542667	0.6037334	0.73315	1859	88515.2421875	663322.125	null	[M-H]-	M + 0	similar chromatogram in higher mz_159; similar chromatogram in higher mz_148; similar chromatogram in higher mz_149; similar chromatogram in higher mz_151; similar chromatogram in higher mz_169; similar chromatogram in higher mz_170; similar chromatogram in higher mz_155; similar chromatogram in higher mz_173; similar chromatogram in higher mz_174; similar chromatogram in higher mz_178; similar c…	null	null	null	null	null	null	999	False	False	False	null	null	null	null	null	1770.305	1859:100000 1859.3:4466 1862.7:0
190	Unknown	158	0.4108	0.6037334	0.73315	1897.5	89180.78125	677482.75	null	[M-H]-	M + 0		null	null	null	null	null	null	999	False	False	False	null	null	null	null	null	1760.11	1897.5:100575 1900.8:101320
191	Unknown	158	0.4298	0.6037334	0.73315	1900.8	88408.484375	644119.875	null	[M-H]-	M + 0		null	null	null	null	null	null	999	False	False	False	null	null	null	null	null	1761.815	1900.8:101320 1905.2:0
192	Unknown	158	0.4553333	0.6037334	0.73315	2088.9	93088.1875	690832.6875	null	[M-H]-	M + 0		null	null	null	null	null	null	999	False	False	False	null	null	null	null	null	1821.59	2088.9:105293 2090.7:86363
193	Unknown	158	0.2647167	0.6037334	0.73315	2252.8	87627.296875	666498.5625	null	[M-H]-	M + 0		null	null	null	null	null	null	999	False	False	False	null	null	null	null	null	1752.546	2252.8:97918 2257.4:102941
194	Unknown	158	0.4553333	0.6037334	0.73965	2266.1	94348.5234375	696351.875	null	[M-H]-	M + 0		null	null	null	null	null	null	999	False	False	False	null	null	null	null	null	1826.579	2266.1:103735 2268.4:0
195	Unknown	158	0.4298	0.6037334	0.7545167	2283.3	90963.75	677868.1875	null	[M-H]-	M + 0		null	null	null	null	null	null	999	False	False	False	null	null	null	null	null	1811.649	2283.3:103033 2287.9:63726
196	Unknown	158	0.1542667	0.6037334	0.7545167	2370	88539.0859375	659467.5625	null	[M-H]-	M + 0		null	null	null	null	null	null	999	False	False	False	null	null	null	null	null	1770.782	2370:100000 2371:2741 2373.9:4
197	Unknown	158	0.4363167	0.6037334	0.7545167	2461.5	89007.65625	661167.4375	null	[M-H]-	M + 0		null	null	null	null	null	null	999	False	False	False	null	null	null	null	null	1744.698	2461.5:106479 2462.8:90348
198	Unknown	158	0.2392	0.6037334	0.7758667	2734.3	88153.3125	673139.5	null	[M-H]-	M + 0		null	null	null	null	null	null	999	False	False	False	null	null	null	null	null	1763.066	2734.3:94763
199	Unknown	158	0.4850167	0.6037334	0.7545167	2891.9	87698.6640625	644978.75	null	[M-H]-	M + 0		null	null	null	null	null	null	999	False	False	False	null	null	null	null	null	1748.951	2891.9:106967
200	Unknown	158	0.4298	0.6037334	0.8014	3018.2	89341.4453125	709657.1875	null	[M-H]-	M + 0		null	null	null	null	null	null	999	False	False	False	null	null	null	null	null	1765.574	3018.2:98373 3021:74884
201	Unknown	158	0.3365667	0.6037334	0.7545167	3114	92912.15625	695581.5	null	[M-H]-	M + 0		null	null	null	null	null	null	999	False	False	False	null	null	null	null	null	1840.372	3114:105882 3116.2:109660 3118.6:88683
202	Unknown	158	0.3977333	0.6037334	0.7545167	3116.2	85765.21875	646118.9375	null	[M-H]-	M + 0		null	null	null	null	null	null	999	False	False	False	null	null	null	null	null	1688.902	3116.2:109660 3118.6:88683
203	Unknown	158	0.4553333	0.6037334	0.7758667	3128.4	83088.09375	640174.4375	null	[M-H]-	M + 0		null	null	null	null	null	null	999	False	False	False	null	null	null	null	null	1658.638	3128.4:92283 3132.8:4534
204	Unknown	158	0.40425	0.6037334	0.7141333	3665	7244.66015625	43357.19140625	null	[M-H]-	M + 0		null	null	null	null	null	null	999	False	False	False	null	null	null	null	null	144.8932	3665:15422 3665.2:0 3665.5:89663 3666.2:10508 3669.4:4875 3669.7:95173
205	Unknown	158	0.4363167	0.6037334	0.76935	3671.6	89941.546875	718418	null	[M-H]-	M + 0		null	null	null	null	null	null	999	False	False	False	null	null	null	null	null	1792.951	3671.6:106931
206	Unknown	158	0.4553333	0.6037334	0.8204167	3781.2	89573.5859375	678644.4375	null	[M-2H]2-	M + 0		null	null	null	null	null	null	999	False	False	False	null	null	null	null	null	1783.166	3781.2:100583 3781.7:53906
207	Unknown	158	0.40425	0.6037334	0.73965	3871.7	87918.1640625	676769.0625	null	[M-H]-	M + 0		null	null	null	null	null	null	999	False	False	False	null	null	null	null	null	1758.363	3871.7:90771 3874.3:5157 3876.6:10591
208	Unknown	158	0.4108	0.6037334	0.7545167	3975	88366.234375	639749.9375	null	[M-H]-	M + 0		null	null	null	null	null	null	999	False	False	False	null	null	null	null	null	1750.432	3975:104218
209	Unknown	158	0.01121667	0.6037334	1.376067	3983.1	88753.1015625	664596.3125	null	[M-H]-	M + 1	isotope of 262	null	null	null	null	null	null	999	False	False	False	null	null	null	null	null	1775.062	3983.1:100000 3983.4:100000 3987.1:0
210	Unknown	158	0.01121667	0.6037334	1.376067	3983.4	88753.1015625	664596.3125	null	[M-H]-	M + 0		null	null	null	null	null	null	999	False	False	False	null	null	null	null	null	1775.062	3983.1:100000 3983.4:100000 3987.1:0
211	Unknown	158	0.3704	0.6037334	0.6904333	4051.4	2655.84033203125	11934.8486328125	null	[M-H]-	M + 0		null	null	null	null	null	null	999	False	False	False	null	null	null	null	null	53.11681	4051.4:6755
212	Unknown	158	0.4363167	0.6037334	0.7545167	4159.3	90571.5859375	671295.5625	null	[M-H]-	M + 0		null	null	null	null	null	null	999	False	False	False	null	null	null	null	null	1805.579	4159.3:101906 4162.1:22940
213	Unknown	158	0.4108	0.6037334	0.7758667	4170.7	86950.9140625	657943	null	[M-H]-	M + 0		null	null	null	null	null	null	999	False	False	False	null	null	null	null	null	1730.157	4170.7:100264
214	Unknown	160	0.4553333	0.61025	0.73965	2012.4	90898.2109375	707550.9375	null	[M-H]-	M + 0		null	null	null	null	null	null	999	False	False	False	null	null	null	null	null	1783.933	2012.4:104627 2015.9:55245
215	Unknown	160	0.4785	0.61025	0.73965	2319.2	88330.6796875	641418.8125	null	[M-H]-	M + 0		null	null	null	null	null	null	999	False	False	False	null	null	null	null	null	1682.277	2319.2:113116 2321.3:34859
216	Unknown	160	0.1714833	0.61025	0.76935	2404.8	88539.0859375	666915.5625	null	[M-H]-	M + 0		null	null	null	null	null	null	999	False	False	False	null	null	null	null	null	1770.782	2404.8:100000 2408.8:6232
217	Unknown	160	0.1821667	0.61025	0.7948833	2642.9	88554.578125	671073.375	null	[M-H]-	M + 0		null	null	null	null	null	null	999	False	False	False	null	null	null	null	null	1771.092	2642.9:100000 2643.5:8842 2645:17217 2647.1:110 2647.7:214
218	Unknown	160	0.2582	0.61025	0.7758667	2744.3	86552.4140625	693197.75	null	[M-H]-	M + 0		null	null	null	null	null	null	999	False	False	False	null	null	null	null	null	1731.048	2744.3:97015
219	Unknown	160	0.2392	0.61025	0.7545167	2852.2	82705.8828125	665166.0625	null	[M-H]-	M + 0		null	null	null	null	null	null	999	False	False	False	null	null	null	null	null	1654.118	2852.2:92703
220	Unknown	160	0.5485333	0.61025	0.69695	3042.8	2699.56396484375	11182.4794921875	null	[M-H]-	M + 0		null	null	null	null	null	null	999	False	False	False	null	null	null	null	null	53.20539	3042.8:6698 3044.6:104688
221	Unknown	160	0.4363167	0.61025	0.76935	3044.6	91304.4921875	713079.1875	null	[M-H]-	M + 0		null	null	null	null	null	null	999	False	False	False	null	null	null	null	null	1810.934	3044.6:104688
222	Unknown	160	0.4298	0.61025	0.7545167	3139.1	92072.8671875	724861	null	[M-H]-	M + 0		null	null	null	null	null	null	999	False	False	False	null	null	null	null	null	1789.523	3139.1:112193
223	Unknown	160	0.01121667	0.61025	1.376067	3181	88753.1015625	671966.9375	null	[M-H]-	M + 0		null	null	null	null	null	null	999	False	False	False	null	null	null	null	null	1775.062	3181:100000 3182.4:100000 3183.6:0 3185.8:0
224	Unknown	160	0.4298	0.61025	0.8014	3270	89723.0078125	686968	null	[M-H]-	M + 0		null	null	null	null	null	null	999	False	False	False	null	null	null	null	null	1781.891	3270:107062 3274.3:0
225	Unknown	160	0.4553333	0.61025	0.7758667	3309.9	86201.78125	671909.3125	null	[M-H]-	M + 0		null	null	null	null	null	null	999	False	False	False	null	null	null	null	null	1719.962	3309.9:99969
226	Unknown	160	0.4850167	0.61025	0.7545167	3326.6	87940.265625	678180.5625	null	[M-H]-	M + 0		null	null	null	null	null	null	999	False	False	False	null	null	null	null	null	1704.845	3326.6:94980 3328.1:7801 3331.4:0
227	Unknown	160	0.3977333	0.61025	0.73965	3619.6	90173.8046875	704506.8125	null	[M-H]-	M + 0		null	null	null	null	null	null	999	False	False	False	null	null	null	null	null	1794.655	3619.3:6712 3619.6:97910 3622.4:10320 3624:7664 3624.5:23656
228	Unknown	160	0.3704	0.61025	0.8204167	3665.5	85430.484375	732000.75	null	[M-H]-	M + 0		null	null	null	null	null	null	999	False	False	False	null	null	null	null	null	1708.61	3665.2:0 3665.5:89449 3666.2:6415 3669.4:9253 3669.7:86094
229	Unknown	160	0.01121667	0.61025	1.376067	3737.6	88753.1015625	671966.9375	null	[M-H]-	M + 0		null	null	null	null	null	null	999	False	False	False	null	null	null	null	null	1775.062	3737.6:100000 3741.5:24
230	Unknown	160	0.4363167	0.61025	0.6904333	3803.3	1521.08386230469	5872.51025390625	null	[M-H]-	M + 0		null	null	null	null	null	null	999	False	False	False	null	null	null	null	null	30.42168	3803.3:4925 3803.8:192 3807.6:8014
231	Unknown	160	0.51885	0.61025	0.6904333	3826.6	3378.57690429688	17154.314453125	null	[M-H]-	M + 0		null	null	null	null	null	null	999	False	False	False	null	null	null	null	null	53.77448	3826.6:9012 3831.3:6379
232	Unknown	160	0.4108	0.61025	0.7948833	3837.8	88970.0078125	686280.0625	null	[M-H]-	M + 0		null	null	null	null	null	null	999	False	False	False	null	null	null	null	null	1753.376	3837.8:102679 3839.7:0 3840.7:2865 3841.9:36402
233	Unknown	160	0.4785	0.61025	0.7948833	3868.5	90275.2421875	679198.25	null	[M-H]-	M + 0		null	null	null	null	null	null	999	False	False	False	null	null	null	null	null	1797.705	3868.1:8787 3868.5:105213 3870.2:0 3871.7:89397
234	Unknown	160	0.5485333	0.61025	0.7141333	3876.9	6124.60400390625	41463.671875	null	[M-H]-	M + 0		null	null	null	null	null	null	999	False	False	False	null	null	null	null	null	101.3105	3876.6:12967 3876.9:5482 3877.4:0
235	Unknown	160	0.4850167	0.61025	0.76935	3934.7	90486.21875	684948.1875	null	[M-H]-	M + 0		null	null	null	null	null	null	999	False	False	False	null	null	null	null	null	1772.904	3934.6:7811 3934.7:96850
236	Unknown	160	0.4108	0.61025	0.76935	3963.7	93328.1015625	804912.1875	null	[M-H]-	M + 0		null	null	null	null	null	null	999	False	False	False	null	null	null	null	null	1787.307	3963.7:108855
237	Unknown	160	0.4363167	0.61025	0.8204167	4139.2	89049.1328125	679736.5	null	[M-H]-	M + 0		null	null	null	null	null	null	999	False	False	False	null	null	null	null	null	1772.309	4139.2:94891 4141.7:0 4142.9:67857
238	Unknown	160	0.5123333	0.61025	0.73965	4182.5	90198.8828125	635736.6875	null	[M-H]-	M + 0		null	null	null	null	null	null	999	False	False	False	null	null	null	null	null	1713.57	4182.5:113914 4184:76466
239	Unknown	165	0.4785	0.62925	0.73315	1806.7	92665.9375	699451.25	null	[M-H]-	M + 0		null	null	null	null	null	null	999	False	False	False	null	null	null	null	null	1793.276	1806.7:99103
240	Unknown	165	0.5123333	0.62925	0.7545167	1811.7	90525.890625	689065.0625	null	[M-H]-	M + 0		null	null	null	null	null	null	999	False	False	False	null	null	null	null	null	1655.363	1811.7:105400 1812.6:12983
241	Unknown	165	0.4363167	0.62925	0.73965	1935.8	86968.6328125	660848.4375	null	[M-H]-	M + 0	similar chromatogram in higher mz_271; similar chromatogram in higher mz_243; similar chromatogram in higher mz_272; similar chromatogram in higher mz_273; similar chromatogram in higher mz_275; similar chromatogram in higher mz_244; similar chromatogram in higher mz_245; similar chromatogram in higher mz_246; similar chromatogram in higher mz_276; similar chromatogram in higher mz_247; similar c…	null	null	null	null	null	null	999	False	False	False	null	null	null	null	null	1733.007	1935.8:98963
242	Unknown	165	0.4553333	0.62925	0.76935	2054.1	86378.25	696791.5	null	[M-H]-	M + 0		null	null	null	null	null	null	999	False	False	False	null	null	null	null	null	1719.202	2054.1:95490 2056:0 2059.1:56209
243	Unknown	165	0.2053333	0.62925	0.7758667	2122.6	88591.78125	678794.5	null	[M-H]-	M + 0		null	null	null	null	null	null	999	False	False	False	null	null	null	null	null	1771.836	2122.6:100000
244	Unknown	165	0.51885	0.62925	0.76935	2358.5	82206.4921875	614469.6875	null	[M-H]-	M + 0		null	null	null	null	null	null	999	False	False	False	null	null	null	null	null	1606.002	2358.5:82412 2361:61
245	Unknown	165	0.2392	0.62925	0.76935	2462.8	89124.0703125	695671.9375	null	[M-H]-	M + 0		null	null	null	null	null	null	999	False	False	False	null	null	null	null	null	1782.481	2462.8:93385
246	Unknown	165	0.4785	0.62925	0.76935	2491.9	86985.8671875	644458.5625	null	[M-H]-	M + 0		null	null	null	null	null	null	999	False	False	False	null	null	null	null	null	1709.135	2491.9:99712
247	Unknown	165	0.5123333	0.62925	0.7948833	2616.8	84996.9921875	671703.8125	null	[M-H]-	M + 0		null	null	null	null	null	null	999	False	False	False	null	null	null	null	null	1636.272	2616.8:89525 2617.3:5650 2617.6:17078
248	Unknown	165	0.4850167	0.62925	0.7758667	2629.5	84851.4609375	698115.8125	null	[M-H]-	M + 0		null	null	null	null	null	null	999	False	False	False	null	null	null	null	null	1671.101	2629.5:95076 2634.3:6088
249	Unknown	165	0.2053333	0.62925	0.8014	2635.5	88554.578125	676562.125	null	[M-H]-	M + 0		null	null	null	null	null	null	999	False	False	False	null	null	null	null	null	1771.092	2635.5:100000 2635.9:30134
250	Unknown	165	0.2920333	0.62925	0.7948833	2753	88465.3984375	693921.4375	null	[M-H]-	M + 0		null	null	null	null	null	null	999	False	False	False	null	null	null	null	null	1769.308	2753:101469 2754.6:59888 2756.2:809
251	Unknown	165	0.2920333	0.62925	0.7758667	2821.9	89316.84375	703519.8125	null	[M-H]-	M + 0		null	null	null	null	null	null	999	False	False	False	null	null	null	null	null	1786.337	2821.9:93718
252	Unknown	165	0.4785	0.62925	0.7758667	3021	88932.1875	673482.8125	null	[M-H]-	M + 0		null	null	null	null	null	null	999	False	False	False	null	null	null	null	null	1758.308	3021:99316
253	Unknown	165	0.4850167	0.62925	0.8014	3070.7	86008.21875	665191.875	null	[M-H]-	M + 0		null	null	null	null	null	null	999	False	False	False	null	null	null	null	null	1700.583	3070.7:97108
254	Unknown	165	0.4363167	0.62925	0.8204167	3167.3	93765.171875	731747.875	null	[M-H]-	M + 0		null	null	null	null	null	null	999	False	False	False	null	null	null	null	null	1861.1	3167.3:114720 3167.8:7167 3170.1:0
255	Unknown	165	0.01121667	0.62925	1.424733	3182.4	88753.1015625	679479.1875	null	[M-H]-	M + 0		null	null	null	null	null	null	999	False	False	False	null	null	null	null	null	1775.062	3182.4:100000 3183.6:0 3185.8:1 3186.4:0
256	Unknown	165	0.4108	0.62925	0.85245	3304.4	92143.3359375	721617.0625	null	[M-H]-	M + 0		null	null	null	null	null	null	999	False	False	False	null	null	null	null	null	1840.614	3304.4:107230 3305.7:91852
257	Unknown	165	0.4785	0.62925	0.7948833	3325.1	91606.9765625	718933.4375	null	[M-H]-	M + 0		null	null	null	null	null	null	999	False	False	False	null	null	null	null	null	1821.009	3325.1:103595 3326.6:90172 3328.1:11486
258	Unknown	165	0.4298	0.62925	0.85245	3507.7	87884.3125	679863.1875	null	[M-H]-	M + 0		null	null	null	null	null	null	999	False	False	False	null	null	null	null	null	1744.683	3507.7:100394 3508.8:0 3508.9:32008
259	Unknown	165	0.4363167	0.62925	0.8779666	3570.4	87773.0234375	682535.75	null	[M-H]-	M + 0		null	null	null	null	null	null	999	False	False	False	null	null	null	null	null	1748.931	3570.4:102283 3574:1143
260	Unknown	165	0.4553333	0.62925	0.8204167	3638.5	85760.3203125	695348.625	null	[M-H]-	M + 0		null	null	null	null	null	null	999	False	False	False	null	null	null	null	null	1689.627	3638.5:95693 3643.1:0 3643.3:15607
261	Unknown	165	0.01121667	0.62925	1.424733	3752.4	88753.1015625	679479.1875	null	[M-H]-	M + 0		null	null	null	null	null	null	999	False	False	False	null	null	null	null	null	1775.062	3752.4:100000 3753.2:34431 3755.5:0
262	Unknown	165	0.01121667	0.62925	1.424733	3981.9	88753.1015625	679479.1875	null	[M-H]-	M + 0		null	null	null	null	null	null	999	False	False	False	null	null	null	null	null	1775.062	3981.6:5052 3981.9:100000 3983.1:72625 3983.4:72625
263	Unknown	165	0.4108	0.62925	0.7758667	4057.5	87193.2265625	676324.5	null	[M-H]-	M + 0		null	null	null	null	null	null	999	False	False	False	null	null	null	null	null	1741.672	4057.5:98766
264	Unknown	165	0.4553333	0.62925	0.7948833	4062.6	88654.296875	686054.1875	null	[M-H]-	M + 0		null	null	null	null	null	null	999	False	False	False	null	null	null	null	null	1762.978	4062.6:101260
265	Unknown	165	0.3977333	0.62925	0.73315	4067.7	1643.56372070313	12665.73046875	null	[M-H]-	M + 0		null	null	null	null	null	null	999	False	False	False	null	null	null	null	null	32.87127	4067.7:4064 4068.8:45
266	Unknown	165	0.5823833	0.62925	0.73315	4073.8	1372.61254882813	5740.69287109375	null	[M-H]-	M + 0		null	null	null	null	null	null	999	False	False	False	null	null	null	null	null	27.45225	4073.8:3910
267	Unknown	167	0.2053333	0.6357667	0.73965	1557	88715.0625	686766	null	[M-H]-	M + 0		null	null	null	null	null	null	999	False	False	False	null	null	null	null	null	1774.301	1557:100000 1558.3:102 1560.7:21593 1561.3:324
268	Unknown	167	0.2053333	0.6357667	0.76935	1598.9	88652.8203125	694535.8125	null	[M-H]-	M + 0		null	null	null	null	null	null	999	False	False	False	null	null	null	null	null	1773.056	1598.9:100000 1603.9:27366
269	Unknown	167	0.4850167	0.6357667	0.7545167	1729.7	88927.578125	702421.125	null	[M-H]-	M + 0		null	null	null	null	null	null	999	False	False	False	null	null	null	null	null	1736.929	1729.7:105303 1730:56294 1730.7:38534 1731:19226
270	Unknown	167	0.05923333	0.6357667	0.76935	1843.5	88515.5546875	682213.8125	null	[M-H]-	M + 0		null	null	null	null	null	null	999	False	False	False	null	null	null	null	null	1770.311	1843.5:100000 1843.6:5063
271	Unknown	167	0.4850167	0.6357667	0.76935	1942.4	88301.2421875	689392.3125	null	[M-H]-	M + 0		null	null	null	null	null	null	999	False	False	False	null	null	null	null	null	1754.946	1942.4:104359
272	Unknown	167	0.1821667	0.6357667	0.7948833	2130.1	88591.78125	679224.1875	null	[M-2H]2-	M + 0		null	null	null	null	null	null	999	False	False	False	null	null	null	null	null	1771.836	2130.1:100000 2130.6:48690 2133.4:56003
273	Unknown	167	0.4553333	0.6357667	0.7948833	2186.6	87217.71875	675519.5	null	[M-H]-	M + 0		null	null	null	null	null	null	999	False	False	False	null	null	null	null	null	1740.524	2186.6:98367 2187.8:7027
274	Unknown	167	0.4850167	0.6357667	0.76935	2242.6	90706.4140625	708737.625	null	[M-H]-	M + 0		null	null	null	null	null	null	999	False	False	False	null	null	null	null	null	1780.622	2242.3:11265 2242.6:109615 2245.6:28334
275	Unknown	167	0.2582	0.6357667	0.7758667	2344	93390.1484375	717530.5	null	[M-H]-	M + 0		null	null	null	null	null	null	999	False	False	False	null	null	null	null	null	1867.803	2344:114611 2348.3:0
276	Unknown	167	0.4850167	0.6357667	0.7545167	2602.9	90457.984375	671286.875	null	[M-H]-	M + 0		null	null	null	null	null	null	999	False	False	False	null	null	null	null	null	1738.28	2602.9:98351 2604.7:45 2607.3:0
277	Unknown	167	0.01121667	0.6357667	1.3974	2900.1	88753.1015625	683984.5	null	[M-H]-	M + 0		null	null	null	null	null	null	999	False	False	False	null	null	null	null	null	1775.062	2900.1:100000
278	Unknown	167	0.01121667	0.6357667	1.3974	2925.9	88753.1015625	683984.5	null	[M-H]-	M + 0		null	null	null	null	null	null	999	False	False	False	null	null	null	null	null	1775.062	2925.9:100000 2926.7:825
279	Unknown	167	0.4785	0.6357667	0.8779666	2997.3	88762.9453125	689863.8125	null	[M-H]-	M + 0		null	null	null	null	null	null	999	False	False	False	null	null	null	null	null	1763.912	2997.3:104100 2999.6:0 3000.4:0
280	Unknown	167	0.4785	0.6357667	0.87145	3033.5	89530.796875	712034.5	null	[M-H]-	M + 0		null	null	null	null	null	null	999	False	False	False	null	null	null	null	null	1771.503	3033.5:99578 3034.7:51288 3034.8:21853 3036:4756
281	Unknown	167	0.01121667	0.6357667	1.3974	3190.9	88753.1015625	683984.5	null	[M-H]-	M + 0		null	null	null	null	null	null	999	False	False	False	null	null	null	null	null	1775.062	3190.9:100000
282	Unknown	167	0.4363167	0.6357667	0.7758667	3297.3	90603.7578125	711468.8125	null	[M-H]-	M + 0		null	null	null	null	null	null	999	False	False	False	null	null	null	null	null	1792.549	3297.3:102128 3298.1:0 3299.8:0 3300.7:88486
283	Unknown	167	0.4785	0.6357667	0.7758667	3305.7	89093.703125	682489.5625	null	[M-H]-	M + 0		null	null	null	null	null	null	999	False	False	False	null	null	null	null	null	1781.652	3305.7:99058 3309.9:73563
284	Unknown	167	0.05923333	0.6357667	1.142733	3733.3	88753.1015625	683984.5	null	[M-H]-	M + 0		null	null	null	null	null	null	999	False	False	False	null	null	null	null	null	1775.062	3733.3:100000 3735.9:89887 3737.6:72625
285	Unknown	167	0.4785	0.6357667	0.8014	3781.7	88491.4765625	685231.6875	null	[M-2H]2-	M + 1	isotope of 206	null	null	null	null	null	null	999	False	False	False	null	null	null	null	null	1761.784	3781.2:70799 3781.7:98235
286	Unknown	167	0.4553333	0.6357667	0.8204167	3858.2	90727.40625	703110.0625	null	[M-H]-	M + 0		null	null	null	null	null	null	999	False	False	False	null	null	null	null	null	1796.163	3857.8:5452 3858.2:103131 3860.4:36549
287	Unknown	167	0.4785	0.6357667	0.7948833	4093.4	90815.9921875	707103.5625	null	[M-H]-	M + 0		null	null	null	null	null	null	999	False	False	False	null	null	null	null	null	1788.23	4093.4:98731
288	Unknown	167	0.4785	0.6357667	0.7076167	4130.7	2463.10473632813	10841.65234375	null	[M-H]-	M + 0		null	null	null	null	null	null	999	False	False	False	null	null	null	null	null	49.26209	4130.7:7088 4131.8:0 4133.5:6359
289	Unknown	167	0.4850167	0.6357667	0.7948833	4184	83142.9453125	657808.9375	null	[M-H]-	M + 0		null	null	null	null	null	null	999	False	False	False	null	null	null	null	null	1627.398	4184:99061 4185.7:7585
290	Unknown	174	0.6037334	0.6631	0.8394167	1745.3	19764.931640625	152156.9375	null	[M-H]-	M + 0		null	null	null	null	null	null	999	False	False	False	null	null	null	null	null	390.7238	1745.3:25112
291	Unknown	174	0.4363167	0.6631	0.7758667	1950	88734.484375	671399.0625	null	[M-H]-	M + 0	similar chromatogram in higher mz_292; similar chromatogram in higher mz_293; similar chromatogram in higher mz_294; similar chromatogram in higher mz_295; similar chromatogram in higher mz_296; similar chromatogram in higher mz_297; similar chromatogram in higher mz_298; similar chromatogram in higher mz_299; similar chromatogram in higher mz_300; similar chromatogram in higher mz_301; similar c…	null	null	null	null	null	null	999	False	False	False	null	null	null	null	null	1770.762	1950:98202 1951:29208 1954.3:12540
292	Unknown	174	0.5123333	0.6631	0.7758667	2015.9	87973.0546875	676398.5	null	[M-H]-	M + 0		null	null	null	null	null	null	999	False	False	False	null	null	null	null	null	1726.986	2015.9:97705 2019.7:5371
293	Unknown	174	0.5123333	0.6631	0.7948833	2140.4	89790.9140625	670713.8125	null	[M-H]-	M + 0		null	null	null	null	null	null	999	False	False	False	null	null	null	null	null	1787.944	2140.4:101062 2144.7:797
294	Unknown	174	0.2582	0.6631	0.8204167	2685.6	88129.1640625	680467.0625	null	[M-H]-	M + 0		null	null	null	null	null	null	999	False	False	False	null	null	null	null	null	1762.583	2685.6:99722 2686.8:1101
295	Unknown	174	0.2920333	0.6631	0.8459333	2800.2	89762.9453125	685317.5	null	[M-H]-	M + 0		null	null	null	null	null	null	999	False	False	False	null	null	null	null	null	1795.259	2800.2:92383 2802.8:11064
296	Unknown	174	0.2920333	0.6631	0.8204167	2835.3	88954.7109375	682976.1875	null	[M-H]-	M + 0		null	null	null	null	null	null	999	False	False	False	null	null	null	null	null	1779.094	2835.3:113520
297	Unknown	174	0.51885	0.6631	0.7948833	2861.7	89220.3671875	694670.9375	null	[M-H]-	M + 0		null	null	null	null	null	null	999	False	False	False	null	null	null	null	null	1736.781	2861.7:100476 2862.6:111417 2863.2:104129 2864.7:0
298	Unknown	174	0.2920333	0.6631	0.85245	2863.2	89211.859375	696440.8125	null	[M-H]-	M + 0		null	null	null	null	null	null	999	False	False	False	null	null	null	null	null	1784.237	2863.2:104129 2864.7:0
299	Unknown	174	0.5123333	0.6631	0.8394167	2962.6	88692.8125	674260.375	null	[M-H]-	M + 0		null	null	null	null	null	null	999	False	False	False	null	null	null	null	null	1759.15	2962.6:99935 2964.2:73075
300	Unknown	174	0.51885	0.6631	0.85245	3088.6	88985.5234375	694492.8125	null	[M-H]-	M + 0		null	null	null	null	null	null	999	False	False	False	null	null	null	null	null	1769.358	3088.6:95551 3091.1:6373 3093.3:5639
301	Unknown	174	0.4850167	0.6631	0.8204167	3157.4	96049.328125	754516	null	[M-H]-	M + 0		null	null	null	null	null	null	999	False	False	False	null	null	null	null	null	1867.448	3157.4:109981 3159.4:0 3161:0
302	Unknown	174	0.4363167	0.6631	0.8394167	3300.7	86684.9375	658920	null	[M-H]-	M + 0		null	null	null	null	null	null	999	False	False	False	null	null	null	null	null	1733.416	3300.7:98059 3304.4:87485
303	Unknown	174	0.51885	0.6631	0.85245	3601.9	94847.171875	709771.4375	null	[M-H]-	M + 0		null	null	null	null	null	null	999	False	False	False	null	null	null	null	null	1865.887	3601.9:106437 3603.9:7156 3604.6:0 3605.8:86082
304	Unknown	174	0.4785	0.6631	0.8014	3647.8	89819.4140625	689144.0625	null	[M-H]-	M + 0		null	null	null	null	null	null	999	False	False	False	null	null	null	null	null	1769.189	3647.8:102456
305	Unknown	174	0.5485333	0.6631	0.8459333	3691.1	91980.25	719545.375	null	[M-H]-	M + 0		null	null	null	null	null	null	999	False	False	False	null	null	null	null	null	1787.068	3691.1:100219 3692.5:3063 3694:12646 3694.2:31312
306	Unknown	174	0.01121667	0.6631	1.441933	3731.3	88753.1015625	682613.75	null	[M-H]-	M + 0		null	null	null	null	null	null	999	False	False	False	null	null	null	null	null	1775.062	3731.3:100000 3733.3:89887 3735.9:100000
307	Unknown	174	0.4850167	0.6631	0.7141333	3931.3	4834.3232421875	23727.2578125	null	[M-H]-	M + 0		null	null	null	null	null	null	999	False	False	False	null	null	null	null	null	96.68646	3931.3:7379 3934.6:5999 3934.7:62632
308	Unknown	174	0.01121667	0.6631	1.441933	4009.9	88753.1015625	682613.75	null	[M-H]-	M + 0		null	null	null	null	null	null	999	False	False	False	null	null	null	null	null	1775.062	4009.9:100000 4013.1:52743 4013.3:0
309	Unknown	174	0.5123333	0.6631	0.8394167	4081.1	87841.6484375	674280.75	null	[M-H]-	M + 0		null	null	null	null	null	null	999	False	False	False	null	null	null	null	null	1751.05	4081.1:98540 4082.4:505
310	Unknown	174	0.4553333	0.6631	0.8014	4189.6	84044.8203125	681543.5	null	[M-H]-	M + 0		null	null	null	null	null	null	999	False	False	False	null	null	null	null	null	1680.896	4189.6:93141 4194.3:37556
311	Unknown	174	0.51885	0.6631	0.7948833	4234.5	93604.0625	713724.125	null	[M-H]-	M + 0		null	null	null	null	null	null	999	False	False	False	null	null	null	null	null	1862.329	4234.1:5683 4234.5:107765 4234.7:0 4235.7:0 4237.4:8571 4239.3:13327
312	Unknown	181	0.2582	0.6904333	0.76935	1551	88715.0625	676046.6875	null	[M-H]-	M + 0		null	null	null	null	null	null	999	False	False	False	null	null	null	null	null	1774.301	1551:100000 1554:28351
313	Unknown	181	0.2582	0.6904333	0.7758667	1571	88663.1953125	662212.4375	null	[M-H]-	M + 0		null	null	null	null	null	null	999	False	False	False	null	null	null	null	null	1773.264	1571:100000 1572:91088
314	Unknown	181	0.5889	0.6904333	0.8014	1700.4	87912.2734375	661817.4375	null	[M-H]-	M + 0		null	null	null	null	null	null	999	False	False	False	null	null	null	null	null	1730.81	1700.4:101787 1701.8:34475
315	Unknown	181	0.5123333	0.6904333	0.7758667	1725.7	93818.171875	691914.8125	null	[M-H]-	M + 0		null	null	null	null	null	null	999	False	False	False	null	null	null	null	null	1855.864	1725.7:112791 1729.7:84400 1730:23696
316	Unknown	181	0.2920333	0.6904333	0.8014	2105.3	88591.78125	656060.125	null	[M-H]-	M + 0		null	null	null	null	null	null	999	False	False	False	null	null	null	null	null	1771.836	2105.3:100000 2105.4:0 2108:24346 2110:8
317	Unknown	181	0.4785	0.6904333	0.8014	2158.4	86451.9765625	654088.3125	null	[M-2H]2-	M + 1	isotope of 377	null	null	null	null	null	null	999	False	False	False	null	null	null	null	null	1714.481	2158.4:96024 2158.5:33566 2160.7:0
318	Unknown	181	0.5295333	0.6904333	0.8014	2263.4	86954.5390625	651128.25	null	[M-H]-	M + 0		null	null	null	null	null	null	999	False	False	False	null	null	null	null	null	1688.44	2263.4:96948 2264.5:6210 2264.6:23389 2265.1:22074 2266.1:41984
319	Unknown	181	0.5123333	0.6904333	0.8014	2353.6	84678.21875	642947.1875	null	[M-H]-	M + 0		null	null	null	null	null	null	999	False	False	False	null	null	null	null	null	1653.212	2353.6:98137 2353.8:1855 2354.4:10098 2358.5:37753
320	Unknown	181	0.2920333	0.6904333	0.8204167	2426.8	88776.953125	663915.125	null	[M-H]-	M + 0		null	null	null	null	null	null	999	False	False	False	null	null	null	null	null	1775.539	2426.5:5605 2426.8:99640 2428.4:0
321	Unknown	181	0.51885	0.6904333	0.8394167	2472.5	86796.1875	663235.75	null	[M-H]-	M + 0		null	null	null	null	null	null	999	False	False	False	null	null	null	null	null	1714.753	2472.5:92015
322	Unknown	181	0.2392	0.6904333	0.87145	2754.6	88288.2890625	670899.0625	null	[M-H]-	M + 0		null	null	null	null	null	null	999	False	False	False	null	null	null	null	null	1765.766	2754.6:98605 2756.2:5063 2757:1364
323	Unknown	181	0.5295333	0.6904333	0.7758667	2862.6	90095.3515625	675478.4375	null	[M-H]-	M + 1	isotope of 297	null	null	null	null	null	null	999	False	False	False	null	null	null	null	null	1701.884	2862.6:105552 2863.2:94776 2864.7:10554
324	Unknown	181	0.5295333	0.6904333	0.8204167	3148	93370.703125	703441.75	null	[M-H]-	M + 0		null	null	null	null	null	null	999	False	False	False	null	null	null	null	null	1820.528	3148:113644
325	Unknown	181	0.5295333	0.6904333	0.8014	3322.2	87013.5546875	647512.3125	null	[M-H]-	M + 1	isotope of 506	null	null	null	null	null	null	999	False	False	False	null	null	null	null	null	1727.697	3322.2:96360 3325.1:56942 3326.6:47408
326	Unknown	181	0.4553333	0.6904333	0.8014	3344	5018.93359375	36712.06640625	null	[M-H]-	M + 0		null	null	null	null	null	null	999	False	False	False	null	null	null	null	null	100.3787	3344:3564 3347.4:0
327	Unknown	181	0.5295333	0.6904333	0.8394167	3386.4	87330.25	640864.625	null	[M-H]-	M + 0		null	null	null	null	null	null	999	False	False	False	null	null	null	null	null	1728.846	3386.4:96959 3390.4:1422 3390.6:0
328	Unknown	181	0.01121667	0.6904333	1.441933	3466.5	88753.1015625	673959.9375	null	[M-H]-	M + 0		null	null	null	null	null	null	999	False	False	False	null	null	null	null	null	1775.062	3466.5:100000 3471.2:0
329	Unknown	181	0.5123333	0.6904333	0.8204167	3503.4	88387.6953125	674192.9375	null	[M-H]-	M + 0		null	null	null	null	null	null	999	False	False	False	null	null	null	null	null	1751.392	3502.9:7373 3503.4:99088 3507.7:70789
330	Unknown	181	0.4850167	0.6904333	0.8459333	3616.9	87162.578125	665275.8125	null	[M-H]-	M + 0		null	null	null	null	null	null	999	False	False	False	null	null	null	null	null	1717.385	3616.9:106603 3619.3:21031 3619.6:43561
331	Unknown	181	0.5123333	0.6904333	0.8394167	3679.7	90382.609375	712094.4375	null	[M-H]-	M + 0		null	null	null	null	null	null	999	False	False	False	null	null	null	null	null	1785.68	3679.7:103065
332	Unknown	181	0.5823833	0.6904333	0.7141333	3703.1	11109.71484375	68182.6875	null	[M-H]-	M + 0		null	null	null	null	null	null	999	False	False	False	null	null	null	null	null	195.4931	3703.1:22573 3704.5:10391
333	Unknown	181	0.01121667	0.6904333	1.441933	3721.1	88753.1015625	673959.9375	null	[M-H]-	M + 0		null	null	null	null	null	null	999	False	False	False	null	null	null	null	null	1775.062	3721.1:100000 3721.5:0 3725.2:100000
334	Unknown	181	0.01121667	0.6904333	1.441933	3735.9	88753.1015625	673959.9375	null	[M-H]-	M + 0		null	null	null	null	null	null	999	False	False	False	null	null	null	null	null	1775.062	3735.9:100000 3737.6:34431
335	Unknown	181	0.5123333	0.6904333	0.8394167	3809.9	88573.125	644084.375	null	[M-H]-	M + 0		null	null	null	null	null	null	999	False	False	False	null	null	null	null	null	1767.14	3809.4:0 3809.9:100787 3813.7:0
336	Unknown	181	0.51885	0.6904333	0.8204167	4152.7	86164.109375	646105.1875	null	[M-H]-	M + 0		null	null	null	null	null	null	999	False	False	False	null	null	null	null	null	1712.482	4152.7:89408 4153.5:5490 4154.1:2766 4156.1:16192 4156.2:0
337	Unknown	183	0.61025	0.69695	1.06205	1566.8	44410.10546875	314272.53125	null	[M-H]-	M + 0		null	null	null	null	null	null	999	False	False	False	null	null	null	null	null	888.2021	1566.8:50015 1568.4:930 1571:98694
338	Unknown	183	0.2920333	0.69695	0.7948833	1572	88663.1953125	651152.6875	null	[M-H]-	M + 1	isotope of 313	null	null	null	null	null	null	999	False	False	False	null	null	null	null	null	1773.264	1572:100000
339	Unknown	183	0.62925	0.69695	1.06205	1588.8	22254.212890625	143306.015625	null	[M-H]-	M + 0		null	null	null	null	null	null	999	False	False	False	null	null	null	null	null	445.0843	1588.8:25019 1589.5:2 1589.8:25019
340	Unknown	183	0.62925	0.69695	1.06205	1589.8	22254.212890625	143306.015625	null	[M-H]-	M + 1	isotope of 339	null	null	null	null	null	null	999	False	False	False	null	null	null	null	null	445.0843	1589.5:2 1589.8:25019
341	Unknown	183	0.5485333	0.69695	0.73315	1607.1	1807.42126464844	7636.375	null	[M-H]-	M + 0		null	null	null	null	null	null	999	False	False	False	null	null	null	null	null	36.14843	1607.1:1941 1610.6:21778
342	Unknown	183	0.29855	0.69695	0.76935	1652.9	88588.046875	647498.3125	null	[M-H]-	M + 0		null	null	null	null	null	null	999	False	False	False	null	null	null	null	null	1771.761	1652.7:3411 1652.9:98744 1655.9:102776
343	Unknown	183	0.5123333	0.69695	0.76935	1655.9	90111.515625	621495.4375	null	[M-H]-	M + 0		null	null	null	null	null	null	999	False	False	False	null	null	null	null	null	1792.738	1655.9:102776 1658.7:0
344	Unknown	183	0.2920333	0.69695	0.7948833	1833.2	88516.171875	646529.3125	null	[M-H]-	M + 0		null	null	null	null	null	null	999	False	False	False	null	null	null	null	null	1770.323	1833.2:100000
345	Unknown	183	0.6037334	0.69695	1.06205	1859.3	22132.720703125	155610.09375	null	[M-H]-	M + 0		null	null	null	null	null	null	999	False	False	False	null	null	null	null	null	442.6544	1859:13563 1859.3:25000 1862.7:572
346	Unknown	183	0.4850167	0.69695	0.7758667	1872.1	87774.90625	638819.1875	null	[M-H]-	M + 0		null	null	null	null	null	null	999	False	False	False	null	null	null	null	null	1741.208	1872.1:100277 1874.6:4749 1875.1:83208
347	Unknown	183	0.51885	0.69695	0.8014	1909.2	90999.640625	667331.5625	null	[M-H]-	M + 0		null	null	null	null	null	null	999	False	False	False	null	null	null	null	null	1791.755	1909.2:102964 1909.8:2021 1911.3:30226 1912.4:11574
348	Unknown	183	0.51885	0.69695	0.8014	2010.2	91522.5	682055.6875	null	[M-H]-	M + 0		null	null	null	null	null	null	999	False	False	False	null	null	null	null	null	1829.383	2010.2:107345 2010.4:29441 2011.1:101359 2011.6:3105 2012.4:29614
349	Unknown	183	0.6037334	0.69695	0.8014	2010.4	19580.6015625	138981.453125	null	[M-H]-	M + 0		null	null	null	null	null	null	999	False	False	False	null	null	null	null	null	310.7761	2010.2:107345 2010.4:29441 2011.1:101359 2011.6:3105 2012.4:29614
350	Unknown	183	0.5485333	0.69695	0.7948833	2029	86441.3671875	655037.3125	null	[M-H]-	M + 0		null	null	null	null	null	null	999	False	False	False	null	null	null	null	null	1670.763	2029:100924
351	Unknown	183	0.5889	0.69695	0.8014	2035.1	43136.7421875	334140.53125	null	[M-H]-	M + 0		null	null	null	null	null	null	999	False	False	False	null	null	null	null	null	826.7589	2035.1:48716
352	Unknown	183	0.4850167	0.69695	0.8204167	2050.9	87348.109375	661722.8125	null	[M-H]-	M + 0		null	null	null	null	null	null	999	False	False	False	null	null	null	null	null	1727.4	2050.9:97656 2054.1:43690
353	Unknown	183	0.3365667	0.69695	0.7948833	2059.9	87202.3984375	651336.625	null	[M-H]-	M + 0		null	null	null	null	null	null	999	False	False	False	null	null	null	null	null	1744.048	2059.6:11141 2059.9:112147 2060.1:11003 2062.8:88146
354	Unknown	183	0.55505	0.69695	0.7758667	2062.8	84056.78125	608844.625	null	[M-H]-	M + 0		null	null	null	null	null	null	999	False	False	False	null	null	null	null	null	1588.053	2062.8:88146 2067.4:1735
355	Unknown	183	0.2920333	0.69695	0.8204167	2082.1	89055.78125	680081.5	null	[M-H]-	M + 0	similar chromatogram in higher mz_324; similar chromatogram in higher mz_335	null	null	null	null	null	null	999	False	False	False	null	null	null	null	null	1781.116	2082.1:115660 2082.4:0 2083.8:5112
356	Unknown	183	0.2582	0.69695	0.8394167	2133.4	88591.78125	640075.6875	null	[M-H]-	M + 0		null	null	null	null	null	null	999	False	False	False	null	null	null	null	null	1771.836	2133.4:100000 2135.5:109 2136.1:3603
357	Unknown	183	0.5295333	0.69695	0.8204167	2321.3	90332.40625	645969.5	null	[M-H]-	M + 0		null	null	null	null	null	null	999	False	False	False	null	null	null	null	null	1805.646	2321.3:98827
358	Unknown	183	0.2920333	0.69695	0.8394167	2509.3	87940.9609375	655433.4375	null	[M-H]-	M + 0		null	null	null	null	null	null	999	False	False	False	null	null	null	null	null	1758.819	2509.3:96820
359	Unknown	183	0.4785	0.69695	0.76935	3108.2	10148.7236328125	83309.7734375	null	[M-H]-	M + 0		null	null	null	null	null	null	999	False	False	False	null	null	null	null	null	202.9745	3108.2:14716
360	Unknown	183	0.5295333	0.69695	0.85245	3268.6	88553.46875	648005.3125	null	[M-H]-	M + 0		null	null	null	null	null	null	999	False	False	False	null	null	null	null	null	1758.262	3268.6:103391 3270:20768
361	Unknown	183	0.5295333	0.69695	0.8204167	3423.7	85957.359375	609054.375	null	[M-H]-	M + 0		null	null	null	null	null	null	999	False	False	False	null	null	null	null	null	1676.072	3423.7:99778
362	Unknown	183	0.51885	0.69695	0.7758667	3543.1	2994.33837890625	11220.337890625	null	[M-H]-	M + 0		null	null	null	null	null	null	999	False	False	False	null	null	null	null	null	59.88677	3543.1:7736 3543.5:0 3544.4:85094
363	Unknown	183	0.51885	0.69695	0.8204167	3605.8	92490.7109375	657480.9375	null	[M-H]-	M + 0		null	null	null	null	null	null	999	False	False	False	null	null	null	null	null	1816.545	3605.8:111750
364	Unknown	183	0.2392	0.69695	0.9498333	3718.2	88753.1015625	658784.375	null	[M-H]-	M + 0		null	null	null	null	null	null	999	False	False	False	null	null	null	null	null	1775.062	3718.1:284 3718.2:100000 3719.4:5052 3721.1:89887 3721.5:0
365	Unknown	183	0.01121667	0.69695	1.47995	3725.2	88753.1015625	658784.375	null	[M-H]-	M + 0		null	null	null	null	null	null	999	False	False	False	null	null	null	null	null	1775.062	3725.2:100000 3726.3:0
366	Unknown	183	0.5123333	0.69695	0.8394167	3841.9	91696.0078125	663942.125	null	[M-H]-	M + 0		null	null	null	null	null	null	999	False	False	False	null	null	null	null	null	1832.908	3841.9:105000 3845.6:74495
367	Unknown	183	0.55505	0.69695	0.8204167	3941.4	87140.0625	649182.125	null	[M-H]-	M + 0		null	null	null	null	null	null	999	False	False	False	null	null	null	null	null	1703.268	3941.4:105729
368	Unknown	183	0.01121667	0.69695	1.47995	3993.6	88753.1015625	658784.375	null	[M-H]-	M + 0		null	null	null	null	null	null	999	False	False	False	null	null	null	null	null	1775.062	3993.6:100000 3994:0 3995.9:5052 3996.7:24 3996.8:100000
369	Unknown	183	0.5123333	0.69695	0.73965	4048.8	1571.67407226563	7174.79150390625	null	[M-H]-	M + 0		null	null	null	null	null	null	999	False	False	False	null	null	null	null	null	31.43348	4048.8:4132 4051.4:61
370	Unknown	183	0.5123333	0.69695	0.8204167	4162.1	84799.7421875	629285.0625	null	[M-H]-	M + 0		null	null	null	null	null	null	999	False	False	False	null	null	null	null	null	1694.614	4162.1:84397 4166.2:0
371	Unknown	186	0.51885	0.7076167	0.8014	1635.9	88492.40625	617296	null	[M-H]-	M + 0		null	null	null	null	null	null	999	False	False	False	null	null	null	null	null	1765.327	1635.9:99707
372	Unknown	186	0.61025	0.7076167	0.8204167	1966.2	18243.654296875	128270.5	null	[M-H]-	M + 0	similar chromatogram in higher mz_373; similar chromatogram in higher mz_355; similar chromatogram in higher mz_356; similar chromatogram in higher mz_357; similar chromatogram in higher mz_385; similar chromatogram in higher mz_387; similar chromatogram in higher mz_390; similar chromatogram in higher mz_391; similar chromatogram in higher mz_326; similar chromatogram in higher mz_393; similar c…	null	null	null	null	null	null	999	False	False	False	null	null	null	null	null	316.0302	1966.2:17608
373	Unknown	186	0.61025	0.7076167	0.85245	1999.5	33925.07421875	210373.515625	null	[M-H]-	M + 0		null	null	null	null	null	null	999	False	False	False	null	null	null	null	null	668.3547	1999.5:41222 2000.1:0
374	Unknown	186	0.51885	0.7076167	0.8394167	2011.1	87352.7421875	651513	null	[M-H]-	M + 0		null	null	null	null	null	null	999	False	False	False	null	null	null	null	null	1723.768	2011.1:100229 2011.6:7303 2012.4:11781 2013.1:0 2015.9:58141
375	Unknown	186	0.61025	0.7076167	0.7948833	2042.5	20131.384765625	152502.15625	null	[M-H]-	M + 0		null	null	null	null	null	null	999	False	False	False	null	null	null	null	null	265.6779	2042.5:18566 2044.4:14650 2044.5:13108
376	Unknown	186	0.2920333	0.7076167	0.8394167	2094.6	88591.796875	623130.75	null	[M-H]-	M + 0		null	null	null	null	null	null	999	False	False	False	null	null	null	null	null	1771.836	2094.6:100000 2095.1:8
377	Unknown	186	0.51885	0.7076167	0.8394167	2157.8	87427.46875	619325.125	null	[M-2H]2-	M + 0		null	null	null	null	null	null	999	False	False	False	null	null	null	null	null	1740.505	2157.8:99836 2158.4:85708 2158.5:50019 2160.7:2022
378	Unknown	186	0.5123333	0.7076167	0.8204167	2241.3	87002.6484375	638535.5625	null	[M-H]-	M + 0		null	null	null	null	null	null	999	False	False	False	null	null	null	null	null	1691.609	2241.3:100103 2242.3:1190 2242.6:44971 2245.6:80405
379	Unknown	186	0.5485333	0.7076167	0.8394167	2311.7	85112.9375	614795.625	null	[M-H]-	M + 0		null	null	null	null	null	null	999	False	False	False	null	null	null	null	null	1636.429	2311.7:111670
380	Unknown	186	0.29855	0.7076167	0.8394167	2414.7	89821.1796875	635941.625	null	[M-H]-	M + 0		null	null	null	null	null	null	999	False	False	False	null	null	null	null	null	1796.424	2414.4:66714 2414.7:102372
381	Unknown	186	0.2920333	0.7076167	0.87145	2668.2	88554.578125	619171	null	[M-H]-	M + 0		null	null	null	null	null	null	999	False	False	False	null	null	null	null	null	1771.092	2668.2:100000
382	Unknown	186	0.2920333	0.7076167	0.87145	2717.2	90011.28125	634460.375	null	[M-H]-	M + 0		null	null	null	null	null	null	999	False	False	False	null	null	null	null	null	1800.226	2717.2:101889 2720.1:0
383	Unknown	186	0.2920333	0.7076167	0.85245	2741.1	85448.140625	600045.0625	null	[M-H]-	M + 0		null	null	null	null	null	null	999	False	False	False	null	null	null	null	null	1708.963	2741.1:94888 2743.3:3608 2744.2:792 2744.3:13763
384	Unknown	186	0.3977333	0.7076167	0.8459333	2776.9	85665.5078125	613930.125	null	[M-H]-	M + 2	isotope of 598	null	null	null	null	null	null	999	False	False	False	null	null	null	null	null	1713.31	2776.9:100220
385	Unknown	186	0.2920333	0.7076167	0.87145	2818	91635.671875	655098.8125	null	[M-H]-	M + 0		null	null	null	null	null	null	999	False	False	False	null	null	null	null	null	1832.713	2818:102231 2821.9:35602
386	Unknown	186	0.4850167	0.7076167	0.90765	2964.2	88341.8984375	642886.125	null	[M-H]-	M + 0		null	null	null	null	null	null	999	False	False	False	null	null	null	null	null	1765.943	2964.2:100640
387	Unknown	186	0.5485333	0.7076167	0.9011334	2989.5	89111.3046875	625809.6875	null	[M-H]-	M + 0		null	null	null	null	null	null	999	False	False	False	null	null	null	null	null	1781.867	2989.5:102272 2993.9:10097
388	Unknown	186	0.5295333	0.7076167	0.8394167	3034.7	88171.3359375	639106.75	null	[M-H]-	M + 0		null	null	null	null	null	null	999	False	False	False	null	null	null	null	null	1760.638	3034.7:100119 3034.8:86965 3036:16323
389	Unknown	186	0.4850167	0.7076167	0.8394167	3251.7	88242.1875	644520	null	[M-H]-	M + 0		null	null	null	null	null	null	999	False	False	False	null	null	null	null	null	1751.375	3251.7:98281 3253.7:276
390	Unknown	186	0.5123333	0.7076167	0.85245	3262.4	89735.4609375	632529.125	null	[M-H]-	M + 0		null	null	null	null	null	null	999	False	False	False	null	null	null	null	null	1794.709	3262.4:101523
391	Unknown	186	0.51885	0.7076167	0.85245	3287.2	89653.5625	638769.5625	null	[M-H]-	M + 0		null	null	null	null	null	null	999	False	False	False	null	null	null	null	null	1768.335	3286.8:284 3287.2:98588
392	Unknown	186	0.5123333	0.7076167	0.7758667	3299.8	2842.98706054688	15993.8544921875	null	[M-H]-	M + 0		null	null	null	null	null	null	999	False	False	False	null	null	null	null	null	56.85974	3299.8:4319 3300.7:65533 3302.6:0 3304.4:37408
393	Unknown	186	0.5295333	0.7076167	0.8204167	3397.1	87728.7109375	592431.5625	null	[M-H]-	M + 0		null	null	null	null	null	null	999	False	False	False	null	null	null	null	null	1736.475	3397.1:100564 3397.2:0 3399.4:3486 3401.7:0
394	Unknown	186	0.4785	0.7076167	0.8014	3418.4	8018.0908203125	52711.69140625	null	[M-H]-	M + 0		null	null	null	null	null	null	999	False	False	False	null	null	null	null	null	160.3618	3418.4:18603 3421.3:32191 3421.6:19134
395	Unknown	186	0.5123333	0.7076167	0.90765	3508.9	89998.9453125	640504	null	[M-H]-	M + 0		null	null	null	null	null	null	999	False	False	False	null	null	null	null	null	1799.979	3508.8:8958 3508.9:101424
396	Unknown	186	0.55505	0.7076167	0.90765	3566.3	86501.90625	615741.375	null	[M-H]-	M + 0		null	null	null	null	null	null	999	False	False	False	null	null	null	null	null	1720.031	3566.3:99552 3566.5:4868 3568.2:276 3570.4:17980
397	Unknown	186	0.5485333	0.7076167	0.90765	3579.9	86887.53125	622913.6875	null	[M-H]-	M + 0		null	null	null	null	null	null	999	False	False	False	null	null	null	null	null	1729.906	3579.9:94152 3582.1:10545 3583.7:1911
398	Unknown	186	0.5295333	0.7076167	0.87145	3624.5	90052.15625	641457.125	null	[M-H]-	M + 0		null	null	null	null	null	null	999	False	False	False	null	null	null	null	null	1801.043	3624.5:93096 3625.5:74393 3627.3:605 3628.3:0
399	Unknown	186	0.5485333	0.7076167	0.7758667	3636.7	4482.61865234375	18344.455078125	null	[M-H]-	M + 0		null	null	null	null	null	null	999	False	False	False	null	null	null	null	null	89.65237	3636.7:12954 3638.5:29460
400	Unknown	186	0.5485333	0.7076167	0.9011334	3657.1	86861.6171875	605623.125	null	[M-H]-	M + 0		null	null	null	null	null	null	999	False	False	False	null	null	null	null	null	1692.681	3657.1:100769
401	Unknown	186	0.01121667	0.7076167	1.3974	3753.2	88753.1015625	639834.625	null	[M-H]-	M + 0		null	null	null	null	null	null	999	False	False	False	null	null	null	null	null	1775.062	3753.2:100000 3755.5:88
402	Unknown	186	0.5123333	0.7076167	0.7545167	3835	2342.19750976563	13616.59765625	null	[M-H]-	M + 0		null	null	null	null	null	null	999	False	False	False	null	null	null	null	null	46.84395	3835:3034 3837.8:9519 3839.7:0
403	Unknown	186	0.5295333	0.7076167	0.87145	3868.1	86343.8203125	631416.8125	null	[M-H]-	M + 0		null	null	null	null	null	null	999	False	False	False	null	null	null	null	null	1722.713	3868.1:102059 3868.5:14831 3870.2:0 3871.7:5753
404	Unknown	186	0.5485333	0.7076167	0.85245	3876.6	88419.1484375	629952.9375	null	[M-H]-	M + 0		null	null	null	null	null	null	999	False	False	False	null	null	null	null	null	1748.963	3876.6:104024 3876.9:0 3877.4:94880 3879:6211 3879.2:0
405	Unknown	186	0.2392	0.7076167	0.9920167	3996.8	88753.1015625	639834.625	null	[M-H]-	M + 0		null	null	null	null	null	null	999	False	False	False	null	null	null	null	null	1775.062	3996.7:88 3996.8:100000
406	Unknown	186	0.61025	0.7076167	0.7545167	4082.4	4064.57690429688	21820.8359375	null	[M-H]-	M + 0		null	null	null	null	null	null	999	False	False	False	null	null	null	null	null	68.02869	4082.4:9058
407	Unknown	186	0.5295333	0.7076167	0.90765	4206.1	88709.21875	643673.4375	null	[M-H]-	M + 0		null	null	null	null	null	null	999	False	False	False	null	null	null	null	null	1752.83	4206.1:103314 4207.3:2565 4210.6:16645
408	Unknown	186	0.5485333	0.7076167	0.87145	4224.4	96290.0703125	715332.9375	null	[M-H]-	M + 0		null	null	null	null	null	null	999	False	False	False	null	null	null	null	null	1911.709	4224.4:122021 4224.6:6035 4227.9:0
409	Unknown	188	0.2920333	0.7141333	0.8204167	1560.7	88676.1640625	624738.3125	null	[M-H]-	M + 0		null	null	null	null	null	null	999	False	False	False	null	null	null	null	null	1773.523	1560.7:100000 1561.3:21593
410	Unknown	188	0.6631	0.7141333	0.8014	1744.1	20866.685546875	106831.859375	null	[M-H]-	M + 0		null	null	null	null	null	null	999	False	False	False	null	null	null	null	null	349.6476	1744.1:26785 1744.5:20283 1745.3:15522
411	Unknown	188	0.51885	0.7141333	0.7948833	1753.2	86760.5078125	600732.4375	null	[M-H]-	M + 0		null	null	null	null	null	null	999	False	False	False	null	null	null	null	null	1681.156	1753.2:108958 1754.6:23505 1756.9:70926 1757.8:93408
412	Unknown	188	0.5889	0.7141333	0.8394167	1770.7	87177.2265625	668003.6875	null	[M-H]-	M + 0		null	null	null	null	null	null	999	False	False	False	null	null	null	null	null	1565.961	1770.7:93109
413	Unknown	188	0.3704	0.7141333	0.8014	1875.1	89497.9765625	603291.8125	null	[M-H]-	M + 0		null	null	null	null	null	null	999	False	False	False	null	null	null	null	null	1789.959	1874.6:9175 1875.1:100609
414	Unknown	188	0.6037334	0.7141333	0.87145	1924.6	90437.1640625	626054.625	null	[M-H]-	M + 0	similar chromatogram in higher mz_417; similar chromatogram in higher mz_418; similar chromatogram in higher mz_419; similar chromatogram in higher mz_422; similar chromatogram in higher mz_423; similar chromatogram in higher mz_424; similar chromatogram in higher mz_425; similar chromatogram in higher mz_426; similar chromatogram in higher mz_427; similar chromatogram in higher mz_428; similar c…	null	null	null	null	null	null	999	False	False	False	null	null	null	null	null	1786.955	1924.6:106151 1928.6:100881
415	Unknown	188	0.62925	0.7141333	0.8459333	1954.3	23696.57421875	163870.484375	null	[M-H]-	M + 0		null	null	null	null	null	null	999	False	False	False	null	null	null	null	null	453.9681	1954.3:26742
416	Unknown	188	0.5889	0.7141333	0.87145	2119.5	29530.609375	204526.8125	null	[M-H]-	M + 0		null	null	null	null	null	null	999	False	False	False	null	null	null	null	null	589.6745	2119.4:0 2119.5:33333 2122.6:17924
417	Unknown	188	0.5889	0.7141333	0.85245	2158.5	44230.27734375	310039.375	null	[M-H]-	M + 0		null	null	null	null	null	null	999	False	False	False	null	null	null	null	null	875.3105	2158.4:67930 2158.5:49155 2160.7:4378
418	Unknown	188	0.3638833	0.7141333	0.8459333	2170.8	89400.0625	607925.25	null	[M-H]-	M + 0		null	null	null	null	null	null	999	False	False	False	null	null	null	null	null	1788.001	2170.8:100973 2174.9:0
419	Unknown	188	0.6037334	0.7141333	0.8204167	2264.6	29524.478515625	215357.8125	null	[M-2H]2-	M + 0		null	null	null	null	null	null	999	False	False	False	null	null	null	null	null	502.3661	2264.5:27193 2264.6:37659 2265.1:83714 2266.1:0 2268.4:31705
420	Unknown	188	0.6037334	0.7141333	0.8204167	2268.4	28229.125	187905.796875	null	[M-H]-	M + 0		null	null	null	null	null	null	999	False	False	False	null	null	null	null	null	559.6896	2268.4:31705
421	Unknown	188	0.5889	0.7141333	0.9011334	2306.7	37158.82421875	313110.96875	null	[M-H]-	M + 0		null	null	null	null	null	null	999	False	False	False	null	null	null	null	null	733.5378	2306.7:41074
422	Unknown	188	0.55505	0.7141333	0.8459333	2326.8	87933.546875	626587.125	null	[M-H]-	M + 0		null	null	null	null	null	null	999	False	False	False	null	null	null	null	null	1705.577	2326.8:109703
423	Unknown	188	0.2920333	0.7141333	0.85245	2388.5	88539.0859375	609162.3125	null	[M-H]-	M + 0		null	null	null	null	null	null	999	False	False	False	null	null	null	null	null	1770.782	2388.5:100000
424	Unknown	188	0.29855	0.7141333	0.85245	2468.5	90513.3984375	608983.5625	null	[M-H]-	M + 0		null	null	null	null	null	null	999	False	False	False	null	null	null	null	null	1810.268	2468.5:107703 2472.5:61533
425	Unknown	188	0.33005	0.7141333	0.87145	2540.9	91139.3125	634867.875	null	[M-H]-	M + 0		null	null	null	null	null	null	999	False	False	False	null	null	null	null	null	1822.786	2540.9:98098 2544.2:0
426	Unknown	188	0.5889	0.7141333	0.9011334	2576.3	91473.765625	647454.3125	null	[M-2H]2-	M + 0		null	null	null	null	null	null	999	False	False	False	null	null	null	null	null	1772.353	2576.3:116390 2576.8:29082 2577.7:31612
427	Unknown	188	0.2582	0.7141333	0.9011334	2617.6	92867.8125	673924.25	null	[M-H]-	M + 0		null	null	null	null	null	null	999	False	False	False	null	null	null	null	null	1857.356	2617.3:8501 2617.6:110427 2622.1:14842
428	Unknown	188	0.2920333	0.7141333	0.8779666	2652.7	88554.578125	602569.0625	null	[M-H]-	M + 0		null	null	null	null	null	null	999	False	False	False	null	null	null	null	null	1771.092	2652.7:100000 2656.7:57134
429	Unknown	188	0.3638833	0.7141333	0.87145	2693.8	88054.75	600508	null	[M-H]-	M + 0		null	null	null	null	null	null	999	False	False	False	null	null	null	null	null	1761.095	2693.8:100829 2694.2:1010
430	Unknown	188	0.3638833	0.7141333	0.85245	2770.1	89481.8671875	590868.3125	null	[M-H]-	M + 0		null	null	null	null	null	null	999	False	False	False	null	null	null	null	null	1789.637	2770.1:103259 2774.7:27424
431	Unknown	188	0.5485333	0.7141333	0.90765	2996.4	87548.46875	594985.5625	null	[M-H]-	M + 0		null	null	null	null	null	null	999	False	False	False	null	null	null	null	null	1750.856	2996.4:97255 2997.3:20029 2999.6:2094 3000.4:1217
432	Unknown	188	0.51885	0.7141333	0.85245	3061.9	85326.96875	631349	null	[M-H]-	M + 0		null	null	null	null	null	null	999	False	False	False	null	null	null	null	null	1684.934	3061.9:99439
433	Unknown	188	0.5823833	0.7141333	0.85245	3224.5	88107.6328125	594526.125	null	[M-H]-	M + 0		null	null	null	null	null	null	999	False	False	False	null	null	null	null	null	1744.914	3224.5:98514 3226.3:5504 3229.2:0
434	Unknown	188	0.4785	0.7141333	0.76935	3226.3	2189.95288085938	10192.96875	null	[M-H]-	M + 0		null	null	null	null	null	null	999	False	False	False	null	null	null	null	null	43.79906	3226.3:5504 3229.2:0 3229.9:0 3231.1:0
435	Unknown	188	0.51885	0.7141333	0.9011334	3236.4	87926.203125	621377.0625	null	[M-H]-	M + 0		null	null	null	null	null	null	999	False	False	False	null	null	null	null	null	1754.54	3236.4:97843
436	Unknown	188	0.2582	0.7141333	0.87145	3241.5	89063.5	618050.0625	null	[M-H]-	M + 0		null	null	null	null	null	null	999	False	False	False	null	null	null	null	null	1781.27	3241.5:100004
437	Unknown	188	0.5485333	0.7141333	0.8779666	3517.5	89317.7578125	613276.6875	null	[M-H]-	M + 0		null	null	null	null	null	null	999	False	False	False	null	null	null	null	null	1774.471	3517.5:99987 3518:3394 3519.4:0
438	Unknown	188	0.55505	0.7141333	0.8459333	3544.4	91400.46875	608219.375	null	[M-H]-	M + 0		null	null	null	null	null	null	999	False	False	False	null	null	null	null	null	1818.879	3544.4:108788
439	Unknown	188	0.5823833	0.7141333	0.8459333	3643.3	89475.4609375	600233.1875	null	[M-H]-	M + 0		null	null	null	null	null	null	999	False	False	False	null	null	null	null	null	1736.584	3643.1:0 3643.3:107366 3646:0 3647:10873 3647.8:42690
440	Unknown	188	0.5823833	0.7141333	0.8459333	3663.5	91326.6953125	632774.6875	null	[M-H]-	M + 0		null	null	null	null	null	null	999	False	False	False	null	null	null	null	null	1796.463	3663.5:108054 3665:307 3665.2:4815 3665.5:16236 3666.2:1095
441	Unknown	188	0.5295333	0.7141333	0.87145	3792.1	88679.3515625	626803.9375	null	[M-H]-	M + 0		null	null	null	null	null	null	999	False	False	False	null	null	null	null	null	1770.51	3792.1:99738 3793.2:1200
442	Unknown	188	0.5295333	0.7141333	0.8779666	3807.6	88073.328125	617502.25	null	[M-H]-	M + 0		null	null	null	null	null	null	999	False	False	False	null	null	null	null	null	1760.796	3807.6:97950 3809.4:2552 3809.9:71019
443	Unknown	188	0.5485333	0.7141333	0.76935	3833.8	3116.7998046875	14036.087890625	null	[M-H]-	M + 0		null	null	null	null	null	null	999	False	False	False	null	null	null	null	null	62.336	3833.8:6709 3835:4262 3837.8:1633
444	Unknown	188	0.5295333	0.7141333	0.8779666	3845.6	89521.1328125	627514	null	[M-H]-	M + 0		null	null	null	null	null	null	999	False	False	False	null	null	null	null	null	1766.413	3845.5:472 3845.6:104804 3848.7:6279
445	Unknown	188	0.5485333	0.7141333	0.9433166	3877.4	90056.2734375	646532.8125	null	[M-H]-	M + 0		null	null	null	null	null	null	999	False	False	False	null	null	null	null	null	1777.475	3876.9:1901 3877.4:93451 3879:0 3879.2:0
446	Unknown	188	0.01121667	0.7141333	1.47995	4013.1	88753.1015625	620847.3125	null	[M-H]-	M + 0		null	null	null	null	null	null	999	False	False	False	null	null	null	null	null	1775.062	4013.1:100000 4013.3:0 4017.8:0
447	Unknown	188	0.4785	0.7141333	0.7948833	4185.7	5313.2578125	39199.1484375	null	[M-H]-	M + 0		null	null	null	null	null	null	999	False	False	False	null	null	null	null	null	106.2652	4185.7:7599 4189.6:45829
448	Unknown	193	0.62925	0.73315	0.8779666	1603.9	87634.078125	631062.1875	null	[M-H]-	M + 0		null	null	null	null	null	null	999	False	False	False	null	null	null	null	null	1747.925	1603.9:100203 1607.1:0
449	Unknown	193	0.6357667	0.73315	0.85245	1701.8	89629.4375	622633.9375	null	[M-H]-	M + 0		null	null	null	null	null	null	999	False	False	False	null	null	null	null	null	1703.165	1701.8:97686 1705.8:54775
450	Unknown	193	0.6904333	0.73315	0.90765	1731	24614.662109375	128594.296875	null	[M-H]-	M + 1	isotope of 555	null	null	null	null	null	null	999	False	False	False	null	null	null	null	null	491.4142	1730.7:16893 1731:31876
451	Unknown	193	0.5823833	0.73315	0.8394167	1738.4	86185.1328125	617219.875	null	[M-H]-	M + 0		null	null	null	null	null	null	999	False	False	False	null	null	null	null	null	1673.979	1738.4:96790 1740.8:4145 1742.8:3843
452	Unknown	193	0.6904333	0.73315	0.9985333	1744.5	20442.609375	113797.53125	null	[M-H]-	M + 0		null	null	null	null	null	null	999	False	False	False	null	null	null	null	null	408.8522	1744.1:28109 1744.5:26458 1745.3:14327
453	Unknown	193	0.62925	0.73315	0.8394167	1757.8	90237.8359375	630143.3125	null	[M-H]-	M + 0		null	null	null	null	null	null	999	False	False	False	null	null	null	null	null	1670.517	1757.8:102367
454	Unknown	193	0.5889	0.73315	0.8394167	1928.6	88097.109375	607654.5	null	[M-H]-	M + 0		null	null	null	null	null	null	999	False	False	False	null	null	null	null	null	1738.221	1928.6:101622
455	Unknown	193	0.5823833	0.73315	0.8394167	1935.1	87657.828125	592048.8125	null	[M-H]-	M + 0		null	null	null	null	null	null	999	False	False	False	null	null	null	null	null	1739.319	1935.1:100254 1935.8:5682
456	Unknown	193	0.5823833	0.73315	0.8459333	1951	86847.2578125	588766.625	null	[M-H]-	M + 0		null	null	null	null	null	null	999	False	False	False	null	null	null	null	null	1703.287	1951:92476 1954.3:26363
457	Unknown	193	0.6631	0.73315	0.8394167	2044.4	28731.08984375	153411.75	null	[M-H]-	M + 0		null	null	null	null	null	null	999	False	False	False	null	null	null	null	null	526.143	2044.4:39799 2044.5:26732 2047.8:8662 2047.9:0 2048:19019 2048.6:36212
458	Unknown	193	0.6037334	0.73315	1.149267	2108	44295.90625	298312.5	null	[M-H]-	M + 0		null	null	null	null	null	null	999	False	False	False	null	null	null	null	null	885.9181	2108:50000 2110:987 2111:1663
459	Unknown	193	0.6037334	0.73315	1.149267	2155.9	43959.19921875	300190	null	[M-H]-	M + 1	isotope of 495	null	null	null	null	null	null	999	False	False	False	null	null	null	null	null	879.184	2155.9:48492 2156.4:0 2157.8:86291 2158.4:48417 2158.5:45510 2160.7:5930
460	Unknown	193	0.6037334	0.73315	0.9011334	2164.2	28466.515625	195528.6875	null	[M-H]-	M + 0		null	null	null	null	null	null	999	False	False	False	null	null	null	null	null	559.8391	2164.2:31533 2165.8:101061
461	Unknown	193	0.3638833	0.73315	0.85245	2165.8	88024.390625	581208.3125	null	[M-H]-	M + 0		null	null	null	null	null	null	999	False	False	False	null	null	null	null	null	1760.488	2165.8:101061 2170.8:96065
462	Unknown	193	0.5889	0.73315	1.164117	2245.6	87781.15625	600760.875	null	[M-H]-	M + 0		null	null	null	null	null	null	999	False	False	False	null	null	null	null	null	1755.623	2245.6:95445
463	Unknown	193	0.3977333	0.73315	0.87145	2260	88727.75	592852.75	null	[M-H]-	M + 0		null	null	null	null	null	null	999	False	False	False	null	null	null	null	null	1774.555	2260:100789 2263.4:54214 2264.5:37636 2264.6:17977
464	Unknown	193	0.5889	0.73315	1.164117	2383.7	29513.029296875	197030.484375	null	[M-H]-	M + 0		null	null	null	null	null	null	999	False	False	False	null	null	null	null	null	590.2606	2383.7:33333 2386.2:611 2388.5:92623
465	Unknown	193	0.29855	0.73315	0.87145	2459.3	88246.609375	591945.4375	null	[M-H]-	M + 0		null	null	null	null	null	null	999	False	False	False	null	null	null	null	null	1764.932	2459.3:101156 2459.8:2216 2460.6:0 2461.5:3345 2462.8:2397
466	Unknown	193	0.3638833	0.73315	0.87145	2520.9	88005.296875	615267.1875	null	[M-H]-	M + 0		null	null	null	null	null	null	999	False	False	False	null	null	null	null	null	1760.106	2520.9:98886 2521:20835 2525:10205
467	Unknown	193	0.5823833	0.73315	1.127883	2601.1	84176.890625	583564.625	null	[M-H]-	M + 0		null	null	null	null	null	null	999	False	False	False	null	null	null	null	null	1683.538	2601.1:96559 2602.9:2837 2603.3:9413 2604.7:85799
468	Unknown	193	0.33005	0.73315	0.9011334	2634.3	88554.578125	591313.5625	null	[M-H]-	M + 0		null	null	null	null	null	null	999	False	False	False	null	null	null	null	null	1771.092	2634.3:100000 2635.5:8842 2635.9:81
469	Unknown	193	0.3638833	0.73315	0.90765	2726.9	88357.1171875	588741.4375	null	[M-H]-	M + 0		null	null	null	null	null	null	999	False	False	False	null	null	null	null	null	1767.142	2726.9:99068 2729.2:0
470	Unknown	193	0.3638833	0.73315	0.85245	2833.6	89486.296875	594244.625	null	[M-H]-	M + 0		null	null	null	null	null	null	999	False	False	False	null	null	null	null	null	1789.726	2833.6:101198 2835.3:23278
471	Unknown	193	0.3977333	0.73315	0.87145	2873.5	88621.734375	598417.4375	null	[M-H]-	M + 0		null	null	null	null	null	null	999	False	False	False	null	null	null	null	null	1772.435	2873.5:93637 2873.7:26164
472	Unknown	193	0.55505	0.73315	0.9011334	2976.5	89132.734375	617253.625	null	[M-H]-	M + 0		null	null	null	null	null	null	999	False	False	False	null	null	null	null	null	1776.404	2976.2:1000 2976.5:103269 2978.6:0
473	Unknown	193	0.5485333	0.73315	0.8459333	3034.8	87713.4375	617714.0625	null	[M-H]-	M + 0		null	null	null	null	null	null	999	False	False	False	null	null	null	null	null	1714.855	3034.7:70113 3034.8:99215 3036:38498
474	Unknown	193	0.5485333	0.73315	0.9433166	3088	91871.859375	624904.1875	null	[M-H]-	M + 0		null	null	null	null	null	null	999	False	False	False	null	null	null	null	null	1833.756	3088:109514 3088.6:32800 3091.1:47219
475	Unknown	193	0.4363167	0.73315	0.9920167	3096.7	87843.390625	613729.75	null	[M-H]-	M + 0		null	null	null	null	null	null	999	False	False	False	null	null	null	null	null	1748.458	3096.7:96475 3101:30922 3101.6:3999
476	Unknown	193	0.5485333	0.73315	0.8779666	3316.6	90056.0625	606533.125	null	[M-2H]2-	M + 0		null	null	null	null	null	null	999	False	False	False	null	null	null	null	null	1774.748	3316.6:100828 3316.8:2193 3317.2:33318 3319.3:2534 3321.1:87715
477	Unknown	193	0.62925	0.73315	0.7948833	3369.4	5286.0625	27198.87109375	null	[M-H]-	M + 0		null	null	null	null	null	null	999	False	False	False	null	null	null	null	null	89.54121	3369.4:15559
478	Unknown	193	0.6631	0.73315	0.7948833	3397.2	4753.07763671875	17864.01171875	null	[M-H]-	M + 0		null	null	null	null	null	null	999	False	False	False	null	null	null	null	null	80.05448	3397.1:96060 3397.2:9885 3399.4:3565 3401.7:1555
479	Unknown	193	0.5889	0.73315	0.85245	3411.2	84765.3515625	535807.1875	null	[M-H]-	M + 0		null	null	null	null	null	null	999	False	False	False	null	null	null	null	null	1650.782	3411.2:106736
480	Unknown	193	0.5889	0.73315	0.9011334	3625.5	91450.8359375	613284.8125	null	[M-H]-	M + 1	isotope of 398	null	null	null	null	null	null	999	False	False	False	null	null	null	null	null	1770.575	3625.5:105610 3627.3:7657 3628.3:3768
481	Unknown	193	0.5295333	0.73315	0.8779666	3694.2	84940.484375	664857.5	null	[M-H]-	M + 0		null	null	null	null	null	null	999	False	False	False	null	null	null	null	null	1694.57	3694:34657 3694.2:93387 3697.6:7194
482	Unknown	193	0.6904333	0.73315	0.7758667	3911.8	3965.56860351563	15608.76953125	null	[M-H]-	M + 0		null	null	null	null	null	null	999	False	False	False	null	null	null	null	null	59.20205	3911.8:7399
483	Unknown	193	0.51885	0.73315	0.90765	3918.1	88182.4140625	631549.75	null	[M-H]-	M + 0		null	null	null	null	null	null	999	False	False	False	null	null	null	null	null	1740.012	3917.7:1427 3918.1:98957 3919.4:0
484	Unknown	193	0.6037334	0.73315	0.9011334	3939.9	88477.859375	615396.5	null	[M-H]-	M + 0		null	null	null	null	null	null	999	False	False	False	null	null	null	null	null	1684.724	3939.9:97507 3941:0 3941.4:76157
485	Unknown	193	0.01121667	0.73315	1.47995	4025.6	88753.1015625	605235.5	null	[M-H]-	M + 0		null	null	null	null	null	null	999	False	False	False	null	null	null	null	null	1775.062	4025.6:100000 4030.6:1292
486	Unknown	193	0.5295333	0.73315	0.9011334	4072.8	88569.8828125	597266.125	null	[M-H]-	M + 0		null	null	null	null	null	null	999	False	False	False	null	null	null	null	null	1759.495	4072.8:98638 4073.8:0
487	Unknown	193	0.5485333	0.73315	0.8779666	4239.3	93204.390625	649143.375	null	[M-H]-	M + 0		null	null	null	null	null	null	999	False	False	False	null	null	null	null	null	1864.088	4239.3:104009 4240.7:11003 4241.6:14227
488	Unknown	195	0.6904333	0.73965	0.90765	1610.6	44722.2578125	269898.46875	null	[M-H]-	M + 0		null	null	null	null	null	null	999	False	False	False	null	null	null	null	null	891.5057	1610.6:51690 1612.4:0 1615.3:31804
489	Unknown	195	0.61025	0.73965	0.8204167	1756.9	88210.703125	559570.25	null	[M-H]-	M + 0		null	null	null	null	null	null	999	False	False	False	null	null	null	null	null	1724.509	1756.9:95811 1757.8:93088
490	Unknown	195	0.6631	0.73965	1.127883	1843.6	29508.892578125	187527.15625	null	[M-H]-	M + 0		null	null	null	null	null	null	999	False	False	False	null	null	null	null	null	590.1779	1843.1:0 1843.5:7491 1843.6:33334
491	Unknown	195	0.4108	0.73965	0.8459333	1981.4	88814.609375	622518.8125	null	[M-H]-	M + 0		null	null	null	null	null	null	999	False	False	False	null	null	null	null	null	1776.292	1981.4:103191 1984.7:1324
492	Unknown	195	0.6357667	0.73965	0.87145	1988.6	42555.19921875	272862.03125	null	[M-H]-	M + 0		null	null	null	null	null	null	999	False	False	False	null	null	null	null	null	845.7161	1988.6:49158
493	Unknown	195	0.6631	0.73965	0.8779666	2019.7	17868.421875	120555.59375	null	[M-H]-	M + 0		null	null	null	null	null	null	999	False	False	False	null	null	null	null	null	301.3046	2019.7:18890
494	Unknown	195	0.62925	0.73965	1.142733	2128.4	22147.962890625	145593.8125	null	[M-H]-	M + 0	similar chromatogram in higher mz_496; similar chromatogram in higher mz_463; similar chromatogram in higher mz_505; similar chromatogram in higher mz_467; similar chromatogram in higher mz_475; similar chromatogram in higher mz_506; similar chromatogram in higher mz_508; similar chromatogram in higher mz_509; similar chromatogram in higher mz_510; similar chromatogram in higher mz_481; similar c…	null	null	null	null	null	null	999	False	False	False	null	null	null	null	null	442.9593	2128.4:25000 2130.1:9278 2130.6:1089
495	Unknown	195	0.3638833	0.73965	0.87145	2154.9	89849.203125	591904.125	null	[M-H]-	M + 0	similar chromatogram in higher mz_500; similar chromatogram in higher mz_504; similar chromatogram in higher mz_470; similar chromatogram in higher mz_507	null	null	null	null	null	null	999	False	False	False	null	null	null	null	null	1796.984	2154.9:102520 2155.9:45517 2156.4:2860 2157.8:67296 2158.4:34294 2158.5:39092
496	Unknown	195	0.3638833	0.73965	0.8779666	2187.8	88781.2265625	591796.5	null	[M-H]-	M + 0		null	null	null	null	null	null	999	False	False	False	null	null	null	null	null	1775.625	2187.8:99506 2191.5:4353
497	Unknown	195	0.61025	0.73965	0.85245	2227.4	24218.630859375	172467.578125	null	[M-H]-	M + 0		null	null	null	null	null	null	999	False	False	False	null	null	null	null	null	441.6111	2227.4:27476 2229.6:0 2230.1:8077
498	Unknown	195	0.62925	0.73965	0.90765	2264.5	30056.68359375	222608.90625	null	[M-H]-	M + 1	isotope of 318	null	null	null	null	null	null	999	False	False	False	null	null	null	null	null	554.9221	2264.5:28914 2264.6:32860 2265.1:100661 2266.1:3828 2266.5:0 2268.4:26076
499	Unknown	195	0.3977333	0.73965	0.85245	2265.1	87074.8359375	561387.625	null	[M-2H]2-	M + 1	isotope of 419	null	null	null	null	null	null	999	False	False	False	null	null	null	null	null	1741.497	2265.1:100661 2266.1:3828 2266.5:0 2268.4:26076
500	Unknown	195	0.6037334	0.73965	0.87145	2336.6	93728.5	625685.0625	null	[M-2H]2-	M + 0		null	null	null	null	null	null	999	False	False	False	null	null	null	null	null	1698.245	2336.6:125653 2337.1:99778 2338:3365 2338.2:112158 2341.4:99608
501	Unknown	195	0.61025	0.73965	0.85245	2337.1	89353.1640625	579170.5	null	[M-2H]2-	M + 1	isotope of 500	null	null	null	null	null	null	999	False	False	False	null	null	null	null	null	1689.293	2337.1:99778 2338:3365 2338.2:112158 2341.4:99608
502	Unknown	195	0.5889	0.73965	0.87145	2341.4	90461.7578125	640832.3125	null	[M-H]-	M + 0		null	null	null	null	null	null	999	False	False	False	null	null	null	null	null	1757.719	2341.4:99608 2344:12480
503	Unknown	195	0.6037334	0.73965	0.85245	2348.3	49773.02734375	348940.59375	null	[M-H]-	M + 0		null	null	null	null	null	null	999	False	False	False	null	null	null	null	null	975.9439	2348.3:68681 2352.9:0
504	Unknown	195	0.3638833	0.73965	0.87145	2414.4	86972.09375	578671.75	null	[M-H]-	M + 0		null	null	null	null	null	null	999	False	False	False	null	null	null	null	null	1739.442	2414.1:11220 2414.4:95324 2414.7:57713
505	Unknown	195	0.6037334	0.73965	0.90765	2598.5	88521.5	628952.0625	null	[M-H]-	M + 0		null	null	null	null	null	null	999	False	False	False	null	null	null	null	null	1751.914	2598.5:106770 2599.5:9350 2601.1:101065 2602.9:7589 2603.3:0
506	Unknown	195	0.5889	0.73965	0.90765	3321.1	86329.4296875	588442.75	null	[M-H]-	M + 0		null	null	null	null	null	null	999	False	False	False	null	null	null	null	null	1691.034	3321.1:101080 3322.2:34754 3325.1:6736
507	Unknown	195	0.5123333	0.73965	0.8459333	3399.4	6184.15087890625	26034.890625	null	[M-H]-	M + 0		null	null	null	null	null	null	999	False	False	False	null	null	null	null	null	123.683	3399.4:13978 3401.7:8343
508	Unknown	195	0.5889	0.73965	0.9433166	3515.3	89839.703125	591312	null	[M-H]-	M + 0		null	null	null	null	null	null	999	False	False	False	null	null	null	null	null	1789.04	3515.3:105143 3517.5:86847 3518:4264 3519.4:0
509	Unknown	195	0.5889	0.73965	0.9433166	3526.4	88815.546875	589774.8125	null	[M-H]-	M + 0		null	null	null	null	null	null	999	False	False	False	null	null	null	null	null	1773.295	3526.4:100400
510	Unknown	195	0.5823833	0.73965	0.9985333	3622.4	87230.5546875	645952.75	null	[M-H]-	M + 0		null	null	null	null	null	null	999	False	False	False	null	null	null	null	null	1737.02	3622.4:98847 3624:2002 3624.5:54462 3625.5:110016 3627.3:0
511	Unknown	195	0.5295333	0.73965	0.8204167	3683.7	4622.1328125	24779.861328125	null	[M-H]-	M + 0		null	null	null	null	null	null	999	False	False	False	null	null	null	null	null	92.44265	3683.7:12184 3684.2:314 3686.2:0 3686.5:4962 3688.4:11872
512	Unknown	195	0.01121667	0.73965	1.47995	3751.2	88753.1015625	595068.6875	null	[M-H]-	M + 0		null	null	null	null	null	null	999	False	False	False	null	null	null	null	null	1775.062	3751.2:100000 3752.4:2153 3753.2:52743 3755.5:2153
513	Unknown	195	0.5485333	0.73965	1.02585	3798.8	88540.90625	610726.625	null	[M-H]-	M + 0		null	null	null	null	null	null	999	False	False	False	null	null	null	null	null	1765.558	3798.8:99851 3799.7:99762 3801.8:15807 3801.9:1089 3803.3:1461 3803.8:103477
514	Unknown	195	0.6037334	0.73965	0.90765	3799.7	89844.8671875	595814.375	null	[M-H]-	M + 1	isotope of 513	null	null	null	null	null	null	999	False	False	False	null	null	null	null	null	1781.817	3799.7:99762 3801.8:15807 3801.9:1089 3803.3:1461 3803.8:103477
515	Unknown	195	0.6037334	0.73965	0.9011334	3934.6	91419.796875	640271.75	null	[M-H]-	M + 0		null	null	null	null	null	null	999	False	False	False	null	null	null	null	null	1778.286	3934.6:98507 3934.7:17185
516	Unknown	195	0.01121667	0.73965	1.47995	3981.6	88753.1015625	595068.6875	null	[M-H]-	M + 0		null	null	null	null	null	null	999	False	False	False	null	null	null	null	null	1775.062	3981.6:100000 3981.9:2153 3983.1:284 3983.4:284
517	Unknown	199	0.62925	0.7545167	0.8459333	1794.5	89043.109375	602800.5	null	[M-H]-	M + 0		null	null	null	null	null	null	999	False	False	False	null	null	null	null	null	1715.728	1794.5:107828
518	Unknown	199	0.6904333	0.7545167	1.121367	1867.2	17707.015625	110045.671875	null	[M-H]-	M + 0		null	null	null	null	null	null	999	False	False	False	null	null	null	null	null	354.1403	1867.2:20000 1872.1:24412
519	Unknown	199	0.5889	0.7545167	0.85245	1882.8	89223.953125	579242.3125	null	[M-H]-	M + 0	similar chromatogram in higher mz_520; similar chromatogram in higher mz_526; similar chromatogram in higher mz_528; similar chromatogram in higher mz_530; similar chromatogram in higher mz_539; similar chromatogram in higher mz_540; similar chromatogram in higher mz_541; similar chromatogram in higher mz_545; similar chromatogram in higher mz_547; similar chromatogram in higher mz_548; similar c…	null	null	null	null	null	null	999	False	False	False	null	null	null	null	null	1765.877	1882.8:104371 1885.8:1369
520	Unknown	199	0.5889	0.7545167	0.87145	1911.3	89544.5	586694.8125	null	[M-H]-	M + 0		null	null	null	null	null	null	999	False	False	False	null	null	null	null	null	1780.238	1911.3:102223 1912.4:85346
521	Unknown	199	0.3638833	0.7545167	0.87145	2041	88676.1875	628532.4375	null	[M-H]-	M + 0		null	null	null	null	null	null	999	False	False	False	null	null	null	null	null	1773.524	2040.9:87420 2041:101509 2042.5:12929 2044.4:11559 2044.5:36513
522	Unknown	199	0.6631	0.7545167	0.85245	2044.5	27090.076171875	170423.21875	null	[M-H]-	M + 0		null	null	null	null	null	null	999	False	False	False	null	null	null	null	null	524.2357	2044.4:11559 2044.5:36513 2047.8:13544 2047.9:0 2048:35578 2048.6:77212
523	Unknown	199	0.5823833	0.7545167	0.87145	2059.6	91782.2734375	569652	null	[M-2H]2-	M + 1	isotope of 560	null	null	null	null	null	null	999	False	False	False	null	null	null	null	null	1819.993	2059.6:109204 2059.9:29711 2060.1:101515 2062.8:30252 2063.6:7183
524	Unknown	199	0.62925	0.7545167	0.90765	2208.5	43898.0546875	291813.09375	null	[M-H]-	M + 0		null	null	null	null	null	null	999	False	False	False	null	null	null	null	null	858.6672	2208.5:50741 2209.7:0
525	Unknown	199	0.61025	0.7545167	0.8779666	2273.8	85737.2265625	576135.125	null	[M-H]-	M + 0		null	null	null	null	null	null	999	False	False	False	null	null	null	null	null	1643.606	2273.8:100493
526	Unknown	199	0.61025	0.7545167	1.127883	2290.1	87410.828125	606936.5	null	[M-H]-	M + 0		null	null	null	null	null	null	999	False	False	False	null	null	null	null	null	1748.217	2290.1:84659 2294.2:2958
527	Unknown	199	0.62925	0.7545167	1.164117	2296.9	85388.3515625	620416.5	null	[M-H]-	M + 0		null	null	null	null	null	null	999	False	False	False	null	null	null	null	null	1707.767	2296.9:99914
528	Unknown	199	0.62925	0.7545167	0.9498333	2338.2	86793.8984375	603283.125	null	[M-H]-	M + 0		null	null	null	null	null	null	999	False	False	False	null	null	null	null	null	1717.147	2338:42806 2338.2:99149 2341.4:95164
529	Unknown	199	0.61025	0.7545167	1.164117	2403.1	17707.818359375	117157.3515625	null	[M-H]-	M + 0		null	null	null	null	null	null	999	False	False	False	null	null	null	null	null	354.1563	2403.1:20000 2404.8:408
530	Unknown	199	0.3977333	0.7545167	0.8779666	2575	92759.390625	626529.125	null	[M-H]-	M + 0		null	null	null	null	null	null	999	False	False	False	null	null	null	null	null	1855.188	2575:112498 2576.3:70908 2576.8:55453 2577.7:64742
531	Unknown	199	0.61025	0.7545167	0.90765	2604.7	91629.2265625	612886.875	null	[M-H]-	M + 0		null	null	null	null	null	null	999	False	False	False	null	null	null	null	null	1811.954	2604.7:102141 2607.3:91488
532	Unknown	199	0.33005	0.7545167	0.9433166	2656.7	88554.578125	584846.3125	null	[M-H]-	M + 0		null	null	null	null	null	null	999	False	False	False	null	null	null	null	null	1771.092	2656.7:100000 2657.8:34 2659.2:5739 2661.3:1020
533	Unknown	199	0.33005	0.7545167	0.9433166	2665.2	88554.578125	584813.1875	null	[M-H]-	M + 0		null	null	null	null	null	null	999	False	False	False	null	null	null	null	null	1771.092	2665.2:100000 2665.4:2664 2666.6:100000 2668.2:47409
534	Unknown	199	0.33005	0.7545167	0.9433166	2666.6	88554.578125	584813.1875	null	[M-H]-	M + 0		null	null	null	null	null	null	999	False	False	False	null	null	null	null	null	1771.092	2666.6:100000 2668.2:47409
535	Unknown	199	0.5823833	0.7545167	1.149267	2750.7	29823.953125	205548.5625	null	[M-H]-	M + 0		null	null	null	null	null	null	999	False	False	False	null	null	null	null	null	596.4791	2750.7:36913 2753:0 2753.1:19367 2754.6:14969
536	Unknown	199	0.6037334	0.7545167	0.8779666	2756.2	29199.93359375	198813.0625	null	[M-H]-	M + 0		null	null	null	null	null	null	999	False	False	False	null	null	null	null	null	565.4346	2756.2:38375 2757:25129
537	Unknown	199	0.33005	0.7545167	0.9498333	2775.8	86955.25	588489.875	null	[M-H]-	M + 1	isotope of 598	null	null	null	null	null	null	999	False	False	False	null	null	null	null	null	1739.105	2775.8:96593 2776.2:91207 2776.9:50872
538	Unknown	199	0.3638833	0.7545167	0.90765	2884.3	93809.9140625	619669.125	null	[M-H]-	M + 0		null	null	null	null	null	null	999	False	False	False	null	null	null	null	null	1876.198	2884.3:106295 2887.2:0 2889:15524
539	Unknown	199	0.01121667	0.7545167	1.48645	2931.8	88753.1015625	590709.75	null	[M-H]-	M + 0		null	null	null	null	null	null	999	False	False	False	null	null	null	null	null	1775.062	2931.8:100000 2933.3:24 2933.6:1
540	Unknown	199	0.01121667	0.7545167	1.48645	2949.2	88753.1015625	590709.75	null	[M-H]-	M + 0		null	null	null	null	null	null	999	False	False	False	null	null	null	null	null	1775.062	2949.2:100000 2949.8:0
541	Unknown	199	0.55505	0.7545167	0.8779666	3328.1	88905.5625	588961.5625	null	[M-H]-	M + 0		null	null	null	null	null	null	999	False	False	False	null	null	null	null	null	1748.012	3328.1:100935 3331.4:18375 3331.5:518
542	Unknown	199	0.62925	0.7545167	0.90765	3406.4	85862.046875	591391.375	null	[M-H]-	M + 0		null	null	null	null	null	null	999	False	False	False	null	null	null	null	null	1715.419	3406.4:96835 3408.6:7307 3411.2:53453
543	Unknown	199	0.55505	0.7545167	0.9813167	3499.7	88784.203125	604963.9375	null	[M-H]-	M + 0		null	null	null	null	null	null	999	False	False	False	null	null	null	null	null	1768.883	3499.4:0 3499.7:98327 3500.8:0 3502.9:1404 3503.4:9126
544	Unknown	199	0.5485333	0.7545167	0.8459333	3568.1	3840.93774414063	23456.591796875	null	[M-H]-	M + 0		null	null	null	null	null	null	999	False	False	False	null	null	null	null	null	76.81876	3568.1:8557 3568.2:968 3570.4:973
545	Unknown	199	0.5485333	0.7545167	0.87145	3619.3	89514.8984375	614139.9375	null	[M-H]-	M + 0		null	null	null	null	null	null	999	False	False	False	null	null	null	null	null	1780.186	3619.3:94777 3619.6:4030 3622.4:92363 3624:17574
546	Unknown	199	0.33005	0.7545167	0.90765	3764.6	87680.484375	580691.25	null	[M-H]-	M + 0		null	null	null	null	null	null	999	False	False	False	null	null	null	null	null	1753.61	3764.6:99315 3766.6:0 3769:0
547	Unknown	199	0.5889	0.7545167	0.9011334	3803.8	89623.3828125	596995.8125	null	[M-H]-	M + 0		null	null	null	null	null	null	999	False	False	False	null	null	null	null	null	1788.26	3803.8:100776 3807:1935 3807.6:52279
548	Unknown	199	0.6037334	0.7545167	0.9433166	3853.1	87770.8359375	571877.5625	null	[M-H]-	M + 0		null	null	null	null	null	null	999	False	False	False	null	null	null	null	null	1751.18	3853.1:97785 3854.2:3473 3854.5:36281 3857.8:5055
549	Unknown	199	0.5889	0.7545167	0.9011334	3897.2	88103.4375	585954.5625	null	[M-H]-	M + 0		null	null	null	null	null	null	999	False	False	False	null	null	null	null	null	1749.181	3897.2:106712 3898.8:0
550	Unknown	199	0.5889	0.7545167	0.9011334	4048.3	88505.734375	585942.3125	null	[M-H]-	M + 0		null	null	null	null	null	null	999	False	False	False	null	null	null	null	null	1764.089	4047.9:17395 4048.3:103914 4048.8:0 4051.4:0
551	Unknown	199	0.6037334	0.7545167	0.9011334	4156.1	84784.8984375	607371.4375	null	[M-H]-	M + 0		null	null	null	null	null	null	999	False	False	False	null	null	null	null	null	1657.255	4156.1:92248 4156.2:0 4159.3:0
552	Unknown	203	0.69695	0.76935	1.164117	1554	88715.0625	563581.3125	null	[M-H]-	M + 0		null	null	null	null	null	null	999	False	False	False	null	null	null	null	null	1774.301	1554:100000 1557:51904 1558.3:74572
553	Unknown	203	0.7076167	0.76935	0.9433166	1615.3	44178.1328125	294143.84375	null	[M-H]-	M + 0		null	null	null	null	null	null	999	False	False	False	null	null	null	null	null	871.2689	1615.3:49437
554	Unknown	203	0.6037334	0.76935	0.8779666	1631.4	88244.9140625	606998.875	null	[M-H]-	M + 0	similar chromatogram in higher mz_585; similar chromatogram in higher mz_586; similar chromatogram in higher mz_558; similar chromatogram in higher mz_559; similar chromatogram in higher mz_588; similar chromatogram in higher mz_563; similar chromatogram in higher mz_591; similar chromatogram in higher mz_592; similar chromatogram in higher mz_525; similar chromatogram in higher mz_593; similar c…	null	null	null	null	null	null	999	False	False	False	null	null	null	null	null	1762.073	1631.4:96791 1631.7:9321 1635.9:32767
555	Unknown	203	0.7141333	0.76935	0.87145	1730	25780.703125	148865.75	null	[M-H]-	M + 0		null	null	null	null	null	null	999	False	False	False	null	null	null	null	null	433.0663	1729.7:25460 1730:25164 1730.7:25897 1731:13463
556	Unknown	203	0.7141333	0.76935	0.85245	1730.7	22510.62109375	118374.5859375	null	[M-H]-	M + 1	isotope of 694	null	null	null	null	null	null	999	False	False	False	null	null	null	null	null	423.365	1730.7:25897 1731:13463
557	Unknown	203	0.5889	0.76935	0.85245	1777.6	89482.25	624765.625	null	[M-2H]2-	M + 1	isotope of 584	null	null	null	null	null	null	999	False	False	False	null	null	null	null	null	1738.321	1777.1:24272 1777.6:87915
558	Unknown	203	0.6037334	0.76935	0.87145	1941.8	88892.484375	576641.875	null	[M-H]-	M + 0		null	null	null	null	null	null	999	False	False	False	null	null	null	null	null	1777.85	1941.8:104345 1942.4:4741 1943.5:929 1945.9:3904
559	Unknown	203	0.5823833	0.76935	0.87145	1975	89746.2265625	616639.375	null	[M-H]-	M + 0		null	null	null	null	null	null	999	False	False	False	null	null	null	null	null	1787.121	1975:95367 1978:8354 1978.3:287
560	Unknown	203	0.7076167	0.76935	0.9011334	2059.1	19740.025390625	150941.703125	null	[M-2H]2-	M + 0		null	null	null	null	null	null	999	False	False	False	null	null	null	null	null	392.3555	2059.1:20929 2059.6:81246 2059.9:12048 2060.1:100865 2062.8:18787 2063.6:0
561	Unknown	203	0.61025	0.76935	0.85245	2060.1	93247.6953125	581837.9375	null	[M-2H]2-	M + 2	isotope of 560	null	null	null	null	null	null	999	False	False	False	null	null	null	null	null	1852.42	2059.9:12048 2060.1:100865 2062.8:18787 2063.6:0
562	Unknown	203	0.6631	0.76935	0.85245	2079.9	44040.171875	299798	null	[M-H]-	M + 0		null	null	null	null	null	null	999	False	False	False	null	null	null	null	null	818.874	2079.9:46617 2082.1:41654 2082.4:0 2083.8:2436
563	Unknown	203	0.6631	0.76935	1.164117	2136.1	17718.373046875	115873.59375	null	[M-H]-	M + 0		null	null	null	null	null	null	999	False	False	False	null	null	null	null	null	354.3675	2136.1:20000 2140.4:2533
564	Unknown	203	0.6904333	0.76935	0.85245	2353.8	31798.111328125	183761.71875	null	[M-H]-	M + 0		null	null	null	null	null	null	999	False	False	False	null	null	null	null	null	556.7571	2353.6:0 2353.8:41871 2354.4:19350 2358.5:0
565	Unknown	203	0.69695	0.76935	0.8204167	2550.5	11451.6923828125	62706.76171875	null	[M-H]-	M + 0		null	null	null	null	null	null	999	False	False	False	null	null	null	null	null	177.5939	2550.5:13564 2551.8:0
566	Unknown	203	0.6631	0.76935	0.8779666	2576.8	45392.05078125	287183.84375	null	[M-2H]2-	M + 1	isotope of 426	null	null	null	null	null	null	999	False	False	False	null	null	null	null	null	870.3189	2576.8:41099 2577.7:75554 2581.4:11835
567	Unknown	203	0.62925	0.76935	0.8779666	2607.3	91907.1640625	592966.3125	null	[M-H]-	M + 0		null	null	null	null	null	null	999	False	False	False	null	null	null	null	null	1808.907	2607.3:106034
568	Unknown	203	0.6037334	0.76935	1.1956	2647.1	44277.2890625	292869.34375	null	[M-2H]2-	M + 0		null	null	null	null	null	null	999	False	False	False	null	null	null	null	null	885.5458	2647.1:50000 2647.7:33522 2649.6:8609
569	Unknown	203	0.6037334	0.76935	1.1956	2678.9	17710.916015625	117174.1953125	null	[M-H]-	M + 0		null	null	null	null	null	null	999	False	False	False	null	null	null	null	null	354.2183	2678.9:20000
570	Unknown	203	0.3638833	0.76935	0.9498333	2776.2	86313.734375	598205.1875	null	[M-H]-	M + 0		null	null	null	null	null	null	999	False	False	False	null	null	null	null	null	1726.275	2775.8:101870 2776.2:97466 2776.9:28994
571	Unknown	203	0.61025	0.76935	0.9813167	2793	89059.7890625	602962.9375	null	[M-H]-	M + 0		null	null	null	null	null	null	999	False	False	False	null	null	null	null	null	1745.674	2792.9:3712 2793:102842 2794.4:71705
572	Unknown	203	0.6037334	0.76935	0.87145	2961	1372.66870117188	5616.33837890625	null	[M-H]-	M + 0		null	null	null	null	null	null	999	False	False	False	null	null	null	null	null	27.45337	2961:1305 2962.6:2488 2964.2:23327
573	Unknown	203	0.6037334	0.76935	0.9498333	3249.7	90481.6328125	614185.3125	null	[M-H]-	M + 0		null	null	null	null	null	null	999	False	False	False	null	null	null	null	null	1803.506	3249.7:101122 3251.7:22263 3253.7:3425
574	Unknown	203	0.61025	0.76935	0.9011334	3390.4	86645.3671875	564531.4375	null	[M-H]-	M + 0		null	null	null	null	null	null	999	False	False	False	null	null	null	null	null	1702.671	3390.4:101402 3390.6:50418
575	Unknown	203	0.05923333	0.76935	1.48645	3465.2	88753.1015625	591106.75	null	[M-H]-	M + 0		null	null	null	null	null	null	999	False	False	False	null	null	null	null	null	1775.062	3465.2:100000 3466.5:5052
576	Unknown	203	0.5823833	0.76935	0.9433166	3588.4	90919.1875	627910.5625	null	[M-H]-	M + 0		null	null	null	null	null	null	999	False	False	False	null	null	null	null	null	1789.696	3588.4:102550 3589:0 3592.7:63371
577	Unknown	203	0.7141333	0.76935	0.8394167	4135.4	3418.66650390625	14891.392578125	null	[M-H]-	M + 0		null	null	null	null	null	null	999	False	False	False	null	null	null	null	null	50.97163	4135.4:5277 4135.7:0 4139.2:8149
578	Unknown	203	0.61025	0.76935	0.9011334	4170	85230.3125	580464.0625	null	[M-H]-	M + 1	isotope of 626	null	null	null	null	null	null	999	False	False	False	null	null	null	null	null	1642.518	4170:98128 4170.7:0
579	Unknown	203	0.6037334	0.76935	0.9920167	4217.4	91957.578125	633564.3125	null	[M-H]-	M + 0		null	null	null	null	null	null	999	False	False	False	null	null	null	null	null	1802.818	4217.4:105161
580	Unknown	205	0.3638833	0.7758667	0.8779666	1561.3	88676.1640625	605080.875	null	[M-H]-	M + 0		null	null	null	null	null	null	999	False	False	False	null	null	null	null	null	1773.523	1561.3:100000
581	Unknown	205	0.73315	0.7758667	1.02585	1647	17875.080078125	108884.1953125	null	[M-H]-	M + 0		null	null	null	null	null	null	999	False	False	False	null	null	null	null	null	355.2835	1647:19736
582	Unknown	205	0.7076167	0.7758667	0.9985333	1705.8	88581.09375	596950.6875	null	[M-H]-	M + 0		null	null	null	null	null	null	999	False	False	False	null	null	null	null	null	1735.151	1705.8:99436
583	Unknown	205	0.6631	0.7758667	0.87145	1754.6	86932.53125	614252.0625	null	[M-H]-	M + 0		null	null	null	null	null	null	999	False	False	False	null	null	null	null	null	1654.035	1754.5:0 1754.6:100113 1756.9:65150 1757.8:35323 1759.4:0
584	Unknown	205	0.7141333	0.7758667	0.9498333	1777.1	29093.171875	187209.1875	null	[M-2H]2-	M + 0		null	null	null	null	null	null	999	False	False	False	null	null	null	null	null	578.2755	1777.1:29977 1777.6:104727
585	Unknown	205	0.3638833	0.7758667	0.9011334	1841.1	88515.5546875	595804.125	null	[M-H]-	M + 0		null	null	null	null	null	null	999	False	False	False	null	null	null	null	null	1770.311	1841.1:100000 1843.1:15 1843.5:8498 1843.6:21687
586	Unknown	205	0.6037334	0.7758667	0.9011334	1912.4	89308.6484375	606760.1875	null	[M-H]-	M + 0		null	null	null	null	null	null	999	False	False	False	null	null	null	null	null	1775.424	1912.4:102866
587	Unknown	205	0.7076167	0.7758667	0.8779666	2007.6	24106.50390625	144633	null	[M-H]-	M + 0		null	null	null	null	null	null	999	False	False	False	null	null	null	null	null	468.8201	2007.6:23190 2010.2:0 2010.4:6161 2011.1:15740 2011.6:66411 2012.4:11524
588	Unknown	205	0.62925	0.7758667	0.8779666	2040.9	89574.3359375	594970.875	null	[M-H]-	M + 0		null	null	null	null	null	null	999	False	False	False	null	null	null	null	null	1760.192	2040.9:103472 2041:78634 2042.5:11077 2044.4:6553 2044.5:14719
589	Unknown	205	0.69695	0.7758667	0.90765	2048	32106.9296875	195361.734375	null	[M-2H]2-	M + 0		null	null	null	null	null	null	999	False	False	False	null	null	null	null	null	631.4097	2047.8:8004 2047.9:0 2048:49432 2048.6:93342 2050.9:10693
590	Unknown	205	0.61025	0.7758667	0.9011334	2048.6	88121.7578125	604795.8125	null	[M-2H]2-	M + 1	isotope of 589	null	null	null	null	null	null	999	False	False	False	null	null	null	null	null	1749.415	2048.6:93342 2050.9:10693
591	Unknown	205	0.3977333	0.7758667	0.9011334	2193.4	88649.71875	586789.25	null	[M-H]-	M + 0		null	null	null	null	null	null	999	False	False	False	null	null	null	null	null	1772.994	2193.4:100072 2194.9:3422
592	Unknown	205	0.3638833	0.7758667	0.9433166	2215.7	90125.4375	630773.5625	null	[M-H]-	M + 0		null	null	null	null	null	null	999	False	False	False	null	null	null	null	null	1802.509	2215.7:97671 2218.4:6792 2218.7:55544 2219.1:25342
593	Unknown	205	0.6357667	0.7758667	1.219317	2371	44269.54296875	295983.5	null	[M-H]-	M + 0		null	null	null	null	null	null	999	False	False	False	null	null	null	null	null	885.3909	2371:50000 2373.9:97046
594	Unknown	205	0.6357667	0.7758667	1.219317	2423.8	45154.32421875	309388.84375	null	[M-H]-	M + 1	isotope of 709	null	null	null	null	null	null	999	False	False	False	null	null	null	null	null	903.0865	2423.8:49555 2424.6:4133 2424.9:0 2426.5:12737 2426.8:1704 2428.4:16300
595	Unknown	205	0.62925	0.7758667	0.9433166	2443.3	88698.765625	590231.125	null	[M-H]-	M + 0		null	null	null	null	null	null	999	False	False	False	null	null	null	null	null	1758.802	2443.3:100788 2443.6:99097 2444.5:0
596	Unknown	205	0.3638833	0.7758667	0.9433166	2443.6	89302.984375	595711.875	null	[M-H]-	M + 0		null	null	null	null	null	null	999	False	False	False	null	null	null	null	null	1786.06	2443.3:100788 2443.6:99097 2444.5:0
597	Unknown	205	0.61025	0.7758667	1.202117	2686.8	88321.5078125	596478	null	[M-H]-	M + 0		null	null	null	null	null	null	999	False	False	False	null	null	null	null	null	1766.43	2686.8:96965 2690.1:505
598	Unknown	205	0.6357667	0.7758667	0.90765	2774.7	88905.1640625	591825.9375	null	[M-H]-	M + 0		null	null	null	null	null	null	999	False	False	False	null	null	null	null	null	1723.544	2774.7:102203 2775.8:73070 2776.2:90576 2776.9:10093
599	Unknown	205	0.62925	0.7758667	1.202117	2788.5	88689.4921875	620874.9375	null	[M-H]-	M + 0		null	null	null	null	null	null	999	False	False	False	null	null	null	null	null	1773.79	2788.5:100377 2792.9:4257 2793:98911
600	Unknown	205	0.5889	0.7758667	0.9011334	2849.3	48558.7578125	349418.53125	null	[M-H]-	M + 0		null	null	null	null	null	null	999	False	False	False	null	null	null	null	null	942.1015	2849.3:49872 2852.2:4365
601	Unknown	205	0.3638833	0.7758667	0.9813167	2864.7	92008.265625	632514.4375	null	[M-H]-	M + 0		null	null	null	null	null	null	999	False	False	False	null	null	null	null	null	1840.165	2864.7:110343 2867.2:7652
602	Unknown	205	0.3977333	0.7758667	0.9433166	2889.7	91269.1484375	644484.5625	null	[M-H]-	M + 0		null	null	null	null	null	null	999	False	False	False	null	null	null	null	null	1825.383	2889.7:114655 2890.1:15824 2891.9:0
603	Unknown	205	0.05923333	0.7758667	1.532783	2926.7	88753.1015625	594483.25	null	[M-H]-	M + 0		null	null	null	null	null	null	999	False	False	False	null	null	null	null	null	1775.062	2926.7:100000
604	Unknown	205	0.61025	0.7758667	0.9498333	2993.9	88995.5625	600306.1875	null	[M-H]-	M + 0		null	null	null	null	null	null	999	False	False	False	null	null	null	null	null	1772.702	2993.9:104246 2994.9:2800 2996.4:37044 2997.3:3020 2998.2:0
605	Unknown	205	0.6357667	0.7758667	0.9985333	3036	87894.6484375	621435.375	null	[M-H]-	M + 0		null	null	null	null	null	null	999	False	False	False	null	null	null	null	null	1752.826	3036:103439 3040.7:2904
606	Unknown	205	0.5485333	0.7758667	1.06205	3091.1	90176.15625	640960.625	null	[M-H]-	M + 0		null	null	null	null	null	null	999	False	False	False	null	null	null	null	null	1800.218	3091.1:95495 3093.3:0 3093.7:1914
607	Unknown	205	0.62925	0.7758667	0.9920167	3233.6	89007.8515625	604302.0625	null	[M-H]-	M + 0		null	null	null	null	null	null	999	False	False	False	null	null	null	null	null	1768.574	3233.6:100808 3234.3:70104 3236.4:21162
608	Unknown	205	0.6037334	0.7758667	0.9433166	3248.3	87500.703125	588596.4375	null	[M-H]-	M + 0		null	null	null	null	null	null	999	False	False	False	null	null	null	null	null	1740.061	3248.3:97213 3249.7:102434 3251.7:8385
609	Unknown	205	0.62925	0.7758667	0.9985333	3274.3	87507.59375	599645.25	null	[M-H]-	M + 0		null	null	null	null	null	null	999	False	False	False	null	null	null	null	null	1748.257	3274.3:96863 3275.2:100295 3277.3:45740
610	Unknown	205	0.61025	0.7758667	0.90765	3275.2	89175.7734375	594994.125	null	[M-H]-	M + 1	isotope of 609	null	null	null	null	null	null	999	False	False	False	null	null	null	null	null	1753.023	3275.2:100295 3277.3:45740
611	Unknown	205	0.5823833	0.7758667	0.9498333	3286.6	89740.359375	606183	null	[M-H]-	M + 0		null	null	null	null	null	null	999	False	False	False	null	null	null	null	null	1791.314	3286.6:104452 3286.8:13824 3287.2:21427
612	Unknown	205	0.61025	0.7758667	0.9498333	3298.1	90643.4296875	622218.8125	null	[M-H]-	M + 0		null	null	null	null	null	null	999	False	False	False	null	null	null	null	null	1781.235	3298.1:102280 3299.8:0 3300.7:1159 3302.6:0
613	Unknown	205	0.5889	0.7758667	1.06205	3317.2	91288	648287.3125	null	[M-2H]2-	M + 1	isotope of 476	null	null	null	null	null	null	999	False	False	False	null	null	null	null	null	1825.76	3316.8:0 3317.2:103814 3319.3:4447 3321.1:68592
614	Unknown	205	0.62925	0.7758667	0.9011334	3333.9	91923.1875	592429.3125	null	[M-2H]2-	M + 0		null	null	null	null	null	null	999	False	False	False	null	null	null	null	null	1814.45	3333.9:107736 3334.5:73698 3336.4:1915 3336.6:5879
615	Unknown	205	0.05923333	0.7758667	1.532783	3448.1	88753.1015625	594483.25	null	[M-H]-	M + 0		null	null	null	null	null	null	999	False	False	False	null	null	null	null	null	1775.062	3448.1:100000 3449.7:5052
616	Unknown	205	0.05923333	0.7758667	1.532783	3482.2	88753.1015625	594483.25	null	[M-H]-	M + 0		null	null	null	null	null	null	999	False	False	False	null	null	null	null	null	1775.062	3482.2:100000 3485.3:0 3485.6:0
617	Unknown	205	0.6037334	0.7758667	1.02585	3508.8	89148.296875	604911.875	null	[M-H]-	M + 0		null	null	null	null	null	null	999	False	False	False	null	null	null	null	null	1765.913	3508.8:100490 3508.9:8816
618	Unknown	205	0.61025	0.7758667	0.9813167	3535.2	88806.140625	596411.8125	null	[M-H]-	M + 0		null	null	null	null	null	null	999	False	False	False	null	null	null	null	null	1773.094	3535.2:102113
619	Unknown	205	0.4785	0.7758667	0.9498333	3562	88233.703125	629627	null	[M-H]-	M + 0		null	null	null	null	null	null	999	False	False	False	null	null	null	null	null	1759.787	3562:99258 3566.3:14535 3566.5:73446
620	Unknown	205	0.6037334	0.7758667	0.9920167	3579.2	93085.0703125	637854.75	null	[M-H]-	M + 0		null	null	null	null	null	null	999	False	False	False	null	null	null	null	null	1848.206	3579.2:98110 3579.9:16797 3582.1:54400 3583.7:0
621	Unknown	205	0.6631	0.7758667	0.9985333	3604.6	92980.84375	649720	null	[M-H]-	M + 0		null	null	null	null	null	null	999	False	False	False	null	null	null	null	null	1838.047	3604.6:99969 3605.8:12409
622	Unknown	205	0.61025	0.7758667	0.9498333	3677.5	91245.5703125	650814.6875	null	[M-H]-	M + 0		null	null	null	null	null	null	999	False	False	False	null	null	null	null	null	1808.067	3677.5:93566 3679.7:0
623	Unknown	205	0.62925	0.7758667	0.9011334	4135.7	3235.06225585938	16824.107421875	null	[M-H]-	M + 0		null	null	null	null	null	null	999	False	False	False	null	null	null	null	null	64.70125	4135.4:7921 4135.7:6588 4139.2:0
624	Unknown	205	0.73315	0.7758667	0.87145	4142.9	3396.34423828125	14632.048828125	null	[M-H]-	M + 0		null	null	null	null	null	null	999	False	False	False	null	null	null	null	null	57.28714	4142.9:12627
625	Unknown	205	0.5823833	0.7758667	0.9433166	4153.5	88240.7578125	610816.75	null	[M-H]-	M + 0		null	null	null	null	null	null	999	False	False	False	null	null	null	null	null	1764.815	4153.5:102133 4154.1:0 4156.1:79930 4156.2:0
626	Unknown	205	0.55505	0.7758667	0.9433166	4168.9	88122.515625	619851.25	null	[M-H]-	M + 0		null	null	null	null	null	null	999	False	False	False	null	null	null	null	null	1728.314	4168.9:107723 4170:85285 4170.7:53
627	Unknown	205	0.7141333	0.7758667	0.8394167	4207.3	7277.0224609375	38182.73828125	null	[M-H]-	M + 0		null	null	null	null	null	null	999	False	False	False	null	null	null	null	null	103.4911	4207.3:9237 4210.6:73410 4211.1:0
628	Unknown	210	0.3977333	0.7948833	0.8779666	1558.3	88715.0625	600099.25	null	[M-H]-	M + 0		null	null	null	null	null	null	999	False	False	False	null	null	null	null	null	1774.301	1558.3:100000 1560.7:23501 1561.3:98703
629	Unknown	210	0.6357667	0.7948833	0.90765	1671.2	89867.46875	632962.6875	null	[M-H]-	M + 0		null	null	null	null	null	null	999	False	False	False	null	null	null	null	null	1784.766	1671:514 1671.2:100615 1671.3:0
630	Unknown	210	0.6357667	0.7948833	0.90765	1812.6	88024.15625	680494.5	null	[M-H]-	M + 0		null	null	null	null	null	null	999	False	False	False	null	null	null	null	null	1638.53	1812.6:98352 1813:14623 1815.2:491
631	Unknown	210	0.7141333	0.7948833	0.9498333	1948.4	30344.22265625	194120.796875	null	[M-H]-	M + 0		null	null	null	null	null	null	999	False	False	False	null	null	null	null	null	573.8899	1948.4:36913 1950:12717 1951:26781
632	Unknown	210	0.7076167	0.7948833	0.9011334	2069.8	93943.2734375	624960	null	[M-H]-	M + 0	similar chromatogram in higher mz_671; similar chromatogram in higher mz_672; similar chromatogram in higher mz_673; similar chromatogram in higher mz_675; similar chromatogram in higher mz_676; similar chromatogram in higher mz_639; similar chromatogram in higher mz_644; similar chromatogram in higher mz_648	null	null	null	null	null	null	999	False	False	False	null	null	null	null	null	1726.393	2069.8:109257 2073.3:10434
633	Unknown	210	0.6904333	0.7948833	0.9433166	2076.2	90318.15625	676256.0625	null	[M-H]-	M + 0		null	null	null	null	null	null	999	False	False	False	null	null	null	null	null	1758.024	2076.2:98831 2077.6:11872 2079.9:35706
634	Unknown	210	0.69695	0.7948833	0.9433166	2160.7	28930.6484375	191758.984375	null	[M-H]-	M + 0		null	null	null	null	null	null	999	False	False	False	null	null	null	null	null	575.0405	2160.7:31975 2164.2:6686
635	Unknown	210	0.6631	0.7948833	0.9433166	2259.3	87453.25	592638.625	null	[M-H]-	M + 0		null	null	null	null	null	null	999	False	False	False	null	null	null	null	null	1693.492	2259.3:108940 2260:34278 2263.4:9686
636	Unknown	210	0.3704	0.7948833	0.9498333	2361	88539.0859375	594423.3125	null	[M-H]-	M + 0		null	null	null	null	null	null	999	False	False	False	null	null	null	null	null	1770.782	2361:100000 2365.2:84654
637	Unknown	210	0.4108	0.7948833	0.9498333	2373.9	88539.0859375	593932.3125	null	[M-H]-	M + 0		null	null	null	null	null	null	999	False	False	False	null	null	null	null	null	1770.782	2373.9:100000 2378.7:46781
638	Unknown	210	0.3977333	0.7948833	0.9498333	2521	86874.4140625	575663.1875	null	[M-H]-	M + 0		null	null	null	null	null	null	999	False	False	False	null	null	null	null	null	1737.488	2520.9:26966 2521:94904 2525:46269
639	Unknown	210	0.6631	0.7948833	0.90765	2525	44911.640625	305521.4375	null	[M-H]-	M + 0		null	null	null	null	null	null	999	False	False	False	null	null	null	null	null	862.787	2525:46269 2530:0
640	Unknown	210	0.3977333	0.7948833	0.9498333	2539.4	91612.984375	614273.875	null	[M-H]-	M + 0		null	null	null	null	null	null	999	False	False	False	null	null	null	null	null	1832.26	2539.4:100290 2540.9:16864 2544.2:5143
641	Unknown	210	0.40425	0.7948833	0.9433166	2577.7	88278.2109375	630018.9375	null	[M-H]-	M + 0		null	null	null	null	null	null	999	False	False	False	null	null	null	null	null	1765.564	2577.7:105227 2581.4:37273
642	Unknown	210	0.69695	0.7948833	0.9011334	2599.5	17010.62890625	115118.6484375	null	[M-H]-	M + 1	isotope of 505	null	null	null	null	null	null	999	False	False	False	null	null	null	null	null	313.4296	2599.5:30677 2601.1:49159 2602.9:5336 2603.3:17330 2604.3:7204
643	Unknown	210	0.3977333	0.7948833	0.9920167	2716.1	88298.65625	597089.5625	null	[M-H]-	M + 0		null	null	null	null	null	null	999	False	False	False	null	null	null	null	null	1765.973	2716.1:100108 2717.2:9817 2720.1:41551
644	Unknown	210	0.62925	0.7948833	0.9498333	2733.8	90134.0390625	587162.3125	null	[M-H]-	M + 0		null	null	null	null	null	null	999	False	False	False	null	null	null	null	null	1789.972	2733.8:101940 2734.3:1962 2735.5:95295 2737.1:54667
645	Unknown	210	0.4553333	0.7948833	0.9433166	2794.4	89946.3828125	607141.75	null	[M-H]-	M + 0		null	null	null	null	null	null	999	False	False	False	null	null	null	null	null	1798.928	2794.4:104220
646	Unknown	210	0.3977333	0.7948833	0.9813167	2859.2	87129.5078125	597495.125	null	[M-2H]2-	M + 0		null	null	null	null	null	null	999	False	False	False	null	null	null	null	null	1742.59	2859.2:102923 2859.6:94038 2861.7:0 2862.6:12633 2863.2:0
647	Unknown	210	0.3638833	0.7948833	0.9498333	2859.6	89098.0390625	633993.8125	null	[M-2H]2-	M + 1	isotope of 646	null	null	null	null	null	null	999	False	False	False	null	null	null	null	null	1781.961	2859.2:102923 2859.6:94038 2861.7:0 2862.6:12633 2863.2:0
648	Unknown	210	0.62925	0.7948833	0.90765	2873.7	90899.3671875	639725.625	null	[M-H]-	M + 0		null	null	null	null	null	null	999	False	False	False	null	null	null	null	null	1807.61	2873.5:16017 2873.7:105913
649	Unknown	210	0.6904333	0.7948833	0.9920167	3101	89074.5546875	579348.125	null	[M-H]-	M + 0		null	null	null	null	null	null	999	False	False	False	null	null	null	null	null	1780.478	3101:107062 3101.6:0
650	Unknown	210	0.6357667	0.7948833	0.9920167	3361.3	90392.5859375	634044.9375	null	[M-H]-	M + 0		null	null	null	null	null	null	999	False	False	False	null	null	null	null	null	1762.251	3361.3:99714 3364.9:0
651	Unknown	210	0.61025	0.7948833	0.9813167	3421.3	88551.640625	692105.1875	null	[M-H]-	M + 0		null	null	null	null	null	null	999	False	False	False	null	null	null	null	null	1702.198	3421.3:105586 3421.6:0 3423.7:9217
652	Unknown	210	0.61025	0.7948833	0.87145	3432.8	5530.35107421875	36388.9453125	null	[M-H]-	M + 0		null	null	null	null	null	null	999	False	False	False	null	null	null	null	null	110.607	3432.8:6785 3435:0
653	Unknown	210	0.62925	0.7948833	1.02585	3694	90318.765625	633676.1875	null	[M-H]-	M + 0		null	null	null	null	null	null	999	False	False	False	null	null	null	null	null	1801.715	3694:89686 3694.2:32350 3697.6:0
654	Unknown	210	0.6037334	0.7948833	0.9011334	3704.5	85861.6015625	612219.3125	null	[M-H]-	M + 0		null	null	null	null	null	null	999	False	False	False	null	null	null	null	null	1700.766	3704.5:118182 3708.8:0
655	Unknown	210	0.05923333	0.7948833	1.568983	3741.5	88753.1015625	599129.3125	null	[M-H]-	M + 0		null	null	null	null	null	null	999	False	False	False	null	null	null	null	null	1775.062	3741.5:100000 3744.5:5052 3745.9:6
656	Unknown	210	0.62925	0.7948833	0.9813167	3823	88250.25	621694.8125	null	[M-H]-	M + 0		null	null	null	null	null	null	999	False	False	False	null	null	null	null	null	1738.499	3822.9:227 3823:96327 3825.6:0 3826.6:100913
657	Unknown	210	0.6904333	0.7948833	0.9920167	3826.6	87530.0078125	590129.4375	null	[M-H]-	M + 0		null	null	null	null	null	null	999	False	False	False	null	null	null	null	null	1732.286	3826.6:100913 3831.3:101593
658	Unknown	210	0.6357667	0.7948833	0.9920167	3848.7	91565.3515625	639183.5625	null	[M-H]-	M + 0		null	null	null	null	null	null	999	False	False	False	null	null	null	null	null	1782.32	3848.7:102811 3853.1:46227
659	Unknown	210	0.05923333	0.7948833	1.568983	3989.1	88753.1015625	599129.3125	null	[M-H]-	M + 0		null	null	null	null	null	null	999	False	False	False	null	null	null	null	null	1775.062	3989.1:100000 3993.6:2153 3994:6
660	Unknown	210	0.05923333	0.7948833	1.568983	4003.2	88753.1015625	599129.3125	null	[M-H]-	M + 0		null	null	null	null	null	null	999	False	False	False	null	null	null	null	null	1775.062	4003.2:100000 4005.8:0
661	Unknown	210	0.5823833	0.7948833	0.85245	4100.8	3153.20654296875	20073.2890625	null	[M-H]-	M + 0		null	null	null	null	null	null	999	False	False	False	null	null	null	null	null	63.06413	4100.8:2689
662	Unknown	210	0.5889	0.7948833	0.9498333	4224.6	90724.625	609621.875	null	[M-H]-	M + 0		null	null	null	null	null	null	999	False	False	False	null	null	null	null	null	1798.067	4224.4:17180 4224.6:107463 4225.9:22673 4227.9:0
663	Unknown	210	0.62925	0.7948833	0.9498333	4240.7	86394.734375	631582.625	null	[M-H]-	M + 0		null	null	null	null	null	null	999	False	False	False	null	null	null	null	null	1683.543	4240.7:79764 4241.6:41473
664	Unknown	212	0.3977333	0.8014	0.90765	1568.4	88676.1640625	614500.3125	null	[M-H]-	M + 0		null	null	null	null	null	null	999	False	False	False	null	null	null	null	null	1773.523	1568.4:100000 1571:23979 1572:18577
665	Unknown	212	0.76935	0.8014	1.164117	1598.9	17823.125	105971.5625	null	[M-H]-	M + 0		null	null	null	null	null	null	999	False	False	False	null	null	null	null	null	356.4625	1598.9:19809 1603.9:13700
666	Unknown	212	0.73315	0.8014	0.9813167	1806.7	42495.75390625	303327.34375	null	[M-H]-	M + 0		null	null	null	null	null	null	999	False	False	False	null	null	null	null	null	816.0271	1806.7:59646
667	Unknown	212	0.73315	0.8014	1.164117	1859	22132.720703125	145706.5625	null	[M-H]-	M + 0		null	null	null	null	null	null	999	False	False	False	null	null	null	null	null	442.6544	1859:25000 1859.3:387 1862.7:96401
668	Unknown	212	0.4298	0.8014	0.9011334	1874.6	89600.0234375	613173.9375	null	[M-H]-	M + 0	similar chromatogram in higher mz_633; similar chromatogram in higher mz_635; similar chromatogram in higher mz_636; similar chromatogram in higher mz_637; similar chromatogram in higher mz_677; similar chromatogram in higher mz_678; similar chromatogram in higher mz_640; similar chromatogram in higher mz_641; similar chromatogram in higher mz_643; similar chromatogram in higher mz_682; similar c…	null	null	null	null	null	null	999	False	False	False	null	null	null	null	null	1792	1874.6:101682 1875.1:7382
669	Unknown	212	0.73315	0.8014	0.9920167	1897.5	28498.580078125	186201.75	null	[M-H]-	M + 0		null	null	null	null	null	null	999	False	False	False	null	null	null	null	null	569.4363	1897.5:33519 1900.8:26333
670	Unknown	212	0.73315	0.8014	1.149267	1900.8	22577.884765625	143385.046875	null	[M-H]-	M + 0		null	null	null	null	null	null	999	False	False	False	null	null	null	null	null	451.5577	1900.8:26333 1905.2:85226
671	Unknown	212	0.69695	0.8014	1.202117	2113.5	29530.609375	199924.859375	null	[M-H]-	M + 0		null	null	null	null	null	null	999	False	False	False	null	null	null	null	null	590.6122	2113.5:33333 2116.7:91702 2117.4:22799
672	Unknown	212	0.69695	0.8014	0.9920167	2206.8	45085.28515625	308886.96875	null	[M-H]-	M + 0		null	null	null	null	null	null	999	False	False	False	null	null	null	null	null	894.2375	2206.8:48751 2208.5:16530 2209.7:10534
673	Unknown	212	0.6904333	0.8014	1.202117	2242.3	92661.1484375	623734.5	null	[M-H]-	M + 0		null	null	null	null	null	null	999	False	False	False	null	null	null	null	null	1853.223	2242.3:108757 2242.6:6713 2245.6:16405 2246.5:699
674	Unknown	212	0.7141333	0.8014	0.9433166	2287.9	15647.7626953125	113624.21875	null	[M-H]-	M + 0		null	null	null	null	null	null	999	False	False	False	null	null	null	null	null	290.1212	2287.9:16998 2290.1:37065
675	Unknown	212	0.69695	0.8014	0.9813167	2334.5	94079.953125	638195.875	null	[M-H]-	M + 0		null	null	null	null	null	null	999	False	False	False	null	null	null	null	null	1838.222	2334.5:111216 2336.1:14909 2336.6:28901 2337.1:42203 2338:91216 2338.2:44703
676	Unknown	212	0.6904333	0.8014	1.202117	2408.8	17707.818359375	120114.6640625	null	[M-H]-	M + 0		null	null	null	null	null	null	999	False	False	False	null	null	null	null	null	354.1563	2408.8:20000 2409.6:3974 2413.5:99361
677	Unknown	212	0.6357667	0.8014	0.9498333	2413.5	89377.34375	592257.4375	null	[M-2H]2-	M + 0		null	null	null	null	null	null	999	False	False	False	null	null	null	null	null	1768.88	2413.5:99361 2414.1:91495 2414.4:19759 2414.7:0
678	Unknown	212	0.3638833	0.8014	0.9920167	2485.5	89680.90625	633211.375	null	[M-H]-	M + 0		null	null	null	null	null	null	999	False	False	False	null	null	null	null	null	1793.618	2485.5:102730 2489.9:0
679	Unknown	212	0.7076167	0.8014	1.1956	2581.4	29699.734375	228696.890625	null	[M-H]-	M + 0		null	null	null	null	null	null	999	False	False	False	null	null	null	null	null	593.9947	2581.4:28265 2584.1:71352
680	Unknown	212	0.6357667	0.8014	1.248983	2647.7	44277.2890625	299708.125	null	[M-2H]2-	M + 1	isotope of 568	null	null	null	null	null	null	999	False	False	False	null	null	null	null	null	885.5458	2647.7:50000 2649.6:33522 2651.4:118
681	Unknown	212	0.3977333	0.8014	0.9985333	2735.5	89679.5078125	644842.1875	null	[M-H]-	M + 0		null	null	null	null	null	null	999	False	False	False	null	null	null	null	null	1793.59	2735.5:95938 2737.1:75211
682	Unknown	212	0.6631	0.8014	0.9498333	2743.3	87892.4765625	593271.4375	null	[M-H]-	M + 0		null	null	null	null	null	null	999	False	False	False	null	null	null	null	null	1727.713	2743.3:97145 2744.2:95794 2744.3:4098
683	Unknown	212	0.3977333	0.8014	0.9920167	2762.6	92337.5078125	606971.4375	null	[M-2H]2-	M + 1	isotope of 838	null	null	null	null	null	null	999	False	False	False	null	null	null	null	null	1846.75	2762.2:45253 2762.6:102579 2763:6645 2764.6:20076 2766.5:7405 2767.6:10983
684	Unknown	212	0.6357667	0.8014	0.9813167	3390.6	82376.171875	600033.8125	null	[M-H]-	M + 0		null	null	null	null	null	null	999	False	False	False	null	null	null	null	null	1630.587	3390.4:75123 3390.6:95382
685	Unknown	212	0.61025	0.8014	0.9920167	3592.7	86471.4765625	611418.625	null	[M-H]-	M + 0		null	null	null	null	null	null	999	False	False	False	null	null	null	null	null	1721.915	3592.7:99488
686	Unknown	212	0.6631	0.8014	0.9498333	3647	90597.453125	595191.625	null	[M-H]-	M + 0		null	null	null	null	null	null	999	False	False	False	null	null	null	null	null	1773.374	3647:108183 3647.8:0 3651:0
687	Unknown	212	0.5889	0.8014	0.9498333	3665.2	90581.21875	626613.5	null	[M-H]-	M + 0		null	null	null	null	null	null	999	False	False	False	null	null	null	null	null	1779.844	3665:13492 3665.2:105305 3665.5:0 3666.2:178 3669.4:0 3669.7:0
688	Unknown	212	0.7141333	0.8014	0.9985333	3703.1	83270.2578125	545365.8125	null	[M-H]-	M + 0		null	null	null	null	null	null	999	False	False	False	null	null	null	null	null	1637.174	3703.1:90784 3704.5:70428
689	Unknown	212	0.62925	0.8014	0.9920167	3831.3	90943	630345	null	[M-H]-	M + 0		null	null	null	null	null	null	999	False	False	False	null	null	null	null	null	1788.403	3831.3:107698 3833.8:0 3835:2962
690	Unknown	212	0.05923333	0.8014	1.568983	4020.7	88753.1015625	604072.5625	null	[M-H]-	M + 0		null	null	null	null	null	null	999	False	False	False	null	null	null	null	null	1775.062	4020.7:100000 4025.6:10656
691	Unknown	212	0.6904333	0.8014	1.02585	4039.1	88169.0625	610122.1875	null	[M-H]-	M + 0		null	null	null	null	null	null	999	False	False	False	null	null	null	null	null	1754.032	4039.1:100125 4040.8:0 4041.1:18434
692	Unknown	212	0.5889	0.8014	0.9498333	4234.1	91699.6875	641455.375	null	[M-H]-	M + 0		null	null	null	null	null	null	999	False	False	False	null	null	null	null	null	1826.648	4233.8:0 4234.1:111795 4234.2:1564 4234.5:11270 4234.7:522 4235.7:0 4237.4:11851
693	Unknown	217	0.73965	0.8204167	1.219317	1557	88715.0625	598862.6875	null	[M-H]-	M + 0		null	null	null	null	null	null	999	False	False	False	null	null	null	null	null	1774.301	1557:100000 1558.3:87749 1560.7:20644 1561.3:70132
694	Unknown	217	0.7545167	0.8204167	0.9920167	1729.7	26166.666015625	200229.515625	null	[M-H]-	M + 0		null	null	null	null	null	null	999	False	False	False	null	null	null	null	null	508.0383	1729.7:26408 1730:1264 1730.7:1404 1731:3792
695	Unknown	217	0.7545167	0.8204167	0.90765	1811.7	29137.212890625	190079.359375	null	[M-H]-	M + 0		null	null	null	null	null	null	999	False	False	False	null	null	null	null	null	461.7995	1811.7:28236 1812.6:100088 1813:22102 1814.3:16369 1815.2:8447
696	Unknown	217	0.3977333	0.8204167	0.9498333	1862.7	88515.0546875	605488.875	null	[M-H]-	M + 0	similar chromatogram in higher mz_697; similar chromatogram in higher mz_698; similar chromatogram in higher mz_700; similar chromatogram in higher mz_701; similar chromatogram in higher mz_702; similar chromatogram in higher mz_704; similar chromatogram in higher mz_705; similar chromatogram in higher mz_707; similar chromatogram in higher mz_709; similar chromatogram in higher mz_711; similar c…	null	null	null	null	null	null	999	False	False	False	null	null	null	null	null	1770.301	1862.7:100000 1867.2:5733
697	Unknown	217	0.6357667	0.8204167	0.9498333	1895.2	88216.6171875	598832.375	null	[M-H]-	M + 0	similar chromatogram in higher mz_706; similar chromatogram in higher mz_710	null	null	null	null	null	null	999	False	False	False	null	null	null	null	null	1759.571	1895.2:99248 1897.5:32799
698	Unknown	217	0.6631	0.8204167	0.9498333	2011.6	90778.75	631525.6875	null	[M-H]-	M + 0		null	null	null	null	null	null	999	False	False	False	null	null	null	null	null	1755.529	2011.1:10042 2011.6:104658 2012.4:21641 2013.1:5330 2015.9:19772
699	Unknown	217	0.73315	0.8204167	0.9985333	2088.9	26682.900390625	223072.328125	null	[M-H]-	M + 0		null	null	null	null	null	null	999	False	False	False	null	null	null	null	null	530.0065	2088.9:27142 2090.7:98021 2092:37297
700	Unknown	217	0.3704	0.8204167	0.9813167	2116.7	88591.78125	611054.4375	null	[M-H]-	M + 0		null	null	null	null	null	null	999	False	False	False	null	null	null	null	null	1771.836	2116.7:100000 2117.4:28788 2119:347 2119.4:5811 2119.5:842
701	Unknown	217	0.6904333	0.8204167	0.9813167	2148	89441.6875	617074.625	null	[M-H]-	M + 0		null	null	null	null	null	null	999	False	False	False	null	null	null	null	null	1771.3	2148:99455
702	Unknown	217	0.4785	0.8204167	0.9813167	2174.9	88820.2578125	609708.625	null	[M-H]-	M + 0		null	null	null	null	null	null	999	False	False	False	null	null	null	null	null	1776.405	2174.9:101126 2177:28158
703	Unknown	217	0.69695	0.8204167	0.9920167	2203.7	44555.4609375	287449.4375	null	[M-H]-	M + 1	isotope of 781	null	null	null	null	null	null	999	False	False	False	null	null	null	null	null	866.4347	2203.7:55648 2205:43915 2206.8:51640 2208.5:5955
704	Unknown	217	0.3977333	0.8204167	0.9920167	2218.7	90815.296875	641135	null	[M-2H]2-	M + 0		null	null	null	null	null	null	999	False	False	False	null	null	null	null	null	1816.306	2218.4:56063 2218.7:104162 2219.1:71929 2222.3:84205
705	Unknown	217	0.6631	0.8204167	0.9813167	2226.1	87377.59375	604431.1875	null	[M-H]-	M + 0		null	null	null	null	null	null	999	False	False	False	null	null	null	null	null	1745.385	2226.1:97014 2227.4:5487 2228.5:0 2229.6:6489 2230.1:47977
706	Unknown	217	0.69695	0.8204167	0.9920167	2338	90013.1640625	633413.9375	null	[M-H]-	M + 0		null	null	null	null	null	null	999	False	False	False	null	null	null	null	null	1760.95	2338:102353 2338.2:22617 2341.4:26347
707	Unknown	217	0.3977333	0.8204167	0.9920167	2365.2	88539.0859375	605502.9375	null	[M-H]-	M + 0		null	null	null	null	null	null	999	False	False	False	null	null	null	null	null	1770.782	2365.2:100000 2368:204 2370:11736
708	Unknown	217	0.6904333	0.8204167	1.2128	2414.1	88437	607602	null	[M-2H]2-	M + 1	isotope of 677	null	null	null	null	null	null	999	False	False	False	null	null	null	null	null	1768.74	2414.1:99409 2414.4:16254 2414.7:3043
709	Unknown	217	0.6631	0.8204167	0.9920167	2422.9	90206.234375	620536.4375	null	[M-H]-	M + 0		null	null	null	null	null	null	999	False	False	False	null	null	null	null	null	1792.915	2422.9:102078 2423.8:32949 2424.6:30226 2424.9:7323 2426.5:42344 2426.8:0
710	Unknown	217	0.7141333	0.8204167	1.2128	2490.8	22515.02734375	157804.921875	null	[M-H]-	M + 0		null	null	null	null	null	null	999	False	False	False	null	null	null	null	null	450.3005	2490.8:25395 2491.9:13864 2494.6:2470
711	Unknown	217	0.3638833	0.8204167	0.9813167	2503.9	88511.234375	619978.8125	null	[M-H]-	M + 0		null	null	null	null	null	null	999	False	False	False	null	null	null	null	null	1770.225	2503.9:102757 2505.9:6327
712	Unknown	217	0.4298	0.8204167	0.9813167	2535.1	85858.5234375	586794.3125	null	[M-H]-	M + 0		null	null	null	null	null	null	999	False	False	False	null	null	null	null	null	1717.17	2535.1:96570 2539.4:70601
713	Unknown	217	0.4108	0.8204167	0.9985333	2684.2	87846.4609375	598443.375	null	[M-H]-	M + 0		null	null	null	null	null	null	999	False	False	False	null	null	null	null	null	1756.929	2684.2:97123 2685.6:1028 2686.8:57339
714	Unknown	217	0.3638833	0.8204167	1.055533	2705.3	88010.640625	622855	null	[M-H]-	M + 0		null	null	null	null	null	null	999	False	False	False	null	null	null	null	null	1760.213	2705.3:103125
715	Unknown	217	0.55505	0.8204167	0.9985333	2744.2	89522.359375	614214.8125	null	[M-H]-	M + 1	isotope of 682	null	null	null	null	null	null	999	False	False	False	null	null	null	null	null	1790.447	2744.2:102050 2744.3:196
716	Unknown	217	0.62925	0.8204167	1.02585	2753.1	86321.546875	594824.0625	null	[M-H]-	M + 0		null	null	null	null	null	null	999	False	False	False	null	null	null	null	null	1711.455	2753:777 2753.1:99058 2754.6:1768 2756.2:16716 2757:100349
717	Unknown	217	0.3977333	0.8204167	0.9985333	2757	88786.703125	621397.1875	null	[M-H]-	M + 0		null	null	null	null	null	null	999	False	False	False	null	null	null	null	null	1775.734	2757:100349
718	Unknown	217	0.7141333	0.8204167	1.02585	2802.8	89579.046875	624773.5	null	[M-H]-	M + 0		null	null	null	null	null	null	999	False	False	False	null	null	null	null	null	1728.2	2802.8:95753 2804:16376
719	Unknown	217	0.4108	0.8204167	0.9985333	2812	90751.5703125	638399.625	null	[M-H]-	M + 0		null	null	null	null	null	null	999	False	False	False	null	null	null	null	null	1815.031	2812:97130 2812.9:17797
720	Unknown	217	0.3977333	0.8204167	1.055533	2857.1	86604.8203125	632287.125	null	[M-H]-	M + 0		null	null	null	null	null	null	999	False	False	False	null	null	null	null	null	1732.096	2857.1:99575 2859.2:83790 2859.6:101357 2861.7:1307
721	Unknown	217	0.76935	0.8204167	0.85245	3125.2	5337.5234375	22744.18359375	null	[M-H]-	M + 0		null	null	null	null	null	null	999	False	False	False	null	null	null	null	null	32.64961	3125.2:9112 3128.4:0 3130:0
722	Unknown	217	0.05923333	0.8204167	1.568983	3207.9	88753.1015625	609476.375	null	[M-H]-	M + 0		null	null	null	null	null	null	999	False	False	False	null	null	null	null	null	1775.062	3207.9:100000 3209.1:0 3210:10656
723	Unknown	217	0.6631	0.8204167	1.06205	3234.3	90415.25	616191.4375	null	[M-H]-	M + 0		null	null	null	null	null	null	999	False	False	False	null	null	null	null	null	1801.662	3234.3:103633 3236.4:3872
724	Unknown	217	0.62925	0.8204167	0.9813167	3334.5	90887.9921875	652907.6875	null	[M-2H]2-	M + 1	isotope of 614	null	null	null	null	null	null	999	False	False	False	null	null	null	null	null	1797.972	3334.5:102928 3336.4:48778 3336.6:52572
725	Unknown	217	0.6904333	0.8204167	1.102367	3566.5	88440.375	644311	null	[M-H]-	M + 0		null	null	null	null	null	null	999	False	False	False	null	null	null	null	null	1751.343	3566.3:2446 3566.5:99704 3566.7:3870 3568.1:0 3568.2:10106 3570.4:0
726	Unknown	217	0.6037334	0.8204167	0.9498333	3590.7	3956.8955078125	23811.060546875	null	[M-H]-	M + 0		null	null	null	null	null	null	999	False	False	False	null	null	null	null	null	79.13791	3590.7:10916 3592.7:94646
727	Unknown	217	0.69695	0.8204167	0.9813167	3643.1	94167.640625	632423.5	null	[M-H]-	M + 0		null	null	null	null	null	null	999	False	False	False	null	null	null	null	null	1857.818	3643.1:107235 3643.3:874 3646:6944 3647:114906 3647.8:0
728	Unknown	217	0.5823833	0.8204167	1.032367	3854.5	89101.953125	641402.375	null	[M-H]-	M + 0		null	null	null	null	null	null	999	False	False	False	null	null	null	null	null	1777.877	3854.2:0 3854.5:106151 3857.8:29892 3858.2:0
729	Unknown	217	0.61025	0.8204167	0.9813167	3870.2	91085.9296875	633856.8125	null	[M-H]-	M + 0		null	null	null	null	null	null	999	False	False	False	null	null	null	null	null	1818.093	3870.2:103263 3871.7:0 3874.3:91471
730	Unknown	217	0.6904333	0.8204167	0.9813167	4133.5	86491.2734375	600007.125	null	[M-H]-	M + 0		null	null	null	null	null	null	999	False	False	False	null	null	null	null	null	1671.428	4133.5:94134 4135.4:180 4135.7:1240
731	Unknown	217	0.69695	0.8204167	1.089367	4203.2	94110.0703125	661417.3125	null	[M-H]-	M + 0		null	null	null	null	null	null	999	False	False	False	null	null	null	null	null	1879.608	4203.2:106317 4203.5:67457 4206.1:0 4207.3:5896
732	Unknown	217	0.6357667	0.8204167	0.9985333	4210.6	92095.265625	655227.4375	null	[M-H]-	M + 0		null	null	null	null	null	null	999	False	False	False	null	null	null	null	null	1832.688	4210.6:95731 4211.1:7924
733	Unknown	222	0.6357667	0.8394167	0.90765	1658.7	87426.0390625	611088.0625	null	[M-H]-	M + 0		null	null	null	null	null	null	999	False	False	False	null	null	null	null	null	1736.83	1658.7:95724 1662:3961
734	Unknown	222	0.6631	0.8394167	0.9813167	1905.2	89223.96875	622966.8125	null	[M-H]-	M + 0		null	null	null	null	null	null	999	False	False	False	null	null	null	null	null	1767.079	1905.2:101001 1909.2:9433 1909.8:45612
735	Unknown	222	0.73965	0.8394167	0.9813167	1935.8	44220.7109375	305246.4375	null	[M-H]-	M + 0		null	null	null	null	null	null	999	False	False	False	null	null	null	null	null	844.0284	1935.8:45917 1940.1:26311
736	Unknown	222	0.73965	0.8394167	0.9985333	2012.4	18249.33203125	122366.7109375	null	[M-H]-	M + 0		null	null	null	null	null	null	999	False	False	False	null	null	null	null	null	364.7451	2012.4:15960 2013.1:10781 2015.9:16758
737	Unknown	222	0.76935	0.8394167	0.9813167	2054.1	21915.025390625	144613.34375	null	[M-H]-	M + 0		null	null	null	null	null	null	999	False	False	False	null	null	null	null	null	384.3722	2054.1:30998 2056:95863 2059.1:38196
738	Unknown	222	0.6357667	0.8394167	0.9498333	2056	87047.796875	599671.5	null	[M-H]-	M + 0		null	null	null	null	null	null	999	False	False	False	null	null	null	null	null	1717.198	2056:95863 2059.1:38196 2059.6:4716 2059.9:12483 2060.1:10958
739	Unknown	222	0.7141333	0.8394167	1.248983	2090.7	88591.796875	612702.875	null	[M-H]-	M + 0		null	null	null	null	null	null	999	False	False	False	null	null	null	null	null	1771.836	2090.7:100000 2092:56003 2094.6:2474 2095.1:56003
740	Unknown	222	0.7141333	0.8394167	1.248983	2111	29530.609375	205407.125	null	[M-H]-	M + 1	isotope of 777	null	null	null	null	null	null	999	False	False	False	null	null	null	null	null	590.6122	2111:33333 2113.5:25196
741	Unknown	222	0.3977333	0.8394167	0.9985333	2135.5	88591.78125	620458.1875	null	[M-H]-	M + 0		null	null	null	null	null	null	999	False	False	False	null	null	null	null	null	1771.836	2135.5:100000 2136.1:4465 2140.4:18046
742	Unknown	222	0.73315	0.8394167	1.02585	2177	23453.283203125	161618.75	null	[M-H]-	M + 0		null	null	null	null	null	null	999	False	False	False	null	null	null	null	null	459.9301	2177:27901 2180.2:0
743	Unknown	222	0.4298	0.8394167	0.9985333	2222.3	87275.90625	624225.25	null	[M-H]-	M + 0		null	null	null	null	null	null	999	False	False	False	null	null	null	null	null	1745.518	2222.3:101580 2226.1:92690
744	Unknown	222	0.7141333	0.8394167	0.90765	2354.4	26349.712890625	162449.109375	null	[M-H]-	M + 0		null	null	null	null	null	null	999	False	False	False	null	null	null	null	null	506.522	2354.4:28602 2358.5:31766
745	Unknown	222	0.7076167	0.8394167	1.219317	2459.8	18471.669921875	134013.953125	null	[M-H]-	M + 0		null	null	null	null	null	null	999	False	False	False	null	null	null	null	null	369.4334	2459.8:19916 2460.6:29151 2461.5:39672 2462.8:22892 2464.7:5432
746	Unknown	222	0.69695	0.8394167	1.248983	2519.1	90831.890625	637861.1875	null	[M-H]-	M + 0		null	null	null	null	null	null	999	False	False	False	null	null	null	null	null	1816.638	2519.1:105354 2520.9:5522 2521:49894
747	Unknown	222	0.7076167	0.8394167	1.164117	2588.4	26226.740234375	203299.6875	null	[M-H]-	M + 0		null	null	null	null	null	null	999	False	False	False	null	null	null	null	null	524.5348	2588.4:35111 2592.5:93085
748	Unknown	222	0.6631	0.8394167	0.9813167	2617.3	47745.484375	365816.3125	null	[M-H]-	M + 0		null	null	null	null	null	null	999	False	False	False	null	null	null	null	null	860.1877	2617.3:61738 2617.6:16723 2622.1:84180
749	Unknown	222	0.6631	0.8394167	0.9813167	2622.1	83090.3046875	593606.875	null	[M-H]-	M + 0		null	null	null	null	null	null	999	False	False	False	null	null	null	null	null	1623.159	2622.1:84180
750	Unknown	222	0.6904333	0.8394167	1.248983	2659.2	29518.193359375	204167.328125	null	[M-H]-	M + 0		null	null	null	null	null	null	999	False	False	False	null	null	null	null	null	590.3639	2659.2:33333 2659.4:34 2661.3:21305
751	Unknown	222	0.6904333	0.8394167	1.242467	2694.2	43503.046875	305734.125	null	[M-H]-	M + 0		null	null	null	null	null	null	999	False	False	False	null	null	null	null	null	870.0609	2693.8:72 2694.2:49678 2697.1:38096
752	Unknown	222	0.6904333	0.8394167	1.242467	2729.2	19282.572265625	138660.859375	null	[M-H]-	M + 0		null	null	null	null	null	null	999	False	False	False	null	null	null	null	null	385.6515	2729.2:20908 2733.8:53635
753	Unknown	222	0.40425	0.8394167	0.9985333	2737.1	89257.328125	626521.25	null	[M-H]-	M + 0		null	null	null	null	null	null	999	False	False	False	null	null	null	null	null	1785.147	2737.1:104389 2741.1:0
754	Unknown	222	0.6357667	0.8394167	1.02585	3132.8	93310.5078125	681712.75	null	[M-H]-	M + 0		null	null	null	null	null	null	999	False	False	False	null	null	null	null	null	1854.598	3132.8:110254 3133.2:0
755	Unknown	222	0.08656666	0.8394167	1.568983	3185.8	88753.1015625	616640.3125	null	[M-2H]2-	M + 0		null	null	null	null	null	null	999	False	False	False	null	null	null	null	null	1775.062	3185.8:100000 3186.4:72625
756	Unknown	222	0.62925	0.8394167	1.02585	3229.9	88772.703125	630757.1875	null	[M-H]-	M + 0		null	null	null	null	null	null	999	False	False	False	null	null	null	null	null	1770.492	3229.9:99635 3231.1:24321 3233.6:51640 3234.3:93805
757	Unknown	222	0.69695	0.8394167	1.032367	3277.3	87446.6171875	602618	null	[M-H]-	M + 0		null	null	null	null	null	null	999	False	False	False	null	null	null	null	null	1739.344	3277.3:94868 3282.3:87687
758	Unknown	222	0.6631	0.8394167	1.06205	3347.4	91927.9609375	648114.5	null	[M-H]-	M + 0		null	null	null	null	null	null	999	False	False	False	null	null	null	null	null	1828.564	3347.4:117805
759	Unknown	222	0.08656666	0.8394167	1.568983	3441.3	88753.1015625	616640.3125	null	[M-H]-	M + 0		null	null	null	null	null	null	999	False	False	False	null	null	null	null	null	1775.062	3441.3:100000 3444.4:6 3444.6:100000
760	Unknown	222	0.08656666	0.8394167	1.568983	3444.6	88753.1015625	616640.3125	null	[M-H]-	M + 0		null	null	null	null	null	null	999	False	False	False	null	null	null	null	null	1775.062	3444.4:6 3444.6:100000 3448.1:34431
761	Unknown	222	0.6631	0.8394167	1.164117	3518	89764.171875	652034	null	[M-H]-	M + 0		null	null	null	null	null	null	999	False	False	False	null	null	null	null	null	1784.969	3518:102893 3519.4:5274
762	Unknown	222	0.61025	0.8394167	1.02585	3582.1	88196.609375	645710.625	null	[M-H]-	M + 0		null	null	null	null	null	null	999	False	False	False	null	null	null	null	null	1760.292	3582.1:102481 3583.7:0
763	Unknown	222	0.7076167	0.8394167	1.032367	3627.3	86979.0234375	587421.0625	null	[M-H]-	M + 0		null	null	null	null	null	null	999	False	False	False	null	null	null	null	null	1735.644	3627.3:106828 3628.3:8007
764	Unknown	222	0.5295333	0.8394167	1.281033	3718.1	88753.1015625	616640.3125	null	[M-H]-	M + 0		null	null	null	null	null	null	999	False	False	False	null	null	null	null	null	1775.062	3718.1:100000 3718.2:88 3719.4:0 3721.1:24 3721.5:20203
765	Unknown	222	0.6037334	0.8394167	1.032367	3801.8	88896.0234375	641258.4375	null	[M-H]-	M + 0		null	null	null	null	null	null	999	False	False	False	null	null	null	null	null	1772.834	3801.8:98488 3801.9:0 3803.3:21317 3803.8:9902
766	Unknown	222	0.6904333	0.8394167	1.055533	3840.7	88979.8671875	635234.4375	null	[M-H]-	M + 1	isotope of 927	null	null	null	null	null	null	999	False	False	False	null	null	null	null	null	1770.71	3840.7:101058 3841.9:2031 3844.6:4355 3845.5:0 3845.6:2537
767	Unknown	222	0.5889	0.8394167	1.127883	4047.9	88893.2734375	617032.125	null	[M-H]-	M + 0		null	null	null	null	null	null	999	False	False	False	null	null	null	null	null	1777.323	4047.9:100638 4048.3:10854 4048.8:742 4050.7:1548 4051.4:50646
768	Unknown	224	0.76935	0.8459333	1.219317	1551	88715.0625	606396.4375	null	[M-H]-	M + 0		null	null	null	null	null	null	999	False	False	False	null	null	null	null	null	1774.301	1551:100000 1551.4:5545 1554:11541
769	Unknown	224	0.7758667	0.8459333	1.219317	1571	29639.763671875	203374.5	null	[M-H]-	M + 0		null	null	null	null	null	null	999	False	False	False	null	null	null	null	null	592.7953	1571:33352 1572:32965 1574.1:2
770	Unknown	224	0.7076167	0.8459333	0.9813167	1684.7	88029.015625	666120.125	null	[M-H]-	M + 0		null	null	null	null	null	null	999	False	False	False	null	null	null	null	null	1753.016	1684.7:97286 1685.6:38139 1685.8:4715
771	Unknown	224	0.7758667	0.8459333	1.164117	1725.7	28296.16796875	218237.171875	null	[M-H]-	M + 0		null	null	null	null	null	null	999	False	False	False	null	null	null	null	null	565.9233	1725.7:26586 1726:0 1729.7:20859 1730:9322
772	Unknown	224	0.76935	0.8459333	1.219317	1843.5	29508.892578125	203880.65625	null	[M-H]-	M + 0		null	null	null	null	null	null	999	False	False	False	null	null	null	null	null	590.1779	1843.1:3768 1843.5:33334 1843.6:1256
773	Unknown	224	0.6904333	0.8459333	0.9920167	1892.3	88612.46875	627945.5625	null	[M-H]-	M + 0	similar chromatogram in higher mz_774; similar chromatogram in higher mz_775; similar chromatogram in higher mz_777; similar chromatogram in higher mz_778; similar chromatogram in higher mz_741; similar chromatogram in higher mz_781; similar chromatogram in higher mz_782; similar chromatogram in higher mz_743; similar chromatogram in higher mz_784; similar chromatogram in higher mz_786; similar c…	null	null	null	null	null	null	999	False	False	False	null	null	null	null	null	1754.748	1892.3:100611 1893.2:0 1895.2:80516
774	Unknown	224	0.7076167	0.8459333	0.9920167	1962	89275.828125	647321.625	null	[M-2H]2-	M + 0		null	null	null	null	null	null	999	False	False	False	null	null	null	null	null	1706.891	1962:97863 1962.5:65703 1964.2:0 1966.2:2061
775	Unknown	224	0.7076167	0.8459333	0.9920167	2000.1	87860.015625	639537.5625	null	[M-H]-	M + 0		null	null	null	null	null	null	999	False	False	False	null	null	null	null	null	1740.497	2000.1:96732 2004.9:2602
776	Unknown	224	0.7758667	0.8459333	0.9985333	2015.9	19737.515625	138158.25	null	[M-H]-	M + 0		null	null	null	null	null	null	999	False	False	False	null	null	null	null	null	346.8863	2015.9:23638 2019.7:0
777	Unknown	224	0.40425	0.8459333	0.9985333	2110	88591.78125	633734	null	[M-H]-	M + 0		null	null	null	null	null	null	999	False	False	False	null	null	null	null	null	1771.836	2110:100000 2111:30567 2113.5:18668
778	Unknown	224	0.73315	0.8459333	1.248983	2117.4	29530.609375	208095.65625	null	[M-H]-	M + 0		null	null	null	null	null	null	999	False	False	False	null	null	null	null	null	590.6122	2117.4:33333 2119:2526 2119.4:22327 2119.5:116 2122.1:8
779	Unknown	224	0.73965	0.8459333	1.248983	2130.6	17718.373046875	124397.484375	null	[M-2H]2-	M + 1	isotope of 947	null	null	null	null	null	null	999	False	False	False	null	null	null	null	null	354.3675	2130.6:20000 2133.4:1922 2135.5:98021
780	Unknown	224	0.4553333	0.8459333	0.9920167	2144.7	87138.3828125	635173.9375	null	[M-H]-	M + 1	isotope of 948	null	null	null	null	null	null	999	False	False	False	null	null	null	null	null	1742.768	2144.7:98202 2144.9:0 2145.7:1658 2145.9:56421 2148:87581
781	Unknown	224	0.73315	0.8459333	1.2128	2202.8	42457.7109375	321088.96875	null	[M-H]-	M + 0		null	null	null	null	null	null	999	False	False	False	null	null	null	null	null	849.1542	2202.8:43560 2203.7:39238 2205:55381 2206.8:29059
782	Unknown	224	0.73315	0.8459333	1.02585	2205	45742.80859375	319553.1875	null	[M-H]-	M + 0		null	null	null	null	null	null	999	False	False	False	null	null	null	null	null	909.8937	2205:55381 2206.8:29059 2208.5:0 2209.7:40103
783	Unknown	224	0.7141333	0.8459333	0.9985333	2219.1	85559.8046875	612425	null	[M-2H]2-	M + 1	isotope of 704	null	null	null	null	null	null	999	False	False	False	null	null	null	null	null	1701.517	2218.7:89851 2219.1:94668 2222.3:95714
784	Unknown	224	0.73315	0.8459333	1.02585	2240.5	91880.328125	653820.375	null	[M-H]-	M + 0		null	null	null	null	null	null	999	False	False	False	null	null	null	null	null	1820.363	2240.5:101021 2241.3:4943 2242.3:55000 2242.6:49766
785	Unknown	224	0.73315	0.8459333	1.032367	2252.8	41005.02734375	318480.78125	null	[M-H]-	M + 0		null	null	null	null	null	null	999	False	False	False	null	null	null	null	null	810.0598	2252.8:54308 2257.4:61335
786	Unknown	224	0.73965	0.8459333	1.219317	2257.4	43422.22265625	300178.375	null	[M-H]-	M + 0		null	null	null	null	null	null	999	False	False	False	null	null	null	null	null	868.4445	2257.4:61335 2259.3:52219 2260:0
787	Unknown	224	0.73965	0.8459333	0.9498333	2266.1	35274.8359375	241153.5	null	[M-H]-	M + 0		null	null	null	null	null	null	999	False	False	False	null	null	null	null	null	645.1058	2266:0 2266.1:46068 2266.5:3643 2268:0 2268.4:0
788	Unknown	224	0.40425	0.8459333	1.02585	2378.7	88539.0859375	625204.125	null	[M-H]-	M + 0		null	null	null	null	null	null	999	False	False	False	null	null	null	null	null	1770.782	2378.7:100000 2381.5:66376
789	Unknown	224	0.7141333	0.8459333	1.219317	2426.5	43306.6640625	320840.625	null	[M-H]-	M + 0		null	null	null	null	null	null	999	False	False	False	null	null	null	null	null	866.1332	2426.5:47485 2426.8:0 2428.4:100093
790	Unknown	224	0.4298	0.8459333	0.9985333	2573.9	85923.5546875	681298.9375	null	[M-2H]2-	M + 0		null	null	null	null	null	null	999	False	False	False	null	null	null	null	null	1718.471	2573.9:103693 2574.4:22976 2575:5469 2576.3:7528 2576.8:0 2577.7:41446
791	Unknown	224	0.7141333	0.8459333	0.9011334	2574.4	10848.03515625	53543.8125	null	[M-2H]2-	M + 1	isotope of 790	null	null	null	null	null	null	999	False	False	False	null	null	null	null	null	216.9607	2573.9:103693 2574.4:22976 2575:5469 2576.3:7528 2576.8:0 2577.7:41446
792	Unknown	224	0.7141333	0.8459333	1.032367	2584.1	85927.9609375	671647.5	null	[M-H]-	M + 0		null	null	null	null	null	null	999	False	False	False	null	null	null	null	null	1641.595	2584.1:97774 2586:0 2588.4:26039
793	Unknown	224	0.69695	0.8459333	1.02585	2592.5	89293.515625	646114.5625	null	[M-H]-	M + 0		null	null	null	null	null	null	999	False	False	False	null	null	null	null	null	1760.552	2592.5:100076
794	Unknown	224	0.69695	0.8459333	1.263833	2649.6	44277.2890625	312341.5	null	[M-H]-	M + 0		null	null	null	null	null	null	999	False	False	False	null	null	null	null	null	885.5458	2649.6:50000 2651.4:2664 2652.7:632
795	Unknown	224	0.6904333	0.8459333	1.263833	2704.6	29573.841796875	212817.59375	null	[M-H]-	M + 0		null	null	null	null	null	null	999	False	False	False	null	null	null	null	null	591.4768	2704.6:35056 2705.3:80886
796	Unknown	224	0.4298	0.8459333	1.06205	2720.1	86831.1484375	635507.75	null	[M-H]-	M + 0		null	null	null	null	null	null	999	False	False	False	null	null	null	null	null	1736.623	2720.1:97946 2721.1:2366 2723.9:0
797	Unknown	224	0.7076167	0.8459333	1.032367	2725.8	89540.140625	636645.375	null	[M-H]-	M + 0		null	null	null	null	null	null	999	False	False	False	null	null	null	null	null	1763.77	2725.8:104275 2726.9:0 2729.2:20402
798	Unknown	224	0.3977333	0.8459333	1.089367	2810.3	88033.7109375	648044.875	null	[M-H]-	M + 0		null	null	null	null	null	null	999	False	False	False	null	null	null	null	null	1760.674	2810.3:91045 2812:79551 2812.9:23446
799	Unknown	224	0.3977333	0.8459333	1.02585	2887.2	84300.7890625	670728.3125	null	[M-H]-	M + 0		null	null	null	null	null	null	999	False	False	False	null	null	null	null	null	1686.016	2887.2:92796 2889:32521 2889.7:45324 2890.1:66385 2891.9:9301
800	Unknown	224	0.69695	0.8459333	1.09585	3042.8	87059.125	635260.25	null	[M-H]-	M + 0		null	null	null	null	null	null	999	False	False	False	null	null	null	null	null	1740.397	3042.8:102061 3044.5:1589 3044.6:1796
801	Unknown	224	0.7076167	0.8459333	0.9985333	3067.1	88507.171875	647043	null	[M-H]-	M + 0		null	null	null	null	null	null	999	False	False	False	null	null	null	null	null	1727.41	3067.1:104860 3067.8:141 3069.3:100122 3070.7:0
802	Unknown	224	0.6904333	0.8459333	0.9498333	3101.9	8935.8916015625	45555.23046875	null	[M-H]-	M + 1	isotope of 649	null	null	null	null	null	null	999	False	False	False	null	null	null	null	null	178.7178	3101.6:0 3101.9:15560
803	Unknown	224	0.1204167	0.8459333	1.583833	3170.1	88753.1015625	627529.1875	null	[M-H]-	M + 0		null	null	null	null	null	null	999	False	False	False	null	null	null	null	null	1775.062	3170.1:100000 3173.6:10656
804	Unknown	224	0.6631	0.8459333	1.055533	3282.3	92830.109375	694501.75	null	[M-H]-	M + 0		null	null	null	null	null	null	999	False	False	False	null	null	null	null	null	1841.154	3282.3:116433 3286.6:18235 3286.8:92868 3287.2:0
805	Unknown	224	0.6357667	0.8459333	1.055533	3331.4	89274.703125	710437.875	null	[M-H]-	M + 0		null	null	null	null	null	null	999	False	False	False	null	null	null	null	null	1758.866	3331.4:108788 3331.5:2205 3332.1:0 3333.9:13872 3334.5:73184
806	Unknown	224	0.7076167	0.8459333	1.02585	3405	86782.3515625	645949.375	null	[M-H]-	M + 0		null	null	null	null	null	null	999	False	False	False	null	null	null	null	null	1683.896	3405:100291 3406.4:18120 3408.6:87275
807	Unknown	224	0.6357667	0.8459333	1.06205	3491.4	89153.3984375	633403.875	null	[M-H]-	M + 0		null	null	null	null	null	null	999	False	False	False	null	null	null	null	null	1775.762	3491.4:99227 3495.4:378
808	Unknown	224	0.6904333	0.8459333	1.02585	3525.6	87723.4296875	612514.8125	null	[M-H]-	M + 0		null	null	null	null	null	null	999	False	False	False	null	null	null	null	null	1748.651	3525.6:98922 3526.4:3023 3529.1:1024 3530.2:0
809	Unknown	224	0.7141333	0.8459333	1.032367	3603.9	87304.75	634274	null	[M-H]-	M + 0		null	null	null	null	null	null	999	False	False	False	null	null	null	null	null	1732.824	3603.9:91928 3604.6:23658 3605.8:12664
810	Unknown	224	0.69695	0.8459333	1.127883	3793.2	89675.7578125	639932.1875	null	[M-H]-	M + 0		null	null	null	null	null	null	999	False	False	False	null	null	null	null	null	1787.517	3793.2:99106
811	Unknown	224	0.6904333	0.8459333	0.9011334	3815	1904.11853027344	7427.26171875	null	[M-H]-	M + 0		null	null	null	null	null	null	999	False	False	False	null	null	null	null	null	38.08237	3815:5626 3815.2:0
812	Unknown	224	0.6904333	0.8459333	1.02585	3874.3	88888.34375	644917	null	[M-H]-	M + 0		null	null	null	null	null	null	999	False	False	False	null	null	null	null	null	1777.767	3874.3:96050 3876.6:0 3876.9:101889 3877.4:3584 3879:0 3879.2:705
813	Unknown	224	0.6631	0.8459333	1.02585	3973.2	89769.9453125	649252.875	null	[M-H]-	M + 0		null	null	null	null	null	null	999	False	False	False	null	null	null	null	null	1785.475	3973.2:104674 3974.1:0 3975:0
814	Unknown	224	0.6631	0.8459333	1.032367	4090.1	88417.640625	647330.3125	null	[M-H]-	M + 0		null	null	null	null	null	null	999	False	False	False	null	null	null	null	null	1763.13	4089.9:0 4090.1:98870 4093.4:3443
815	Unknown	224	0.7141333	0.8459333	1.055533	4203.5	91805.3828125	670440.25	null	[M-H]-	M + 0		null	null	null	null	null	null	999	False	False	False	null	null	null	null	null	1787.225	4203.2:90290 4203.5:101295 4206.1:0 4207.3:0
816	Unknown	226	0.7948833	0.85245	1.248983	1572	29639.763671875	201547.640625	null	[M-H]-	M + 1	isotope of 769	null	null	null	null	null	null	999	False	False	False	null	null	null	null	null	592.7953	1572:33352 1574.1:7
817	Unknown	226	0.7076167	0.85245	0.9920167	1631.7	87245.546875	661067.875	null	[M-H]-	M + 0		null	null	null	null	null	null	999	False	False	False	null	null	null	null	null	1737.671	1631.4:13515 1631.7:95519 1635.9:26721
818	Unknown	226	0.8014	0.85245	1.032367	1635.9	23291.2734375	168625.296875	null	[M-H]-	M + 0		null	null	null	null	null	null	999	False	False	False	null	null	null	null	null	449.7213	1635.9:26721
819	Unknown	226	0.76935	0.85245	1.09585	1652.9	89342.6484375	649234.125	null	[M-H]-	M + 0		null	null	null	null	null	null	999	False	False	False	null	null	null	null	null	1780.111	1652.7:98631 1652.9:99220 1655.9:96562
820	Unknown	226	0.76935	0.85245	1.09585	1655.9	88513.765625	673248.5	null	[M-H]-	M + 0		null	null	null	null	null	null	999	False	False	False	null	null	null	null	null	1765.946	1655.9:96562 1658.7:74038
821	Unknown	226	0.76935	0.85245	1.02585	1942.4	30147.017578125	206961.015625	null	[M-H]-	M + 0		null	null	null	null	null	null	999	False	False	False	null	null	null	null	null	587.391	1942.4:36385 1943.5:86500 1945.9:45249
822	Unknown	226	0.7758667	0.85245	1.02585	1950	20716.5234375	150575.21875	null	[M-H]-	M + 0		null	null	null	null	null	null	999	False	False	False	null	null	null	null	null	393.1903	1950:26013 1951:9833 1954.3:2758
823	Unknown	226	0.73315	0.85245	0.9920167	1978	88585.15625	659149.125	null	[M-H]-	M + 0		null	null	null	null	null	null	999	False	False	False	null	null	null	null	null	1711.227	1978:95923 1978.3:76004 1981.4:8368
824	Unknown	226	0.8014	0.85245	0.9920167	2010.2	13227.03125	119989.0859375	null	[M-H]-	M + 0		null	null	null	null	null	null	999	False	False	False	null	null	null	null	null	137.6338	2010.2:24124 2010.4:2152 2011.1:7158 2011.6:63204 2012.4:11253 2013.1:37010 2013.9:8038
825	Unknown	226	0.4108	0.85245	0.9920167	2047.8	85164.59375	673725.4375	null	[M-H]-	M + 0		null	null	null	null	null	null	999	False	False	False	null	null	null	null	null	1703.292	2047.8:93506 2047.9:76799 2048:0 2048.6:20092 2050.9:21153
826	Unknown	226	0.7141333	0.85245	1.02585	2218.4	88983.4921875	666426.4375	null	[M-H]-	M + 0		null	null	null	null	null	null	999	False	False	False	null	null	null	null	null	1765.402	2218.4:98528 2218.7:61684 2219.1:91115 2222.3:87630
827	Unknown	226	0.4553333	0.85245	1.02585	2230.1	86327.0234375	649226.625	null	[M-2H]2-	M + 1	isotope of 989	null	null	null	null	null	null	999	False	False	False	null	null	null	null	null	1726.541	2230.1:106095
828	Unknown	226	0.7545167	0.85245	0.9498333	2283.3	19912.462890625	131110	null	[M-H]-	M + 0		null	null	null	null	null	null	999	False	False	False	null	null	null	null	null	337.5867	2283.1:0 2283.3:21193 2287.9:11267
829	Unknown	226	0.73965	0.85245	1.2128	2319.2	29499.46484375	263922.6875	null	[M-H]-	M + 0		null	null	null	null	null	null	999	False	False	False	null	null	null	null	null	589.9893	2319.2:27663 2321.3:7587 2323.6:15592
830	Unknown	226	0.4108	0.85245	1.032367	2386.2	88539.0859375	642443.875	null	[M-H]-	M + 0		null	null	null	null	null	null	999	False	False	False	null	null	null	null	null	1770.782	2386.2:100000 2386.7:204 2388.5:250
831	Unknown	226	0.4363167	0.85245	1.032367	2428.4	89453.5625	647882.0625	null	[M-H]-	M + 0		null	null	null	null	null	null	999	False	False	False	null	null	null	null	null	1789.071	2428.4:99775 2428.8:0
832	Unknown	226	0.73315	0.85245	1.02585	2505.9	16538.310546875	121099.171875	null	[M-H]-	M + 0		null	null	null	null	null	null	999	False	False	False	null	null	null	null	null	307.0694	2505.9:18473 2509.3:3710
833	Unknown	226	0.7076167	0.85245	0.9920167	2544.2	23574.841796875	174095.125	null	[M-H]-	M + 0		null	null	null	null	null	null	999	False	False	False	null	null	null	null	null	442.8061	2544.2:28581 2547.8:8258
834	Unknown	226	0.7545167	0.85245	0.9498333	2551.8	18650.30859375	118001.6328125	null	[M-H]-	M + 0		null	null	null	null	null	null	999	False	False	False	null	null	null	null	null	315.8434	2551.8:21137
835	Unknown	226	0.7076167	0.85245	1.27035	2643.5	44277.2890625	321210.75	null	[M-H]-	M + 0		null	null	null	null	null	null	999	False	False	False	null	null	null	null	null	885.5458	2643.5:50000 2645:48685 2647.1:3044 2647.7:19152
836	Unknown	226	0.7076167	0.85245	1.27035	2661.3	22138.64453125	160626.90625	null	[M-H]-	M + 0		null	null	null	null	null	null	999	False	False	False	null	null	null	null	null	442.7729	2661.3:25000 2665.2:4082 2665.4:100000
837	Unknown	226	0.40425	0.85245	1.06205	2665.4	88554.578125	653563.6875	null	[M-H]-	M + 0		null	null	null	null	null	null	999	False	False	False	null	null	null	null	null	1771.092	2665.2:4082 2665.4:100000 2666.6:4082 2668.2:68
838	Unknown	226	0.4363167	0.85245	1.032367	2762.2	88417.40625	655035.375	null	[M-2H]2-	M + 0		null	null	null	null	null	null	999	False	False	False	null	null	null	null	null	1768.348	2762.2:97230 2762.6:42334 2763:24883 2764.6:80510 2766.5:65150
839	Unknown	226	0.7076167	0.85245	1.263833	2812.9	22260.67578125	185996.421875	null	[M-H]-	M + 1	isotope of 719	null	null	null	null	null	null	999	False	False	False	null	null	null	null	null	445.2135	2812.9:23399
840	Unknown	226	0.6904333	0.85245	1.121367	3012.3	90240.203125	703643	null	[M-H]-	M + 0		null	null	null	null	null	null	999	False	False	False	null	null	null	null	null	1802.022	3012.3:97987
841	Unknown	226	0.62925	0.85245	1.06205	3069.3	84369.390625	649126.5625	null	[M-H]-	M + 0		null	null	null	null	null	null	999	False	False	False	null	null	null	null	null	1687.388	3069.3:95539 3070.7:7850
842	Unknown	226	0.7076167	0.85245	1.121367	3159.4	90416.078125	693364.9375	null	[M-H]-	M + 0		null	null	null	null	null	null	999	False	False	False	null	null	null	null	null	1807.064	3159.4:104405 3161:26094 3162.9:85570
843	Unknown	226	0.33005	0.85245	1.312533	3204.1	88753.1015625	643904.25	null	[M-H]-	M + 0		null	null	null	null	null	null	999	False	False	False	null	null	null	null	null	1775.062	3204.1:100000 3207.9:52743 3209.1:1
844	Unknown	226	0.6037334	0.85245	1.127883	3286.8	89750.3984375	684563.0625	null	[M-H]-	M + 0		null	null	null	null	null	null	999	False	False	False	null	null	null	null	null	1795.008	3286.6:10955 3286.8:99932 3287.2:0
845	Unknown	226	0.7076167	0.85245	1.032367	3408.6	88518.859375	638656.9375	null	[M-H]-	M + 0		null	null	null	null	null	null	999	False	False	False	null	null	null	null	null	1743.659	3408.6:104241 3411.2:0
846	Unknown	226	0.6631	0.85245	1.02585	3688.4	91492.03125	658811.5625	null	[M-H]-	M + 0		null	null	null	null	null	null	999	False	False	False	null	null	null	null	null	1829.841	3688.4:97365 3688.7:84514 3691.1:0 3692.5:3438
847	Unknown	226	0.1204167	0.85245	1.611183	3755.5	88753.1015625	643904.25	null	[M-H]-	M + 0		null	null	null	null	null	null	999	False	False	False	null	null	null	null	null	1775.062	3755.5:100000 3758.9:5052
848	Unknown	226	0.7141333	0.85245	1.02585	3876.9	91314.1796875	628941	null	[M-H]-	M + 0		null	null	null	null	null	null	999	False	False	False	null	null	null	null	null	1805.102	3876.6:0 3876.9:105341 3877.4:704 3879:0 3879.2:6202
849	Unknown	226	0.5485333	0.85245	1.312533	3996.7	88753.1015625	643904.25	null	[M-H]-	M + 0		null	null	null	null	null	null	999	False	False	False	null	null	null	null	null	1775.062	3996.7:100000 3996.8:24
850	Unknown	226	0.6357667	0.85245	1.032367	4030.6	89874.671875	657044.5625	null	[M-H]-	M + 0		null	null	null	null	null	null	999	False	False	False	null	null	null	null	null	1792.566	4030.6:98975 4030.8:12221
851	Unknown	226	0.73315	0.85245	1.032367	4056.6	88312.0859375	649059.8125	null	[M-H]-	M + 0		null	null	null	null	null	null	999	False	False	False	null	null	null	null	null	1749.739	4056.6:98333 4057.5:0 4059.5:0
852	Unknown	226	0.7948833	0.85245	0.9433166	4184	9371.546875	58091.44921875	null	[M-H]-	M + 0		null	null	null	null	null	null	999	False	False	False	null	null	null	null	null	147.9979	4184:5771 4185.7:10739 4185.8:0
853	Unknown	226	0.76935	0.85245	0.9433166	4211.1	6738.9228515625	39941.60546875	null	[M-H]-	M + 0		null	null	null	null	null	null	999	False	False	False	null	null	null	null	null	116.9535	4211.1:15065 4213.8:588
854	Unknown	226	0.73965	0.85245	1.055533	4241.6	87946.4140625	614392.6875	null	[M-H]-	M + 1	isotope of 663	null	null	null	null	null	null	999	False	False	False	null	null	null	null	null	1726.654	4241.6:102279 4243.8:0
855	Unknown	231	0.4298	0.87145	1.02585	1589.5	88656.7109375	714258.4375	null	[M-H]-	M + 0		null	null	null	null	null	null	999	False	False	False	null	null	null	null	null	1773.134	1589.5:100000 1589.8:0
856	Unknown	231	0.73315	0.87145	0.9920167	1607.1	89397.46875	706230.25	null	[M-H]-	M + 0		null	null	null	null	null	null	999	False	False	False	null	null	null	null	null	1774.261	1607:1509 1607.1:99113 1610.6:13
857	Unknown	231	0.7141333	0.87145	0.9498333	1652.7	87847.84375	631148.0625	null	[M-H]-	M + 0		null	null	null	null	null	null	999	False	False	False	null	null	null	null	null	1702.829	1652.7:97034 1652.9:99269 1655.9:88677
858	Unknown	231	0.4108	0.87145	0.9985333	1839.2	88516.171875	663649.375	null	[M-H]-	M + 0		null	null	null	null	null	null	999	False	False	False	null	null	null	null	null	1770.323	1839.2:100000 1839.3:28665 1841.1:7491 1843.1:16215 1843.5:27844 1843.6:191
859	Unknown	231	0.4298	0.87145	1.032367	2092	88591.796875	683919.125	null	[M-H]-	M + 0		null	null	null	null	null	null	999	False	False	False	null	null	null	null	null	1771.836	2092:100000 2094.6:17938 2095.1:100000 2097:0
860	Unknown	231	0.4298	0.87145	1.032367	2095.1	88591.796875	683919.125	null	[M-H]-	M + 0		null	null	null	null	null	null	999	False	False	False	null	null	null	null	null	1771.836	2095.1:100000 2097:0
861	Unknown	231	0.6631	0.87145	1.032367	2105.4	88591.78125	682208.875	null	[M-H]-	M + 0		null	null	null	null	null	null	999	False	False	False	null	null	null	null	null	1771.82	2105.3:24346 2105.4:100000 2108:55 2108.5:0 2110:86363
862	Unknown	231	0.76935	0.87145	1.263833	2358.5	33279.2265625	261731.796875	null	[M-H]-	M + 0		null	null	null	null	null	null	999	False	False	False	null	null	null	null	null	665.5845	2358.5:28827 2359.5:0 2361:12757
863	Unknown	231	0.4298	0.87145	1.055533	2400	88539.0859375	666371.875	null	[M-H]-	M + 0	similar chromatogram in higher mz_914; similar chromatogram in higher mz_873; similar chromatogram in higher mz_874; similar chromatogram in higher mz_919; similar chromatogram in higher mz_876; similar chromatogram in higher mz_877; similar chromatogram in higher mz_878; similar chromatogram in higher mz_923; similar chromatogram in higher mz_924; similar chromatogram in higher mz_927; similar c…	null	null	null	null	null	null	999	False	False	False	null	null	null	null	null	1770.782	2400:100000 2403.1:329 2404.8:15423
864	Unknown	231	0.7141333	0.87145	1.281033	2645	44277.2890625	333063.21875	null	[M-H]-	M + 0		null	null	null	null	null	null	999	False	False	False	null	null	null	null	null	885.5458	2645:50000 2647.1:1332 2647.7:11542 2649.6:38301
865	Unknown	231	0.76935	0.87145	1.055533	2792.9	40059.27734375	318518.59375	null	[M-H]-	M + 0		null	null	null	null	null	null	999	False	False	False	null	null	null	null	null	788.9596	2792.9:43237 2793:1044 2794.4:25143
866	Unknown	231	0.4553333	0.87145	1.055533	2848.8	88707.296875	683433.125	null	[M-H]-	M + 0		null	null	null	null	null	null	999	False	False	False	null	null	null	null	null	1774.146	2848.8:111688 2849.3:3654 2852.2:270
867	Unknown	231	0.4553333	0.87145	1.102367	2890.1	97022.0078125	763612.0625	null	[M-H]-	M + 1	isotope of 963	null	null	null	null	null	null	999	False	False	False	null	null	null	null	null	1940.44	2889.7:3493 2890.1:111599 2891.9:34778
868	Unknown	231	0.7141333	0.87145	1.06205	2976.2	88534.5703125	692154.1875	null	[M-H]-	M + 0		null	null	null	null	null	null	999	False	False	False	null	null	null	null	null	1762.104	2976.2:99496 2976.5:0 2978.6:20457
869	Unknown	231	0.73965	0.87145	1.09585	3093.3	84947.3515625	686095.75	null	[M-H]-	M + 0		null	null	null	null	null	null	999	False	False	False	null	null	null	null	null	1686.902	3093.3:90846 3093.7:0 3096.7:436
870	Unknown	231	0.76935	0.87145	1.055533	3108.2	91363.8671875	679406.875	null	[M-H]-	M + 0		null	null	null	null	null	null	999	False	False	False	null	null	null	null	null	1805.698	3108.2:106231 3111.2:0
871	Unknown	231	0.1542667	0.87145	1.611183	3186.4	88753.1015625	666342.6875	null	[M-2H]2-	M + 1	isotope of 755	null	null	null	null	null	null	999	False	False	False	null	null	null	null	null	1775.062	3186.4:100000 3188.1:0 3190.9:0
872	Unknown	231	0.61025	0.87145	1.055533	3293.4	90542.4609375	675247.625	null	[M-H]-	M + 0		null	null	null	null	null	null	999	False	False	False	null	null	null	null	null	1806.919	3293.4:100952 3294.5:0 3295.3:588 3297.3:2914 3297.5:3394 3298.1:4602
873	Unknown	231	0.6357667	0.87145	1.032367	3336.4	89360.765625	672019.5625	null	[M-H]-	M + 0		null	null	null	null	null	null	999	False	False	False	null	null	null	null	null	1787.215	3336.4:101089 3336.6:99655
874	Unknown	231	0.7076167	0.87145	1.089367	3336.6	86653.0390625	674918.375	null	[M-H]-	M + 0		null	null	null	null	null	null	999	False	False	False	null	null	null	null	null	1730.89	3336.4:101089 3336.6:99655
875	Unknown	231	0.69695	0.87145	0.9498333	3366.4	2774.52001953125	12821.251953125	null	[M-H]-	M + 0		null	null	null	null	null	null	999	False	False	False	null	null	null	null	null	55.4904	3366.4:8384 3369.4:29294
876	Unknown	231	0.1542667	0.87145	1.611183	3453.2	88753.1015625	666342.6875	null	[M-H]-	M + 0		null	null	null	null	null	null	999	False	False	False	null	null	null	null	null	1775.062	3452.9:0 3453.2:100000 3458.1:34431
877	Unknown	231	0.1542667	0.87145	1.611183	3462.8	88753.1015625	666342.6875	null	[M-H]-	M + 0		null	null	null	null	null	null	999	False	False	False	null	null	null	null	null	1775.062	3462.8:100000 3465.2:2153 3466.5:0
878	Unknown	231	0.73315	0.87145	1.055533	3688.7	83762.2109375	725756.4375	null	[M-H]-	M + 0		null	null	null	null	null	null	999	False	False	False	null	null	null	null	null	1674.997	3688.4:106506 3688.7:97190 3691.1:8813 3692.5:39757
879	Unknown	231	0.69695	0.87145	1.06205	3857.8	86335.109375	699858.6875	null	[M-H]-	M + 0		null	null	null	null	null	null	999	False	False	False	null	null	null	null	null	1713.027	3857.8:98006 3858.2:553 3860.4:0
880	Unknown	231	0.7076167	0.87145	1.032367	3919.4	90407.25	748843.75	null	[M-H]-	M + 0		null	null	null	null	null	null	999	False	False	False	null	null	null	null	null	1751.228	3919.4:102320
881	Unknown	231	0.1542667	0.87145	1.611183	3987.1	88753.1015625	666342.6875	null	[M-H]-	M + 0		null	null	null	null	null	null	999	False	False	False	null	null	null	null	null	1775.062	3987.1:100000 3989.1:10656 3991:0
882	Unknown	231	0.7076167	0.87145	1.09585	4041.1	88942.9609375	704291.25	null	[M-H]-	M + 0		null	null	null	null	null	null	999	False	False	False	null	null	null	null	null	1773.02	4040.8:0 4041.1:100601 4045.7:0 4045.8:1435
883	Unknown	231	0.7141333	0.87145	1.121367	4141.7	85076.140625	678053.3125	null	[M-H]-	M + 0		null	null	null	null	null	null	999	False	False	False	null	null	null	null	null	1671.834	4141.7:96129 4142.9:0
884	Unknown	231	0.6904333	0.87145	0.9433166	4150.8	3494.70043945313	17430.0390625	null	[M-H]-	M + 0		null	null	null	null	null	null	999	False	False	False	null	null	null	null	null	69.894	4150.8:10010 4152.7:0 4153.5:24521 4154.1:55001
885	Unknown	233	0.8204167	0.8779666	1.27035	1560.7	44410.10546875	325110.3125	null	[M-H]-	M + 0		null	null	null	null	null	null	999	False	False	False	null	null	null	null	null	888.2021	1560.7:50015 1561.3:20644 1564.8:102
886	Unknown	233	0.6904333	0.8779666	0.9813167	1676.6	2152.63427734375	11726.224609375	null	[M-H]-	M + 0		null	null	null	null	null	null	999	False	False	False	null	null	null	null	null	43.05269	1676.6:4093 1677.1:82067
887	Unknown	233	0.7948833	0.8779666	1.032367	1753.2	88309.921875	685751.0625	null	[M-H]-	M + 0		null	null	null	null	null	null	999	False	False	False	null	null	null	null	null	1754.956	1753.2:101399 1754.2:0 1754.5:9505 1754.6:35180 1756.9:99377 1757.8:6805
888	Unknown	233	0.8394167	0.8779666	1.02585	1770.7	26736.6171875	177255.84375	null	[M-H]-	M + 0		null	null	null	null	null	null	999	False	False	False	null	null	null	null	null	482.914	1770.7:25617 1774.3:1224 1775.6:11662
889	Unknown	233	0.7948833	0.8779666	1.281033	1833.2	44261.21484375	350224.375	null	[M-H]-	M + 0		null	null	null	null	null	null	999	False	False	False	null	null	null	null	null	885.2243	1833.2:50000
890	Unknown	233	0.4363167	0.8779666	1.032367	1858.1	88515.2421875	697449.75	null	[M-H]-	M + 0		null	null	null	null	null	null	999	False	False	False	null	null	null	null	null	1770.305	1858.1:100000 1859:4054 1859.3:0 1862.7:24348
891	Unknown	233	0.7758667	0.8779666	1.102367	1872.1	87944.125	726999.8125	null	[M-H]-	M + 0		null	null	null	null	null	null	999	False	False	False	null	null	null	null	null	1751.749	1872.1:97998 1874.6:11398 1875.1:76468
892	Unknown	233	0.8014	0.8779666	1.09585	1909.2	21703.41796875	175442.390625	null	[M-H]-	M + 0		null	null	null	null	null	null	999	False	False	False	null	null	null	null	null	429.8504	1909.2:21706 1909.8:102091 1911.3:7960 1912.4:4650
893	Unknown	233	0.7141333	0.8779666	1.032367	1909.8	87978.671875	693462.0625	null	[M-H]-	M + 0		null	null	null	null	null	null	999	False	False	False	null	null	null	null	null	1749.869	1909.8:102091 1911.3:7960 1912.4:4650
894	Unknown	233	0.7545167	0.8779666	1.032367	1943.5	90194.625	701667.375	null	[M-H]-	M + 1	isotope of 821	null	null	null	null	null	null	999	False	False	False	null	null	null	null	null	1745.218	1943.5:102765 1945.9:82544 1947.8:46893 1948.4:6246
895	Unknown	233	0.73315	0.8779666	1.032367	1962.5	85949.0078125	674287.25	null	[M-2H]2-	M + 1	isotope of 774	null	null	null	null	null	null	999	False	False	False	null	null	null	null	null	1702.089	1962.5:92249 1964:0 1964.2:7707 1966.2:2980
896	Unknown	233	0.76935	0.8779666	0.9985333	1978.3	86906.578125	663176.5625	null	[M-H]-	M + 0		null	null	null	null	null	null	999	False	False	False	null	null	null	null	null	1639.702	1978:71850 1978.3:94923 1981.4:19802
897	Unknown	233	0.7948833	0.8779666	1.219317	2029	86637.984375	703958.3125	null	[M-H]-	M + 0		null	null	null	null	null	null	999	False	False	False	null	null	null	null	null	1732.76	2029:92355
898	Unknown	233	0.8204167	0.8779666	1.06205	2050.9	20017.158203125	131112.375	null	[M-H]-	M + 0		null	null	null	null	null	null	999	False	False	False	null	null	null	null	null	398.1214	2050.9:38736 2054.1:10761
899	Unknown	233	0.7758667	0.8779666	1.089367	2062.8	92296.015625	777387	null	[M-H]-	M + 0		null	null	null	null	null	null	999	False	False	False	null	null	null	null	null	1732.956	2062.8:100451 2063.6:30321 2066.1:0 2067.4:97326
900	Unknown	233	0.76935	0.8779666	1.02585	2077.6	90572.6328125	688775.9375	null	[M-H]-	M + 0		null	null	null	null	null	null	999	False	False	False	null	null	null	null	null	1754.083	2077.6:114992 2079.9:0 2082.1:41116 2082.4:89733
901	Unknown	233	0.7758667	0.8779666	1.281033	2122.6	22147.962890625	172522.78125	null	[M-H]-	M + 0		null	null	null	null	null	null	999	False	False	False	null	null	null	null	null	442.9593	2122.6:25000 2126.3:2
902	Unknown	233	0.73315	0.8779666	1.055533	2145.9	88866.4375	731107.125	null	[M-H]-	M + 0		null	null	null	null	null	null	999	False	False	False	null	null	null	null	null	1772.036	2145.7:11044 2145.9:99739 2148:30607
903	Unknown	233	0.4785	0.8779666	1.032367	2194.9	86643.1875	714249.9375	null	[M-H]-	M + 0		null	null	null	null	null	null	999	False	False	False	null	null	null	null	null	1732.864	2194.9:95938
904	Unknown	233	0.7545167	0.8779666	1.055533	2352.9	89799.9765625	724430.25	null	[M-H]-	M + 0		null	null	null	null	null	null	999	False	False	False	null	null	null	null	null	1762.308	2352.9:91918 2353.6:12780 2353.8:8298 2354.4:11689
905	Unknown	233	0.7545167	0.8779666	1.312533	2370	44269.54296875	353258.6875	null	[M-H]-	M + 0		null	null	null	null	null	null	999	False	False	False	null	null	null	null	null	885.3909	2370:50000 2371:1987 2373.8:61 2373.9:6233
906	Unknown	233	0.4298	0.8779666	1.06205	2381.5	88539.0859375	693912.0625	null	[M-H]-	M + 0		null	null	null	null	null	null	999	False	False	False	null	null	null	null	null	1770.782	2381.5:100000 2383.7:20 2386.2:77114
907	Unknown	233	0.73315	0.8779666	1.055533	2424.6	87827.4765625	683590.5625	null	[M-H]-	M + 0		null	null	null	null	null	null	999	False	False	False	null	null	null	null	null	1736.328	2424.6:101663 2424.9:63890 2426.5:33596 2426.8:11435 2428.4:77363 2428.8:3240
908	Unknown	233	0.7545167	0.8779666	1.281033	2461.5	89789.796875	724390.9375	null	[M-H]-	M + 1	isotope of 956	null	null	null	null	null	null	999	False	False	False	null	null	null	null	null	1795.796	2461.5:101815 2462.8:70312 2464.7:14239
909	Unknown	233	0.4298	0.8779666	1.09585	2640	88554.578125	708230.9375	null	[M-H]-	M + 0		null	null	null	null	null	null	999	False	False	False	null	null	null	null	null	1771.092	2640:100000 2642:371 2642.9:15067 2643.5:38301 2645:46157
910	Unknown	233	0.4553333	0.8779666	1.06205	2697.1	88835.5859375	712902.75	null	[M-H]-	M + 0		null	null	null	null	null	null	999	False	False	False	null	null	null	null	null	1776.712	2697.1:100667 2699.3:42431
911	Unknown	233	0.73965	0.8779666	1.281033	2712.7	21055.234375	176501.34375	null	[M-H]-	M + 0	similar chromatogram in higher mz_914	null	null	null	null	null	null	999	False	False	False	null	null	null	null	null	421.1047	2712.7:23533 2714.5:0 2716.1:7683 2717.2:2051
912	Unknown	233	0.7076167	0.8779666	1.281033	2763	23294.599609375	212404.296875	null	[M-H]-	M + 0		null	null	null	null	null	null	999	False	False	False	null	null	null	null	null	465.892	2762.6:13614 2763:26900 2764.6:97044 2766.5:88146 2767.6:95668
913	Unknown	233	0.4850167	0.8779666	1.055533	2764.6	89677.71875	743519.75	null	[M-H]-	M + 0		null	null	null	null	null	null	999	False	False	False	null	null	null	null	null	1793.554	2764.6:97044 2766.5:88146 2767.6:95668
914	Unknown	233	0.7141333	0.8779666	1.055533	3040.7	89816.1875	693238.8125	null	[M-H]-	M + 0		null	null	null	null	null	null	999	False	False	False	null	null	null	null	null	1773.173	3040.7:104160 3042:4900 3042.8:48080 3044.5:0 3044.6:3467
915	Unknown	233	0.7076167	0.8779666	1.032367	3162.9	88094.7734375	695455.625	null	[M-H]-	M + 0		null	null	null	null	null	null	999	False	False	False	null	null	null	null	null	1726.769	3162.9:113445 3167.3:6221 3167.8:23857
916	Unknown	233	0.8204167	0.8779666	1.102367	3253.7	2526.4365234375	14351.0986328125	null	[M-H]-	M + 0		null	null	null	null	null	null	999	False	False	False	null	null	null	null	null	50.52873	3253.7:2946
917	Unknown	233	0.6357667	0.8779666	0.9498333	3294.5	2758.53295898438	15447.6357421875	null	[M-H]-	M + 1	isotope of 872	null	null	null	null	null	null	999	False	False	False	null	null	null	null	null	55.17066	3294.5:9545 3295.3:0 3297.3:2705 3297.5:5933 3298.1:2361
918	Unknown	233	0.8394167	0.8779666	0.9813167	3300.7	2836.16088867188	20085.3046875	null	[M-H]-	M + 0		null	null	null	null	null	null	999	False	False	False	null	null	null	null	null	40.69342	3300.7:6985 3302.6:994 3304.4:0
919	Unknown	233	0.1542667	0.8779666	1.617683	3449.7	88753.1015625	693571	null	[M-H]-	M + 0		null	null	null	null	null	null	999	False	False	False	null	null	null	null	null	1775.062	3449.7:100000 3451.1:0 3452.9:0 3453.2:89887
920	Unknown	233	0.73965	0.8779666	1.089367	3500.8	89413.09375	719870.375	null	[M-H]-	M + 0		null	null	null	null	null	null	999	False	False	False	null	null	null	null	null	1779.699	3500.8:101043 3502.9:0 3503.4:0
921	Unknown	233	0.7076167	0.8779666	0.9920167	3511.8	2295.49340820313	11495.5302734375	null	[M-H]-	M + 0		null	null	null	null	null	null	999	False	False	False	null	null	null	null	null	45.90987	3511.8:6713 3515.2:4583 3515.3:1256 3516.1:2749
922	Unknown	233	0.3704	0.8779666	1.09585	3574	87585.671875	728986.125	null	[M-H]-	M + 0		null	null	null	null	null	null	999	False	False	False	null	null	null	null	null	1751.713	3574:98938 3574.6:0
923	Unknown	233	0.6904333	0.8779666	1.089367	3766.6	87770.640625	696410.9375	null	[M-H]-	M + 0		null	null	null	null	null	null	999	False	False	False	null	null	null	null	null	1752.588	3766.6:99194 3769:99085 3770.3:1046
924	Unknown	233	0.6904333	0.8779666	1.055533	3769	88136.859375	690708.6875	null	[M-H]-	M + 0		null	null	null	null	null	null	999	False	False	False	null	null	null	null	null	1755.298	3769:99085 3770.3:1046 3771.8:18795
925	Unknown	233	0.8014	0.8779666	1.102367	3781.7	1594.60083007813	8422.9833984375	null	[M-H]-	M + 0		null	null	null	null	null	null	999	False	False	False	null	null	null	null	null	31.89202	3781.2:401 3781.7:4708 3784.8:4212
926	Unknown	233	0.7076167	0.8779666	0.9433166	3825.6	2346.00341796875	13718.7568359375	null	[M-H]-	M + 0		null	null	null	null	null	null	999	False	False	False	null	null	null	null	null	46.92007	3825.6:6651 3826.6:10376
927	Unknown	233	0.69695	0.8779666	1.032367	3839.7	89967.8828125	692345.25	null	[M-H]-	M + 0		null	null	null	null	null	null	999	False	False	False	null	null	null	null	null	1772.702	3839.6:3696 3839.7:105277 3840.7:58700 3841.9:0 3843.6:548 3844.6:0
928	Unknown	233	0.76935	0.8779666	1.127883	3909.7	87242.7890625	720006.5	null	[M-H]-	M + 0		null	null	null	null	null	null	999	False	False	False	null	null	null	null	null	1710.341	3909.7:106300 3910.4:0 3911.8:69576
929	Unknown	233	0.1542667	0.8779666	1.617683	4018.6	88753.1015625	693571	null	[M-H]-	M + 0		null	null	null	null	null	null	999	False	False	False	null	null	null	null	null	1775.062	4018.6:100000 4019.3:0 4019.7:24 4020.7:10656
930	Unknown	233	0.6904333	0.8779666	1.089367	4051.4	88186.953125	693864.3125	null	[M-H]-	M + 0		null	null	null	null	null	null	999	False	False	False	null	null	null	null	null	1751.695	4051.4:95757 4054.2:4569
931	Unknown	233	0.73315	0.8779666	1.06205	4067.7	88420.4296875	689048.75	null	[M-H]-	M + 0		null	null	null	null	null	null	999	False	False	False	null	null	null	null	null	1758.629	4067.7:97609 4068.8:74624
932	Unknown	233	0.7076167	0.8779666	1.09585	4073.8	88976.1640625	719236.875	null	[M-H]-	M + 0		null	null	null	null	null	null	999	False	False	False	null	null	null	null	null	1779.523	4073.8:99616
933	Unknown	233	0.7141333	0.8779666	1.089367	4107.1	88551.203125	739467.4375	null	[M-H]-	M + 0		null	null	null	null	null	null	999	False	False	False	null	null	null	null	null	1754.262	4106.7:0 4107.1:101260
934	Unknown	233	0.7076167	0.8779666	1.121367	4131.8	92275.4765625	760032.25	null	[M-H]-	M + 0		null	null	null	null	null	null	999	False	False	False	null	null	null	null	null	1837.499	4131.8:110476 4133.5:17651 4135.4:7576 4135.7:0
935	Unknown	233	0.7758667	0.8779666	1.127883	4170.7	2729.263671875	16819.02734375	null	[M-H]-	M + 0		null	null	null	null	null	null	999	False	False	False	null	null	null	null	null	54.58528	4170.7:10573
936	Unknown	233	0.7758667	0.8779666	1.127883	4237.4	91879.09375	738626.125	null	[M-H]-	M + 0		null	null	null	null	null	null	999	False	False	False	null	null	null	null	null	1777.094	4237.4:106504 4239.3:6508 4240.7:11108 4241.6:62900
937	Unknown	239	0.4553333	0.9011334	1.055533	1581.5	88656.7109375	767826.6875	null	[M-H]-	M + 0		null	null	null	null	null	null	999	False	False	False	null	null	null	null	null	1773.134	1581.5:100000 1581.8:36314 1581.9:91089
938	Unknown	239	0.7545167	0.9011334	1.02585	1666.3	87594.0390625	733181.5625	null	[M-H]-	M + 0		null	null	null	null	null	null	999	False	False	False	null	null	null	null	null	1729.688	1666.3:96570 1669.7:7979 1671:6709 1671.2:21516 1671.3:104733
939	Unknown	239	0.7758667	0.9011334	1.032367	1671.3	92518.6171875	753997.8125	null	[M-H]-	M + 0		null	null	null	null	null	null	999	False	False	False	null	null	null	null	null	1822.35	1671:6709 1671.2:21516 1671.3:104733
940	Unknown	239	0.7141333	0.9011334	1.032367	1677.1	90232.921875	765686.0625	null	[M-H]-	M + 0		null	null	null	null	null	null	999	False	False	False	null	null	null	null	null	1789.398	1676.6:656 1677.1:99739
941	Unknown	239	0.73965	0.9011334	1.055533	1685.6	87338.9453125	784798.375	null	[M-H]-	M + 0		null	null	null	null	null	null	999	False	False	False	null	null	null	null	null	1732.713	1685.6:93351 1685.8:4690 1689.8:47531
942	Unknown	239	0.73315	0.9011334	1.032367	1885.8	87705.71875	721988.4375	null	[M-H]-	M + 0	similar chromatogram in higher mz_943; similar chromatogram in higher mz_983; similar chromatogram in higher mz_948; similar chromatogram in higher mz_949; similar chromatogram in higher mz_950; similar chromatogram in higher mz_951; similar chromatogram in higher mz_991; similar chromatogram in higher mz_953; similar chromatogram in higher mz_954; similar chromatogram in higher mz_955; similar c…	null	null	null	null	null	null	999	False	False	False	null	null	null	null	null	1740.62	1885.8:96739 1889.4:0
943	Unknown	239	0.4785	0.9011334	1.032367	1940.1	86885.6953125	716355.875	null	[M-H]-	M + 0		null	null	null	null	null	null	999	False	False	False	null	null	null	null	null	1737.714	1940.1:92810 1941.8:12482 1942.4:12776 1943.5:92080
944	Unknown	239	0.7141333	0.9011334	1.032367	2047.9	85632.9296875	695323.9375	null	[M-H]-	M + 0		null	null	null	null	null	null	999	False	False	False	null	null	null	null	null	1702.787	2047.8:65800 2047.9:97128 2048:0 2048.6:7210 2050.9:23927
945	Unknown	239	0.76935	0.9011334	1.02585	2067.4	93640.1875	731643.8125	null	[M-H]-	M + 0		null	null	null	null	null	null	999	False	False	False	null	null	null	null	null	1805.692	2067.4:111851 2069.3:68902 2069.8:0 2071.2:0
946	Unknown	239	0.8204167	0.9011334	1.02585	2082.1	31819.34375	223180.71875	null	[M-H]-	M + 0		null	null	null	null	null	null	999	False	False	False	null	null	null	null	null	501.4656	2082.1:29563 2082.4:99000 2083.8:100737
947	Unknown	239	0.7948833	0.9011334	1.281033	2130.1	17718.373046875	143030.3125	null	[M-2H]2-	M + 0		null	null	null	null	null	null	999	False	False	False	null	null	null	null	null	354.3675	2130.1:20000 2130.6:7459 2133.4:13680
948	Unknown	239	0.5123333	0.9011334	1.055533	2143.6	89095.6328125	748287.4375	null	[M-H]-	M + 0		null	null	null	null	null	null	999	False	False	False	null	null	null	null	null	1781.913	2143.6:101559 2144.7:46541 2144.9:12552 2145.7:21335 2145.9:101408 2148:19719
949	Unknown	239	0.76935	0.9011334	1.06205	2156.4	88351.3671875	727811.4375	null	[M-H]-	M + 0		null	null	null	null	null	null	999	False	False	False	null	null	null	null	null	1729.39	2155.9:0 2156.4:98244 2157.8:25594 2158.4:37842 2158.5:0 2160.7:0
950	Unknown	239	0.7948833	0.9011334	1.089367	2186.6	18296.1796875	143822.5625	null	[M-H]-	M + 0		null	null	null	null	null	null	999	False	False	False	null	null	null	null	null	347.8621	2186.6:18279 2186.7:5488 2187.8:0 2191.5:93630
951	Unknown	239	0.5485333	0.9011334	1.06205	2209.7	86939.59375	726773.9375	null	[M-H]-	M + 0		null	null	null	null	null	null	999	False	False	False	null	null	null	null	null	1738.792	2209.7:97043
952	Unknown	239	0.76935	0.9011334	1.089367	2242.6	90929.046875	753742.1875	null	[M-H]-	M + 0		null	null	null	null	null	null	999	False	False	False	null	null	null	null	null	1805.574	2242.3:12842 2242.6:98540 2245.6:0 2246.5:10874
953	Unknown	239	0.5123333	0.9011334	1.055533	2336.1	93717.1796875	795366.25	null	[M-H]-	M + 0		null	null	null	null	null	null	999	False	False	False	null	null	null	null	null	1874.344	2336.1:116173 2336.6:0 2337.1:11839 2338:9925 2338.2:0
954	Unknown	239	0.7758667	0.9011334	1.06205	2344	41845.23046875	321237.21875	null	[M-H]-	M + 0		null	null	null	null	null	null	999	False	False	False	null	null	null	null	null	810.7601	2344:54629 2348.3:0
955	Unknown	239	0.76935	0.9011334	1.312533	2404.8	17707.818359375	146849.875	null	[M-H]-	M + 0		null	null	null	null	null	null	999	False	False	False	null	null	null	null	null	354.1563	2404.8:20000 2408.8:1728 2409.6:97046
956	Unknown	239	0.4553333	0.9011334	1.09585	2460.6	86706.7265625	744290.5625	null	[M-H]-	M + 0		null	null	null	null	null	null	999	False	False	False	null	null	null	null	null	1734.135	2460.6:98012 2461.5:105673 2462.8:92352 2464.7:25199
957	Unknown	239	0.73965	0.9011334	1.055533	2603.3	81917.3984375	700771.5625	null	[M-2H]2-	M + 1	isotope of 1065	null	null	null	null	null	null	999	False	False	False	null	null	null	null	null	1603.049	2602.9:73440 2603.3:99978 2604.1:0 2604.3:24236 2604.7:0 2605.7:45853 2607.3:9532
958	Unknown	239	0.73965	0.9011334	1.312533	2635.9	88554.578125	722144.6875	null	[M-H]-	M + 0		null	null	null	null	null	null	999	False	False	False	null	null	null	null	null	1771.092	2635.5:30134 2635.9:100000 2639.3:92315 2640:97370
959	Unknown	239	0.51885	0.9011334	1.089367	2766.5	89156.03125	741677.875	null	[M-H]-	M + 0		null	null	null	null	null	null	999	False	False	False	null	null	null	null	null	1783.121	2766.5:96561 2767.6:100729 2770.1:0
960	Unknown	239	0.5123333	0.9011334	1.089367	2767.6	89484.53125	749838.125	null	[M-H]-	M + 1	isotope of 959	null	null	null	null	null	null	999	False	False	False	null	null	null	null	null	1789.691	2767.6:100729 2770.1:0
961	Unknown	239	0.5123333	0.9011334	1.09585	2804	87738.890625	761526.25	null	[M-H]-	M + 0		null	null	null	null	null	null	999	False	False	False	null	null	null	null	null	1754.778	2804:98442
962	Unknown	239	0.5123333	0.9011334	1.09585	2867.2	88758.5234375	764672.75	null	[M-H]-	M + 0		null	null	null	null	null	null	999	False	False	False	null	null	null	null	null	1775.17	2867.2:88468
963	Unknown	239	0.7948833	0.9011334	1.055533	2889	82342.515625	663208.5625	null	[M-H]-	M + 0		null	null	null	null	null	null	999	False	False	False	null	null	null	null	null	1579.44	2889:90378 2889.7:8870 2890.1:79262 2891.9:34145
964	Unknown	239	0.6904333	0.9011334	1.089367	2999.6	88775.4609375	731680.0625	null	[M-H]-	M + 0		null	null	null	null	null	null	999	False	False	False	null	null	null	null	null	1765.014	2999.6:99706 3000.4:97977 3001.9:0 3002.2:0
965	Unknown	239	0.7141333	0.9011334	1.164117	3000.4	86887.796875	721995.4375	null	[M-H]-	M + 0		null	null	null	null	null	null	999	False	False	False	null	null	null	null	null	1731.698	3000.4:97977 3001.9:0 3002.2:0
966	Unknown	239	0.69695	0.9011334	1.089367	3029.5	87724.4140625	732636.625	null	[M-H]-	M + 0		null	null	null	null	null	null	999	False	False	False	null	null	null	null	null	1745.672	3029.3:4833 3029.5:98602 3033.5:0
967	Unknown	239	0.7545167	0.9011334	1.055533	3154.8	93986.8515625	781549.1875	null	[M-H]-	M + 0		null	null	null	null	null	null	999	False	False	False	null	null	null	null	null	1812.623	3154.8:108531 3157.4:0 3158.5:10766 3159.4:74291
968	Unknown	239	0.7076167	0.9011334	1.09585	3231.1	87574.234375	743085.125	null	[M-H]-	M + 0		null	null	null	null	null	null	999	False	False	False	null	null	null	null	null	1751.485	3231.1:99780 3233.6:2768 3234.3:9836
969	Unknown	239	0.8394167	0.9011334	1.121367	3326.6	7345.5400390625	48694.953125	null	[M-H]-	M + 0		null	null	null	null	null	null	999	False	False	False	null	null	null	null	null	146.9108	3326.6:12659 3328.1:2126 3331.4:58059 3331.5:33684
970	Unknown	239	0.76935	0.9011334	1.09585	3435	89730.453125	775225.625	null	[M-H]-	M + 0		null	null	null	null	null	null	999	False	False	False	null	null	null	null	null	1747.377	3435:112228 3438.1:86126
971	Unknown	239	0.1542667	0.9011334	1.645017	3471.2	88753.1015625	722474.4375	null	[M-H]-	M + 0		null	null	null	null	null	null	999	False	False	False	null	null	null	null	null	1775.062	3471.2:100000 3475.3:100000
972	Unknown	239	0.76935	0.9011334	1.121367	3589	88391.375	760107.375	null	[M-H]-	M + 0		null	null	null	null	null	null	999	False	False	False	null	null	null	null	null	1734.594	3589:96797 3590.5:0 3590.7:0 3592.7:2606
973	Unknown	239	0.1542667	0.9011334	1.645017	3744.5	88753.1015625	722474.4375	null	[M-H]-	M + 0		null	null	null	null	null	null	999	False	False	False	null	null	null	null	null	1775.062	3744.5:100000 3745.9:20203 3749.4:0
974	Unknown	239	0.6904333	0.9011334	1.055533	4031.9	1370.15539550781	7949.28466796875	null	[M-H]-	M + 0		null	null	null	null	null	null	999	False	False	False	null	null	null	null	null	27.40311	4031.9:4242
975	Unknown	239	0.7545167	0.9011334	1.127883	4082.4	89831.734375	726736.125	null	[M-H]-	M + 0		null	null	null	null	null	null	999	False	False	False	null	null	null	null	null	1783.372	4082.4:101230 4083.2:0 4085.8:0 4085.9:0
976	Unknown	241	0.4785	0.90765	1.06205	1581.9	88656.7109375	779602.3125	null	[M-H]-	M + 0		null	null	null	null	null	null	999	False	False	False	null	null	null	null	null	1773.134	1581.5:98690 1581.8:54892 1581.9:100000
977	Unknown	241	0.7141333	0.90765	1.055533	1626.2	88565.6171875	776540.875	null	[M-H]-	M + 0		null	null	null	null	null	null	999	False	False	False	null	null	null	null	null	1758.179	1626.2:99040
978	Unknown	241	0.8204167	0.90765	1.102367	1756.9	90478.3125	777398	null	[M-H]-	M + 0		null	null	null	null	null	null	999	False	False	False	null	null	null	null	null	1801.431	1756.9:99050 1757.8:19202 1759.4:4402
979	Unknown	241	0.4785	0.90765	1.06205	1853.5	88515.2421875	749433.6875	null	[M-H]-	M + 0		null	null	null	null	null	null	999	False	False	False	null	null	null	null	null	1770.305	1853.1:190 1853.5:100000 1858.1:78151
980	Unknown	241	0.8014	0.90765	1.281033	1875.1	87527.1875	762288.0625	null	[M-H]-	M + 0		null	null	null	null	null	null	999	False	False	False	null	null	null	null	null	1750.544	1874.6:10324 1875.1:98864
981	Unknown	241	0.73965	0.90765	1.06205	1945.9	87195	743780.5	null	[M-H]-	M + 0		null	null	null	null	null	null	999	False	False	False	null	null	null	null	null	1703.755	1945.9:95938 1947.8:83010 1948.4:272 1950:10504
982	Unknown	241	0.8394167	0.90765	1.055533	2011.1	17754.974609375	139181.890625	null	[M-H]-	M + 0		null	null	null	null	null	null	999	False	False	False	null	null	null	null	null	343.6465	2011.1:15012 2011.6:5055 2012.2:6089 2012.4:0 2013.1:100691 2013.9:1437 2015.9:7651
983	Unknown	241	0.7758667	0.90765	1.055533	2069.3	78973.796875	699907.875	null	[M-H]-	M + 0		null	null	null	null	null	null	999	False	False	False	null	null	null	null	null	1528.467	2069.3:87785 2069.8:23017 2071.2:2868 2073.3:90766
984	Unknown	241	0.7758667	0.90765	1.055533	2082.4	89666.6875	712203.0625	null	[M-H]-	M + 0		null	null	null	null	null	null	999	False	False	False	null	null	null	null	null	1764.322	2082.1:43394 2082.4:99273 2083.8:107029
985	Unknown	241	0.4553333	0.90765	1.06205	2083.8	94893.0390625	905172.9375	null	[M-H]-	M + 0		null	null	null	null	null	null	999	False	False	False	null	null	null	null	null	1897.861	2083.8:107029 2088.7:22113
986	Unknown	241	0.6631	0.90765	1.089367	2119.4	88591.78125	760475.25	null	[M-H]-	M + 0		null	null	null	null	null	null	999	False	False	False	null	null	null	null	null	1771.836	2119:56003 2119.4:100000 2119.5:0 2120.3:31 2122.1:2526 2122.6:18897
987	Unknown	241	0.7948833	0.90765	1.3357	2140.4	87679.2265625	739928.8125	null	[M-H]-	M + 0		null	null	null	null	null	null	999	False	False	False	null	null	null	null	null	1753.585	2140.4:97440 2142.4:0 2143.6:95850 2144.7:34489 2144.9:21754
988	Unknown	241	0.7545167	0.90765	1.089367	2191.5	91369.6171875	786175	null	[M-H]-	M + 0		null	null	null	null	null	null	999	False	False	False	null	null	null	null	null	1801.186	2191.5:99954 2193.4:6655 2194.9:87995
989	Unknown	241	0.51885	0.90765	1.089367	2229.6	89527.5	776961.5	null	[M-2H]2-	M + 0		null	null	null	null	null	null	999	False	False	False	null	null	null	null	null	1790.55	2229.6:99827 2230.1:54851
990	Unknown	241	0.76935	0.90765	1.089367	2251	89753.4765625	760985.875	null	[M-H]-	M + 0		null	null	null	null	null	null	999	False	False	False	null	null	null	null	null	1751.922	2251:101156 2252.8:26042
991	Unknown	241	0.4850167	0.90765	1.06205	2294.2	91652.03125	738751.375	null	[M-H]-	M + 0		null	null	null	null	null	null	999	False	False	False	null	null	null	null	null	1833.041	2294:45833 2294.2:112365 2295:0 2296.9:6496 2298.4:0
992	Unknown	241	0.4553333	0.90765	1.09585	2409.6	88539.0859375	747088.625	null	[M-H]-	M + 0		null	null	null	null	null	null	999	False	False	False	null	null	null	null	null	1770.782	2409.6:100000 2410.4:3424 2411.5:0 2413.5:283 2414.1:7548 2414.4:1597
993	Unknown	241	0.76935	0.90765	1.089367	2462.8	88379.734375	781650.875	null	[M-H]-	M + 0		null	null	null	null	null	null	999	False	False	False	null	null	null	null	null	1699.487	2462.8:98016 2464.7:46431
994	Unknown	241	0.7948833	0.90765	1.06205	2616.8	49515.296875	418265.0625	null	[M-H]-	M + 0		null	null	null	null	null	null	999	False	False	False	null	null	null	null	null	945.1489	2616.8:46842 2617.3:5811 2617.6:0
995	Unknown	241	0.4785	0.90765	1.121367	2639.3	88554.578125	757129.1875	null	[M-H]-	M + 0		null	null	null	null	null	null	999	False	False	False	null	null	null	null	null	1771.092	2639.3:100000 2640:85220 2642:2664 2642.9:33522 2643.5:19152
996	Unknown	241	0.4785	0.90765	1.121367	2657.8	88554.578125	756980.8125	null	[M-H]-	M + 0		null	null	null	null	null	null	999	False	False	False	null	null	null	null	null	1771.092	2657.8:100000 2659.2:4168 2659.4:12504 2661.3:9576
997	Unknown	241	0.7758667	0.90765	1.281033	2711.4	22257.49609375	191167.703125	null	[M-H]-	M + 0		null	null	null	null	null	null	999	False	False	False	null	null	null	null	null	445.1499	2711.4:27956 2712.7:19698 2714.5:2215 2716.1:1096
998	Unknown	241	0.1714833	0.90765	1.670567	3210	88753.1015625	748866.625	null	[M-H]-	M + 0		null	null	null	null	null	null	999	False	False	False	null	null	null	null	null	1775.062	3210:100000 3213.6:72625
999	Unknown	241	0.73315	0.90765	1.089367	3319.3	86400.78125	740658.625	null	[M-H]-	M + 0		null	null	null	null	null	null	999	False	False	False	null	null	null	null	null	1701.588	3319.3:95082 3321.1:0 3322.2:2764 3323.1:6798
1000	Unknown	241	0.7758667	0.90765	1.089367	3421.6	90896.703125	773975.875	null	[M-H]-	M + 0		null	null	null	null	null	null	999	False	False	False	null	null	null	null	null	1715.663	3421.3:0 3421.6:99414 3423.7:14685
1001	Unknown	241	0.1714833	0.90765	1.670567	3475.3	88753.1015625	748866.625	null	[M-H]-	M + 0		null	null	null	null	null	null	999	False	False	False	null	null	null	null	null	1775.062	3475.3:100000 3477.2:284 3478.7:100000
1002	Unknown	241	0.73965	0.90765	1.102367	3568.2	91796.859375	808367.3125	null	[M-H]-	M + 0		null	null	null	null	null	null	999	False	False	False	null	null	null	null	null	1830.225	3568.1:0 3568.2:107137 3570.4:0
1003	Unknown	241	0.73965	0.90765	1.102367	3568.2	91796.859375	808367.3125	null	[M-H]-	M + 0		null	null	null	null	null	null	999	False	False	False	null	null	null	null	null	1830.225	3568.1:0 3568.2:107137 3570.4:0
1004	Unknown	241	0.1714833	0.90765	1.670567	3721.5	88753.1015625	748866.625	null	[M-H]-	M + 0		null	null	null	null	null	null	999	False	False	False	null	null	null	null	null	1775.062	3721.1:0 3721.5:100000 3724.6:0 3725.2:0 3726.3:100000
1005	Unknown	241	0.73315	0.90765	1.09585	3803.3	89200.90625	751245.75	null	[M-H]-	M + 0		null	null	null	null	null	null	999	False	False	False	null	null	null	null	null	1777.396	3803.3:99851 3803.8:3243 3807:34743 3807.6:0
1006	Unknown	241	0.7758667	0.90765	1.102367	3911.8	88428.8984375	792908.8125	null	[M-H]-	M + 0		null	null	null	null	null	null	999	False	False	False	null	null	null	null	null	1768.578	3911.8:102162
1007	Unknown	241	0.6904333	0.90765	0.9920167	3918	5831.51806640625	34318.2421875	null	[M-H]-	M + 0		null	null	null	null	null	null	999	False	False	False	null	null	null	null	null	116.6304	3917.7:4357 3918:11656 3918.1:0 3919.4:83591
1008	Unknown	241	0.73315	0.90765	1.149267	4068.8	88181.3203125	780013.625	null	[M-H]-	M + 1	isotope of 931	null	null	null	null	null	null	999	False	False	False	null	null	null	null	null	1756.668	4068.8:95549 4072.8:559 4073.8:92134
1009	Unknown	241	0.7948833	0.90765	1.127883	4154.1	89055.609375	803528.0625	null	[M-H]-	M + 0		null	null	null	null	null	null	999	False	False	False	null	null	null	null	null	1726.01	4154.1:98879 4156.1:0 4156.2:88510 4158:5080
1010	Unknown	250	0.8779666	0.9433166	1.102367	1631.4	21625.7578125	180541.59375	null	[M-H]-	M + 0		null	null	null	null	null	null	999	False	False	False	null	null	null	null	null	423.3441	1631.4:24687 1631.7:29504 1635.9:7151
1011	Unknown	250	0.8014	0.9433166	1.055533	1662	88173.9453125	776710	null	[M-H]-	M + 0		null	null	null	null	null	null	999	False	False	False	null	null	null	null	null	1707.126	1662:103516 1663.5:449 1666.3:91995
1012	Unknown	250	0.85245	0.9433166	1.089367	1777.6	29736.326171875	272110.875	null	[M-H]-	M + 0		null	null	null	null	null	null	999	False	False	False	null	null	null	null	null	514.2158	1777.1:0 1777.6:26970 1780.9:2858 1781.6:0
1013	Unknown	250	0.8459333	0.9433166	1.089367	1794.5	81449.4765625	686113.6875	null	[M-H]-	M + 0		null	null	null	null	null	null	999	False	False	False	null	null	null	null	null	1554.037	1794.5:94329
1014	Unknown	250	0.8394167	0.9433166	1.102367	1928.6	88514.59375	771915.9375	null	[M-H]-	M + 0		null	null	null	null	null	null	999	False	False	False	null	null	null	null	null	1746.176	1928.6:99922 1930.9:0 1931.5:8168
1015	Unknown	250	0.8394167	0.9433166	1.127883	1935.1	45076.00390625	395285.65625	null	[M-H]-	M + 0		null	null	null	null	null	null	999	False	False	False	null	null	null	null	null	878.928	1935.1:46576 1935.8:4821
1016	Unknown	250	0.8459333	0.9433166	1.281033	1951	24072.4296875	220054.359375	null	[M-H]-	M + 0		null	null	null	null	null	null	999	False	False	False	null	null	null	null	null	481.4486	1951:25283 1954.3:3343
1017	Unknown	250	0.5823833	0.9433166	1.089367	2013.1	92495.5	812328.0625	null	[M-H]-	M + 0		null	null	null	null	null	null	999	False	False	False	null	null	null	null	null	1849.91	2013.1:109541 2013.9:6554 2015.9:19798
1018	Unknown	250	0.8014	0.9433166	1.357067	2105.3	44295.90625	383232.625	null	[M-H]-	M + 0		null	null	null	null	null	null	999	False	False	False	null	null	null	null	null	885.9181	2105.3:50000 2105.4:48690 2108:0 2108.5:109 2110:17926
1019	Unknown	250	0.8014	0.9433166	1.312533	2158.4	42734.34765625	387626.4375	null	[M-2H]2-	M + 1	isotope of 1102	null	null	null	null	null	null	999	False	False	False	null	null	null	null	null	854.687	2158.4:48192 2160.7:0
1020	Unknown	250	0.8014	0.9433166	1.281033	2263.4	27663.384765625	299535	null	[M-H]-	M + 0		null	null	null	null	null	null	999	False	False	False	null	null	null	null	null	553.2677	2263.4:36982 2264.5:1894 2265.1:19721 2266:28649 2266.1:3778 2266.5:89782 2268:0
1021	Unknown	250	0.76935	0.9433166	1.102367	2424.9	88656.5546875	768801.625	null	[M-H]-	M + 0		null	null	null	null	null	null	999	False	False	False	null	null	null	null	null	1750.274	2424.6:55130 2424.9:101918 2426.5:9687 2426.8:35925 2428.4:23805 2428.8:509
1022	Unknown	250	0.5485333	0.9433166	1.09585	2453.4	88291.3515625	768029.5625	null	[M-H]-	M + 0		null	null	null	null	null	null	999	False	False	False	null	null	null	null	null	1765.827	2453.4:99984 2457:2802
1023	Unknown	250	0.8394167	0.9433166	1.281033	2491.9	22473.671875	175785.46875	null	[M-H]-	M + 0		null	null	null	null	null	null	999	False	False	False	null	null	null	null	null	449.4734	2491.9:27514 2494.6:45835
1024	Unknown	250	0.7758667	0.9433166	1.06205	2629.5	27234.873046875	245962	null	[M-H]-	M + 0		null	null	null	null	null	null	999	False	False	False	null	null	null	null	null	518.7691	2629.5:39189 2634.3:633
1025	Unknown	250	0.5295333	0.9433166	1.127883	2690.1	89078.28125	777244	null	[M-H]-	M + 0		null	null	null	null	null	null	999	False	False	False	null	null	null	null	null	1781.566	2690.1:99888 2693.8:4459 2694.2:6122 2694.6:2234
1026	Unknown	250	0.5295333	0.9433166	1.121367	2742.3	87836.0703125	779403	null	[M-H]-	M + 0		null	null	null	null	null	null	999	False	False	False	null	null	null	null	null	1756.721	2742.3:98199 2743.3:4085 2744.2:3891 2744.3:38538 2746.5:0
1027	Unknown	250	0.7948833	0.9433166	1.089367	2835.8	89122.59375	788249.1875	null	[M-H]-	M + 0		null	null	null	null	null	null	999	False	False	False	null	null	null	null	null	1710.789	2835.8:102793
1028	Unknown	250	0.5823833	0.9433166	1.09585	2842.7	87957.53125	756103.0625	null	[M-H]-	M + 0		null	null	null	null	null	null	999	False	False	False	null	null	null	null	null	1759.151	2842.7:100546 2847.4:35091
1029	Unknown	250	0.1714833	0.9433166	1.7169	2933.3	88753.1015625	768738.8125	null	[M-H]-	M + 0		null	null	null	null	null	null	999	False	False	False	null	null	null	null	null	1775.062	2933.3:100000 2933.6:89887
1030	Unknown	250	0.1714833	0.9433166	1.7169	2947.8	88753.1015625	768738.8125	null	[M-H]-	M + 0		null	null	null	null	null	null	999	False	False	False	null	null	null	null	null	1775.062	2947.8:100000 2949.2:6 2949.8:34431
1031	Unknown	250	0.7758667	0.9433166	1.164117	3161	81243.3359375	802690.375	null	[M-H]-	M + 0		null	null	null	null	null	null	999	False	False	False	null	null	null	null	null	1604.988	3161:100961 3162.9:45678
1032	Unknown	250	0.76935	0.9433166	1.089367	3401.7	96038.5390625	845370.375	null	[M-H]-	M + 0		null	null	null	null	null	null	999	False	False	False	null	null	null	null	null	1839.261	3401.2:0 3401.7:111443 3402.5:8061 3405:6705 3406.4:0
1033	Unknown	250	0.7948833	0.9433166	1.164117	3438.1	94613.59375	819656.625	null	[M-H]-	M + 0		null	null	null	null	null	null	999	False	False	False	null	null	null	null	null	1832.952	3438.1:121626 3441.3:5052
1034	Unknown	250	0.1714833	0.9433166	1.7169	3478.7	88753.1015625	768738.8125	null	[M-H]-	M + 0		null	null	null	null	null	null	999	False	False	False	null	null	null	null	null	1775.062	3478.7:100000 3482.2:88
1035	Unknown	250	0.7758667	0.9433166	1.121367	3543.1	88400.0625	775964.875	null	[M-H]-	M + 1	isotope of 1161	null	null	null	null	null	null	999	False	False	False	null	null	null	null	null	1766.833	3543.1:100068 3543.5:91659 3544.4:0
1036	Unknown	250	0.73965	0.9433166	1.121367	3543.5	83575.2109375	755694.5625	null	[M-H]-	M + 0		null	null	null	null	null	null	999	False	False	False	null	null	null	null	null	1652.865	3543.1:100068 3543.5:91659 3544.4:0
1037	Unknown	250	0.7948833	0.9433166	1.102367	3549.7	90667.9453125	789461.4375	null	[M-H]-	M + 0		null	null	null	null	null	null	999	False	False	False	null	null	null	null	null	1792.335	3549.7:103181
1038	Unknown	250	0.7545167	0.9433166	1.09585	3665	91187.3203125	789172.1875	null	[M-H]-	M + 0		null	null	null	null	null	null	999	False	False	False	null	null	null	null	null	1808.302	3665:106935 3665.2:0 3665.5:845 3666.2:92327 3667.9:15438 3669.4:99542 3669.7:4830
1039	Unknown	250	0.7141333	0.9433166	1.032367	3667.9	5769.7294921875	41969.2578125	null	[M-H]-	M + 0		null	null	null	null	null	null	999	False	False	False	null	null	null	null	null	115.3946	3667.9:15438 3669.4:99542 3669.7:4830 3671.6:2314
1040	Unknown	250	0.1714833	0.9433166	1.7169	3726.3	88753.1015625	768738.8125	null	[M-H]-	M + 0		null	null	null	null	null	null	999	False	False	False	null	null	null	null	null	1775.062	3726.3:100000 3728.2:825 3731.3:0
1041	Unknown	250	0.87145	0.9433166	1.02585	3868.1	6562.45263671875	35273.26953125	null	[M-H]-	M + 0		null	null	null	null	null	null	999	False	False	False	null	null	null	null	null	107.6695	3867.7:835 3868.1:17854 3868.5:7277 3870.2:7560 3871.7:4595 3872.4:6510
1042	Unknown	250	0.7141333	0.9433166	1.149267	3903.4	91461.1640625	821758.9375	null	[M-H]-	M + 0		null	null	null	null	null	null	999	False	False	False	null	null	null	null	null	1815.875	3903:4712 3903.4:107657 3903.7:86516
1043	Unknown	250	0.1714833	0.9433166	1.7169	4013.3	88753.1015625	768738.8125	null	[M-H]-	M + 0		null	null	null	null	null	null	999	False	False	False	null	null	null	null	null	1775.062	4013.1:0 4013.3:100000 4014.4:0 4015.5:0 4017.8:2153
1044	Unknown	250	0.7545167	0.9433166	1.032367	4105.7	2266.873046875	14121.3203125	null	[M-H]-	M + 0		null	null	null	null	null	null	999	False	False	False	null	null	null	null	null	45.33746	4105.7:4625 4106.7:2910 4107.1:65655
1045	Unknown	250	0.7948833	0.9433166	1.102367	4156.2	91963.3671875	787391.1875	null	[M-H]-	M + 0		null	null	null	null	null	null	999	False	False	False	null	null	null	null	null	1823.796	4156.1:8221 4156.2:111210 4158:0 4159.3:8966
1046	Unknown	250	0.87145	0.9433166	1.142733	4159.3	3164.66455078125	16168.45703125	null	[M-H]-	M + 0		null	null	null	null	null	null	999	False	False	False	null	null	null	null	null	63.29329	4159.3:8966 4162.1:0
1047	Unknown	250	0.6631	0.9433166	0.9985333	4176.4	3030.21923828125	21327.521484375	null	[M-H]-	M + 0		null	null	null	null	null	null	999	False	False	False	null	null	null	null	null	60.60439	4176.4:11108
1048	Unknown	252	0.51885	0.9498333	1.06205	1551.4	88715.0625	783710.75	null	[M-H]-	M + 0		null	null	null	null	null	null	999	False	False	False	null	null	null	null	null	1774.301	1551:5545 1551.4:100000 1554:7
1049	Unknown	252	0.5123333	0.9498333	1.089367	1579.2	88663.1953125	797766.5625	null	[M-H]-	M + 0		null	null	null	null	null	null	999	False	False	False	null	null	null	null	null	1773.264	1579.2:100000 1581.5:69955 1581.8:91089 1581.9:87579 1583.8:0
1050	Unknown	252	0.7948833	0.9498333	1.09585	1689.8	89349.0078125	801159.6875	null	[M-H]-	M + 0		null	null	null	null	null	null	999	False	False	False	null	null	null	null	null	1771.793	1689.8:101623
1051	Unknown	252	0.8014	0.9498333	1.089367	1721.4	91873.828125	820439.6875	null	[M-H]-	M + 0		null	null	null	null	null	null	999	False	False	False	null	null	null	null	null	1793.506	1721.4:103410 1725.7:5129 1726:7975
1052	Unknown	252	0.8014	0.9498333	1.102367	1742.8	91550.8671875	812943.6875	null	[M-H]-	M + 0		null	null	null	null	null	null	999	False	False	False	null	null	null	null	null	1790.151	1742.8:100572 1744.1:1113 1744.5:0
1053	Unknown	252	0.5123333	0.9498333	1.089367	1839.3	88516.171875	777075	null	[M-H]-	M + 0	similar chromatogram in higher mz_1054; similar chromatogram in higher mz_1017; similar chromatogram in higher mz_1057; similar chromatogram in higher mz_1059; similar chromatogram in higher mz_1060; similar chromatogram in higher mz_1021; similar chromatogram in higher mz_1022; similar chromatogram in higher mz_1025; similar chromatogram in higher mz_1066; similar chromatogram in higher mz_1026;…	null	null	null	null	null	null	999	False	False	False	null	null	null	null	null	1770.323	1839.2:24471 1839.3:100000 1841.1:19662 1843.1:96401 1843.5:2748 1843.6:0
1054	Unknown	252	0.73965	0.9498333	1.089367	1947.8	86952.1640625	776448.125	null	[M-H]-	M + 0	similar chromatogram in higher mz_1018; similar chromatogram in higher mz_1067; similar chromatogram in higher mz_1069	null	null	null	null	null	null	999	False	False	False	null	null	null	null	null	1724.693	1947.8:95517 1948.4:0 1950:7635 1951:35784
1055	Unknown	252	0.8459333	0.9498333	1.149267	1981.4	44489.3828125	408392.53125	null	[M-H]-	M + 0		null	null	null	null	null	null	999	False	False	False	null	null	null	null	null	853.764	1981.4:54166 1984.7:92028
1056	Unknown	252	0.8014	0.9498333	1.09585	2063.6	85471.796875	806363.6875	null	[M-H]-	M + 0		null	null	null	null	null	null	999	False	False	False	null	null	null	null	null	1679.166	2063.6:98030 2066.1:3159 2067.4:56722
1057	Unknown	252	0.8204167	0.9498333	1.089367	2073.3	88789.140625	768471.6875	null	[M-H]-	M + 0	similar chromatogram in higher mz_1058; similar chromatogram in higher mz_1061; similar chromatogram in higher mz_1062	null	null	null	null	null	null	999	False	False	False	null	null	null	null	null	1719.766	2073.3:98922 2074.8:0 2076.2:7856 2077.6:51239 2078.3:0
1058	Unknown	252	0.8394167	0.9498333	1.350533	2133.4	17718.373046875	153035.75	null	[M-H]-	M + 0		null	null	null	null	null	null	999	False	False	False	null	null	null	null	null	354.3675	2133.4:20000 2135.5:4351 2136.1:2
1059	Unknown	252	0.8014	0.9498333	1.102367	2200.2	88219.765625	775970.125	null	[M-H]-	M + 0		null	null	null	null	null	null	999	False	False	False	null	null	null	null	null	1721.715	2200.2:98550 2201:67913 2201.8:13695 2202.8:9403 2203.7:3033 2205:5505
1060	Unknown	252	0.5823833	0.9498333	1.102367	2266.5	90241.0078125	786790.1875	null	[M-H]-	M + 0		null	null	null	null	null	null	999	False	False	False	null	null	null	null	null	1804.82	2266.1:3822 2266.5:103812 2268:2973
1061	Unknown	252	0.8394167	0.9498333	1.102367	2311.7	30865.173828125	297915.09375	null	[M-H]-	M + 0		null	null	null	null	null	null	999	False	False	False	null	null	null	null	null	530.8354	2311.7:40317
1062	Unknown	252	0.8204167	0.9498333	1.089367	2321.3	22175.099609375	223963.484375	null	[M-H]-	M + 0		null	null	null	null	null	null	999	False	False	False	null	null	null	null	null	406.2654	2321.2:0 2321.3:23120 2323.6:9975
1063	Unknown	252	0.8459333	0.9498333	1.263833	2326.8	27949.806640625	224662.28125	null	[M-H]-	M + 0		null	null	null	null	null	null	999	False	False	False	null	null	null	null	null	558.9962	2326.8:35396 2331:0
1064	Unknown	252	0.8014	0.9498333	1.089367	2353.6	25537.013671875	245517.234375	null	[M-H]-	M + 0		null	null	null	null	null	null	999	False	False	False	null	null	null	null	null	493.0099	2353.6:28322 2353.8:0 2354.4:15232 2358.5:25244
1065	Unknown	252	0.7545167	0.9498333	1.089367	2602.9	84392.0234375	783150.8125	null	[M-2H]2-	M + 0		null	null	null	null	null	null	999	False	False	False	null	null	null	null	null	1541.109	2602.9:105098 2603.3:60542 2604.1:18241 2604.3:68507 2604.7:2119 2605.7:112541 2607.3:0
1066	Unknown	252	0.51885	0.9498333	1.127883	2699.3	89276.0546875	790295.625	null	[M-H]-	M + 0		null	null	null	null	null	null	999	False	False	False	null	null	null	null	null	1785.521	2699.3:101845 2702.6:93399
1067	Unknown	252	0.7758667	0.9498333	1.3909	2734.3	87231.09375	761304.6875	null	[M-H]-	M + 0		null	null	null	null	null	null	999	False	False	False	null	null	null	null	null	1744.622	2734.3:96260 2735.5:4951 2737.1:1797
1068	Unknown	252	0.5485333	0.9498333	1.149267	2832.6	90873.5078125	778258.9375	null	[M-H]-	M + 0		null	null	null	null	null	null	999	False	False	False	null	null	null	null	null	1817.47	2832.6:106896 2833.6:1569 2835.3:37090 2835.8:96479
1069	Unknown	252	0.7545167	0.9498333	1.376067	2891.9	37225.703125	375229.59375	null	[M-H]-	M + 0		null	null	null	null	null	null	999	False	False	False	null	null	null	null	null	744.514	2891.9:42884 2896.2:99904
1070	Unknown	252	0.8204167	0.9498333	1.09585	2896.2	85066.265625	757974.5625	null	[M-H]-	M + 0		null	null	null	null	null	null	999	False	False	False	null	null	null	null	null	1612.669	2896.2:99904 2900.1:0
1071	Unknown	252	0.8779666	0.9498333	1.02585	3111.2	5724.109375	36576.296875	null	[M-H]-	M + 0		null	null	null	null	null	null	999	False	False	False	null	null	null	null	null	84.21719	3111.2:10996 3113.6:2113 3113.7:3648
1072	Unknown	252	0.8204167	0.9498333	1.127883	3167.8	82087.5625	741497.6875	null	[M-H]-	M + 0		null	null	null	null	null	null	999	False	False	False	null	null	null	null	null	1563.136	3167.8:106777 3168.2:0 3168.8:3194 3170.1:5052
1073	Unknown	252	0.2053333	0.9498333	1.7169	3173.6	88753.1015625	779457	null	[M-H]-	M + 0		null	null	null	null	null	null	999	False	False	False	null	null	null	null	null	1775.062	3173.6:100000 3176.8:52743 3177.5:0
1074	Unknown	252	0.2053333	0.9498333	1.7169	3458.1	88753.1015625	779457	null	[M-H]-	M + 0		null	null	null	null	null	null	999	False	False	False	null	null	null	null	null	1775.062	3457.7:0 3458.1:100000 3462.8:20203
1075	Unknown	252	0.7948833	0.9498333	1.102367	3624	92488.1328125	812535.4375	null	[M-H]-	M + 0		null	null	null	null	null	null	999	False	False	False	null	null	null	null	null	1823.58	3624:104089 3624.5:0 3625.5:5155 3626.8:0 3627.3:1300 3628.3:12111
1076	Unknown	252	0.7758667	0.9498333	1.09585	3666.2	88723.5703125	796343.4375	null	[M-H]-	M + 0		null	null	null	null	null	null	999	False	False	False	null	null	null	null	null	1756.879	3666.2:104657 3667.9:0 3669.4:108952
1077	Unknown	252	0.7758667	0.9498333	1.202117	3669.4	89801.984375	760868.125	null	[M-H]-	M + 0		null	null	null	null	null	null	999	False	False	False	null	null	null	null	null	1796.04	3669.4:108952 3672.6:0
1078	Unknown	252	0.8204167	0.9498333	1.142733	3692.5	88024.1015625	757074.75	null	[M-H]-	M + 0		null	null	null	null	null	null	999	False	False	False	null	null	null	null	null	1735.279	3692.5:101657 3694:2610 3694.2:3548
1079	Unknown	252	0.2053333	0.9498333	1.7169	3711.8	88753.1015625	779457	null	[M-H]-	M + 0		null	null	null	null	null	null	999	False	False	False	null	null	null	null	null	1775.062	3711.8:100000
1080	Unknown	252	0.7948833	0.9498333	1.121367	3813.7	89331.1328125	771213.0625	null	[M-H]-	M + 0		null	null	null	null	null	null	999	False	False	False	null	null	null	null	null	1751.983	3813.7:108591 3815:0 3815.2:2389
1081	Unknown	252	0.8014	0.9498333	1.121367	3903.7	92192.6640625	779348.5625	null	[M-H]-	M + 0		null	null	null	null	null	null	999	False	False	False	null	null	null	null	null	1801.827	3903.4:95057 3903.7:118639
1082	Unknown	252	0.7545167	0.9498333	1.164117	3931.3	87985.234375	790834.375	null	[M-H]-	M + 0		null	null	null	null	null	null	999	False	False	False	null	null	null	null	null	1755.309	3931.3:99653 3932.4:0 3934.6:0 3934.7:0
1083	Unknown	252	0.73965	0.9498333	1.149267	4048.8	87861.25	787767.75	null	[M-H]-	M + 0		null	null	null	null	null	null	999	False	False	False	null	null	null	null	null	1756.437	4048.8:97481 4050.7:0 4051.4:31637
1084	Unknown	252	0.73315	0.9498333	1.1956	4166.2	87616.1796875	798708	null	[M-H]-	M + 0		null	null	null	null	null	null	999	False	False	False	null	null	null	null	null	1741.024	4166:16988 4166.2:99808 4168.9:3893 4170:3065
1085	Unknown	252	0.6904333	0.9498333	1.055533	4198.6	6299.7978515625	60005.4921875	null	[M-H]-	M + 0		null	null	null	null	null	null	999	False	False	False	null	null	null	null	null	125.996	4198.6:13644 4200.1:167 4200.4:5435 4203.2:11012 4203.5:0
1086	Unknown	260	0.8779666	0.9813167	1.357067	1561.3	44410.10546875	377526.1875	null	[M-H]-	M + 0		null	null	null	null	null	null	999	False	False	False	null	null	null	null	null	888.2021	1561.3:50015 1563.5:0 1564.8:11542
1087	Unknown	260	0.5485333	0.9813167	1.102367	1581.8	88656.7109375	784274.5625	null	[M-H]-	M + 0		null	null	null	null	null	null	999	False	False	False	null	null	null	null	null	1773.134	1581.5:50480 1581.8:100000 1581.9:69955 1583.8:0
1088	Unknown	260	0.5123333	0.9813167	1.102367	1581.8	88656.7109375	784274.5625	null	[M-H]-	M + 0	similar chromatogram in higher mz_1181; similar chromatogram in higher mz_1144; similar chromatogram in higher mz_1145; similar chromatogram in higher mz_1185; similar chromatogram in higher mz_1147; similar chromatogram in higher mz_1187; similar chromatogram in higher mz_1149; similar chromatogram in higher mz_1189; similar chromatogram in higher mz_1190; similar chromatogram in higher mz_1150;…	null	null	null	null	null	null	999	False	False	False	null	null	null	null	null	1773.134	1581.5:50480 1581.8:100000 1581.9:69955 1583.8:0
1089	Unknown	260	0.6037334	0.9813167	1.089367	1612.4	88477.5	788218.1875	null	[M-H]-	M + 0		null	null	null	null	null	null	999	False	False	False	null	null	null	null	null	1769.55	1612.4:99856 1615.3:0
1090	Unknown	260	0.87145	0.9813167	1.142733	1754.6	91068.1171875	768137.4375	null	[M-H]-	M + 0		null	null	null	null	null	null	999	False	False	False	null	null	null	null	null	1801.305	1754.2:6313 1754.5:77450 1754.6:117970 1756.9:60476 1757.8:4080 1759.4:21321
1091	Unknown	260	0.5295333	0.9813167	1.06205	1813	89626.3203125	802735.0625	null	[M-H]-	M + 0		null	null	null	null	null	null	999	False	False	False	null	null	null	null	null	1792.526	1812.6:24095 1813:97811 1814.3:0 1815.2:108085 1815.4:3160 1815.9:361
1092	Unknown	260	0.5485333	0.9813167	1.102367	1843.1	88515.5546875	772320.125	null	[M-H]-	M + 0		null	null	null	null	null	null	999	False	False	False	null	null	null	null	null	1770.311	1843.1:100000 1843.5:1256 1843.6:0
1093	Unknown	260	0.85245	0.9813167	1.357067	1882.8	43871.94921875	381966.15625	null	[M-H]-	M + 0		null	null	null	null	null	null	999	False	False	False	null	null	null	null	null	877.439	1882.8:51350 1885:0 1885.8:46432
1094	Unknown	260	0.87145	0.9813167	1.121367	1911.3	17435.216796875	151974.125	null	[M-H]-	M + 0		null	null	null	null	null	null	999	False	False	False	null	null	null	null	null	345.2496	1911.3:22323 1912.4:17866
1095	Unknown	260	0.8204167	0.9813167	1.102367	1957	88648.578125	793351.25	null	[M-H]-	M + 0		null	null	null	null	null	null	999	False	False	False	null	null	null	null	null	1668.714	1957:99565 1958.2:1283 1962:0
1096	Unknown	260	0.8014	0.9813167	1.102367	1987.3	88105.6328125	789728.6875	null	[M-H]-	M + 0		null	null	null	null	null	null	999	False	False	False	null	null	null	null	null	1724.907	1987.3:94538 1988.6:831
1097	Unknown	260	0.8014	0.9813167	1.089367	2026.5	83060.59375	723428	null	[M-H]-	M + 0		null	null	null	null	null	null	999	False	False	False	null	null	null	null	null	1615.021	2026.5:89120 2029:22179
1098	Unknown	260	0.87145	0.9813167	1.09585	2041	32707.111328125	269471.875	null	[M-H]-	M + 0		null	null	null	null	null	null	999	False	False	False	null	null	null	null	null	618.6897	2040.9:25478 2041:44717 2042.1:1375 2042.8:36037 2044.4:8475 2044.5:0
1099	Unknown	260	0.87145	0.9813167	1.121367	2059.6	23581.63671875	200945.28125	null	[M-2H]2-	M + 0		null	null	null	null	null	null	999	False	False	False	null	null	null	null	null	451.0997	2059.6:24257 2059.9:4916 2060.1:112236 2061.3:8351 2062.8:28593 2063.6:95365
1100	Unknown	260	0.8394167	0.9813167	1.376067	2094.6	88591.796875	769305.875	null	[M-H]-	M + 0		null	null	null	null	null	null	999	False	False	False	null	null	null	null	null	1771.836	2094.6:100000 2095.1:17938 2097:987
1101	Unknown	260	0.55505	0.9813167	1.121367	2119	88591.78125	768774.8125	null	[M-H]-	M + 0		null	null	null	null	null	null	999	False	False	False	null	null	null	null	null	1771.836	2119:100000 2119.2:0 2119.4:68397 2120.3:987 2122.1:22327 2122.6:5582
1102	Unknown	260	0.8394167	0.9813167	1.142733	2157.8	44112.71875	391025.3125	null	[M-2H]2-	M + 0		null	null	null	null	null	null	999	False	False	False	null	null	null	null	null	873.5719	2157.8:49619 2158.4:33415 2160.7:0
1103	Unknown	260	0.8459333	0.9813167	1.142733	2170.8	20645.26953125	187360.71875	null	[M-H]-	M + 0		null	null	null	null	null	null	999	False	False	False	null	null	null	null	null	408.5193	2170.8:25556 2171.3:604 2173:777 2174.9:0
1104	Unknown	260	0.8204167	0.9813167	1.3974	2241.3	87053.3671875	788486.5	null	[M-H]-	M + 0		null	null	null	null	null	null	999	False	False	False	null	null	null	null	null	1741.067	2241.3:97107 2242.3:2226 2242.6:38075
1105	Unknown	260	0.8204167	0.9813167	1.357067	2426.8	45093.0390625	391287.34375	null	[M-H]-	M + 0		null	null	null	null	null	null	999	False	False	False	null	null	null	null	null	901.8608	2426.5:0 2426.8:51970 2428.4:8827 2428.8:11571
1106	Unknown	260	0.5823833	0.9813167	1.127883	2444.5	87629.3828125	773579.1875	null	[M-H]-	M + 0		null	null	null	null	null	null	999	False	False	False	null	null	null	null	null	1752.588	2444.5:100998
1107	Unknown	260	0.8394167	0.9813167	1.3357	2472.5	46177.97265625	400250.84375	null	[M-H]-	M + 0		null	null	null	null	null	null	999	False	False	False	null	null	null	null	null	923.5594	2472.5:53430
1108	Unknown	260	0.8014	0.9813167	1.121367	2500.5	86286	752595.625	null	[M-H]-	M + 0		null	null	null	null	null	null	999	False	False	False	null	null	null	null	null	1697.549	2500.5:100088 2503.9:1516
1109	Unknown	260	0.7948833	0.9813167	1.121367	2547.8	89932.2265625	811852.3125	null	[M-H]-	M + 0		null	null	null	null	null	null	999	False	False	False	null	null	null	null	null	1765.3	2547.8:97531 2550.5:2588 2551.8:5942
1110	Unknown	260	0.8204167	0.9813167	1.142733	2605.7	86207.734375	817226.4375	null	[M-H]-	M + 0		null	null	null	null	null	null	999	False	False	False	null	null	null	null	null	1710.446	2605.7:79796 2607.3:2703
1111	Unknown	260	0.7948833	0.9813167	1.3974	2642.9	44277.2890625	385655.90625	null	[M-H]-	M + 0		null	null	null	null	null	null	999	False	False	False	null	null	null	null	null	885.5458	2642.9:50000 2643.5:3044 2645:6252 2647.7:59
1112	Unknown	260	0.5485333	0.9813167	1.149267	2651.4	88554.578125	767587.6875	null	[M-H]-	M + 0		null	null	null	null	null	null	999	False	False	False	null	null	null	null	null	1771.092	2651.4:100000 2652.7:2947
1113	Unknown	260	0.61025	0.9813167	1.1956	2702.6	89239.3828125	776116.25	null	[M-H]-	M + 0		null	null	null	null	null	null	999	False	False	False	null	null	null	null	null	1784.788	2702.6:100215 2704.6:4701 2705.3:1475
1114	Unknown	260	0.7758667	0.9813167	1.3909	2744.3	44143.00390625	400196.90625	null	[M-H]-	M + 0		null	null	null	null	null	null	999	False	False	False	null	null	null	null	null	882.8601	2744.2:0 2744.3:50728 2746.5:0
1115	Unknown	260	0.8459333	0.9813167	1.102367	2821.9	18051.7734375	149758.921875	null	[M-H]-	M + 0		null	null	null	null	null	null	999	False	False	False	null	null	null	null	null	307.2124	2821.9:22131
1116	Unknown	260	0.85245	0.9813167	1.3357	2852.2	32315.619140625	258661.625	null	[M-H]-	M + 0		null	null	null	null	null	null	999	False	False	False	null	null	null	null	null	646.3124	2852.2:35548 2857.1:10486
1117	Unknown	260	0.2392	0.9813167	1.7169	2933.6	88753.1015625	780391.5625	null	[M-H]-	M + 0		null	null	null	null	null	null	999	False	False	False	null	null	null	null	null	1775.062	2933.3:72625 2933.6:100000
1118	Unknown	260	0.73965	0.9813167	1.127883	2978.6	89151.484375	779087.6875	null	[M-H]-	M + 0		null	null	null	null	null	null	999	False	False	False	null	null	null	null	null	1776.042	2978.6:101078
1119	Unknown	260	0.2392	0.9813167	1.7169	3183.6	88753.1015625	780391.5625	null	[M-H]-	M + 0		null	null	null	null	null	null	999	False	False	False	null	null	null	null	null	1775.062	3183.6:100000 3184.6:5052 3185.8:825 3186.4:10656 3188.1:0
1120	Unknown	260	0.2392	0.9813167	1.7169	3213.6	88753.1015625	780391.5625	null	[M-H]-	M + 0		null	null	null	null	null	null	999	False	False	False	null	null	null	null	null	1775.062	3213.6:100000 3217.1:0
1121	Unknown	260	0.76935	0.9813167	1.164117	3223.1	89585.015625	796288.5625	null	[M-H]-	M + 0		null	null	null	null	null	null	999	False	False	False	null	null	null	null	null	1786.85	3223.1:103957 3223.2:0 3224:97988 3224.5:0 3226.3:70115
1122	Unknown	260	0.76935	0.9813167	1.164117	3223.1	89585.015625	796288.5625	null	[M-H]-	M + 0		null	null	null	null	null	null	999	False	False	False	null	null	null	null	null	1786.85	3223.1:103957 3223.2:0 3224:97988 3224.5:0 3226.3:70115
1123	Unknown	260	0.7758667	0.9813167	1.219317	3331.5	88433.03125	756627.5625	null	[M-H]-	M + 0		null	null	null	null	null	null	999	False	False	False	null	null	null	null	null	1768.661	3331.4:13663 3331.5:107634 3332.1:1892 3333.9:5833 3334.5:3836 3336.4:12481
1124	Unknown	260	0.7948833	0.9813167	1.127883	3369.4	86178.390625	764810.0625	null	[M-H]-	M + 0		null	null	null	null	null	null	999	False	False	False	null	null	null	null	null	1713.214	3369.4:99766 3374.2:6030
1125	Unknown	260	0.7076167	0.9813167	1.1956	3519.4	88430.234375	773564.3125	null	[M-H]-	M + 0		null	null	null	null	null	null	999	False	False	False	null	null	null	null	null	1767.794	3519.4:102628
1126	Unknown	260	0.8779666	0.9813167	1.032367	3648.7	7209.04638671875	38271.4765625	null	[M-H]-	M + 0		null	null	null	null	null	null	999	False	False	False	null	null	null	null	null	125.9506	3648.7:18013 3651:22374 3652.1:12072
1127	Unknown	260	0.8014	0.9813167	1.263833	3771.8	89692.3125	768496.8125	null	[M-H]-	M + 0		null	null	null	null	null	null	999	False	False	False	null	null	null	null	null	1791.037	3771.8:101021
1128	Unknown	260	0.9011334	0.9813167	1.06205	3792	1764.01794433594	13401.130859375	null	[M-H]-	M + 0		null	null	null	null	null	null	999	False	False	False	null	null	null	null	null	20.86575	3792:3952 3792.1:1264 3793.2:4165
1129	Unknown	260	0.7948833	0.9813167	1.121367	3953.8	85467.21875	746771.875	null	[M-H]-	M + 0		null	null	null	null	null	null	999	False	False	False	null	null	null	null	null	1704.113	3953.8:103802
1130	Unknown	260	0.7948833	0.9813167	1.142733	4030.8	88275.421875	772635.0625	null	[M-H]-	M + 0		null	null	null	null	null	null	999	False	False	False	null	null	null	null	null	1764.711	4030.6:6986 4030.8:100448 4031.9:0 4034.9:1210
1131	Unknown	260	0.9011334	0.9813167	1.055533	4072.8	1792.73046875	9924.4091796875	null	[M-H]-	M + 0		null	null	null	null	null	null	999	False	False	False	null	null	null	null	null	32.22861	4072.8:3705 4073.8:34282
1132	Unknown	260	0.73965	0.9813167	1.127883	4129.9	85654.2109375	767864.8125	null	[M-H]-	M + 0		null	null	null	null	null	null	999	False	False	False	null	null	null	null	null	1707.387	4129.9:92116 4130.7:77522 4131.8:33277 4133.5:2243
1133	Unknown	260	0.8204167	0.9813167	1.102367	4234.7	94747.0078125	783196.75	null	[M-H]-	M + 1	isotope of 1175	null	null	null	null	null	null	999	False	False	False	null	null	null	null	null	1875.048	4234.5:0 4234.7:120290 4235.7:85577 4237.4:30126 4239.3:1559
1134	Unknown	263	0.8779666	0.9920167	1.3909	1558.3	88715.0625	766367.8125	null	[M-H]-	M + 0		null	null	null	null	null	null	999	False	False	False	null	null	null	null	null	1774.301	1558.3:100000 1560.7:5771 1561.3:45547
1135	Unknown	263	0.9011334	0.9920167	1.142733	1671.2	28247.212890625	251110.984375	null	[M-H]-	M + 0		null	null	null	null	null	null	999	False	False	False	null	null	null	null	null	541.8693	1671:70049 1671.2:32875 1671.3:27353
1136	Unknown	263	0.90765	0.9920167	1.121367	1812.6	29764.03515625	236858.703125	null	[M-H]-	M + 0		null	null	null	null	null	null	999	False	False	False	null	null	null	null	null	518.7885	1812.6:46344 1813:95880 1814.3:7314 1815.2:114363 1815.4:15701 1815.9:0
1137	Unknown	263	0.8014	0.9920167	1.102367	1815.2	96977.6015625	813799.125	null	[M-H]-	M + 0		null	null	null	null	null	null	999	False	False	False	null	null	null	null	null	1906.032	1815.2:114363 1815.4:15701 1815.9:0
1138	Unknown	263	0.5823833	0.9920167	1.121367	1893.2	87361.7265625	762732.6875	null	[M-H]-	M + 0		null	null	null	null	null	null	999	False	False	False	null	null	null	null	null	1747.234	1893.2:98773 1895.2:15959 1897.5:0
1139	Unknown	263	0.87145	0.9920167	1.102367	1941.8	31782.279296875	278058.5625	null	[M-H]-	M + 0		null	null	null	null	null	null	999	False	False	False	null	null	null	null	null	568.9807	1941.8:39231 1942.4:0 1943.5:13860 1945.9:40896
1140	Unknown	263	0.87145	0.9920167	1.376067	1975	83881.921875	744681.8125	null	[M-H]-	M + 0	similar chromatogram in higher mz_1105; similar chromatogram in higher mz_1107; similar chromatogram in higher mz_1115	null	null	null	null	null	null	999	False	False	False	null	null	null	null	null	1677.638	1975:97814 1978:626 1978.3:16585
1141	Unknown	263	0.8014	0.9920167	1.102367	1984.7	91134.578125	784433	null	[M-H]-	M + 0		null	null	null	null	null	null	999	False	False	False	null	null	null	null	null	1807.375	1984.7:107405 1987.3:97707 1988.6:7842
1142	Unknown	263	0.85245	0.9920167	1.142733	2060.1	93873.546875	784948.1875	null	[M-2H]2-	M + 1	isotope of 1099	null	null	null	null	null	null	999	False	False	False	null	null	null	null	null	1816.964	2059.9:2263 2060.1:90783 2061.3:125 2062.8:13875 2063.6:71616
1143	Unknown	263	0.8204167	0.9920167	1.121367	2145.7	89436.78125	752344.8125	null	[M-H]-	M + 0		null	null	null	null	null	null	999	False	False	False	null	null	null	null	null	1764.413	2145.7:102484 2145.9:18446 2148:1528
1144	Unknown	263	0.5889	0.9920167	1.142733	2180.2	88291.8203125	769926.875	null	[M-H]-	M + 0		null	null	null	null	null	null	999	False	False	False	null	null	null	null	null	1765.836	2180.2:102792 2183.6:0
1145	Unknown	263	0.5823833	0.9920167	1.127883	2201	90716.8125	794534.125	null	[M-H]-	M + 0		null	null	null	null	null	null	999	False	False	False	null	null	null	null	null	1814.336	2201:101500 2201.8:36175 2202.8:292 2203.7:0 2205:0
1146	Unknown	263	0.87145	0.9920167	1.3357	2260	26130.400390625	238715.59375	null	[M-H]-	M + 0		null	null	null	null	null	null	999	False	False	False	null	null	null	null	null	522.608	2260:28132 2263.4:23106
1147	Unknown	263	0.5823833	0.9920167	1.142733	2368	88539.0859375	761738.3125	null	[M-H]-	M + 0		null	null	null	null	null	null	999	False	False	False	null	null	null	null	null	1770.782	2368:100000 2368.5:1644 2370:8438 2371:2
1148	Unknown	263	0.5823833	0.9920167	1.142733	2464.7	91733.2890625	785844.875	null	[M-H]-	M + 0		null	null	null	null	null	null	999	False	False	False	null	null	null	null	null	1834.666	2464.7:107231 2468.5:77816
1149	Unknown	263	0.5889	0.9920167	1.149267	2483.2	89167.3203125	784434.125	null	[M-H]-	M + 0		null	null	null	null	null	null	999	False	False	False	null	null	null	null	null	1783.346	2483.2:104653 2485.5:0 2485.7:8503
1150	Unknown	263	0.8394167	0.9920167	1.127883	2530	88441.7265625	759347.3125	null	[M-H]-	M + 0		null	null	null	null	null	null	999	False	False	False	null	null	null	null	null	1733.288	2530:97595
1151	Unknown	263	0.8014	0.9920167	1.43125	2635.5	88554.578125	762029.8125	null	[M-H]-	M + 0		null	null	null	null	null	null	999	False	False	False	null	null	null	null	null	1771.092	2635.5:100000 2635.9:23083 2639.3:47409 2640:17217
1152	Unknown	263	0.85245	0.9920167	1.102367	2753	26097.767578125	218555.9375	null	[M-H]-	M + 0		null	null	null	null	null	null	999	False	False	False	null	null	null	null	null	504.4018	2753:27626 2753.1:1054 2754.6:27752 2757:0
1153	Unknown	263	0.5823833	0.9920167	1.127883	2784	88167.0078125	742983.625	null	[M-H]-	M + 0		null	null	null	null	null	null	999	False	False	False	null	null	null	null	null	1763.34	2784:96342
1154	Unknown	263	0.8394167	0.9920167	1.1956	3056.9	88821.9921875	765093.5625	null	[M-H]-	M + 0		null	null	null	null	null	null	999	False	False	False	null	null	null	null	null	1726.808	3056.9:106620 3057.1:16193 3058.2:12159
1155	Unknown	263	0.73965	0.9920167	1.202117	3224	89277.5859375	797100.5625	null	[M-H]-	M + 1	isotope of 1121	null	null	null	null	null	null	999	False	False	False	null	null	null	null	null	1768.992	3224:103859 3224.5:503 3226.3:86878
1156	Unknown	263	0.7758667	0.9920167	1.149267	3299.8	88468.2109375	775211.8125	null	[M-H]-	M + 0		null	null	null	null	null	null	999	False	False	False	null	null	null	null	null	1754.85	3299.8:101652 3300.7:4415 3302.6:67683 3304.4:0
1157	Unknown	263	0.8204167	0.9920167	1.149267	3315.9	87261.4296875	764568.75	null	[M-H]-	M + 0		null	null	null	null	null	null	999	False	False	False	null	null	null	null	null	1728.143	3315.9:105183 3316.6:1102 3317.2:0 3319.2:5399 3319.3:32340
1158	Unknown	263	0.8014	0.9920167	1.142733	3344	88922.234375	742431.375	null	[M-H]-	M + 0		null	null	null	null	null	null	999	False	False	False	null	null	null	null	null	1775.204	3344:98949 3347.4:8995
1159	Unknown	263	0.7948833	0.9920167	1.142733	3397.2	84794.1953125	742590.375	null	[M-H]-	M + 0		null	null	null	null	null	null	999	False	False	False	null	null	null	null	null	1692.153	3397.1:0 3397.2:94569 3399.4:78774 3401.2:0 3401.7:60473
1160	Unknown	263	0.8014	0.9920167	1.142733	3418.4	101721.390625	854950.375	null	[M-H]-	M + 0		null	null	null	null	null	null	999	False	False	False	null	null	null	null	null	1982.86	3418.4:101065 3421.3:10825 3421.6:36215
1161	Unknown	263	0.7948833	0.9920167	1.2128	3542.1	89771.3515625	788158.0625	null	[M-H]-	M + 0		null	null	null	null	null	null	999	False	False	False	null	null	null	null	null	1782.514	3542.1:103469 3543.1:61603 3543.5:52589 3544:0 3544.4:5377
1162	Unknown	263	0.90765	0.9920167	1.219317	3566.3	2857.51977539063	18982.87890625	null	[M-H]-	M + 0		null	null	null	null	null	null	999	False	False	False	null	null	null	null	null	57.15039	3566.3:8890 3566.5:3389 3566.7:3697 3568.1:19205 3568.2:57979
1163	Unknown	263	0.7758667	0.9920167	1.219317	3636.7	91563.7265625	803348.75	null	[M-H]-	M + 0		null	null	null	null	null	null	999	False	False	False	null	null	null	null	null	1827.411	3636.7:102536 3641.5:9784
1164	Unknown	263	0.7758667	0.9920167	1.164117	3697.6	89226.8828125	809111.875	null	[M-H]-	M + 0		null	null	null	null	null	null	999	False	False	False	null	null	null	null	null	1772.963	3697.6:107840 3701.1:15705
1165	Unknown	263	0.2392	0.9920167	1.75075	3758.9	88753.1015625	772747.5	null	[M-H]-	M + 0		null	null	null	null	null	null	999	False	False	False	null	null	null	null	null	1775.062	3758.9:100000
1166	Unknown	263	0.7948833	0.9920167	1.149267	3835	90831.4140625	778945.5	null	[M-H]-	M + 0		null	null	null	null	null	null	999	False	False	False	null	null	null	null	null	1814.166	3835:101753 3839.6:5461 3839.7:8448
1167	Unknown	263	0.7545167	0.9920167	1.102367	3879	87143.34375	739489.125	null	[M-H]-	M + 0		null	null	null	null	null	null	999	False	False	False	null	null	null	null	null	1742.867	3879:98212 3879.2:99503
1168	Unknown	263	0.8014	0.9920167	1.127883	3879.2	89178.28125	802759.1875	null	[M-H]-	M + 0		null	null	null	null	null	null	999	False	False	False	null	null	null	null	null	1753.033	3879:98212 3879.2:99503
1169	Unknown	263	0.7545167	0.9920167	1.1956	4118.1	86815.1796875	759950.5	null	[M-H]-	M + 0		null	null	null	null	null	null	999	False	False	False	null	null	null	null	null	1729.668	4118.1:98786 4118.9:81449 4121.4:1967 4122.7:104075
1170	Unknown	263	0.8394167	0.9920167	1.242467	4122.7	90421.3671875	806502.875	null	[M-H]-	M + 0		null	null	null	null	null	null	999	False	False	False	null	null	null	null	null	1790.327	4122.7:104075
1171	Unknown	263	0.7948833	0.9920167	1.219317	4185.7	89525.75	823687.5	null	[M-H]-	M + 0		null	null	null	null	null	null	999	False	False	False	null	null	null	null	null	1754.476	4185.7:101997 4185.8:23355 4189.6:5769
1172	Unknown	263	0.8014	0.9920167	1.219317	4185.7	89525.75	822647.5	null	[M-H]-	M + 0		null	null	null	null	null	null	999	False	False	False	null	null	null	null	null	1754.476	4185.7:101997 4185.8:23355 4189.6:5769
1173	Unknown	263	0.8394167	0.9920167	1.142733	4207.3	88270.3671875	776305.25	null	[M-H]-	M + 0		null	null	null	null	null	null	999	False	False	False	null	null	null	null	null	1723.358	4207.3:102020 4208.5:10013 4210.6:1175 4211.1:0
1174	Unknown	263	0.85245	0.9920167	1.202117	4227.9	90601.671875	800144.4375	null	[M-H]-	M + 0		null	null	null	null	null	null	999	False	False	False	null	null	null	null	null	1760.138	4227.9:89535 4228.4:938
1175	Unknown	263	0.8014	0.9920167	1.127883	4233.8	90779.265625	817755	null	[M-H]-	M + 0		null	null	null	null	null	null	999	False	False	False	null	null	null	null	null	1766.042	4233.7:0 4233.8:97093 4234.1:11198 4234.2:18242 4234.5:0 4234.7:92529 4235.7:69089 4237.4:25898
1176	Unknown	263	0.7948833	0.9920167	1.149267	4244.5	4509.71630859375	17332.53125	null	[M-H]-	M + 0		null	null	null	null	null	null	999	False	False	False	null	null	null	null	null	90.19433	4244.5:18039
1177	Unknown	265	0.90765	0.9985333	1.3974	1568.4	44410.10546875	366743.5	null	[M-H]-	M + 0		null	null	null	null	null	null	999	False	False	False	null	null	null	null	null	888.2021	1568.4:50015 1571:108 1572:310
1178	Unknown	265	0.8394167	0.9985333	1.127883	1641	88656.21875	745517.75	null	[M-H]-	M + 0	similar chromatogram in higher mz_1140; similar chromatogram in higher mz_1183; similar chromatogram in higher mz_1184; similar chromatogram in higher mz_1146; similar chromatogram in higher mz_1186; similar chromatogram in higher mz_1188; similar chromatogram in higher mz_1193; similar chromatogram in higher mz_1194; similar chromatogram in higher mz_1195; similar chromatogram in higher mz_1196;…	null	null	null	null	null	null	999	False	False	False	null	null	null	null	null	1765.19	1641:98724
1179	Unknown	265	0.8394167	0.9985333	1.09585	1754.5	92249.015625	779219.6875	null	[M-H]-	M + 0		null	null	null	null	null	null	999	False	False	False	null	null	null	null	null	1827.898	1754.2:1617 1754.5:115756 1754.6:72921 1756.9:17796 1759.4:40518
1180	Unknown	265	0.9011334	0.9985333	1.376067	1841.1	29508.892578125	239185.921875	null	[M-H]-	M + 0		null	null	null	null	null	null	999	False	False	False	null	null	null	null	null	590.1779	1841.1:33334 1843.1:78151 1843.5:191
1181	Unknown	265	0.8459333	0.9985333	1.142733	1964.2	93009.4140625	763894	null	[M-H]-	M + 0	similar chromatogram in higher mz_1103; similar chromatogram in higher mz_1151	null	null	null	null	null	null	999	False	False	False	null	null	null	null	null	1826.409	1964:0 1964.2:108774
1182	Unknown	265	0.8014	0.9985333	1.127883	2005.5	87563.171875	753330.3125	null	[M-H]-	M + 0		null	null	null	null	null	null	999	False	False	False	null	null	null	null	null	1692.686	2005.1:87568 2005.5:106552 2007.6:176 2010.2:10457
1183	Unknown	265	0.8394167	0.9985333	1.142733	2144.9	88274.15625	744651.125	null	[M-H]-	M + 0		null	null	null	null	null	null	999	False	False	False	null	null	null	null	null	1751.603	2144.7:6232 2144.9:98742 2145.7:101712 2145.9:10990 2148:10607
1184	Unknown	265	0.85245	0.9985333	1.142733	2165.8	29254.06640625	238060.96875	null	[M-H]-	M + 0		null	null	null	null	null	null	999	False	False	False	null	null	null	null	null	565.2017	2165.4:0 2165.8:35178 2170.8:20311
1185	Unknown	265	0.8394167	0.9985333	1.127883	2294	83955.9921875	748624.75	null	[M-H]-	M + 0		null	null	null	null	null	null	999	False	False	False	null	null	null	null	null	1626.91	2294:100753 2294.2:19581 2295:16023 2298.4:9131
1186	Unknown	265	0.85245	0.9985333	1.142733	2359.5	92128.7890625	764887.1875	null	[M-H]-	M + 0		null	null	null	null	null	null	999	False	False	False	null	null	null	null	null	1778.148	2359.5:110329 2360.1:1644 2361:6234
1187	Unknown	265	0.5823833	0.9985333	1.149267	2392.6	88539.0859375	745624.25	null	[M-H]-	M + 0		null	null	null	null	null	null	999	False	False	False	null	null	null	null	null	1770.782	2392.6:100000
1188	Unknown	265	0.8394167	0.9985333	1.1956	2414.7	88028.171875	739703.9375	null	[M-H]-	M + 0		null	null	null	null	null	null	999	False	False	False	null	null	null	null	null	1744.46	2414.4:59508 2414.7:99685
1189	Unknown	265	0.6037334	0.9985333	1.164117	2489.9	86248.0078125	739950.8125	null	[M-H]-	M + 0		null	null	null	null	null	null	999	False	False	False	null	null	null	null	null	1724.96	2489.9:95093 2490.8:0 2491.9:6560 2494.6:106391
1190	Unknown	265	0.6037334	0.9985333	1.164117	2494.6	90174.0859375	771044.5	null	[M-H]-	M + 0		null	null	null	null	null	null	999	False	False	False	null	null	null	null	null	1803.482	2494.6:106391
1191	Unknown	265	0.8394167	0.9985333	1.127883	2509.3	15597.9326171875	155943.703125	null	[M-H]-	M + 0		null	null	null	null	null	null	999	False	False	False	null	null	null	null	null	288.3695	2509.3:19753 2509.4:7517 2511.7:7695
1192	Unknown	265	0.5889	0.9985333	1.127883	2604.3	83406.6796875	734692.0625	null	[M-H]-	M + 0		null	null	null	null	null	null	999	False	False	False	null	null	null	null	null	1668.134	2604.1:57426 2604.3:86260 2604.7:23750 2605.2:0 2605.7:81071
1193	Unknown	265	0.55505	0.9985333	1.202117	2721.1	87233.296875	724501.6875	null	[M-H]-	M + 0		null	null	null	null	null	null	999	False	False	False	null	null	null	null	null	1744.666	2721.1:97948 2723.9:75768 2724.4:38322 2725.2:57549 2725.8:2163
1194	Unknown	265	0.5823833	0.9985333	1.1956	2847.4	89649.015625	775048.5	null	[M-H]-	M + 0		null	null	null	null	null	null	999	False	False	False	null	null	null	null	null	1792.98	2847.4:97859 2848.8:0 2852.2:18826
1195	Unknown	265	0.8779666	0.9985333	1.102367	2861.7	22232.154296875	176516.03125	null	[M-H]-	M + 0		null	null	null	null	null	null	999	False	False	False	null	null	null	null	null	381.9052	2861.7:25029 2862.6:34110 2863.2:15097 2864.7:0
1196	Unknown	265	0.8459333	0.9985333	1.1956	3133.2	86360.9296875	774826	null	[M-H]-	M + 0		null	null	null	null	null	null	999	False	False	False	null	null	null	null	null	1639.984	3132.8:0 3133.2:95245
1197	Unknown	265	0.90765	0.9985333	1.149267	3148	5488.22314453125	31661.171875	null	[M-H]-	M + 0		null	null	null	null	null	null	999	False	False	False	null	null	null	null	null	109.7645	3148:17240 3149.6:2061 3151.9:3996
1198	Unknown	265	0.2392	0.9985333	1.757267	3219	88753.1015625	758761	null	[M-H]-	M + 0		null	null	null	null	null	null	999	False	False	False	null	null	null	null	null	1775.062	3219:100000 3223:0 3223.1:70377 3223.2:937 3224:88715
1199	Unknown	265	0.73965	0.9985333	1.142733	3607.1	7075.3359375	49232.42578125	null	[M-H]-	M + 0		null	null	null	null	null	null	999	False	False	False	null	null	null	null	null	141.5067	3607.1:15031
1200	Unknown	265	0.8459333	0.9985333	1.149267	3654.4	91276.5234375	717218.875	null	[M-H]-	M + 0		null	null	null	null	null	null	999	False	False	False	null	null	null	null	null	1777.085	3654.4:106195 3657.1:0
1201	Unknown	265	0.2392	0.9985333	1.757267	3745.9	88753.1015625	758761	null	[M-H]-	M + 0		null	null	null	null	null	null	999	False	False	False	null	null	null	null	null	1775.062	3745.9:100000 3749.4:0 3749.8:0
1202	Unknown	265	0.7948833	0.9985333	1.202117	3807	89372.0703125	761888.4375	null	[M-H]-	M + 0		null	null	null	null	null	null	999	False	False	False	null	null	null	null	null	1769.551	3807:101476 3807.6:0 3809.4:89247 3809.9:3208
1203	Unknown	265	0.7948833	0.9985333	1.164117	3894.4	89000.0625	737329.0625	null	[M-H]-	M + 0		null	null	null	null	null	null	999	False	False	False	null	null	null	null	null	1765.815	3894.4:98880 3897.2:6637
1204	Unknown	265	0.7948833	0.9985333	1.089367	3966	7337.09765625	47167.5234375	null	[M-H]-	M + 0		null	null	null	null	null	null	999	False	False	False	null	null	null	null	null	146.7419	3966:18124
1205	Unknown	265	0.2392	0.9985333	1.757267	3994	88753.1015625	758761	null	[M-H]-	M + 0		null	null	null	null	null	null	999	False	False	False	null	null	null	null	null	1775.062	3993.6:0 3994:100000 3994.9:0 3996.7:825 3996.8:0
1206	Unknown	265	0.8014	0.9985333	1.1956	4046.4	88770.359375	741395.8125	null	[M-H]-	M + 0		null	null	null	null	null	null	999	False	False	False	null	null	null	null	null	1765.865	4046.4:101770 4047.9:1191 4048.3:0 4048.8:73435 4050.7:0
1207	Unknown	265	0.8394167	0.9985333	1.127883	4114.8	90218.7734375	778029.125	null	[M-H]-	M + 0		null	null	null	null	null	null	999	False	False	False	null	null	null	null	null	1764.488	4114.8:98616 4114.9:0 4116.6:4583 4118.1:94287 4118.9:101724
1208	Unknown	265	0.8014	0.9985333	1.164117	4130.7	83407.3984375	727395.0625	null	[M-H]-	M + 1	isotope of 1132	null	null	null	null	null	null	999	False	False	False	null	null	null	null	null	1668.148	4130.7:88723 4131.8:16392 4133.5:7717 4135.4:93572 4135.7:0
1209	Unknown	265	0.90765	0.9985333	1.219317	4206.1	9110.966796875	56169.109375	null	[M-H]-	M + 0		null	null	null	null	null	null	999	False	False	False	null	null	null	null	null	182.2193	4205.8:11381 4206.1:20648 4207.3:96069 4208.5:10522 4210.6:0 4211.1:34470
1210	Unknown	272	0.8394167	1.02585	1.102367	1631.5	1800.55920410156	9776.166015625	null	[M-H]-	M + 0		null	null	null	null	null	null	999	False	False	False	null	null	null	null	null	36.01118	1631.4:12659 1631.5:3222 1631.7:22054 1635.9:708
1211	Unknown	272	0.90765	1.02585	1.149267	1658.7	86786.6953125	730051.1875	null	[M-H]-	M + 0		null	null	null	null	null	null	999	False	False	False	null	null	null	null	null	1698.466	1658.7:95019 1662:38036 1663.5:448
1212	Unknown	272	0.8459333	1.02585	1.127883	1671	90363.2265625	726778	null	[M-H]-	M + 0		null	null	null	null	null	null	999	False	False	False	null	null	null	null	null	1803.508	1671:99538 1671.2:22828 1671.3:15446
1213	Unknown	272	0.8204167	1.02585	1.102367	1702	86610.8046875	755673.4375	null	[M-H]-	M + 0		null	null	null	null	null	null	999	False	False	False	null	null	null	null	null	1697.691	1702:98401 1705.3:0 1705.8:4260
1214	Unknown	272	0.9011334	1.02585	1.142733	1912.4	18976.02734375	150144.25	null	[M-H]-	M + 0		null	null	null	null	null	null	999	False	False	False	null	null	null	null	null	377.1789	1912.4:23204
1215	Unknown	272	0.8204167	1.02585	1.142733	2005.1	85486.546875	729232.4375	null	[M-H]-	M + 0		null	null	null	null	null	null	999	False	False	False	null	null	null	null	null	1634.407	2004.9:65744 2005.1:92444 2005.5:86610 2007.6:0
1216	Unknown	272	0.8779666	1.02585	1.142733	2040.9	30188.626953125	293183.53125	null	[M-H]-	M + 0		null	null	null	null	null	null	999	False	False	False	null	null	null	null	null	546.7003	2040.9:34287 2041:33075 2042.1:0 2042.8:79147
1217	Unknown	272	0.8779666	1.02585	1.142733	2040.9	30188.626953125	293183.53125	null	[M-H]-	M + 0		null	null	null	null	null	null	999	False	False	False	null	null	null	null	null	546.7003	2040.9:34287 2041:33075 2042.1:0 2042.8:79147
1218	Unknown	272	0.9011334	1.02585	1.127883	2048.6	31211.888671875	239335.640625	null	[M-H]-	M + 0		null	null	null	null	null	null	999	False	False	False	null	null	null	null	null	556.2465	2048.6:36014 2050.9:1777
1219	Unknown	272	0.9433166	1.02585	1.202117	2076.2	48446.93359375	369778.8125	null	[M-H]-	M + 0		null	null	null	null	null	null	999	False	False	False	null	null	null	null	null	925.0449	2076.2:69642 2077.6:16131 2078.3:0
1220	Unknown	272	0.87145	1.02585	1.3909	2154.9	45099.08984375	371952.1875	null	[M-H]-	M + 0		null	null	null	null	null	null	999	False	False	False	null	null	null	null	null	901.9818	2154.9:51517 2156.4:6638 2157.8:27254 2158.4:9992
1221	Unknown	272	0.9433166	1.02585	1.1956	2160.7	1941.56750488281	8678.19921875	null	[M-H]-	M + 0		null	null	null	null	null	null	999	False	False	False	null	null	null	null	null	38.83135	2160.7:3263 2165.4:0
1222	Unknown	272	0.8779666	1.02585	1.164117	2187.8	18111.751953125	148079.5	null	[M-H]-	M + 1	isotope of 1269	null	null	null	null	null	null	999	False	False	False	null	null	null	null	null	350.3766	2187.8:18343 2191.5:16390
1223	Unknown	272	0.8459333	1.02585	1.164117	2228.5	88642.5703125	720789.5	null	[M-H]-	M + 0		null	null	null	null	null	null	999	False	False	False	null	null	null	null	null	1708.763	2228.5:105774 2229.6:21924 2230.1:0
1224	Unknown	272	0.6631	1.02585	1.149267	2246.5	89668.2265625	732135.75	null	[M-H]-	M + 0	similar chromatogram in higher mz_1247	null	null	null	null	null	null	999	False	False	False	null	null	null	null	null	1793.365	2246.5:113839 2251:20802
1225	Unknown	272	0.85245	1.02585	1.164117	2265.1	30282.34765625	270999.96875	null	[M-H]-	M + 0		null	null	null	null	null	null	999	False	False	False	null	null	null	null	null	593.4828	2265.1:40782 2266:89585 2266.1:3753 2266.5:50948 2268:34075
1226	Unknown	272	0.85245	1.02585	1.164117	2266	87831.6328125	741444.4375	null	[M-H]-	M + 1	isotope of 1225	null	null	null	null	null	null	999	False	False	False	null	null	null	null	null	1701.388	2266:89585 2266.1:3753 2266.5:50948 2268:34075
1227	Unknown	272	0.8779666	1.02585	1.202117	2273.8	22792.158203125	185644.5625	null	[M-H]-	M + 0		null	null	null	null	null	null	999	False	False	False	null	null	null	null	null	429.0224	2273.8:36312
1228	Unknown	272	0.87145	1.02585	1.149267	2336.6	93866.6953125	769022.625	null	[M-2H]2-	M + 0		null	null	null	null	null	null	999	False	False	False	null	null	null	null	null	1822.562	2336.6:107367 2337.1:103778 2338:6645 2338.4:0 2341.4:64674
1229	Unknown	272	0.85245	1.02585	1.43125	2337.1	90850.3125	792512.125	null	[M-2H]2-	M + 1	isotope of 1228	null	null	null	null	null	null	999	False	False	False	null	null	null	null	null	1817.006	2337.1:103778 2338:6645 2338.4:0 2341.4:64674
1230	Unknown	272	0.87145	1.02585	1.127883	2341.4	48177.28515625	402704.03125	null	[M-H]-	M + 0		null	null	null	null	null	null	999	False	False	False	null	null	null	null	null	912.0299	2341.4:64674 2344:0
1231	Unknown	272	0.85245	1.02585	1.452617	2388.5	29513.029296875	239716	null	[M-H]-	M + 0		null	null	null	null	null	null	999	False	False	False	null	null	null	null	null	590.2606	2388.5:33333 2391.4:97046 2392.6:92623
1232	Unknown	272	0.85245	1.02585	1.202117	2468.5	89035.3515625	718648.8125	null	[M-H]-	M + 0		null	null	null	null	null	null	999	False	False	False	null	null	null	null	null	1776.914	2468.5:100714 2470:79484 2472.5:32663
1233	Unknown	272	0.87145	1.02585	1.149267	2540.9	22429.27734375	177090.640625	null	[M-H]-	M + 0		null	null	null	null	null	null	999	False	False	False	null	null	null	null	null	448.1332	2540.9:28453 2542.2:91661 2543:0 2544.2:0
1234	Unknown	272	0.62925	1.02585	1.164117	2565.1	87095.375	735020	null	[M-H]-	M + 0		null	null	null	null	null	null	999	False	False	False	null	null	null	null	null	1741.907	2565.1:96877
1235	Unknown	272	0.87145	1.02585	1.142733	2574.4	90351.7578125	730372.125	null	[M-2H]2-	M + 0		null	null	null	null	null	null	999	False	False	False	null	null	null	null	null	1782.707	2573.9:6537 2574.4:105297 2575:27216 2576.3:40452 2577.7:8059
1236	Unknown	272	0.9011334	1.02585	1.1956	2617.6	41151.55078125	330104.9375	null	[M-H]-	M + 0		null	null	null	null	null	null	999	False	False	False	null	null	null	null	null	789.077	2617.3:1872 2617.6:39486 2618.8:13311 2622.1:0
1237	Unknown	272	0.5823833	1.02585	1.202117	2659.4	88554.578125	718383.6875	null	[M-H]-	M + 0		null	null	null	null	null	null	999	False	False	False	null	null	null	null	null	1771.092	2659.2:11 2659.4:100000 2661.3:93
1238	Unknown	272	0.8204167	1.02585	1.452617	2685.6	88777.171875	746864.1875	null	[M-H]-	M + 0		null	null	null	null	null	null	999	False	False	False	null	null	null	null	null	1775.543	2685.6:99389 2690.1:28483
1239	Unknown	272	0.87145	1.02585	1.149267	2800.2	31519.646484375	273711.21875	null	[M-H]-	M + 0		null	null	null	null	null	null	999	False	False	False	null	null	null	null	null	603.1638	2800.2:28572 2801.2:101198 2802.8:7271 2803:0 2804:10358
1240	Unknown	272	0.6037334	1.02585	1.1956	2801.2	89368.984375	745656.75	null	[M-H]-	M + 1	isotope of 1239	null	null	null	null	null	null	999	False	False	False	null	null	null	null	null	1787.38	2801.2:101198 2802.8:7271 2803:0 2804:10358
1241	Unknown	272	0.8204167	1.02585	1.142733	2835.3	89571.75	763402.1875	null	[M-H]-	M + 0		null	null	null	null	null	null	999	False	False	False	null	null	null	null	null	1790.686	2835.3:103228 2835.8:44319
1242	Unknown	272	0.87145	1.02585	1.121367	2862.6	23931.26953125	203623.921875	null	[M-H]-	M + 1	isotope of 1195	null	null	null	null	null	null	999	False	False	False	null	null	null	null	null	455.2112	2862.6:29794 2863.2:22779 2864.7:7013 2867.2:17829
1243	Unknown	272	0.85245	1.02585	1.102367	2863.2	22239.861328125	190829.5	null	[M-H]-	M + 0		null	null	null	null	null	null	999	False	False	False	null	null	null	null	null	438.2638	2863.2:22779 2864.7:7013 2867.2:17829
1244	Unknown	272	0.2582	1.02585	1.757267	2949.8	88753.1015625	740726.0625	null	[M-H]-	M + 0		null	null	null	null	null	null	999	False	False	False	null	null	null	null	null	1775.062	2949.8:100000 2954.7:0
1245	Unknown	272	0.7948833	1.02585	1.2128	2960.3	90561.015625	743977.3125	null	[M-H]-	M + 0		null	null	null	null	null	null	999	False	False	False	null	null	null	null	null	1805.373	2960.3:102920 2961:19272 2962.6:0 2963.5:2404 2964.2:0
1246	Unknown	272	0.8204167	1.02585	1.164117	3024.6	89519.2265625	733617.5	null	[M-H]-	M + 0		null	null	null	null	null	null	999	False	False	False	null	null	null	null	null	1771.09	3024.6:96848 3029.3:5726 3029.5:8057
1247	Unknown	272	0.7948833	1.02585	1.127883	3110.5	7511.42041015625	37844.734375	null	[M-H]-	M + 0		null	null	null	null	null	null	999	False	False	False	null	null	null	null	null	150.2284	3110.5:22728 3111.2:711 3113.6:0 3113.7:0
1248	Unknown	272	0.85245	1.02585	1.1956	3123.9	96251.734375	812147.4375	null	[M-H]-	M + 0		null	null	null	null	null	null	999	False	False	False	null	null	null	null	null	1838.384	3123.9:113946 3125.2:91432 3127.4:0
1249	Unknown	272	0.2582	1.02585	1.757267	3176.8	88753.1015625	740726.0625	null	[M-H]-	M + 0		null	null	null	null	null	null	999	False	False	False	null	null	null	null	null	1775.062	3176.8:100000 3177.5:0
1250	Unknown	272	0.2582	1.02585	1.757267	3202.5	88753.1015625	740726.0625	null	[M-H]-	M + 0		null	null	null	null	null	null	999	False	False	False	null	null	null	null	null	1775.062	3202.5:100000 3203.7:0 3204:0 3204.1:284
1251	Unknown	272	0.8204167	1.02585	1.149267	3226.3	87044.796875	732696.4375	null	[M-H]-	M + 0		null	null	null	null	null	null	999	False	False	False	null	null	null	null	null	1724.174	3226.3:98386 3229.2:102402 3229.9:622 3231.1:11193
1252	Unknown	272	0.76935	1.02585	1.202117	3229.2	89326.984375	730096.8125	null	[M-H]-	M + 0		null	null	null	null	null	null	999	False	False	False	null	null	null	null	null	1782.059	3229.2:102402 3229.9:622 3231.1:11193 3233.6:2296 3234.1:0
1253	Unknown	272	0.7948833	1.02585	1.089367	3319.2	3055.2890625	20124.783203125	null	[M-H]-	M + 0		null	null	null	null	null	null	999	False	False	False	null	null	null	null	null	61.10578	3319.2:4274 3319.3:11681 3321.1:4953 3322.2:0 3323.1:12317
1254	Unknown	272	0.8459333	1.02585	1.164117	3499.4	88523.421875	736840.5	null	[M-H]-	M + 0		null	null	null	null	null	null	999	False	False	False	null	null	null	null	null	1745.835	3499.4:100377 3499.7:1496 3500.8:5248 3503.4:0
1255	Unknown	272	0.85245	1.02585	1.202117	3508.9	1702.19128417969	7045.2177734375	null	[M-H]-	M + 0		null	null	null	null	null	null	999	False	False	False	null	null	null	null	null	34.04383	3508.8:0 3508.9:4595 3509.2:2356 3510.4:0 3510.8:0 3511.8:0
1256	Unknown	272	0.9433166	1.02585	1.089367	3562.3	4718.9443359375	26102.8359375	null	[M-H]-	M + 0		null	null	null	null	null	null	999	False	False	False	null	null	null	null	null	69.88249	3562:0 3562.3:5760 3562.7:3842 3566.3:0 3566.5:745 3566.7:4327
1257	Unknown	272	0.8459333	1.02585	1.164117	3646	88356.375	759960.5	null	[M-H]-	M + 0		null	null	null	null	null	null	999	False	False	False	null	null	null	null	null	1754.921	3645.9:7781 3646:95249 3647:0 3648.7:656 3651:98190
1258	Unknown	272	0.8204167	1.02585	1.1956	3676.6	87033.28125	766550.3125	null	[M-H]-	M + 0		null	null	null	null	null	null	999	False	False	False	null	null	null	null	null	1712.883	3676.6:98676 3677.5:0 3679.7:14880
1259	Unknown	272	0.8394167	1.02585	1.164117	3686.2	87439.546875	773652.625	null	[M-H]-	M + 0		null	null	null	null	null	null	999	False	False	False	null	null	null	null	null	1665.255	3686.2:97196 3686.5:31414 3687:0 3688.4:2526 3688.7:99 3691.1:13408
1260	Unknown	272	0.8394167	1.02585	1.242467	3784.8	88781.484375	725450.375	null	[M-H]-	M + 0		null	null	null	null	null	null	999	False	False	False	null	null	null	null	null	1767.797	3784.8:100631
1261	Unknown	272	0.76935	1.02585	1.1956	3833.8	90088.7734375	779152.5	null	[M-H]-	M + 0		null	null	null	null	null	null	999	False	False	False	null	null	null	null	null	1799.837	3833.8:103642 3835:69856
1262	Unknown	272	0.87145	1.02585	1.202117	3917.7	87349.9453125	775066.5	null	[M-H]-	M + 0		null	null	null	null	null	null	999	False	False	False	null	null	null	null	null	1713.438	3917.7:108728 3918:0 3918.1:4102 3919.4:9499 3921.6:3305 3922.1:0
1263	Unknown	272	0.8394167	1.02585	1.164117	4118.9	90203.578125	768319	null	[M-H]-	M + 1	isotope of 1169	null	null	null	null	null	null	999	False	False	False	null	null	null	null	null	1798.334	4118.9:102013 4121.4:3716 4122.7:89289
1264	Unknown	272	0.8394167	1.02585	1.2128	4135.4	87764.9296875	754005.625	null	[M-H]-	M + 0		null	null	null	null	null	null	999	False	False	False	null	null	null	null	null	1752.483	4135.4:93259 4135.7:7904 4137.8:0
1265	Unknown	272	0.85245	1.02585	1.164117	4235.7	84685.1484375	762693.9375	null	[M-H]-	M + 2	isotope of 1175	null	null	null	null	null	null	999	False	False	False	null	null	null	null	null	1634.454	4235.7:91869 4237.4:0 4239.3:12416 4240.7:3645
1266	Unknown	274	0.9011334	1.032367	1.127883	1716.3	91990.5390625	678177.125	null	[M-H]-	M + 0		null	null	null	null	null	null	999	False	False	False	null	null	null	null	null	1694.712	1716.3:103757 1718.6:5520
1267	Unknown	274	0.9011334	1.032367	1.452617	1874.6	89257.9375	721489.25	null	[M-H]-	M + 0	similar chromatogram in higher mz_1269; similar chromatogram in higher mz_1231; similar chromatogram in higher mz_1271; similar chromatogram in higher mz_1272; similar chromatogram in higher mz_1233; similar chromatogram in higher mz_1274; similar chromatogram in higher mz_1236; similar chromatogram in higher mz_1276; similar chromatogram in higher mz_1277; similar chromatogram in higher mz_1245;…	null	null	null	null	null	null	999	False	False	False	null	null	null	null	null	1785.159	1874.6:99174 1875.1:10649 1877.5:0
1268	Unknown	274	0.8459333	1.032367	1.127883	2023	89225.609375	721129.6875	null	[M-H]-	M + 0		null	null	null	null	null	null	999	False	False	False	null	null	null	null	null	1754.689	2023:89702 2023.3:51276 2026.5:28882
1269	Unknown	274	0.8459333	1.032367	1.1956	2186.7	87710.015625	694910.125	null	[M-H]-	M + 0	similar chromatogram in higher mz_1224; similar chromatogram in higher mz_1270	null	null	null	null	null	null	999	False	False	False	null	null	null	null	null	1747.705	2186.6:2619 2186.7:97626 2187.8:20112 2191.5:4959
1270	Unknown	274	0.5823833	1.032367	1.1956	2386.7	88539.0859375	707064.5	null	[M-H]-	M + 0		null	null	null	null	null	null	999	False	False	False	null	null	null	null	null	1770.782	2386.2:250 2386.7:100000 2388.5:32349 2391.4:100000
1271	Unknown	274	0.5823833	1.032367	1.1956	2391.4	88539.0859375	706921.4375	null	[M-H]-	M + 0		null	null	null	null	null	null	999	False	False	False	null	null	null	null	null	1770.782	2391.4:100000 2392.6:77114
1272	Unknown	274	0.87145	1.032367	1.424733	2459.3	17971.3828125	142937.640625	null	[M-H]-	M + 0		null	null	null	null	null	null	999	False	False	False	null	null	null	null	null	359.4277	2459.3:17777 2459.8:1891 2460.6:11942 2461.5:0 2462.2:8356 2462.8:754
1273	Unknown	274	0.6037334	1.032367	1.1956	2542.2	83452.0546875	698108.0625	null	[M-H]-	M + 0		null	null	null	null	null	null	999	False	False	False	null	null	null	null	null	1669.041	2542.2:95411 2543:2325 2544.2:6860
1274	Unknown	274	0.9011334	1.032367	1.452617	2576.3	41548.75390625	310427.34375	null	[M-H]-	M + 0		null	null	null	null	null	null	999	False	False	False	null	null	null	null	null	830.975	2576.3:52076 2577.7:8021
1275	Unknown	274	0.8459333	1.032367	1.149267	2614.8	88122.7734375	686792.9375	null	[M-H]-	M + 0		null	null	null	null	null	null	999	False	False	False	null	null	null	null	null	1716.627	2614.8:95323 2616:13468 2616.8:0 2617.3:14943 2617.6:38198 2618.8:0
1276	Unknown	274	0.6037334	1.032367	1.2128	2723.9	89366.5234375	692211.0625	null	[M-2H]2-	M + 0		null	null	null	null	null	null	999	False	False	False	null	null	null	null	null	1787.331	2723.9:101963 2724.4:75840 2725.2:93116 2725.8:1060 2726.5:4489 2726.9:10485
1277	Unknown	274	0.87145	1.032367	1.43125	2754.6	31453.048828125	257818.765625	null	[M-H]-	M + 0		null	null	null	null	null	null	999	False	False	False	null	null	null	null	null	629.061	2754.6:40150 2757:1880
1278	Unknown	274	0.9011334	1.032367	1.263833	2976.5	1548.36804199219	11206.009765625	null	[M-H]-	M + 0		null	null	null	null	null	null	999	False	False	False	null	null	null	null	null	30.96736	2976.2:1772 2976.5:3050 2978.6:35250
1279	Unknown	274	0.8459333	1.032367	1.1956	3022.9	85786.546875	716394.3125	null	[M-H]-	M + 0		null	null	null	null	null	null	999	False	False	False	null	null	null	null	null	1706.756	3022.9:96466 3024.6:101801
1280	Unknown	274	0.9813167	1.032367	1.09585	3077.9	5195.67333984375	24462.658203125	null	[M-H]-	M + 0		null	null	null	null	null	null	999	False	False	False	null	null	null	null	null	93.88647	3077.9:10032
1281	Unknown	274	0.8459333	1.032367	1.1956	3302.6	89040.484375	716902.8125	null	[M-H]-	M + 0		null	null	null	null	null	null	999	False	False	False	null	null	null	null	null	1776.179	3302.6:97272 3306.8:0 3306.9:2965
1282	Unknown	274	0.8014	1.032367	1.164117	3311.7	89218.25	755903.6875	null	[M-H]-	M + 0		null	null	null	null	null	null	999	False	False	False	null	null	null	null	null	1772.532	3311.7:99686 3312.7:0 3315.9:50310 3316.6:0
1283	Unknown	274	0.8394167	1.032367	1.164117	3399.4	95678.875	743562.125	null	[M-H]-	M + 0		null	null	null	null	null	null	999	False	False	False	null	null	null	null	null	1913.578	3399.4:112907 3401.2:0 3401.7:24815 3402.5:0
1284	Unknown	274	0.8779666	1.032367	1.242467	3651	91521.9765625	725287.0625	null	[M-H]-	M + 0		null	null	null	null	null	null	999	False	False	False	null	null	null	null	null	1786.503	3651:116077 3652.1:25150 3654.4:87857
1285	Unknown	274	0.8204167	1.032367	1.1956	3809.4	88850.3671875	721410.9375	null	[M-H]-	M + 0		null	null	null	null	null	null	999	False	False	False	null	null	null	null	null	1768.774	3809.4:100066 3809.9:445 3813.4:2737 3813.7:15355
1286	Unknown	274	0.90765	1.032367	1.089367	3859.9	2953.43725585938	21376.5546875	null	[M-H]-	M + 0		null	null	null	null	null	null	999	False	False	False	null	null	null	null	null	47.10692	3859.9:6502 3860.2:13051
1287	Unknown	274	0.9813167	1.032367	1.09585	3860.2	5032.7080078125	25155.03515625	null	[M-H]-	M + 0		null	null	null	null	null	null	999	False	False	False	null	null	null	null	null	66.42667	3859.9:6502 3860.2:13051
1288	Unknown	274	0.8459333	1.032367	1.142733	4198.5	6960.3193359375	29810.7109375	null	[M-H]-	M + 0		null	null	null	null	null	null	999	False	False	False	null	null	null	null	null	139.2064	4198.5:16832 4198.6:1846 4200.1:3205 4200.4:6860 4203.2:2075 4203.5:1047
1289	Unknown	280	0.9813167	1.055533	1.1956	1684.7	25542.56640625	186326.671875	null	[M-H]-	M + 0		null	null	null	null	null	null	999	False	False	False	null	null	null	null	null	435.7878	1684.7:30073 1685.6:17695 1685.8:103722 1687.5:0
1290	Unknown	280	0.85245	1.055533	1.149267	1685.8	88871.2265625	696475.375	null	[M-H]-	M + 0		null	null	null	null	null	null	999	False	False	False	null	null	null	null	null	1736.595	1685.6:17695 1685.8:103722 1687.5:0 1689.8:21118
1291	Unknown	280	0.85245	1.055533	1.1956	1775.6	90812.015625	762801.25	null	[M-H]-	M + 0		null	null	null	null	null	null	999	False	False	False	null	null	null	null	null	1758.31	1775.6:111306 1777.1:0 1777.6:6747
1292	Unknown	280	0.9498333	1.055533	1.452617	1862.7	17707.015625	134043.15625	null	[M-H]-	M + 0		null	null	null	null	null	null	999	False	False	False	null	null	null	null	null	354.1403	1862.7:20000
1293	Unknown	280	0.85245	1.055533	1.149267	1889.4	87887.359375	669712.5625	null	[M-H]-	M + 0		null	null	null	null	null	null	999	False	False	False	null	null	null	null	null	1738.51	1889.4:98731 1892.3:25484 1893.2:38764 1894.4:0
1294	Unknown	280	0.9498333	1.055533	1.202117	1895.2	28785.97265625	204351.03125	null	[M-H]-	M + 0		null	null	null	null	null	null	999	False	False	False	null	null	null	null	null	564.0932	1895.2:34616 1897.5:72
1295	Unknown	280	0.8459333	1.055533	1.164117	1996.5	93974.3671875	743839.9375	null	[M-H]-	M + 0		null	null	null	null	null	null	999	False	False	False	null	null	null	null	null	1864.368	1996.5:105529 1999.2:0 2000.1:23455
1296	Unknown	280	0.9498333	1.055533	1.127883	2011.6	19863.3125	132403.421875	null	[M-H]-	M + 0		null	null	null	null	null	null	999	False	False	False	null	null	null	null	null	300.5489	2011.1:0 2011.6:23606 2012.2:0 2012.3:6920 2012.4:0 2013.1:5308 2013.9:49535 2015.9:0
1297	Unknown	280	0.85245	1.055533	1.149267	2042.8	94322.2734375	723902.375	null	[M-H]-	M + 0		null	null	null	null	null	null	999	False	False	False	null	null	null	null	null	1848.642	2042.8:105143 2046.4:6078 2047.8:22646
1298	Unknown	280	0.6037334	1.055533	1.1956	2103.8	88591.78125	677525.5	null	[M-H]-	M + 0		null	null	null	null	null	null	999	False	False	False	null	null	null	null	null	1771.836	2103.8:100000 2105.3:2905 2105.4:2380 2107.2:987 2108.5:37297
1299	Unknown	280	0.6037334	1.055533	1.202117	2122.1	88591.78125	676903.5625	null	[M-H]-	M + 0		null	null	null	null	null	null	999	False	False	False	null	null	null	null	null	1771.836	2122.1:100000 2122.6:87 2126.3:37297
1300	Unknown	280	0.87145	1.055533	1.1956	2201.8	89106.1640625	691832.3125	null	[M-H]-	M + 0		null	null	null	null	null	null	999	False	False	False	null	null	null	null	null	1746.721	2201.8:100360 2202.8:0 2203.7:3717 2205:1738
1301	Unknown	280	0.8779666	1.055533	1.202117	2323.6	89356.28125	657545.5	null	[M-H]-	M + 0		null	null	null	null	null	null	999	False	False	False	null	null	null	null	null	1725.964	2323.6:112359 2326.8:6230
1302	Unknown	280	0.6631	1.055533	1.1956	2410.4	88275.78125	687184.3125	null	[M-H]-	M + 0		null	null	null	null	null	null	999	False	False	False	null	null	null	null	null	1765.516	2410.4:100938 2411.5:26998 2413.5:24335 2414.4:96489 2414.7:66642
1303	Unknown	280	0.87145	1.055533	1.202117	2414.4	87777.5625	669008.125	null	[M-H]-	M + 0		null	null	null	null	null	null	999	False	False	False	null	null	null	null	null	1723.865	2414.4:96489 2414.7:66642
1304	Unknown	280	0.62925	1.055533	1.1956	2470	89251.234375	685132.6875	null	[M-H]-	M + 0		null	null	null	null	null	null	999	False	False	False	null	null	null	null	null	1785.025	2470:100410 2472.5:14657
1305	Unknown	280	0.87145	1.055533	1.441933	2520.9	42454.27734375	340629.96875	null	[M-H]-	M + 0		null	null	null	null	null	null	999	False	False	False	null	null	null	null	null	849.0856	2520.6:91492 2520.9:45283 2521:24011
1306	Unknown	280	0.87145	1.055533	1.47995	2520.9	42454.27734375	340629.96875	null	[M-H]-	M + 0		null	null	null	null	null	null	999	False	False	False	null	null	null	null	null	849.0856	2520.6:91492 2520.9:45283 2521:24011
1307	Unknown	280	0.6357667	1.055533	1.202117	2604.1	91941.5234375	735029.8125	null	[M-2H]2-	M + 0		null	null	null	null	null	null	999	False	False	False	null	null	null	null	null	1838.83	2604.1:105378 2604.3:54451 2604.7:90095 2605.2:4449 2605.7:7700
1308	Unknown	280	0.87145	1.055533	1.1956	2626.5	84422.25	669786.375	null	[M-H]-	M + 0		null	null	null	null	null	null	999	False	False	False	null	null	null	null	null	1668.132	2626.5:92115 2629.5:6207
1309	Unknown	280	0.62925	1.055533	1.219317	2642	88554.578125	675264.875	null	[M-H]-	M + 0		null	null	null	null	null	null	999	False	False	False	null	null	null	null	null	1771.092	2642:100000 2642.9:11542 2643.5:17 2645:59 2645.4:34
1310	Unknown	280	0.62925	1.055533	1.219317	2675.8	88554.578125	675230.375	null	[M-H]-	M + 0		null	null	null	null	null	null	999	False	False	False	null	null	null	null	null	1771.092	2675.8:100000
1311	Unknown	280	0.62925	1.055533	1.248983	2725.2	88491.0234375	682399.25	null	[M-H]-	M + 0		null	null	null	null	null	null	999	False	False	False	null	null	null	null	null	1769.82	2725.2:97680 2725.8:1975 2726.5:1757 2726.9:11581 2729.9:21803
1312	Unknown	280	0.9433166	1.055533	1.1956	2776.9	17193.771484375	124060.4296875	null	[M-H]-	M + 2	isotope of 1585	null	null	null	null	null	null	999	False	False	False	null	null	null	null	null	332.5358	2776.9:25542
1313	Unknown	280	0.87145	1.055533	1.149267	2818	17232.630859375	133956.59375	null	[M-H]-	M + 0		null	null	null	null	null	null	999	False	False	False	null	null	null	null	null	337.3828	2818:16703 2821.9:11565 2822.1:10659
1314	Unknown	280	0.2920333	1.055533	1.772117	2914.5	88753.1015625	698684.6875	null	[M-H]-	M + 0		null	null	null	null	null	null	999	False	False	False	null	null	null	null	null	1775.062	2914.5:100000 2915.4:100000 2915.9:284
1315	Unknown	280	0.2920333	1.055533	1.772117	2915.4	88753.1015625	698684.6875	null	[M-H]-	M + 1	isotope of 1314	null	null	null	null	null	null	999	False	False	False	null	null	null	null	null	1775.062	2915.4:100000 2915.9:284
1316	Unknown	280	0.87145	1.055533	1.164117	3101.6	92095.765625	720316.1875	null	[M-H]-	M + 0		null	null	null	null	null	null	999	False	False	False	null	null	null	null	null	1786.355	3101.6:108755 3101.9:549
1317	Unknown	280	0.8459333	1.055533	1.242467	3125.2	93656.4140625	746493.875	null	[M-H]-	M + 0		null	null	null	null	null	null	999	False	False	False	null	null	null	null	null	1857.432	3125.2:108655 3127.4:0 3130:0
1318	Unknown	280	0.76935	1.055533	1.202117	3307.7	91124.96875	712017.0625	null	[M-H]-	M + 0		null	null	null	null	null	null	999	False	False	False	null	null	null	null	null	1821.279	3307.7:100091 3311.7:88531
1319	Unknown	280	0.8394167	1.055533	1.1956	3379.9	85592.671875	672606.3125	null	[M-H]-	M + 0		null	null	null	null	null	null	999	False	False	False	null	null	null	null	null	1711.02	3379.9:113647
1320	Unknown	280	0.2920333	1.055533	1.772117	3444.4	88753.1015625	698684.6875	null	[M-H]-	M + 0		null	null	null	null	null	null	999	False	False	False	null	null	null	null	null	1775.062	3444.4:100000 3444.6:1 3445.6:6 3448.1:0
1321	Unknown	280	0.8459333	1.055533	1.263833	3495.4	87844.8515625	676369.5	null	[M-H]-	M + 0		null	null	null	null	null	null	999	False	False	False	null	null	null	null	null	1751.936	3495.4:101293 3496.8:3461 3498.3:53783 3498.6:5535 3499.4:71807 3499.7:0
1322	Unknown	280	0.9813167	1.055533	1.102367	3557.5	4624.27685546875	23055.865234375	null	[M-H]-	M + 0		null	null	null	null	null	null	999	False	False	False	null	null	null	null	null	61.14874	3557.5:11943 3562:3667 3562.3:6896
1323	Unknown	280	0.8204167	1.055533	1.2128	3574.6	88862.4140625	690285.3125	null	[M-H]-	M + 0		null	null	null	null	null	null	999	False	False	False	null	null	null	null	null	1766.25	3574.6:98803 3579.2:0
1324	Unknown	280	0.8459333	1.055533	1.164117	3583.7	89836.9140625	700208.75	null	[M-H]-	M + 0		null	null	null	null	null	null	999	False	False	False	null	null	null	null	null	1776.836	3583.7:105642 3588.4:0
1325	Unknown	280	0.8204167	1.055533	1.219317	3617.1	90874.9375	754841.3125	null	[M-H]-	M + 0		null	null	null	null	null	null	999	False	False	False	null	null	null	null	null	1817.056	3617.1:98986 3619.3:0
1326	Unknown	280	0.8459333	1.055533	1.2128	3628.3	94165.890625	740572.4375	null	[M-H]-	M + 0		null	null	null	null	null	null	999	False	False	False	null	null	null	null	null	1851.803	3628.3:102025 3630.6:6421
1327	Unknown	280	0.8204167	1.055533	1.219317	3683.7	92534.0859375	776690.9375	null	[M-2H]2-	M + 0		null	null	null	null	null	null	999	False	False	False	null	null	null	null	null	1831.612	3683.7:108273 3684.1:6311 3684.2:118314 3686.2:80555 3686.5:73326 3687:3986 3688.4:0
1328	Unknown	280	0.87145	1.055533	1.1956	3684.2	94899.390625	762112.625	null	[M-2H]2-	M + 1	isotope of 1327	null	null	null	null	null	null	999	False	False	False	null	null	null	null	null	1880.147	3683.7:108273 3684.1:6311 3684.2:118314 3686.2:80555 3686.5:73326 3687:3986 3688.4:0 3688.7:0
1329	Unknown	280	0.8394167	1.055533	1.202117	3845.5	90807.890625	704917.1875	null	[M-H]-	M + 0		null	null	null	null	null	null	999	False	False	False	null	null	null	null	null	1808.686	3845.5:97104 3845.6:0 3848.7:0 3850.1:4147
1330	Unknown	280	0.87145	1.055533	1.219317	4166	87943.7734375	693347.6875	null	[M-H]-	M + 0		null	null	null	null	null	null	999	False	False	False	null	null	null	null	null	1735.646	4166:92914 4166.2:21328 4168.9:7911 4169.7:6486 4170:0
1331	Unknown	282	0.6357667	1.06205	1.164117	1564.8	88676.1640625	665791.25	null	[M-H]-	M + 0		null	null	null	null	null	null	999	False	False	False	null	null	null	null	null	1773.523	1564.8:100000 1567:74579 1568.4:18156
1332	Unknown	282	0.6357667	1.06205	1.164117	1574.1	88663.1953125	657362.4375	null	[M-H]-	M + 0	similar chromatogram in higher mz_1336; similar chromatogram in higher mz_1340; similar chromatogram in higher mz_1298; similar chromatogram in higher mz_1299; similar chromatogram in higher mz_1300; similar chromatogram in higher mz_1301; similar chromatogram in higher mz_1345; similar chromatogram in higher mz_1347; similar chromatogram in higher mz_1308; similar chromatogram in higher mz_1309;…	null	null	null	null	null	null	999	False	False	False	null	null	null	null	null	1773.264	1574.1:100000 1574.8:7 1577:0
1333	Unknown	282	0.85245	1.06205	1.142733	1607	88727.8828125	643184.25	null	[M-H]-	M + 0		null	null	null	null	null	null	999	False	False	False	null	null	null	null	null	1757.351	1607:99337 1607.1:98491
1334	Unknown	282	0.9920167	1.06205	1.1956	1631.7	23698.28125	161631	null	[M-H]-	M + 0		null	null	null	null	null	null	999	False	False	False	null	null	null	null	null	451.7818	1631.4:0 1631.5:0 1631.7:26514 1635.9:2236
1335	Unknown	282	0.9498333	1.06205	1.1956	1652.7	89261.7109375	685942.125	null	[M-H]-	M + 0		null	null	null	null	null	null	999	False	False	False	null	null	null	null	null	1752.039	1652.7:104154 1652.9:0 1654.6:8965 1655.9:0
1336	Unknown	282	0.6631	1.06205	1.1956	1726	89208.3671875	755637.875	null	[M-H]-	M + 0		null	null	null	null	null	null	999	False	False	False	null	null	null	null	null	1784.167	1725.7:0 1726:105533 1729.7:0
1337	Unknown	282	0.8394167	1.06205	1.142733	1759.4	88562.4609375	709964.25	null	[M-H]-	M + 0		null	null	null	null	null	null	999	False	False	False	null	null	null	null	null	1761.595	1759.2:4992 1759.4:91951 1760.1:1206
1338	Unknown	282	0.9813167	1.06205	1.202117	1905.2	23877.552734375	160467.4375	null	[M-H]-	M + 0		null	null	null	null	null	null	999	False	False	False	null	null	null	null	null	463.248	1905.2:27437 1905.6:1194 1909.2:0 1909.8:10642
1339	Unknown	282	0.8779666	1.06205	1.149267	1925.9	86957.296875	648033.5	null	[M-H]-	M + 0		null	null	null	null	null	null	999	False	False	False	null	null	null	null	null	1717.295	1925.9:100906 1928.6:6078 1930.9:0
1340	Unknown	282	0.62925	1.06205	1.1956	2004.9	86516.953125	675757.125	null	[M-H]-	M + 0		null	null	null	null	null	null	999	False	False	False	null	null	null	null	null	1730.339	2004.9:90638 2005.1:56234 2005.5:34087 2005.6:2643
1341	Unknown	282	0.9433166	1.06205	1.164117	2056	27814.794921875	204888.75	null	[M-H]-	M + 0		null	null	null	null	null	null	999	False	False	False	null	null	null	null	null	460.4011	2056:49936 2058.6:11879 2059.6:11350 2059.9:1084 2060.1:48618
1342	Unknown	282	0.9011334	1.06205	1.219317	2193.4	87644.78125	650804.625	null	[M-H]-	M + 0	similar chromatogram in higher mz_1348; similar chromatogram in higher mz_1350; similar chromatogram in higher mz_1352; similar chromatogram in higher mz_1355	null	null	null	null	null	null	999	False	False	False	null	null	null	null	null	1732.908	2193.4:98968 2194.9:10103
1343	Unknown	282	0.9433166	1.06205	1.149267	2215.7	32300.984375	219090.015625	null	[M-H]-	M + 0		null	null	null	null	null	null	999	False	False	False	null	null	null	null	null	562.7616	2215.7:44241 2218.4:5251 2218.7:27307 2219.1:9756
1344	Unknown	282	0.9433166	1.06205	1.102367	2519.3	6517.5234375	28365.27734375	null	[M-H]-	M + 0		null	null	null	null	null	null	999	False	False	False	null	null	null	null	null	130.3505	2519.2:65013 2519.3:7326 2520.6:101170 2520.9:41324 2521:26697
1345	Unknown	282	0.6631	1.06205	1.202117	2520.6	89944.8359375	672040.125	null	[M-2H]2-	M + 0		null	null	null	null	null	null	999	False	False	False	null	null	null	null	null	1798.897	2520.6:101170 2520.9:41324 2521:26697
1346	Unknown	282	0.8779666	1.06205	1.441933	2575	43583.609375	317188.34375	null	[M-2H]2-	M + 1	isotope of 1235	null	null	null	null	null	null	999	False	False	False	null	null	null	null	null	871.6722	2575:49272 2576.3:33084 2577.7:18036
1347	Unknown	282	0.62925	1.06205	1.242467	2586	83728.6875	709864.625	null	[M-H]-	M + 0		null	null	null	null	null	null	999	False	False	False	null	null	null	null	null	1674.574	2585.9:109526 2586:92042 2588.4:0
1348	Unknown	282	0.90765	1.06205	1.2128	2598.5	22397.091796875	176341.9375	null	[M-H]-	M + 0		null	null	null	null	null	null	999	False	False	False	null	null	null	null	null	429.4253	2598.5:24357 2602.9:0 2603.3:9820
1349	Unknown	282	0.90765	1.06205	1.202117	2604.7	87066.203125	654243.625	null	[M-2H]2-	M + 1	isotope of 1307	null	null	null	null	null	null	999	False	False	False	null	null	null	null	null	1680.43	2604.3:61257 2604.7:105728 2605.2:7137 2605.7:25545
1350	Unknown	282	0.87145	1.06205	1.48645	2668.2	22138.64453125	166095.28125	null	[M-H]-	M + 0		null	null	null	null	null	null	999	False	False	False	null	null	null	null	null	442.7729	2668.2:25000 2670.4:118
1351	Unknown	282	0.62925	1.06205	1.263833	2714.5	89804.0390625	670491.6875	null	[M-H]-	M + 0		null	null	null	null	null	null	999	False	False	False	null	null	null	null	null	1796.081	2714.5:100066 2716.1:3803 2717.2:24910
1352	Unknown	282	0.87145	1.06205	1.48645	2717.2	22063.416015625	173080.515625	null	[M-H]-	M + 0		null	null	null	null	null	null	999	False	False	False	null	null	null	null	null	441.2683	2717.2:24910 2720.1:1863 2721.1:47567
1353	Unknown	282	0.6904333	1.06205	1.219317	2724.4	89145.6484375	653616.0625	null	[M-2H]2-	M + 1	isotope of 1276	null	null	null	null	null	null	999	False	False	False	null	null	null	null	null	1782.913	2723.9:84985 2724.4:102539 2725.2:97198 2725.8:1868 2726.5:1137 2726.9:21005
1354	Unknown	282	0.62925	1.06205	1.263833	2740.9	85939.9609375	647069.8125	null	[M-H]-	M + 0		null	null	null	null	null	null	999	False	False	False	null	null	null	null	null	1718.799	2740.9:94510 2741.1:50905 2742.3:8945 2743.3:996 2744.2:0 2744.3:3593
1355	Unknown	282	0.85245	1.06205	1.47995	2741.1	44412.92578125	339692.96875	null	[M-H]-	M + 0		null	null	null	null	null	null	999	False	False	False	null	null	null	null	null	888.2585	2740.9:94510 2741.1:50905 2742.3:8945 2743.3:996 2744.2:0 2744.3:3593
1356	Unknown	282	0.33005	1.06205	1.772117	2922.5	88753.1015625	676568.375	null	[M-H]-	M + 0		null	null	null	null	null	null	999	False	False	False	null	null	null	null	null	1775.062	2922.5:100000 2925.4:5052 2926.7:0
1357	Unknown	282	0.87145	1.06205	1.248983	2994.9	88929.8515625	696834.9375	null	[M-H]-	M + 0		null	null	null	null	null	null	999	False	False	False	null	null	null	null	null	1759.55	2994.9:99334 2995.3:0 2996.4:0 2998.2:31971 2999.6:2414
1358	Unknown	282	0.33005	1.06205	1.772117	3194.5	88753.1015625	676568.375	null	[M-H]-	M + 0		null	null	null	null	null	null	999	False	False	False	null	null	null	null	null	1775.062	3194.5:100000 3195:0 3199.3:100000
1359	Unknown	282	0.33005	1.06205	1.772117	3199.3	88753.1015625	676568.375	null	[M-H]-	M + 0		null	null	null	null	null	null	999	False	False	False	null	null	null	null	null	1775.062	3199.3:100000 3201.5:0 3202.5:52743 3203.7:6 3204:24 3204.1:6
1360	Unknown	282	1.02585	1.06205	1.219317	3333.9	4711.796875	23474.20703125	null	[M-H]-	M + 0		null	null	null	null	null	null	999	False	False	False	null	null	null	null	null	94.23594	3333.9:13370 3334.5:0 3336.4:0 3336.6:2266
1361	Unknown	282	0.87145	1.06205	1.219317	3364.9	92650.09375	675968.1875	null	[M-H]-	M + 0		null	null	null	null	null	null	999	False	False	False	null	null	null	null	null	1839.666	3364.9:112001 3366.4:0 3369.4:9984
1362	Unknown	282	0.33005	1.06205	1.772117	3470.3	88753.1015625	676568.375	null	[M-H]-	M + 0		null	null	null	null	null	null	999	False	False	False	null	null	null	null	null	1775.062	3470.3:100000 3471.2:284 3472.5:0 3475.3:825
1363	Unknown	282	0.33005	1.06205	1.772117	3485.3	88753.1015625	676568.375	null	[M-H]-	M + 0		null	null	null	null	null	null	999	False	False	False	null	null	null	null	null	1775.062	3485.3:100000 3485.6:52743
1364	Unknown	282	0.33005	1.06205	1.772117	3711.3	88753.1015625	676568.375	null	[M-H]-	M + 0		null	null	null	null	null	null	999	False	False	False	null	null	null	null	null	1775.062	3711.3:100000 3711.8:5052 3715.1:0
1365	Unknown	282	0.85245	1.06205	1.2128	3941	91224.1953125	695326.4375	null	[M-H]-	M + 0		null	null	null	null	null	null	999	False	False	False	null	null	null	null	null	1771.027	3941:109961 3941.2:7682
1366	Unknown	282	0.9011334	1.06205	1.219317	3974.1	88405.03125	658458.625	null	[M-H]-	M + 0		null	null	null	null	null	null	999	False	False	False	null	null	null	null	null	1751.64	3974.1:93244 3978:8256
1367	Unknown	282	0.8459333	1.06205	1.219317	4088.1	89549.8828125	667293	null	[M-H]-	M + 0		null	null	null	null	null	null	999	False	False	False	null	null	null	null	null	1777.38	4087.7:21366 4088.1:101075 4089.1:88078 4089.9:2092 4090.1:0
1368	Unknown	289	1.02585	1.089367	1.452617	1589.5	22254.212890625	133884.765625	null	[M-H]-	M + 0		null	null	null	null	null	null	999	False	False	False	null	null	null	null	null	445.0843	1589.5:25019
1369	Unknown	289	0.9920167	1.089367	1.248983	1607.1	86917.3515625	614670.3125	null	[M-H]-	M + 0		null	null	null	null	null	null	999	False	False	False	null	null	null	null	null	1737.511	1607:97676 1607.1:97332
1370	Unknown	289	0.90765	1.089367	1.1956	1739.5	92319.1953125	660628.25	null	[M-H]-	M + 0		null	null	null	null	null	null	999	False	False	False	null	null	null	null	null	1798.292	1739.5:109459 1741.4:0 1742.8:14876
1371	Unknown	289	0.90765	1.089367	1.164117	1752.5	93005.140625	647324.875	null	[M-H]-	M + 0		null	null	null	null	null	null	999	False	False	False	null	null	null	null	null	1809.404	1752.3:0 1752.5:108895 1753.2:0 1753.9:0 1754.2:21110 1754.5:30508 1754.6:0 1756.9:0
1372	Unknown	289	0.9011334	1.089367	1.1956	1774.3	86908.5078125	653709.9375	null	[M-H]-	M + 0		null	null	null	null	null	null	999	False	False	False	null	null	null	null	null	1718.818	1774.1:13470 1774.3:100975 1775.6:75872 1777.6:0
1373	Unknown	289	0.9920167	1.089367	1.242467	1892.3	28937.958984375	206238.796875	null	[M-H]-	M + 0		null	null	null	null	null	null	999	False	False	False	null	null	null	null	null	562.3073	1892.3:32695 1893.2:13147 1894.4:198 1895.2:28640
1374	Unknown	289	0.9920167	1.089367	1.1956	1962	18956.71484375	131425.90625	null	[M-2H]2-	M + 0		null	null	null	null	null	null	999	False	False	False	null	null	null	null	null	336.2183	1962:24771 1962.5:14597 1964:40358 1964.2:28155
1375	Unknown	289	0.9433166	1.089367	1.202117	2074.8	84442.0546875	637827.5625	null	[M-H]-	M + 0		null	null	null	null	null	null	999	False	False	False	null	null	null	null	null	1656.617	2074.8:101988 2076.2:14857 2077.6:35816 2078.3:15766 2079.2:0
1376	Unknown	289	0.85245	1.089367	1.219317	2227.7	89973.0546875	657733.375	null	[M-H]-	M + 0		null	null	null	null	null	null	999	False	False	False	null	null	null	null	null	1785.622	2227.7:98043 2228.5:46525 2229.6:0 2230.1:9565
1377	Unknown	289	0.9433166	1.089367	1.202117	2259.3	39929.234375	314812.0625	null	[M-H]-	M + 0		null	null	null	null	null	null	999	False	False	False	null	null	null	null	null	769.22	2259.3:45077 2260:6119 2263.4:13045
1378	Unknown	289	0.8779666	1.089367	1.2128	2268	92040.7421875	644190.75	null	[M-H]-	M + 0		null	null	null	null	null	null	999	False	False	False	null	null	null	null	null	1821.447	2268:96103
1379	Unknown	289	0.9433166	1.089367	1.2128	2302.5	86586.078125	613488.375	null	[M-H]-	M + 0		null	null	null	null	null	null	999	False	False	False	null	null	null	null	null	1679.192	2302.5:101054 2306.5:79996
1380	Unknown	289	0.76935	1.089367	1.219317	2373.8	88539.0859375	642330.875	null	[M-H]-	M + 0		null	null	null	null	null	null	999	False	False	False	null	null	null	null	null	1770.782	2373.8:100000 2373.9:38557 2376.3:3974 2378.7:6379
1381	Unknown	289	0.6904333	1.089367	1.2128	2428.8	89165.734375	649399.875	null	[M-H]-	M + 0		null	null	null	null	null	null	999	False	False	False	null	null	null	null	null	1783.315	2428.4:1609 2428.8:102155 2433.7:3334
1382	Unknown	289	0.6631	1.089367	1.219317	2457	87945.6328125	651034.4375	null	[M-H]-	M + 0		null	null	null	null	null	null	999	False	False	False	null	null	null	null	null	1758.913	2457:97690 2458.7:956 2459.3:12158 2460.6:2835 2460.8:9426 2461.5:1192
1383	Unknown	289	0.9011334	1.089367	1.2128	2480.8	87115.390625	648309.0625	null	[M-H]-	M + 0		null	null	null	null	null	null	999	False	False	False	null	null	null	null	null	1723.479	2480.8:96942 2483.2:13332 2485.5:15748 2485.7:64298 2485.8:0
1384	Unknown	289	0.90765	1.089367	1.219317	2585.9	92954.0546875	646459.4375	null	[M-H]-	M + 0		null	null	null	null	null	null	999	False	False	False	null	null	null	null	null	1792.681	2585.9:96429 2586:77533
1385	Unknown	289	0.8779666	1.089367	1.5393	2652.7	29518.193359375	214586.203125	null	[M-H]-	M + 0		null	null	null	null	null	null	999	False	False	False	null	null	null	null	null	590.3639	2652.7:33333 2654.5:12504 2656.7:22348
1386	Unknown	289	0.6631	1.089367	1.219317	2682.5	88905.890625	639538.875	null	[M-H]-	M + 0		null	null	null	null	null	null	999	False	False	False	null	null	null	null	null	1778.118	2682.5:101915 2684.2:3132 2684.3:475 2684.7:957 2685.6:39771
1387	Unknown	289	0.87145	1.089367	1.5393	2693.8	42908.0234375	325963.96875	null	[M-H]-	M + 0		null	null	null	null	null	null	999	False	False	False	null	null	null	null	null	858.1605	2693.8:51800 2694.6:93220 2697.1:1502
1388	Unknown	289	0.90765	1.089367	1.513783	2726.9	17464.904296875	134185.984375	null	[M-H]-	M + 0		null	null	null	null	null	null	999	False	False	False	null	null	null	null	null	349.2981	2726.5:0 2726.9:18666 2729.9:58284
1389	Unknown	289	0.9433166	1.089367	1.532783	2770.1	16171.5625	136425.4375	null	[M-H]-	M + 0		null	null	null	null	null	null	999	False	False	False	null	null	null	null	null	323.4312	2770.1:17082 2774.7:7418
1390	Unknown	289	0.8779666	1.089367	1.242467	2957.4	90320.2421875	661501.9375	null	[M-H]-	M + 0		null	null	null	null	null	null	999	False	False	False	null	null	null	null	null	1788.143	2957.4:103327 2959.1:2340 2960.3:54426 2961:88638
1391	Unknown	289	0.90765	1.089367	1.219317	3057.1	92565.6640625	662096.0625	null	[M-H]-	M + 0		null	null	null	null	null	null	999	False	False	False	null	null	null	null	null	1824.556	3056.9:19686 3057.1:105584 3058.2:93461 3061.9:0
1392	Unknown	289	0.8779666	1.089367	1.164117	3223	1821.10009765625	11589.0068359375	null	[M-H]-	M + 0		null	null	null	null	null	null	999	False	False	False	null	null	null	null	null	36.422	3223:1335 3223.1:3831 3223.2:2572 3224:11993 3224.5:0 3226.3:34414
1393	Unknown	289	0.8204167	1.089367	1.263833	3259.6	88450.6796875	662116.8125	null	[M-H]-	M + 0		null	null	null	null	null	null	999	False	False	False	null	null	null	null	null	1762.834	3259.6:102259 3261.2:617
1394	Unknown	289	0.8459333	1.089367	1.248983	3355	91125.4453125	683469.8125	null	[M-H]-	M + 0		null	null	null	null	null	null	999	False	False	False	null	null	null	null	null	1788.077	3355:101396
1395	Unknown	289	0.87145	1.089367	1.219317	3568.1	88377.0625	686636.5	null	[M-H]-	M + 0		null	null	null	null	null	null	999	False	False	False	null	null	null	null	null	1764.84	3568.1:98416 3568.2:0
1396	Unknown	289	0.9920167	1.089367	1.27035	3579.2	4045.32983398438	20305.236328125	null	[M-H]-	M + 0		null	null	null	null	null	null	999	False	False	False	null	null	null	null	null	80.90659	3579.2:7215 3580.5:9184 3580.6:2384 3582.1:2206 3583.7:67668
1397	Unknown	289	0.87145	1.089367	1.127883	3704.2	10524.244140625	46127.21484375	null	[M-H]-	M + 0		null	null	null	null	null	null	999	False	False	False	null	null	null	null	null	210.4849	3704.2:23494 3704.5:0 3708.8:77842
1398	Unknown	289	0.9011334	1.089367	1.263833	3854.2	89604.4609375	685033	null	[M-H]-	M + 0		null	null	null	null	null	null	999	False	False	False	null	null	null	null	null	1781.054	3854.2:100212 3854.5:5581 3856.1:0 3857.8:0
1399	Unknown	289	0.8204167	1.089367	1.149267	3892.4	4279.564453125	31544.982421875	null	[M-H]-	M + 0		null	null	null	null	null	null	999	False	False	False	null	null	null	null	null	85.59129	3892.4:9099 3894.4:23329 3897.2:0
1400	Unknown	289	0.3365667	1.089367	1.772117	4017.8	88753.1015625	655147.875	null	[M-H]-	M + 0		null	null	null	null	null	null	999	False	False	False	null	null	null	null	null	1775.062	4017.8:100000 4018.6:24 4019.3:34431 4019.7:100000 4020.7:0
1401	Unknown	289	0.9433166	1.089367	1.248983	4211.1	86333.4921875	604094.3125	null	[M-H]-	M + 0		null	null	null	null	null	null	999	False	False	False	null	null	null	null	null	1719.913	4211.1:99405 4213.8:2805
1402	Unknown	289	0.8779666	1.089367	1.202117	4225.9	94802.640625	705027.1875	null	[M-H]-	M + 0		null	null	null	null	null	null	999	False	False	False	null	null	null	null	null	1816.954	4225.9:93213 4227.9:20018 4228.4:6635
1403	Unknown	291	0.6631	1.09585	1.202117	1567	88676.1640625	644097.0625	null	[M-H]-	M + 0		null	null	null	null	null	null	999	False	False	False	null	null	null	null	null	1773.523	1567:100000 1568.4:5771 1571:0 1572:0
1404	Unknown	291	1.032367	1.09585	1.43125	1671.3	28476.458984375	204514.453125	null	[M-H]-	M + 0		null	null	null	null	null	null	999	False	False	False	null	null	null	null	null	569.5292	1671:29691 1671.2:11179 1671.3:28524 1675.4:0 1676.3:0
1405	Unknown	291	1.032367	1.09585	1.27035	1677.1	31236.224609375	208074.484375	null	[M-2H]2-	M + 1	isotope of 1491	null	null	null	null	null	null	999	False	False	False	null	null	null	null	null	606.8427	1676.6:77326 1677.1:39659
1406	Unknown	291	0.9011334	1.09585	1.1956	1814.3	92070.078125	697886.375	null	[M-H]-	M + 0		null	null	null	null	null	null	999	False	False	False	null	null	null	null	null	1802.024	1814.3:103654 1815.2:810 1815.4:104599 1815.9:90907
1407	Unknown	291	0.6631	1.09585	1.2128	1853.1	88515.2421875	626438.6875	null	[M-H]-	M + 0		null	null	null	null	null	null	999	False	False	False	null	null	null	null	null	1770.305	1853.1:100000 1853.5:10098
1408	Unknown	291	0.9920167	1.09585	1.2128	1978	86161.5	602703.3125	null	[M-H]-	M + 0		null	null	null	null	null	null	999	False	False	False	null	null	null	null	null	1592.555	1978:99255 1978.3:77842 1980.7:3057 1981.4:0
1409	Unknown	291	0.9920167	1.09585	1.376067	2000.1	23431.642578125	156674.25	null	[M-H]-	M + 0		null	null	null	null	null	null	999	False	False	False	null	null	null	null	null	468.6329	2000.1:26664 2002.2:0 2004.1:0 2004.9:79487
1410	Unknown	291	0.90765	1.09585	1.1956	2023.3	88947.84375	638515.0625	null	[M-H]-	M + 0		null	null	null	null	null	null	999	False	False	False	null	null	null	null	null	1771.829	2023:30655 2023.3:105867 2025.8:0 2026.5:5967
1411	Unknown	291	0.90765	1.09585	1.1956	2066.1	93134.7421875	653186.125	null	[M-H]-	M + 0		null	null	null	null	null	null	999	False	False	False	null	null	null	null	null	1816.223	2066.1:113856 2067.4:67093 2069.3:42115
1412	Unknown	291	0.9011334	1.09585	1.1956	2071.2	88157.5625	619439.3125	null	[M-H]-	M + 0		null	null	null	null	null	null	999	False	False	False	null	null	null	null	null	1743.975	2071.2:114739 2073.3:11626 2074.8:70994
1413	Unknown	291	0.6631	1.09585	1.219317	2101.8	88591.78125	617928.1875	null	[M-H]-	M + 0		null	null	null	null	null	null	999	False	False	False	null	null	null	null	null	1771.836	2101.8:100000 2103.8:68397 2105.3:173 2105.4:15582
1414	Unknown	291	0.62925	1.09585	1.242467	2129.3	88591.78125	620908.0625	null	[M-H]-	M + 0		null	null	null	null	null	null	999	False	False	False	null	null	null	null	null	1771.836	2129.3:100000 2130.1:6 2133.4:197 2134.2:0
1415	Unknown	291	0.9433166	1.09585	1.219317	2283.1	90457.0859375	633503.375	null	[M-H]-	M + 0		null	null	null	null	null	null	999	False	False	False	null	null	null	null	null	1720.514	2283.1:105864 2283.3:4378 2287.2:6235
1416	Unknown	291	0.73315	1.09585	1.219317	2306.5	87146.296875	638605.8125	null	[M-H]-	M + 0	similar chromatogram in higher mz_1384	null	null	null	null	null	null	999	False	False	False	null	null	null	null	null	1742.926	2306.5:106733 2308.2:20962
1417	Unknown	291	0.9498333	1.09585	1.2128	2331	86018.3515625	612962.4375	null	[M-H]-	M + 0		null	null	null	null	null	null	999	False	False	False	null	null	null	null	null	1519.734	2331:94265
1418	Unknown	291	0.9433166	1.09585	1.219317	2443.3	20566.59765625	144327.015625	null	[M-H]-	M + 0		null	null	null	null	null	null	999	False	False	False	null	null	null	null	null	393.4551	2443.3:22527 2443.6:25839 2443.8:113 2444:46506 2444.5:1018
1419	Unknown	291	0.9433166	1.09585	1.48645	2443.6	21660.72265625	150951.921875	null	[M-2H]2-	M + 0		null	null	null	null	null	null	999	False	False	False	null	null	null	null	null	433.2145	2443.3:22527 2443.6:25839 2443.8:113 2444:46506 2444.5:1018
1420	Unknown	291	0.9011334	1.09585	1.5393	2634.3	88554.578125	625475.875	null	[M-H]-	M + 0		null	null	null	null	null	null	999	False	False	False	null	null	null	null	null	1771.092	2634.3:100000 2635.5:6088 2635.9:34 2639.3:216
1421	Unknown	291	0.6904333	1.09585	1.248983	2694.6	88245.875	633196.4375	null	[M-H]-	M + 0		null	null	null	null	null	null	999	False	False	False	null	null	null	null	null	1764.917	2694.6:95862 2697.1:3459 2699.3:1332
1422	Unknown	291	0.9433166	1.09585	1.48645	2833.6	81974.3203125	623516.1875	null	[M-H]-	M + 0		null	null	null	null	null	null	999	False	False	False	null	null	null	null	null	1639.486	2833.6:98921 2835.3:28627 2835.8:21900
1423	Unknown	291	0.90765	1.09585	1.513783	2873.5	90369.90625	636481	null	[M-H]-	M + 0		null	null	null	null	null	null	999	False	False	False	null	null	null	null	null	1807.398	2873.5:96559
1424	Unknown	291	0.90765	1.09585	1.248983	3168.8	90656.890625	662670.8125	null	[M-H]-	M + 0		null	null	null	null	null	null	999	False	False	False	null	null	null	null	null	1749.413	3168.8:113000 3170.1:0 3172.5:0 3173.2:0 3173.3:0 3173.6:825
1425	Unknown	291	0.51885	1.09585	1.568983	3184.6	88753.1015625	636126.0625	null	[M-H]-	M + 0		null	null	null	null	null	null	999	False	False	False	null	null	null	null	null	1775.062	3184.6:100000 3185.8:0 3186.4:1 3188.1:284
1426	Unknown	291	0.33005	1.09585	1.79945	3209.1	88753.1015625	636126.0625	null	[M-H]-	M + 0		null	null	null	null	null	null	999	False	False	False	null	null	null	null	null	1775.062	3209.1:100000 3210:88 3213.6:2153
1427	Unknown	291	0.9920167	1.09585	1.281033	3249.7	2380.5263671875	13642.9423828125	null	[M-H]-	M + 0		null	null	null	null	null	null	999	False	False	False	null	null	null	null	null	47.61053	3249.7:3795 3250.9:439 3251.1:0
1428	Unknown	291	0.33005	1.09585	1.79945	3477.2	88753.1015625	636126.0625	null	[M-H]-	M + 0		null	null	null	null	null	null	999	False	False	False	null	null	null	null	null	1775.062	3477.2:100000 3478.7:284
1429	Unknown	291	0.87145	1.09585	1.248983	3498.3	87462.046875	614386.1875	null	[M-H]-	M + 0		null	null	null	null	null	null	999	False	False	False	null	null	null	null	null	1742.471	3498.3:99205 3498.6:29880 3499.4:20784 3499.7:0 3500.8:0
1430	Unknown	291	0.87145	1.09585	1.127883	3556.8	3423.77099609375	16742.142578125	null	[M-H]-	M + 0		null	null	null	null	null	null	999	False	False	False	null	null	null	null	null	68.47542	3556.8:6273 3557.5:3737
1431	Unknown	291	0.9433166	1.09585	1.219317	3686.5	93805.2578125	680766.4375	null	[M-H]-	M + 0		null	null	null	null	null	null	999	False	False	False	null	null	null	null	null	1836.901	3686.2:19703 3686.5:101098 3687:4025 3688.4:12057 3688.7:0
1432	Unknown	291	0.33005	1.09585	1.79945	3728.2	88753.1015625	636126.0625	null	[M-H]-	M + 0		null	null	null	null	null	null	999	False	False	False	null	null	null	null	null	1775.062	3728.2:100000
1433	Unknown	291	0.9433166	1.09585	1.312533	3801.9	88663.0703125	625024.1875	null	[M-H]-	M + 0		null	null	null	null	null	null	999	False	False	False	null	null	null	null	null	1759.946	3801.8:1058 3801.9:103046 3803.3:0 3803.8:0
1434	Unknown	291	0.9433166	1.09585	1.263833	3815.2	85762.5	616381.9375	null	[M-H]-	M + 0		null	null	null	null	null	null	999	False	False	False	null	null	null	null	null	1692.802	3815:252 3815.2:94529
1435	Unknown	291	0.90765	1.09585	1.248983	3825.6	89343.265625	637863.875	null	[M-H]-	M + 0		null	null	null	null	null	null	999	False	False	False	null	null	null	null	null	1768.159	3825.6:103759 3826.6:0 3829.7:1321
1436	Unknown	291	1.02585	1.09585	1.312533	3870.2	5977.4619140625	28829.181640625	null	[M-H]-	M + 0		null	null	null	null	null	null	999	False	False	False	null	null	null	null	null	119.5492	3870.2:13474 3872.4:2691 3874.3:0
1437	Unknown	291	0.33005	1.09585	1.79945	4019.7	88753.1015625	636126.0625	null	[M-H]-	M + 0		null	null	null	null	null	null	999	False	False	False	null	null	null	null	null	1775.062	4019.3:52743 4019.7:100000 4020.7:0
1438	Unknown	291	0.87145	1.09585	1.27035	4061.8	88629.109375	642484.375	null	[M-H]-	M + 0		null	null	null	null	null	null	999	False	False	False	null	null	null	null	null	1768.121	4061.8:97647 4065.3:1590
1439	Unknown	291	0.85245	1.09585	1.312533	4089.1	90326.578125	655880.125	null	[M-H]-	M + 1	isotope of 1367	null	null	null	null	null	null	999	False	False	False	null	null	null	null	null	1802.375	4089.1:101195 4089.9:9387 4090.1:9248 4093:4683
1440	Unknown	291	1.032367	1.09585	1.142733	4090.1	3254.96069335938	13191.3466796875	null	[M-H]-	M + 2	isotope of 1367	null	null	null	null	null	null	999	False	False	False	null	null	null	null	null	57.47699	4089.9:9387 4090.1:9248 4093:4683
1441	Unknown	291	0.85245	1.09585	1.27035	4100.8	90569.5546875	653519.9375	null	[M-H]-	M + 0		null	null	null	null	null	null	999	False	False	False	null	null	null	null	null	1809.794	4100.8:104345 4105.7:6038
1442	Unknown	291	0.90765	1.09585	1.2128	4185.8	83913.890625	661571.9375	null	[M-H]-	M + 0		null	null	null	null	null	null	999	False	False	False	null	null	null	null	null	1624.88	4185.7:14526 4185.8:90521
1443	Unknown	291	0.8204167	1.09585	1.142733	4233.7	8847.251953125	70017.4140625	null	[M-H]-	M + 0	adduct linked to 1458_[M-H]2-	null	null	null	null	null	null	999	False	False	False	null	null	null	null	null	176.945	4233.7:19350 4233.8:1752 4234.1:0 4234.2:91017 4234.7:4318 4235.7:22676 4237.4:0
1444	Unknown	293	1.055533	1.102367	1.452617	1581.5	22254.212890625	127753.2890625	null	[M-H]-	M + 0		null	null	null	null	null	null	999	False	False	False	null	null	null	null	null	445.0843	1581.5:25019 1581.8:14410 1581.9:24743 1583.8:2395
1445	Unknown	293	0.90765	1.102367	1.2128	1618.6	88362.828125	630909.0625	null	[M-H]-	M + 0		null	null	null	null	null	null	999	False	False	False	null	null	null	null	null	1761.112	1618.6:99263
1446	Unknown	293	0.9433166	1.102367	1.219317	1648.3	88583.71875	620016.875	null	[M-H]-	M + 0		null	null	null	null	null	null	999	False	False	False	null	null	null	null	null	1757.915	1648.3:97900 1652.7:56099 1652.9:0
1447	Unknown	293	1.02585	1.102367	1.248983	1666.3	46457.05859375	300731.90625	null	[M-H]-	M + 0		null	null	null	null	null	null	999	False	False	False	null	null	null	null	null	919.8647	1666.3:56038 1669.7:96118 1671:25807 1671.2:3506 1671.3:35970
1448	Unknown	293	0.9433166	1.102367	1.2128	1669.7	87153.953125	632985.75	null	[M-H]-	M + 0		null	null	null	null	null	null	999	False	False	False	null	null	null	null	null	1716.95	1669.7:96118 1671:25807 1671.2:3506 1671.3:35970
1449	Unknown	293	1.055533	1.102367	1.219317	1685.6	24756.666015625	139526.828125	null	[M-H]-	M + 0		null	null	null	null	null	null	999	False	False	False	null	null	null	null	null	484.023	1685.6:29919 1685.8:25320 1687.5:0 1689.8:13413
1450	Unknown	293	0.90765	1.102367	1.2128	1780.9	92354.5703125	661938.5	null	[M-H]-	M + 0		null	null	null	null	null	null	999	False	False	False	null	null	null	null	null	1775.181	1780.9:102875 1781.6:9097
1451	Unknown	293	0.9498333	1.102367	1.219317	1815.4	92603.421875	681896.75	null	[M-2H]2-	M + 0		null	null	null	null	null	null	999	False	False	False	null	null	null	null	null	1701.935	1815.2:13816 1815.4:91647 1815.9:114239
1452	Unknown	293	0.9813167	1.102367	1.219317	1815.9	87679.125	627806.5625	null	[M-2H]2-	M + 1	isotope of 1451	null	null	null	null	null	null	999	False	False	False	null	null	null	null	null	1619.366	1815.9:114239 1820.8:0
1453	Unknown	293	0.9985333	1.102367	1.48645	1839.2	44261.21484375	307410.5625	null	[M-H]-	M + 0		null	null	null	null	null	null	999	False	False	False	null	null	null	null	null	885.2243	1839.2:50000 1839.3:12543 1841.1:2748 1843.1:5572 1843.5:0
1454	Unknown	293	0.90765	1.102367	1.219317	2013.9	90125.4765625	621616.625	null	[M-H]-	M + 0	similar chromatogram in higher mz_1456; similar chromatogram in higher mz_1457; similar chromatogram in higher mz_1460; similar chromatogram in higher mz_1461; similar chromatogram in higher mz_1462; similar chromatogram in higher mz_1463; similar chromatogram in higher mz_1464; similar chromatogram in higher mz_1466; similar chromatogram in higher mz_1416; similar chromatogram in higher mz_1470;…	null	null	null	null	null	null	999	False	False	False	null	null	null	null	null	1769.365	2013.9:99968 2015.9:0 2017.2:2437
1455	Unknown	293	0.9920167	1.102367	1.248983	2047.8	33760.5078125	274239.71875	null	[M-H]-	M + 0		null	null	null	null	null	null	999	False	False	False	null	null	null	null	null	644.1964	2047.8:39356 2047.9:28127 2048.6:4064 2050.9:0
1456	Unknown	293	0.6631	1.102367	1.242467	2097	88591.796875	612621.625	null	[M-H]-	M + 0		null	null	null	null	null	null	999	False	False	False	null	null	null	null	null	1771.836	2097:100000 2101.8:98021
1457	Unknown	293	0.6631	1.102367	1.242467	2108.5	88591.78125	610273.4375	null	[M-H]-	M + 0		null	null	null	null	null	null	999	False	False	False	null	null	null	null	null	1771.836	2108.5:100000 2109.4:12014 2110:28788
1458	Unknown	293	0.9813167	1.102367	1.48645	2116.7	29530.609375	203832.484375	null	[M-H]2-	M + 0	adduct linked to 1443_[M-H]-	null	null	null	null	null	null	999	False	False	False	null	null	null	null	null	590.6122	2116.7:33333 2117.1:100000 2119:2023 2119.2:12014 2119.4:3157 2120.3:100000
1459	Unknown	293	0.6631	1.102367	1.242467	2117.1	88591.78125	609490.6875	null	[M-H]2-	M + 1	isotope of 1458	null	null	null	null	null	null	999	False	False	False	null	null	null	null	null	1771.836	2116.7:33333 2117.1:100000 2119:2023 2119.2:12014 2119.4:3157 2120.3:100000 2122.1:48690
1460	Unknown	293	0.6631	1.102367	1.248983	2120.3	88591.78125	610106.375	null	[M-H]-	M + 0		null	null	null	null	null	null	999	False	False	False	null	null	null	null	null	1771.836	2120.3:100000 2122.1:48690 2122.6:0
1461	Unknown	293	0.6631	1.102367	1.248983	2126.3	88591.78125	610106.375	null	[M-H]-	M + 0		null	null	null	null	null	null	999	False	False	False	null	null	null	null	null	1771.836	2126.3:100000 2128.7:12014 2129.3:98021 2130.1:2
1462	Unknown	293	0.9813167	1.102367	1.48645	2148	88110.9765625	608603.4375	null	[M-H]-	M + 0		null	null	null	null	null	null	999	False	False	False	null	null	null	null	null	1762.219	2148:99290 2152.6:1901 2153:345
1463	Unknown	293	0.9813167	1.102367	1.452617	2174.9	21940.2734375	155103.78125	null	[M-H]-	M + 0		null	null	null	null	null	null	999	False	False	False	null	null	null	null	null	438.8055	2174.9:24549 2176.5:10693 2179.6:100751
1464	Unknown	293	0.6904333	1.102367	1.248983	2179.6	88624.078125	625733.8125	null	[M-H]-	M + 0		null	null	null	null	null	null	999	False	False	False	null	null	null	null	null	1772.482	2179.6:100751 2180.2:5432 2183.6:74728
1465	Unknown	293	0.9920167	1.102367	1.441933	2218.7	27834.275390625	216677.203125	null	[M-2H]2-	M + 0		null	null	null	null	null	null	999	False	False	False	null	null	null	null	null	556.6855	2218.4:18923 2218.7:31665 2219.1:32512 2222.3:26511
1466	Unknown	293	0.6904333	1.102367	1.248983	2225.6	92632.734375	651918.625	null	[M-2H]2-	M + 0		null	null	null	null	null	null	999	False	False	False	null	null	null	null	null	1852.655	2225.4:9586 2225.6:102695 2226.1:28951 2227.7:89274 2228.5:15073 2229.6:4360 2230.1:18121
1467	Unknown	293	0.9813167	1.102367	1.2128	2226.1	22453.0546875	134025.21875	null	[M-2H]2-	M + 1	isotope of 1466	null	null	null	null	null	null	999	False	False	False	null	null	null	null	null	424.4883	2226.1:28951 2227.7:89274 2228.5:15073 2229.6:4360 2230.1:18121
1468	Unknown	293	0.6904333	1.102367	1.242467	2295	88162.1328125	672829.9375	null	[M-H]-	M + 0		null	null	null	null	null	null	999	False	False	False	null	null	null	null	null	1763.243	2294.7:2120 2295:107743 2298.4:83521
1469	Unknown	293	0.9498333	1.102367	1.5393	2361	88539.0859375	607637.9375	null	[M-H]-	M + 1	isotope of 1542	null	null	null	null	null	null	999	False	False	False	null	null	null	null	null	1770.782	2361:100000 2365.2:77114
1470	Unknown	293	0.9498333	1.102367	1.5393	2373.9	44269.54296875	304132.15625	null	[M-H]-	M + 0		null	null	null	null	null	null	999	False	False	False	null	null	null	null	null	885.3909	2373.8:77114 2373.9:50000 2376.3:16876 2378.7:19409
1471	Unknown	293	0.7076167	1.102367	1.248983	2509.4	89982.125	630616.375	null	[M-H]-	M + 0		null	null	null	null	null	null	999	False	False	False	null	null	null	null	null	1799.643	2509.3:0 2509.4:105921 2511.7:87879
1472	Unknown	293	0.7758667	1.102367	1.248983	2519.2	88529.5625	654553.5	null	[M-H]-	M + 0		null	null	null	null	null	null	999	False	False	False	null	null	null	null	null	1770.591	2519.2:107512 2519.3:7370 2520.6:53981 2520.9:13457 2521:47660
1473	Unknown	293	0.9498333	1.102367	1.219317	2521	44167.53515625	314364.0625	null	[M-2H]2-	M + 1	isotope of 1345	null	null	null	null	null	null	999	False	False	False	null	null	null	null	null	832.9109	2520.6:53981 2520.9:13457 2521:47660
1474	Unknown	293	0.7948833	1.102367	1.263833	2539.5	91881.6640625	654012.8125	null	[M-H]-	M + 0		null	null	null	null	null	null	999	False	False	False	null	null	null	null	null	1837.633	2539.4:37786 2539.5:100547 2540.2:0 2540.9:0 2542.2:25130 2543:25427
1475	Unknown	293	0.9433166	1.102367	1.27035	2558.3	86029.9609375	628235.625	null	[M-H]-	M + 0		null	null	null	null	null	null	999	False	False	False	null	null	null	null	null	1695.959	2558.3:88524
1476	Unknown	293	0.69695	1.102367	1.263833	2746.5	91187.4296875	616537.5625	null	[M-H]-	M + 0		null	null	null	null	null	null	999	False	False	False	null	null	null	null	null	1823.749	2746.5:109566 2749.5:77925
1477	Unknown	293	0.9498333	1.102367	1.248983	2775.8	17378.28125	123167.875	null	[M-H]-	M + 1	isotope of 1585	null	null	null	null	null	null	999	False	False	False	null	null	null	null	null	337.4106	2775.8:18240 2776.2:18551 2776.9:7823
1478	Unknown	293	0.85245	1.102367	1.350533	2961	88660.5859375	625793.75	null	[M-H]-	M + 0		null	null	null	null	null	null	999	False	False	False	null	null	null	null	null	1773.212	2961:99287 2963.5:1424
1479	Unknown	293	0.87145	1.102367	1.263833	2967.1	88147.9609375	619575.5	null	[M-H]-	M + 0		null	null	null	null	null	null	999	False	False	False	null	null	null	null	null	1751.019	2966.7:5984 2967.1:99782 2972:952
1480	Unknown	293	0.85245	1.102367	1.2128	3058.2	90344.9375	646601.625	null	[M-H]-	M + 1	isotope of 1391	null	null	null	null	null	null	999	False	False	False	null	null	null	null	null	1773.318	3058.2:107095
1481	Unknown	293	0.90765	1.102367	1.263833	3093.7	93839.984375	621288.125	null	[M-H]-	M + 0		null	null	null	null	null	null	999	False	False	False	null	null	null	null	null	1872.116	3093.3:0 3093.7:105542
1482	Unknown	293	0.9433166	1.102367	1.27035	3265.8	87932.6875	615404.875	null	[M-H]-	M + 0		null	null	null	null	null	null	999	False	False	False	null	null	null	null	null	1750.116	3265.8:97764 3266.8:2130 3267.2:0
1483	Unknown	293	0.87145	1.102367	1.2128	3432.8	90606.2890625	643082.6875	null	[M-H]-	M + 0		null	null	null	null	null	null	999	False	False	False	null	null	null	null	null	1753.135	3432.8:109852 3435:3723 3435.9:4954
1484	Unknown	293	0.9011334	1.102367	1.164117	3491.5	1651.90051269531	6348.556640625	null	[M-H]-	M + 0		null	null	null	null	null	null	999	False	False	False	null	null	null	null	null	33.03801	3491.4:0 3491.5:3430 3495.4:51115
1485	Unknown	293	0.87145	1.102367	1.357067	3932.4	94019.84375	630380.0625	null	[M-H]-	M + 0		null	null	null	null	null	null	999	False	False	False	null	null	null	null	null	1880.397	3932.4:113627 3934.6:4245 3936.5:0
1486	Unknown	293	0.5823833	1.102367	1.3909	4045.8	87818.140625	625899.8125	null	[M-H]-	M + 0		null	null	null	null	null	null	999	False	False	False	null	null	null	null	null	1756.363	4045.7:12965 4045.8:100079 4046.4:12407 4047.9:202 4048.3:0 4048.8:1274 4050.7:70239
1487	Unknown	293	0.9813167	1.102367	1.281033	4135.7	88172.7421875	615325.9375	null	[M-H]-	M + 0		null	null	null	null	null	null	999	False	False	False	null	null	null	null	null	1730.561	4135.4:10777 4135.7:97021 4137.8:3388
1488	Unknown	298	1.06205	1.121367	1.48645	1581.9	22254.212890625	134761.828125	null	[M-H]-	M + 0		null	null	null	null	null	null	999	False	False	False	null	null	null	null	null	445.0843	1581.5:22777 1581.8:18165 1581.9:25019 1583.8:5546
1489	Unknown	298	1.055533	1.121367	1.248983	1626.2	29377.396484375	183318.03125	null	[M-H]-	M + 0		null	null	null	null	null	null	999	False	False	False	null	null	null	null	null	569.9501	1626.2:32458 1630.6:48 1630.9:2362
1490	Unknown	298	1.055533	1.121367	1.242467	1662	43440.15625	279195.8125	null	[M-H]-	M + 0		null	null	null	null	null	null	999	False	False	False	null	null	null	null	null	833.3196	1662:43699 1663.5:10408 1666.3:50229
1491	Unknown	298	0.9813167	1.121367	1.219317	1676.6	87967.0703125	588899.8125	null	[M-2H]2-	M + 0		null	null	null	null	null	null	999	False	False	False	null	null	null	null	null	1750.27	1676.3:0 1676.6:95088 1677.1:24945
1492	Unknown	298	1.032367	1.121367	1.27035	1858.1	22132.720703125	148423.671875	null	[M-H]-	M + 0		null	null	null	null	null	null	999	False	False	False	null	null	null	null	null	441.4976	1858:0 1858.1:25000 1862.7:5733
1493	Unknown	298	1.032367	1.121367	1.242467	1909.8	24179.21484375	163045.171875	null	[M-H]-	M + 0		null	null	null	null	null	null	999	False	False	False	null	null	null	null	null	443.486	1909.8:26422 1911.3:0 1912.4:784
1494	Unknown	298	1.032367	1.121367	1.27035	1943.5	29629.2421875	215032.03125	null	[M-H]-	M + 0		null	null	null	null	null	null	999	False	False	False	null	null	null	null	null	554.7429	1943.5:31142 1945.9:25461 1947.8:11636
1495	Unknown	298	1.032367	1.121367	1.242467	1962.5	18357.08984375	131977.15625	null	[M-2H]2-	M + 1	isotope of 1374	null	null	null	null	null	null	999	False	False	False	null	null	null	null	null	352.3165	1962.5:18061 1964:94428 1964.2:5143
1496	Unknown	298	0.9985333	1.121367	1.263833	1978.3	87372.8828125	610018.625	null	[M-H]-	M + 0		null	null	null	null	null	null	999	False	False	False	null	null	null	null	null	1686.129	1978:83565 1978.3:95432 1980:0 1980.7:35546 1981.4:0 1983.1:7364
1497	Unknown	298	0.90765	1.121367	1.219317	2037.2	92463.484375	651212.6875	null	[M-H]-	M + 0		null	null	null	null	null	null	999	False	False	False	null	null	null	null	null	1832.517	2036.9:0 2037.2:99468 2040.9:3317 2041:0 2042.1:74657
1498	Unknown	298	0.7545167	1.121367	1.2128	2061.3	90909.9921875	660293.625	null	[M-H]-	M + 0		null	null	null	null	null	null	999	False	False	False	null	null	null	null	null	1818.2	2061.3:96769 2062.7:0 2062.8:0 2063.6:29194 2066.1:78603
1499	Unknown	298	0.9985333	1.121367	1.513783	2135.5	17718.373046875	120983.0390625	null	[M-H]-	M + 0		null	null	null	null	null	null	999	False	False	False	null	null	null	null	null	354.3675	2135.5:20000 2140.4:0
1500	Unknown	298	0.73315	1.121367	1.242467	2142.4	88985.546875	619022.1875	null	[M-H]-	M + 0	similar chromatogram in higher mz_1501; similar chromatogram in higher mz_1502; similar chromatogram in higher mz_1506; similar chromatogram in higher mz_1508; similar chromatogram in higher mz_1517; similar chromatogram in higher mz_1519; similar chromatogram in higher mz_1521; similar chromatogram in higher mz_1523; similar chromatogram in higher mz_1525; similar chromatogram in higher mz_1526;…	null	null	null	null	null	null	999	False	False	False	null	null	null	null	null	1779.711	2142.4:101036 2142.6:3306 2143.6:27897 2144.7:97872 2144.9:3854 2145.7:3645 2145.9:46857
1501	Unknown	298	0.9498333	1.121367	1.248983	2171.3	86926.1171875	596417.0625	null	[M-H]-	M + 0	similar chromatogram in higher mz_1509; similar chromatogram in higher mz_1510; similar chromatogram in higher mz_1512; similar chromatogram in higher mz_1514; similar chromatogram in higher mz_1516; similar chromatogram in higher mz_1518; similar chromatogram in higher mz_1520	null	null	null	null	null	null	999	False	False	False	null	null	null	null	null	1712.218	2171.3:101023 2173:99942 2173.6:0 2174.9:21500
1502	Unknown	298	0.9498333	1.121367	1.248983	2173	88755.671875	604713.8125	null	[M-H]-	M + 0		null	null	null	null	null	null	999	False	False	False	null	null	null	null	null	1762.054	2173:99942 2173.6:0 2174.9:21500 2176.5:21391
1503	Unknown	298	0.9985333	1.121367	1.27035	2219.1	29442.099609375	212400.6875	null	[M-2H]2-	M + 1	isotope of 1465	null	null	null	null	null	null	999	False	False	False	null	null	null	null	null	558.9418	2218.7:34173 2219.1:36852 2222.3:18915
1504	Unknown	298	0.9985333	1.121367	1.452617	2222.3	21437.896484375	159791.1875	null	[M-H]-	M + 0		null	null	null	null	null	null	999	False	False	False	null	null	null	null	null	428.7579	2222.3:18915 2225.4:15163 2225.6:107348 2226.1:27770
1505	Unknown	298	1.02585	1.121367	1.424733	2230.1	14932.580078125	122958.1328125	null	[M-H]-	M + 0		null	null	null	null	null	null	999	False	False	False	null	null	null	null	null	298.6516	2230.1:19580
1506	Unknown	298	0.9433166	1.121367	1.248983	2298.4	89343.1953125	620967.125	null	[M-H]-	M + 0		null	null	null	null	null	null	999	False	False	False	null	null	null	null	null	1760.327	2298.4:103214 2302.5:52464
1507	Unknown	298	0.6904333	1.121367	1.263833	2368.5	88539.0859375	605626.375	null	[M-H]-	M + 1	isotope of 1544	null	null	null	null	null	null	999	False	False	False	null	null	null	null	null	1770.782	2368.5:100000
1508	Unknown	298	0.69695	1.121367	1.248983	2411.5	87750.109375	612147.125	null	[M-H]-	M + 0		null	null	null	null	null	null	999	False	False	False	null	null	null	null	null	1755.002	2411.5:98717 2413.5:98957 2414.4:30295 2414.7:4251
1509	Unknown	298	0.9498333	1.121367	1.5393	2413.5	88114.25	612008.6875	null	[M-H]-	M + 0		null	null	null	null	null	null	999	False	False	False	null	null	null	null	null	1762.285	2413.5:98957 2414.4:30295 2414.7:4251
1510	Unknown	298	0.9920167	1.121367	1.219317	2485.5	28857.310546875	196271.3125	null	[M-H]-	M + 0		null	null	null	null	null	null	999	False	False	False	null	null	null	null	null	557.3538	2485.5:33054 2485.7:106384 2485.8:520 2489.9:8822
1511	Unknown	298	0.7948833	1.121367	1.27035	2485.7	90041.34375	632023.75	null	[M-H]-	M + 0		null	null	null	null	null	null	999	False	False	False	null	null	null	null	null	1800.827	2485.5:33054 2485.7:106384 2485.8:520 2489.9:8822
1512	Unknown	298	0.9498333	1.121367	1.219317	2539.4	33136.64453125	227333.71875	null	[M-H]-	M + 0		null	null	null	null	null	null	999	False	False	False	null	null	null	null	null	595.3868	2539.4:36456 2539.5:103152 2540.2:0 2540.9:362 2542.2:5616 2543:46080
1513	Unknown	298	0.9433166	1.121367	1.242467	2577.7	45555.28125	313738	null	[M-H]-	M + 0		null	null	null	null	null	null	999	False	False	False	null	null	null	null	null	907.8465	2577.7:53169
1514	Unknown	298	0.9433166	1.121367	1.5393	2656.7	29518.193359375	201766.421875	null	[M-H]-	M + 0		null	null	null	null	null	null	999	False	False	False	null	null	null	null	null	590.3639	2656.7:33333 2657.8:39 2659.4:8842
1515	Unknown	298	0.9433166	1.121367	1.5393	2665.2	22138.64453125	151338.84375	null	[M-2H]2-	M + 1	isotope of 1584	null	null	null	null	null	null	999	False	False	False	null	null	null	null	null	442.7729	2664.8:76601 2665.2:25000 2665.4:1020 2666.6:25000 2668.2:9576
1516	Unknown	298	0.9433166	1.121367	1.5393	2666.6	22138.64453125	151338.84375	null	[M-H]-	M + 0		null	null	null	null	null	null	999	False	False	False	null	null	null	null	null	442.7729	2666.6:25000 2668.2:9576 2670.4:6088
1517	Unknown	298	0.6904333	1.121367	1.281033	2729.9	88224.2890625	609190.375	null	[M-H]-	M + 0		null	null	null	null	null	null	999	False	False	False	null	null	null	null	null	1764.486	2729.9:99590 2734.3:1799
1518	Unknown	298	0.9498333	1.121367	1.27035	2776.2	19007.404296875	134311.34375	null	[M-H]-	M + 0		null	null	null	null	null	null	999	False	False	False	null	null	null	null	null	367.6937	2775.8:18734 2776.2:21920 2776.9:0
1519	Unknown	298	0.7141333	1.121367	1.248983	2798.2	87163.5078125	606050.625	null	[M-H]-	M + 0		null	null	null	null	null	null	999	False	False	False	null	null	null	null	null	1743.27	2798.2:97376 2798.9:20926 2800.2:0 2801.2:13162 2802.8:13612 2803:83233
1520	Unknown	298	0.90765	1.121367	1.48645	2884.3	48534.12890625	358563.46875	null	[M-H]-	M + 0		null	null	null	null	null	null	999	False	False	False	null	null	null	null	null	970.6826	2884.3:48833 2887.2:17807 2889:0
1521	Unknown	298	0.87145	1.121367	1.263833	3002.2	91082.921875	656526.3125	null	[M-H]-	M + 0		null	null	null	null	null	null	999	False	False	False	null	null	null	null	null	1808.322	3001.9:51492 3002.2:99853
1522	Unknown	298	0.8394167	1.121367	1.263833	3131.5	91335.1796875	608486	null	[M-H]-	M + 0		null	null	null	null	null	null	999	False	False	False	null	null	null	null	null	1823.047	3131.5:110581 3132.2:2004 3132.8:3276 3133.2:9229 3134.5:3136
1523	Unknown	298	0.3638833	1.121367	1.847617	3485.6	88753.1015625	612788.25	null	[M-H]-	M + 0		null	null	null	null	null	null	999	False	False	False	null	null	null	null	null	1775.062	3485.3:34431 3485.6:100000
1524	Unknown	298	0.9433166	1.121367	1.242467	3512.8	1781.76098632813	9181.673828125	null	[M-H]-	M + 0		null	null	null	null	null	null	999	False	False	False	null	null	null	null	null	35.63522	3512.8:4797 3515.2:72368 3516.1:11900
1525	Unknown	298	0.9433166	1.121367	1.312533	3530.2	89261.28125	621922.6875	null	[M-H]-	M + 0		null	null	null	null	null	null	999	False	False	False	null	null	null	null	null	1777.093	3530.2:102679 3534.1:4640
1526	Unknown	298	0.9011334	1.121367	1.350533	3652.1	80599.3828125	651894.875	null	[M-H]-	M + 0		null	null	null	null	null	null	999	False	False	False	null	null	null	null	null	1592.267	3652.1:82292 3654.4:9232
1527	Unknown	298	0.9920167	1.121367	1.248983	3708.8	94294.7578125	637884.375	null	[M-H]-	M + 0		null	null	null	null	null	null	999	False	False	False	null	null	null	null	null	1818.272	3708.8:108793 3711.3:34431 3711.8:88 3713.8:0
1528	Unknown	298	1.06205	1.121367	1.202117	3857.8	3997.38745117188	20504.076171875	null	[M-H]-	M + 0		null	null	null	null	null	null	999	False	False	False	null	null	null	null	null	66.27212	3857.8:3955 3859.9:8231 3860.2:0 3862.1:5023
1529	Unknown	298	0.9011334	1.121367	1.27035	4040.8	88940.609375	615146.5	null	[M-H]-	M + 0		null	null	null	null	null	null	999	False	False	False	null	null	null	null	null	1773.322	4040.8:102576 4041.1:808 4041.7:0 4043.6:0 4045.7:18662 4045.8:99216
1530	Unknown	298	0.8459333	1.121367	1.357067	4116.6	89950.9375	647609.5625	null	[M-H]-	M + 0		null	null	null	null	null	null	999	False	False	False	null	null	null	null	null	1793.697	4116.6:104573 4118.1:612 4118.9:8858 4121.4:4635
1531	Unknown	298	0.9011334	1.121367	1.312533	4234.2	88349.875	660067.1875	null	[M-H]-	M + 1	isotope of 1443	null	null	null	null	null	null	999	False	False	False	null	null	null	null	null	1747.303	4233.8:0 4234.1:0 4234.2:95299 4234.7:13238 4235.7:13879 4237.4:0
1532	Unknown	300	0.9813167	1.127883	1.219317	1705.3	85266.7578125	618055.625	null	[M-H]-	M + 0		null	null	null	null	null	null	999	False	False	False	null	null	null	null	null	1689.248	1705.3:95363 1707.5:953 1707.6:0
1533	Unknown	300	1.06205	1.127883	1.27035	1813	34027.62109375	241377.40625	null	[M-H]-	M + 0		null	null	null	null	null	null	999	False	False	False	null	null	null	null	null	634.0076	1812.6:0 1813:54423 1814.3:87035 1815.2:33393 1815.4:88728 1815.9:80773
1534	Unknown	300	1.032367	1.127883	1.27035	1885.8	42208.3125	292545.53125	null	[M-H]-	M + 0		null	null	null	null	null	null	999	False	False	False	null	null	null	null	null	834.2894	1885.8:48896 1889.4:12742
1535	Unknown	300	1.032367	1.127883	1.27035	1940.1	29443.169921875	202848.140625	null	[M-H]-	M + 0		null	null	null	null	null	null	999	False	False	False	null	null	null	null	null	569.6253	1940.1:36890 1941.8:2926 1943.5:33369
1536	Unknown	300	0.9813167	1.127883	1.263833	1964	85564.921875	599354.1875	null	[M-H]-	M + 0		null	null	null	null	null	null	999	False	False	False	null	null	null	null	null	1695.433	1964:98853 1964.2:9327
1537	Unknown	300	1.02585	1.127883	1.532783	2067.4	87115.765625	646845.5625	null	[M-H]-	M + 0		null	null	null	null	null	null	999	False	False	False	null	null	null	null	null	1742.315	2067.4:104419 2069.3:91077 2071.2:53852
1538	Unknown	300	1.02585	1.127883	1.242467	2077.6	46736.05078125	316074.15625	null	[M-H]-	M + 0		null	null	null	null	null	null	999	False	False	False	null	null	null	null	null	893.1795	2077.6:59706 2078.3:41375 2079.2:0 2082.1:0 2082.4:27650
1539	Unknown	300	0.9985333	1.127883	1.5393	2110	29530.609375	203349.46875	null	[M-H]-	M + 0		null	null	null	null	null	null	999	False	False	False	null	null	null	null	null	590.6122	2110:33333
1540	Unknown	300	0.9920167	1.127883	1.281033	2144.7	88258.15625	608297.6875	null	[M-H]-	M + 0		null	null	null	null	null	null	999	False	False	False	null	null	null	null	null	1752.567	2144.7:101301 2144.9:3256 2145.7:2802 2145.9:70322 2148:77314
1541	Unknown	300	0.76935	1.127883	1.27035	2183.6	88529.6484375	602107.375	null	[M-H]-	M + 0		null	null	null	null	null	null	999	False	False	False	null	null	null	null	null	1770.593	2183.6:100452 2186.6:3045 2186.7:6331 2187.8:1917
1542	Unknown	300	0.7076167	1.127883	1.27035	2360.1	88539.0859375	604451.1875	null	[M-H]-	M + 0		null	null	null	null	null	null	999	False	False	False	null	null	null	null	null	1770.782	2360.1:100000 2361:84654
1543	Unknown	300	0.9920167	1.127883	1.5393	2365.2	88539.0859375	604685.8125	null	[M-H]-	M + 0	similar chromatogram in higher mz_1554; similar chromatogram in higher mz_1555; similar chromatogram in higher mz_1558; similar chromatogram in higher mz_1562	null	null	null	null	null	null	999	False	False	False	null	null	null	null	null	1770.782	2365.2:100000 2367.4:100000 2368:505 2368.5:92623
1544	Unknown	300	0.7076167	1.127883	1.27035	2367.4	88539.0859375	604451.1875	null	[M-H]-	M + 0		null	null	null	null	null	null	999	False	False	False	null	null	null	null	null	1770.782	2367.4:100000 2368:505 2368.5:92623
1545	Unknown	300	0.9920167	1.127883	1.263833	2422.9	43360.59765625	296798.4375	null	[M-H]-	M + 0		null	null	null	null	null	null	999	False	False	False	null	null	null	null	null	844.3685	2422.9:49700 2424.6:9794 2424.9:909 2426.8:2915
1546	Unknown	300	0.7076167	1.127883	1.27035	2511.7	88946.2421875	622930.25	null	[M-H]-	M + 0		null	null	null	null	null	null	999	False	False	False	null	null	null	null	null	1778.925	2511.7:100280
1547	Unknown	300	0.9813167	1.127883	1.532783	2535.1	29529.58984375	209917.765625	null	[M-H]-	M + 0		null	null	null	null	null	null	999	False	False	False	null	null	null	null	null	590.5918	2535.1:34140 2535.7:0 2539.4:36446 2539.5:88956
1548	Unknown	300	0.9433166	1.127883	1.3357	2556	87835.734375	628310.25	null	[M-H]-	M + 0		null	null	null	null	null	null	999	False	False	False	null	null	null	null	null	1694.244	2556:96954 2557.8:7444 2558.3:71919
1549	Unknown	300	0.9920167	1.127883	1.27035	2749.5	90559.640625	611321.625	null	[M-H]-	M + 0		null	null	null	null	null	null	999	False	False	False	null	null	null	null	null	1774.66	2749.5:102986 2749.7:1462 2753:2767 2753.1:12092
1550	Unknown	300	0.9813167	1.127883	1.242467	2793	40112.91015625	281052.21875	null	[M-H]-	M + 0		null	null	null	null	null	null	999	False	False	False	null	null	null	null	null	766.736	2793:47313 2794.4:47580
1551	Unknown	300	0.6357667	1.127883	1.27035	2814.2	88351.4921875	633657.6875	null	[M-H]-	M + 0		null	null	null	null	null	null	999	False	False	False	null	null	null	null	null	1767.03	2814.2:97243 2816.5:928 2818:5194
1552	Unknown	300	0.6904333	1.127883	1.3357	2880.7	91787.5	638673.625	null	[M-H]-	M + 0		null	null	null	null	null	null	999	False	False	False	null	null	null	null	null	1835.75	2880.7:108311 2884.3:52452
1553	Unknown	300	1.02585	1.127883	1.5393	2889.7	44776.76953125	344789.65625	null	[M-H]-	M + 0		null	null	null	null	null	null	999	False	False	False	null	null	null	null	null	895.5354	2889.7:55451 2890.1:6958 2891.9:0
1554	Unknown	300	0.3638833	1.127883	1.847617	2908.3	88753.1015625	610433.75	null	[M-H]-	M + 0		null	null	null	null	null	null	999	False	False	False	null	null	null	null	null	1775.062	2908.3:100000 2911.3:0
1555	Unknown	300	0.9433166	1.127883	1.357067	2998.2	89539.90625	621011.375	null	[M-H]-	M + 0		null	null	null	null	null	null	999	False	False	False	null	null	null	null	null	1790.798	2998.2:99787 2999.6:317 3000.4:2166 3001.9:74772 3002.2:98291
1556	Unknown	300	0.9985333	1.127883	1.27035	3053.5	86774.4921875	590686.6875	null	[M-H]-	M + 0		null	null	null	null	null	null	999	False	False	False	null	null	null	null	null	1722.869	3053.5:94051 3056.9:7908 3057.1:57176 3058.2:75269
1557	Unknown	300	0.9985333	1.127883	1.248983	3130	90237.8125	601625.5	null	[M-H]-	M + 0		null	null	null	null	null	null	999	False	False	False	null	null	null	null	null	1732.606	3130:111495 3130.5:0 3130.8:0 3131.5:91528 3132.2:8351 3132.8:0 3133.2:0 3134.5:5463
1558	Unknown	300	0.3638833	1.127883	1.847617	3192.4	88753.1015625	610433.75	null	[M-H]-	M + 0		null	null	null	null	null	null	999	False	False	False	null	null	null	null	null	1775.062	3192.4:100000 3193.8:88 3194.5:20203 3195:6
1559	Unknown	300	0.9498333	1.127883	1.27035	3554.8	90462.28125	626656.1875	null	[M-H]-	M + 0		null	null	null	null	null	null	999	False	False	False	null	null	null	null	null	1802.273	3554.8:100053 3556.8:0 3557.5:3856
1560	Unknown	300	0.9498333	1.127883	1.357067	3590.7	91913.53125	644320.0625	null	[M-H]-	M + 0		null	null	null	null	null	null	999	False	False	False	null	null	null	null	null	1834.175	3590.5:0 3590.7:105386 3592.7:0 3594.4:0
1561	Unknown	300	0.9498333	1.127883	1.27035	3959.9	80725.421875	610092.9375	null	[M-H]-	M + 0		null	null	null	null	null	null	999	False	False	False	null	null	null	null	null	1600.141	3959.5:8325 3959.9:70598 3961.6:6585 3962.5:11164
1562	Unknown	300	0.3638833	1.127883	1.847617	4005.8	88753.1015625	610433.75	null	[M-H]-	M + 0		null	null	null	null	null	null	999	False	False	False	null	null	null	null	null	1775.062	4005.8:100000
1563	Unknown	300	0.9433166	1.127883	1.312533	4080.6	92135.6875	647408.5625	null	[M-H]-	M + 0		null	null	null	null	null	null	999	False	False	False	null	null	null	null	null	1826.295	4080.6:102429 4082.4:0 4083.2:94191
1564	Unknown	300	0.9813167	1.127883	1.281033	4087.7	88069.7890625	611581.4375	null	[M-H]-	M + 0		null	null	null	null	null	null	999	False	False	False	null	null	null	null	null	1745.91	4087.7:103987 4088.1:33558 4089.1:55648 4089.9:51885 4090.1:0
1565	Unknown	304	1.06205	1.142733	1.532783	1551.4	88715.0625	602547.5625	null	[M-H]-	M + 0		null	null	null	null	null	null	999	False	False	False	null	null	null	null	null	1774.301	1551.4:100000 1555.2:0
1566	Unknown	304	1.089367	1.142733	1.48645	1579.2	29639.763671875	181842.84375	null	[M-H]-	M + 0		null	null	null	null	null	null	999	False	False	False	null	null	null	null	null	592.7953	1579.2:33352 1581.5:13723 1581.8:24743 1581.9:18647 1583.8:21594
1567	Unknown	304	1.089367	1.142733	1.3357	1612.4	44046.26171875	296468.84375	null	[M-H]-	M + 0		null	null	null	null	null	null	999	False	False	False	null	null	null	null	null	863.3848	1612.4:48198
1568	Unknown	304	1.09585	1.142733	1.27035	1689.8	21773.685546875	131188.4375	null	[M-H]-	M + 0		null	null	null	null	null	null	999	False	False	False	null	null	null	null	null	407.1487	1689.8:24395 1694:12811
1569	Unknown	304	1.089367	1.142733	1.312533	1721.4	29908.197265625	177532.828125	null	[M-H]-	M + 0		null	null	null	null	null	null	999	False	False	False	null	null	null	null	null	596.9014	1721.4:41242 1722.1:0 1726:23021
1570	Unknown	304	0.9920167	1.142733	1.219317	1754.2	89798.46875	579980.625	null	[M-H]-	M + 0		null	null	null	null	null	null	999	False	False	False	null	null	null	null	null	1737.531	1753.9:373 1754.2:106641 1754.4:5958 1754.5:93168 1754.6:0 1756.9:2779
1571	Unknown	304	1.06205	1.142733	1.513783	1853.5	22132.720703125	150479.375	null	[M-H]-	M + 0		null	null	null	null	null	null	999	False	False	False	null	null	null	null	null	442.6544	1853.1:39900 1853.5:25000 1858:4 1858.1:20883
1572	Unknown	304	0.7545167	1.142733	1.248983	1885	88374.96875	618534.8125	null	[M-H]-	M + 0		null	null	null	null	null	null	999	False	False	False	null	null	null	null	null	1767.499	1885:98664 1885.8:43678 1889.4:11530
1573	Unknown	304	1.06205	1.142733	1.3357	1945.9	29299.978515625	217670.921875	null	[M-H]-	M + 0		null	null	null	null	null	null	999	False	False	False	null	null	null	null	null	549.9413	1945.9:30435 1947.8:24643
1574	Unknown	304	0.9985333	1.142733	1.248983	2042.1	82570.40625	580042.5625	null	[M-H]-	M + 0	similar chromatogram in higher mz_1543; similar chromatogram in higher mz_1547; similar chromatogram in higher mz_1550; similar chromatogram in higher mz_1556; similar chromatogram in higher mz_1557; similar chromatogram in higher mz_1559	null	null	null	null	null	null	999	False	False	False	null	null	null	null	null	1596.628	2042.1:91366 2042.8:3393 2046.4:62771
1575	Unknown	304	1.055533	1.142733	1.263833	2069.3	82855.1640625	550098.125	null	[M-H]-	M + 0		null	null	null	null	null	null	999	False	False	False	null	null	null	null	null	1544.906	2069.3:94179 2071.2:8955 2073.3:39970
1576	Unknown	304	0.9985333	1.142733	1.281033	2088.7	88958.6640625	687311.4375	null	[M-H]-	M + 0		null	null	null	null	null	null	999	False	False	False	null	null	null	null	null	1617.709	2088.7:102037 2089.4:8032 2091.6:2 2092:98021
1577	Unknown	304	1.02585	1.142733	1.27035	2218.4	28474.04296875	196882.5	null	[M-H]-	M + 0		null	null	null	null	null	null	999	False	False	False	null	null	null	null	null	534.9235	2218.4:30265 2218.7:17026 2219.1:22671 2222.3:21940
1578	Unknown	304	0.9985333	1.142733	1.281033	2321.2	90155.953125	683112.25	null	[M-H]-	M + 0		null	null	null	null	null	null	999	False	False	False	null	null	null	null	null	1753.365	2321.2:107715 2321.3:3586 2323.6:7134 2324.2:0
1579	Unknown	304	0.9813167	1.142733	1.281033	2444	88460.96875	601127.25	null	[M-2H]2-	M + 1	isotope of 1419	null	null	null	null	null	null	999	False	False	False	null	null	null	null	null	1754.108	2443.6:9397 2443.8:10554 2444:100438 2444.5:3962
1580	Unknown	304	0.9920167	1.142733	1.27035	2462.2	85434.546875	608971.625	null	[M-H]-	M + 0		null	null	null	null	null	null	999	False	False	False	null	null	null	null	null	1676.546	2462.2:93623 2464.5:0 2464.7:5042
1581	Unknown	304	1.02585	1.142733	1.281033	2503.9	14622.318359375	119860.0625	null	[M-H]-	M + 0		null	null	null	null	null	null	999	False	False	False	null	null	null	null	null	283.5355	2503.6:36118 2503.9:12387 2508.7:102959
1582	Unknown	304	0.6904333	1.142733	1.281033	2508.7	90994.234375	625856.6875	null	[M-H]-	M + 0		null	null	null	null	null	null	999	False	False	False	null	null	null	null	null	1819.885	2508.7:102959 2509.3:0 2509.4:56017 2511.7:90338
1583	Unknown	304	1.02585	1.142733	1.263833	2622.1	33639.51953125	241225.65625	null	[M-H]-	M + 0		null	null	null	null	null	null	999	False	False	False	null	null	null	null	null	631.332	2622.1:27808 2626.5:25762
1584	Unknown	304	0.6904333	1.142733	1.3357	2664.8	88554.578125	611214.9375	null	[M-2H]2-	M + 0		null	null	null	null	null	null	999	False	False	False	null	null	null	null	null	1771.092	2664.8:100000 2665.2:19150 2665.4:4304 2666.6:19150 2668.2:3126
1585	Unknown	304	0.9985333	1.142733	1.452617	2774.7	16040.1962890625	133143.765625	null	[M-H]-	M + 0		null	null	null	null	null	null	999	False	False	False	null	null	null	null	null	320.8039	2774.7:20707 2775.8:12837 2776.2:15496 2776.9:0
1586	Unknown	304	1.032367	1.142733	1.48645	2794.4	48716.046875	330157.375	null	[M-H]-	M + 0		null	null	null	null	null	null	999	False	False	False	null	null	null	null	null	974.321	2794.4:65383 2798.2:86987 2798.9:59764
1587	Unknown	304	0.8204167	1.142733	1.27035	2803	96630.2890625	643081.375	null	[M-H]-	M + 0		null	null	null	null	null	null	999	False	False	False	null	null	null	null	null	1932.606	2802.8:10474 2803:107518 2803.7:0 2804:723
1588	Unknown	304	0.9813167	1.142733	1.27035	2859.2	27259.376953125	172237.359375	null	[M-2H]2-	M + 0		null	null	null	null	null	null	999	False	False	False	null	null	null	null	null	545.1876	2859.2:43834 2859.4:35727 2859.6:31131 2861.7:7088 2862.6:0 2863.2:0 2863.5:13500
1589	Unknown	304	1.055533	1.142733	1.263833	2859.6	30419.99609375	212276.515625	null	[M-2H]2-	M + 1	isotope of 1588	null	null	null	null	null	null	999	False	False	False	null	null	null	null	null	587.4537	2859.2:43834 2859.4:35727 2859.6:31131 2861.7:7088 2862.6:0 2863.2:0 2863.5:13500
1590	Unknown	304	0.9813167	1.142733	1.27035	2864.7	31800.24609375	211521.015625	null	[M-H]-	M + 0		null	null	null	null	null	null	999	False	False	False	null	null	null	null	null	598.8073	2864.7:32548 2867.2:5989
1591	Unknown	304	0.9433166	1.142733	1.424733	3044.5	87502.84375	631326.5625	null	[M-H]-	M + 0		null	null	null	null	null	null	999	False	False	False	null	null	null	null	null	1743.668	3044.5:92219 3045.2:6582
1592	Unknown	304	0.9985333	1.142733	1.281033	3067.8	87489.6796875	603946.8125	null	[M-H]-	M + 0		null	null	null	null	null	null	999	False	False	False	null	null	null	null	null	1699.671	3067.8:96797 3069.3:9226
1593	Unknown	304	1.06205	1.142733	1.312533	3069.3	5513.341796875	38634.31640625	null	[M-H]-	M + 0		null	null	null	null	null	null	999	False	False	False	null	null	null	null	null	110.2668	3069.3:9226
1594	Unknown	304	0.9498333	1.142733	1.3974	3498.6	89406.625	637536	null	[M-H]-	M + 0		null	null	null	null	null	null	999	False	False	False	null	null	null	null	null	1781.909	3498.3:51538 3498.6:100766 3499.4:3802 3500.8:2824 3501.4:2209
1595	Unknown	304	0.9498333	1.142733	1.357067	3515.2	89134.734375	628847.0625	null	[M-H]-	M + 0		null	null	null	null	null	null	999	False	False	False	null	null	null	null	null	1769.922	3515.2:97824 3516.1:33813 3518:0 3519.4:0
1596	Unknown	304	1.09585	1.142733	1.281033	3525.6	2188.3642578125	8670.0576171875	null	[M-H]-	M + 0		null	null	null	null	null	null	999	False	False	False	null	null	null	null	null	43.76729	3525.6:3946 3529.1:71188 3530.2:88801
1597	Unknown	304	0.3638833	1.142733	1.847617	3733.2	88753.1015625	613263.625	null	[M-H]-	M + 0		null	null	null	null	null	null	999	False	False	False	null	null	null	null	null	1775.062	3733.2:100000 3737.2:5052
1598	Unknown	304	0.9433166	1.142733	1.202117	3760.7	1470.05163574219	7143.81396484375	null	[M-H]-	M + 0		null	null	null	null	null	null	999	False	False	False	null	null	null	null	null	29.40103	3760.7:2676 3762.6:2504
1599	Unknown	304	0.90765	1.142733	1.350533	3770.3	89469.046875	631096	null	[M-H]-	M + 0		null	null	null	null	null	null	999	False	False	False	null	null	null	null	null	1779.007	3770.3:100505 3771.8:0
1600	Unknown	304	0.9813167	1.142733	1.202117	3820.5	2169.21606445313	8405.1728515625	null	[M-H]-	M + 0		null	null	null	null	null	null	999	False	False	False	null	null	null	null	null	43.38432	3820.5:6176 3823:4720
1601	Unknown	304	1.02585	1.142733	1.3357	3941.2	95638.1953125	671829.625	null	[M-H]-	M + 0		null	null	null	null	null	null	999	False	False	False	null	null	null	null	null	1875.496	3941:12517 3941.2:121867
1602	Unknown	304	0.3638833	1.142733	1.847617	4019.3	88753.1015625	613263.625	null	[M-H]-	M + 0		null	null	null	null	null	null	999	False	False	False	null	null	null	null	null	1775.062	4019.3:100000 4019.7:34431 4020.7:0
1603	Unknown	304	0.3638833	1.142733	1.847617	4027	88753.1015625	613263.625	null	[M-H]-	M + 0		null	null	null	null	null	null	999	False	False	False	null	null	null	null	null	1775.062	4027:100000 4030.6:2302 4030.8:0 4031.9:9868
1604	Unknown	304	0.9813167	1.142733	1.3357	4050.7	88423.3671875	614295.9375	null	[M-H]-	M + 0		null	null	null	null	null	null	999	False	False	False	null	null	null	null	null	1760.133	4050.7:100832 4051.4:0 4054.2:11901
1605	Unknown	304	0.9920167	1.142733	1.3357	4059.5	87813.4296875	604378.5	null	[M-H]-	M + 0		null	null	null	null	null	null	999	False	False	False	null	null	null	null	null	1747.406	4059.5:99658 4061.8:30768
1606	Unknown	304	0.9011334	1.142733	1.248983	4068.3	1426.10546875	7250.14111328125	null	[M-H]-	M + 0		null	null	null	null	null	null	999	False	False	False	null	null	null	null	null	28.52211	4068.3:2264 4068.8:663 4072.2:1286
1607	Unknown	304	0.9433166	1.142733	1.3357	4083.2	89742.359375	650736.9375	null	[M-H]-	M + 0		null	null	null	null	null	null	999	False	False	False	null	null	null	null	null	1781.034	4083.2:104708 4085.8:28393 4085.9:49625 4087.7:95552 4088.1:22408
1608	Unknown	304	0.9498333	1.142733	1.350533	4200.1	90340.375	640849.8125	null	[M-H]-	M + 0		null	null	null	null	null	null	999	False	False	False	null	null	null	null	null	1787.038	4200.1:98330 4200.4:30640 4203.2:8224 4203.5:0
1609	Unknown	306	1.102367	1.149267	1.513783	1581.8	22254.212890625	139270.296875	null	[M-H]-	M + 0		null	null	null	null	null	null	999	False	False	False	null	null	null	null	null	445.0843	1581.5:9079 1581.8:25019 1581.9:13723 1583.8:36314
1610	Unknown	306	0.9920167	1.149267	1.248983	1654.6	91590.7734375	645714.25	null	[M-H]-	M + 0		null	null	null	null	null	null	999	False	False	False	null	null	null	null	null	1820.349	1654.6:108923 1658.7:2023
1611	Unknown	306	1.102367	1.149267	1.263833	1815.2	33659.21484375	199134.3125	null	[M-H]-	M + 0		null	null	null	null	null	null	999	False	False	False	null	null	null	null	null	560.7595	1815.2:51821 1815.4:36333 1815.9:50087
1612	Unknown	306	0.9920167	1.149267	1.27035	1919.8	87578.2421875	610288.5625	null	[M-H]-	M + 0		null	null	null	null	null	null	999	False	False	False	null	null	null	null	null	1718.831	1919.8:97145 1924:3386 1924.1:0
1613	Unknown	306	1.102367	1.149267	1.281033	1928.6	3644.82397460938	17498.08984375	null	[M-H]-	M + 0		null	null	null	null	null	null	999	False	False	False	null	null	null	null	null	72.89648	1928.6:4138 1930.9:77443 1931.5:99373
1614	Unknown	306	0.9985333	1.149267	1.263833	1931.5	90399.3359375	619707.6875	null	[M-H]-	M + 0	similar chromatogram in higher mz_1574; similar chromatogram in higher mz_1580; similar chromatogram in higher mz_1582; similar chromatogram in higher mz_1624; similar chromatogram in higher mz_1583; similar chromatogram in higher mz_1584; similar chromatogram in higher mz_1627; similar chromatogram in higher mz_1587; similar chromatogram in higher mz_1588; similar chromatogram in higher mz_1590;…	null	null	null	null	null	null	999	False	False	False	null	null	null	null	null	1788.215	1931.5:99373 1935.1:0
1615	Unknown	306	0.9433166	1.149267	1.27035	1999.2	91690.765625	647444.8125	null	[M-H]-	M + 0		null	null	null	null	null	null	999	False	False	False	null	null	null	null	null	1792.44	1999.2:108135 2000.1:5881 2002.2:45716 2004.1:5301
1616	Unknown	306	1.089367	1.149267	1.27035	2013.1	19536.91015625	119471.3828125	null	[M-H]-	M + 0		null	null	null	null	null	null	999	False	False	False	null	null	null	null	null	381.9307	2013.1:19505 2013.9:45492 2017.2:47458
1617	Unknown	306	1.055533	1.149267	1.242467	2082.4	26473.390625	196654.359375	null	[M-H]-	M + 0		null	null	null	null	null	null	999	False	False	False	null	null	null	null	null	466.5845	2082.1:17849 2082.4:37158 2083.8:19220 2086:7511
1618	Unknown	306	1.032367	1.149267	1.5393	2092	88591.796875	613664.5	null	[M-H]-	M + 0		null	null	null	null	null	null	999	False	False	False	null	null	null	null	null	1771.836	2091.6:8 2092:100000 2094.6:8 2095.1:100000 2097:48691
1619	Unknown	306	1.032367	1.149267	1.5393	2095.1	88591.796875	613664.5	null	[M-H]-	M + 0		null	null	null	null	null	null	999	False	False	False	null	null	null	null	null	1771.836	2095.1:100000 2097:48691
1620	Unknown	306	1.032367	1.149267	1.532783	2105.4	44295.90625	307910.25	null	[M-H]-	M + 0		null	null	null	null	null	null	999	False	False	False	null	null	null	null	null	885.9181	2105.3:0 2105.4:50000 2107.2:91702 2108.5:48690 2109.4:75587 2110:25196
1621	Unknown	306	1.02585	1.149267	1.562467	2378.7	44269.54296875	307664.5	null	[M-H]-	M + 0		null	null	null	null	null	null	999	False	False	False	null	null	null	null	null	885.3909	2378.7:50000 2381.5:19236
1622	Unknown	306	1.032367	1.149267	1.281033	2584.1	27068.302734375	213424.75	null	[M-H]-	M + 0		null	null	null	null	null	null	999	False	False	False	null	null	null	null	null	530.8546	2584.1:27267 2584.2:14029 2585.9:21587 2586:11559
1623	Unknown	306	1.06205	1.149267	1.5393	2592.5	19216.611328125	157809.765625	null	[M-H]-	M + 0		null	null	null	null	null	null	999	False	False	False	null	null	null	null	null	384.3322	2592.5:12664 2593.8:0 2597:94457
1624	Unknown	306	0.7948833	1.149267	1.27035	2618.8	91129.8515625	662847.0625	null	[M-H]-	M + 0		null	null	null	null	null	null	999	False	False	False	null	null	null	null	null	1822.597	2618.8:82962 2622.1:35459
1625	Unknown	306	0.6904333	1.149267	1.350533	2654.5	88554.578125	616896.4375	null	[M-H]-	M + 0		null	null	null	null	null	null	999	False	False	False	null	null	null	null	null	1771.092	2654.5:100000 2656.7:19045 2657.8:565 2659.4:632
1626	Unknown	306	1.02585	1.149267	1.312533	2702.5	89349.6640625	622434.3125	null	[M-H]-	M + 0		null	null	null	null	null	null	999	False	False	False	null	null	null	null	null	1776.804	2702.5:102354 2702.6:942 2705.3:27179
1627	Unknown	306	0.9920167	1.149267	1.5393	2716.1	23141.17578125	170879.734375	null	[M-H]-	M + 0		null	null	null	null	null	null	999	False	False	False	null	null	null	null	null	462.8235	2716.1:25007 2717.2:2150 2718.4:5372 2720.1:11653 2721.1:0
1628	Unknown	306	0.9920167	1.149267	1.568983	2762.6	20353.796875	158904.6875	null	[M-H]-	M + 0		null	null	null	null	null	null	999	False	False	False	null	null	null	null	null	407.076	2762.2:2580 2762.6:23863 2764.6:10590 2766.5:1859 2767:86032 2767.6:0
1629	Unknown	306	0.7948833	1.149267	1.281033	2789.4	88433.3203125	604975	null	[M-H]-	M + 0		null	null	null	null	null	null	999	False	False	False	null	null	null	null	null	1768.666	2789.4:100537 2790.4:12998 2793:37656
1630	Unknown	306	0.6631	1.149267	1.3909	2822.1	86908.90625	634502.5	null	[M-H]-	M + 0		null	null	null	null	null	null	999	False	False	False	null	null	null	null	null	1738.178	2821.9:7483 2822.1:96899 2823.3:102108
1631	Unknown	306	0.9985333	1.149267	1.357067	3001.9	92462.9375	665684.9375	null	[M-H]-	M + 0		null	null	null	null	null	null	999	False	False	False	null	null	null	null	null	1817.674	3001.9:107909 3002.2:48100
1632	Unknown	306	1.032367	1.149267	1.27035	3151.9	89756.6953125	619389.25	null	[M-H]-	M + 0		null	null	null	null	null	null	999	False	False	False	null	null	null	null	null	1730.215	3151.9:94450 3154.8:0
1633	Unknown	306	0.3977333	1.149267	1.89575	3452.9	88753.1015625	618831	null	[M-H]-	M + 0		null	null	null	null	null	null	999	False	False	False	null	null	null	null	null	1775.062	3452.4:0 3452.9:100000 3453.2:0 3457.7:10656
1634	Unknown	306	1.102367	1.149267	1.219317	3521.2	1877.88647460938	8966.6162109375	null	[M-H]-	M + 0		null	null	null	null	null	null	999	False	False	False	null	null	null	null	null	28.74458	3521.2:3491 3525.6:137
1635	Unknown	306	0.9498333	1.149267	1.312533	3566.7	88210.5078125	635236.5625	null	[M-H]-	M + 0		null	null	null	null	null	null	999	False	False	False	null	null	null	null	null	1743.634	3566.5:3061 3566.7:92692 3568.1:16015 3568.2:0
1636	Unknown	306	0.9985333	1.149267	1.357067	3910.4	94210.8203125	675160.0625	null	[M-H]-	M + 0		null	null	null	null	null	null	999	False	False	False	null	null	null	null	null	1864.706	3910.4:104153 3911.8:5663
1637	Unknown	306	1.121367	1.149267	1.219317	4072.2	1828.04638671875	7595.26611328125	null	[M-H]-	M + 0		null	null	null	null	null	null	999	False	False	False	null	null	null	null	null	34.64495	4072.2:3294 4073.8:353 4075.8:4376
1638	Unknown	306	0.9985333	1.149267	1.357067	4106.7	90694.796875	635547	null	[M-H]-	M + 0		null	null	null	null	null	null	999	False	False	False	null	null	null	null	null	1806.72	4106.7:103562 4107.1:0 4109.7:2140 4111.4:0
1639	Unknown	306	1.102367	1.149267	1.219317	4156.2	6791.83642578125	33166.71875	null	[M-H]-	M + 0		null	null	null	null	null	null	999	False	False	False	null	null	null	null	null	103.0901	4156.2:10142 4156.7:0 4158:55366 4158.3:5371
1640	Unknown	306	1.055533	1.149267	1.357067	4241.6	11578.6865234375	62828.96875	null	[M-H]-	M + 0		null	null	null	null	null	null	999	False	False	False	null	null	null	null	null	231.5737	4241.6:26971 4243.8:22298
1641	Unknown	310	1.102367	1.164117	1.3909	1702	87906.609375	627479.1875	null	[M-H]-	M + 0		null	null	null	null	null	null	999	False	False	False	null	null	null	null	null	1746.401	1702:91611 1705.3:75365
1642	Unknown	310	0.9813167	1.164117	1.312533	1741.4	85849.6171875	659510.1875	null	[M-H]-	M + 0		null	null	null	null	null	null	999	False	False	False	null	null	null	null	null	1707.481	1741.4:103758 1742.8:10467
1643	Unknown	310	1.09585	1.164117	1.281033	1754.5	91269.140625	606047.0625	null	[M-H]-	M + 0		null	null	null	null	null	null	999	False	False	False	null	null	null	null	null	1688.902	1754.2:82875 1754.4:16475 1754.5:108126 1754.6:0 1756.9:0 1759.2:0 1759.4:59670
1644	Unknown	310	1.089367	1.164117	1.583833	1839.3	44261.21484375	304042.21875	null	[M-H]-	M + 0		null	null	null	null	null	null	999	False	False	False	null	null	null	null	null	885.2243	1839.2:14333 1839.3:50000 1841.1:19 1843.1:31083
1645	Unknown	310	1.089367	1.164117	1.48645	1947.8	28381.744140625	226991.8125	null	[M-H]-	M + 0		null	null	null	null	null	null	999	False	False	False	null	null	null	null	null	567.6349	1947.8:27785 1951:0
1646	Unknown	310	0.9985333	1.164117	1.281033	2012.2	90550.4296875	634923.625	null	[M-H]-	M + 0		null	null	null	null	null	null	999	False	False	False	null	null	null	null	null	1782.405	2012.2:96883 2012.3:52760 2013.1:19228 2013.9:17603
1647	Unknown	310	0.9985333	1.164117	1.281033	2012.2	90550.4296875	634923.625	null	[M-H]-	M + 0		null	null	null	null	null	null	999	False	False	False	null	null	null	null	null	1782.405	2012.2:96883 2012.3:52760 2013.1:19228 2013.9:17603
1648	Unknown	310	0.9985333	1.164117	1.312533	2058.6	93923.3203125	694392	null	[M-H]-	M + 0		null	null	null	null	null	null	999	False	False	False	null	null	null	null	null	1852.709	2058.6:99998 2059.6:0 2060.1:11550 2061.3:37952 2062.7:0 2063.6:94229
1649	Unknown	310	1.089367	1.164117	1.281033	2073.3	46698.25	314677.9375	null	[M-H]-	M + 0		null	null	null	null	null	null	999	False	False	False	null	null	null	null	null	860.2903	2073.3:56916 2074.4:16106 2074.8:0 2076.2:33 2077.6:38370 2078.3:97271
1650	Unknown	310	0.7076167	1.164117	1.312533	2107.2	88591.78125	622902	null	[M-H]-	M + 0		null	null	null	null	null	null	999	False	False	False	null	null	null	null	null	1771.836	2107.2:100000 2108.5:31158 2109.4:91702 2110:18668
1651	Unknown	310	1.055533	1.164117	1.5393	2145.9	89527.484375	629671.1875	null	[M-H]-	M + 0		null	null	null	null	null	null	999	False	False	False	null	null	null	null	null	1790.55	2145.7:21973 2145.9:101700 2148:22180
1652	Unknown	310	1.032367	1.164117	1.583833	2194.9	87347.015625	640754.1875	null	[M-H]-	M + 0		null	null	null	null	null	null	999	False	False	False	null	null	null	null	null	1746.94	2194.9:94462
1653	Unknown	310	0.9985333	1.164117	1.312533	2209.5	91471.2734375	652272.5625	null	[M-H]-	M + 0		null	null	null	null	null	null	999	False	False	False	null	null	null	null	null	1800.548	2209.5:107913 2209.7:47858
1654	Unknown	310	1.055533	1.164117	1.281033	2287.2	86767.2578125	594258.5625	null	[M-H]-	M + 0		null	null	null	null	null	null	999	False	False	False	null	null	null	null	null	1700.612	2287.2:93856 2288:0 2289.2:16136 2289.5:0 2289.9:97692
1655	Unknown	310	1.02585	1.164117	1.312533	2289.9	89507.1328125	647980	null	[M-H]-	M + 0		null	null	null	null	null	null	999	False	False	False	null	null	null	null	null	1761.29	2289.5:0 2289.9:97692 2294:3339 2294.1:0 2294.2:95597 2294.4:8670 2294.7:12718
1656	Unknown	310	1.06205	1.164117	1.312533	2294.2	86841.1484375	582678.4375	null	[M-H]-	M + 0		null	null	null	null	null	null	999	False	False	False	null	null	null	null	null	1717.649	2294:3339 2294.1:0 2294.2:95597 2294.4:8670 2294.7:12718 2295:33847 2296.5:0 2298.4:51770
1657	Unknown	310	1.06205	1.164117	1.281033	2294.2	86841.1484375	580332.625	null	[M-H]-	M + 0		null	null	null	null	null	null	999	False	False	False	null	null	null	null	null	1682.19	2294:3339 2294.1:0 2294.2:95597 2294.4:8670 2294.7:12718 2295:33847 2296.5:0 2298.4:51770
1658	Unknown	310	1.055533	1.164117	1.513783	2352.9	29926.48828125	207601.375	null	[M-H]-	M + 0		null	null	null	null	null	null	999	False	False	False	null	null	null	null	null	598.5297	2352.9:27978 2357.1:0
1659	Unknown	310	0.7076167	1.164117	1.3357	2385	88539.0859375	618963.375	null	[M-H]-	M + 0		null	null	null	null	null	null	999	False	False	False	null	null	null	null	null	1770.782	2385:100000 2386.2:33333 2386.7:424 2388.5:68
1660	Unknown	310	1.032367	1.164117	1.583833	2386.2	29513.029296875	206924.84375	null	[M-H]-	M + 0		null	null	null	null	null	null	999	False	False	False	null	null	null	null	null	590.2606	2386.2:33333 2386.7:424 2388.5:68
1661	Unknown	310	1.032367	1.164117	1.350533	2428.4	45324.03125	306270.0625	null	[M-H]-	M + 0		null	null	null	null	null	null	999	False	False	False	null	null	null	null	null	901.8084	2428.4:51911 2428.8:5476
1662	Unknown	310	0.7076167	1.164117	1.3357	2439.4	88886.9609375	629388.6875	null	[M-H]-	M + 0		null	null	null	null	null	null	999	False	False	False	null	null	null	null	null	1777.739	2439.4:100642 2442.6:4231 2443.3:5804 2443.6:3458 2443.8:29701 2444:78798
1663	Unknown	310	1.055533	1.164117	1.2128	2522.2	3264.33251953125	12467.0517578125	null	[M-H]-	M + 0		null	null	null	null	null	null	999	False	False	False	null	null	null	null	null	65.28665	2522.2:11221
1664	Unknown	310	0.69695	1.164117	1.350533	2543	89055.7890625	631493.4375	null	[M-H]-	M + 0		null	null	null	null	null	null	999	False	False	False	null	null	null	null	null	1781.116	2543:104852 2545.2:33087 2545.7:0 2547.8:4334
1665	Unknown	310	0.9985333	1.164117	1.562467	2573.9	46026.44921875	380620.53125	null	[M-H]-	M + 0		null	null	null	null	null	null	999	False	False	False	null	null	null	null	null	920.5289	2573.9:53926 2574.4:3394 2575:0 2576.3:0 2577.7:17420
1666	Unknown	310	1.02585	1.164117	1.312533	2597	89714.671875	675399.625	null	[M-H]-	M + 0		null	null	null	null	null	null	999	False	False	False	null	null	null	null	null	1755.028	2597:100370 2598.5:7 2598.8:0
1667	Unknown	310	0.9985333	1.164117	1.312533	2735.5	88857.875	625041.1875	null	[M-H]-	M + 0		null	null	null	null	null	null	999	False	False	False	null	null	null	null	null	1752.032	2735.5:108235 2737.1:84942 2739.7:3727
1668	Unknown	310	1.055533	1.164117	1.5393	2743.3	43882.92578125	307773.46875	null	[M-H]-	M + 0		null	null	null	null	null	null	999	False	False	False	null	null	null	null	null	877.6585	2743.3:46530 2744.2:49331 2746.5:36665
1669	Unknown	310	0.9985333	1.164117	1.48645	2753.1	26193.19140625	205850.828125	null	[M-H]-	M + 0		null	null	null	null	null	null	999	False	False	False	null	null	null	null	null	523.8638	2753.1:31310 2754.6:0 2757:34096
1670	Unknown	310	0.73315	1.164117	1.350533	2767	89444.140625	669963.875	null	[M-H]-	M + 0		null	null	null	null	null	null	999	False	False	False	null	null	null	null	null	1788.883	2767:97696 2767.6:3726 2768:0 2770.1:11574
1671	Unknown	310	0.9985333	1.164117	1.562467	2812	13364.36328125	124864.7109375	null	[M-H]-	M + 0		null	null	null	null	null	null	999	False	False	False	null	null	null	null	null	267.2873	2812:17936 2814.2:70946 2815.5:2420 2816.5:40272
1672	Unknown	310	0.73315	1.164117	1.357067	2823.3	91158.0703125	666872.625	null	[M-H]-	M + 0		null	null	null	null	null	null	999	False	False	False	null	null	null	null	null	1823.161	2823.3:95814
1673	Unknown	310	0.3977333	1.164117	1.89575	2925.4	88753.1015625	624275.125	null	[M-H]-	M + 0		null	null	null	null	null	null	999	False	False	False	null	null	null	null	null	1775.062	2925.4:100000
1674	Unknown	310	0.6631	1.164117	1.513783	2930.5	88753.1015625	624275.125	null	[M-H]-	M + 0		null	null	null	null	null	null	999	False	False	False	null	null	null	null	null	1775.062	2930.5:100000 2930.6:0 2933.3:0 2933.6:1
1675	Unknown	310	0.9498333	1.164117	1.3974	2954.7	89508.1484375	637503	null	[M-H]-	M + 0		null	null	null	null	null	null	999	False	False	False	null	null	null	null	null	1787.459	2954.7:101325 2957.4:5392 2959.1:0
1676	Unknown	310	1.055533	1.164117	1.3357	3101.9	84593.03125	614186.1875	null	[M-H]-	M + 0		null	null	null	null	null	null	999	False	False	False	null	null	null	null	null	1662.315	3101.6:3687 3101.7:0 3101.9:99863
1677	Unknown	310	1.02585	1.164117	1.350533	3111.2	87098.9453125	631468.625	null	[M-H]-	M + 0		null	null	null	null	null	null	999	False	False	False	null	null	null	null	null	1741.979	3111.2:90989 3113.6:31544 3113.7:61001 3115.6:6193
1678	Unknown	310	1.02585	1.164117	1.248983	3115.6	2150.68090820313	10302.8330078125	null	[M-H]-	M + 0		null	null	null	null	null	null	999	False	False	False	null	null	null	null	null	43.01362	3115.6:6193 3116.5:25161
1679	Unknown	310	1.032367	1.164117	1.357067	3306.9	91028.1015625	657926.4375	null	[M-H]-	M + 0		null	null	null	null	null	null	999	False	False	False	null	null	null	null	null	1788.636	3306.8:5693 3306.9:106257 3307.7:0 3311.7:0
1680	Unknown	310	1.032367	1.164117	1.357067	3306.9	91028.1015625	657926.4375	null	[M-H]-	M + 0		null	null	null	null	null	null	999	False	False	False	null	null	null	null	null	1788.636	3306.8:5693 3306.9:106257 3307.7:0 3311.7:0
1681	Unknown	310	0.9985333	1.164117	1.357067	3332.1	93996.6953125	669417.75	null	[M-H]-	M + 0		null	null	null	null	null	null	999	False	False	False	null	null	null	null	null	1843.139	3332.1:99909 3334.5:5379 3336.4:4194 3336.6:6644
1682	Unknown	310	1.02585	1.164117	1.281033	3402.5	92973.6953125	655765.3125	null	[M-H]-	M + 0		null	null	null	null	null	null	999	False	False	False	null	null	null	null	null	1832.353	3402.5:108462 3405:0 3406.7:9459
1683	Unknown	310	0.9985333	1.164117	1.350533	3580.5	86847.6640625	622085.5	null	[M-H]-	M + 0		null	null	null	null	null	null	999	False	False	False	null	null	null	null	null	1714.881	3580.5:103531 3580.6:11328 3582.1:4857 3583.7:1905
1684	Unknown	310	1.127883	1.164117	1.357067	3582.1	2781.25415039063	13195.2255859375	null	[M-H]-	M + 0		null	null	null	null	null	null	999	False	False	False	null	null	null	null	null	55.62508	3582.1:4857 3583.7:1905
1685	Unknown	310	1.032367	1.164117	1.3357	3839.6	88151.328125	626914.5	null	[M-H]-	M + 0		null	null	null	null	null	null	999	False	False	False	null	null	null	null	null	1747.917	3839.6:104479 3839.7:0 3840.7:288 3841.1:8237 3843.6:49004 3844.6:103620
1686	Unknown	310	1.02585	1.164117	1.357067	3844.6	89325.3671875	641628	null	[M-H]-	M + 1	isotope of 1839	null	null	null	null	null	null	999	False	False	False	null	null	null	null	null	1781.117	3844.6:103620 3845.5:1109
1687	Unknown	310	1.121367	1.164117	1.312533	4141.7	4221.408203125	20295.111328125	null	[M-H]-	M + 0		null	null	null	null	null	null	999	False	False	False	null	null	null	null	null	84.42816	4141.7:5037 4146.1:3240
1688	Unknown	318	0.76935	1.1956	1.281033	1563.5	88676.1640625	629634.6875	null	[M-H]-	M + 0		null	null	null	null	null	null	999	False	False	False	null	null	null	null	null	1773.523	1563.5:100000 1564.8:26909 1567:19030 1568.4:4
1689	Unknown	318	0.9920167	1.1956	1.312533	1781.6	87081.2421875	663574.1875	null	[M-H]-	M + 0		null	null	null	null	null	null	999	False	False	False	null	null	null	null	null	1698.812	1781.6:99936 1785.9:0 1786.5:0
1690	Unknown	318	1.102367	1.1956	1.568983	1843.1	29508.892578125	203835.453125	null	[M-H]-	M + 0		null	null	null	null	null	null	999	False	False	False	null	null	null	null	null	590.1779	1843.1:33334 1846.7:4 1847.9:45551
1691	Unknown	318	0.7948833	1.1956	1.281033	1877.5	88193.234375	626710.5	null	[M-H]-	M + 0		null	null	null	null	null	null	999	False	False	False	null	null	null	null	null	1763.865	1877.5:100345 1879.6:0 1879.8:0
1692	Unknown	318	0.87145	1.1956	1.281033	1930.9	88803.2734375	639395.125	null	[M-H]-	M + 0		null	null	null	null	null	null	999	False	False	False	null	null	null	null	null	1776.066	1930.9:109079 1931.5:74594 1935.1:0
1693	Unknown	318	1.102367	1.1956	1.350533	1957	26837.642578125	179289.46875	null	[M-H]-	M + 0		null	null	null	null	null	null	999	False	False	False	null	null	null	null	null	526.2241	1957:28570 1958.2:81996 1958.8:506 1962:463
1694	Unknown	318	0.7948833	1.1956	1.281033	1980.7	89853.5546875	614783.75	null	[M-H]-	M + 0		null	null	null	null	null	null	999	False	False	False	null	null	null	null	null	1797.071	1980.7:112565 1981.4:10843 1983.1:87266 1984.7:39912
1695	Unknown	318	1.102367	1.1956	1.532783	1987.3	47368.98828125	303535	null	[M-H]-	M + 0		null	null	null	null	null	null	999	False	False	False	null	null	null	null	null	947.3798	1987.3:56764 1988.7:24813
1696	Unknown	318	1.089367	1.1956	1.3909	2026.5	86889.7265625	612807.125	null	[M-H]-	M + 0	similar chromatogram in higher mz_1705; similar chromatogram in higher mz_1743; similar chromatogram in higher mz_1744; similar chromatogram in higher mz_1745; similar chromatogram in higher mz_1746; similar chromatogram in higher mz_1747; similar chromatogram in higher mz_1711; similar chromatogram in higher mz_1748; similar chromatogram in higher mz_1751; similar chromatogram in higher mz_1716;…	null	null	null	null	null	null	999	False	False	False	null	null	null	null	null	1697.308	2026.5:94498
1697	Unknown	318	0.9813167	1.1956	1.281033	2046.4	91476.7734375	635493.9375	null	[M-H]-	M + 0		null	null	null	null	null	null	999	False	False	False	null	null	null	null	null	1828.315	2046.4:107580 2047.8:0 2047.9:22214 2048.6:13175
1698	Unknown	318	1.09585	1.1956	1.350533	2063.6	85281.0390625	593373.1875	null	[M-H]-	M + 0		null	null	null	null	null	null	999	False	False	False	null	null	null	null	null	1682.944	2063.6:105431 2066.1:21334 2067.4:41783
1699	Unknown	318	0.9985333	1.1956	1.281033	2078.3	85020.28125	621399.4375	null	[M-H]-	M + 0		null	null	null	null	null	null	999	False	False	False	null	null	null	null	null	1663.115	2078.3:98441 2079.2:0 2082.4:11521
1700	Unknown	318	0.73315	1.1956	1.3357	2109.4	88591.78125	624606.875	null	[M-H]-	M + 0		null	null	null	null	null	null	999	False	False	False	null	null	null	null	null	1771.836	2109.4:100000 2110:12432
1701	Unknown	318	0.73315	1.1956	1.3357	2119.2	88591.78125	623538.3125	null	[M-H]-	M + 0		null	null	null	null	null	null	999	False	False	False	null	null	null	null	null	1771.836	2119:16231 2119.2:100000 2119.4:32674 2120.3:17924 2122.1:1125
1702	Unknown	318	0.73315	1.1956	1.350533	2128.7	88591.78125	625296.375	null	[M-H]-	M + 0		null	null	null	null	null	null	999	False	False	False	null	null	null	null	null	1771.836	2128.7:100000 2129.3:9282 2132.4:31
1703	Unknown	318	1.055533	1.1956	1.350533	2143.6	88935.328125	621109.125	null	[M-H]-	M + 1	isotope of 1814	null	null	null	null	null	null	999	False	False	False	null	null	null	null	null	1767.967	2143.6:97889 2144.7:34481 2144.9:13427 2145.7:31706 2145.9:92039 2148:9650
1704	Unknown	318	1.06205	1.1956	1.583833	2156.4	44657.578125	310357.9375	null	[M-H]-	M + 0		null	null	null	null	null	null	999	False	False	False	null	null	null	null	null	893.1516	2156.4:52285 2157.8:2309 2160.9:2128 2161.3:2406
1705	Unknown	318	0.73315	1.1956	1.350533	2176.5	87225.90625	634302.5	null	[M-H]-	M + 0		null	null	null	null	null	null	999	False	False	False	null	null	null	null	null	1744.518	2176.5:94934 2179.6:18521 2180.2:5347
1706	Unknown	318	1.06205	1.1956	1.562467	2209.7	44466.95703125	313802.09375	null	[M-H]-	M + 0		null	null	null	null	null	null	999	False	False	False	null	null	null	null	null	889.3392	2209.5:96141 2209.7:52132
1707	Unknown	318	1.089367	1.1956	1.583833	2229.6	22115.279296875	197358.421875	null	[M-H]-	M + 0		null	null	null	null	null	null	999	False	False	False	null	null	null	null	null	442.3056	2229.6:27950 2230.1:12592
1708	Unknown	318	1.055533	1.1956	1.248983	2301.6	4517.130859375	16437.912109375	null	[M-H]-	M + 0		null	null	null	null	null	null	999	False	False	False	null	null	null	null	null	90.34262	2301.6:17782 2302.5:0 2306.5:12312
1709	Unknown	318	1.055533	1.1956	1.350533	2336.1	83566.328125	620555.125	null	[M-H]-	M + 0		null	null	null	null	null	null	999	False	False	False	null	null	null	null	null	1643.534	2336.1:89678 2336.6:4798 2337.1:4489 2338.4:56211
1710	Unknown	318	0.73315	1.1956	1.350533	2376.3	88539.0859375	621479.3125	null	[M-H]-	M + 0		null	null	null	null	null	null	999	False	False	False	null	null	null	null	null	1770.782	2376.3:100000 2378.7:42327
1711	Unknown	318	1.055533	1.1956	1.611183	2400	17707.818359375	124282.5625	null	[M-H]-	M + 0		null	null	null	null	null	null	999	False	False	False	null	null	null	null	null	354.1563	2400:20000 2400.5:204
1712	Unknown	318	0.9985333	1.1956	1.617683	2684.2	88383.9375	629145.625	null	[M-2H]2-	M + 0		null	null	null	null	null	null	999	False	False	False	null	null	null	null	null	1767.679	2684.2:98087 2684.3:103543 2684.7:73853 2685.6:1529
1713	Unknown	318	1.032367	1.1956	1.357067	2684.3	90351.9609375	623431.375	null	[M-H]-	M + 0		null	null	null	null	null	null	999	False	False	False	null	null	null	null	null	1803.682	2684.2:98087 2684.3:103543 2684.7:73853 2685.6:1529
1714	Unknown	318	1.055533	1.1956	1.568983	2705.3	28701.759765625	209780.34375	null	[M-H]-	M + 0		null	null	null	null	null	null	999	False	False	False	null	null	null	null	null	574.0352	2705.3:30848
1715	Unknown	318	1.032367	1.1956	1.350533	2744.2	43639.9140625	303018.0625	null	[M-H]-	M + 1	isotope of 1668	null	null	null	null	null	null	999	False	False	False	null	null	null	null	null	861.7764	2744.2:49983 2746.5:13117 2748.7:1275
1716	Unknown	318	1.055533	1.1956	1.611183	2757	32541.689453125	250348.3125	null	[M-H]-	M + 0		null	null	null	null	null	null	999	False	False	False	null	null	null	null	null	650.8338	2757:37444
1717	Unknown	318	0.7545167	1.1956	1.3974	2798.9	83968.4296875	630033.5	null	[M-H]-	M + 0		null	null	null	null	null	null	999	False	False	False	null	null	null	null	null	1679.369	2798.9:93103 2800.2:886 2801.2:0 2802.8:35580 2803:70766 2803.7:13918
1718	Unknown	318	1.02585	1.1956	1.27035	2802.8	30092.556640625	211702.46875	null	[M-H]-	M + 0		null	null	null	null	null	null	999	False	False	False	null	null	null	null	null	538.4703	2802.8:35580 2803:70766 2803.7:13918 2804:13703
1719	Unknown	318	0.8394167	1.1956	1.350533	2809.8	91687.453125	628807.75	null	[M-2H]2-	M + 0		null	null	null	null	null	null	999	False	False	False	null	null	null	null	null	1833.749	2809.8:102336 2810.3:21255 2812:10229 2814.2:46948
1720	Unknown	318	1.055533	1.1956	1.281033	2857.1	30743.4453125	226668.8125	null	[M-H]-	M + 0		null	null	null	null	null	null	999	False	False	False	null	null	null	null	null	560.952	2857.1:29840 2859.2:18735 2859.4:65234 2859.6:27456 2861.7:4595
1721	Unknown	318	0.4108	1.1956	1.89575	2901.3	88753.1015625	627463.9375	null	[M-H]-	M + 0		null	null	null	null	null	null	999	False	False	False	null	null	null	null	null	1775.062	2901.3:100000 2904.2:88 2905.9:52743
1722	Unknown	318	0.9920167	1.1956	1.3974	2984.7	87956.8984375	622470.3125	null	[M-H]-	M + 0		null	null	null	null	null	null	999	False	False	False	null	null	null	null	null	1756.389	2984.7:97235 2985.9:0
1723	Unknown	318	0.9985333	1.1956	1.3357	3158.5	88430.859375	659426.875	null	[M-H]-	M + 0		null	null	null	null	null	null	999	False	False	False	null	null	null	null	null	1744.281	3158.5:91450 3158.6:2111 3159.4:0 3161:0 3162.9:1854
1724	Unknown	318	1.055533	1.1956	1.3357	3366.4	86925.0625	610308.3125	null	[M-H]-	M + 0		null	null	null	null	null	null	999	False	False	False	null	null	null	null	null	1713.817	3366.4:100239 3366.9:0 3367.3:0 3369.4:10629
1725	Unknown	318	0.4108	1.1956	1.89575	3451.1	88753.1015625	627463.9375	null	[M-H]-	M + 0		null	null	null	null	null	null	999	False	False	False	null	null	null	null	null	1775.062	3451.1:100000 3452.4:0 3452.9:72625 3453.2:0
1726	Unknown	318	0.9813167	1.1956	1.357067	3529.1	87639.1171875	622650.75	null	[M-H]-	M + 0		null	null	null	null	null	null	999	False	False	False	null	null	null	null	null	1747.152	3529.1:96668 3530.2:33264 3534.1:51757
1727	Unknown	318	1.032367	1.1956	1.350533	3562.7	87900.5625	615539.1875	null	[M-2H]2-	M + 1	isotope of 1834	null	null	null	null	null	null	999	False	False	False	null	null	null	null	null	1747.663	3562.3:69470 3562.7:100119 3563.9:9128 3566.7:79409
1728	Unknown	318	1.127883	1.1956	1.248983	3610.6	3827.86962890625	21395.89453125	null	[M-H]-	M + 0		null	null	null	null	null	null	999	False	False	False	null	null	null	null	null	56.56305	3610.6:7734 3614:35950
1729	Unknown	318	1.102367	1.1956	1.263833	3624	4354.525390625	25806.337890625	null	[M-H]-	M + 0		null	null	null	null	null	null	999	False	False	False	null	null	null	null	null	60.90779	3623.8:0 3624:6326 3626.8:14672 3627.3:2778 3628.3:1699
1730	Unknown	318	1.06205	1.1956	1.3357	3701.1	83930.171875	589464.5625	null	[M-H]-	M + 0		null	null	null	null	null	null	999	False	False	False	null	null	null	null	null	1649.512	3701.1:100875 3702.9:0 3704.2:21880
1731	Unknown	318	0.4108	1.1956	1.89575	4015.5	88753.1015625	627463.9375	null	[M-H]-	M + 1	isotope of 1893	null	null	null	null	null	null	999	False	False	False	null	null	null	null	null	1775.062	4015.5:100000 4016.7:6 4016.9:0 4017.8:2153 4018.6:0 4019.3:52743 4019.7:5052
1732	Unknown	318	1.055533	1.1956	1.3909	4045.7	89309.875	630528.9375	null	[M-H]-	M + 0		null	null	null	null	null	null	999	False	False	False	null	null	null	null	null	1771.031	4045.7:102492 4045.8:22637 4046.3:1684 4046.4:0 4047.9:2502 4048.8:2611 4050.3:0
1733	Unknown	318	1.055533	1.1956	1.3909	4045.7	89309.875	630528.9375	null	[M-H]-	M + 0		null	null	null	null	null	null	999	False	False	False	null	null	null	null	null	1771.031	4045.7:102492 4045.8:22637 4046.3:1684 4046.4:0 4047.9:2502 4048.8:2611 4050.3:0
1734	Unknown	318	1.02585	1.1956	1.3357	4089.9	87599.328125	609785.1875	null	[M-H]-	M + 0		null	null	null	null	null	null	999	False	False	False	null	null	null	null	null	1739.868	4089.9:100483 4090.1:3939 4093:0
1735	Unknown	318	1.089367	1.1956	1.3357	4213.8	93509.40625	657517.3125	null	[M-H]-	M + 0		null	null	null	null	null	null	999	False	False	False	null	null	null	null	null	1747.72	4213.8:106909
1736	Unknown	320	0.8014	1.202117	1.312533	1663.5	89959.703125	668882.1875	null	[M-H]-	M + 0		null	null	null	null	null	null	999	False	False	False	null	null	null	null	null	1799.194	1663.5:98219 1666.3:0
1737	Unknown	320	1.127883	1.202117	1.376067	1671	32948.83984375	234874.046875	null	[M-H]-	M + 0		null	null	null	null	null	null	999	False	False	False	null	null	null	null	null	623.0736	1671:36791 1671.2:1605 1671.3:0 1675.4:988
1738	Unknown	320	1.06205	1.202117	1.312533	1760.1	88399.9921875	671717.6875	null	[M-H]-	M + 0		null	null	null	null	null	null	999	False	False	False	null	null	null	null	null	1658.197	1760.1:107624
1739	Unknown	320	1.06205	1.202117	1.312533	1774.1	88557.0546875	672042.9375	null	[M-H]-	M + 0		null	null	null	null	null	null	999	False	False	False	null	null	null	null	null	1675.675	1774.1:96281 1774.3:6237 1775.6:21618 1777.6:0
1740	Unknown	320	1.121367	1.202117	1.3357	1893.2	29273.3515625	190108.125	null	[M-H]-	M + 0		null	null	null	null	null	null	999	False	False	False	null	null	null	null	null	564.0214	1893.2:30199 1893.5:116 1894.4:43681 1895.2:0
1741	Unknown	320	1.102367	1.202117	1.357067	1984.7	46269.01171875	351297.25	null	[M-H]-	M + 0		null	null	null	null	null	null	999	False	False	False	null	null	null	null	null	854.241	1984.7:54653 1987.3:60419 1988.7:38891
1742	Unknown	320	1.089367	1.202117	1.583833	2119.4	29530.609375	206550.328125	null	[M-2H]2-	M + 1	isotope of 1858	null	null	null	null	null	null	999	False	False	False	null	null	null	null	null	590.6122	2119:22799 2119.2:98021 2119.4:33333 2120.3:9282 2122.1:1304
1743	Unknown	320	1.089367	1.202117	1.617683	2191.5	89521.2890625	635216.125	null	[M-H]-	M + 0	similar chromatogram in higher mz_1779; similar chromatogram in higher mz_1782; similar chromatogram in higher mz_1786; similar chromatogram in higher mz_1787	null	null	null	null	null	null	999	False	False	False	null	null	null	null	null	1790.426	2191.5:108138 2193.4:2473 2194.9:70809
1744	Unknown	320	1.055533	1.202117	1.357067	2225.4	88535.40625	625402.5	null	[M-H]-	M + 0		null	null	null	null	null	null	999	False	False	False	null	null	null	null	null	1746.492	2225.4:101792 2225.6:17534 2226.1:2686 2227.3:3813 2227.7:3493 2228.5:2402 2229.6:21447 2230.1:6348
1745	Unknown	320	1.089367	1.202117	1.532783	2251	44561.2421875	313387.6875	null	[M-H]-	M + 0		null	null	null	null	null	null	999	False	False	False	null	null	null	null	null	891.2248	2251:42370
1746	Unknown	320	0.76935	1.202117	1.3357	2258.4	92676.1015625	663876.75	null	[M-H]-	M + 0		null	null	null	null	null	null	999	False	False	False	null	null	null	null	null	1853.522	2258.4:110818 2259.3:1414 2260:0
1747	Unknown	320	1.06205	1.202117	1.617683	2381.5	29513.029296875	207105.78125	null	[M-H]-	M + 0		null	null	null	null	null	null	999	False	False	False	null	null	null	null	null	590.2606	2381.5:33333 2382.8:4 2385:77114 2386.2:28218
1748	Unknown	320	1.055533	1.202117	1.350533	2424.6	44510.421875	307002.25	null	[M-H]-	M + 0		null	null	null	null	null	null	999	False	False	False	null	null	null	null	null	873.4589	2424.6:51105 2424.9:28777 2428.4:42924 2428.8:0
1749	Unknown	320	0.7545167	1.202117	1.376067	2605.2	87350.78125	619335.0625	null	[M-H]-	M + 0		null	null	null	null	null	null	999	False	False	False	null	null	null	null	null	1747.016	2604.7:0 2605.2:104951 2605.7:19451
1750	Unknown	320	1.055533	1.202117	1.3909	2726.5	88351.5390625	624042.1875	null	[M-H]-	M + 0		null	null	null	null	null	null	999	False	False	False	null	null	null	null	null	1752.056	2726.5:100003 2726.9:0 2729.9:19355
1751	Unknown	320	1.055533	1.202117	1.617683	2737.1	86865.28125	622932.5	null	[M-H]-	M + 0		null	null	null	null	null	null	999	False	False	False	null	null	null	null	null	1737.306	2737.1:95127 2739.7:8741 2740.9:5144 2741.1:0
1752	Unknown	320	0.3977333	1.202117	1.943883	2915.9	88753.1015625	627902.9375	null	[M-H]-	M + 0		null	null	null	null	null	null	999	False	False	False	null	null	null	null	null	1775.062	2915.4:88 2915.9:100000
1753	Unknown	320	1.055533	1.202117	1.248983	2968.6	1210.42468261719	4092.30688476563	null	[M-H]-	M + 0		null	null	null	null	null	null	999	False	False	False	null	null	null	null	null	24.20849	2968.6:4518 2970.8:0 2972:1960
1754	Unknown	320	1.055533	1.202117	1.248983	3230.3	1310.52319335938	5470.64599609375	null	[M-H]-	M + 0		null	null	null	null	null	null	999	False	False	False	null	null	null	null	null	26.21046	3229.9:0 3230.3:2322 3231.1:1017 3232.1:4477 3234.1:103
1755	Unknown	320	0.9813167	1.202117	1.263833	3232.1	1754.10290527344	12835.4990234375	null	[M-H]-	M + 0		null	null	null	null	null	null	999	False	False	False	null	null	null	null	null	35.08206	3232.1:4477 3234.1:103
1756	Unknown	320	1.02585	1.202117	1.3909	3294.5	86653.953125	621613.875	null	[M-H]-	M + 0		null	null	null	null	null	null	999	False	False	False	null	null	null	null	null	1720.143	3294.5:99337 3295.3:107418 3295.5:7793 3297.5:84186 3298.8:0
1757	Unknown	320	1.02585	1.202117	1.48645	3295.3	91934.1953125	658780.4375	null	[M-H]-	M + 0		null	null	null	null	null	null	999	False	False	False	null	null	null	null	null	1835.403	3295.3:107418 3295.5:7793 3297.5:84186 3298.8:0 3299.8:8501
[truncated: 43,969 more rows]
