# Supplementary material for: MassCube improves accuracy for metabolomics data processing from raw files to phenotype classifiers
Source: Nat Commun. 2025 Jul 1;16:5487. doi: 10.1038/s41467-025-60640-5 (PMC12216001; doi:10.1038/s41467-025-60640-5)
Supplement: Supplementary file 4 — Source Data [file 41467_2025_60640_MOESM4_ESM.zip › Source Data/Fig2_data_simulation_raw_results/Suppplementary_table_5_simulated_data_MZmine3_features.csv]

id	manual_annotation:identity	manual_annotation:comment	manual_annotation:compound_name	manual_annotation:ion_adduct	manual_annotation:mol_formula	manual_annotation:inchi	manual_annotation:smiles	rt	rt_range:min	rt_range:max	mz	mz_range:min	mz_range:max	height	area	intensity_range:min	intensity_range:max	fragment_scans	datafile:Synthetic_data.mzML:feature_state	datafile:Synthetic_data.mzML:mz	datafile:Synthetic_data.mzML:mz_range:min	datafile:Synthetic_data.mzML:mz_range:max	datafile:Synthetic_data.mzML:rt	datafile:Synthetic_data.mzML:rt_range:min	datafile:Synthetic_data.mzML:rt_range:max	datafile:Synthetic_data.mzML:height	datafile:Synthetic_data.mzML:area	datafile:Synthetic_data.mzML:intensity_range:min	datafile:Synthetic_data.mzML:intensity_range:max	datafile:Synthetic_data.mzML:fwhm	datafile:Synthetic_data.mzML:tailing_factor	datafile:Synthetic_data.mzML:asymmetry_factor	datafile:Synthetic_data.mzML:fragment_scans	datafile:Synthetic_data.mzML:rt_ms2_apex_distance
1								0.5295	0.5123	0.6631	2079.9	2079.9	2079.9	1.083E5	8.787E3	1.1E4	1.083E5	0	DETECTED	2079.9	2079.9	2079.9	0.5295	0.5123	0.6631	1.083E5	8.787E3	1.1E4	1.083E5	0.109	4.3828	8.6158
2								0.5295	0.5123	0.6358	2617.3	2617.3	2617.3	1.045E5	8.102E3	6.934E3	1.045E5	0	DETECTED	2617.3	2617.3	2617.3	0.5295	0.5123	0.6358	1.045E5	8.102E3	6.934E3	1.045E5	0.1871	3.5032	5.3683
3								0.5295	0.5123	0.5551	3663.5	3663.5	3663.5	1.122E4	3.701E2	2.04E3	1.122E4	0	DETECTED	3663.5	3663.5	3663.5	0.5295	0.5123	0.5551	1.122E4	3.701E2	2.04E3	1.122E4	0.1029	1.2418	1.4835
4								0.5295	0.5123	0.5485	3679.7	3679.7	3679.7	3.739E3	9.521E1	9.057E2	3.739E3	0	DETECTED	3679.7	3679.7	3679.7	0.5295	0.5123	0.5485	3.739E3	9.521E1	9.057E2	3.739E3		1.0523	1.1047
5								0.5485	0.5123	0.6292	1603.9	1603.9	1603.9	1.006E5	8.691E3	2.933E4	1.006E5	0	DETECTED	1603.9	1603.9	1603.9	0.5485	0.5123	0.6292	1.006E5	8.691E3	2.933E4	1.006E5	0.1048	1.6149	2.2297
6								0.5485	0.5123	0.8204	1731	1731	1731	9.551E4	1.119E4	3.882E3	9.551E4	0	DETECTED	1731	1731	1731	0.5485	0.5123	0.8204	9.551E4	1.119E4	3.882E3	9.551E4	0.1083	4.2952	6.4376
7								0.5485	0.5123	0.6904	1744.5	1744.5	1744.5	1.024E5	9.422E3	5.709E3	1.024E5	0	DETECTED	1744.5	1744.5	1744.5	0.5485	0.5123	0.6904	1.024E5	9.422E3	5.709E3	1.024E5	0.108	2.2326	3.1551
8								0.5485	0.5123	0.6292	1757.8	1757.8	1757.8	1.067E5	8.885E3	2.917E4	1.067E5	0	DETECTED	1757.8	1757.8	1757.8	0.5485	0.5123	0.6292	1.067E5	8.885E3	2.917E4	1.067E5	0.0963	1.6149	2.2297
9								0.5485	0.5123	0.6904	1867.2	1867.2	1867.2	9.973E4	8.347E3	3.785E3	9.973E4	0	DETECTED	1867.2	1867.2	1867.2	0.5485	0.5123	0.6904	9.973E4	8.347E3	3.785E3	9.973E4	0.1186	1.9772	2.3299
10								0.5485	0.5123	0.6358	2048	2048	2048	1.022E5	8.922E3	1.667E4	1.022E5	0	DETECTED	2048	2048	2048	0.5485	0.5123	0.6358	1.022E5	8.922E3	1.667E4	1.022E5	0.0941	1.7049	2.4098
11								0.5485	0.5123	0.697	2113.5	2113.5	2113.5	9.974E4	8.767E3	1.237E3	9.974E4	0	DETECTED	2113.5	2113.5	2113.5	0.5485	0.5123	0.697	9.974E4	8.767E3	1.237E3	9.974E4	0.1083	2.0347	2.3961
12								0.5485	0.5123	0.6631	2160.7	2160.7	2160.7	9.84E4	8.546E3	3.31E3	9.84E4	0	DETECTED	2160.7	2160.7	2160.7	0.5485	0.5123	0.6631	9.84E4	8.546E3	3.31E3	9.84E4	0.1113	1.7506	2.3974
13								0.5485	0.5123	0.6904	2206.8	2206.8	2206.8	1.03E5	8.945E3	1.91E3	1.03E5	0	DETECTED	2206.8	2206.8	2206.8	0.5485	0.5123	0.6904	1.03E5	8.945E3	1.91E3	1.03E5	0.0954	2.1667	2.4843
14								0.5485	0.5123	0.6358	2242.3	2242.3	2242.3	1.008E5	8.058E3	5.278E3	1.008E5	0	DETECTED	2242.3	2242.3	2242.3	0.5485	0.5123	0.6358	1.008E5	8.058E3	5.278E3	1.008E5	0.0975	1.7049	2.4987
15								0.5485	0.5123	0.6358	2588.4	2588.4	2588.4	1.054E5	9.172E3	1.577E4	1.054E5	0	DETECTED	2588.4	2588.4	2588.4	0.5485	0.5123	0.6358	1.054E5	9.172E3	1.577E4	1.054E5	0.0964	1.7049	2.4098
16								0.5485	0.5123	0.7076	2712.7	2712.7	2712.7	1.019E5	8.784E3	1.643E3	1.019E5	0	DETECTED	2712.7	2712.7	2712.7	0.5485	0.5123	0.7076	1.019E5	8.784E3	1.643E3	1.019E5	0.1044	2.0748	2.3613
17								0.5485	0.5123	0.6358	2763	2763	2763	9.549E4	8.164E3	1.019E4	9.549E4	0	DETECTED	2763	2763	2763	0.5485	0.5123	0.6358	9.549E4	8.164E3	1.019E4	9.549E4	0.1087	1.7049	2.5854
18								0.5485	0.5123	0.5551	3897.2	3897.2	3897.2	6.386E3	2.096E2	6.91E2	6.386E3	0	DETECTED	3897.2	3897.2	3897.2	0.5485	0.5123	0.5551	6.386E3	2.096E2	6.91E2	6.386E3		0.59	0.18
19								0.5551	0.5123	0.6631	1701.8	1701.8	1701.8	1.002E5	1.025E4	3.106E4	1.002E5	0	DETECTED	1701.8	1701.8	1701.8	0.5551	0.5123	0.6631	1.002E5	1.025E4	3.106E4	1.002E5	0.0964	1.7647	2.5295
20								0.5551	0.5123	0.6904	2203.7	2203.7	2203.7	9.388E4	8.831E3	2.279E3	9.388E4	0	DETECTED	2203.7	2203.7	2203.7	0.5551	0.5123	0.6904	9.388E4	8.831E3	2.279E3	9.388E4	0.1002	1.6576	1.8829
21								0.5551	0.5123	0.6631	2287.9	2287.9	2287.9	9.387E4	8.673E3	4.681E3	9.387E4	0	DETECTED	2287.9	2287.9	2287.9	0.5551	0.5123	0.6631	9.387E4	8.673E3	4.681E3	9.387E4	0.0949	1.7647	1.9587
22								0.5551	0.5123	0.6358	2334.5	2334.5	2334.5	1.031E5	8.527E3	1.531E4	1.031E5	0	DETECTED	2334.5	2334.5	2334.5	0.5551	0.5123	0.6358	1.031E5	8.527E3	1.531E4	1.031E5	0.0966	1.4448	1.8896
23								0.5551	0.5123	0.6904	2338	2338	2338	9.953E4	9.271E3	9.516E2	9.953E4	0	DETECTED	2338	2338	2338	0.5551	0.5123	0.6904	9.953E4	9.271E3	9.516E2	9.953E4	0.0978	1.6289	1.8823
24								0.5551	0.5123	0.697	2426.5	2426.5	2426.5	9.888E4	9.095E3	2.043E3	9.888E4	0	DETECTED	2426.5	2426.5	2426.5	0.5551	0.5123	0.697	9.888E4	9.095E3	2.043E3	9.888E4	0.1057	1.8044	1.9089
25								0.5551	0.5123	0.697	2505.9	2505.9	2505.9	9.861E4	9.732E3	5.623E3	9.861E4	0	DETECTED	2505.9	2505.9	2505.9	0.5551	0.5123	0.697	9.861E4	9.732E3	5.623E3	9.861E4	0.0943	2.304	2.8947
26								0.5551	0.5123	0.6631	2544.2	2544.2	2544.2	1.027E5	9.345E3	9.41E3	1.027E5	0	DETECTED	2544.2	2544.2	2544.2	0.5551	0.5123	0.6631	1.027E5	9.345E3	9.41E3	1.027E5	0.1051	1.7647	2.0071
27								0.5551	0.5123	0.7076	2635.9	2635.9	2635.9	9.974E4	9.497E3	5.381E2	9.974E4	0	DETECTED	2635.9	2635.9	2635.9	0.5551	0.5123	0.7076	9.974E4	9.497E3	5.381E2	9.974E4	0.0964	2.0233	2.4457
28								0.5551	0.5123	0.6904	2792.9	2792.9	2792.9	1.037E5	8.643E3	4.99E3	1.037E5	0	DETECTED	2792.9	2792.9	2792.9	0.5551	0.5123	0.6904	1.037E5	8.643E3	4.99E3	1.037E5	0.1028	1.4481	4.3174
29								0.5824	0.5123	0.6904	1610.6	1610.6	1610.6	9.658E4	1.037E4	1.736E4	9.658E4	0	DETECTED	1610.6	1610.6	1610.6	0.5824	0.5123	0.6904	9.658E4	1.037E4	1.736E4	9.658E4	0.1095	1.2712	1.5425
30								0.5824	0.5551	0.6103	1671.2	1671.2	1671.2	4.8E3	1.856E2	3.51E2	4.8E3	0	DETECTED	1671.2	1671.2	1671.2	0.5824	0.5551	0.6103	4.8E3	1.856E2	3.51E2	4.8E3	0.016	1.0098	1.0195
31								0.5824	0.5123	0.7141	1730.7	1730.7	1730.7	1.051E5	1.101E4	1.062E4	1.051E5	0	DETECTED	1730.7	1730.7	1730.7	0.5824	0.5123	0.7141	1.051E5	1.101E4	1.062E4	1.051E5	0.0973	1.4404	1.8175
32								0.5824	0.5123	0.7076	2007.6	2007.6	2007.6	9.901E4	1.02E4	2.791E3	9.901E4	0	DETECTED	2007.6	2007.6	2007.6	0.5824	0.5123	0.7076	9.901E4	1.02E4	2.791E3	9.901E4	0.0919	1.3432	1.6295
33								0.5824	0.5123	0.697	2059.1	2059.1	2059.1	9.343E4	1.055E4	8.453E3	9.343E4	0	DETECTED	2059.1	2059.1	2059.1	0.5824	0.5123	0.697	9.343E4	1.055E4	8.453E3	9.343E4	0.1074	1.3177	1.6376
34								0.5824	0.5123	0.7076	2069.8	2069.8	2069.8	1E5	1.105E4	7.449E2	1E5	0	DETECTED	2069.8	2069.8	2069.8	0.5824	0.5123	0.7076	1E5	1.105E4	7.449E2	1E5	0.1019	1.3171	1.6982
35								0.5824	0.5123	0.7076	2090.7	2090.7	2090.7	9.974E4	1.012E4	2.415E3	9.974E4	0	DETECTED	2090.7	2090.7	2090.7	0.5824	0.5123	0.7076	9.974E4	1.012E4	2.415E3	9.974E4	0.1048	1.3131	1.5146
36								0.5824	0.5123	0.7141	2111	2111	2111	9.974E4	1.013E4	1.237E3	9.974E4	0	DETECTED	2111	2111	2111	0.5824	0.5123	0.7141	9.974E4	1.013E4	1.237E3	9.974E4	0.1048	1.3119	1.513
37								0.5824	0.5123	0.6904	2177	2177	2177	1.001E5	1.01E4	9.063E3	1.001E5	0	DETECTED	2177	2177	2177	0.5824	0.5123	0.6904	1.001E5	1.01E4	9.063E3	1.001E5	0.1032	1.2712	1.5425
38								0.5824	0.5123	0.6904	2354.4	2354.4	2354.4	8.991E4	9.633E3	5.295E3	8.991E4	0	DETECTED	2354.4	2354.4	2354.4	0.5824	0.5123	0.6904	8.991E4	9.633E3	5.295E3	8.991E4	0.1022	1.2712	1.5425
39								0.5824	0.5123	0.6904	2551.8	2551.8	2551.8	1.126E5	9.71E3	6.222E3	1.126E5	0	DETECTED	2551.8	2551.8	2551.8	0.5824	0.5123	0.6904	1.126E5	9.71E3	6.222E3	1.126E5	0.0821	1.2016	1.1032
40								0.5824	0.5123	0.7331	2711.4	2711.4	2711.4	1.006E5	1.013E4	4.531E2	1.006E5	0	DETECTED	2711.4	2711.4	2711.4	0.5824	0.5123	0.7331	1.006E5	1.013E4	4.531E2	1.006E5	0.1041	1.3327	1.4412
41								0.5824	0.5123	0.697	3253.7	3253.7	3253.7	1.007E5	1.032E4	3.774E3	1.007E5	0	DETECTED	3253.7	3253.7	3253.7	0.5824	0.5123	0.697	1.007E5	1.032E4	3.774E3	1.007E5	0.104	1.3177	1.5694
42								0.5824	0.5123	0.697	4142.9	4142.9	4142.9	9.528E4	9.736E3	5.844E3	9.528E4	0	DETECTED	4142.9	4142.9	4142.9	0.5824	0.5123	0.697	9.528E4	9.736E3	5.844E3	9.528E4	0.1084	1.3177	1.5835
43								0.5889	0.5123	0.6904	1554	1554	1554	9.974E4	1.068E4	9.896E3	9.974E4	0	DETECTED	1554	1554	1554	0.5889	0.5123	0.6904	9.974E4	1.068E4	9.896E3	9.974E4	0.0897	1.163	1.3261
44								0.5889	0.5123	0.7076	1730	1730	1730	9.617E4	1.054E4	5.404E3	9.617E4	0	DETECTED	1730	1730	1730	0.5889	0.5123	0.7076	9.617E4	1.054E4	5.404E3	9.617E4	0.09	1.2753	1.5361
45								0.5889	0.5123	0.7331	1948.4	1948.4	1948.4	1.016E5	1.069E4	2.17E3	1.016E5	0	DETECTED	1948.4	1948.4	1948.4	0.5889	0.5123	0.7331	1.016E5	1.069E4	2.17E3	1.016E5	0.1082	1.3147	1.3941
46								0.5889	0.5123	0.7331	2117.4	2117.4	2117.4	9.974E4	1.056E4	1.237E3	9.974E4	0	DETECTED	2117.4	2117.4	2117.4	0.5889	0.5123	0.7331	9.974E4	1.056E4	1.237E3	9.974E4	0.089	1.2664	1.4048
47								0.5889	0.5123	0.7331	2130.6	2130.6	2130.6	9.974E4	1.055E4	1.001E3	9.974E4	0	DETECTED	2130.6	2130.6	2130.6	0.5889	0.5123	0.7331	9.974E4	1.055E4	1.001E3	9.974E4	0.089	1.2661	1.4047
48								0.5889	0.5123	0.7141	2202.8	2202.8	2202.8	9.852E4	1.021E4	4.521E3	9.852E4	0	DETECTED	2202.8	2202.8	2202.8	0.5889	0.5123	0.7141	9.852E4	1.021E4	4.521E3	9.852E4	0.089	1.3286	1.3814
49								0.5889	0.5123	0.7397	2240.5	2240.5	2240.5	9.994E4	1.11E4	7.595E3	9.994E4	0	DETECTED	2240.5	2240.5	2240.5	0.5889	0.5123	0.7397	9.994E4	1.11E4	7.595E3	9.994E4	0.089	1.4844	1.6751
50								0.5889	0.5123	0.7076	2257.4	2257.4	2257.4	1.06E5	9.891E3	6.748E3	1.06E5	0	DETECTED	2257.4	2257.4	2257.4	0.5889	0.5123	0.7076	1.06E5	9.891E3	6.748E3	1.06E5	0.0828	1.2684	1.3771
51								0.5889	0.5123	0.7141	3114	3114	3114	1.037E5	1.054E4	3.941E3	1.037E5	0	DETECTED	3114	3114	3114	0.5889	0.5123	0.7141	1.037E5	1.054E4	3.941E3	1.037E5	0.0883	1.3901	1.5593
52								0.5889	0.5123	0.8014	3118.6	3118.6	3118.6	9.65E4	1.112E4	1.597E3	9.65E4	0	DETECTED	3118.6	3118.6	3118.6	0.5889	0.5123	0.8014	9.65E4	1.112E4	1.597E3	9.65E4	0.0984	1.2738	1.4154
53								0.5889	0.5189	0.7141	3128.4	3128.4	3128.4	9.494E4	1.023E4	1.1E4	9.494E4	0	DETECTED	3128.4	3128.4	3128.4	0.5889	0.5189	0.7141	9.494E4	1.023E4	1.1E4	9.494E4	0.1066	1.3939	1.452
54								0.5889	0.5123	0.7141	3200.6	3200.6	3200.6	9.975E4	1.029E4	7.056E2	9.975E4	0	DETECTED	3200.6	3200.6	3200.6	0.5889	0.5123	0.7141	9.975E4	1.029E4	7.056E2	9.975E4	0.1055	1.206	1.353
55								0.5889	0.5123	0.7141	3216.9	3216.9	3216.9	9.975E4	1.029E4	7.056E2	9.975E4	0	DETECTED	3216.9	3216.9	3216.9	0.5889	0.5123	0.7141	9.975E4	1.029E4	7.056E2	9.975E4	0.1055	1.206	1.353
56								0.5889	0.5824	0.6292	3361.3	3361.3	3361.3	7.972E3	2.684E2	1.737E3	7.972E3	0	DETECTED	3361.3	3361.3	3361.3	0.5889	0.5824	0.6292	7.972E3	2.684E2	1.737E3	7.972E3	0.0329	3.5959	6.1918
57								0.5889	0.5123	0.7141	3458.5	3458.5	3458.5	9.975E4	1.029E4	7.056E2	9.975E4	0	DETECTED	3458.5	3458.5	3458.5	0.5889	0.5123	0.7141	9.975E4	1.029E4	7.056E2	9.975E4	0.1055	1.206	1.353
58								0.5889	0.5123	0.7331	3502.9	3502.9	3502.9	9.889E4	1.038E4	8.636E2	9.889E4	0	DETECTED	3502.9	3502.9	3502.9	0.5889	0.5123	0.7331	9.889E4	1.038E4	8.636E2	9.889E4	0.11	1.1945	1.2948
59								0.5889	0.5123	0.697	3669.7	3669.7	3669.7	1.034E5	1.044E4	7.9E3	1.034E5	0	DETECTED	3669.7	3669.7	3669.7	0.5889	0.5123	0.697	1.034E5	1.044E4	7.9E3	1.034E5	0.0877	1.2056	1.5439
60								0.5889	0.5123	0.7141	3719.4	3719.4	3719.4	9.975E4	1.029E4	7.056E2	9.975E4	0	DETECTED	3719.4	3719.4	3719.4	0.5889	0.5123	0.7141	9.975E4	1.029E4	7.056E2	9.975E4	0.1055	1.206	1.353
61								0.5889	0.5123	0.7076	3871.7	3871.7	3871.7	9.716E4	1.105E4	4.282E3	9.716E4	0	DETECTED	3871.7	3871.7	3871.7	0.5889	0.5123	0.7076	9.716E4	1.105E4	4.282E3	9.716E4	0.0921	1.2753	1.4689
62								0.5889	0.5123	0.697	3884	3884	3884	1.053E5	1.047E4	5.844E3	1.053E5	0	DETECTED	3884	3884	3884	0.5889	0.5123	0.697	1.053E5	1.047E4	5.844E3	1.053E5	0.0931	1.2056	1.5586
63								0.5889	0.5123	0.7076	3898.8	3898.8	3898.8	9.778E4	1.035E4	3.653E3	9.778E4	0	DETECTED	3898.8	3898.8	3898.8	0.5889	0.5123	0.7076	9.778E4	1.035E4	3.653E3	9.778E4	0.1077	1.2014	1.3667
64								0.5889	0.5123	0.7141	3995.9	3995.9	3995.9	9.975E4	1.029E4	7.056E2	9.975E4	0	DETECTED	3995.9	3995.9	3995.9	0.5889	0.5123	0.7141	9.975E4	1.029E4	7.056E2	9.975E4	0.1055	1.206	1.353
65								0.5889	0.5123	0.7076	4194.3	4194.3	4194.3	1.085E5	1.08E4	3.377E3	1.085E5	0	DETECTED	4194.3	4194.3	4194.3	0.5889	0.5123	0.7076	1.085E5	1.08E4	3.377E3	1.085E5	0.086	1.2753	1.5109
66								0.6037	0.5123	0.7076	1615.3	1615.3	1615.3	9.745E4	1.097E4	6.649E3	9.745E4	0	DETECTED	1615.3	1615.3	1615.3	0.6037	0.5123	0.7076	9.745E4	1.097E4	6.649E3	9.745E4	0.1196	1.0683	1.1483
67								0.6037	0.5123	0.7331	1647	1647	1647	9.884E4	1.116E4	4.616E3	9.884E4	0	DETECTED	1647	1647	1647	0.6037	0.5123	0.7331	9.884E4	1.116E4	4.616E3	9.884E4	0.1159	1.208	1.3135
68								0.6037	0.5189	0.7076	1705.8	1705.8	1705.8	1.063E5	1.135E4	6.546E2	1.063E5	0	DETECTED	1705.8	1705.8	1705.8	0.6037	0.5189	0.7076	1.063E5	1.135E4	6.546E2	1.063E5	0.1233	1.1119	1.3572
69								0.6037	0.5123	0.7331	1859	1859	1859	9.973E4	1.075E4	4.452E3	9.973E4	0	DETECTED	1859	1859	1859	0.6037	0.5123	0.7331	9.973E4	1.075E4	4.452E3	9.973E4	0.0889	1.0976	1.0949
70								0.6037	0.5123	0.7141	1897.5	1897.5	1897.5	1.003E5	1.089E4	4.872E3	1.003E5	0	DETECTED	1897.5	1897.5	1897.5	0.6037	0.5123	0.7141	1.003E5	1.089E4	4.872E3	1.003E5	0.1002	1.0922	1.1459
71								0.6037	0.5123	0.7331	1900.8	1900.8	1900.8	1.006E5	1.051E4	2.511E3	1.006E5	0	DETECTED	1900.8	1900.8	1900.8	0.6037	0.5123	0.7331	1.006E5	1.051E4	2.511E3	1.006E5	0.0877	1.1056	1.1695
72								0.6037	0.5123	0.697	2205	2205	2205	9.994E4	1.035E4	6.678E3	9.994E4	0	DETECTED	2205	2205	2205	0.6037	0.5123	0.697	9.994E4	1.035E4	6.678E3	9.994E4	0.0894	1.0099	1.0199
73								0.6037	0.5189	0.7076	2266.1	2266.1	2266.1	1.095E5	1.126E4	5.062E3	1.095E5	0	DETECTED	2266.1	2266.1	2266.1	0.6037	0.5189	0.7076	1.095E5	1.126E4	5.062E3	1.095E5	0.1007	1.1119	1.2238
74								0.6037	0.5123	0.7141	2283.3	2283.3	2283.3	1.022E5	1.082E4	3.19E3	1.022E5	0	DETECTED	2283.3	2283.3	2283.3	0.6037	0.5123	0.7141	1.022E5	1.082E4	3.19E3	1.022E5	0.1102	1.1054	1.1885
75								0.6037	0.5123	0.7331	2370	2370	2370	9.973E4	1.068E4	9.387E2	9.973E4	0	DETECTED	2370	2370	2370	0.6037	0.5123	0.7331	9.973E4	1.068E4	9.387E2	9.973E4	0.0889	1.0794	1.0414
76								0.6037	0.5123	0.7545	2461.5	2461.5	2461.5	1.004E5	1.071E4	2.501E3	1.004E5	0	DETECTED	2461.5	2461.5	2461.5	0.6037	0.5123	0.7545	1.004E5	1.071E4	2.501E3	1.004E5	0.0877	1.3421	1.0737
77								0.6037	0.5123	0.7076	2734.3	2734.3	2734.3	9.949E4	1.082E4	7.051E3	9.949E4	0	DETECTED	2734.3	2734.3	2734.3	0.6037	0.5123	0.7076	9.949E4	1.082E4	7.051E3	9.949E4	0.1174	1.0683	1.0561
78								0.6037	0.5295	0.7076	2891.9	2891.9	2891.9	1.026E5	1.037E4	7.069E3	1.026E5	0	DETECTED	2891.9	2891.9	2891.9	0.6037	0.5295	0.7076	1.026E5	1.037E4	7.069E3	1.026E5	0.0866	1.2	1.3183
79								0.6037	0.5123	0.7331	3018.2	3018.2	3018.2	9.771E4	1.132E4	2.539E3	9.771E4	0	DETECTED	3018.2	3018.2	3018.2	0.6037	0.5123	0.7331	9.771E4	1.132E4	2.539E3	9.771E4	0.1155	1.1018	1.1292
80								0.6037	0.5123	0.7141	3044.6	3044.6	3044.6	1.023E5	1.143E4	2.066E3	1.023E5	0	DETECTED	3044.6	3044.6	3044.6	0.6037	0.5123	0.7141	1.023E5	1.143E4	2.066E3	1.023E5	0.1138	1.1039	1.2964
81								0.6037	0.5123	0.7076	3116.2	3116.2	3116.2	1.029E5	9.837E3	1.103E4	1.029E5	0	DETECTED	3116.2	3116.2	3116.2	0.6037	0.5123	0.7076	1.029E5	9.837E3	1.103E4	1.029E5	0.0882	1.0683	3.1745
82								0.6037	0.5123	0.7141	3270	3270	3270	9.905E4	1.107E4	4.737E3	9.905E4	0	DETECTED	3270	3270	3270	0.6037	0.5123	0.7141	9.905E4	1.107E4	4.737E3	9.905E4	0.1187	1.1077	1.2629
83								0.6037	0.5123	0.7141	3309.9	3309.9	3309.9	9.633E4	1.096E4	3.724E3	9.633E4	0	DETECTED	3309.9	3309.9	3309.9	0.6037	0.5123	0.7141	9.633E4	1.096E4	3.724E3	9.633E4	0.1255	1.1039	1.3675
84								0.6037	0.5123	0.7076	3316.8	3316.8	3316.8	1.011E5	1.07E4	5.361E3	1.011E5	0	DETECTED	3316.8	3316.8	3316.8	0.6037	0.5123	0.7076	1.011E5	1.07E4	5.361E3	1.011E5	0.09	1.0683	1.0632
85								0.6037	0.5123	0.7076	3619.6	3619.6	3619.6	1.037E5	1.136E4	5.17E3	1.037E5	0	DETECTED	3619.6	3619.6	3619.6	0.6037	0.5123	0.7076	1.037E5	1.136E4	5.17E3	1.037E5	0.1245	1.0683	1.1703
86								0.6037	0.5123	0.7141	3671.6	3671.6	3671.6	1.032E5	1.11E4	1.959E3	1.032E5	0	DETECTED	3671.6	3671.6	3671.6	0.6037	0.5123	0.7141	1.032E5	1.11E4	1.959E3	1.032E5	0.1002	1.0724	1.055
87								0.6037	0.5123	0.7141	3822.9	3822.9	3822.9	1.018E5	1.092E4	1.184E3	1.018E5	0	DETECTED	3822.9	3822.9	3822.9	0.6037	0.5123	0.7141	1.018E5	1.092E4	1.184E3	1.018E5	0.0909	1.0793	1.067
88								0.6037	0.5123	0.7076	3860.4	3860.4	3860.4	9.744E4	1.028E4	3.632E3	9.744E4	0	DETECTED	3860.4	3860.4	3860.4	0.6037	0.5123	0.7076	9.744E4	1.028E4	3.632E3	9.744E4	0.1063	1.0683	1.027
89								0.6037	0.5123	0.7331	3983.1	3983.1	3983.1	9.975E4	1.07E4	7.056E2	9.975E4	0	DETECTED	3983.1	3983.1	3983.1	0.6037	0.5123	0.7331	9.975E4	1.07E4	7.056E2	9.975E4	0.0892	1.0689	1.0252
90								0.6037	0.5123	0.7331	3983.4	3983.4	3983.4	9.975E4	1.07E4	7.056E2	9.975E4	0	DETECTED	3983.4	3983.4	3983.4	0.6037	0.5123	0.7331	9.975E4	1.07E4	7.056E2	9.975E4	0.0892	1.0689	1.0252
91								0.6037	0.5123	0.7141	4139.2	4139.2	4139.2	1.025E5	1.076E4	5.051E3	1.025E5	0	DETECTED	4139.2	4139.2	4139.2	0.6037	0.5123	0.7141	1.025E5	1.076E4	5.051E3	1.025E5	0.1021	1.1335	1.1391
92								0.6037	0.5123	0.7076	4159.3	4159.3	4159.3	1.041E5	1.085E4	5.395E3	1.041E5	0	DETECTED	4159.3	4159.3	4159.3	0.6037	0.5123	0.7076	1.041E5	1.085E4	5.395E3	1.041E5	0.1002	1.0683	1.1565
93								0.6037	0.5123	0.7141	4170.7	4170.7	4170.7	9.529E4	1.031E4	1.918E3	9.529E4	0	DETECTED	4170.7	4170.7	4170.7	0.6037	0.5123	0.7141	9.529E4	1.031E4	1.918E3	9.529E4	0.0887	1.1039	1.1379
94								0.6103	0.5123	0.7141	1777.1	1777.1	1777.1	1.008E5	1.063E4	3.254E3	1.008E5	0	DETECTED	1777.1	1777.1	1777.1	0.6103	0.5123	0.7141	1.008E5	1.063E4	3.254E3	1.008E5	0.1086	1.0522	1.3419
95								0.6103	0.5189	0.7141	2012.4	2012.4	2012.4	1.049E5	1.147E4	5.715E3	1.049E5	0	DETECTED	2012.4	2012.4	2012.4	0.6103	0.5189	0.7141	1.049E5	1.147E4	5.715E3	1.049E5	0.118	1.0683	1.1361
96								0.6103	0.5123	0.697	2088.9	2088.9	2088.9	1.034E5	1.098E4	6.404E3	1.034E5	0	DETECTED	2088.9	2088.9	2088.9	0.6103	0.5123	0.697	1.034E5	1.098E4	6.404E3	1.034E5	0.1148	0.9427	0.8747
97								0.6103	0.5123	0.7141	2252.8	2252.8	2252.8	9.815E4	1.087E4	9.084E2	9.815E4	0	DETECTED	2252.8	2252.8	2252.8	0.6103	0.5123	0.7141	9.815E4	1.087E4	9.084E2	9.815E4	0.1138	1.0129	0.8845
98								0.6103	0.5123	0.697	2319.2	2319.2	2319.2	1.071E5	1.035E4	6.51E3	1.071E5	0	DETECTED	2319.2	2319.2	2319.2	0.6103	0.5123	0.697	1.071E5	1.035E4	6.51E3	1.071E5	0.1119	0.9427	0.9472
99								0.6103	0.5123	0.7397	2404.8	2404.8	2404.8	9.973E4	1.1E4	9.327E2	9.973E4	0	DETECTED	2404.8	2404.8	2404.8	0.6103	0.5123	0.7397	9.973E4	1.1E4	9.327E2	9.973E4	0.1152	1.0452	1.1147
100								0.6103	0.5295	0.7693	2462.8	2462.8	2462.8	9.936E4	1.139E4	3.204E3	9.936E4	0	DETECTED	2462.8	2462.8	2462.8	0.6103	0.5295	0.7693	9.936E4	1.139E4	3.204E3	9.936E4	0.116	1.2615	1.6662
101								0.6103	0.5485	0.7545	2616.8	2616.8	2616.8	9.456E4	1.102E4	6.93E3	9.456E4	0	DETECTED	2616.8	2616.8	2616.8	0.6103	0.5485	0.7545	9.456E4	1.102E4	6.93E3	9.456E4	0.1187	1.5365	2.0696
102								0.6103	0.5123	0.7545	2642.9	2642.9	2642.9	9.974E4	1.115E4	5.379E2	9.974E4	0	DETECTED	2642.9	2642.9	2642.9	0.6103	0.5123	0.7545	9.974E4	1.115E4	5.379E2	9.974E4	0.1073	1.1384	1.2073
103								0.6103	0.5189	0.7141	2852.2	2852.2	2852.2	9.364E4	1.08E4	7.372E3	9.364E4	0	DETECTED	2852.2	2852.2	2852.2	0.6103	0.5189	0.7141	9.364E4	1.08E4	7.372E3	9.364E4	0.1131	1.0683	1.1366
104								0.6103	0.5123	0.7397	3181	3181	3181	9.975E4	1.104E4	7.056E2	9.975E4	0	DETECTED	3181	3181	3181	0.6103	0.5123	0.7397	9.975E4	1.104E4	7.056E2	9.975E4	0.1164	1.0308	1.0621
105								0.6103	0.5295	0.7397	3325.1	3325.1	3325.1	1.057E5	1.19E4	4.407E3	1.057E5	0	DETECTED	3325.1	3325.1	3325.1	0.6103	0.5295	0.7397	1.057E5	1.19E4	4.407E3	1.057E5	0.1194	1.3016	1.7421
106								0.6103	0.5123	0.7693	3638.5	3638.5	3638.5	9.512E4	1.146E4	4.913E3	9.512E4	0	DETECTED	3638.5	3638.5	3638.5	0.6103	0.5123	0.7693	9.512E4	1.146E4	4.913E3	9.512E4	0.1155	1.1631	1.5537
107								0.6103	0.5123	0.7397	3737.6	3737.6	3737.6	9.975E4	1.104E4	7.056E2	9.975E4	0	DETECTED	3737.6	3737.6	3737.6	0.6103	0.5123	0.7397	9.975E4	1.104E4	7.056E2	9.975E4	0.1164	1.0308	1.0621
108								0.6103	0.5123	0.7397	3781.2	3781.2	3781.2	1.006E5	1.117E4	4.59E1	1.006E5	0	DETECTED	3781.2	3781.2	3781.2	0.6103	0.5123	0.7397	1.006E5	1.117E4	4.59E1	1.006E5	0.1229	1.0455	1.0695
109								0.6103	0.5123	0.7141	3837.8	3837.8	3837.8	1.012E5	1.088E4	2.165E3	1.012E5	0	DETECTED	3837.8	3837.8	3837.8	0.6103	0.5123	0.7141	1.012E5	1.088E4	2.165E3	1.012E5	0.115	1.0145	0.9419
110								0.6103	0.5485	0.7545	3934.7	3934.7	3934.7	1.033E5	1.119E4	1.288E4	1.033E5	0	DETECTED	3934.7	3934.7	3934.7	0.6103	0.5485	0.7545	1.033E5	1.119E4	1.288E4	1.033E5	0.1034	1.6688	1.8109
111								0.6103	0.5189	0.7397	3963.7	3963.7	3963.7	1.067E5	1.24E4	2.858E3	1.067E5	0	DETECTED	3963.7	3963.7	3963.7	0.6103	0.5189	0.7397	1.067E5	1.24E4	2.858E3	1.067E5	0.1198	1.2079	1.1928
112								0.6103	0.5123	0.7397	3975	3975	3975	1.022E5	1.008E4	6.343E3	1.022E5	0	DETECTED	3975	3975	3975	0.6103	0.5123	0.7397	1.022E5	1.008E4	6.343E3	1.022E5	0.0815	1.4707	1.2203
113								0.6103	0.5123	0.7693	4057.5	4057.5	4057.5	9.834E4	1.117E4	6.815E2	9.834E4	0	DETECTED	4057.5	4057.5	4057.5	0.6103	0.5123	0.7693	9.834E4	1.117E4	6.815E2	9.834E4	0.1137	1.1527	1.2438
114								0.6103	0.5295	0.8204	4182.5	4182.5	4182.5	1.059E5	1.119E4	3.328E3	1.059E5	0	DETECTED	4182.5	4182.5	4182.5	0.6103	0.5295	0.8204	1.059E5	1.119E4	3.328E3	1.059E5	0.1106	1.5276	2.9503
115								0.6292	0.5123	0.7331	1935.8	1935.8	1935.8	9.672E4	1.102E4	3.305E3	9.672E4	0	DETECTED	1935.8	1935.8	1935.8	0.6292	0.5123	0.7331	9.672E4	1.102E4	3.305E3	9.672E4	0.1107	0.9912	0.5885
116								0.6292	0.5295	0.7545	2054.1	2054.1	2054.1	9.746E4	1.153E4	4.737E3	9.746E4	0	DETECTED	2054.1	2054.1	2054.1	0.6292	0.5295	0.7545	9.746E4	1.153E4	4.737E3	9.746E4	0.1112	1.1281	1.2777
117								0.6292	0.5123	0.7693	2122.6	2122.6	2122.6	9.974E4	1.142E4	8.475E2	9.974E4	0	DETECTED	2122.6	2122.6	2122.6	0.6292	0.5123	0.7693	9.974E4	1.142E4	8.475E2	9.974E4	0.1125	1.0359	1.2489
118								0.6292	0.5123	0.7141	2491.9	2491.9	2491.9	1.007E5	1.06E4	7.439E2	1.007E5	0	DETECTED	2491.9	2491.9	2491.9	0.6292	0.5123	0.7141	1.007E5	1.06E4	7.439E2	1.007E5	0.113	0.8825	0.8462
119								0.6292	0.5485	0.7397	2602.9	2602.9	2602.9	1.003E5	1.099E4	1.643E3	1.003E5	0	DETECTED	2602.9	2602.9	2602.9	0.6292	0.5485	0.7397	1.003E5	1.099E4	1.643E3	1.003E5	0.1065	1.2367	1.178
120								0.6292	0.5295	0.7397	2629.5	2629.5	2629.5	9.597E4	1.169E4	2.387E3	9.597E4	0	DETECTED	2629.5	2629.5	2629.5	0.6292	0.5295	0.7397	9.597E4	1.169E4	2.387E3	9.597E4	0.1415	1.0536	1.5888
121								0.6292	0.5123	0.7693	2635.5	2635.5	2635.5	9.974E4	1.138E4	5.381E2	9.974E4	0	DETECTED	2635.5	2635.5	2635.5	0.6292	0.5123	0.7693	9.974E4	1.138E4	5.381E2	9.974E4	0.113	1.0301	1.2322
122								0.6292	0.5123	0.7545	2744.3	2744.3	2744.3	9.724E4	1.142E4	1.224E3	9.724E4	0	DETECTED	2744.3	2744.3	2744.3	0.6292	0.5123	0.7545	9.724E4	1.142E4	1.224E3	9.724E4	0.1144	0.9803	0.9465
123								0.6292	0.5295	0.7397	2753	2753	2753	1.013E5	1.123E4	2.233E3	1.013E5	0	DETECTED	2753	2753	2753	0.6292	0.5295	0.7397	1.013E5	1.123E4	2.233E3	1.013E5	0.1158	1.0276	1.1432
124								0.6292	0.5485	0.7693	3070.7	3070.7	3070.7	9.719E4	1.105E4	3.177E3	9.719E4	0	DETECTED	3070.7	3070.7	3070.7	0.6292	0.5485	0.7693	9.719E4	1.105E4	3.177E3	9.719E4	0.1134	1.3142	1.3776
125								0.6292	0.6037	0.6904	3101	3101	3101	8.693E3	6.135E2	4.453E3	8.693E3	0	DETECTED	3101	3101	3101	0.6292	0.6037	0.6904	8.693E3	6.135E2	4.453E3	8.693E3	0.1252	1.6989	2.3978
126								0.6292	0.5189	0.7331	3139.1	3139.1	3139.1	9.978E4	1.186E4	1.882E3	9.978E4	0	DETECTED	3139.1	3139.1	3139.1	0.6292	0.5189	0.7331	9.978E4	1.186E4	1.882E3	9.978E4	0.1183	0.9706	0.8441
127								0.6292	0.5123	0.7693	3167.3	3167.3	3167.3	1.136E5	1.196E4	6.681E3	1.136E5	0	DETECTED	3167.3	3167.3	3167.3	0.6292	0.5123	0.7693	1.136E5	1.196E4	6.681E3	1.136E5	0.0983	0.977	1.2952
128								0.6292	0.5123	0.7545	3182.4	3182.4	3182.4	9.975E4	1.133E4	7.056E2	9.975E4	0	DETECTED	3182.4	3182.4	3182.4	0.6292	0.5123	0.7545	9.975E4	1.133E4	7.056E2	9.975E4	0.1132	0.9704	0.8441
129								0.6292	0.5123	0.7397	3304.4	3304.4	3304.4	1.069E5	1.178E4	6.592E3	1.069E5	0	DETECTED	3304.4	3304.4	3304.4	0.6292	0.5123	0.7397	1.069E5	1.178E4	6.592E3	1.069E5	0.1079	0.6692	0.9143
130								0.6292	0.5123	0.7141	3326.6	3326.6	3326.6	9.616E4	1.118E4	1.749E3	9.616E4	0	DETECTED	3326.6	3326.6	3326.6	0.6292	0.5123	0.7141	9.616E4	1.118E4	1.749E3	9.616E4	0.1133	0.8868	0.7332
131								0.6292	0.5189	0.7545	3507.7	3507.7	3507.7	1.008E5	1.127E4	2.768E3	1.008E5	0	DETECTED	3507.7	3507.7	3507.7	0.6292	0.5189	0.7545	1.008E5	1.127E4	2.768E3	1.008E5	0.1078	1.0446	1.2683
132								0.6292	0.5123	0.7693	3570.4	3570.4	3570.4	1.012E5	1.114E4	1.059E3	1.012E5	0	DETECTED	3570.4	3570.4	3570.4	0.6292	0.5123	0.7693	1.012E5	1.114E4	1.059E3	1.012E5	0.1074	0.9616	0.8543
133								0.6292	0.5123	0.7331	3665.5	3665.5	3665.5	9.248E4	1.144E4	5.483E3	9.248E4	0	DETECTED	3665.5	3665.5	3665.5	0.6292	0.5123	0.7331	9.248E4	1.144E4	5.483E3	9.248E4	0.1326	0.9443	0.8934
134								0.6292	0.5123	0.7545	3752.4	3752.4	3752.4	9.975E4	1.133E4	7.056E2	9.975E4	0	DETECTED	3752.4	3752.4	3752.4	0.6292	0.5123	0.7545	9.975E4	1.133E4	7.056E2	9.975E4	0.1132	0.9704	0.8441
135								0.6292	0.5189	0.7141	3868.5	3868.5	3868.5	1.042E5	1.112E4	2.205E3	1.042E5	0	DETECTED	3868.5	3868.5	3868.5	0.6292	0.5189	0.7141	1.042E5	1.112E4	2.205E3	1.042E5	0.1025	0.8844	0.8111
136								0.6292	0.5123	0.7545	3981.9	3981.9	3981.9	9.975E4	1.133E4	7.056E2	9.975E4	0	DETECTED	3981.9	3981.9	3981.9	0.6292	0.5123	0.7545	9.975E4	1.133E4	7.056E2	9.975E4	0.1132	0.9704	0.8441
137								0.6292	0.5189	0.7545	4062.6	4062.6	4062.6	1.002E5	1.151E4	1.765E3	1.002E5	0	DETECTED	4062.6	4062.6	4062.6	0.6292	0.5189	0.7545	1.002E5	1.151E4	1.765E3	1.002E5	0.1105	1.0387	1.1858
138								0.6358	0.5189	0.7331	1557	1557	1557	9.974E4	1.142E4	7.972E2	9.974E4	0	DETECTED	1557	1557	1557	0.6358	0.5189	0.7331	9.974E4	1.142E4	7.972E2	9.974E4	0.1068	1.0544	1.1445
139								0.6358	0.5189	0.7545	1598.9	1598.9	1598.9	9.974E4	1.157E4	7.973E2	9.974E4	0	DETECTED	1598.9	1598.9	1598.9	0.6358	0.5189	0.7545	9.974E4	1.157E4	7.973E2	9.974E4	0.106	1.176	1.2581
140								0.6358	0.5123	0.7331	1806.7	1806.7	1806.7	1.033E5	1.159E4	6.905E2	1.033E5	0	DETECTED	1806.7	1806.7	1806.7	0.6358	0.5123	0.7331	1.033E5	1.159E4	6.905E2	1.033E5	0.1077	0.9122	0.9343
141								0.6358	0.5123	0.7397	1811.7	1811.7	1811.7	1.087E5	1.134E4	4.131E3	1.087E5	0	DETECTED	1811.7	1811.7	1811.7	0.6358	0.5123	0.7397	1.087E5	1.134E4	4.131E3	1.087E5	0.1015	0.955	1.4681
142								0.6358	0.5123	0.7545	1843.5	1843.5	1843.5	9.973E4	1.143E4	4.854E2	9.973E4	0	DETECTED	1843.5	1843.5	1843.5	0.6358	0.5123	0.7545	9.973E4	1.143E4	4.854E2	9.973E4	0.108	1.0271	1.1799
143								0.6358	0.5485	0.7693	1942.4	1942.4	1942.4	1.015E5	1.147E4	2.604E3	1.015E5	0	DETECTED	1942.4	1942.4	1942.4	0.6358	0.5485	0.7693	1.015E5	1.147E4	2.604E3	1.015E5	0.108	1.1817	1.1702
144								0.6358	0.5189	0.7759	2130.1	2130.1	2130.1	9.974E4	1.148E4	8.475E2	9.974E4	0	DETECTED	2130.1	2130.1	2130.1	0.6358	0.5189	0.7759	9.974E4	1.148E4	8.475E2	9.974E4	0.1054	1.1629	1.1989
145								0.6358	0.5189	0.7693	2186.6	2186.6	2186.6	9.773E4	1.14E4	1.513E3	9.773E4	0	DETECTED	2186.6	2186.6	2186.6	0.6358	0.5189	0.7693	9.773E4	1.14E4	1.513E3	9.773E4	0.1077	1.1111	1.242
146								0.6358	0.5295	0.7331	2358.5	2358.5	2358.5	9.773E4	1.026E4	4.528E2	9.773E4	0	DETECTED	2358.5	2358.5	2358.5	0.6358	0.5295	0.7331	9.773E4	1.026E4	4.528E2	9.773E4	0.1058	1.0433	1.1258
147								0.6358	0.6292	0.6904	2576.8	2576.8	2576.8	5.711E3	2.76E2	2.255E3	5.711E3	0	DETECTED	2576.8	2576.8	2576.8	0.6358	0.6292	0.6904	5.711E3	2.76E2	2.255E3	5.711E3	0.1312	4.6944	8.3887
148								0.6358	0.5295	0.7545	2821.9	2821.9	2821.9	9.801E4	1.182E4	1.86E3	9.801E4	0	DETECTED	2821.9	2821.9	2821.9	0.6358	0.5295	0.7545	9.801E4	1.182E4	1.86E3	9.801E4	0.1128	0.9743	0.9874
149								0.6358	0.5485	0.7545	2861.7	2861.7	2861.7	9.847E4	1.156E4	3.361E3	9.847E4	0	DETECTED	2861.7	2861.7	2861.7	0.6358	0.5485	0.7545	9.847E4	1.156E4	3.361E3	9.847E4	0.11	1.1538	1.5397
150								0.6358	0.5123	0.7693	2900.1	2900.1	2900.1	9.975E4	1.153E4	7.056E2	9.975E4	0	DETECTED	2900.1	2900.1	2900.1	0.6358	0.5123	0.7693	9.975E4	1.153E4	7.056E2	9.975E4	0.1113	0.9884	1.1264
151								0.6358	0.5123	0.7693	2925.9	2925.9	2925.9	9.975E4	1.153E4	7.056E2	9.975E4	0	DETECTED	2925.9	2925.9	2925.9	0.6358	0.5123	0.7693	9.975E4	1.153E4	7.056E2	9.975E4	0.1113	0.9884	1.1264
152								0.6358	0.5123	0.7545	2997.3	2997.3	2997.3	1.018E5	1.145E4	1.115E3	1.018E5	0	DETECTED	2997.3	2997.3	2997.3	0.6358	0.5123	0.7545	1.018E5	1.145E4	1.115E3	1.018E5	0.1109	0.9817	1.092
153								0.6358	0.5123	0.7397	3021	3021	3021	1.017E5	1.126E4	2.74E3	1.017E5	0	DETECTED	3021	3021	3021	0.6358	0.5123	0.7397	1.017E5	1.126E4	2.74E3	1.017E5	0.1079	0.961	1.1378
154								0.6358	0.5295	0.8459	3033.5	3033.5	3033.5	1.011E5	1.189E4	7.053E2	1.011E5	0	DETECTED	3033.5	3033.5	3033.5	0.6358	0.5295	0.8459	1.011E5	1.189E4	7.053E2	1.011E5	0.1111	1.309	1.1529
155								0.6358	0.5123	0.7693	3190.9	3190.9	3190.9	9.975E4	1.153E4	7.056E2	9.975E4	0	DETECTED	3190.9	3190.9	3190.9	0.6358	0.5123	0.7693	9.975E4	1.153E4	7.056E2	9.975E4	0.1113	0.9884	1.1264
156								0.6358	0.5123	0.7331	3297.3	3297.3	3297.3	1.033E5	1.172E4	2.233E3	1.033E5	0	DETECTED	3297.3	3297.3	3297.3	0.6358	0.5123	0.7331	1.033E5	1.172E4	2.233E3	1.033E5	0.1097	0.9328	0.9461
157								0.6358	0.5295	0.7693	3305.7	3305.7	3305.7	9.929E4	1.156E4	1.761E3	9.929E4	0	DETECTED	3305.7	3305.7	3305.7	0.6358	0.5295	0.7693	9.929E4	1.156E4	1.761E3	9.929E4	0.1092	1.0738	1.0518
158								0.6358	0.5123	0.7693	3733.3	3733.3	3733.3	9.975E4	1.153E4	7.056E2	9.975E4	0	DETECTED	3733.3	3733.3	3733.3	0.6358	0.5123	0.7693	9.975E4	1.153E4	7.056E2	9.975E4	0.1113	0.9884	1.1264
159								0.6358	0.5485	0.7693	3858.2	3858.2	3858.2	1.015E5	1.165E4	4.508E3	1.015E5	0	DETECTED	3858.2	3858.2	3858.2	0.6358	0.5485	0.7693	1.015E5	1.165E4	4.508E3	1.015E5	0.1114	1.4268	1.1127
160								0.6358	0.5189	0.7545	4093.4	4093.4	4093.4	1.039E5	1.186E4	2.474E3	1.039E5	0	DETECTED	4093.4	4093.4	4093.4	0.6358	0.5189	0.7545	1.039E5	1.186E4	2.474E3	1.039E5	0.1065	1.0546	1.1742
161								0.6358	0.5824	0.7545	4184	4184	4184	9.295E4	1.031E4	7.05E3	9.295E4	0	DETECTED	4184	4184	4184	0.6358	0.5824	0.7545	9.295E4	1.031E4	7.05E3	9.295E4	0.1111	1.6122	1.9732
162								0.6358	0.5824	0.7545	4234.5	4234.5	4234.5	1.066E5	1.134E4	1.277E4	1.066E5	0	DETECTED	4234.5	4234.5	4234.5	0.6358	0.5824	0.7545	1.066E5	1.134E4	1.277E4	1.066E5	0.1017	1.6122	2.2774
163								0.6631	0.5485	0.7397	1729.7	1729.7	1729.7	1.038E5	1.157E4	7.231E3	1.038E5	0	DETECTED	1729.7	1729.7	1729.7	0.6631	0.5485	0.7397	1.038E5	1.157E4	7.231E3	1.038E5	0.1031	0.8341	0.6036
164								0.6631	0.5485	0.7693	1950	1950	1950	9.953E4	1.116E4	1.037E3	9.953E4	0	DETECTED	1950	1950	1950	0.6631	0.5485	0.7693	9.953E4	1.116E4	1.037E3	9.953E4	0.1093	1.0051	1.0441
165								0.6631	0.5485	0.7949	2015.9	2015.9	2015.9	9.843E4	1.145E4	3.301E3	9.843E4	0	DETECTED	2015.9	2015.9	2015.9	0.6631	0.5485	0.7949	9.843E4	1.145E4	3.301E3	9.843E4	0.1105	0.9017	0.4866
166								0.6631	0.5551	0.7759	2140.4	2140.4	2140.4	1.013E5	1.127E4	1.815E3	1.013E5	0	DETECTED	2140.4	2140.4	2140.4	0.6631	0.5551	0.7759	1.013E5	1.127E4	1.815E3	1.013E5	0.1071	0.9756	1.088
167								0.6631	0.5295	0.7693	2242.6	2242.6	2242.6	1.023E5	1.202E4	4.068E3	1.023E5	0	DETECTED	2242.6	2242.6	2242.6	0.6631	0.5295	0.7693	1.023E5	1.202E4	4.068E3	1.023E5	0.1121	0.9534	0.8881
168								0.6631	0.5123	0.7545	2344	2344	2344	1.09E5	1.214E4	2.742E3	1.09E5	0	DETECTED	2344	2344	2344	0.6631	0.5123	0.7545	1.09E5	1.214E4	2.742E3	1.09E5	0.0997	0.8051	0.692
169								0.6631	0.5295	0.7693	2685.6	2685.6	2685.6	9.916E4	1.144E4	2.577E3	9.916E4	0	DETECTED	2685.6	2685.6	2685.6	0.6631	0.5295	0.7693	9.916E4	1.144E4	2.577E3	9.916E4	0.1127	0.9717	0.9707
170								0.6631	0.5485	0.7397	2800.2	2800.2	2800.2	9.88E4	1.107E4	3.606E3	9.88E4	0	DETECTED	2800.2	2800.2	2800.2	0.6631	0.5485	0.7397	9.88E4	1.107E4	3.606E3	9.88E4	0.1074	0.874	0.9475
171								0.6631	0.5189	0.8014	2835.3	2835.3	2835.3	1.053E5	1.163E4	3.578E3	1.053E5	0	DETECTED	2835.3	2835.3	2835.3	0.6631	0.5189	0.8014	1.053E5	1.163E4	3.578E3	1.053E5	0.1046	0.905	1.355
172								0.6631	0.5485	0.7759	2863.2	2863.2	2863.2	1.02E5	1.155E4	9.138E3	1.02E5	0	DETECTED	2863.2	2863.2	2863.2	0.6631	0.5485	0.7759	1.02E5	1.155E4	9.138E3	1.02E5	0.1095	1.4949	1.0868
173								0.6631	0.5485	0.7759	2962.6	2962.6	2962.6	1.004E5	1.133E4	1.388E3	1.004E5	0	DETECTED	2962.6	2962.6	2962.6	0.6631	0.5485	0.7759	1.004E5	1.133E4	1.388E3	1.004E5	0.1052	0.9841	1.1098
174								0.6631	0.6358	0.697	3067.1	3067.1	3067.1	7.545E3	3.6E2	3.037E3	7.545E3	0	DETECTED	3067.1	3067.1	3067.1	0.6631	0.6358	0.697	7.545E3	3.6E2	3.037E3	7.545E3	0.0834	1.1192	1.2384
175								0.6631	0.5485	0.7693	3088.6	3088.6	3088.6	1.029E5	1.147E4	2.256E3	1.029E5	0	DETECTED	3088.6	3088.6	3088.6	0.6631	0.5485	0.7693	1.029E5	1.147E4	2.256E3	1.029E5	0.107	0.8197	0.946
176								0.6631	0.5551	0.7397	3157.4	3157.4	3157.4	1.139E5	1.196E4	9.251E3	1.139E5	0	DETECTED	3157.4	3157.4	3157.4	0.6631	0.5551	0.7397	1.139E5	1.196E4	9.251E3	1.139E5	0.095	0.8542	0.7085
177								0.6631	0.5295	0.7949	3300.7	3300.7	3300.7	9.821E4	1.111E4	7.09E2	9.821E4	0	DETECTED	3300.7	3300.7	3300.7	0.6631	0.5295	0.7949	9.821E4	1.111E4	7.09E2	9.821E4	0.1064	0.9474	1.2154
178								0.6631	0.5824	0.6904	3566.5	3566.5	3566.5	3.883E3	3.212E2	1.143E3	3.883E3	0	DETECTED	3566.5	3566.5	3566.5	0.6631	0.5824	0.6904	3.883E3	3.212E2	1.143E3	3.883E3	0.0809	0.6693	0.3386
179								0.6631	0.5485	0.7545	3647.8	3647.8	3647.8	1.064E5	1.14E4	3.678E3	1.064E5	0	DETECTED	3647.8	3647.8	3647.8	0.6631	0.5485	0.7545	1.064E5	1.14E4	3.678E3	1.064E5	0.0996	0.8972	0.7913
180								0.6631	0.5824	0.7759	3691.1	3691.1	3691.1	1.111E5	1.178E4	5.952E3	1.111E5	0	DETECTED	3691.1	3691.1	3691.1	0.6631	0.5824	0.7759	1.111E5	1.178E4	5.952E3	1.111E5	0.098	1.1985	1.1493
181								0.6631	0.5189	0.7759	3731.3	3731.3	3731.3	9.975E4	1.156E4	7.056E2	9.975E4	0	DETECTED	3731.3	3731.3	3731.3	0.6631	0.5189	0.7759	9.975E4	1.156E4	7.056E2	9.975E4	0.1065	0.8994	0.6997
182								0.6631	0.5295	0.7693	3781.7	3781.7	3781.7	9.926E4	1.158E4	1.617E3	9.926E4	0	DETECTED	3781.7	3781.7	3781.7	0.6631	0.5295	0.7693	9.926E4	1.158E4	1.617E3	9.926E4	0.1053	0.8887	0.6884
183								0.6631	0.5189	0.7759	4009.9	4009.9	4009.9	9.975E4	1.156E4	7.056E2	9.975E4	0	DETECTED	4009.9	4009.9	4009.9	0.6631	0.5189	0.7759	9.975E4	1.156E4	7.056E2	9.975E4	0.1065	0.8994	0.6997
184								0.6631	0.5485	0.7949	4081.1	4081.1	4081.1	9.856E4	1.135E4	2.593E3	9.856E4	0	DETECTED	4081.1	4081.1	4081.1	0.6631	0.5485	0.7949	9.856E4	1.135E4	2.593E3	9.856E4	0.106	0.9388	0.9275
185								0.6904	0.5485	0.7545	1551	1551	1551	9.974E4	1.086E4	7.972E2	9.974E4	0	DETECTED	1551	1551	1551	0.6904	0.5485	0.7545	9.974E4	1.086E4	7.972E2	9.974E4	0.1078	0.7949	0.6168
186								0.6904	0.5485	0.7759	1571	1571	1571	9.974E4	1.114E4	7.973E2	9.974E4	0	DETECTED	1571	1571	1571	0.6904	0.5485	0.7759	9.974E4	1.114E4	7.973E2	9.974E4	0.1065	0.8932	0.9025
187								0.6904	0.5485	0.7949	2050.9	2050.9	2050.9	9.933E4	1.104E4	6.575E3	9.933E4	0	DETECTED	2050.9	2050.9	2050.9	0.6904	0.5485	0.7949	9.933E4	1.104E4	6.575E3	9.933E4	0.1143	0.9359	0.9415
188								0.6904	0.5485	0.8014	2105.3	2105.3	2105.3	9.974E4	1.104E4	8.475E2	9.974E4	0	DETECTED	2105.3	2105.3	2105.3	0.6904	0.5485	0.8014	9.974E4	1.104E4	8.475E2	9.974E4	0.105	0.8886	0.7444
189								0.6904	0.6037	0.7545	2353.6	2353.6	2353.6	1.006E5	9.97E3	1.191E4	1.006E5	0	DETECTED	2353.6	2353.6	2353.6	0.6904	0.6037	0.7545	1.006E5	9.97E3	1.191E4	1.006E5	0.0985	0.8696	0.7391
190								0.6904	0.5295	0.7759	2426.8	2426.8	2426.8	1.006E5	1.12E4	8.867E2	1.006E5	0	DETECTED	2426.8	2426.8	2426.8	0.6904	0.5295	0.7759	1.006E5	1.12E4	8.867E2	1.006E5	0.1052	0.8092	0.6111
191								0.6904	0.5551	0.8204	2472.5	2472.5	2472.5	9.719E4	1.121E4	1.829E3	9.719E4	0	DETECTED	2472.5	2472.5	2472.5	0.6904	0.5551	0.8204	9.719E4	1.121E4	1.829E3	9.719E4	0.1125	1.0011	0.613
192								0.6904	0.5551	0.7759	2754.6	2754.6	2754.6	9.932E4	1.086E4	3.106E2	9.932E4	0	DETECTED	2754.6	2754.6	2754.6	0.6904	0.5551	0.7759	9.932E4	1.086E4	3.106E2	9.932E4	0.1137	0.8916	0.7088
193								0.6904	0.5824	0.7545	2862.6	2862.6	2862.6	1.037E5	1.103E4	2.154E2	1.037E5	0	DETECTED	2862.6	2862.6	2862.6	0.6904	0.5824	0.7545	1.037E5	1.103E4	2.154E2	1.037E5	0.1167	0.7965	0.4499
194								0.6904	0.5889	0.7693	3148	3148	3148	1.049E5	1.149E4	1.349E4	1.049E5	0	DETECTED	3148	3148	3148	0.6904	0.5889	0.7693	1.049E5	1.149E4	1.349E4	1.049E5	0.1081	0.8886	0.7772
195								0.6904	0.5551	0.7949	3268.6	3268.6	3268.6	1.01E5	1.082E4	7.953E2	1.01E5	0	DETECTED	3268.6	3268.6	3268.6	0.6904	0.5551	0.7949	1.01E5	1.082E4	7.953E2	1.01E5	0.1041	0.9041	0.7914
196								0.6904	0.5551	0.7397	3386.4	3386.4	3386.4	1.008E5	1.022E4	3.578E3	1.008E5	0	DETECTED	3386.4	3386.4	3386.4	0.6904	0.5551	0.7397	1.008E5	1.022E4	3.578E3	1.008E5	0.1041	0.7304	0.4807
197								0.6904	0.5295	0.7949	3466.5	3466.5	3466.5	9.975E4	1.14E4	7.056E2	9.975E4	0	DETECTED	3466.5	3466.5	3466.5	0.6904	0.5295	0.7949	9.975E4	1.14E4	7.056E2	9.975E4	0.1078	0.7914	0.6007
198								0.6904	0.5295	0.7949	3503.4	3503.4	3503.4	9.919E4	1.137E4	1.103E3	9.919E4	0	DETECTED	3503.4	3503.4	3503.4	0.6904	0.5295	0.7949	9.919E4	1.137E4	1.103E3	9.919E4	0.1092	0.7906	0.5671
199								0.6904	0.5551	0.7759	3601.9	3601.9	3601.9	1.083E5	1.174E4	3.29E3	1.083E5	0	DETECTED	3601.9	3601.9	3601.9	0.6904	0.5551	0.7759	1.083E5	1.174E4	3.29E3	1.083E5	0.1011	0.7815	0.5681
200								0.6904	0.5551	0.7545	3616.9	3616.9	3616.9	9.886E4	1.085E4	4.923E3	9.886E4	0	DETECTED	3616.9	3616.9	3616.9	0.6904	0.5551	0.7545	9.886E4	1.085E4	4.923E3	9.886E4	0.114	0.7896	0.4913
201								0.6904	0.5824	0.7693	3679.7	3679.7	3679.7	1.09E5	1.168E4	1.163E4	1.09E5	0	DETECTED	3679.7	3679.7	3679.7	0.6904	0.5824	0.7693	1.09E5	1.168E4	1.163E4	1.09E5	0.1022	0.8652	0.7134
202								0.6904	0.5295	0.7949	3721.1	3721.1	3721.1	9.975E4	1.14E4	7.056E2	9.975E4	0	DETECTED	3721.1	3721.1	3721.1	0.6904	0.5295	0.7949	9.975E4	1.14E4	7.056E2	9.975E4	0.1078	0.7914	0.6007
203								0.6904	0.5295	0.7949	3735.9	3735.9	3735.9	9.975E4	1.14E4	7.056E2	9.975E4	0	DETECTED	3735.9	3735.9	3735.9	0.6904	0.5295	0.7949	9.975E4	1.14E4	7.056E2	9.975E4	0.1078	0.7914	0.6007
204								0.6904	0.5485	0.7759	3809.9	3809.9	3809.9	9.945E4	1.081E4	8.956E2	9.945E4	0	DETECTED	3809.9	3809.9	3809.9	0.6904	0.5485	0.7759	9.945E4	1.081E4	8.956E2	9.945E4	0.1055	0.8981	0.7748
205								0.6904	0.6358	0.697	3911.8	3911.8	3911.8	4.022E3	1.963E2	1.361E3	4.022E3	0	DETECTED	3911.8	3911.8	3911.8	0.6904	0.6358	0.697	4.022E3	1.963E2	1.361E3	4.022E3		0.5596	0.1192
206								0.6904	0.5485	0.7693	4152.7	4152.7	4152.7	9.681E4	1.074E4	1.347E3	9.681E4	0	DETECTED	4152.7	4152.7	4152.7	0.6904	0.5485	0.7693	9.681E4	1.074E4	1.347E3	9.681E4	0.107	0.8167	0.7651
207								0.6904	0.5123	0.7545	4189.6	4189.6	4189.6	9.328E4	1.133E4	5.912E3	9.328E4	0	DETECTED	4189.6	4189.6	4189.6	0.6904	0.5123	0.7545	9.328E4	1.133E4	5.912E3	9.328E4	0.105	0.6799	0.2577
208								0.6904	0.5824	0.8204	4244.5	4244.5	4244.5	1.134E5	1.203E4	6.347E3	1.134E5	0	DETECTED	4244.5	4244.5	4244.5	0.6904	0.5824	0.8204	1.134E5	1.203E4	6.347E3	1.134E5	0.1128	1.0239	0.8714
209								0.697	0.5551	0.7949	1572	1572	1572	9.974E4	1.083E4	7.973E2	9.974E4	0	DETECTED	1572	1572	1572	0.697	0.5551	0.7949	9.974E4	1.083E4	7.973E2	9.974E4	0.1114	0.9476	0.9065
210								0.697	0.5824	0.7759	1652.9	1652.9	1652.9	1.006E5	1.065E4	4.068E3	1.006E5	0	DETECTED	1652.9	1652.9	1652.9	0.697	0.5824	0.7759	1.006E5	1.065E4	4.068E3	1.006E5	0.1173	0.8229	0.8464
211								0.697	0.6103	0.7693	1655.9	1655.9	1655.9	1.013E5	1.02E4	1.512E4	1.013E5	0	DETECTED	1655.9	1655.9	1655.9	0.697	0.6103	0.7693	1.013E5	1.02E4	1.512E4	1.013E5	0.1081	0.9175	0.8351
212								0.697	0.5551	0.7693	1725.7	1725.7	1725.7	1.062E5	1.147E4	6.776E3	1.062E5	0	DETECTED	1725.7	1725.7	1725.7	0.697	0.5551	0.7693	1.062E5	1.147E4	6.776E3	1.062E5	0.1088	0.746	0.6896
213								0.697	0.5485	0.7949	1833.2	1833.2	1833.2	9.973E4	1.082E4	4.854E2	9.973E4	0	DETECTED	1833.2	1833.2	1833.2	0.697	0.5485	0.7949	9.973E4	1.082E4	4.854E2	9.973E4	0.1116	0.8644	0.7313
214								0.697	0.5295	0.7759	1872.1	1872.1	1872.1	9.847E4	1.071E4	1.047E3	9.847E4	0	DETECTED	1872.1	1872.1	1872.1	0.697	0.5295	0.7759	9.847E4	1.071E4	1.047E3	9.847E4	0.1064	0.8478	0.7283
215								0.697	0.5295	0.7949	1909.2	1909.2	1909.2	1.019E5	1.116E4	4.52E2	1.019E5	0	DETECTED	1909.2	1909.2	1909.2	0.697	0.5295	0.7949	1.019E5	1.116E4	4.52E2	1.019E5	0.1125	0.8579	0.7317
216								0.697	0.6292	0.7693	1966.2	1966.2	1966.2	2.073E4	1.962E3	1.805E3	2.073E4	0	DETECTED	1966.2	1966.2	1966.2	0.697	0.6292	0.7693	2.073E4	1.962E3	1.805E3	2.073E4	0.1068	1.0347	1.0694
217								0.697	0.5824	0.7693	2010.2	2010.2	2010.2	1.066E5	1.114E4	1.998E3	1.066E5	0	DETECTED	2010.2	2010.2	2010.2	0.697	0.5824	0.7693	1.066E5	1.114E4	1.998E3	1.066E5	0.1072	0.8284	0.6951
218								0.697	0.6037	0.7759	2029	2029	2029	1.018E5	1.031E4	1.057E4	1.018E5	0	DETECTED	2029	2029	2029	0.697	0.6037	0.7759	1.018E5	1.031E4	1.057E4	1.018E5	0.1054	0.9233	0.8466
219								0.697	0.5889	0.7759	2059.9	2059.9	2059.9	1.005E5	1.012E4	3.161E3	1.005E5	0	DETECTED	2059.9	2059.9	2059.9	0.697	0.5889	0.7759	1.005E5	1.012E4	3.161E3	1.005E5	0.1019	0.8652	0.8365
220								0.697	0.6292	0.8014	2082.1	2082.1	2082.1	1.045E5	1.033E4	6.696E3	1.045E5	0	DETECTED	2082.1	2082.1	2082.1	0.697	0.6292	0.8014	1.045E5	1.033E4	6.696E3	1.045E5	0.1064	1.2714	1.4612
221								0.697	0.5551	0.8204	2133.4	2133.4	2133.4	9.974E4	1.063E4	8.475E2	9.974E4	0	DETECTED	2133.4	2133.4	2133.4	0.697	0.5551	0.8204	9.974E4	1.063E4	8.475E2	9.974E4	0.1123	0.9338	0.8295
222								0.697	0.5824	0.8014	2158.4	2158.4	2158.4	9.632E4	1.081E4	3.302E3	9.632E4	0	DETECTED	2158.4	2158.4	2158.4	0.697	0.5824	0.8014	9.632E4	1.081E4	3.302E3	9.632E4	0.108	0.9116	0.6768
223								0.697	0.5485	0.7949	2263.4	2263.4	2263.4	9.744E4	1.096E4	2.932E3	9.744E4	0	DETECTED	2263.4	2263.4	2263.4	0.697	0.5485	0.7949	9.744E4	1.096E4	2.932E3	9.744E4	0.1034	0.7753	0.6962
224								0.697	0.5889	0.8459	2509.3	2509.3	2509.3	9.731E4	1.105E4	2.619E3	9.731E4	0	DETECTED	2509.3	2509.3	2509.3	0.697	0.5889	0.8459	9.731E4	1.105E4	2.619E3	9.731E4	0.1135	1.0766	0.811
225								0.697	0.5824	0.7949	3251.7	3251.7	3251.7	9.912E4	1.054E4	1.44E3	9.912E4	0	DETECTED	3251.7	3251.7	3251.7	0.697	0.5824	0.7949	9.912E4	1.054E4	1.44E3	9.912E4	0.1102	0.8735	0.8382
226								0.697	0.5889	0.7693	3322.2	3322.2	3322.2	9.951E4	1.065E4	9.917E3	9.951E4	0	DETECTED	3322.2	3322.2	3322.2	0.697	0.5889	0.7693	9.951E4	1.065E4	9.917E3	9.951E4	0.106	0.835	0.6701
227								0.697	0.5889	0.7693	3423.7	3423.7	3423.7	9.763E4	9.727E3	4.049E3	9.763E4	0	DETECTED	3423.7	3423.7	3423.7	0.697	0.5889	0.7693	9.763E4	9.727E3	4.049E3	9.763E4	0.1034	0.8912	0.8097
228								0.697	0.6904	0.7141	3543.1	3543.1	3543.1	5.191E3	1.001E2	1.358E3	5.191E3	0	DETECTED	3543.1	3543.1	3543.1	0.697	0.6904	0.7141	5.191E3	1.001E2	1.358E3	5.191E3		1.8184	2.6368
229								0.697	0.5551	0.7949	3605.8	3605.8	3605.8	1.064E5	1.088E4	4.548E3	1.064E5	0	DETECTED	3605.8	3605.8	3605.8	0.697	0.5551	0.7949	1.064E5	1.088E4	4.548E3	1.064E5	0.1009	0.8111	0.7976
230								0.697	0.5889	0.7759	3624.5	3624.5	3624.5	1.003E5	1.052E4	5.783E3	1.003E5	0	DETECTED	3624.5	3624.5	3624.5	0.697	0.5889	0.7759	1.003E5	1.052E4	5.783E3	1.003E5	0.1046	0.8652	0.8109
231								0.697	0.5485	0.8014	3718.2	3718.2	3718.2	9.975E4	1.105E4	7.056E2	9.975E4	0	DETECTED	3718.2	3718.2	3718.2	0.697	0.5485	0.8014	9.975E4	1.105E4	7.056E2	9.975E4	0.1078	0.8445	0.6734
232								0.697	0.5485	0.8014	3725.2	3725.2	3725.2	9.975E4	1.105E4	7.056E2	9.975E4	0	DETECTED	3725.2	3725.2	3725.2	0.697	0.5485	0.8014	9.975E4	1.105E4	7.056E2	9.975E4	0.1078	0.8445	0.6734
233								0.697	0.5551	0.7759	3841.9	3841.9	3841.9	1.055E5	1.104E4	3.65E3	1.055E5	0	DETECTED	3841.9	3841.9	3841.9	0.697	0.5551	0.7759	1.055E5	1.104E4	3.65E3	1.055E5	0.104	0.8309	0.6651
234								0.697	0.5889	0.7759	3941.4	3941.4	3941.4	1.014E5	1.059E4	5.972E3	1.014E5	0	DETECTED	3941.4	3941.4	3941.4	0.697	0.5889	0.7759	1.014E5	1.059E4	5.972E3	1.014E5	0.1172	0.8652	0.8001
235								0.697	0.5485	0.8014	3993.6	3993.6	3993.6	9.975E4	1.105E4	7.056E2	9.975E4	0	DETECTED	3993.6	3993.6	3993.6	0.697	0.5485	0.8014	9.975E4	1.105E4	7.056E2	9.975E4	0.1078	0.8445	0.6734
236								0.697	0.6037	0.7397	4162.1	4162.1	4162.1	9.087E4	9.659E3	1.352E4	9.087E4	0	DETECTED	4162.1	4162.1	4162.1	0.697	0.6037	0.7397	9.087E4	9.659E3	1.352E4	9.087E4	0.1268	0.729	0.4581
237								0.7076	0.6292	0.8204	1770.7	1770.7	1770.7	9.432E4	1.018E4	1.462E4	9.432E4	0	DETECTED	1770.7	1770.7	1770.7	0.7076	0.6292	0.8204	9.432E4	1.018E4	1.462E4	9.432E4	0.0857	1.2197	1.4394
238								0.7076	0.6292	0.7693	1999.5	1999.5	1999.5	4.33E4	3.175E3	4.848E3	4.33E4	0	DETECTED	1999.5	1999.5	1999.5	0.7076	0.6292	0.7693	4.33E4	3.175E3	4.848E3	4.33E4	0.0488	0.8939	0.7877
239								0.7076	0.5551	0.8204	2011.1	2011.1	2011.1	9.978E4	1.074E4	5.284E3	9.978E4	0	DETECTED	2011.1	2011.1	2011.1	0.7076	0.5551	0.8204	9.978E4	1.074E4	5.284E3	9.978E4	0.1119	0.8364	1.1187
240								0.7076	0.5485	0.7759	2062.8	2062.8	2062.8	9.446E4	1.029E4	2.068E3	9.446E4	0	DETECTED	2062.8	2062.8	2062.8	0.7076	0.5485	0.7759	9.446E4	1.029E4	2.068E3	9.446E4	0.1075	0.774	0.5975
241								0.7076	0.5824	0.8204	2094.6	2094.6	2094.6	9.974E4	1.019E4	8.475E2	9.974E4	0	DETECTED	2094.6	2094.6	2094.6	0.7076	0.5824	0.8204	9.974E4	1.019E4	8.475E2	9.974E4	0.0994	0.9446	0.8489
242								0.7076	0.6037	0.8459	2157.8	2157.8	2157.8	9.824E4	1.012E4	1.538E3	9.824E4	0	DETECTED	2157.8	2157.8	2157.8	0.7076	0.6037	0.8459	9.824E4	1.012E4	1.538E3	9.824E4	0.0988	0.9518	0.804
243								0.7076	0.5824	0.7949	2311.7	2311.7	2311.7	9.841E4	9.843E3	4.372E3	9.841E4	0	DETECTED	2311.7	2311.7	2311.7	0.7076	0.5824	0.7949	9.841E4	9.843E3	4.372E3	9.841E4	0.0996	0.9034	0.5533
244								0.7076	0.5889	0.7693	2321.3	2321.3	2321.3	1.032E5	1.06E4	5.808E3	1.032E5	0	DETECTED	2321.3	2321.3	2321.3	0.7076	0.5889	0.7693	1.032E5	1.06E4	5.808E3	1.032E5	0.1045	0.76	0.574
245								0.7076	0.5189	0.7949	2414.7	2414.7	2414.7	1.011E5	1.05E4	6.524E2	1.011E5	0	DETECTED	2414.7	2414.7	2414.7	0.7076	0.5189	0.7949	1.011E5	1.05E4	6.524E2	1.011E5	0.103	0.8847	0.6782
246								0.7076	0.5824	0.8394	2668.2	2668.2	2668.2	9.974E4	1.021E4	5.378E2	9.974E4	0	DETECTED	2668.2	2668.2	2668.2	0.7076	0.5824	0.8394	9.974E4	1.021E4	5.378E2	9.974E4	0.1001	0.9407	0.8313
247								0.7076	0.5485	0.8204	2717.2	2717.2	2717.2	1.021E5	1.036E4	7.512E2	1.021E5	0	DETECTED	2717.2	2717.2	2717.2	0.7076	0.5485	0.8204	1.021E5	1.036E4	7.512E2	1.021E5	0.095	0.9151	0.8489
248								0.7076	0.6103	0.8014	2818	2818	2818	1.028E5	1.06E4	4.535E3	1.028E5	0	DETECTED	2818	2818	2818	0.7076	0.6103	0.8014	1.028E5	1.06E4	4.535E3	1.028E5	0.1065	0.9816	0.9142
249								0.7076	0.5824	0.8715	2964.2	2964.2	2964.2	9.99E4	1.06E4	5.799E2	9.99E4	0	DETECTED	2964.2	2964.2	2964.2	0.7076	0.5824	0.8715	9.99E4	1.06E4	5.799E2	9.99E4	0.107	0.8705	0.6809
250								0.7076	0.5551	0.7949	2989.5	2989.5	2989.5	1.017E5	1.004E4	7.556E2	1.017E5	0	DETECTED	2989.5	2989.5	2989.5	0.7076	0.5551	0.7949	1.017E5	1.004E4	7.556E2	1.017E5	0.091	0.9128	0.8667
251								0.7076	0.5889	0.8204	3034.7	3034.7	3034.7	1.015E5	1.046E4	9.893E2	1.015E5	0	DETECTED	3034.7	3034.7	3034.7	0.7076	0.5889	0.8204	1.015E5	1.046E4	9.893E2	1.015E5	0.1055	0.8879	0.6333
252								0.7076	0.5824	0.8459	3236.4	3236.4	3236.4	1E5	1.017E4	2.152E3	1E5	0	DETECTED	3236.4	3236.4	3236.4	0.7076	0.5824	0.8459	1E5	1.017E4	2.152E3	1E5	0.0962	1.1128	0.8901
253								0.7076	0.5551	0.8014	3262.4	3262.4	3262.4	1.011E5	1.034E4	7.187E2	1.011E5	0	DETECTED	3262.4	3262.4	3262.4	0.7076	0.5551	0.8014	1.011E5	1.034E4	7.187E2	1.011E5	0.0988	0.9484	0.9077
254								0.7076	0.5889	0.8014	3508.9	3508.9	3508.9	1.013E5	1.05E4	3.791E3	1.013E5	0	DETECTED	3508.9	3508.9	3508.9	0.7076	0.5889	0.8014	1.013E5	1.05E4	3.791E3	1.013E5	0.1061	0.961	0.6662
255								0.7076	0.6103	0.8204	3566.3	3566.3	3566.3	9.839E4	9.992E3	2.436E3	9.839E4	0	DETECTED	3566.3	3566.3	3566.3	0.7076	0.6103	0.8204	9.839E4	9.992E3	2.436E3	9.839E4	0.103	1.0106	0.8808
256								0.7076	0.5551	0.7949	3657.1	3657.1	3657.1	9.979E4	9.611E3	3.852E3	9.979E4	0	DETECTED	3657.1	3657.1	3657.1	0.7076	0.5551	0.7949	9.979E4	9.611E3	3.852E3	9.979E4	0.0892	0.8315	1.1195
257								0.7076	0.5551	0.8204	3753.2	3753.2	3753.2	9.975E4	1.063E4	7.056E2	9.975E4	0	DETECTED	3753.2	3753.2	3753.2	0.7076	0.5551	0.8204	9.975E4	1.063E4	7.056E2	9.975E4	0.109	0.8679	0.6586
258								0.7076	0.5824	0.8394	3807.6	3807.6	3807.6	9.818E4	1.013E4	8.874E2	9.818E4	0	DETECTED	3807.6	3807.6	3807.6	0.7076	0.5824	0.8394	9.818E4	1.013E4	8.874E2	9.818E4	0.0974	0.9561	0.9537
259								0.7076	0.5889	0.8014	3868.1	3868.1	3868.1	9.76E4	1.035E4	3.125E3	9.76E4	0	DETECTED	3868.1	3868.1	3868.1	0.7076	0.5889	0.8014	9.76E4	1.035E4	3.125E3	9.76E4	0.128	0.9549	1.0034
260								0.7076	0.5551	0.8204	3996.8	3996.8	3996.8	9.975E4	1.063E4	7.056E2	9.975E4	0	DETECTED	3996.8	3996.8	3996.8	0.7076	0.5551	0.8204	9.975E4	1.063E4	7.056E2	9.975E4	0.109	0.8679	0.6586
261								0.7076	0.6904	0.7141	4185.7	4185.7	4185.7	7.311E3	1.308E2	2.962E3	7.311E3	0	DETECTED	4185.7	4185.7	4185.7	0.7076	0.6904	0.7141	7.311E3	1.308E2	2.962E3	7.311E3		0.6896	0.3792
262								0.7076	0.5889	0.7949	4206.1	4206.1	4206.1	9.977E4	1.007E4	6.261E3	9.977E4	0	DETECTED	4206.1	4206.1	4206.1	0.7076	0.5889	0.7949	9.977E4	1.007E4	6.261E3	9.977E4	0.0963	0.9095	0.7267
263								0.7076	0.5551	0.7949	4224.4	4224.4	4224.4	1.134E5	1.112E4	3.845E2	1.134E5	0	DETECTED	4224.4	4224.4	4224.4	0.7076	0.5551	0.7949	1.134E5	1.112E4	3.845E2	1.134E5	0.0808	0.8685	0.8406
264								0.7141	0.5889	0.8014	1560.7	1560.7	1560.7	9.974E4	9.826E3	7.973E2	9.974E4	0	DETECTED	1560.7	1560.7	1560.7	0.7141	0.5889	0.8014	9.974E4	9.826E3	7.973E2	9.974E4	0.0816	0.9131	1.0156
265								0.7141	0.5824	0.7949	1635.9	1635.9	1635.9	9.874E4	1.011E4	1.962E3	9.874E4	0	DETECTED	1635.9	1635.9	1635.9	0.7141	0.5824	0.7949	9.874E4	1.011E4	1.962E3	9.874E4	0.1015	0.8643	0.7566
266								0.7141	0.6904	0.8014	1744.5	1744.5	1744.5	2.458E4	1.685E3	2.341E3	2.458E4	0	DETECTED	1744.5	1744.5	1744.5	0.7141	0.6904	0.8014	2.458E4	1.685E3	2.341E3	2.458E4	0.0917	2.3411	3.6821
267								0.7141	0.5824	0.8014	1875.1	1875.1	1875.1	1.013E5	9.921E3	1.914E3	1.013E5	0	DETECTED	1875.1	1875.1	1875.1	0.7141	0.5824	0.8014	1.013E5	9.921E3	1.914E3	1.013E5	0.0897	0.8911	0.8551
268								0.7141	0.6037	0.8394	2155.9	2155.9	2155.9	4.924E4	4.78E3	2.019E3	4.924E4	0	DETECTED	2155.9	2155.9	2155.9	0.7141	0.6037	0.8394	4.924E4	4.78E3	2.019E3	4.924E4	0.0801	1.1031	2.4684
269								0.7141	0.6103	0.8394	2170.8	2170.8	2170.8	9.882E4	9.952E3	1.489E3	9.882E4	0	DETECTED	2170.8	2170.8	2170.8	0.7141	0.6103	0.8394	9.882E4	9.952E3	1.489E3	9.882E4	0.0926	1.0974	1.0363
270								0.7141	0.6037	0.8014	2241.3	2241.3	2241.3	9.775E4	1.023E4	3.719E3	9.775E4	0	DETECTED	2241.3	2241.3	2241.3	0.7141	0.6037	0.8014	9.775E4	1.023E4	3.719E3	9.775E4	0.1088	0.8952	0.7688
271								0.7141	0.5824	0.8014	2306.7	2306.7	2306.7	4.442E4	5.106E3	6.706E3	4.442E4	0	DETECTED	2306.7	2306.7	2306.7	0.7141	0.5824	0.8014	4.442E4	5.106E3	6.706E3	4.442E4	0.1459	0.8312	0.6624
272								0.7141	0.5889	0.8014	2326.8	2326.8	2326.8	1.004E5	1.007E4	2.41E3	1.004E5	0	DETECTED	2326.8	2326.8	2326.8	0.7141	0.5889	0.8014	1.004E5	1.007E4	2.41E3	1.004E5	0.0947	0.8487	0.8606
273								0.7141	0.5824	0.8394	2388.5	2388.5	2388.5	9.973E4	1.002E4	5.196E2	9.973E4	0	DETECTED	2388.5	2388.5	2388.5	0.7141	0.5824	0.8394	9.973E4	1.002E4	5.196E2	9.973E4	0.0935	0.9061	0.8501
274								0.7141	0.6037	0.8014	2468.5	2468.5	2468.5	1.038E5	9.727E3	1.587E3	1.038E5	0	DETECTED	2468.5	2468.5	2468.5	0.7141	0.6037	0.8014	1.038E5	9.727E3	1.587E3	1.038E5	0.0872	0.9025	0.9236
275								0.7141	0.6292	0.8014	2540.9	2540.9	2540.9	1.025E5	9.647E3	5.495E3	1.025E5	0	DETECTED	2540.9	2540.9	2540.9	0.7141	0.6292	0.8014	1.025E5	9.647E3	5.495E3	1.025E5	0.0868	1.014	1.0165
276								0.7141	0.6292	0.8459	2576.3	2576.3	2576.3	1.07E5	1.041E4	4.735E3	1.07E5	0	DETECTED	2576.3	2576.3	2576.3	0.7141	0.6292	0.8459	1.07E5	1.041E4	4.735E3	1.07E5	0.0828	2.0684	1.2119
277								0.7141	0.6103	0.7759	2617.6	2617.6	2617.6	1.133E5	9.415E3	1.129E4	1.133E5	0	DETECTED	2617.6	2617.6	2617.6	0.7141	0.6103	0.7759	1.133E5	9.415E3	1.129E4	1.133E5	0.0699	0.7971	0.5943
278								0.7141	0.5889	0.8459	2652.7	2652.7	2652.7	9.974E4	9.884E3	5.378E2	9.974E4	0	DETECTED	2652.7	2652.7	2652.7	0.7141	0.5889	0.8459	9.974E4	9.884E3	5.378E2	9.974E4	0.0797	0.9791	0.9994
279								0.7141	0.5889	0.8204	2693.8	2693.8	2693.8	9.976E4	9.808E3	5.267E2	9.976E4	0	DETECTED	2693.8	2693.8	2693.8	0.7141	0.5889	0.8204	9.976E4	9.808E3	5.267E2	9.976E4	0.0802	0.9169	0.9988
280								0.7141	0.5551	0.8204	2741.1	2741.1	2741.1	9.538E4	9.937E3	1.662E3	9.538E4	0	DETECTED	2741.1	2741.1	2741.1	0.7141	0.5551	0.8204	9.538E4	9.937E3	1.662E3	9.538E4	0.1059	0.8325	0.577
281								0.7141	0.5824	0.7949	2770.1	2770.1	2770.1	1.031E5	9.455E3	3.684E3	1.031E5	0	DETECTED	2770.1	2770.1	2770.1	0.7141	0.5824	0.7949	1.031E5	9.455E3	3.684E3	1.031E5	0.074	0.8684	0.9421
282								0.7141	0.5889	0.8014	2776.9	2776.9	2776.9	9.259E4	1.007E4	3.427E3	9.259E4	0	DETECTED	2776.9	2776.9	2776.9	0.7141	0.5889	0.8014	9.259E4	1.007E4	3.427E3	9.259E4	0.1101	0.8734	0.6966
283								0.7141	0.5889	0.8525	2976.5	2976.5	2976.5	9.91E4	1.01E4	4.387E2	9.91E4	0	DETECTED	2976.5	2976.5	2976.5	0.7141	0.5889	0.8525	9.91E4	1.01E4	4.387E2	9.91E4	0.0821	1.0165	1.0262
284								0.7141	0.697	0.7759	3024.6	3024.6	3024.6	6.456E3	3.648E2	1.615E3	6.456E3	0	DETECTED	3024.6	3024.6	3024.6	0.7141	0.697	0.7759	6.456E3	3.648E2	1.615E3	6.456E3	0.0575	2.2963	3.5926
285								0.7141	0.6292	0.8394	3034.8	3034.8	3034.8	9.823E4	9.778E3	1.513E3	9.823E4	0	DETECTED	3034.8	3034.8	3034.8	0.7141	0.6292	0.8394	9.823E4	9.778E3	1.513E3	9.823E4	0.0842	1.1191	1.0188
286								0.7141	0.5551	0.8394	3241.5	3241.5	3241.5	9.944E4	1.006E4	1.132E3	9.944E4	0	DETECTED	3241.5	3241.5	3241.5	0.7141	0.5551	0.8394	9.944E4	1.006E4	1.132E3	9.944E4	0.0818	1.0226	1.1427
287								0.7141	0.6103	0.8014	3287.2	3287.2	3287.2	1.012E5	1.025E4	3.859E3	1.012E5	0	DETECTED	3287.2	3287.2	3287.2	0.7141	0.6103	0.8014	1.012E5	1.025E4	3.859E3	1.012E5	0.0983	0.92	0.8138
288								0.7141	0.6904	0.7331	3293.4	3293.4	3293.4	4.235E3	1.324E2	1.591E3	4.235E3	0	DETECTED	3293.4	3293.4	3293.4	0.7141	0.6904	0.7331	4.235E3	1.324E2	1.591E3	4.235E3		0.9012	0.8024
289								0.7141	0.6292	0.7759	3397.1	3397.1	3397.1	1.036E5	9.341E3	1.481E4	1.036E5	0	DETECTED	3397.1	3397.1	3397.1	0.7141	0.6292	0.7759	1.036E5	9.341E3	1.481E4	1.036E5	0.1002	0.8636	0.7273
290								0.7141	0.697	0.7693	3421.6	3421.6	3421.6	2.069E4	8.615E2	5.877E3	2.069E4	0	DETECTED	3421.6	3421.6	3421.6	0.7141	0.697	0.7693	2.069E4	8.615E2	5.877E3	2.069E4	0.0365	2.1067	3.2134
291								0.7141	0.5889	0.8525	3517.5	3517.5	3517.5	1.019E5	1.004E4	7.441E2	1.019E5	0	DETECTED	3517.5	3517.5	3517.5	0.7141	0.5889	0.8525	1.019E5	1.004E4	7.441E2	1.019E5	0.0813	1.0036	1.0347
292								0.7141	0.5889	0.8394	3579.9	3579.9	3579.9	9.598E4	1.02E4	2.832E3	9.598E4	0	DETECTED	3579.9	3579.9	3579.9	0.7141	0.5889	0.8394	9.598E4	1.02E4	2.832E3	9.598E4	0.1043	1.0956	0.9275
293								0.7141	0.6103	0.8204	3643.3	3643.3	3643.3	9.832E4	9.614E3	7.669E2	9.832E4	0	DETECTED	3643.3	3643.3	3643.3	0.7141	0.6103	0.8204	9.832E4	9.614E3	7.669E2	9.832E4	0.0874	0.9246	0.8636
294								0.7141	0.6037	0.7949	3663.5	3663.5	3663.5	1.03E5	1.039E4	2.283E2	1.03E5	0	DETECTED	3663.5	3663.5	3663.5	0.7141	0.6037	0.7949	1.03E5	1.039E4	2.283E2	1.03E5	0.103	0.8657	0.6099
295								0.7141	0.5824	0.8204	3792.1	3792.1	3792.1	1.003E5	1.023E4	1.987E3	1.003E5	0	DETECTED	3792.1	3792.1	3792.1	0.7141	0.5824	0.8204	1.003E5	1.023E4	1.987E3	1.003E5	0.096	0.8517	0.7573
296								0.7141	0.5889	0.8525	3845.6	3845.6	3845.6	1.018E5	1.01E4	1.306E3	1.018E5	0	DETECTED	3845.6	3845.6	3845.6	0.7141	0.5889	0.8525	1.018E5	1.01E4	1.306E3	1.018E5	0.0822	1.0895	0.8706
297								0.7141	0.5889	0.8014	3876.6	3876.6	3876.6	1.029E5	1.021E4	6.172E3	1.029E5	0	DETECTED	3876.6	3876.6	3876.6	0.7141	0.5889	0.8014	1.029E5	1.021E4	6.172E3	1.029E5	0.1106	0.8963	0.7986
298								0.7141	0.6292	0.8204	3877.4	3877.4	3877.4	9.923E4	9.886E3	8.508E3	9.923E4	0	DETECTED	3877.4	3877.4	3877.4	0.7141	0.6292	0.8204	9.923E4	9.886E3	8.508E3	9.923E4	0.0808	1.1261	1.1496
299								0.7141	0.5824	0.8394	4013.1	4013.1	4013.1	9.975E4	1.022E4	7.056E2	9.975E4	0	DETECTED	4013.1	4013.1	4013.1	0.7141	0.5824	0.8394	9.975E4	1.022E4	7.056E2	9.975E4	0.0979	0.8953	0.7804
300								0.7331	0.6292	0.8394	1603.9	1603.9	1603.9	9.78E4	1.027E4	3.165E3	9.78E4	0	DETECTED	1603.9	1603.9	1603.9	0.7331	0.6292	0.8394	9.78E4	1.027E4	3.165E3	9.78E4	0.0844	0.9496	0.7658
301								0.7331	0.6631	0.8204	1701.8	1701.8	1701.8	1.031E5	9.065E3	9.405E3	1.031E5	0	DETECTED	1701.8	1701.8	1701.8	0.7331	0.6631	0.8204	1.031E5	9.065E3	9.405E3	1.031E5	0.0783	1.1229	1.0324
302								0.7331	0.6292	0.8204	1738.4	1738.4	1738.4	1.005E5	9.628E3	7.122E3	1.005E5	0	DETECTED	1738.4	1738.4	1738.4	0.7331	0.6292	0.8204	1.005E5	9.628E3	7.122E3	1.005E5	0.0843	0.92	0.6569
303								0.7331	0.6103	0.7949	1753.2	1753.2	1753.2	9.751E4	9.354E3	1.504E4	9.751E4	0	DETECTED	1753.2	1753.2	1753.2	0.7331	0.6103	0.7949	9.751E4	9.354E3	1.504E4	9.751E4	0.0787	0.7512	0.5444
304								0.7331	0.6292	0.8204	1757.8	1757.8	1757.8	9.858E4	1.015E4	1.465E3	9.858E4	0	DETECTED	1757.8	1757.8	1757.8	0.7331	0.6292	0.8204	9.858E4	1.015E4	1.465E3	9.858E4	0.0853	0.8375	0.6476
305								0.7331	0.6292	0.8394	1928.6	1928.6	1928.6	1.015E5	9.884E3	4.699E3	1.015E5	0	DETECTED	1928.6	1928.6	1928.6	0.7331	0.6292	0.8394	1.015E5	9.884E3	4.699E3	1.015E5	0.0854	0.9777	0.7959
306								0.7331	0.6103	0.8394	1935.1	1935.1	1935.1	1.009E5	9.721E3	2.825E3	1.009E5	0	DETECTED	1935.1	1935.1	1935.1	0.7331	0.6103	0.8394	1.009E5	9.721E3	2.825E3	1.009E5	0.0801	1.0094	0.9797
307								0.7331	0.6037	0.8394	1951	1951	1951	9.415E4	9.534E3	1.585E3	9.415E4	0	DETECTED	1951	1951	1951	0.7331	0.6037	0.8394	9.415E4	9.534E3	1.585E3	9.415E4	0.0829	0.9205	0.6909
308								0.7331	0.6631	0.7949	2044.4	2044.4	2044.4	4.231E4	2.446E3	4.681E3	4.231E4	0	DETECTED	2044.4	2044.4	2044.4	0.7331	0.6631	0.7949	4.231E4	2.446E3	4.681E3	4.231E4	0.0441	0.9406	0.5234
309								0.7331	0.6103	0.8014	2164.2	2164.2	2164.2	3.152E4	3.119E3	1.818E3	3.152E4	0	DETECTED	2164.2	2164.2	2164.2	0.7331	0.6103	0.8014	3.152E4	3.119E3	1.818E3	3.152E4	0.083	0.7777	0.6463
310								0.7331	0.6292	0.8459	2165.8	2165.8	2165.8	1.018E5	9.489E3	2.152E3	1.018E5	0	DETECTED	2165.8	2165.8	2165.8	0.7331	0.6292	0.8459	1.018E5	9.489E3	2.152E3	1.018E5	0.0783	1.0063	0.8052
311								0.7331	0.6358	0.8014	2245.6	2245.6	2245.6	1.02E5	9.18E3	8.888E3	1.02E5	0	DETECTED	2245.6	2245.6	2245.6	0.7331	0.6358	0.8014	1.02E5	9.18E3	8.888E3	1.02E5	0.0793	0.8504	0.7696
312								0.7331	0.6103	0.8394	2260	2260	2260	1.024E5	9.588E3	1.87E3	1.024E5	0	DETECTED	2260	2260	2260	0.7331	0.6103	0.8394	1.024E5	9.588E3	1.87E3	1.024E5	0.0787	0.9911	0.9628
313								0.7331	0.6358	0.8394	2264.5	2264.5	2264.5	3.335E4	3.434E3	9.147E2	3.335E4	0	DETECTED	2264.5	2264.5	2264.5	0.7331	0.6358	0.8394	3.335E4	3.434E3	9.147E2	3.335E4	0.0943	1.2341	1.6532
314								0.7331	0.6358	0.7693	2268.4	2268.4	2268.4	3.252E4	2.979E3	8.398E3	3.252E4	0	DETECTED	2268.4	2268.4	2268.4	0.7331	0.6358	0.7693	3.252E4	2.979E3	8.398E3	3.252E4	0.1004	0.6859	0.3717
315								0.7331	0.6103	0.8459	2383.7	2383.7	2383.7	3.324E4	3.218E3	4.735E2	3.324E4	0	DETECTED	2383.7	2383.7	2383.7	0.7331	0.6103	0.8459	3.324E4	3.218E3	4.735E2	3.324E4	0.0823	0.9858	0.8057
316								0.7331	0.6103	0.8204	2459.3	2459.3	2459.3	1.004E5	9.537E3	2.515E3	1.004E5	0	DETECTED	2459.3	2459.3	2459.3	0.7331	0.6103	0.8204	1.004E5	9.537E3	2.515E3	1.004E5	0.0839	0.911	0.678
317								0.7331	0.6103	0.8459	2520.9	2520.9	2520.9	9.66E4	1.009E4	1.908E3	9.66E4	0	DETECTED	2520.9	2520.9	2520.9	0.7331	0.6103	0.8459	9.66E4	1.009E4	1.908E3	9.66E4	0.0842	1.2676	0.6579
318								0.7331	0.6037	0.8525	2634.3	2634.3	2634.3	9.974E4	9.678E3	5.381E2	9.974E4	0	DETECTED	2634.3	2634.3	2634.3	0.7331	0.6037	0.8525	9.974E4	9.678E3	5.381E2	9.974E4	0.0822	0.9886	0.8149
319								0.7331	0.5889	0.8394	2726.9	2726.9	2726.9	9.947E4	9.525E3	1.057E3	9.947E4	0	DETECTED	2726.9	2726.9	2726.9	0.7331	0.5889	0.8394	9.947E4	9.525E3	1.057E3	9.947E4	0.0816	0.9356	0.7905
320								0.7331	0.6358	0.8459	2833.6	2833.6	2833.6	1.019E5	9.729E3	3.678E3	1.019E5	0	DETECTED	2833.6	2833.6	2833.6	0.7331	0.6358	0.8459	1.019E5	9.729E3	3.678E3	1.019E5	0.0822	1.053	0.8961
321								0.7331	0.5889	0.8459	2873.5	2873.5	2873.5	1.014E5	9.544E3	1.366E3	1.014E5	0	DETECTED	2873.5	2873.5	2873.5	0.7331	0.5889	0.8459	1.014E5	9.544E3	1.366E3	1.014E5	0.0812	0.6869	0.6666
322								0.7331	0.5889	0.8204	2996.4	2996.4	2996.4	9.811E4	9.691E3	2.561E3	9.811E4	0	DETECTED	2996.4	2996.4	2996.4	0.7331	0.5889	0.8204	9.811E4	9.691E3	2.561E3	9.811E4	0.0822	0.7786	0.64
323								0.7331	0.6037	0.8014	3061.9	3061.9	3061.9	9.581E4	9.782E3	8.628E3	9.581E4	0	DETECTED	3061.9	3061.9	3061.9	0.7331	0.6037	0.8014	9.581E4	9.782E3	8.628E3	9.581E4	0.0885	0.7637	0.6519
324								0.7331	0.6037	0.8715	3088	3088	3088	1.063E5	9.964E3	9.324E2	1.063E5	0	DETECTED	3088	3088	3088	0.7331	0.6037	0.8715	1.063E5	9.964E3	9.324E2	1.063E5	0.0774	0.7711	0.769
325								0.7331	0.6103	0.8459	3096.7	3096.7	3096.7	1.01E5	9.65E3	1.737E2	1.01E5	0	DETECTED	3096.7	3096.7	3096.7	0.7331	0.6103	0.8459	1.01E5	9.65E3	1.737E2	1.01E5	0.0755	1.0378	1.1918
326								0.7331	0.6037	0.8204	3224.5	3224.5	3224.5	9.972E4	9.703E3	1.327E3	9.972E4	0	DETECTED	3224.5	3224.5	3224.5	0.7331	0.6037	0.8204	9.972E4	9.703E3	1.327E3	9.972E4	0.0802	0.8647	0.6683
327								0.7331	0.5551	0.8394	3316.6	3316.6	3316.6	1.014E5	9.898E3	1.856E3	1.014E5	0	DETECTED	3316.6	3316.6	3316.6	0.7331	0.5551	0.8394	1.014E5	9.898E3	1.856E3	1.014E5	0.0812	0.8192	0.8317
328								0.7331	0.6358	0.8014	3411.2	3411.2	3411.2	9.881E4	8.437E3	3.35E3	9.881E4	0	DETECTED	3411.2	3411.2	3411.2	0.7331	0.6358	0.8014	9.881E4	8.437E3	3.35E3	9.881E4	0.085	0.8504	0.6831
329								0.7331	0.6103	0.8394	3544.4	3544.4	3544.4	1.026E5	9.87E3	2.008E3	1.026E5	0	DETECTED	3544.4	3544.4	3544.4	0.7331	0.6103	0.8394	1.026E5	9.87E3	2.008E3	1.026E5	0.0835	0.8241	0.6462
330								0.7331	0.6358	0.8525	3625.5	3625.5	3625.5	1.082E5	9.74E3	6.983E3	1.082E5	0	DETECTED	3625.5	3625.5	3625.5	0.7331	0.6358	0.8525	1.082E5	9.74E3	6.983E3	1.082E5	0.0762	1.4074	1.0674
331								0.7331	0.6103	0.8525	3694.2	3694.2	3694.2	9.583E4	1.078E4	2.602E3	9.583E4	0	DETECTED	3694.2	3694.2	3694.2	0.7331	0.6103	0.8525	9.583E4	1.078E4	2.602E3	9.583E4	0.0876	0.9814	0.8876
332								0.7331	0.6292	0.8459	3939.9	3939.9	3939.9	1.024E5	9.783E3	3.86E3	1.024E5	0	DETECTED	3939.9	3939.9	3939.9	0.7331	0.6292	0.8459	1.024E5	9.783E3	3.86E3	1.024E5	0.0786	0.9554	0.8521
333								0.7331	0.5889	0.8459	4025.6	4025.6	4025.6	9.975E4	9.92E3	7.056E2	9.975E4	0	DETECTED	4025.6	4025.6	4025.6	0.7331	0.5889	0.8459	9.975E4	9.92E3	7.056E2	9.975E4	0.0822	0.8553	0.6585
334								0.7331	0.5889	0.8459	4072.8	4072.8	4072.8	9.884E4	9.686E3	1.508E3	9.884E4	0	DETECTED	4072.8	4072.8	4072.8	0.7331	0.5889	0.8459	9.884E4	9.686E3	1.508E3	9.884E4	0.0832	1.0051	0.8855
335								0.7397	0.6631	0.8204	1756.9	1756.9	1756.9	1.021E5	9.002E3	8.46E3	1.021E5	0	DETECTED	1756.9	1756.9	1756.9	0.7397	0.6631	0.8204	1.021E5	9.002E3	8.46E3	1.021E5	0.0872	1.0275	1.0551
336								0.7397	0.6358	0.8525	1843.6	1843.6	1843.6	3.324E4	3.249E3	4.457E2	3.324E4	0	DETECTED	1843.6	1843.6	1843.6	0.7397	0.6358	0.8525	3.324E4	3.249E3	4.457E2	3.324E4	0.0863	1.0032	0.9844
337								0.7397	0.6358	0.8459	1981.4	1981.4	1981.4	1.015E5	9.783E3	2.402E3	1.015E5	0	DETECTED	1981.4	1981.4	1981.4	0.7397	0.6358	0.8459	1.015E5	9.783E3	2.402E3	1.015E5	0.0834	0.9961	0.8963
338								0.7397	0.6358	0.8715	2041	2041	2041	1.001E5	9.796E3	8.293E3	1.001E5	0	DETECTED	2041	2041	2041	0.7397	0.6358	0.8715	1.001E5	9.796E3	8.293E3	1.001E5	0.0913	1.2209	1.6807
339								0.7397	0.6904	0.8525	2059.6	2059.6	2059.6	1.055E5	8.933E3	5.164E3	1.055E5	0	DETECTED	2059.6	2059.6	2059.6	0.7397	0.6904	0.8525	1.055E5	8.933E3	5.164E3	1.055E5	0.1056	1.629	2.095
340								0.7397	0.6037	0.8525	2154.9	2154.9	2154.9	1.018E5	9.651E3	1.415E3	1.018E5	0	DETECTED	2154.9	2154.9	2154.9	0.7397	0.6037	0.8525	1.018E5	9.651E3	1.415E3	1.018E5	0.0871	1.0153	1.2944
341								0.7397	0.6292	0.8525	2187.8	2187.8	2187.8	9.969E4	9.599E3	1.354E3	9.969E4	0	DETECTED	2187.8	2187.8	2187.8	0.7397	0.6292	0.8525	9.969E4	9.599E3	1.354E3	9.969E4	0.0881	0.9746	1.3046
342								0.7397	0.6292	0.8394	2227.4	2227.4	2227.4	2.785E4	2.766E3	2.716E3	2.785E4	0	DETECTED	2227.4	2227.4	2227.4	0.7397	0.6292	0.8394	2.785E4	2.766E3	2.716E3	2.785E4	0.0813	0.9518	1.631
343								0.7397	0.6631	0.8459	2336.6	2336.6	2336.6	1.126E5	9.393E3	5.106E3	1.126E5	0	DETECTED	2336.6	2336.6	2336.6	0.7397	0.6631	0.8459	1.126E5	9.393E3	5.106E3	1.126E5	0.0821	1.0538	1.8437
344								0.7397	0.6292	0.8715	2337.1	2337.1	2337.1	1.074E5	9.652E3	4.699E3	1.074E5	0	DETECTED	2337.1	2337.1	2337.1	0.7397	0.6292	0.8715	1.074E5	9.652E3	4.699E3	1.074E5	0.0693	1.1952	0.533
345								0.7397	0.6631	0.8014	2348.3	2348.3	2348.3	5.788E4	5.175E3	9.201E3	5.788E4	0	DETECTED	2348.3	2348.3	2348.3	0.7397	0.6631	0.8014	5.788E4	5.175E3	9.201E3	5.788E4	0.0943	0.9033	0.8067
346								0.7397	0.6103	0.8459	2414.4	2414.4	2414.4	9.663E4	9.468E3	1.438E3	9.663E4	0	DETECTED	2414.4	2414.4	2414.4	0.7397	0.6103	0.8459	9.663E4	9.468E3	1.438E3	9.663E4	0.0817	1.0033	0.9645
347								0.7397	0.6103	0.8459	2575	2575	2575	1.046E5	1.032E4	1.228E3	1.046E5	0	DETECTED	2575	2575	2575	0.7397	0.6103	0.8459	1.046E5	1.032E4	1.228E3	1.046E5	0.0945	0.9803	0.9766
348								0.7397	0.6631	0.878	2598.5	2598.5	2598.5	1.016E5	9.851E3	2.456E3	1.016E5	0	DETECTED	2598.5	2598.5	2598.5	0.7397	0.6631	0.878	1.016E5	9.851E3	2.456E3	1.016E5	0.08	1.3614	1.3053
349								0.7397	0.6631	0.8014	2601.1	2601.1	2601.1	9.79E4	8.592E3	2.392E4	9.79E4	0	DETECTED	2601.1	2601.1	2601.1	0.7397	0.6631	0.8014	9.79E4	8.592E3	2.392E4	9.79E4	0.0826	0.9033	0.8067
350								0.7397	0.6631	0.8525	2604.7	2604.7	2604.7	1.051E5	9.835E3	3.321E3	1.051E5	0	DETECTED	2604.7	2604.7	2604.7	0.7397	0.6631	0.8525	1.051E5	9.835E3	3.321E3	1.051E5	0.0903	1.2111	2.0661
351								0.7397	0.6631	0.8459	2750.7	2750.7	2750.7	3.726E4	3.138E3	1.371E3	3.726E4	0	DETECTED	2750.7	2750.7	2750.7	0.7397	0.6631	0.8459	3.726E4	3.138E3	1.371E3	3.726E4	0.1019	1.1942	2.4748
352								0.7397	0.7331	0.7693	3101.6	3101.6	3101.6	7.481E3	2.173E2	3.229E3	7.481E3	0	DETECTED	3101.6	3101.6	3101.6	0.7397	0.7331	0.7693	7.481E3	2.173E2	3.229E3	7.481E3	0.0916	2.7846	4.5692
353								0.7397	0.6358	0.8394	3321.1	3321.1	3321.1	9.993E4	9.283E3	1.729E3	9.993E4	0	DETECTED	3321.1	3321.1	3321.1	0.7397	0.6358	0.8394	9.993E4	9.283E3	1.729E3	9.993E4	0.0879	1.1046	1.3548
354								0.7397	0.6358	0.878	3515.3	3515.3	3515.3	1.02E5	9.669E3	9.757E2	1.02E5	0	DETECTED	3515.3	3515.3	3515.3	0.7397	0.6358	0.878	1.02E5	9.669E3	9.757E2	1.02E5	0.0914	1.061	1.3077
355								0.7397	0.6292	0.8525	3526.4	3526.4	3526.4	1.003E5	9.664E3	1.208E3	1.003E5	0	DETECTED	3526.4	3526.4	3526.4	0.7397	0.6292	0.8525	1.003E5	9.664E3	1.208E3	1.003E5	0.0919	1.0271	1.2346
356								0.7397	0.6103	0.878	3622.4	3622.4	3622.4	9.876E4	1.016E4	4.825E3	9.876E4	0	DETECTED	3622.4	3622.4	3622.4	0.7397	0.6103	0.878	9.876E4	1.016E4	4.825E3	9.876E4	0.0863	0.9723	1.1268
357								0.7397	0.6037	0.8525	3751.2	3751.2	3751.2	9.975E4	9.747E3	7.056E2	9.975E4	0	DETECTED	3751.2	3751.2	3751.2	0.7397	0.6037	0.8525	9.975E4	9.747E3	7.056E2	9.975E4	0.0815	0.9524	0.7759
358								0.7397	0.6037	0.878	3798.8	3798.8	3798.8	9.952E4	9.902E3	1.677E3	9.952E4	0	DETECTED	3798.8	3798.8	3798.8	0.7397	0.6037	0.878	9.952E4	9.902E3	1.677E3	9.952E4	0.0906	0.9484	1.2609
359								0.7397	0.6292	0.8525	3799.7	3799.7	3799.7	1.01E5	9.735E3	1.55E3	1.01E5	0	DETECTED	3799.7	3799.7	3799.7	0.7397	0.6292	0.8525	1.01E5	9.735E3	1.55E3	1.01E5	0.0901	1.0052	1.2557
360								0.7397	0.6358	0.878	3803.8	3803.8	3803.8	1.015E5	9.781E3	1.052E3	1.015E5	0	DETECTED	3803.8	3803.8	3803.8	0.7397	0.6358	0.878	1.015E5	9.781E3	1.052E3	1.015E5	0.0939	1.026	1.108
361								0.7397	0.6631	0.8715	3853.1	3853.1	3853.1	9.935E4	9.193E3	3.546E3	9.935E4	0	DETECTED	3853.1	3853.1	3853.1	0.7397	0.6631	0.8715	9.935E4	9.193E3	3.546E3	9.935E4	0.0871	1.3008	1.9386
362								0.7397	0.6103	0.7949	3918.1	3918.1	3918.1	9.755E4	9.527E3	1.088E4	9.755E4	0	DETECTED	3918.1	3918.1	3918.1	0.7397	0.6103	0.7949	9.755E4	9.527E3	1.088E4	9.755E4	0.0812	0.7134	0.483
363								0.7397	0.6358	0.8459	3934.6	3934.6	3934.6	1.043E5	1.022E4	6.72E3	1.043E5	0	DETECTED	3934.6	3934.6	3934.6	0.7397	0.6358	0.8459	1.043E5	1.022E4	6.72E3	1.043E5	0.0901	1.0116	1.3501
364								0.7397	0.6037	0.8525	3981.6	3981.6	3981.6	9.975E4	9.747E3	7.056E2	9.975E4	0	DETECTED	3981.6	3981.6	3981.6	0.7397	0.6037	0.8525	9.975E4	9.747E3	7.056E2	9.975E4	0.0815	0.9524	0.7759
365								0.7397	0.6631	0.8459	4239.3	4239.3	4239.3	1.083E5	9.894E3	8.137E3	1.083E5	0	DETECTED	4239.3	4239.3	4239.3	0.7397	0.6631	0.8459	1.083E5	9.894E3	8.137E3	1.083E5	0.0947	1.1874	1.2324
366								0.7545	0.6904	0.8525	1610.6	1610.6	1610.6	4.927E4	4.473E3	1.455E3	4.927E4	0	DETECTED	1610.6	1610.6	1610.6	0.7545	0.6904	0.8525	4.927E4	4.473E3	1.455E3	4.927E4	0.0942	1.2448	1.1838
367								0.7545	0.6631	0.8459	1794.5	1794.5	1794.5	1.062E5	9.774E3	6.611E3	1.062E5	0	DETECTED	1794.5	1794.5	1794.5	0.7545	0.6631	0.8459	1.062E5	9.774E3	6.611E3	1.062E5	0.089	1	1.4193
368								0.7545	0.6904	0.8525	1867.2	1867.2	1867.2	1.995E4	1.839E3	6.534E2	1.995E4	0	DETECTED	1867.2	1867.2	1867.2	0.7545	0.6904	0.8525	1.995E4	1.839E3	6.534E2	1.995E4	0.0891	1.2352	1.4063
369								0.7545	0.6358	0.8459	1882.8	1882.8	1882.8	1.002E5	9.496E3	3.826E3	1.002E5	0	DETECTED	1882.8	1882.8	1882.8	0.7545	0.6358	0.8459	1.002E5	9.496E3	3.826E3	1.002E5	0.0941	0.9238	1.0549
370								0.7545	0.6358	0.8525	1911.3	1911.3	1911.3	1.017E5	9.546E3	3.273E3	1.017E5	0	DETECTED	1911.3	1911.3	1911.3	0.7545	0.6358	0.8525	1.017E5	9.546E3	3.273E3	1.017E5	0.0932	0.9749	1.1336
371								0.7545	0.6631	0.8204	1988.6	1988.6	1988.6	4.843E4	4.293E3	4.048E3	4.843E4	0	DETECTED	1988.6	1988.6	1988.6	0.7545	0.6631	0.8204	4.843E4	4.293E3	4.048E3	4.843E4	0.0719	0.8604	0.7209
372								0.7545	0.6292	0.8394	2044.5	2044.5	2044.5	3.52E4	3.123E3	1.63E3	3.52E4	0	DETECTED	2044.5	2044.5	2044.5	0.7545	0.6292	0.8394	3.52E4	3.123E3	1.63E3	3.52E4	0.0452	0.8389	0.6778
373								0.7545	0.6358	0.8394	2208.5	2208.5	2208.5	5.241E4	4.558E3	3.569E3	5.241E4	0	DETECTED	2208.5	2208.5	2208.5	0.7545	0.6358	0.8394	5.241E4	4.558E3	3.569E3	5.241E4	0.0815	0.8575	0.8471
374								0.7545	0.6037	0.8204	2265.1	2265.1	2265.1	9.617E4	8.954E3	3.41E3	9.617E4	0	DETECTED	2265.1	2265.1	2265.1	0.7545	0.6037	0.8204	9.617E4	8.954E3	3.41E3	9.617E4	0.089	0.7849	0.6883
375								0.7545	0.6358	0.8394	2290.1	2290.1	2290.1	9.468E4	9.663E3	2.507E3	9.468E4	0	DETECTED	2290.1	2290.1	2290.1	0.7545	0.6358	0.8394	9.468E4	9.663E3	2.507E3	9.468E4	0.0968	0.8575	0.7508
376								0.7545	0.6103	0.878	2296.9	2296.9	2296.9	9.645E4	1.004E4	4.337E3	9.645E4	0	DETECTED	2296.9	2296.9	2296.9	0.7545	0.6103	0.878	9.645E4	1.004E4	4.337E3	9.645E4	0.0905	1.0402	1.1686
377								0.7545	0.6292	0.878	2338.2	2338.2	2338.2	1.007E5	9.598E3	6.956E2	1.007E5	0	DETECTED	2338.2	2338.2	2338.2	0.7545	0.6292	0.878	1.007E5	9.598E3	6.956E2	1.007E5	0.0914	0.8452	1.3745
378								0.7545	0.6292	0.8459	2341.4	2341.4	2341.4	9.75E4	1.023E4	3.519E3	9.75E4	0	DETECTED	2341.4	2341.4	2341.4	0.7545	0.6292	0.8459	9.75E4	1.023E4	3.519E3	9.75E4	0.097	0.8649	0.6817
379								0.7545	0.6358	0.8525	2403.1	2403.1	2403.1	1.995E4	1.913E3	4.795E2	1.995E4	0	DETECTED	2403.1	2403.1	2403.1	0.7545	0.6358	0.8525	1.995E4	1.913E3	4.795E2	1.995E4	0.0941	0.9861	1.3751
380								0.7545	0.7397	0.8715	2550.5	2550.5	2550.5	1.712E4	1.452E3	4.539E3	1.712E4	0	DETECTED	2550.5	2550.5	2550.5	0.7545	0.7397	0.8715	1.712E4	1.452E3	4.539E3	1.712E4		4.4327	7.8655
381								0.7545	0.7076	0.8394	2576.8	2576.8	2576.8	5.034E4	4.559E3	7.711E3	5.034E4	0	DETECTED	2576.8	2576.8	2576.8	0.7545	0.7076	0.8394	5.034E4	4.559E3	7.711E3	5.034E4	0.0955	1.4051	1.8102
382								0.7545	0.6292	0.878	2656.7	2656.7	2656.7	9.974E4	9.648E3	5.378E2	9.974E4	0	DETECTED	2656.7	2656.7	2656.7	0.7545	0.6292	0.878	9.974E4	9.648E3	5.378E2	9.974E4	0.0938	1.0032	1.3791
383								0.7545	0.6292	0.878	2665.2	2665.2	2665.2	9.974E4	9.648E3	5.378E2	9.974E4	0	DETECTED	2665.2	2665.2	2665.2	0.7545	0.6292	0.878	9.974E4	9.648E3	5.378E2	9.974E4	0.0938	1.0032	1.3791
384								0.7545	0.6292	0.878	2666.6	2666.6	2666.6	9.974E4	9.648E3	5.378E2	9.974E4	0	DETECTED	2666.6	2666.6	2666.6	0.7545	0.6292	0.878	9.974E4	9.648E3	5.378E2	9.974E4	0.0938	1.0032	1.3791
385								0.7545	0.6904	0.8459	2756.2	2756.2	2756.2	3.518E4	3.115E3	2.429E3	3.518E4	0	DETECTED	2756.2	2756.2	2756.2	0.7545	0.6904	0.8459	3.518E4	3.115E3	2.429E3	3.518E4	0.0824	1.2133	1.4892
386								0.7545	0.6631	0.878	2775.8	2775.8	2775.8	1.006E5	9.466E3	5.838E2	1.006E5	0	DETECTED	2775.8	2775.8	2775.8	0.7545	0.6631	0.878	1.006E5	9.466E3	5.838E2	1.006E5	0.0903	1.0345	1.4269
387								0.7545	0.6103	0.8715	2931.8	2931.8	2931.8	9.975E4	9.719E3	7.056E2	9.975E4	0	DETECTED	2931.8	2931.8	2931.8	0.7545	0.6103	0.8715	9.975E4	9.719E3	7.056E2	9.975E4	0.0912	0.8843	0.9236
388								0.7545	0.6103	0.8715	2949.2	2949.2	2949.2	9.975E4	9.719E3	7.056E2	9.975E4	0	DETECTED	2949.2	2949.2	2949.2	0.7545	0.6103	0.8715	9.975E4	9.719E3	7.056E2	9.975E4	0.0912	0.8843	0.9236
389								0.7545	0.6631	0.8525	3328.1	3328.1	3328.1	1.019E5	9.153E3	8.448E2	1.019E5	0	DETECTED	3328.1	3328.1	3328.1	0.7545	0.6631	0.8525	1.019E5	9.153E3	8.448E2	1.019E5	0.0918	0.9698	1.0909
390								0.7545	0.697	0.8525	3406.4	3406.4	3406.4	9.717E4	9.402E3	1.258E4	9.717E4	0	DETECTED	3406.4	3406.4	3406.4	0.7545	0.697	0.8525	9.717E4	9.402E3	1.258E4	9.717E4	0.0892	1.3506	1.7012
391								0.7545	0.6292	0.8715	3588.4	3588.4	3588.4	1.037E5	1.013E4	3.696E3	1.037E5	0	DETECTED	3588.4	3588.4	3588.4	0.7545	0.6292	0.8715	1.037E5	1.013E4	3.696E3	1.037E5	0.0862	1.0945	1.4994
392								0.7545	0.6358	0.8204	3619.3	3619.3	3619.3	1.01E5	9.611E3	8.8E3	1.01E5	0	DETECTED	3619.3	3619.3	3619.3	0.7545	0.6358	0.8204	1.01E5	9.611E3	8.8E3	1.01E5	0.0945	0.7775	0.5364
393								0.7545	0.6358	0.8715	3764.6	3764.6	3764.6	9.944E4	9.495E3	1.708E3	9.944E4	0	DETECTED	3764.6	3764.6	3764.6	0.7545	0.6358	0.8715	9.944E4	9.495E3	1.708E3	9.944E4	0.0898	1.0621	1.3929
394								0.7545	0.6631	0.8459	3897.2	3897.2	3897.2	1.037E5	9.407E3	1.42E3	1.037E5	0	DETECTED	3897.2	3897.2	3897.2	0.7545	0.6631	0.8459	1.037E5	9.407E3	1.42E3	1.037E5	0.0935	1.2112	1.5874
395								0.7545	0.6358	0.8715	4048.3	4048.3	4048.3	9.974E4	9.594E3	5.854E2	9.974E4	0	DETECTED	4048.3	4048.3	4048.3	0.7545	0.6358	0.8715	9.974E4	9.594E3	5.854E2	9.974E4	0.0931	0.8848	0.872
396								0.7545	0.6358	0.8459	4156.1	4156.1	4156.1	9.366E4	9.88E3	5.067E3	9.366E4	0	DETECTED	4156.1	4156.1	4156.1	0.7545	0.6358	0.8459	9.366E4	9.88E3	5.067E3	9.366E4	0.0946	0.8849	0.943
397								0.7693	0.6904	0.878	1554	1554	1554	9.974E4	9.646E3	7.972E2	9.974E4	0	DETECTED	1554	1554	1554	0.7693	0.6904	0.878	9.974E4	9.646E3	7.972E2	9.974E4	0.0912	1.0303	0.9836
398								0.7693	0.7076	0.9011	1615.3	1615.3	1615.3	5.057E4	4.864E3	9.144E2	5.057E4	0	DETECTED	1615.3	1615.3	1615.3	0.7693	0.7076	0.9011	5.057E4	4.864E3	9.144E2	5.057E4	0.0879	1.3844	1.3813
399								0.7693	0.6631	0.8715	1631.4	1631.4	1631.4	9.813E4	9.964E3	4.509E3	9.813E4	0	DETECTED	1631.4	1631.4	1631.4	0.7693	0.6631	0.8715	9.813E4	9.964E3	4.509E3	9.813E4	0.0935	1.1172	1.1449
400								0.7693	0.7331	0.8525	1647	1647	1647	2.109E4	1.689E3	1.701E3	2.109E4	0	DETECTED	1647	1647	1647	0.7693	0.7331	0.8525	2.109E4	1.689E3	1.701E3	2.109E4	0.0897	1.6478	2.2956
401								0.7693	0.7076	0.8715	1705.8	1705.8	1705.8	9.968E4	9.596E3	3.814E3	9.968E4	0	DETECTED	1705.8	1705.8	1705.8	0.7693	0.7076	0.8715	9.968E4	9.596E3	3.814E3	9.968E4	0.0933	1.3269	1.3512
402								0.7693	0.7076	0.8525	1730	1730	1730	3.226E4	2.495E3	4.617E3	3.226E4	0	DETECTED	1730	1730	1730	0.7693	0.7076	0.8525	3.226E4	2.495E3	4.617E3	3.226E4	0.0768	1.1731	1.2625
403								0.7693	0.7076	0.878	1754.6	1754.6	1754.6	9.487E4	1.042E4	1.037E4	9.487E4	0	DETECTED	1754.6	1754.6	1754.6	0.7693	0.7076	0.878	9.487E4	1.042E4	1.037E4	9.487E4	0.1079	1.3797	1.7595
404								0.7693	0.6292	0.8459	1777.6	1777.6	1777.6	1.032E5	1.009E4	4.275E3	1.032E5	0	DETECTED	1777.6	1777.6	1777.6	0.7693	0.6292	0.8459	1.032E5	1.009E4	4.275E3	1.032E5	0.0845	0.7631	0.626
405								0.7693	0.6631	0.8525	1941.8	1941.8	1941.8	1.015E5	9.369E3	3.023E3	1.015E5	0	DETECTED	1941.8	1941.8	1941.8	0.7693	0.6631	0.8525	1.015E5	9.369E3	3.023E3	1.015E5	0.0827	1.0162	0.994
406								0.7693	0.6292	0.8525	1975	1975	1975	9.999E4	9.953E3	4.048E3	9.999E4	0	DETECTED	1975	1975	1975	0.7693	0.6292	0.8525	9.999E4	9.953E3	4.048E3	9.999E4	0.0894	1.0249	0.5582
407								0.7693	0.7076	0.8525	2007.6	2007.6	2007.6	2.816E4	2.407E3	2.137E2	2.816E4	0	DETECTED	2007.6	2007.6	2007.6	0.7693	0.7076	0.8525	2.816E4	2.407E3	2.137E2	2.816E4	0.0982	1.1731	1.336
408								0.7693	0.6904	0.8394	2060.1	2060.1	2060.1	1.08E5	9.422E3	8.245E3	1.08E5	0	DETECTED	2060.1	2060.1	2060.1	0.7693	0.6904	0.8394	1.08E5	9.422E3	8.245E3	1.08E5	0.0888	0.9439	0.9089
409								0.7693	0.6631	0.8394	2079.9	2079.9	2079.9	5.095E4	4.924E3	7.285E3	5.095E4	0	DETECTED	2079.9	2079.9	2079.9	0.7693	0.6631	0.8394	5.095E4	4.924E3	7.285E3	5.095E4	0.0886	0.8297	0.6595
410								0.7693	0.6358	0.8715	2136.1	2136.1	2136.1	1.995E4	1.952E3	4.379E2	1.995E4	0	DETECTED	2136.1	2136.1	2136.1	0.7693	0.6358	0.8715	1.995E4	1.952E3	4.379E2	1.995E4	0.0884	0.8873	0.9907
411								0.7693	0.6904	0.8525	2273.8	2273.8	2273.8	9.502E4	8.922E3	5.547E3	9.502E4	0	DETECTED	2273.8	2273.8	2273.8	0.7693	0.6904	0.8525	9.502E4	8.922E3	5.547E3	9.502E4	0.0943	0.9931	0.9477
412								0.7693	0.7331	0.8459	2353.8	2353.8	2353.8	3.999E4	2.778E3	9.073E2	3.999E4	0	DETECTED	2353.8	2353.8	2353.8	0.7693	0.7331	0.8459	3.999E4	2.778E3	9.073E2	3.999E4	0.0806	1.5578	2.1156
413								0.7693	0.6904	0.8525	2607.3	2607.3	2607.3	1.022E5	9.762E3	3.7E3	1.022E5	0	DETECTED	2607.3	2607.3	2607.3	0.7693	0.6904	0.8525	1.022E5	9.762E3	3.7E3	1.022E5	0.0991	1.0265	0.9469
414								0.7693	0.6358	0.878	2647.1	2647.1	2647.1	4.987E4	4.84E3	4.504E2	4.987E4	0	DETECTED	2647.1	2647.1	2647.1	0.7693	0.6358	0.878	4.987E4	4.84E3	4.504E2	4.987E4	0.0875	0.9158	1.0013
415								0.7693	0.6631	0.8715	2678.9	2678.9	2678.9	1.995E4	1.917E3	4.62E2	1.995E4	0	DETECTED	2678.9	2678.9	2678.9	0.7693	0.6631	0.8715	1.995E4	1.917E3	4.62E2	1.995E4	0.0875	1.0136	1.0001
416								0.7693	0.6904	0.878	2776.2	2776.2	2776.2	9.581E4	9.593E3	3.285E3	9.581E4	0	DETECTED	2776.2	2776.2	2776.2	0.7693	0.6904	0.878	9.581E4	9.593E3	3.285E3	9.581E4	0.096	1.1193	0.9421
417								0.7693	0.6904	0.8715	2793	2793	2793	1.036E5	9.333E3	1.954E3	1.036E5	0	DETECTED	2793	2793	2793	0.7693	0.6904	0.8715	1.036E5	9.333E3	1.954E3	1.036E5	0.0794	1.0286	1.0297
418								0.7693	0.6904	0.878	2884.3	2884.3	2884.3	1.061E5	9.714E3	6.121E3	1.061E5	0	DETECTED	2884.3	2884.3	2884.3	0.7693	0.6904	0.878	1.061E5	9.714E3	6.121E3	1.061E5	0.0859	1.0297	2.1699
419								0.7693	0.6631	0.9076	3091.1	3091.1	3091.1	1.019E5	1.042E4	3.714E3	1.019E5	0	DETECTED	3091.1	3091.1	3091.1	0.7693	0.6631	0.9076	1.019E5	1.042E4	3.714E3	1.019E5	0.0968	1.6661	1.7749
420								0.7693	0.6631	0.878	3249.7	3249.7	3249.7	1.024E5	1.007E4	2.092E3	1.024E5	0	DETECTED	3249.7	3249.7	3249.7	0.7693	0.6631	0.878	1.024E5	1.007E4	2.092E3	1.024E5	0.0906	1.1739	1.1618
421								0.7693	0.6631	0.8525	3275.2	3275.2	3275.2	1.014E5	9.588E3	1.314E3	1.014E5	0	DETECTED	3275.2	3275.2	3275.2	0.7693	0.6631	0.8525	1.014E5	9.588E3	1.314E3	1.014E5	0.0901	1.0272	1.1178
422								0.7693	0.6103	0.878	3286.6	3286.6	3286.6	1.036E5	1.002E4	2.131E3	1.036E5	0	DETECTED	3286.6	3286.6	3286.6	0.7693	0.6103	0.878	1.036E5	1.002E4	2.131E3	1.036E5	0.0908	0.871	1.1526
423								0.7693	0.6904	0.9011	3298.1	3298.1	3298.1	1.039E5	1.005E4	1.25E3	1.039E5	0	DETECTED	3298.1	3298.1	3298.1	0.7693	0.6904	0.9011	1.039E5	1.005E4	1.25E3	1.039E5	0.0895	1.1684	1.1017
424								0.7693	0.6904	0.8715	3390.4	3390.4	3390.4	9.863E4	9.227E3	3.035E2	9.863E4	0	DETECTED	3390.4	3390.4	3390.4	0.7693	0.6904	0.8715	9.863E4	9.227E3	3.035E2	9.863E4	0.0912	1.0642	1.1624
425								0.7693	0.6292	0.878	3465.2	3465.2	3465.2	9.975E4	9.765E3	7.056E2	9.975E4	0	DETECTED	3465.2	3465.2	3465.2	0.7693	0.6292	0.878	9.975E4	9.765E3	7.056E2	9.975E4	0.0912	0.8904	0.9706
426								0.7693	0.6358	0.8715	3499.7	3499.7	3499.7	9.936E4	9.815E3	1.86E3	9.936E4	0	DETECTED	3499.7	3499.7	3499.7	0.7693	0.6358	0.8715	9.936E4	9.815E3	1.86E3	9.936E4	0.0913	0.9161	1.0052
427								0.7693	0.6904	0.9011	3562	3562	3562	9.91E4	9.827E3	4.292E3	9.91E4	0	DETECTED	3562	3562	3562	0.7693	0.6904	0.9011	9.91E4	9.827E3	4.292E3	9.91E4	0.0891	1.1968	1.0188
428								0.7693	0.7331	0.8014	3686.5	3686.5	3686.5	1.552E4	6.599E2	2.248E3	1.552E4	0	DETECTED	3686.5	3686.5	3686.5	0.7693	0.7331	0.8014	1.552E4	6.599E2	2.248E3	1.552E4	0.0514	0.9427	0.8854
429								0.7693	0.6103	0.8715	4170	4170	4170	9.744E4	9.517E3	2.074E3	9.744E4	0	DETECTED	4170	4170	4170	0.7693	0.6103	0.8715	9.744E4	9.517E3	2.074E3	9.744E4	0.0891	0.8635	1.043
430								0.7759	0.6631	0.8715	1561.3	1561.3	1561.3	9.974E4	9.949E3	7.973E2	9.974E4	0	DETECTED	1561.3	1561.3	1561.3	0.7759	0.6631	0.8715	9.974E4	9.949E3	7.973E2	9.974E4	0.1049	1.0982	1.3794
431								0.7759	0.7141	0.8204	1730.7	1730.7	1730.7	2.742E4	1.912E3	2.695E3	2.742E4	0	DETECTED	1730.7	1730.7	1730.7	0.7759	0.7141	0.8204	2.742E4	1.912E3	2.695E3	2.742E4	0.0685	0.8608	0.7217
432								0.7759	0.6358	0.878	1841.1	1841.1	1841.1	9.973E4	9.774E3	4.854E2	9.973E4	0	DETECTED	1841.1	1841.1	1841.1	0.7759	0.6358	0.878	9.973E4	9.774E3	4.854E2	9.973E4	0.095	1.117	1.1481
433								0.7759	0.6358	0.878	1912.4	1912.4	1912.4	9.963E4	9.994E3	2.261E3	9.963E4	0	DETECTED	1912.4	1912.4	1912.4	0.7759	0.6358	0.878	9.963E4	9.994E3	2.261E3	9.963E4	0.0971	1.06	0.9789
434								0.7759	0.697	0.8715	2040.9	2040.9	2040.9	1.007E5	9.758E3	5.848E3	1.007E5	0	DETECTED	2040.9	2040.9	2040.9	0.7759	0.697	0.8715	1.007E5	9.758E3	5.848E3	1.007E5	0.095	1.1056	1.09
435								0.7759	0.7076	0.8394	2048	2048	2048	3.981E4	3.134E3	1.075E4	3.981E4	0	DETECTED	2048	2048	2048	0.7759	0.7076	0.8394	3.981E4	3.134E3	1.075E4	3.981E4	0.1994	0.9656	0.9311
436								0.7759	0.6631	0.878	2048.6	2048.6	2048.6	1.011E5	9.883E3	5.488E3	1.011E5	0	DETECTED	2048.6	2048.6	2048.6	0.7759	0.6631	0.878	1.011E5	9.883E3	5.488E3	1.011E5	0.1019	1.0681	1.1199
437								0.7759	0.6358	0.8715	2193.4	2193.4	2193.4	1.014E5	9.709E3	3.661E3	1.014E5	0	DETECTED	2193.4	2193.4	2193.4	0.7759	0.6358	0.8715	1.014E5	9.709E3	3.661E3	1.014E5	0.0997	1.0131	1.1818
438								0.7759	0.697	0.9076	2215.7	2215.7	2215.7	1.007E5	1.009E4	2.051E3	1.007E5	0	DETECTED	2215.7	2215.7	2215.7	0.7759	0.697	0.9076	1.007E5	1.009E4	2.051E3	1.007E5	0.1017	1.3745	1.4677
439								0.7759	0.6631	0.9011	2371	2371	2371	4.987E4	4.91E3	4.843E2	4.987E4	0	DETECTED	2371	2371	2371	0.7759	0.6631	0.9011	4.987E4	4.91E3	4.843E2	4.987E4	0.1031	1.1222	1.3232
440								0.7759	0.7076	0.9076	2423.8	2423.8	2423.8	5.128E4	4.952E3	2.035E3	5.128E4	0	DETECTED	2423.8	2423.8	2423.8	0.7759	0.7076	0.9076	5.128E4	4.952E3	2.035E3	5.128E4	0.0964	2.7133	1.3617
441								0.7759	0.6904	0.878	2443.3	2443.3	2443.3	1.007E5	9.7E3	1.786E3	1.007E5	0	DETECTED	2443.3	2443.3	2443.3	0.7759	0.6904	0.878	1.007E5	9.7E3	1.786E3	1.007E5	0.0921	1.1326	1.1955
442								0.7759	0.6631	0.878	2443.6	2443.6	2443.6	1.007E5	9.792E3	1.344E3	1.007E5	0	DETECTED	2443.6	2443.6	2443.6	0.7759	0.6631	0.878	1.007E5	9.792E3	1.344E3	1.007E5	0.0923	1.0678	1.1312
443								0.7759	0.7076	0.9433	2539.4	2539.4	2539.4	1.043E5	1.017E4	4.391E3	1.043E5	0	DETECTED	2539.4	2539.4	2539.4	0.7759	0.7076	0.9433	1.043E5	1.017E4	4.391E3	1.043E5	0.0959	1.4549	1.3179
444								0.7759	0.6631	0.8715	2686.8	2686.8	2686.8	9.765E4	9.744E3	1.996E3	9.765E4	0	DETECTED	2686.8	2686.8	2686.8	0.7759	0.6631	0.8715	9.765E4	9.744E3	1.996E3	9.765E4	0.0968	1.0493	0.9829
445								0.7759	0.697	0.878	2774.7	2774.7	2774.7	1.025E5	9.692E3	1.911E3	1.025E5	0	DETECTED	2774.7	2774.7	2774.7	0.7759	0.697	0.878	1.025E5	9.692E3	1.911E3	1.025E5	0.0945	1.1469	1.407
446								0.7759	0.6358	0.878	2788.5	2788.5	2788.5	9.871E4	1.001E4	1.747E3	9.871E4	0	DETECTED	2788.5	2788.5	2788.5	0.7759	0.6358	0.878	9.871E4	1.001E4	1.747E3	9.871E4	0.093	1.0981	1.2176
447								0.7759	0.6358	0.8715	2849.3	2849.3	2849.3	5.364E4	5.77E3	3.008E3	5.364E4	0	DETECTED	2849.3	2849.3	2849.3	0.7759	0.6358	0.8715	5.364E4	5.77E3	3.008E3	5.364E4	0.0976	0.7783	0.9123
448								0.7759	0.6904	0.9011	2864.7	2864.7	2864.7	1.028E5	1.015E4	7.694E3	1.028E5	0	DETECTED	2864.7	2864.7	2864.7	0.7759	0.6904	0.9011	1.028E5	1.015E4	7.694E3	1.028E5	0.1001	1.2331	1.5346
449								0.7759	0.6358	0.9011	2926.7	2926.7	2926.7	9.975E4	9.877E3	7.056E2	9.975E4	0	DETECTED	2926.7	2926.7	2926.7	0.7759	0.6358	0.9011	9.975E4	9.877E3	7.056E2	9.975E4	0.0912	1.0601	0.9668
450								0.7759	0.7397	0.8014	2957.4	2957.4	2957.4	2.936E3	1.368E2	9.257E2	2.936E3	0	DETECTED	2957.4	2957.4	2957.4	0.7759	0.7397	0.8014	2.936E3	1.368E2	9.257E2	2.936E3	0.1846	0.8525	0.705
451								0.7759	0.6904	0.9433	3233.6	3233.6	3233.6	1.005E5	9.985E3	1.987E3	1.005E5	0	DETECTED	3233.6	3233.6	3233.6	0.7759	0.6904	0.9433	1.005E5	9.985E3	1.987E3	1.005E5	0.1046	1.1344	1.352
452								0.7759	0.6904	0.878	3248.3	3248.3	3248.3	9.694E4	9.594E3	2.966E3	9.694E4	0	DETECTED	3248.3	3248.3	3248.3	0.7759	0.6904	0.878	9.694E4	9.594E3	2.966E3	9.694E4	0.093	1.0823	0.9373
453								0.7759	0.6904	0.9433	3317.2	3317.2	3317.2	1.022E5	1.032E4	2.066E3	1.022E5	0	DETECTED	3317.2	3317.2	3317.2	0.7759	0.6904	0.9433	1.022E5	1.032E4	2.066E3	1.022E5	0.1055	1.2836	1.3238
454								0.7759	0.6904	0.8715	3333.9	3333.9	3333.9	1.02E5	9.789E3	3.968E3	1.02E5	0	DETECTED	3333.9	3333.9	3333.9	0.7759	0.6904	0.8715	1.02E5	9.789E3	3.968E3	1.02E5	0.0955	0.9771	0.9339
455								0.7759	0.6904	0.878	3361.3	3361.3	3361.3	1.065E5	1.012E4	6.21E2	1.065E5	0	DETECTED	3361.3	3361.3	3361.3	0.7759	0.6904	0.878	1.065E5	1.012E4	6.21E2	1.065E5	0.1058	1.0801	1.2853
456								0.7759	0.6358	0.9011	3448.1	3448.1	3448.1	9.975E4	9.877E3	7.056E2	9.975E4	0	DETECTED	3448.1	3448.1	3448.1	0.7759	0.6358	0.9011	9.975E4	9.877E3	7.056E2	9.975E4	0.0912	1.0601	0.9668
457								0.7759	0.6358	0.9011	3482.2	3482.2	3482.2	9.975E4	9.877E3	7.056E2	9.975E4	0	DETECTED	3482.2	3482.2	3482.2	0.7759	0.6358	0.9011	9.975E4	9.877E3	7.056E2	9.975E4	0.0912	1.0601	0.9668
458								0.7759	0.6904	0.878	3508.8	3508.8	3508.8	1.002E5	9.809E3	9.49E2	1.002E5	0	DETECTED	3508.8	3508.8	3508.8	0.7759	0.6904	0.878	1.002E5	9.809E3	9.49E2	1.002E5	0.1069	1.1942	1.4219
459								0.7759	0.6631	0.9011	3535.2	3535.2	3535.2	1.003E5	9.922E3	7.347E2	1.003E5	0	DETECTED	3535.2	3535.2	3535.2	0.7759	0.6631	0.9011	1.003E5	9.922E3	7.347E2	1.003E5	0.1034	1.1515	1.4148
460								0.7759	0.6904	0.878	4153.5	4153.5	4153.5	9.756E4	9.895E3	2.802E3	9.756E4	0	DETECTED	4153.5	4153.5	4153.5	0.7759	0.6904	0.878	9.756E4	9.895E3	2.802E3	9.756E4	0.1112	1.0975	1.3875
461								0.7759	0.6631	0.8459	4168.9	4168.9	4168.9	1.032E5	9.62E3	5.944E3	1.032E5	0	DETECTED	4168.9	4168.9	4168.9	0.7759	0.6631	0.8459	1.032E5	9.62E3	5.944E3	1.032E5	0.0927	0.8709	0.8915
462								0.7759	0.7693	0.8204	4207.3	4207.3	4207.3	1.071E4	3.408E2	2.744E3	1.071E4	0	DETECTED	4207.3	4207.3	4207.3	0.7759	0.7693	0.8204	1.071E4	3.408E2	2.744E3	1.071E4	0.0322	3.9182	6.8363
463								0.7759	0.697	0.8715	4217.4	4217.4	4217.4	1.103E5	9.765E3	6.876E3	1.103E5	0	DETECTED	4217.4	4217.4	4217.4	0.7759	0.697	0.8715	1.103E5	9.765E3	6.876E3	1.103E5	0.0804	1.1056	1.034
464								0.7949	0.6904	0.8715	1558.3	1558.3	1558.3	9.974E4	9.835E3	7.972E2	9.974E4	0	DETECTED	1558.3	1558.3	1558.3	0.7949	0.6904	0.8715	9.974E4	9.835E3	7.972E2	9.974E4	0.0961	0.9357	0.9138
465								0.7949	0.7076	0.878	1671.2	1671.2	1671.2	9.974E4	9.957E3	6.513E3	9.974E4	0	DETECTED	1671.2	1671.2	1671.2	0.7949	0.7076	0.878	9.974E4	9.957E3	6.513E3	9.974E4	0.095	0.976	1.0085
466								0.7949	0.7141	0.8394	1777.1	1777.1	1777.1	3.334E4	2.941E3	7.34E3	3.334E4	0	DETECTED	1777.1	1777.1	1777.1	0.7949	0.7141	0.8394	3.334E4	2.941E3	7.34E3	3.334E4	0.0911	0.7757	0.5515
467								0.7949	0.7331	0.878	1948.4	1948.4	1948.4	3.46E4	3.028E3	2.17E3	3.46E4	0	DETECTED	1948.4	1948.4	1948.4	0.7949	0.7331	0.878	3.46E4	3.028E3	2.17E3	3.46E4	0.0914	1.1729	1.5788
468								0.7949	0.7076	0.878	2160.7	2160.7	2160.7	3.225E4	3.174E3	1.975E3	3.225E4	0	DETECTED	2160.7	2160.7	2160.7	0.7949	0.7076	0.878	3.225E4	3.174E3	1.975E3	3.225E4	0.0955	0.976	0.9541
469								0.7949	0.7141	0.878	2259.3	2259.3	2259.3	9.945E4	9.478E3	6.944E3	9.945E4	0	DETECTED	2259.3	2259.3	2259.3	0.7949	0.7141	0.878	9.945E4	9.478E3	6.944E3	9.945E4	0.1035	1.0144	1.0289
470								0.7949	0.6631	0.9433	2361	2361	2361	9.973E4	9.906E3	4.702E2	9.973E4	0	DETECTED	2361	2361	2361	0.7949	0.6631	0.9433	9.973E4	9.906E3	4.702E2	9.973E4	0.1054	0.941	0.946
471								0.7949	0.6631	0.9076	2373.9	2373.9	2373.9	9.973E4	9.879E3	5.196E2	9.973E4	0	DETECTED	2373.9	2373.9	2373.9	0.7949	0.6631	0.9076	9.973E4	9.879E3	5.196E2	9.973E4	0.1054	0.941	0.946
472								0.7949	0.7076	0.9011	2521	2521	2521	9.736E4	9.385E3	5.697E3	9.736E4	0	DETECTED	2521	2521	2521	0.7949	0.7076	0.9011	9.736E4	9.385E3	5.697E3	9.736E4	0.1006	1.1088	1.0301
473								0.7949	0.7141	0.878	2525	2525	2525	5.195E4	4.941E3	1.543E3	5.195E4	0	DETECTED	2525	2525	2525	0.7949	0.7141	0.878	5.195E4	4.941E3	1.543E3	5.195E4	0.0939	1.0144	1.0367
474								0.7949	0.7141	0.8715	2577.7	2577.7	2577.7	1.044E5	9.457E3	1.264E4	1.044E5	0	DETECTED	2577.7	2577.7	2577.7	0.7949	0.7141	0.8715	1.044E5	9.457E3	1.264E4	1.044E5	0.0972	0.9741	0.9482
475								0.7949	0.7397	0.878	2581.4	2581.4	2581.4	3.719E4	3.117E3	9.071E3	3.719E4	0	DETECTED	2581.4	2581.4	2581.4	0.7949	0.7397	0.878	3.719E4	3.117E3	9.071E3	3.719E4	0.0759	1.2521	1.5042
476								0.7949	0.6631	0.9076	2716.1	2716.1	2716.1	9.959E4	9.933E3	1.075E3	9.959E4	0	DETECTED	2716.1	2716.1	2716.1	0.7949	0.6631	0.9076	9.959E4	9.933E3	1.075E3	9.959E4	0.0962	1.0602	0.9445
477								0.7949	0.7076	0.878	2733.8	2733.8	2733.8	1.038E5	9.634E3	3.588E3	1.038E5	0	DETECTED	2733.8	2733.8	2733.8	0.7949	0.7076	0.878	1.038E5	9.634E3	3.588E3	1.038E5	0.0965	0.976	0.9995
478								0.7949	0.6904	0.878	2794.4	2794.4	2794.4	1.062E5	9.876E3	1.677E3	1.062E5	0	DETECTED	2794.4	2794.4	2794.4	0.7949	0.6904	0.878	1.062E5	9.876E3	1.677E3	1.062E5	0.0907	0.8837	1.0636
479								0.7949	0.7141	0.9011	2859.2	2859.2	2859.2	1.005E5	9.808E3	9.503E3	1.005E5	0	DETECTED	2859.2	2859.2	2859.2	0.7949	0.7141	0.9011	1.005E5	9.808E3	9.503E3	1.005E5	0.0922	1.1579	1.0715
480								0.7949	0.697	0.992	2859.6	2859.6	2859.6	9.974E4	1.071E4	2.901E3	9.974E4	0	DETECTED	2859.6	2859.6	2859.6	0.7949	0.697	0.992	9.974E4	1.071E4	2.901E3	9.974E4	0.0901	1.6582	1.063
481								0.7949	0.6358	0.8715	2889.7	2889.7	2889.7	1.037E5	1.039E4	2.865E3	1.037E5	0	DETECTED	2889.7	2889.7	2889.7	0.7949	0.6358	0.8715	1.037E5	1.039E4	2.865E3	1.037E5	0.0958	0.6807	0.7536
482								0.7949	0.6358	0.878	2993.9	2993.9	2993.9	1.003E5	9.972E3	7.538E2	1.003E5	0	DETECTED	2993.9	2993.9	2993.9	0.7949	0.6358	0.878	1.003E5	9.972E3	7.538E2	1.003E5	0.1061	0.9409	0.9229
483								0.7949	0.6904	0.9433	3036	3036	3036	1.001E5	1.02E4	1.345E3	1.001E5	0	DETECTED	3036	3036	3036	0.7949	0.6904	0.9433	1.001E5	1.02E4	1.345E3	1.001E5	0.1053	2.8847	0.8549
484								0.7949	0.697	0.878	3274.3	3274.3	3274.3	9.981E4	9.742E3	6.163E3	9.981E4	0	DETECTED	3274.3	3274.3	3274.3	0.7949	0.697	0.878	9.981E4	9.742E3	6.163E3	9.981E4	0.1075	0.9242	0.9536
485								0.7949	0.7693	0.8204	3326.6	3326.6	3326.6	4.369E3	1.885E2	2.051E3	4.369E3	0	DETECTED	3326.6	3326.6	3326.6	0.7949	0.7693	0.8204	4.369E3	1.885E2	2.051E3	4.369E3	0.8977	1	1
486								0.7949	0.697	0.9011	3421.3	3421.3	3421.3	1.007E5	1.066E4	1.188E4	1.007E5	0	DETECTED	3421.3	3421.3	3421.3	0.7949	0.697	0.9011	1.007E5	1.066E4	1.188E4	1.007E5	0.1222	1.0425	1.0965
487								0.7949	0.6631	0.9076	3579.2	3579.2	3579.2	1.066E5	1.036E4	1.886E3	1.066E5	0	DETECTED	3579.2	3579.2	3579.2	0.7949	0.6631	0.9076	1.066E5	1.036E4	1.886E3	1.066E5	0.0981	0.9432	0.8824
488								0.7949	0.7076	0.878	3604.6	3604.6	3604.6	1.07E5	1.019E4	5.71E3	1.07E5	0	DETECTED	3604.6	3604.6	3604.6	0.7949	0.7076	0.878	1.07E5	1.019E4	5.71E3	1.07E5	0.0946	0.976	1.251
489								0.7949	0.7759	0.8204	3616.9	3616.9	3616.9	5.273E3	1.613E2	2.075E3	5.273E3	0	DETECTED	3616.9	3616.9	3616.9	0.7949	0.7759	0.8204	5.273E3	1.613E2	2.075E3	5.273E3		1.1713	1.3427
490								0.7949	0.6904	0.878	3677.5	3677.5	3677.5	9.916E4	1.037E4	3.849E3	9.916E4	0	DETECTED	3677.5	3677.5	3677.5	0.7949	0.6904	0.878	9.916E4	1.037E4	3.849E3	9.916E4	0.1052	0.9166	0.6318
491								0.7949	0.697	0.8715	3694	3694	3694	1.054E5	9.892E3	3.56E3	1.054E5	0	DETECTED	3694	3694	3694	0.7949	0.697	0.8715	1.054E5	9.892E3	3.56E3	1.054E5	0.1058	0.8909	0.6651
492								0.7949	0.6904	0.8525	3704.5	3704.5	3704.5	9.821E4	9.699E3	5.916E3	9.821E4	0	DETECTED	3704.5	3704.5	3704.5	0.7949	0.6904	0.8525	9.821E4	9.699E3	5.916E3	9.821E4	0.1069	0.7756	0.5661
493								0.7949	0.6631	0.9076	3741.5	3741.5	3741.5	9.975E4	9.963E3	7.056E2	9.975E4	0	DETECTED	3741.5	3741.5	3741.5	0.7949	0.6631	0.9076	9.975E4	9.963E3	7.056E2	9.975E4	0.1049	0.9241	0.8888
494								0.7949	0.697	0.9011	3823	3823	3823	9.79E4	1.003E4	4.021E3	9.79E4	0	DETECTED	3823	3823	3823	0.7949	0.697	0.9011	9.79E4	1.003E4	4.021E3	9.79E4	0.0993	1.0282	1.112
495								0.7949	0.6631	0.9076	3848.7	3848.7	3848.7	1.038E5	1.034E4	2.117E3	1.038E5	0	DETECTED	3848.7	3848.7	3848.7	0.7949	0.6631	0.9076	1.038E5	1.034E4	2.117E3	1.038E5	0.0931	1.0639	1.0923
496								0.7949	0.6631	0.9076	3989.1	3989.1	3989.1	9.975E4	9.963E3	7.056E2	9.975E4	0	DETECTED	3989.1	3989.1	3989.1	0.7949	0.6631	0.9076	9.975E4	9.963E3	7.056E2	9.975E4	0.1049	0.9241	0.8888
497								0.7949	0.6631	0.9076	4003.2	4003.2	4003.2	9.975E4	9.963E3	7.056E2	9.975E4	0	DETECTED	4003.2	4003.2	4003.2	0.7949	0.6631	0.9076	9.975E4	9.963E3	7.056E2	9.975E4	0.1049	0.9241	0.8888
498								0.7949	0.7076	0.878	4224.6	4224.6	4224.6	1.075E5	9.614E3	5.812E3	1.075E5	0	DETECTED	4224.6	4224.6	4224.6	0.7949	0.7076	0.878	1.075E5	9.614E3	5.812E3	1.075E5	0.0884	0.9519	1.1802
499								0.7949	0.7331	0.9011	4240.7	4240.7	4240.7	9.597E4	9.786E3	9.693E3	9.597E4	0	DETECTED	4240.7	4240.7	4240.7	0.7949	0.7331	0.9011	9.597E4	9.786E3	9.693E3	9.597E4	0.1011	1.3606	1.7211
500								0.8014	0.697	0.9011	1568.4	1568.4	1568.4	9.974E4	1.01E4	7.973E2	9.974E4	0	DETECTED	1568.4	1568.4	1568.4	0.8014	0.697	0.9011	9.974E4	1.01E4	7.973E2	9.974E4	0.0852	1.0602	1.4394
501								0.8014	0.7076	0.9076	1812.6	1812.6	1812.6	9.632E4	1.099E4	1.53E4	9.632E4	0	DETECTED	1812.6	1812.6	1812.6	0.8014	0.7076	0.9076	9.632E4	1.099E4	1.53E4	9.632E4	0.1024	1.0665	1.3542
502								0.8014	0.7949	0.8394	1813	1813	1813	1.789E4	5.949E2	6.321E3	1.789E4	0	DETECTED	1813	1813	1813	0.8014	0.7949	0.8394	1.789E4	5.949E2	6.321E3	1.789E4	0.0576	3.4169	5.8338
503								0.8014	0.7331	0.9076	1859	1859	1859	2.493E4	2.418E3	8.167E2	2.493E4	0	DETECTED	1859	1859	1859	0.8014	0.7331	0.9076	2.493E4	2.418E3	8.167E2	2.493E4	0.0849	1.3039	1.3937
504								0.8014	0.6358	0.9011	1874.6	1874.6	1874.6	1.007E5	1.018E4	1.297E3	1.007E5	0	DETECTED	1874.6	1874.6	1874.6	0.8014	0.6358	0.9011	1.007E5	1.018E4	1.297E3	1.007E5	0.0921	1.0386	0.9507
505								0.8014	0.7141	0.9076	1897.5	1897.5	1897.5	3.27E4	3.22E3	1.72E3	3.27E4	0	DETECTED	1897.5	1897.5	1897.5	0.8014	0.7141	0.9076	3.27E4	3.22E3	1.72E3	3.27E4	0.0858	1.1295	1.3409
506								0.8014	0.7331	0.9011	1900.8	1900.8	1900.8	2.684E4	2.334E3	9.945E2	2.684E4	0	DETECTED	1900.8	1900.8	1900.8	0.8014	0.7331	0.9011	2.684E4	2.334E3	9.945E2	2.684E4	0.0823	1.0736	1.211
507								0.8014	0.7331	0.8715	2069.8	2069.8	2069.8	1.072E5	9.979E3	9.602E3	1.072E5	0	DETECTED	2069.8	2069.8	2069.8	0.8014	0.7331	0.8715	1.072E5	9.979E3	9.602E3	1.072E5	0.1052	1.0132	1.0264
508								0.8014	0.697	0.9076	2113.5	2113.5	2113.5	3.325E4	3.312E3	7.298E2	3.325E4	0	DETECTED	2113.5	2113.5	2113.5	0.8014	0.697	0.9076	3.325E4	3.312E3	7.298E2	3.325E4	0.0927	1.0504	0.9039
509								0.8014	0.7397	0.9076	2206.8	2206.8	2206.8	5.203E4	4.891E3	4.042E3	5.203E4	0	DETECTED	2206.8	2206.8	2206.8	0.8014	0.7397	0.9076	5.203E4	4.891E3	4.042E3	5.203E4	0.0936	1.6399	1.5274
510								0.8014	0.7076	0.9011	2242.3	2242.3	2242.3	1.049E5	1.019E4	4.358E3	1.049E5	0	DETECTED	2242.3	2242.3	2242.3	0.8014	0.7076	0.9011	1.049E5	1.019E4	4.358E3	1.049E5	0.0872	1.0317	0.8013
511								0.8014	0.697	0.8715	2334.5	2334.5	2334.5	1.122E5	1.028E4	4.502E3	1.122E5	0	DETECTED	2334.5	2334.5	2334.5	0.8014	0.697	0.8715	1.122E5	1.028E4	4.502E3	1.122E5	0.0955	0.7872	0.8384
512								0.8014	0.7076	0.9076	2408.8	2408.8	2408.8	1.995E4	1.973E3	4.795E2	1.995E4	0	DETECTED	2408.8	2408.8	2408.8	0.8014	0.7076	0.9076	1.995E4	1.973E3	4.795E2	1.995E4	0.0848	1.1057	1.3781
513								0.8014	0.697	0.9011	2413.5	2413.5	2413.5	1.007E5	9.784E3	2.606E3	1.007E5	0	DETECTED	2413.5	2413.5	2413.5	0.8014	0.697	0.9011	1.007E5	9.784E3	2.606E3	1.007E5	0.0893	1.0563	0.9925
514								0.8014	0.7076	0.9011	2485.5	2485.5	2485.5	1.026E5	1.027E4	5.721E3	1.026E5	0	DETECTED	2485.5	2485.5	2485.5	0.8014	0.7076	0.9011	1.026E5	1.027E4	5.721E3	1.026E5	0.0967	1.0317	0.8696
515								0.8014	0.7545	0.9498	2490.8	2490.8	2490.8	2.502E4	2.416E3	2.502E3	2.502E4	0	DETECTED	2490.8	2490.8	2490.8	0.8014	0.7545	0.9498	2.502E4	2.416E3	2.502E3	2.502E4	0.1005	2.083	2.267
516								0.8014	0.7331	0.8204	2599.5	2599.5	2599.5	2.554E4	1.322E3	1.68E3	2.554E4	0	DETECTED	2599.5	2599.5	2599.5	0.8014	0.7331	0.8204	2.554E4	1.322E3	1.68E3	2.554E4	0.0444	0.6393	0.2786
517								0.8014	0.697	0.9433	2647.7	2647.7	2647.7	4.987E4	4.981E3	4.504E2	4.987E4	0	DETECTED	2647.7	2647.7	2647.7	0.8014	0.697	0.9433	4.987E4	4.981E3	4.504E2	4.987E4	0.0922	1.0599	0.9218
518								0.8014	0.697	0.9813	2735.5	2735.5	2735.5	9.854E4	1.068E4	2.229E3	9.854E4	0	DETECTED	2735.5	2735.5	2735.5	0.8014	0.697	0.9813	9.854E4	1.068E4	2.229E3	9.854E4	0.0938	1.2408	1.4663
519								0.8014	0.7076	0.9011	2743.3	2743.3	2743.3	1.005E5	9.778E3	2.922E3	1.005E5	0	DETECTED	2743.3	2743.3	2743.3	0.8014	0.7076	0.9011	1.005E5	9.778E3	2.922E3	1.005E5	0.089	1.0719	1.1741
520								0.8014	0.7076	0.9076	2762.6	2762.6	2762.6	1.044E5	9.941E3	7.894E2	1.044E5	0	DETECTED	2762.6	2762.6	2762.6	0.8014	0.7076	0.9076	1.044E5	9.941E3	7.894E2	1.044E5	0.083	1.1774	1.51
521								0.8014	0.6904	0.878	2873.7	2873.7	2873.7	1.057E5	1.046E4	4.879E3	1.057E5	0	DETECTED	2873.7	2873.7	2873.7	0.8014	0.6904	0.878	1.057E5	1.046E4	4.879E3	1.057E5	0.1067	0.831	0.8844
522								0.8014	0.7331	0.878	3101	3101	3101	1.006E5	9.182E3	7.459E3	1.006E5	0	DETECTED	3101	3101	3101	0.8014	0.7331	0.878	1.006E5	9.182E3	7.459E3	1.006E5	0.0904	1.0609	1.1638
523								0.8014	0.7331	0.9498	3390.6	3390.6	3390.6	9.096E4	9.605E3	3.095E3	9.096E4	0	DETECTED	3390.6	3390.6	3390.6	0.8014	0.7331	0.9498	9.096E4	9.605E3	3.095E3	9.096E4	0.0959	1.2736	1.5939
524								0.8014	0.7141	0.9433	3592.7	3592.7	3592.7	9.96E4	9.969E3	2.483E3	9.96E4	0	DETECTED	3592.7	3592.7	3592.7	0.8014	0.7141	0.9433	9.96E4	9.969E3	2.483E3	9.96E4	0.0907	1.0965	1.1505
525								0.8014	0.7331	0.9076	3643.1	3643.1	3643.1	1.094E5	1.018E4	4.9E3	1.094E5	0	DETECTED	3643.1	3643.1	3643.1	0.8014	0.7331	0.9076	1.094E5	1.018E4	4.9E3	1.094E5	0.0837	1.3057	1.3516
526								0.8014	0.6292	0.9011	3665.2	3665.2	3665.2	1.032E5	1.034E4	2.626E3	1.032E5	0	DETECTED	3665.2	3665.2	3665.2	0.8014	0.6292	0.9011	1.032E5	1.034E4	2.626E3	1.032E5	0.0911	0.9751	1.1421
527								0.8014	0.7397	0.9076	3703.1	3703.1	3703.1	9.548E4	8.701E3	7.665E3	9.548E4	0	DETECTED	3703.1	3703.1	3703.1	0.8014	0.7397	0.9076	9.548E4	8.701E3	7.665E3	9.548E4	0.0826	2.8835	1.5398
528								0.8014	0.7141	0.9011	3826.6	3826.6	3826.6	9.932E4	9.704E3	2.386E3	9.932E4	0	DETECTED	3826.6	3826.6	3826.6	0.8014	0.7141	0.9011	9.932E4	9.704E3	2.386E3	9.932E4	0.0953	1.0714	1.0639
529								0.8014	0.6904	0.878	3831.3	3831.3	3831.3	1.041E5	9.995E3	5.811E3	1.041E5	0	DETECTED	3831.3	3831.3	3831.3	0.8014	0.6904	0.878	1.041E5	9.995E3	5.811E3	1.041E5	0.0905	0.9056	0.7548
530								0.8014	0.7141	0.9433	3870.2	3870.2	3870.2	1.043E5	1.039E4	3.727E3	1.043E5	0	DETECTED	3870.2	3870.2	3870.2	0.8014	0.7141	0.9433	1.043E5	1.039E4	3.727E3	1.043E5	0.0837	1.1622	1.0105
531								0.8014	0.6904	0.9433	4020.7	4020.7	4020.7	9.975E4	1.005E4	7.056E2	9.975E4	0	DETECTED	4020.7	4020.7	4020.7	0.8014	0.6904	0.9433	9.975E4	1.005E4	7.056E2	9.975E4	0.0947	1.0326	0.8688
532								0.8014	0.7076	0.9813	4039.1	4039.1	4039.1	9.887E4	1.011E4	1.364E3	9.887E4	0	DETECTED	4039.1	4039.1	4039.1	0.8014	0.7076	0.9813	9.887E4	1.011E4	1.364E3	9.887E4	0.0861	1.0905	1.4627
533								0.8014	0.697	0.9076	4234.1	4234.1	4234.1	1.054E5	1.032E4	8.655E2	1.054E5	0	DETECTED	4234.1	4234.1	4234.1	0.8014	0.697	0.9076	1.054E5	1.032E4	8.655E2	1.054E5	0.094	1.0677	0.9231
534								0.8204	0.7331	0.9498	1557	1557	1557	9.974E4	1.015E4	7.972E2	9.974E4	0	DETECTED	1557	1557	1557	0.8204	0.7331	0.9498	9.974E4	1.015E4	7.972E2	9.974E4	0.0856	1.0032	0.9674
535								0.8204	0.7545	0.9076	1598.9	1598.9	1598.9	1.996E4	1.919E3	9.6E2	1.996E4	0	DETECTED	1598.9	1598.9	1598.9	0.8204	0.7545	0.9076	1.996E4	1.919E3	9.6E2	1.996E4	0.0894	1.1619	1.2892
536								0.8204	0.7331	0.8715	1806.7	1806.7	1806.7	4.857E4	4.806E3	1.247E4	4.857E4	0	DETECTED	1806.7	1806.7	1806.7	0.8204	0.7331	0.8715	4.857E4	4.806E3	1.247E4	4.857E4	0.1089	0.7924	0.5848
537								0.8204	0.7397	0.8715	1811.7	1811.7	1811.7	3.354E4	3.297E3	1.512E4	3.354E4	0	DETECTED	1811.7	1811.7	1811.7	0.8204	0.7397	0.8715	3.354E4	3.297E3	1.512E4	3.354E4	0.0882	0.8159	0.6319
538								0.8204	0.697	0.9498	1862.7	1862.7	1862.7	9.973E4	1.005E4	4.854E2	9.973E4	0	DETECTED	1862.7	1862.7	1862.7	0.8204	0.697	0.9498	9.973E4	1.005E4	4.854E2	9.973E4	0.0848	1.0588	0.982
539								0.8204	0.7141	0.9498	1895.2	1895.2	1895.2	9.866E4	9.892E3	1.29E3	9.866E4	0	DETECTED	1895.2	1895.2	1895.2	0.8204	0.7141	0.9498	9.866E4	9.892E3	1.29E3	9.866E4	0.0848	0.9976	0.9877
540								0.8204	0.697	0.9076	2011.6	2011.6	2011.6	1.036E5	1.031E4	2.084E3	1.036E5	0	DETECTED	2011.6	2011.6	2011.6	0.8204	0.697	0.9076	1.036E5	1.031E4	2.084E3	1.036E5	0.0957	0.9953	1.0515
541								0.8204	0.7331	0.9076	2076.2	2076.2	2076.2	9.795E4	1.079E4	1.528E3	9.795E4	0	DETECTED	2076.2	2076.2	2076.2	0.8204	0.7331	0.9076	9.795E4	1.079E4	1.528E3	9.795E4	0.1317	0.9998	0.9457
542								0.8204	0.7076	0.9813	2116.7	2116.7	2116.7	9.974E4	1.01E4	8.475E2	9.974E4	0	DETECTED	2116.7	2116.7	2116.7	0.8204	0.7076	0.9813	9.974E4	1.01E4	8.475E2	9.974E4	0.1007	1.1717	1.0355
543								0.8204	0.7141	0.9813	2148	2148	2148	1.013E5	1.015E4	4.713E1	1.013E5	0	DETECTED	2148	2148	2148	0.8204	0.7141	0.9813	1.013E5	1.015E4	4.713E1	1.013E5	0.098	1.1463	1.0348
544								0.8204	0.7331	0.9498	2174.9	2174.9	2174.9	9.986E4	1.002E4	5.674E2	9.986E4	0	DETECTED	2174.9	2174.9	2174.9	0.8204	0.7331	0.9498	9.986E4	1.002E4	5.674E2	9.986E4	0.1043	1.1199	1.0418
545								0.8204	0.7141	0.9011	2203.7	2203.7	2203.7	5.214E4	4.674E3	3.096E3	5.214E4	0	DETECTED	2203.7	2203.7	2203.7	0.8204	0.7141	0.9011	5.214E4	4.674E3	3.096E3	5.214E4	0.0834	0.8797	0.6021
546								0.8204	0.697	0.9498	2218.7	2218.7	2218.7	1.009E5	1.046E4	3.457E3	1.009E5	0	DETECTED	2218.7	2218.7	2218.7	0.8204	0.697	0.9498	1.009E5	1.046E4	3.457E3	1.009E5	0.1013	1.2821	1.0284
547								0.8204	0.7141	0.9076	2226.1	2226.1	2226.1	9.647E4	9.702E3	2.245E3	9.647E4	0	DETECTED	2226.1	2226.1	2226.1	0.8204	0.7141	0.9076	9.647E4	9.702E3	2.245E3	9.647E4	0.1031	0.9797	1.0635
548								0.8204	0.7397	0.878	2287.9	2287.9	2287.9	1.835E4	1.74E3	2.267E3	1.835E4	0	DETECTED	2287.9	2287.9	2287.9	0.8204	0.7397	0.878	1.835E4	1.74E3	2.267E3	1.835E4	0.111	0.8563	0.7125
549								0.8204	0.7331	0.9433	2338	2338	2338	1.026E5	1.03E4	5.026E3	1.026E5	0	DETECTED	2338	2338	2338	0.8204	0.7331	0.9433	1.026E5	1.03E4	5.026E3	1.026E5	0.0858	1.0286	0.9798
550								0.8204	0.697	0.9813	2365.2	2365.2	2365.2	9.973E4	1.004E4	4.702E2	9.973E4	0	DETECTED	2365.2	2365.2	2365.2	0.8204	0.697	0.9813	9.973E4	1.004E4	4.702E2	9.973E4	0.0848	0.9332	1.0068
551								0.8204	0.7331	0.9498	2414.1	2414.1	2414.1	1.001E5	9.879E3	3.319E3	1.001E5	0	DETECTED	2414.1	2414.1	2414.1	0.8204	0.7331	0.9498	1.001E5	9.879E3	3.319E3	1.001E5	0.0971	1.2606	1.005
552								0.8204	0.7141	0.9433	2422.9	2422.9	2422.9	1.025E5	1.02E4	2.556E3	1.025E5	0	DETECTED	2422.9	2422.9	2422.9	0.8204	0.7141	0.9433	1.025E5	1.02E4	2.556E3	1.025E5	0.0839	0.9857	1.0077
553								0.8204	0.6631	0.9076	2503.9	2503.9	2503.9	1.006E5	9.993E3	1.379E3	1.006E5	0	DETECTED	2503.9	2503.9	2503.9	0.8204	0.6631	0.9076	1.006E5	9.993E3	1.379E3	1.006E5	0.0833	0.816	1.0135
554								0.8204	0.7141	0.9011	2535.1	2535.1	2535.1	9.781E4	9.592E3	4.673E3	9.781E4	0	DETECTED	2535.1	2535.1	2535.1	0.8204	0.7141	0.9011	9.781E4	9.592E3	4.673E3	9.781E4	0.0847	0.8797	0.9056
555								0.8204	0.7141	0.9433	2684.2	2684.2	2684.2	9.92E4	9.801E3	2.82E3	9.92E4	0	DETECTED	2684.2	2684.2	2684.2	0.8204	0.7141	0.9433	9.92E4	9.801E3	2.82E3	9.92E4	0.0988	0.994	1.0403
556								0.8204	0.7331	0.992	2705.3	2705.3	2705.3	1E5	1.014E4	1.346E3	1E5	0	DETECTED	2705.3	2705.3	2705.3	0.8204	0.7331	0.992	1E5	1.014E4	1.346E3	1E5	0.103	1.1915	0.9666
557								0.8204	0.7076	0.9433	2744.2	2744.2	2744.2	1.033E5	1.01E4	1.844E2	1.033E5	0	DETECTED	2744.2	2744.2	2744.2	0.8204	0.7076	0.9433	1.033E5	1.01E4	1.844E2	1.033E5	0.0968	1.0064	1.0304
558								0.8204	0.7331	0.9433	2753.1	2753.1	2753.1	9.732E4	9.441E3	4.391E3	9.732E4	0	DETECTED	2753.1	2753.1	2753.1	0.8204	0.7331	0.9433	9.732E4	9.441E3	4.391E3	9.732E4	0.0989	1.0333	1.0434
559								0.8204	0.7331	0.9498	2757	2757	2757	1.016E5	1.011E4	2.104E3	1.016E5	0	DETECTED	2757	2757	2757	0.8204	0.7331	0.9498	1.016E5	1.011E4	2.104E3	1.016E5	0.1026	1.2288	1.0006
560								0.8204	0.7331	0.9813	2802.8	2802.8	2802.8	1.031E5	1.016E4	8.491E2	1.031E5	0	DETECTED	2802.8	2802.8	2802.8	0.8204	0.7331	0.9813	1.031E5	1.016E4	8.491E2	1.031E5	0.0983	1.2644	1.1279
561								0.8204	0.7141	0.9433	2812	2812	2812	1.053E5	1.033E4	2.383E3	1.053E5	0	DETECTED	2812	2812	2812	0.8204	0.7141	0.9433	1.053E5	1.033E4	2.383E3	1.053E5	0.0929	1.1937	1.1306
562								0.8204	0.7141	0.9433	2857.1	2857.1	2857.1	1.036E5	9.895E3	6.247E3	1.036E5	0	DETECTED	2857.1	2857.1	2857.1	0.8204	0.7141	0.9433	1.036E5	9.895E3	6.247E3	1.036E5	0.0928	0.9326	0.966
563								0.8204	0.697	0.9498	3207.9	3207.9	3207.9	9.975E4	1.011E4	7.056E2	9.975E4	0	DETECTED	3207.9	3207.9	3207.9	0.8204	0.697	0.9498	9.975E4	1.011E4	7.056E2	9.975E4	0.0851	0.91	0.9397
564								0.8204	0.7076	1.0258	3234.3	3234.3	3234.3	1.026E5	1.024E4	3.43E2	1.026E5	0	DETECTED	3234.3	3234.3	3234.3	0.8204	0.7076	1.0258	1.026E5	1.024E4	3.43E2	1.026E5	0.0833	0.9296	0.9598
565								0.8204	0.697	0.9076	3334.5	3334.5	3334.5	1.06E5	1.043E4	7.25E3	1.06E5	0	DETECTED	3334.5	3334.5	3334.5	0.8204	0.697	0.9076	1.06E5	1.043E4	7.25E3	1.06E5	0.0842	0.5424	1.0086
566								0.8204	0.7331	1.062	3566.5	3566.5	3566.5	9.96E4	1.052E4	5.644E2	9.96E4	0	DETECTED	3566.5	3566.5	3566.5	0.8204	0.7331	1.062	9.96E4	1.052E4	5.644E2	9.96E4	0.0869	1.0049	0.9849
567								0.8204	0.697	0.9433	3582.1	3582.1	3582.1	9.983E4	1.039E4	4.617E3	9.983E4	0	DETECTED	3582.1	3582.1	3582.1	0.8204	0.697	0.9433	9.983E4	1.039E4	4.617E3	9.983E4	0.1007	1.1709	0.8197
568								0.8204	0.697	0.9011	3647	3647	3647	1.085E5	9.921E3	1.952E3	1.085E5	0	DETECTED	3647	3647	3647	0.8204	0.697	0.9011	1.085E5	9.921E3	1.952E3	1.085E5	0.0853	0.8547	0.5746
569								0.8204	0.7141	0.9498	3801.8	3801.8	3801.8	9.852E4	1.041E4	2.63E3	9.852E4	0	DETECTED	3801.8	3801.8	3801.8	0.8204	0.7141	0.9498	9.852E4	1.041E4	2.63E3	9.852E4	0.1042	1.3156	1.2318
570								0.8204	0.6904	0.9433	3854.5	3854.5	3854.5	1.021E5	1.041E4	2.606E3	1.021E5	0	DETECTED	3854.5	3854.5	3854.5	0.8204	0.6904	0.9433	1.021E5	1.041E4	2.606E3	1.021E5	0.0832	0.9032	0.813
571								0.8204	0.697	0.9011	4133.5	4133.5	4133.5	9.779E4	9.68E3	4.71E3	9.779E4	0	DETECTED	4133.5	4133.5	4133.5	0.8204	0.697	0.9011	9.779E4	9.68E3	4.71E3	9.779E4	0.0858	0.8824	0.9308
572								0.8204	0.7141	0.9011	4203.2	4203.2	4203.2	1.052E5	1.019E4	5.399E3	1.052E5	0	DETECTED	4203.2	4203.2	4203.2	0.8204	0.7141	0.9011	1.052E5	1.019E4	5.399E3	1.052E5	0.1016	0.9988	0.8947
573								0.8204	0.7076	0.9433	4210.6	4210.6	4210.6	1.043E5	1.059E4	7.962E3	1.043E5	0	DETECTED	4210.6	4210.6	4210.6	0.8204	0.7076	0.9433	1.043E5	1.059E4	7.962E3	1.043E5	0.084	0.8208	0.7372
574								0.8394	0.7076	0.9076	1658.7	1658.7	1658.7	9.588E4	1.005E4	2.88E3	9.588E4	0	DETECTED	1658.7	1658.7	1658.7	0.8394	0.7076	0.9076	9.588E4	1.005E4	2.88E3	9.588E4	0.1063	0.6882	0.6333
575								0.8394	0.7693	0.9813	1725.7	1725.7	1725.7	3.278E4	3.596E3	3.82E3	3.278E4	0	DETECTED	1725.7	1725.7	1725.7	0.8394	0.7693	0.9813	3.278E4	3.596E3	3.82E3	3.278E4	0.1171	1.5126	1.5979
576								0.8394	0.7397	0.878	1729.7	1729.7	1729.7	2.949E4	3.198E3	8.022E3	2.949E4	0	DETECTED	1729.7	1729.7	1729.7	0.8394	0.7397	0.878	2.949E4	3.198E3	8.022E3	2.949E4	0.2477	0.6932	0.3864
577								0.8394	0.6904	0.9813	1905.2	1905.2	1905.2	1.007E5	1.022E4	4.026E2	1.007E5	0	DETECTED	1905.2	1905.2	1905.2	0.8394	0.6904	0.9813	1.007E5	1.022E4	4.026E2	1.007E5	0.0976	0.9884	0.7262
578								0.8394	0.7331	0.992	1935.8	1935.8	1935.8	4.703E4	5.053E3	2.024E3	4.703E4	0	DETECTED	1935.8	1935.8	1935.8	0.8394	0.7331	0.992	4.703E4	5.053E3	2.024E3	4.703E4	0.1004	1.1245	0.5267
579								0.8394	0.7397	0.878	2012.4	2012.4	2012.4	2.116E4	1.858E3	3.289E3	2.116E4	0	DETECTED	2012.4	2012.4	2012.4	0.8394	0.7397	0.878	2.116E4	1.858E3	3.289E3	2.116E4	0.1012	0.6932	0.3864
580								0.8394	0.7759	0.9076	2054.1	2054.1	2054.1	2.979E4	2.153E3	4.956E3	2.979E4	0	DETECTED	2054.1	2054.1	2054.1	0.8394	0.7759	0.9076	2.979E4	2.153E3	4.956E3	2.979E4	0.0668	1.0368	1.0737
581								0.8394	0.7545	0.9076	2056	2056	2056	9.688E4	9.09E3	6.448E3	9.688E4	0	DETECTED	2056	2056	2056	0.8394	0.7545	0.9076	9.688E4	9.09E3	6.448E3	9.688E4	0.0984	0.9018	0.8285
582								0.8394	0.7141	0.8525	2059.1	2059.1	2059.1	2.555E4	2.476E3	5.828E2	2.555E4	0	DETECTED	2059.1	2059.1	2059.1	0.8394	0.7141	0.8525	2.555E4	2.476E3	5.828E2	2.555E4	0.0491	0.552	0.104
583								0.8394	0.7076	0.9813	2090.7	2090.7	2090.7	9.974E4	1.013E4	8.475E2	9.974E4	0	DETECTED	2090.7	2090.7	2090.7	0.8394	0.7076	0.9813	9.974E4	1.013E4	8.475E2	9.974E4	0.1007	1.0141	0.7046
584								0.8394	0.7141	0.9498	2111	2111	2111	3.325E4	3.361E3	7.298E2	3.325E4	0	DETECTED	2111	2111	2111	0.8394	0.7141	0.9498	3.325E4	3.361E3	7.298E2	3.325E4	0.1007	1.014	0.7032
585								0.8394	0.7141	0.992	2135.5	2135.5	2135.5	9.974E4	1.02E4	8.475E2	9.974E4	0	DETECTED	2135.5	2135.5	2135.5	0.8394	0.7141	0.992	9.974E4	1.02E4	8.475E2	9.974E4	0.0848	1.0385	1.1511
586								0.8394	0.7397	0.9813	2177	2177	2177	2.852E4	2.677E3	1.679E3	2.852E4	0	DETECTED	2177	2177	2177	0.8394	0.7397	0.9813	2.852E4	2.677E3	1.679E3	2.852E4	0.0724	1.14	0.97
587								0.8394	0.7397	0.9813	2202.8	2202.8	2202.8	4.511E4	5.256E3	3.005E3	4.511E4	0	DETECTED	2202.8	2202.8	2202.8	0.8394	0.7397	0.9813	4.511E4	5.256E3	3.005E3	4.511E4	0.0988	1.2112	3.6441
588								0.8394	0.7141	0.9498	2205	2205	2205	5.445E4	5.202E3	7.928E2	5.445E4	0	DETECTED	2205	2205	2205	0.8394	0.7141	0.9498	5.445E4	5.202E3	7.928E2	5.445E4	0.0815	1.1677	0.6571
589								0.8394	0.7397	0.9498	2240.5	2240.5	2240.5	1.034E5	1.053E4	6.673E3	1.034E5	0	DETECTED	2240.5	2240.5	2240.5	0.8394	0.7397	0.9498	1.034E5	1.053E4	6.673E3	1.034E5	0.0835	1.0709	1.4193
590								0.8394	0.7759	0.9498	2319.2	2319.2	2319.2	3.219E4	3.639E3	8.283E3	3.219E4	0	DETECTED	2319.2	2319.2	2319.2	0.8394	0.7759	0.9498	3.219E4	3.639E3	8.283E3	3.219E4	2.6298	1.3687	1.7375
591								0.8394	0.7331	0.9011	2459.8	2459.8	2459.8	2.3E4	1.97E3	1.568E3	2.3E4	0	DETECTED	2459.8	2459.8	2459.8	0.8394	0.7331	0.9011	2.3E4	1.97E3	1.568E3	2.3E4	0.0738	0.7904	0.7078
592								0.8394	0.7141	0.9433	2519.1	2519.1	2519.1	1.061E5	1.026E4	3.264E3	1.061E5	0	DETECTED	2519.1	2519.1	2519.1	0.8394	0.7141	0.9433	1.061E5	1.026E4	3.264E3	1.061E5	0.0826	0.9787	0.7606
593								0.8394	0.7545	0.9813	2588.4	2588.4	2588.4	2.858E4	3.315E3	1.152E3	2.858E4	0	DETECTED	2588.4	2588.4	2588.4	0.8394	0.7545	0.9813	2.858E4	3.315E3	1.152E3	2.858E4	0.099	1.3357	1.9997
594								0.8394	0.6904	0.878	2617.3	2617.3	2617.3	5.68E4	5.088E3	1.555E3	5.68E4	0	DETECTED	2617.3	2617.3	2617.3	0.8394	0.6904	0.878	5.68E4	5.088E3	1.555E3	5.68E4	0.4718	0.6294	0.3556
595								0.8394	0.7141	0.9498	2659.2	2659.2	2659.2	3.325E4	3.346E3	4.882E2	3.325E4	0	DETECTED	2659.2	2659.2	2659.2	0.8394	0.7141	0.9498	3.325E4	3.346E3	4.882E2	3.325E4	0.1006	1.0261	0.7137
596								0.8394	0.7076	0.9011	2694.2	2694.2	2694.2	5.032E4	4.691E3	5.129E2	5.032E4	0	DETECTED	2694.2	2694.2	2694.2	0.8394	0.7076	0.9011	5.032E4	4.691E3	5.129E2	5.032E4	0.1026	0.7919	0.6468
597								0.8394	0.7397	0.9433	2729.2	2729.2	2729.2	2.132E4	2.175E3	1.959E1	2.132E4	0	DETECTED	2729.2	2729.2	2729.2	0.8394	0.7397	0.9433	2.132E4	2.175E3	1.959E1	2.132E4	0.1102	1.0942	0.8667
598								0.8394	0.7331	0.9498	2737.1	2737.1	2737.1	1.01E5	1.006E4	2.903E3	1.01E5	0	DETECTED	2737.1	2737.1	2737.1	0.8394	0.7331	0.9498	1.01E5	1.006E4	2.903E3	1.01E5	0.0852	0.9508	1.1509
599								0.8394	0.7397	0.9498	3042.8	3042.8	3042.8	9.765E4	1.009E4	1.135E3	9.765E4	0	DETECTED	3042.8	3042.8	3042.8	0.8394	0.7397	0.9498	9.765E4	1.009E4	1.135E3	9.765E4	0.0863	1.0627	0.9181
600								0.8394	0.7545	0.9433	3132.8	3132.8	3132.8	1.066E5	1.042E4	8.984E3	1.066E5	0	DETECTED	3132.8	3132.8	3132.8	0.8394	0.7545	0.9433	1.066E5	1.042E4	8.984E3	1.066E5	0.0854	1.1119	0.9919
601								0.8394	0.7076	0.9813	3185.8	3185.8	3185.8	9.975E4	1.018E4	7.056E2	9.975E4	0	DETECTED	3185.8	3185.8	3185.8	0.8394	0.7076	0.9813	9.975E4	1.018E4	7.056E2	9.975E4	0.1014	0.9902	0.6812
602								0.8394	0.7331	0.9498	3229.9	3229.9	3229.9	9.954E4	1.016E4	2.367E3	9.954E4	0	DETECTED	3229.9	3229.9	3229.9	0.8394	0.7331	0.9498	9.954E4	1.016E4	2.367E3	9.954E4	0.0854	1.027	1.3258
603								0.8394	0.7397	0.9433	3277.3	3277.3	3277.3	9.791E4	9.732E3	3.584E3	9.791E4	0	DETECTED	3277.3	3277.3	3277.3	0.8394	0.7397	0.9433	9.791E4	9.732E3	3.584E3	9.791E4	0.0959	1.0207	0.6976
604								0.8394	0.7397	0.9498	3347.4	3347.4	3347.4	1.092E5	1.022E4	2.821E3	1.092E5	0	DETECTED	3347.4	3347.4	3347.4	0.8394	0.7397	0.9498	1.092E5	1.022E4	2.821E3	1.092E5	0.0828	1.1008	1.4998
605								0.8394	0.7331	0.9813	3405	3405	3405	9.926E4	1.037E4	2.189E3	9.926E4	0	DETECTED	3405	3405	3405	0.8394	0.7331	0.9813	9.926E4	1.037E4	2.189E3	9.926E4	0.0861	1.0615	1.5584
606								0.8394	0.7076	0.9813	3441.3	3441.3	3441.3	9.975E4	1.018E4	7.056E2	9.975E4	0	DETECTED	3441.3	3441.3	3441.3	0.8394	0.7076	0.9813	9.975E4	1.018E4	7.056E2	9.975E4	0.1014	0.9902	0.6812
607								0.8394	0.7076	0.9813	3444.6	3444.6	3444.6	9.975E4	1.018E4	7.056E2	9.975E4	0	DETECTED	3444.6	3444.6	3444.6	0.8394	0.7076	0.9813	9.975E4	1.018E4	7.056E2	9.975E4	0.1014	0.9902	0.6812
608								0.8394	0.7141	1.0324	3518	3518	3518	1.016E5	1.055E4	1.653E3	1.016E5	0	DETECTED	3518	3518	3518	0.8394	0.7141	1.0324	1.016E5	1.055E4	1.653E3	1.016E5	0.0845	1.1723	1.3916
609								0.8394	0.7397	0.9813	3525.6	3525.6	3525.6	9.97E4	9.982E3	1.991E3	9.97E4	0	DETECTED	3525.6	3525.6	3525.6	0.8394	0.7397	0.9813	9.97E4	9.982E3	1.991E3	9.97E4	0.0851	1.101	1.2073
610								0.8394	0.7545	0.9813	3627.3	3627.3	3627.3	1.027E5	9.327E3	3.577E3	1.027E5	0	DETECTED	3627.3	3627.3	3627.3	0.8394	0.7545	0.9813	1.027E5	9.327E3	3.577E3	1.027E5	0.0795	1.1522	1.2904
611								0.8394	0.7076	0.9813	3718.1	3718.1	3718.1	9.975E4	1.018E4	7.056E2	9.975E4	0	DETECTED	3718.1	3718.1	3718.1	0.8394	0.7076	0.9813	9.975E4	1.018E4	7.056E2	9.975E4	0.1014	0.9902	0.6812
612								0.8394	0.7331	1.0258	3840.7	3840.7	3840.7	1.006E5	1.039E4	4.784E2	1.006E5	0	DETECTED	3840.7	3840.7	3840.7	0.8394	0.7331	1.0258	1.006E5	1.039E4	4.784E2	1.006E5	0.0868	1.0497	1.2368
613								0.8394	0.697	0.9813	4047.9	4047.9	4047.9	1.011E5	1.002E4	1.311E3	1.011E5	0	DETECTED	4047.9	4047.9	4047.9	0.8394	0.697	0.9813	1.011E5	1.002E4	1.311E3	1.011E5	0.0983	0.9803	0.6841
614								0.8394	0.8204	0.9433	4184	4184	4184	1.212E4	9.152E2	2.275E3	1.212E4	0	DETECTED	4184	4184	4184	0.8394	0.8204	0.9433	1.212E4	9.152E2	2.275E3	1.212E4	0.0863	3.2342	5.4684
615								0.8459	0.7545	0.992	1551	1551	1551	9.974E4	1.045E4	7.972E2	9.974E4	0	DETECTED	1551	1551	1551	0.8459	0.7545	0.992	9.974E4	1.045E4	7.972E2	9.974E4	0.0856	1.0715	1.1276
616								0.8459	0.7759	0.9813	1571	1571	1571	3.326E4	3.321E3	6.917E2	3.326E4	0	DETECTED	1571	1571	1571	0.8459	0.7759	0.9813	3.326E4	3.321E3	6.917E2	3.326E4	0.0872	1.2464	1.4711
617								0.8459	0.7545	0.992	1843.5	1843.5	1843.5	3.324E4	3.447E3	4.457E2	3.324E4	0	DETECTED	1843.5	1843.5	1843.5	0.8459	0.7545	0.992	3.324E4	3.447E3	4.457E2	3.324E4	0.104	1.1947	1.2576
618								0.8459	0.7397	0.9813	1892.3	1892.3	1892.3	1.014E5	1.015E4	3.311E3	1.014E5	0	DETECTED	1892.3	1892.3	1892.3	0.8459	0.7397	0.9813	1.014E5	1.015E4	3.311E3	1.014E5	0.0836	1.0217	1.1159
619								0.8459	0.7397	0.9498	1962	1962	1962	9.851E4	1.03E4	6.169E3	9.851E4	0	DETECTED	1962	1962	1962	0.8459	0.7397	0.9498	9.851E4	1.03E4	6.169E3	9.851E4	0.0975	1.0286	1.606
620								0.8459	0.7545	0.9813	2000.1	2000.1	2000.1	9.742E4	1.038E4	5.6E3	9.742E4	0	DETECTED	2000.1	2000.1	2000.1	0.8459	0.7545	0.9813	9.742E4	1.038E4	5.6E3	9.742E4	0.0846	1.2405	1.1483
621								0.8459	0.7331	0.9985	2110	2110	2110	9.974E4	1.04E4	8.475E2	9.974E4	0	DETECTED	2110	2110	2110	0.8459	0.7331	0.9985	9.974E4	1.04E4	8.475E2	9.974E4	0.1046	1.2037	1.3275
622								0.8459	0.7331	0.9813	2117.4	2117.4	2117.4	3.325E4	3.41E3	7.298E2	3.325E4	0	DETECTED	2117.4	2117.4	2117.4	0.8459	0.7331	0.9813	3.325E4	3.41E3	7.298E2	3.325E4	0.0848	0.9943	1.1549
623								0.8459	0.7331	0.9813	2130.6	2130.6	2130.6	1.995E4	2.048E3	4.379E2	1.995E4	0	DETECTED	2130.6	2130.6	2130.6	0.8459	0.7331	0.9813	1.995E4	2.048E3	4.379E2	1.995E4	0.0848	0.9876	1.1523
624								0.8459	0.7397	1.0258	2144.7	2144.7	2144.7	9.788E4	1.051E4	2.247E3	9.788E4	0	DETECTED	2144.7	2144.7	2144.7	0.8459	0.7397	1.0258	9.788E4	1.051E4	2.247E3	9.788E4	0.1063	1.2145	1.3302
625								0.8459	0.7545	0.9433	2219.1	2219.1	2219.1	9.63E4	9.766E3	2.653E3	9.63E4	0	DETECTED	2219.1	2219.1	2219.1	0.8459	0.7545	0.9433	9.63E4	9.766E3	2.653E3	9.63E4	0.1065	1.0326	1.2524
626								0.8459	0.697	0.9498	2222.3	2222.3	2222.3	9.774E4	1.012E4	2.946E3	9.774E4	0	DETECTED	2222.3	2222.3	2222.3	0.8459	0.697	0.9498	9.774E4	1.012E4	2.946E3	9.774E4	0.0854	0.9235	0.9157
627								0.8459	0.7693	0.9498	2257.4	2257.4	2257.4	5.045E4	4.58E3	3.704E3	5.045E4	0	DETECTED	2257.4	2257.4	2257.4	0.8459	0.7693	0.9498	5.045E4	4.58E3	3.704E3	5.045E4	0.1022	1.1783	1.4554
628								0.8459	0.7949	0.9813	2266.1	2266.1	2266.1	4.093E4	3.805E3	2.458E3	4.093E4	0	DETECTED	2266.1	2266.1	2266.1	0.8459	0.7949	0.9813	4.093E4	3.805E3	2.458E3	4.093E4	0.2073	1.4834	1.6722
629								0.8459	0.7693	0.9813	2354.4	2354.4	2354.4	3.291E4	3.048E3	1.69E3	3.291E4	0	DETECTED	2354.4	2354.4	2354.4	0.8459	0.7693	0.9813	3.291E4	3.048E3	1.69E3	3.291E4	0.1614	0.9033	0.7805
630								0.8459	0.7141	0.992	2378.7	2378.7	2378.7	9.973E4	1.025E4	5.196E2	9.973E4	0	DETECTED	2378.7	2378.7	2378.7	0.8459	0.7141	0.992	9.973E4	1.025E4	5.196E2	9.973E4	0.0848	1.0102	1.1989
631								0.8459	0.7759	0.9076	2505.9	2505.9	2505.9	1.964E4	1.533E3	3.45E3	1.964E4	0	DETECTED	2505.9	2505.9	2505.9	0.8459	0.7759	0.9076	1.964E4	1.533E3	3.45E3	1.964E4	0.1176	0.9404	1.2581
632								0.8459	0.7545	0.9433	2573.9	2573.9	2573.9	9.676E4	1.015E4	1.226E4	9.676E4	0	DETECTED	2573.9	2573.9	2573.9	0.8459	0.7545	0.9433	9.676E4	1.015E4	1.226E4	9.676E4	0.0967	1.0326	1.0653
633								0.8459	0.7397	0.9813	2584.1	2584.1	2584.1	9.812E4	1.082E4	6.158E3	9.812E4	0	DETECTED	2584.1	2584.1	2584.1	0.8459	0.7397	0.9813	9.812E4	1.082E4	6.158E3	9.812E4	0.103	1.1369	1.3591
634								0.8459	0.7397	0.9813	2592.5	2592.5	2592.5	1.023E5	1.042E4	5.269E3	1.023E5	0	DETECTED	2592.5	2592.5	2592.5	0.8459	0.7397	0.9813	1.023E5	1.042E4	5.269E3	1.023E5	0.0835	0.9963	0.9282
635								0.8459	0.7141	0.9076	2622.1	2622.1	2622.1	9.496E4	9.324E3	6.978E3	9.496E4	0	DETECTED	2622.1	2622.1	2622.1	0.8459	0.7141	0.9076	9.496E4	9.324E3	6.978E3	9.496E4	0.1049	0.7692	0.6632
636								0.8459	0.7331	0.992	2649.6	2649.6	2649.6	4.987E4	5.114E3	4.504E2	4.987E4	0	DETECTED	2649.6	2649.6	2649.6	0.8459	0.7331	0.992	4.987E4	5.114E3	4.504E2	4.987E4	0.0848	1.007	1.1853
637								0.8459	0.7545	0.9433	2704.6	2704.6	2704.6	3.505E4	3.196E3	2.5E3	3.505E4	0	DETECTED	2704.6	2704.6	2704.6	0.8459	0.7545	0.9433	3.505E4	3.196E3	2.5E3	3.505E4	0.0863	1.0326	1.1268
638								0.8459	0.7331	1.0324	2720.1	2720.1	2720.1	9.661E4	1.036E4	2.004E3	9.661E4	0	DETECTED	2720.1	2720.1	2720.1	0.8459	0.7331	1.0324	9.661E4	1.036E4	2.004E3	9.661E4	0.1034	1.1993	1.3293
639								0.8459	0.7397	1.062	2725.8	2725.8	2725.8	1.013E5	1.045E4	1.245E3	1.013E5	0	DETECTED	2725.8	2725.8	2725.8	0.8459	0.7397	1.062	1.013E5	1.045E4	1.245E3	1.013E5	0.1012	1.1602	1.2057
640								0.8459	0.7545	0.9498	3067.1	3067.1	3067.1	1.004E5	1.005E4	9.382E3	1.004E5	0	DETECTED	3067.1	3067.1	3067.1	0.8459	0.7545	0.9498	1.004E5	1.005E4	9.382E3	1.004E5	0.1001	1.0683	1.4766
641								0.8459	0.7397	0.9813	3069.3	3069.3	3069.3	9.669E4	1.014E4	3.405E3	9.669E4	0	DETECTED	3069.3	3069.3	3069.3	0.8459	0.7397	0.9813	9.669E4	1.014E4	3.405E3	9.669E4	0.1042	1.2814	1.4036
642								0.8459	0.7545	0.992	3159.4	3159.4	3159.4	1.056E5	1.06E4	7.103E3	1.056E5	0	DETECTED	3159.4	3159.4	3159.4	0.8459	0.7545	0.992	1.056E5	1.06E4	7.103E3	1.056E5	0.1092	1.0942	1.9842
643								0.8459	0.7141	0.992	3170.1	3170.1	3170.1	9.975E4	1.031E4	7.056E2	9.975E4	0	DETECTED	3170.1	3170.1	3170.1	0.8459	0.7141	0.992	9.975E4	1.031E4	7.056E2	9.975E4	0.0851	0.9884	1.0814
644								0.8459	0.7545	0.992	3282.3	3282.3	3282.3	1.061E5	1.112E4	5.261E3	1.061E5	0	DETECTED	3282.3	3282.3	3282.3	0.8459	0.7545	0.992	1.061E5	1.112E4	5.261E3	1.061E5	0.1044	1.5483	1.6403
645								0.8459	0.7397	1.0258	3331.4	3331.4	3331.4	1.014E5	1.145E4	2.161E3	1.014E5	0	DETECTED	3331.4	3331.4	3331.4	0.8459	0.7397	1.0258	1.014E5	1.145E4	2.161E3	1.014E5	0.107	1.2154	1.4983
646								0.8459	0.7397	0.992	3491.4	3491.4	3491.4	9.998E4	1.024E4	7.727E2	9.998E4	0	DETECTED	3491.4	3491.4	3491.4	0.8459	0.7397	0.992	9.998E4	1.024E4	7.727E2	9.998E4	0.0858	1.0391	1.1102
647								0.8459	0.7545	0.9813	3603.9	3603.9	3603.9	9.736E4	1.037E4	2.639E3	9.736E4	0	DETECTED	3603.9	3603.9	3603.9	0.8459	0.7545	0.9813	9.736E4	1.037E4	2.639E3	9.736E4	0.0858	1.2405	1.3471
648								0.8459	0.7141	1.0324	3793.2	3793.2	3793.2	1.005E5	1.045E4	4.992E2	1.005E5	0	DETECTED	3793.2	3793.2	3793.2	0.8459	0.7141	1.0324	1.005E5	1.045E4	4.992E2	1.005E5	0.0849	1.317	1.1416
649								0.8459	0.7545	0.9076	3874.3	3874.3	3874.3	9.948E4	9.582E3	8.791E3	9.948E4	0	DETECTED	3874.3	3874.3	3874.3	0.8459	0.7545	0.9076	9.948E4	9.582E3	8.791E3	9.948E4	0.0863	0.8376	0.6751
650								0.8459	0.7759	0.9813	3973.2	3973.2	3973.2	1.048E5	1.026E4	5.977E3	1.048E5	0	DETECTED	3973.2	3973.2	3973.2	0.8459	0.7759	0.9813	1.048E5	1.026E4	5.977E3	1.048E5	0.0933	1.4661	1.5384
651								0.8459	0.7397	0.9433	4203.5	4203.5	4203.5	1.066E5	1.017E4	4.999E3	1.066E5	0	DETECTED	4203.5	4203.5	4203.5	0.8459	0.7397	0.9433	1.066E5	1.017E4	4.999E3	1.066E5	0.0994	0.9944	1.276
652								0.8525	0.7949	0.992	1572	1572	1572	3.326E4	3.31E3	6.917E2	3.326E4	0	DETECTED	1572	1572	1572	0.8525	0.7949	0.992	3.326E4	3.31E3	6.917E2	3.326E4	0.1128	1.6482	1.7097
653								0.8525	0.7545	0.992	1631.7	1631.7	1631.7	9.796E4	1.08E4	4.049E3	9.796E4	0	DETECTED	1631.7	1631.7	1631.7	0.8525	0.7545	0.992	9.796E4	1.08E4	4.049E3	9.796E4	0.0916	1.2925	2.0285
654								0.8525	0.7949	0.9813	1635.9	1635.9	1635.9	2.643E4	2.778E3	2.559E3	2.643E4	0	DETECTED	1635.9	1635.9	1635.9	0.8525	0.7949	0.9813	2.643E4	2.778E3	2.559E3	2.643E4	0.1055	1.6193	1.7469
655								0.8525	0.7759	0.9813	1652.9	1652.9	1652.9	1.009E5	1.014E4	1.875E3	1.009E5	0	DETECTED	1652.9	1652.9	1652.9	0.8525	0.7759	0.9813	1.009E5	1.014E4	1.875E3	1.009E5	0.1076	1.137	1.2341
656								0.8525	0.7693	1.0324	1655.9	1655.9	1655.9	9.769E4	1.098E4	1.717E3	9.769E4	0	DETECTED	1655.9	1655.9	1655.9	0.8525	0.7693	1.0324	9.769E4	1.098E4	1.717E3	9.769E4	0.1202	1.3086	1.1937
657								0.8525	0.7397	0.9498	1684.7	1684.7	1684.7	9.725E4	1.044E4	3.447E3	9.725E4	0	DETECTED	1684.7	1684.7	1684.7	0.8525	0.7397	0.9498	9.725E4	1.044E4	3.447E3	9.725E4	0.1074	0.9318	1.0425
658								0.8525	0.8204	1.0324	1738.4	1738.4	1738.4	2.095E4	2.84E3	1.942E3	2.095E4	0	DETECTED	1738.4	1738.4	1738.4	0.8525	0.8204	1.0324	2.095E4	2.84E3	1.942E3	2.095E4	0.1512	3.3083	5.6248
659								0.8525	0.7693	0.9813	1942.4	1942.4	1942.4	3.683E4	3.376E3	2.604E3	3.683E4	0	DETECTED	1942.4	1942.4	1942.4	0.8525	0.7693	0.9813	3.683E4	3.376E3	2.604E3	3.683E4	0.3671	1.2754	1.1856
660								0.8525	0.7693	0.9813	1978	1978	1978	9.943E4	1.056E4	7.168E3	9.943E4	0	DETECTED	1978	1978	1978	0.8525	0.7693	0.9813	9.943E4	1.056E4	7.168E3	9.943E4	0.1029	1.2754	1.1577
661								0.8525	0.7949	0.878	2015.9	2015.9	2015.9	2.388E4	1.39E3	3.301E3	2.388E4	0	DETECTED	2015.9	2015.9	2015.9	0.8525	0.7949	0.878	2.388E4	1.39E3	3.301E3	2.388E4	0.1134	0.7216	0.4433
662								0.8525	0.697	0.9813	2047.8	2047.8	2047.8	9.605E4	1.082E4	2.243E3	9.605E4	0	DETECTED	2047.8	2047.8	2047.8	0.8525	0.697	0.9813	9.605E4	1.082E4	2.243E3	9.605E4	0.1049	0.8981	1.1354
663								0.8525	0.7545	0.9985	2218.4	2218.4	2218.4	9.835E4	1.082E4	2.586E3	9.835E4	0	DETECTED	2218.4	2218.4	2218.4	0.8525	0.7545	0.9985	9.835E4	1.082E4	2.586E3	9.835E4	0.0932	1.3591	1.7079
664								0.8525	0.7397	0.9985	2230.1	2230.1	2230.1	9.93E4	1.05E4	2.61E3	9.93E4	0	DETECTED	2230.1	2230.1	2230.1	0.8525	0.7397	0.9985	9.93E4	1.05E4	2.61E3	9.93E4	0.0913	1.2353	1.5074
665								0.8525	0.7693	0.9813	2252.8	2252.8	2252.8	4.827E4	5.048E3	5.031E3	4.827E4	0	DETECTED	2252.8	2252.8	2252.8	0.8525	0.7693	0.9813	4.827E4	5.048E3	5.031E3	4.827E4	0.1324	1.2754	1.1895
666								0.8525	0.8014	0.9433	2283.3	2283.3	2283.3	2.512E4	1.904E3	5.248E3	2.512E4	0	DETECTED	2283.3	2283.3	2283.3	0.8525	0.8014	0.9433	2.512E4	1.904E3	5.248E3	2.512E4	0.0574	1.39	1.78
667								0.8525	0.7331	0.9985	2386.2	2386.2	2386.2	9.973E4	1.052E4	5.196E2	9.973E4	0	DETECTED	2386.2	2386.2	2386.2	0.8525	0.7331	0.9985	9.973E4	1.052E4	5.196E2	9.973E4	0.1064	1.212	1.2075
668								0.8525	0.7397	0.9498	2426.5	2426.5	2426.5	4.742E4	5.089E3	1.699E3	4.742E4	0	DETECTED	2426.5	2426.5	2426.5	0.8525	0.7397	0.9498	4.742E4	5.089E3	1.699E3	4.742E4	0.1024	0.9768	1.0721
669								0.8525	0.7331	0.992	2428.4	2428.4	2428.4	1.007E5	1.057E4	3.707E2	1.007E5	0	DETECTED	2428.4	2428.4	2428.4	0.8525	0.7331	0.992	1.007E5	1.057E4	3.707E2	1.007E5	0.105	1.253	1.2024
670								0.8525	0.8014	0.9433	2551.8	2551.8	2551.8	2.392E4	1.773E3	3.544E3	2.392E4	0	DETECTED	2551.8	2551.8	2551.8	0.8525	0.8014	0.9433	2.392E4	1.773E3	3.544E3	2.392E4	0.0642	1.39	1.78
671								0.8525	0.8014	0.8715	2574.4	2574.4	2574.4	1.634E4	6.516E2	5.447E3	1.634E4	0	DETECTED	2574.4	2574.4	2574.4	0.8525	0.8014	0.8715	1.634E4	6.516E2	5.447E3	1.634E4	0.0329	0.6861	0.3722
672								0.8525	0.7397	0.9985	2643.5	2643.5	2643.5	4.987E4	5.253E3	4.504E2	4.987E4	0	DETECTED	2643.5	2643.5	2643.5	0.8525	0.7397	0.9985	4.987E4	5.253E3	4.504E2	4.987E4	0.1063	1.2048	1.2033
673								0.8525	0.7545	0.992	2661.3	2661.3	2661.3	2.493E4	2.612E3	5.774E2	2.493E4	0	DETECTED	2661.3	2661.3	2661.3	0.8525	0.7545	0.992	2.493E4	2.612E3	5.774E2	2.493E4	0.1063	1.281	1.2018
674								0.8525	0.7397	1.0258	2665.4	2665.4	2665.4	9.974E4	1.073E4	5.378E2	9.974E4	0	DETECTED	2665.4	2665.4	2665.4	0.8525	0.7397	1.0258	9.974E4	1.073E4	5.378E2	9.974E4	0.0937	1.3165	1.5362
675								0.8525	0.7693	0.992	2762.2	2762.2	2762.2	9.82E4	1.061E4	3.906E3	9.82E4	0	DETECTED	2762.2	2762.2	2762.2	0.8525	0.7693	0.992	9.82E4	1.061E4	3.906E3	9.82E4	0.0991	1.3186	1.4928
676								0.8525	0.7545	0.9433	2810.3	2810.3	2810.3	9.949E4	1.026E4	7.067E3	9.949E4	0	DETECTED	2810.3	2810.3	2810.3	0.8525	0.7545	0.9433	9.949E4	1.026E4	7.067E3	9.949E4	0.1077	0.9639	1.039
677								0.8525	0.7331	0.9433	2812.9	2812.9	2812.9	2.474E4	2.825E3	2.944E3	2.474E4	0	DETECTED	2812.9	2812.9	2812.9	0.8525	0.7331	0.9433	2.474E4	2.825E3	2.944E3	2.474E4	0.1058	0.8808	0.7777
678								0.8525	0.7693	0.9985	2887.2	2887.2	2887.2	9.295E4	1.027E4	9.673E3	9.295E4	0	DETECTED	2887.2	2887.2	2887.2	0.8525	0.7693	0.9985	9.295E4	1.027E4	9.673E3	9.295E4	0.1008	1.379	1.5941
679								0.8525	0.7693	1.0258	3012.3	3012.3	3012.3	9.897E4	1.121E4	4.582E3	9.897E4	0	DETECTED	3012.3	3012.3	3012.3	0.8525	0.7693	1.0258	9.897E4	1.121E4	4.582E3	9.897E4	0.094	1.337	1.792
680								0.8525	0.7331	0.9985	3204.1	3204.1	3204.1	9.975E4	1.054E4	7.056E2	9.975E4	0	DETECTED	3204.1	3204.1	3204.1	0.8525	0.7331	0.9985	9.975E4	1.054E4	7.056E2	9.975E4	0.1062	1.1585	1.1709
681								0.8525	0.7141	0.992	3286.8	3286.8	3286.8	1.031E5	1.102E4	1.278E3	1.031E5	0	DETECTED	3286.8	3286.8	3286.8	0.8525	0.7141	0.992	1.031E5	1.102E4	1.278E3	1.031E5	0.0879	1.0467	1.88
682								0.8525	0.7545	0.9985	3293.4	3293.4	3293.4	1.048E5	1.083E4	2.857E2	1.048E5	0	DETECTED	3293.4	3293.4	3293.4	0.8525	0.7545	0.9985	1.048E5	1.083E4	2.857E2	1.048E5	0.0854	1.2792	1.8596
683								0.8525	0.7545	0.992	3336.6	3336.6	3336.6	9.801E4	1.083E4	1.648E3	9.801E4	0	DETECTED	3336.6	3336.6	3336.6	0.8525	0.7545	0.992	9.801E4	1.083E4	1.648E3	9.801E4	0.0935	1.3723	2.0354
684								0.8525	0.8459	0.878	3590.7	3590.7	3590.7	4.529E3	1.286E2	1.999E3	4.529E3	0	DETECTED	3590.7	3590.7	3590.7	0.8525	0.8459	0.878	4.529E3	1.286E2	1.999E3	4.529E3	0.4457	2.4578	3.9156
685								0.8525	0.7331	1.0324	3688.4	3688.4	3688.4	1.023E5	1.079E4	1.99E3	1.023E5	0	DETECTED	3688.4	3688.4	3688.4	0.8525	0.7331	1.0324	1.023E5	1.079E4	1.99E3	1.023E5	0.0916	1.0738	1.6349
686								0.8525	0.7331	0.9985	3755.5	3755.5	3755.5	9.975E4	1.054E4	7.056E2	9.975E4	0	DETECTED	3755.5	3755.5	3755.5	0.8525	0.7331	0.9985	9.975E4	1.054E4	7.056E2	9.975E4	0.1062	1.1585	1.1709
687								0.8525	0.7397	0.9813	3876.9	3876.9	3876.9	1.062E5	1.02E4	6.578E1	1.062E5	0	DETECTED	3876.9	3876.9	3876.9	0.8525	0.7397	0.9813	1.062E5	1.02E4	6.578E1	1.062E5	0.0906	1.1615	1.1769
688								0.8525	0.7331	0.9985	3996.7	3996.7	3996.7	9.975E4	1.054E4	7.056E2	9.975E4	0	DETECTED	3996.7	3996.7	3996.7	0.8525	0.7331	0.9985	9.975E4	1.054E4	7.056E2	9.975E4	0.1062	1.1585	1.1709
689								0.8525	0.7545	0.9813	4030.6	4030.6	4030.6	1.004E5	1.058E4	5.419E3	1.004E5	0	DETECTED	4030.6	4030.6	4030.6	0.8525	0.7545	0.9813	1.004E5	1.058E4	5.419E3	1.004E5	0.106	1.1579	1.1732
690								0.8525	0.7545	0.992	4090.1	4090.1	4090.1	1.005E5	1.051E4	2.295E3	1.005E5	0	DETECTED	4090.1	4090.1	4090.1	0.8525	0.7545	0.992	1.005E5	1.051E4	2.295E3	1.005E5	0.1019	1.3707	1.4499
691								0.8525	0.7331	1.062	4141.7	4141.7	4141.7	9.668E4	1.098E4	1.767E3	9.668E4	0	DETECTED	4141.7	4141.7	4141.7	0.8525	0.7331	1.062	9.668E4	1.098E4	1.767E3	9.668E4	0.0908	1.2289	1.6124
692								0.8525	0.7949	0.9433	4241.6	4241.6	4241.6	1.036E5	8.974E3	1.596E4	1.036E5	0	DETECTED	4241.6	4241.6	4241.6	0.8525	0.7949	0.9433	1.036E5	8.974E3	1.596E4	1.036E5	0.0969	1.2892	1.5785
693								0.8715	0.7545	0.9985	1589.5	1589.5	1589.5	9.974E4	1.139E4	7.973E2	9.974E4	0	DETECTED	1589.5	1589.5	1589.5	0.8715	0.7545	0.9985	9.974E4	1.139E4	7.973E2	9.974E4	0.107	1.1529	1.6444
694								0.8715	0.7693	0.992	1607.1	1607.1	1607.1	9.98E4	1.154E4	1.844E3	9.98E4	0	DETECTED	1607.1	1607.1	1607.1	0.8715	0.7693	0.992	9.98E4	1.154E4	1.844E3	9.98E4	0.1102	1.1454	1.5852
695								0.8715	0.7693	0.9498	1652.7	1652.7	1652.7	9.874E4	1.03E4	6.892E3	9.874E4	0	DETECTED	1652.7	1652.7	1652.7	0.8715	0.7693	0.9498	9.874E4	1.03E4	6.892E3	9.874E4	0.0942	0.8839	0.7583
696								0.8715	0.8525	0.9433	1676.6	1676.6	1676.6	3.281E3	1.767E2	1.239E3	3.281E3	0	DETECTED	1676.6	1676.6	1676.6	0.8715	0.8525	0.9433	3.281E3	1.767E2	1.239E3	3.281E3		2.3912	3.7825
697								0.8715	0.7949	0.9985	1753.2	1753.2	1753.2	9.731E4	1.14E4	1.686E3	9.731E4	0	DETECTED	1753.2	1753.2	1753.2	0.8715	0.7949	0.9985	9.731E4	1.14E4	1.686E3	9.731E4	0.135	1.2743	1.4988
698								0.8715	0.7397	0.9985	1839.2	1839.2	1839.2	9.973E4	1.097E4	4.854E2	9.973E4	0	DETECTED	1839.2	1839.2	1839.2	0.8715	0.7397	0.9985	9.973E4	1.097E4	4.854E2	9.973E4	0.0863	1.1277	1.2775
699								0.8715	0.7949	0.992	1950	1950	1950	2.566E4	2.349E3	6.14E2	2.566E4	0	DETECTED	1950	1950	1950	0.8715	0.7949	0.992	2.566E4	2.349E3	6.14E2	2.566E4	0.1423	1.2873	1.4638
700								0.8715	0.7545	1.0258	2092	2092	2092	9.974E4	1.128E4	8.475E2	9.974E4	0	DETECTED	2092	2092	2092	0.8715	0.7545	1.0258	9.974E4	1.128E4	8.475E2	9.974E4	0.1041	1.1445	1.5383
701								0.8715	0.7545	1.0258	2095.1	2095.1	2095.1	9.974E4	1.128E4	8.475E2	9.974E4	0	DETECTED	2095.1	2095.1	2095.1	0.8715	0.7545	1.0258	9.974E4	1.128E4	8.475E2	9.974E4	0.1041	1.1445	1.5383
702								0.8715	0.7545	1.0324	2105.4	2105.4	2105.4	9.974E4	1.129E4	8.475E2	9.974E4	0	DETECTED	2105.4	2105.4	2105.4	0.8715	0.7545	1.0324	9.974E4	1.129E4	8.475E2	9.974E4	0.1041	1.1439	1.5378
703								0.8715	0.8204	0.9985	2352.9	2352.9	2352.9	1.002E5	1.125E4	1.002E4	1.002E5	0	DETECTED	2352.9	2352.9	2352.9	0.8715	0.8204	0.9985	1.002E5	1.125E4	1.002E4	1.002E5	0.1085	1.7451	2.4619
704								0.8715	0.8394	0.992	2358.5	2358.5	2358.5	3.981E4	3.562E3	1.081E4	3.981E4	0	DETECTED	2358.5	2358.5	2358.5	0.8715	0.8394	0.992	3.981E4	3.562E3	1.081E4	3.981E4	0.2298	2.3819	3.7638
705								0.8715	0.7397	1.0258	2400	2400	2400	9.973E4	1.097E4	5.196E2	9.973E4	0	DETECTED	2400	2400	2400	0.8715	0.7397	1.0258	9.973E4	1.097E4	5.196E2	9.973E4	0.0871	1.1089	1.2764
706								0.8715	0.7759	0.9813	2544.2	2544.2	2544.2	2.697E4	2.651E3	2.009E3	2.697E4	0	DETECTED	2544.2	2544.2	2544.2	0.8715	0.7759	0.9813	2.697E4	2.651E3	2.009E3	2.697E4	0.1095	0.9091	0.6828
707								0.8715	0.7545	1.0258	2645	2645	2645	4.987E4	5.471E3	4.504E2	4.987E4	0	DETECTED	2645	2645	2645	0.8715	0.7545	1.0258	4.987E4	5.471E3	4.504E2	4.987E4	0.0875	1.1064	1.2624
708								0.8715	0.7949	0.992	2848.8	2848.8	2848.8	1.084E5	1.06E4	1.165E4	1.084E5	0	DETECTED	2848.8	2848.8	2848.8	0.8715	0.7949	0.992	1.084E5	1.06E4	1.165E4	1.084E5	0.086	1.2873	1.4438
709								0.8715	0.7693	1.0324	2890.1	2890.1	2890.1	1.198E5	1.203E4	3.109E3	1.198E5	0	DETECTED	2890.1	2890.1	2890.1	0.8715	0.7693	1.0324	1.198E5	1.203E4	3.109E3	1.198E5	0.0673	1.4344	1.6482
710								0.8715	0.7759	1.0324	2976.2	2976.2	2976.2	9.915E4	1.137E4	8.803E2	9.915E4	0	DETECTED	2976.2	2976.2	2976.2	0.8715	0.7759	1.0324	9.915E4	1.137E4	8.803E2	9.915E4	0.1088	1.1643	1.597
711								0.8715	0.7949	0.992	3093.3	3093.3	3093.3	9.55E4	1.085E4	9.111E3	9.55E4	0	DETECTED	3093.3	3093.3	3093.3	0.8715	0.7949	0.992	9.55E4	1.085E4	9.111E3	9.55E4	0.1073	1.2873	1.5747
712								0.8715	0.7397	0.992	3108.2	3108.2	3108.2	1.049E5	1.13E4	4.74E3	1.049E5	0	DETECTED	3108.2	3108.2	3108.2	0.8715	0.7397	0.992	1.049E5	1.13E4	4.74E3	1.049E5	0.0941	1.1623	0.9828
713								0.8715	0.7397	1.0258	3186.4	3186.4	3186.4	9.975E4	1.095E4	7.056E2	9.975E4	0	DETECTED	3186.4	3186.4	3186.4	0.8715	0.7397	1.0258	9.975E4	1.095E4	7.056E2	9.975E4	0.0911	1.0906	1.1569
714								0.8715	0.7397	0.992	3336.4	3336.4	3336.4	9.981E4	1.091E4	1.382E3	9.981E4	0	DETECTED	3336.4	3336.4	3336.4	0.8715	0.7397	0.992	9.981E4	1.091E4	1.382E3	9.981E4	0.0928	1.0365	1.6034
715								0.8715	0.7545	0.992	3408.6	3408.6	3408.6	1.014E5	1.022E4	2.612E3	1.014E5	0	DETECTED	3408.6	3408.6	3408.6	0.8715	0.7545	0.992	1.014E5	1.022E4	2.612E3	1.014E5	0.0856	0.9437	1.048
716								0.8715	0.7397	1.0258	3453.2	3453.2	3453.2	9.975E4	1.095E4	7.056E2	9.975E4	0	DETECTED	3453.2	3453.2	3453.2	0.8715	0.7397	1.0258	9.975E4	1.095E4	7.056E2	9.975E4	0.0911	1.0906	1.1569
717								0.8715	0.7397	1.0258	3462.8	3462.8	3462.8	9.975E4	1.095E4	7.056E2	9.975E4	0	DETECTED	3462.8	3462.8	3462.8	0.8715	0.7397	1.0258	9.975E4	1.095E4	7.056E2	9.975E4	0.0911	1.0906	1.1569
718								0.8715	0.7397	0.9985	3857.8	3857.8	3857.8	9.57E4	1.136E4	2.823E3	9.57E4	0	DETECTED	3857.8	3857.8	3857.8	0.8715	0.7397	0.9985	9.57E4	1.136E4	2.823E3	9.57E4	0.1229	1.134	1.4484
719								0.8715	0.7759	1.0258	3919.4	3919.4	3919.4	9.966E4	1.2E4	5.502E3	9.966E4	0	DETECTED	3919.4	3919.4	3919.4	0.8715	0.7759	1.0258	9.966E4	1.2E4	5.502E3	9.966E4	0.124	1.181	1.1766
720								0.8715	0.7397	1.0258	3987.1	3987.1	3987.1	9.975E4	1.095E4	7.056E2	9.975E4	0	DETECTED	3987.1	3987.1	3987.1	0.8715	0.7397	1.0258	9.975E4	1.095E4	7.056E2	9.975E4	0.0911	1.0906	1.1569
721								0.8715	0.7545	1.0324	4041.1	4041.1	4041.1	1.009E5	1.161E4	2.1E3	1.009E5	0	DETECTED	4041.1	4041.1	4041.1	0.8715	0.7545	1.0324	1.009E5	1.161E4	2.1E3	1.009E5	0.1143	1.1839	1.5903
722								0.8715	0.7693	0.992	4056.6	4056.6	4056.6	1.007E5	1.064E4	3.028E3	1.007E5	0	DETECTED	4056.6	4056.6	4056.6	0.8715	0.7693	0.992	1.007E5	1.064E4	3.028E3	1.007E5	0.0915	1.085	1.189
723								0.878	0.8014	1.0258	1560.7	1560.7	1560.7	4.988E4	5.81E3	1.038E3	4.988E4	0	DETECTED	1560.7	1560.7	1560.7	0.878	0.8014	1.0258	4.988E4	5.81E3	1.038E3	4.988E4	0.1148	1.2918	1.5119
724								0.878	0.7949	1.0324	1833.2	1833.2	1833.2	4.987E4	5.833E3	6.685E2	4.987E4	0	DETECTED	1833.2	1833.2	1833.2	0.878	0.7949	1.0324	4.987E4	5.833E3	6.685E2	4.987E4	0.1056	1.3462	1.3595
725								0.878	0.7545	1.0324	1858.1	1858.1	1858.1	9.973E4	1.159E4	4.854E2	9.973E4	0	DETECTED	1858.1	1858.1	1858.1	0.878	0.7545	1.0324	9.973E4	1.159E4	4.854E2	9.973E4	0.1195	1.238	1.4416
726								0.878	0.7759	1.0555	1872.1	1872.1	1872.1	9.888E4	1.205E4	2.361E3	9.888E4	0	DETECTED	1872.1	1872.1	1872.1	0.878	0.7759	1.0555	9.888E4	1.205E4	2.361E3	9.888E4	0.107	1.2439	1.1732
727								0.878	0.7693	1.0324	1909.8	1909.8	1909.8	1.02E5	1.149E4	2.329E3	1.02E5	0	DETECTED	1909.8	1909.8	1909.8	0.878	0.7693	1.0324	1.02E5	1.149E4	2.329E3	1.02E5	0.1119	1.2262	1.4626
728								0.878	0.7693	1.0324	1943.5	1943.5	1943.5	1.018E5	1.166E4	2.155E3	1.018E5	0	DETECTED	1943.5	1943.5	1943.5	0.878	0.7693	1.0324	1.018E5	1.166E4	2.155E3	1.018E5	0.1128	1.6297	1.4869
729								0.878	0.7949	1.0258	1962.5	1962.5	1962.5	9.591E4	1.104E4	1.424E3	9.591E4	0	DETECTED	1962.5	1962.5	1962.5	0.878	0.7949	1.0258	9.591E4	1.104E4	1.424E3	9.591E4	0.1067	1.2236	1.3261
730								0.878	0.7759	0.9985	1978.3	1978.3	1978.3	9.79E4	1.1E4	2.815E3	9.79E4	0	DETECTED	1978.3	1978.3	1978.3	0.878	0.7759	0.9985	9.79E4	1.1E4	2.815E3	9.79E4	0.1166	1.2282	1.8308
731								0.878	0.8459	0.992	2011.1	2011.1	2011.1	2.002E4	2.354E3	1.117E3	2.002E4	0	DETECTED	2011.1	2011.1	2011.1	0.878	0.8459	0.992	2.002E4	2.354E3	1.117E3	2.002E4	0.1589	2.2802	3.5603
732								0.878	0.8525	0.9813	2050.9	2050.9	2050.9	2.877E4	1.755E3	2.732E3	2.877E4	0	DETECTED	2050.9	2050.9	2050.9	0.878	0.8525	0.9813	2.877E4	1.755E3	2.732E3	2.877E4	0.0977	1.9276	2.5282
733								0.878	0.7759	1.0258	2062.8	2062.8	2062.8	1.057E5	1.255E4	1.189E4	1.057E5	0	DETECTED	2062.8	2062.8	2062.8	0.878	0.7759	1.0258	1.057E5	1.255E4	1.189E4	1.057E5	0.1081	1.2242	1.2439
734								0.878	0.7949	0.992	2077.6	2077.6	2077.6	1.073E5	1.116E4	7.002E3	1.073E5	0	DETECTED	2077.6	2077.6	2077.6	0.878	0.7949	0.992	1.073E5	1.116E4	7.002E3	1.073E5	0.104	1.1841	1.5378
735								0.878	0.7693	1.0258	2122.6	2122.6	2122.6	2.493E4	2.87E3	5.474E2	2.493E4	0	DETECTED	2122.6	2122.6	2122.6	0.878	0.7693	1.0258	2.493E4	2.87E3	5.474E2	2.493E4	0.115	1.0915	1.4044
736								0.878	0.7693	1.0324	2145.9	2145.9	2145.9	1.002E5	1.213E4	1.428E3	1.002E5	0	DETECTED	2145.9	2145.9	2145.9	0.878	0.7693	1.0324	1.002E5	1.213E4	1.428E3	1.002E5	0.1063	1.4565	1.493
737								0.878	0.8204	0.9985	2186.6	2186.6	2186.6	2.093E4	2.29E3	7.716E2	2.093E4	0	DETECTED	2186.6	2186.6	2186.6	0.878	0.8204	0.9985	2.093E4	2.29E3	7.716E2	2.093E4	0.1057	1.5475	1.9918
738								0.878	0.8394	0.9498	2344	2344	2344	5.177E4	4.195E3	1.368E4	5.177E4	0	DETECTED	2344	2344	2344	0.878	0.8394	0.9498	5.177E4	4.195E3	1.368E4	5.177E4	0.1399	1.4321	1.8642
739								0.878	0.7693	1.0324	2370	2370	2370	4.987E4	5.878E3	4.843E2	4.987E4	0	DETECTED	2370	2370	2370	0.878	0.7693	1.0324	4.987E4	5.878E3	4.843E2	4.987E4	0.1056	1.3429	1.4652
740								0.878	0.7545	1.0324	2381.5	2381.5	2381.5	9.973E4	1.151E4	5.196E2	9.973E4	0	DETECTED	2381.5	2381.5	2381.5	0.878	0.7545	1.0324	9.973E4	1.151E4	5.196E2	9.973E4	0.1177	1.1218	1.4243
741								0.878	0.7759	0.9985	2424.6	2424.6	2424.6	9.994E4	1.122E4	3.813E3	9.994E4	0	DETECTED	2424.6	2424.6	2424.6	0.878	0.7759	0.9985	9.994E4	1.122E4	3.813E3	9.994E4	0.1162	1.2094	1.4443
742								0.878	0.7545	0.9985	2461.5	2461.5	2461.5	1.05E5	1.181E4	2.501E3	1.05E5	0	DETECTED	2461.5	2461.5	2461.5	0.878	0.7545	0.9985	1.05E5	1.181E4	2.501E3	1.05E5	0.1041	1.0689	1.6123
743								0.878	0.7693	1.0555	2640	2640	2640	9.974E4	1.181E4	5.379E2	9.974E4	0	DETECTED	2640	2640	2640	0.878	0.7693	1.0555	9.974E4	1.181E4	5.379E2	9.974E4	0.1056	1.3471	1.4745
744								0.878	0.7759	1.0555	2697.1	2697.1	2697.1	9.925E4	1.185E4	7.115E2	9.925E4	0	DETECTED	2697.1	2697.1	2697.1	0.878	0.7759	1.0555	9.925E4	1.185E4	7.115E2	9.925E4	0.106	1.3136	1.4832
745								0.878	0.7949	1.062	2712.7	2712.7	2712.7	2.425E4	2.887E3	7.941E2	2.425E4	0	DETECTED	2712.7	2712.7	2712.7	0.878	0.7949	1.062	2.425E4	2.887E3	7.941E2	2.425E4	0.1297	1.6598	1.4311
746								0.878	0.7949	0.992	2763	2763	2763	2.648E4	3.15E3	4.435E3	2.648E4	0	DETECTED	2763	2763	2763	0.878	0.7949	0.992	2.648E4	3.15E3	4.435E3	2.648E4	0.1073	1.1864	1.3727
747								0.878	0.7693	0.9985	2764.6	2764.6	2764.6	1.001E5	1.225E4	4.381E3	1.001E5	0	DETECTED	2764.6	2764.6	2764.6	0.878	0.7693	0.9985	1.001E5	1.225E4	4.381E3	1.001E5	0.107	1.0213	1.2201
748								0.878	0.8014	1.0555	3000.4	3000.4	3000.4	9.832E4	1.178E4	2.878E3	9.832E4	0	DETECTED	3000.4	3000.4	3000.4	0.878	0.8014	1.0555	9.832E4	1.178E4	2.878E3	9.832E4	0.1058	1.5395	1.7873
749								0.878	0.7759	0.9985	3040.7	3040.7	3040.7	1.055E5	1.132E4	2.052E3	1.055E5	0	DETECTED	3040.7	3040.7	3040.7	0.878	0.7759	0.9985	1.055E5	1.132E4	2.052E3	1.055E5	0.099	1.0776	1.343
750								0.878	0.7545	0.9985	3162.9	3162.9	3162.9	9.871E4	1.12E4	2.616E3	9.871E4	0	DETECTED	3162.9	3162.9	3162.9	0.878	0.7545	0.9985	9.871E4	1.12E4	2.616E3	9.871E4	0.1114	0.9883	1.23
751								0.878	0.8715	0.9433	3306.9	3306.9	3306.9	2.954E3	1.413E2	1.011E3	2.954E3	0	DETECTED	3306.9	3306.9	3306.9	0.878	0.8715	0.9433	2.954E3	1.413E2	1.011E3	2.954E3		5.514	10.0281
752								0.878	0.7545	1.0324	3449.7	3449.7	3449.7	9.975E4	1.147E4	7.056E2	9.975E4	0	DETECTED	3449.7	3449.7	3449.7	0.878	0.7545	1.0324	9.975E4	1.147E4	7.056E2	9.975E4	0.1103	1.0897	1.3743
753								0.878	0.7693	1.0324	3574	3574	3574	9.796E4	1.192E4	2.541E3	9.796E4	0	DETECTED	3574	3574	3574	0.878	0.7693	1.0324	9.796E4	1.192E4	2.541E3	9.796E4	0.1058	0.9202	1.6125
754								0.878	0.7759	0.992	3688.7	3688.7	3688.7	9.273E4	1.181E4	1.05E4	9.273E4	0	DETECTED	3688.7	3688.7	3688.7	0.878	0.7759	0.992	9.273E4	1.181E4	1.05E4	9.273E4	0.1184	1.0585	1.117
755								0.878	0.7693	1.0258	3766.6	3766.6	3766.6	9.921E4	1.146E4	1.942E3	9.921E4	0	DETECTED	3766.6	3766.6	3766.6	0.878	0.7693	1.0258	9.921E4	1.146E4	1.942E3	9.921E4	0.1114	1.0615	1.2117
756								0.878	0.7693	0.9985	3769	3769	3769	9.945E4	1.129E4	3.245E3	9.945E4	0	DETECTED	3769	3769	3769	0.878	0.7693	0.9985	9.945E4	1.129E4	3.245E3	9.945E4	0.1077	1.026	1.374
757								0.878	0.7693	0.992	3839.7	3839.7	3839.7	1.029E5	1.136E4	1.804E3	1.029E5	0	DETECTED	3839.7	3839.7	3839.7	0.878	0.7693	0.992	1.029E5	1.136E4	1.804E3	1.029E5	0.1067	1.096	1.4468
758								0.878	0.8014	1.0324	3909.7	3909.7	3909.7	9.789E4	1.173E4	3.657E3	9.789E4	0	DETECTED	3909.7	3909.7	3909.7	0.878	0.8014	1.0324	9.789E4	1.173E4	3.657E3	9.789E4	0.1065	1.4203	1.5601
759								0.878	0.7545	1.0324	4018.6	4018.6	4018.6	9.975E4	1.147E4	7.056E2	9.975E4	0	DETECTED	4018.6	4018.6	4018.6	0.878	0.7545	1.0324	9.975E4	1.147E4	7.056E2	9.975E4	0.1103	1.0897	1.3743
760								0.878	0.7693	1.0258	4051.4	4051.4	4051.4	9.759E4	1.135E4	1.482E3	9.759E4	0	DETECTED	4051.4	4051.4	4051.4	0.878	0.7693	1.0258	9.759E4	1.135E4	1.482E3	9.759E4	0.1128	1.0576	1.3805
761								0.878	0.7759	1.0258	4067.7	4067.7	4067.7	9.978E4	1.139E4	1.963E3	9.978E4	0	DETECTED	4067.7	4067.7	4067.7	0.878	0.7759	1.0258	9.978E4	1.139E4	1.963E3	9.978E4	0.1089	1.0892	1.3734
762								0.878	0.7949	1.0324	4107.1	4107.1	4107.1	1.015E5	1.199E4	2.115E3	1.015E5	0	DETECTED	4107.1	4107.1	4107.1	0.878	0.7949	1.0324	1.015E5	1.199E4	2.115E3	1.015E5	0.1071	1.4759	1.7082
763								0.878	0.7545	1.062	4131.8	4131.8	4131.8	1.079E5	1.253E4	1.386E3	1.079E5	0	DETECTED	4131.8	4131.8	4131.8	0.878	0.7545	1.062	1.079E5	1.253E4	1.386E3	1.079E5	0.1013	1.1334	1.7816
764								0.878	0.8525	0.9011	4182.5	4182.5	4182.5	6.814E3	2.409E2	2.431E3	6.814E3	0	DETECTED	4182.5	4182.5	4182.5	0.878	0.8525	0.9011	6.814E3	2.409E2	2.431E3	6.814E3	0.0606	0.954	0.9079
765								0.878	0.7397	0.9985	4237.4	4237.4	4237.4	1.056E5	1.21E4	1.615E3	1.056E5	0	DETECTED	4237.4	4237.4	4237.4	0.878	0.7397	0.9985	1.056E5	1.21E4	1.615E3	1.056E5	0.1018	1.2619	1.1436
766								0.9011	0.7759	1.0324	1581.5	1581.5	1581.5	9.974E4	1.258E4	7.973E2	9.974E4	0	DETECTED	1581.5	1581.5	1581.5	0.9011	0.7759	1.0324	9.974E4	1.258E4	7.973E2	9.974E4	0.1351	1.1466	1.704
767								0.9011	0.8204	1.0258	1671.3	1671.3	1671.3	1.07E5	1.254E4	7.24E3	1.07E5	0	DETECTED	1671.3	1671.3	1671.3	0.9011	0.8204	1.0258	1.07E5	1.254E4	7.24E3	1.07E5	0.1289	1.2726	1.5696
768								0.9011	0.7759	1.1956	1685.6	1685.6	1685.6	9.712E4	1.542E4	3.301E3	9.712E4	0	DETECTED	1685.6	1685.6	1685.6	0.9011	0.7759	1.1956	9.712E4	1.542E4	3.301E3	9.712E4	0.1415	1.9166	3.1424
769								0.9011	0.8204	1.0555	1756.9	1756.9	1756.9	1.022E5	1.303E4	1.929E3	1.022E5	0	DETECTED	1756.9	1756.9	1756.9	0.9011	0.8204	1.0555	1.022E5	1.303E4	1.929E3	1.022E5	0.1376	1.2691	1.4332
770								0.9011	0.8204	0.9985	1770.7	1770.7	1770.7	3.399E4	3.231E3	2.183E3	3.399E4	0	DETECTED	1770.7	1770.7	1770.7	0.9011	0.8204	0.9985	3.399E4	3.231E3	2.183E3	3.399E4	0.094	1.0709	1.086
771								0.9011	0.7545	1.0324	1885.8	1885.8	1885.8	9.797E4	1.212E4	1.079E3	9.797E4	0	DETECTED	1885.8	1885.8	1885.8	0.9011	0.7545	1.0324	9.797E4	1.212E4	1.079E3	9.797E4	0.122	1.1428	1.1843
772								0.9011	0.7545	1.0324	1940.1	1940.1	1940.1	9.838E4	1.186E4	2.101E3	9.838E4	0	DETECTED	1940.1	1940.1	1940.1	0.9011	0.7545	1.0324	9.838E4	1.186E4	2.101E3	9.838E4	0.1033	1.2331	1.2064
773								0.9011	0.7759	1.0258	2029	2029	2029	9.542E4	1.185E4	6.913E3	9.542E4	0	DETECTED	2029	2029	2029	0.9011	0.7759	1.0258	9.542E4	1.185E4	6.913E3	9.542E4	0.1065	0.9978	0.9268
774								0.9011	0.7949	1.0258	2047.9	2047.9	2047.9	9.906E4	1.144E4	3.565E3	9.906E4	0	DETECTED	2047.9	2047.9	2047.9	0.9011	0.7949	1.0258	9.906E4	1.144E4	3.565E3	9.906E4	0.1228	0.9975	1.1965
775								0.9011	0.7949	1.0258	2067.4	2067.4	2067.4	1.115E5	1.219E4	2.125E3	1.115E5	0	DETECTED	2067.4	2067.4	2067.4	0.9011	0.7949	1.0258	1.115E5	1.219E4	2.125E3	1.115E5	0.1037	1.1476	1.3577
776								0.9011	0.8525	1.062	2082.1	2082.1	2082.1	3.9E4	3.876E3	4.727E3	3.9E4	0	DETECTED	2082.1	2082.1	2082.1	0.9011	0.8525	1.062	3.9E4	3.876E3	4.727E3	3.9E4	0.1115	2.1527	1.9223
777								0.9011	0.7759	1.0324	2130.1	2130.1	2130.1	1.995E4	2.418E3	4.379E2	1.995E4	0	DETECTED	2130.1	2130.1	2130.1	0.9011	0.7759	1.0324	1.995E4	2.418E3	4.379E2	1.995E4	0.1057	1.1027	0.9983
778								0.9011	0.7693	1.062	2143.6	2143.6	2143.6	9.979E4	1.263E4	2.636E3	9.979E4	0	DETECTED	2143.6	2143.6	2143.6	0.9011	0.7693	1.062	9.979E4	1.263E4	2.636E3	9.979E4	0.1362	1.2236	1.4899
779								0.9011	0.7949	1.0324	2156.4	2156.4	2156.4	9.992E4	1.217E4	6.979E2	9.992E4	0	DETECTED	2156.4	2156.4	2156.4	0.9011	0.7949	1.0324	9.992E4	1.217E4	6.979E2	9.992E4	0.1357	1.1752	1.4768
780								0.9011	0.7545	1.0324	2194.9	2194.9	2194.9	9.867E4	1.191E4	2.943E3	9.867E4	0	DETECTED	2194.9	2194.9	2194.9	0.9011	0.7545	1.0324	9.867E4	1.191E4	2.943E3	9.867E4	0.1042	1.1315	1.123
781								0.9011	0.7759	1.0958	2209.7	2209.7	2209.7	9.689E4	1.235E4	1.243E3	9.689E4	0	DETECTED	2209.7	2209.7	2209.7	0.9011	0.7759	1.0958	9.689E4	1.235E4	1.243E3	9.689E4	0.1389	1.1015	1.2273
782								0.9011	0.7949	1.0258	2242.6	2242.6	2242.6	1.032E5	1.239E4	1.782E3	1.032E5	0	DETECTED	2242.6	2242.6	2242.6	0.9011	0.7949	1.0258	1.032E5	1.239E4	1.782E3	1.032E5	0.1079	0.9633	0.8926
783								0.9011	0.8204	1.0324	2294.2	2294.2	2294.2	1.055E5	1.216E4	7.31E3	1.055E5	0	DETECTED	2294.2	2294.2	2294.2	0.9011	0.8204	1.0324	1.055E5	1.216E4	7.31E3	1.055E5	0.1116	1.3129	1.738
784								0.9011	0.7949	1.0324	2404.8	2404.8	2404.8	1.995E4	2.449E3	4.795E2	1.995E4	0	DETECTED	2404.8	2404.8	2404.8	0.9011	0.7949	1.0324	1.995E4	2.449E3	4.795E2	1.995E4	0.132	1.1627	1.4091
785								0.9011	0.7545	1.0555	2460.6	2460.6	2460.6	9.835E4	1.234E4	2.878E3	9.835E4	0	DETECTED	2460.6	2460.6	2460.6	0.9011	0.7545	1.0555	9.835E4	1.234E4	2.878E3	9.835E4	0.1201	1.2259	1.364
786								0.9011	0.7949	1.0258	2603.3	2603.3	2603.3	9.446E4	1.151E4	9.37E3	9.446E4	0	DETECTED	2603.3	2603.3	2603.3	0.9011	0.7949	1.0258	9.446E4	1.151E4	9.37E3	9.446E4	0.1195	1.0869	0.9184
787								0.9011	0.7693	1.0555	2635.9	2635.9	2635.9	9.974E4	1.21E4	5.381E2	9.974E4	0	DETECTED	2635.9	2635.9	2635.9	0.9011	0.7693	1.0555	9.974E4	1.21E4	5.381E2	9.974E4	0.1056	1.116	1.0179
788								0.9011	0.8394	1.0324	2711.4	2711.4	2711.4	2.587E4	2.975E3	2.513E3	2.587E4	0	DETECTED	2711.4	2711.4	2711.4	0.9011	0.8394	1.0324	2.587E4	2.975E3	2.513E3	2.587E4	0.1369	1.5632	1.6178
789								0.9011	0.7693	1.0324	2767.6	2767.6	2767.6	1.021E5	1.252E4	2.453E3	1.021E5	0	DETECTED	2767.6	2767.6	2767.6	0.9011	0.7693	1.0324	1.021E5	1.252E4	2.453E3	1.021E5	0.1278	1.0596	1.4606
790								0.9011	0.8014	0.992	2792.9	2792.9	2792.9	4.315E4	5.168E3	2.039E3	4.315E4	0	DETECTED	2792.9	2792.9	2792.9	0.9011	0.8014	0.992	4.315E4	5.168E3	2.039E3	4.315E4	0.1184	0.9556	0.9113
791								0.9011	0.8715	0.9498	2793	2793	2793	6.504E3	3.572E2	1.954E3	6.504E3	0	DETECTED	2793	2793	2793	0.9011	0.8715	0.9498	6.504E3	3.572E2	1.954E3	6.504E3	0.2022	1.3203	1.6406
792								0.9011	0.7949	1.0324	2804	2804	2804	9.819E4	1.25E4	3.767E3	9.819E4	0	DETECTED	2804	2804	2804	0.9011	0.7949	1.0324	9.819E4	1.25E4	3.767E3	9.819E4	0.1301	1.1176	1.1767
793								0.9011	0.8204	1.0258	2867.2	2867.2	2867.2	9.904E4	1.218E4	3.258E3	9.904E4	0	DETECTED	2867.2	2867.2	2867.2	0.9011	0.8204	1.0258	9.904E4	1.218E4	3.258E3	9.904E4	0.1322	1.2726	1.6295
794								0.9011	0.8459	0.9985	2889	2889	2889	9.556E4	1.035E4	1.714E4	9.556E4	0	DETECTED	2889	2889	2889	0.9011	0.8459	0.9985	9.556E4	1.035E4	1.714E4	9.556E4	0.1361	1.3822	1.7645
795								0.9011	0.7397	1.0324	2999.6	2999.6	2999.6	9.956E4	1.213E4	1.664E3	9.956E4	0	DETECTED	2999.6	2999.6	2999.6	0.9011	0.7397	1.0324	9.956E4	1.213E4	1.664E3	9.956E4	0.1056	0.8223	1.0113
796								0.9011	0.7759	1.062	3029.5	3029.5	3029.5	9.868E4	1.203E4	1.428E3	9.868E4	0	DETECTED	3029.5	3029.5	3029.5	0.9011	0.7759	1.062	9.868E4	1.203E4	1.428E3	9.868E4	0.1061	1.2296	0.9703
797								0.9011	0.8014	0.992	3154.8	3154.8	3154.8	1.039E5	1.25E4	1.113E4	1.039E5	0	DETECTED	3154.8	3154.8	3154.8	0.9011	0.8014	0.992	1.039E5	1.25E4	1.113E4	1.039E5	0.1296	0.9556	1.0212
798								0.9011	0.7949	1.0324	3231.1	3231.1	3231.1	9.937E4	1.234E4	3.928E3	9.937E4	0	DETECTED	3231.1	3231.1	3231.1	0.9011	0.7949	1.0324	9.937E4	1.234E4	3.928E3	9.937E4	0.1351	1.1385	1.5225
799								0.9011	0.7693	1.0555	3471.2	3471.2	3471.2	9.975E4	1.208E4	7.056E2	9.975E4	0	DETECTED	3471.2	3471.2	3471.2	0.9011	0.7693	1.0555	9.975E4	1.208E4	7.056E2	9.975E4	0.1059	1.0878	0.9676
800								0.9011	0.7759	1.0894	3500.8	3500.8	3500.8	1.007E5	1.202E4	3.19E2	1.007E5	0	DETECTED	3500.8	3500.8	3500.8	0.9011	0.7759	1.0894	1.007E5	1.202E4	3.19E2	1.007E5	0.1043	1.1147	0.9868
801								0.9011	0.8204	1.062	3589	3589	3589	9.927E4	1.245E4	4.326E3	9.927E4	0	DETECTED	3589	3589	3589	0.9011	0.8204	1.062	9.927E4	1.245E4	4.326E3	9.927E4	0.1399	1.3111	1.5026
802								0.9011	0.8715	0.9498	3616.9	3616.9	3616.9	9.534E3	4.939E2	7.791E2	9.534E3	0	DETECTED	3616.9	3616.9	3616.9	0.9011	0.8715	0.9498	9.534E3	4.939E2	7.791E2	9.534E3	0.0738	1.3203	1.6406
803								0.9011	0.7693	1.0555	3744.5	3744.5	3744.5	9.975E4	1.208E4	7.056E2	9.975E4	0	DETECTED	3744.5	3744.5	3744.5	0.9011	0.7693	1.0555	9.975E4	1.208E4	7.056E2	9.975E4	0.1059	1.0878	0.9676
804								0.9011	0.7759	1.0324	4073.8	4073.8	4073.8	1.005E5	1.198E4	1.685E3	1.005E5	0	DETECTED	4073.8	4073.8	4073.8	0.9011	0.7759	1.0324	1.005E5	1.198E4	1.685E3	1.005E5	0.1046	1.0736	0.9755
805								0.9011	0.7949	1.0258	4082.4	4082.4	4082.4	1.045E5	1.193E4	4.587E3	1.045E5	0	DETECTED	4082.4	4082.4	4082.4	0.9011	0.7949	1.0258	1.045E5	1.193E4	4.587E3	1.045E5	0.1028	1.0869	0.9667
806								0.9076	0.7949	1.0555	1581.9	1581.9	1581.9	9.974E4	1.309E4	7.973E2	9.974E4	0	DETECTED	1581.9	1581.9	1581.9	0.9076	0.7949	1.0555	9.974E4	1.309E4	7.973E2	9.974E4	0.1227	1.331	1.8623
807								0.9076	0.8014	1.0555	1626.2	1626.2	1626.2	9.937E4	1.306E4	1.512E3	9.937E4	0	DETECTED	1626.2	1626.2	1626.2	0.9076	0.8014	1.0555	9.937E4	1.306E4	1.512E3	9.937E4	0.1224	1.3697	1.9499
808								0.9076	0.7759	1.0258	1666.3	1666.3	1666.3	9.869E4	1.235E4	1.836E3	9.869E4	0	DETECTED	1666.3	1666.3	1666.3	0.9076	0.7759	1.0258	9.869E4	1.235E4	1.836E3	9.869E4	0.1322	1.0694	1.3405
809								0.9076	0.8204	1.0324	1677.1	1677.1	1677.1	1.018E5	1.26E4	8.341E3	1.018E5	0	DETECTED	1677.1	1677.1	1677.1	0.9076	0.8204	1.0324	1.018E5	1.26E4	8.341E3	1.018E5	0.1323	1.2148	1.494
810								0.9076	0.7759	1.062	1853.5	1853.5	1853.5	9.973E4	1.268E4	4.854E2	9.973E4	0	DETECTED	1853.5	1853.5	1853.5	0.9076	0.7759	1.062	9.973E4	1.268E4	4.854E2	9.973E4	0.1398	1.2113	1.4656
811								0.9076	0.8014	1.062	1875.1	1875.1	1875.1	9.846E4	1.276E4	8.606E2	9.846E4	0	DETECTED	1875.1	1875.1	1875.1	0.9076	0.8014	1.062	9.846E4	1.276E4	8.606E2	9.846E4	0.1291	1.2534	1.4854
812								0.9076	0.7949	1.0324	1909.2	1909.2	1909.2	2.366E4	2.937E3	1.067E3	2.366E4	0	DETECTED	1909.2	1909.2	1909.2	0.9076	0.7949	1.0324	2.366E4	2.937E3	1.067E3	2.366E4	0.1066	0.9144	2.7671
813								0.9076	0.7949	1.0555	1945.9	1945.9	1945.9	9.722E4	1.246E4	1.936E3	9.722E4	0	DETECTED	1945.9	1945.9	1945.9	0.9076	0.7949	1.0555	9.722E4	1.246E4	1.936E3	9.722E4	0.1296	1.0497	1.4017
814								0.9076	0.8459	0.9433	2004.9	2004.9	2004.9	1.068E4	6.484E2	2.731E3	1.068E4	0	DETECTED	2004.9	2004.9	2004.9	0.9076	0.8459	0.9433	1.068E4	6.484E2	2.731E3	1.068E4	0.0123	0.789	0.5779
815								0.9076	0.7949	1.062	2013.1	2013.1	2013.1	1.045E5	1.337E4	4.253E3	1.045E5	0	DETECTED	2013.1	2013.1	2013.1	0.9076	0.7949	1.062	1.045E5	1.337E4	4.253E3	1.045E5	0.1234	1.2843	1.8247
816								0.9076	0.8204	1.0555	2082.4	2082.4	2082.4	1.036E5	1.206E4	6.385E3	1.036E5	0	DETECTED	2082.4	2082.4	2082.4	0.9076	0.8204	1.0555	1.036E5	1.206E4	6.385E3	1.036E5	0.106	1.3476	2.081
817								0.9076	0.7693	1.0894	2083.8	2083.8	2083.8	1.112E5	1.519E4	4.435E3	1.112E5	0	DETECTED	2083.8	2083.8	2083.8	0.9076	0.7693	1.0894	1.112E5	1.519E4	4.435E3	1.112E5	0.1215	1.281	1.6047
818								0.9076	0.7949	1.0894	2119.4	2119.4	2119.4	9.974E4	1.288E4	8.475E2	9.974E4	0	DETECTED	2119.4	2119.4	2119.4	0.9076	0.7949	1.0894	9.974E4	1.288E4	8.475E2	9.974E4	0.1221	1.3077	1.7862
819								0.9076	0.8014	1.0555	2140.4	2140.4	2140.4	9.777E4	1.245E4	3.593E3	9.777E4	0	DETECTED	2140.4	2140.4	2140.4	0.9076	0.8014	1.0555	9.777E4	1.245E4	3.593E3	9.777E4	0.1419	1.1914	1.4014
820								0.9076	0.7693	1.0324	2229.6	2229.6	2229.6	1.044E5	1.296E4	7.875E2	1.044E5	0	DETECTED	2229.6	2229.6	2229.6	0.9076	0.7693	1.0324	1.044E5	1.296E4	7.875E2	1.044E5	0.1193	1.076	2.0734
821								0.9076	0.7397	0.9985	2336.1	2336.1	2336.1	1.125E5	1.312E4	6.179E3	1.125E5	0	DETECTED	2336.1	2336.1	2336.1	0.9076	0.7397	0.9985	1.125E5	1.312E4	6.179E3	1.125E5	0.1208	0.8093	0.5911
822								0.9076	0.7759	1.062	2409.6	2409.6	2409.6	9.973E4	1.262E4	5.196E2	9.973E4	0	DETECTED	2409.6	2409.6	2409.6	0.9076	0.7759	1.062	9.973E4	1.262E4	5.196E2	9.973E4	0.139	1.1169	1.4887
823								0.9076	0.7693	1.062	2462.8	2462.8	2462.8	1.014E5	1.315E4	3.204E3	1.014E5	0	DETECTED	2462.8	2462.8	2462.8	0.9076	0.7693	1.062	1.014E5	1.315E4	3.204E3	1.014E5	0.1252	1.1256	1.4774
824								0.9076	0.7949	1.0894	2639.3	2639.3	2639.3	9.974E4	1.282E4	5.381E2	9.974E4	0	DETECTED	2639.3	2639.3	2639.3	0.9076	0.7949	1.0894	9.974E4	1.282E4	5.381E2	9.974E4	0.1218	1.2927	1.7741
825								0.9076	0.7949	1.0894	2657.8	2657.8	2657.8	9.974E4	1.282E4	5.378E2	9.974E4	0	DETECTED	2657.8	2657.8	2657.8	0.9076	0.7949	1.0894	9.974E4	1.282E4	5.378E2	9.974E4	0.1218	1.2927	1.7741
826								0.9076	0.7759	1.0324	2766.5	2766.5	2766.5	1.005E5	1.238E4	5.794E3	1.005E5	0	DETECTED	2766.5	2766.5	2766.5	0.9076	0.7759	1.0324	1.005E5	1.238E4	5.794E3	1.005E5	0.1293	2.0031	0.7896
827								0.9076	0.7759	1.062	3210	3210	3210	9.975E4	1.262E4	7.056E2	9.975E4	0	DETECTED	3210	3210	3210	0.9076	0.7759	1.062	9.975E4	1.262E4	7.056E2	9.975E4	0.1366	1.0862	1.3563
828								0.9076	0.7693	1.0258	3319.3	3319.3	3319.3	1E5	1.23E4	2.287E3	1E5	0	DETECTED	3319.3	3319.3	3319.3	0.9076	0.7693	1.0258	1E5	1.23E4	2.287E3	1E5	0.137	0.9938	1.0825
829								0.9076	0.8394	1.0324	3401.7	3401.7	3401.7	1.074E5	1.356E4	1.225E4	1.074E5	0	DETECTED	3401.7	3401.7	3401.7	0.9076	0.8394	1.0324	1.074E5	1.356E4	1.225E4	1.074E5	0.1235	1.4139	1.8803
830								0.9076	0.8014	1.0258	3421.6	3421.6	3421.6	1.059E5	1.271E4	4.43E3	1.059E5	0	DETECTED	3421.6	3421.6	3421.6	0.9076	0.8014	1.0258	1.059E5	1.271E4	4.43E3	1.059E5	0.1183	1.0562	0.9918
831								0.9076	0.8204	0.9985	3435	3435	3435	1.058E5	1.214E4	1.661E4	1.058E5	0	DETECTED	3435	3435	3435	0.9076	0.8204	0.9985	1.058E5	1.214E4	1.661E4	1.058E5	0.1274	1.0209	1.0418
832								0.9076	0.7759	1.062	3475.3	3475.3	3475.3	9.975E4	1.262E4	7.056E2	9.975E4	0	DETECTED	3475.3	3475.3	3475.3	0.9076	0.7759	1.062	9.975E4	1.262E4	7.056E2	9.975E4	0.1366	1.0862	1.3563
833								0.9076	0.7949	1.0555	3543.5	3543.5	3543.5	9.16E4	1.265E4	2.128E3	9.16E4	0	DETECTED	3543.5	3543.5	3543.5	0.9076	0.7949	1.0555	9.16E4	1.265E4	2.128E3	9.16E4	0.1263	0.9807	1.8624
834								0.9076	0.7949	1.0555	3568.2	3568.2	3568.2	1.048E5	1.359E4	3.092E3	1.048E5	0	DETECTED	3568.2	3568.2	3568.2	0.9076	0.7949	1.0555	1.048E5	1.359E4	3.092E3	1.048E5	0.1234	1.1553	1.8929
835								0.9076	0.7759	1.062	3721.5	3721.5	3721.5	9.975E4	1.262E4	7.056E2	9.975E4	0	DETECTED	3721.5	3721.5	3721.5	0.9076	0.7759	1.062	9.975E4	1.262E4	7.056E2	9.975E4	0.1366	1.0862	1.3563
836								0.9076	0.7759	1.0324	3803.3	3803.3	3803.3	1.004E5	1.26E4	2.849E3	1.004E5	0	DETECTED	3803.3	3803.3	3803.3	0.9076	0.7759	1.0324	1.004E5	1.26E4	2.849E3	1.004E5	0.1342	1.1179	1.35
837								0.9076	0.8204	1.0555	3911.8	3911.8	3911.8	1.001E5	1.33E4	2.194E3	1.001E5	0	DETECTED	3911.8	3911.8	3911.8	0.9076	0.8204	1.0555	1.001E5	1.33E4	2.194E3	1.001E5	0.1261	1.3476	1.7324
838								0.9433	0.8394	1.0555	1662	1662	1662	1.027E5	1.313E4	3.931E3	1.027E5	0	DETECTED	1662	1662	1662	0.9433	0.8394	1.0555	1.027E5	1.313E4	3.931E3	1.027E5	0.1266	1.04	1.15
839								0.9433	0.8394	1.0894	1928.6	1928.6	1928.6	9.928E4	1.315E4	1.917E3	9.928E4	0	DETECTED	1928.6	1928.6	1928.6	0.9433	0.8394	1.0894	9.928E4	1.315E4	1.917E3	9.928E4	0.1262	1.0675	1.1014
840								0.9433	0.8394	1.0555	1935.1	1935.1	1935.1	5.13E4	6.536E3	6.11E3	5.13E4	0	DETECTED	1935.1	1935.1	1935.1	0.9433	0.8394	1.0555	5.13E4	6.536E3	6.11E3	5.13E4	0.1217	1.04	0.9616
841								0.9433	0.8394	1.0555	1951	1951	1951	3.09E4	3.643E3	4.471E3	3.09E4	0	DETECTED	1951	1951	1951	0.9433	0.8394	1.0555	3.09E4	3.643E3	4.471E3	3.09E4	0.1047	1.04	1.08
842								0.9433	0.8014	1.0324	2069.3	2069.3	2069.3	8.622E4	1.159E4	4.996E3	8.622E4	0	DETECTED	2069.3	2069.3	2069.3	0.9433	0.8014	1.0324	8.622E4	1.159E4	4.996E3	8.622E4	0.1429	0.8137	0.645
843								0.9433	0.8014	1.062	2105.3	2105.3	2105.3	4.987E4	6.473E3	1.095E3	4.987E4	0	DETECTED	2105.3	2105.3	2105.3	0.9433	0.8014	1.062	4.987E4	6.473E3	1.095E3	4.987E4	0.1237	0.9747	0.8733
844								0.9433	0.8014	1.0894	2158.4	2158.4	2158.4	5.011E4	6.526E3	2.939E3	5.011E4	0	DETECTED	2158.4	2158.4	2158.4	0.9433	0.8014	1.0894	5.011E4	6.526E3	2.939E3	5.011E4	0.1227	1.0843	0.7004
845								0.9433	0.7949	1.062	2191.5	2191.5	2191.5	1.037E5	1.321E4	1.158E3	1.037E5	0	DETECTED	2191.5	2191.5	2191.5	0.9433	0.7949	1.062	1.037E5	1.321E4	1.158E3	1.037E5	0.1208	0.7127	0.7407
846								0.9433	0.8204	1.0894	2251	2251	2251	1.032E5	1.284E4	4.012E3	1.032E5	0	DETECTED	2251	2251	2251	0.9433	0.8204	1.0894	1.032E5	1.284E4	4.012E3	1.032E5	0.1201	1.0401	0.8976
847								0.9433	0.8715	1.0555	2326.8	2326.8	2326.8	3.439E4	3.475E3	2.335E3	3.439E4	0	DETECTED	2326.8	2326.8	2326.8	0.9433	0.8715	1.0555	3.439E4	3.475E3	2.335E3	3.439E4	0.0931	1.2807	1.1589
848								0.9433	0.8204	1.0555	2424.9	2424.9	2424.9	9.839E4	1.289E4	4.193E3	9.839E4	0	DETECTED	2424.9	2424.9	2424.9	0.9433	0.8204	1.0555	9.839E4	1.289E4	4.193E3	9.839E4	0.123	0.9565	0.8699
849								0.9433	0.7693	1.062	2453.4	2453.4	2453.4	1.003E5	1.302E4	8.425E2	1.003E5	0	DETECTED	2453.4	2453.4	2453.4	0.9433	0.7693	1.062	1.003E5	1.302E4	8.425E2	1.003E5	0.123	0.912	0.8862
850								0.9433	0.8525	1.0258	2491.9	2491.9	2491.9	2.534E4	2.895E3	2.558E3	2.534E4	0	DETECTED	2491.9	2491.9	2491.9	0.9433	0.8525	1.0258	2.534E4	2.895E3	2.558E3	2.534E4	0.1263	0.9541	0.9083
851								0.9433	0.8394	1.0258	2616.8	2616.8	2616.8	5.742E4	6.901E3	6.494E3	5.742E4	0	DETECTED	2616.8	2616.8	2616.8	0.9433	0.8394	1.0258	5.742E4	6.901E3	6.494E3	5.742E4	0.1402	0.8972	0.7944
852								0.9433	0.8014	1.1214	2690.1	2690.1	2690.1	9.969E4	1.316E4	3.803E2	9.969E4	0	DETECTED	2690.1	2690.1	2690.1	0.9433	0.8014	1.1214	9.969E4	1.316E4	3.803E2	9.969E4	0.1288	1.3572	1.0658
853								0.9433	0.7693	1.062	2742.3	2742.3	2742.3	9.943E4	1.31E4	2.454E3	9.943E4	0	DETECTED	2742.3	2742.3	2742.3	0.9433	0.7693	1.062	9.943E4	1.31E4	2.454E3	9.943E4	0.1257	0.9444	1.1551
854								0.9433	0.8204	1.0555	2842.7	2842.7	2842.7	9.919E4	1.257E4	6.309E3	9.919E4	0	DETECTED	2842.7	2842.7	2842.7	0.9433	0.8204	1.0555	9.919E4	1.257E4	6.309E3	9.919E4	0.1209	0.9565	1.0467
855								0.9433	0.8715	1.0258	2891.9	2891.9	2891.9	4.142E4	5.209E3	1.822E4	4.142E4	0	DETECTED	2891.9	2891.9	2891.9	0.9433	0.8715	1.0258	4.142E4	5.209E3	1.822E4	4.142E4	0.2561	1.0742	1.1484
856								0.9433	0.8525	1.0894	2896.2	2896.2	2896.2	9.559E4	1.278E4	4.606E3	9.559E4	0	DETECTED	2896.2	2896.2	2896.2	0.9433	0.8525	1.0894	9.559E4	1.278E4	4.606E3	9.559E4	0.1675	1.1526	1.2772
857								0.9433	0.7949	1.0894	2933.3	2933.3	2933.3	9.975E4	1.303E4	7.056E2	9.975E4	0	DETECTED	2933.3	2933.3	2933.3	0.9433	0.7949	1.0894	9.975E4	1.303E4	7.056E2	9.975E4	0.1232	0.9568	0.8577
858								0.9433	0.7949	1.0894	2947.8	2947.8	2947.8	9.975E4	1.303E4	7.056E2	9.975E4	0	DETECTED	2947.8	2947.8	2947.8	0.9433	0.7949	1.0894	9.975E4	1.303E4	7.056E2	9.975E4	0.1232	0.9568	0.8577
859								0.9433	0.8394	1.0958	3161	3161	3161	9.602E4	1.292E4	6.174E3	9.602E4	0	DETECTED	3161	3161	3161	0.9433	0.8394	1.0958	9.602E4	1.292E4	6.174E3	9.602E4	0.1487	1.234	1.1293
860								0.9433	0.8459	1.0894	3438.1	3438.1	3438.1	1.076E5	1.338E4	1.177E4	1.076E5	0	DETECTED	3438.1	3438.1	3438.1	0.9433	0.8459	1.0894	1.076E5	1.338E4	1.177E4	1.076E5	0.1213	1.2499	1.2098
861								0.9433	0.7949	1.0894	3478.7	3478.7	3478.7	9.975E4	1.303E4	7.056E2	9.975E4	0	DETECTED	3478.7	3478.7	3478.7	0.9433	0.7949	1.0894	9.975E4	1.303E4	7.056E2	9.975E4	0.1232	0.9568	0.8577
862								0.9433	0.7949	1.0324	3665	3665	3665	1.066E5	1.32E4	4.93E3	1.066E5	0	DETECTED	3665	3665	3665	0.9433	0.7949	1.0324	1.066E5	1.32E4	4.93E3	1.066E5	0.1206	0.8018	0.7688
863								0.9433	0.8204	1.0324	3666.2	3666.2	3666.2	9.845E4	1.298E4	5.342E3	9.845E4	0	DETECTED	3666.2	3666.2	3666.2	0.9433	0.8204	1.0324	9.845E4	1.298E4	5.342E3	9.845E4	0.1315	0.8623	0.8353
864								0.9433	0.8459	1.0324	3692.5	3692.5	3692.5	1.056E5	1.238E4	5.258E2	1.056E5	0	DETECTED	3692.5	3692.5	3692.5	0.9433	0.8459	1.0324	1.056E5	1.238E4	5.258E2	1.056E5	0.1239	0.9572	0.9531
865								0.9433	0.7949	1.0894	3726.3	3726.3	3726.3	9.975E4	1.303E4	7.056E2	9.975E4	0	DETECTED	3726.3	3726.3	3726.3	0.9433	0.7949	1.0894	9.975E4	1.303E4	7.056E2	9.975E4	0.1232	0.9568	0.8577
866								0.9433	0.8394	1.1214	3903.4	3903.4	3903.4	1.002E5	1.37E4	4.597E3	1.002E5	0	DETECTED	3903.4	3903.4	3903.4	0.9433	0.8394	1.1214	1.002E5	1.37E4	4.597E3	1.002E5	0.1448	1.2342	1.2699
867								0.9433	0.8394	1.0894	3931.3	3931.3	3931.3	9.986E4	1.305E4	2.591E3	9.986E4	0	DETECTED	3931.3	3931.3	3931.3	0.9433	0.8394	1.0894	9.986E4	1.305E4	2.591E3	9.986E4	0.1197	1.2314	1.435
868								0.9433	0.7949	1.0894	4013.3	4013.3	4013.3	9.975E4	1.303E4	7.056E2	9.975E4	0	DETECTED	4013.3	4013.3	4013.3	0.9433	0.7949	1.0894	9.975E4	1.303E4	7.056E2	9.975E4	0.1232	0.9568	0.8577
869								0.9433	0.7693	1.1024	4068.8	4068.8	4068.8	9.898E4	1.318E4	6.265E2	9.898E4	0	DETECTED	4068.8	4068.8	4068.8	0.9433	0.7693	1.1024	9.898E4	1.318E4	6.265E2	9.898E4	0.1244	0.9364	0.8427
870								0.9433	0.8204	1.0894	4154.1	4154.1	4154.1	1.032E5	1.347E4	4.798E3	1.032E5	0	DETECTED	4154.1	4154.1	4154.1	0.9433	0.8204	1.0894	1.032E5	1.347E4	4.798E3	1.032E5	0.1232	1.1867	1.1096
871								0.9433	0.8459	1.0555	4156.2	4156.2	4156.2	1.076E5	1.319E4	1.055E4	1.076E5	0	DETECTED	4156.2	4156.2	4156.2	0.9433	0.8459	1.0555	1.076E5	1.319E4	1.055E4	1.076E5	0.1167	1.0762	1.1523
872								0.9498	0.8204	1.0555	1551.4	1551.4	1551.4	9.974E4	1.302E4	7.972E2	9.974E4	0	DETECTED	1551.4	1551.4	1551.4	0.9498	0.8204	1.0555	9.974E4	1.302E4	7.972E2	9.974E4	0.1296	1.0058	1.0526
873								0.9498	0.8204	1.0894	1579.2	1579.2	1579.2	9.974E4	1.343E4	7.973E2	9.974E4	0	DETECTED	1579.2	1579.2	1579.2	0.9498	0.8204	1.0894	9.974E4	1.343E4	7.973E2	9.974E4	0.1277	1.1676	1.1824
874								0.9498	0.8715	1.0555	1631.4	1631.4	1631.4	2.415E4	3.139E3	3.156E3	2.415E4	0	DETECTED	1631.4	1631.4	1631.4	0.9498	0.8715	1.0555	2.415E4	3.139E3	3.156E3	2.415E4	0.1674	1.1743	1.3485
875								0.9498	0.8459	1.062	1689.8	1689.8	1689.8	1.021E5	1.299E4	6.869E3	1.021E5	0	DETECTED	1689.8	1689.8	1689.8	0.9498	0.8459	1.062	1.021E5	1.299E4	6.869E3	1.021E5	0.1221	1.04	1.0977
876								0.9498	0.8204	1.0894	1721.4	1721.4	1721.4	1.039E5	1.387E4	3.732E3	1.039E5	0	DETECTED	1721.4	1721.4	1721.4	0.9498	0.8204	1.0894	1.039E5	1.387E4	3.732E3	1.039E5	0.1276	1.1307	1.2631
877								0.9498	0.8459	1.0894	1742.8	1742.8	1742.8	1.021E5	1.35E4	4.114E3	1.021E5	0	DETECTED	1742.8	1742.8	1742.8	0.9498	0.8459	1.0894	1.021E5	1.35E4	4.114E3	1.021E5	0.1231	1.1752	1.2754
878								0.9498	0.8459	1.0258	1777.6	1777.6	1777.6	3.509E4	4.456E3	4.115E3	3.509E4	0	DETECTED	1777.6	1777.6	1777.6	0.9498	0.8459	1.0258	3.509E4	4.456E3	4.115E3	3.509E4	0.1618	0.8658	0.7316
879								0.9498	0.8459	1.0258	1794.5	1794.5	1794.5	9.194E4	1.147E4	1.917E4	9.194E4	0	DETECTED	1794.5	1794.5	1794.5	0.9498	0.8459	1.0258	9.194E4	1.147E4	1.917E4	9.194E4	0.1257	0.8658	0.7316
880								0.9498	0.8525	1.0555	1813	1813	1813	1.036E5	1.235E4	1.352E4	1.036E5	0	DETECTED	1813	1813	1813	0.9498	0.8525	1.0555	1.036E5	1.235E4	1.352E4	1.036E5	0.1153	1.0427	1.0854
881								0.9498	0.8014	1.0894	1839.3	1839.3	1839.3	9.973E4	1.314E4	4.854E2	9.973E4	0	DETECTED	1839.3	1839.3	1839.3	0.9498	0.8014	1.0894	9.973E4	1.314E4	4.854E2	9.973E4	0.1187	1.0316	1.0731
882								0.9498	0.8394	1.0894	1947.8	1947.8	1947.8	9.786E4	1.293E4	3.326E3	9.786E4	0	DETECTED	1947.8	1947.8	1947.8	0.9498	0.8394	1.0894	9.786E4	1.293E4	3.326E3	9.786E4	0.1325	1.0099	1.044
883								0.9498	0.8459	1.0958	1957	1957	1957	9.976E4	1.329E4	1.886E3	9.976E4	0	DETECTED	1957	1957	1957	0.9498	0.8459	1.0958	9.976E4	1.329E4	1.886E3	9.976E4	0.1275	1.2443	1.4382
884								0.9498	0.8459	1.062	1981.4	1981.4	1981.4	5.309E4	6.67E3	2.402E3	5.309E4	0	DETECTED	1981.4	1981.4	1981.4	0.9498	0.8459	1.062	5.309E4	6.67E3	2.402E3	5.309E4	0.1432	1.04	1.0964
885								0.9498	0.878	1.0894	2059.6	2059.6	2059.6	2.836E4	3.392E3	2.632E3	2.836E4	0	DETECTED	2059.6	2059.6	2059.6	0.9498	0.878	1.0894	2.836E4	3.392E3	2.632E3	2.836E4	0.1292	1.4708	1.9416
886								0.9498	0.8459	1.0958	2063.6	2063.6	2063.6	1.023E5	1.362E4	1.179E3	1.023E5	0	DETECTED	2063.6	2063.6	2063.6	0.9498	0.8459	1.0958	1.023E5	1.362E4	1.179E3	1.023E5	0.1364	1.2084	1.2748
887								0.9498	0.8525	1.0324	2073.3	2073.3	2073.3	1.018E5	1.255E4	1.543E4	1.018E5	0	DETECTED	2073.3	2073.3	2073.3	0.9498	0.8525	1.0324	1.018E5	1.255E4	1.543E4	1.018E5	0.142	0.9238	0.8475
888								0.9498	0.8204	1.0894	2133.4	2133.4	2133.4	1.995E4	2.627E3	4.379E2	1.995E4	0	DETECTED	2133.4	2133.4	2133.4	0.9498	0.8204	1.0894	1.995E4	2.627E3	4.379E2	1.995E4	0.1215	1.01	1.0653
889								0.9498	0.8459	1.1024	2200.2	2200.2	2200.2	1.003E5	1.306E4	3.811E2	1.003E5	0	DETECTED	2200.2	2200.2	2200.2	0.9498	0.8459	1.1024	1.003E5	1.306E4	3.811E2	1.003E5	0.1279	1.1432	1.1271
890								0.9498	0.8394	1.0258	2263.4	2263.4	2263.4	3.109E4	4.319E3	6.389E3	3.109E4	0	DETECTED	2263.4	2263.4	2263.4	0.9498	0.8394	1.0258	3.109E4	4.319E3	6.389E3	3.109E4	0.1484	0.8442	0.6885
891								0.9498	0.8394	1.1024	2266.5	2266.5	2266.5	1.032E5	1.316E4	7.743E2	1.032E5	0	DETECTED	2266.5	2266.5	2266.5	0.9498	0.8394	1.1024	1.032E5	1.316E4	7.743E2	1.032E5	0.1257	1.1796	0.9182
892								0.9498	0.7693	1.0555	2602.9	2602.9	2602.9	9.473E4	1.299E4	6.534E3	9.473E4	0	DETECTED	2602.9	2602.9	2602.9	0.9498	0.7693	1.0555	9.473E4	1.299E4	6.534E3	9.473E4	0.1277	0.8226	0.5107
893								0.9498	0.8394	1.0555	2629.5	2629.5	2629.5	3.147E4	3.935E3	2.911E3	3.147E4	0	DETECTED	2629.5	2629.5	2629.5	0.9498	0.8394	1.0555	3.147E4	3.935E3	2.911E3	3.147E4	0.1216	0.9786	0.745
894								0.9498	0.7759	1.1214	2699.3	2699.3	2699.3	9.995E4	1.34E4	1.061E3	9.995E4	0	DETECTED	2699.3	2699.3	2699.3	0.9498	0.7759	1.1214	9.995E4	1.34E4	1.061E3	9.995E4	0.1251	1.1415	1.1493
895								0.9498	0.8394	1.0555	2734.3	2734.3	2734.3	9.834E4	1.265E4	5.759E3	9.834E4	0	DETECTED	2734.3	2734.3	2734.3	0.9498	0.8394	1.0555	9.834E4	1.265E4	5.759E3	9.834E4	0.1181	0.9786	1.0025
896								0.9498	0.9076	0.9985	2774.7	2774.7	2774.7	5.187E3	3.493E2	1.311E3	5.187E3	0	DETECTED	2774.7	2774.7	2774.7	0.9498	0.9076	0.9985	5.187E3	3.493E2	1.311E3	5.187E3	0.071	1.0772	1.1545
897								0.9498	0.8715	1.0555	2821.9	2821.9	2821.9	2.395E4	2.245E3	1.522E3	2.395E4	0	DETECTED	2821.9	2821.9	2821.9	0.9498	0.8715	1.0555	2.395E4	2.245E3	1.522E3	2.395E4	0.0788	1.5781	2.2098
898								0.9498	0.7759	1.0555	2835.8	2835.8	2835.8	1.039E5	1.323E4	7.796E2	1.039E5	0	DETECTED	2835.8	2835.8	2835.8	0.9498	0.7759	1.0555	1.039E5	1.323E4	7.796E2	1.039E5	0.1211	0.8437	0.5243
899								0.9498	0.9076	1.0258	3151.9	3151.9	3151.9	1.709E4	1.264E3	5.023E3	1.709E4	0	DETECTED	3151.9	3151.9	3151.9	0.9498	0.9076	1.0258	1.709E4	1.264E3	5.023E3	1.709E4	0.1014	1.401	1.8021
900								0.9498	0.8715	1.1024	3167.8	3167.8	3167.8	9.794E4	1.224E4	3.395E3	9.794E4	0	DETECTED	3167.8	3167.8	3167.8	0.9498	0.8715	1.1024	9.794E4	1.224E4	3.395E3	9.794E4	0.1263	1.4466	1.9025
901								0.9498	0.8014	1.0958	3173.6	3173.6	3173.6	9.975E4	1.322E4	7.056E2	9.975E4	0	DETECTED	3173.6	3173.6	3173.6	0.9498	0.8014	1.0958	9.975E4	1.322E4	7.056E2	9.975E4	0.1251	1.0081	1.0293
902								0.9498	0.8014	1.1024	3223.1	3223.1	3223.1	1.01E5	1.338E4	1.48E3	1.01E5	0	DETECTED	3223.1	3223.1	3223.1	0.9498	0.8014	1.1024	1.01E5	1.338E4	1.48E3	1.01E5	0.1288	1.1358	1.1087
903								0.9498	0.8014	1.0958	3458.1	3458.1	3458.1	9.975E4	1.322E4	7.056E2	9.975E4	0	DETECTED	3458.1	3458.1	3458.1	0.9498	0.8014	1.0958	9.975E4	1.322E4	7.056E2	9.975E4	0.1251	1.0081	1.0293
904								0.9498	0.8394	1.062	3543.1	3543.1	3543.1	1.042E5	1.299E4	5.431E3	1.042E5	0	DETECTED	3543.1	3543.1	3543.1	0.9498	0.8394	1.062	1.042E5	1.299E4	5.431E3	1.042E5	0.1234	1.0306	0.9781
905								0.9498	0.8394	1.062	3549.7	3549.7	3549.7	1.019E5	1.328E4	4.37E2	1.019E5	0	DETECTED	3549.7	3549.7	3549.7	0.9498	0.8394	1.062	1.019E5	1.328E4	4.37E2	1.019E5	0.131	1.0337	1.0633
906								0.9498	0.8394	1.062	3624	3624	3624	1.031E5	1.351E4	6.908E3	1.031E5	0	DETECTED	3624	3624	3624	0.9498	0.8394	1.062	1.031E5	1.351E4	6.908E3	1.031E5	0.1256	1.0082	1.073
907								0.9498	0.8525	1.062	3669.4	3669.4	3669.4	1.043E5	1.26E4	6.874E2	1.043E5	0	DETECTED	3669.4	3669.4	3669.4	0.9498	0.8525	1.062	1.043E5	1.26E4	6.874E2	1.043E5	0.1323	1.0582	0.8506
908								0.9498	0.8014	1.0958	3711.8	3711.8	3711.8	9.975E4	1.322E4	7.056E2	9.975E4	0	DETECTED	3711.8	3711.8	3711.8	0.9498	0.8014	1.0958	9.975E4	1.322E4	7.056E2	9.975E4	0.1251	1.0081	1.0293
909								0.9498	0.8394	1.1024	3813.7	3813.7	3813.7	1.029E5	1.303E4	3.412E2	1.029E5	0	DETECTED	3813.7	3813.7	3813.7	0.9498	0.8394	1.1024	1.029E5	1.303E4	3.412E2	1.029E5	0.123	1.1728	1.1075
910								0.9498	0.8459	1.0958	3903.7	3903.7	3903.7	1.081E5	1.313E4	6.647E2	1.081E5	0	DETECTED	3903.7	3903.7	3903.7	0.9498	0.8459	1.0958	1.081E5	1.313E4	6.647E2	1.081E5	0.1158	1.3844	1.1241
911								0.9498	0.8459	1.062	3953.8	3953.8	3953.8	1.012E5	1.23E4	5.737E3	1.012E5	0	DETECTED	3953.8	3953.8	3953.8	0.9498	0.8459	1.062	1.012E5	1.23E4	5.737E3	1.012E5	0.1209	1.04	1.0792
912								0.9498	0.8394	1.1024	4048.8	4048.8	4048.8	9.799E4	1.323E4	4.889E2	9.799E4	0	DETECTED	4048.8	4048.8	4048.8	0.9498	0.8394	1.1024	9.799E4	1.323E4	4.889E2	9.799E4	0.1348	1.1867	1.0929
913								0.9498	0.8394	1.0958	4129.9	4129.9	4129.9	9.77E4	1.279E4	6.062E2	9.77E4	0	DETECTED	4129.9	4129.9	4129.9	0.9498	0.8394	1.0958	9.77E4	1.279E4	6.062E2	9.77E4	0.1327	1.1224	1.0829
914								0.9498	0.8525	1.1493	4166.2	4166.2	4166.2	1.005E5	1.32E4	1.927E3	1.005E5	0	DETECTED	4166.2	4166.2	4166.2	0.9498	0.8525	1.1493	1.005E5	1.32E4	1.927E3	1.005E5	0.1235	1.2833	1.6247
915								0.9813	0.8715	1.0958	1561.3	1561.3	1561.3	4.988E4	6.504E3	1.038E3	4.988E4	0	DETECTED	1561.3	1561.3	1561.3	0.9813	0.8715	1.0958	4.988E4	6.504E3	1.038E3	4.988E4	0.1334	1.0049	0.7443
916								0.9813	0.8394	1.0958	1581.8	1581.8	1581.8	9.974E4	1.307E4	7.973E2	9.974E4	0	DETECTED	1581.8	1581.8	1581.8	0.9813	0.8394	1.0958	9.974E4	1.307E4	7.973E2	9.974E4	0.1344	0.9385	1.1366
917								0.9813	0.878	1.062	1754.6	1754.6	1754.6	1.08E5	1.223E4	1.464E4	1.08E5	0	DETECTED	1754.6	1754.6	1754.6	0.9813	0.878	1.062	1.08E5	1.223E4	1.464E4	1.08E5	0.1195	0.8906	0.7812
918								0.9813	0.8204	1.0958	1843.1	1843.1	1843.1	9.973E4	1.299E4	4.854E2	9.973E4	0	DETECTED	1843.1	1843.1	1843.1	0.9813	0.8204	1.0958	9.973E4	1.299E4	4.854E2	9.973E4	0.1364	0.9455	0.7782
919								0.9813	0.8459	1.0958	1882.8	1882.8	1882.8	5.041E4	6.419E3	6.147E2	5.041E4	0	DETECTED	1882.8	1882.8	1882.8	0.9813	0.8459	1.0958	5.041E4	6.419E3	6.147E2	5.041E4	0.1364	0.9254	0.4935
920								0.9813	0.8525	1.0894	1911.3	1911.3	1911.3	2.002E4	2.635E3	5.594E2	2.002E4	0	DETECTED	1911.3	1911.3	1911.3	0.9813	0.8525	1.0894	2.002E4	2.635E3	5.594E2	2.002E4	0.1327	0.9192	0.7258
921								0.9813	0.8394	1.1024	1984.7	1984.7	1984.7	1.031E5	1.321E4	9.113E2	1.031E5	0	DETECTED	1984.7	1984.7	1984.7	0.9813	0.8394	1.1024	1.031E5	1.321E4	9.113E2	1.031E5	0.1189	0.9309	0.8511
922								0.9813	0.8394	1.0958	1987.3	1987.3	1987.3	9.95E4	1.32E4	1.765E3	9.95E4	0	DETECTED	1987.3	1987.3	1987.3	0.9813	0.8394	1.0958	9.95E4	1.32E4	1.765E3	9.95E4	0.1214	0.915	0.7885
923								0.9813	0.8394	1.0894	2026.5	2026.5	2026.5	9.646E4	1.217E4	5.901E3	9.646E4	0	DETECTED	2026.5	2026.5	2026.5	0.9813	0.8394	1.0894	9.646E4	1.217E4	5.901E3	9.646E4	0.1266	0.8922	0.6157
924								0.9813	0.8715	1.0555	2041	2041	2041	4.197E4	4.539E3	5.611E3	4.197E4	0	DETECTED	2041	2041	2041	0.9813	0.8715	1.0555	4.197E4	4.539E3	5.611E3	4.197E4	0.2316	0.8378	0.6755
925								0.9813	0.8525	1.062	2060.1	2060.1	2060.1	1.049E5	1.233E4	5.35E3	1.049E5	0	DETECTED	2060.1	2060.1	2060.1	0.9813	0.8525	1.062	1.049E5	1.233E4	5.35E3	1.049E5	0.1044	0.854	0.7236
926								0.9813	0.8204	1.1024	2094.6	2094.6	2094.6	9.974E4	1.307E4	8.475E2	9.974E4	0	DETECTED	2094.6	2094.6	2094.6	0.9813	0.8204	1.1024	9.974E4	1.307E4	8.475E2	9.974E4	0.1332	0.9143	0.6435
927								0.9813	0.8394	1.1214	2119	2119	2119	9.974E4	1.293E4	8.475E2	9.974E4	0	DETECTED	2119	2119	2119	0.9813	0.8394	1.1214	9.974E4	1.293E4	8.475E2	9.974E4	0.1359	0.9328	0.9532
928								0.9813	0.8459	1.0958	2157.8	2157.8	2157.8	4.995E4	6.587E3	1.538E3	4.995E4	0	DETECTED	2157.8	2157.8	2157.8	0.9813	0.8459	1.0958	4.995E4	6.587E3	1.538E3	4.995E4	0.1303	0.9871	0.8524
929								0.9813	0.8394	1.1214	2170.8	2170.8	2170.8	2.457E4	3.159E3	8.101E2	2.457E4	0	DETECTED	2170.8	2170.8	2170.8	0.9813	0.8394	1.1214	2.457E4	3.159E3	8.101E2	2.457E4	0.1181	0.9232	0.857
930								0.9813	0.8394	1.0894	2241.3	2241.3	2241.3	9.794E4	1.294E4	4.192E3	9.794E4	0	DETECTED	2241.3	2241.3	2241.3	0.9813	0.8394	1.0894	9.794E4	1.294E4	4.192E3	9.794E4	0.1304	0.9007	0.6264
931								0.9813	0.8525	1.1024	2426.8	2426.8	2426.8	5.212E4	6.532E3	1.375E3	5.212E4	0	DETECTED	2426.8	2426.8	2426.8	0.9813	0.8525	1.1024	5.212E4	6.532E3	1.375E3	5.212E4	0.1287	0.9406	0.9171
932								0.9813	0.8394	1.1214	2444.5	2444.5	2444.5	9.966E4	1.295E4	3.519E2	9.966E4	0	DETECTED	2444.5	2444.5	2444.5	0.9813	0.8394	1.1214	9.966E4	1.295E4	3.519E2	9.966E4	0.1318	0.9007	0.7391
933								0.9813	0.8459	1.062	2500.5	2500.5	2500.5	9.846E4	1.236E4	1.547E3	9.846E4	0	DETECTED	2500.5	2500.5	2500.5	0.9813	0.8459	1.062	9.846E4	1.236E4	1.547E3	9.846E4	0.1267	0.7842	0.6307
934								0.9813	0.8459	1.0958	2547.8	2547.8	2547.8	1.039E5	1.359E4	3.729E3	1.039E5	0	DETECTED	2547.8	2547.8	2547.8	0.9813	0.8459	1.0958	1.039E5	1.359E4	3.729E3	1.039E5	0.1292	0.9322	0.6502
935								0.9813	0.8715	1.1024	2605.7	2605.7	2605.7	9.774E4	1.328E4	1.158E4	9.774E4	0	DETECTED	2605.7	2605.7	2605.7	0.9813	0.8715	1.1024	9.774E4	1.328E4	1.158E4	9.774E4	0.1338	1.0509	0.7592
936								0.9813	0.8394	1.1024	2642.9	2642.9	2642.9	4.987E4	6.495E3	4.504E2	4.987E4	0	DETECTED	2642.9	2642.9	2642.9	0.9813	0.8394	1.1024	4.987E4	6.495E3	4.504E2	4.987E4	0.1344	0.9199	0.6513
937								0.9813	0.8394	1.1214	2651.4	2651.4	2651.4	9.974E4	1.291E4	5.378E2	9.974E4	0	DETECTED	2651.4	2651.4	2651.4	0.9813	0.8394	1.1214	9.974E4	1.291E4	5.378E2	9.974E4	0.1376	0.9288	0.9374
938								0.9813	0.8459	1.1493	2702.6	2702.6	2702.6	1.004E5	1.303E4	7.999E2	1.004E5	0	DETECTED	2702.6	2702.6	2702.6	0.9813	0.8459	1.1493	1.004E5	1.303E4	7.999E2	1.004E5	0.1381	1.0481	0.9006
939								0.9813	0.8525	1.062	2744.3	2744.3	2744.3	5.055E4	6.439E3	5.96E3	5.055E4	0	DETECTED	2744.3	2744.3	2744.3	0.9813	0.8525	1.062	5.055E4	6.439E3	5.96E3	5.055E4	0.1275	0.8132	0.6265
940								0.9813	0.9011	1.062	2753	2753	2753	2.963E4	3.461E3	3.84E3	2.963E4	0	DETECTED	2753	2753	2753	0.9813	0.9011	1.062	2.963E4	3.461E3	3.84E3	2.963E4	0.144	1.0034	1.0069
941								0.9813	0.8525	1.0555	2832.6	2832.6	2832.6	1.049E5	1.251E4	9.669E3	1.049E5	0	DETECTED	2832.6	2832.6	2832.6	0.9813	0.8525	1.0555	1.049E5	1.251E4	9.669E3	1.049E5	0.1026	0.788	0.5759
942								0.9813	0.878	1.0324	2852.2	2852.2	2852.2	3.771E4	3.908E3	7.154E3	3.771E4	0	DETECTED	2852.2	2852.2	2852.2	0.9813	0.878	1.0324	3.771E4	3.908E3	7.154E3	3.771E4	0.1096	0.747	0.494
943								0.9813	0.8204	1.1024	2933.6	2933.6	2933.6	9.975E4	1.318E4	7.056E2	9.975E4	0	DETECTED	2933.6	2933.6	2933.6	0.9813	0.8204	1.1024	9.975E4	1.318E4	7.056E2	9.975E4	0.1299	0.8999	0.6234
944								0.9813	0.8394	1.0958	2978.6	2978.6	2978.6	1.001E5	1.304E4	1.624E3	1.001E5	0	DETECTED	2978.6	2978.6	2978.6	0.9813	0.8394	1.0958	1.001E5	1.304E4	1.624E3	1.001E5	0.1286	0.8894	0.6404
945								0.9813	0.8204	1.1024	3183.6	3183.6	3183.6	9.975E4	1.318E4	7.056E2	9.975E4	0	DETECTED	3183.6	3183.6	3183.6	0.9813	0.8204	1.1024	9.975E4	1.318E4	7.056E2	9.975E4	0.1299	0.8999	0.6234
946								0.9813	0.8204	1.1024	3213.6	3213.6	3213.6	9.975E4	1.318E4	7.056E2	9.975E4	0	DETECTED	3213.6	3213.6	3213.6	0.9813	0.8204	1.1024	9.975E4	1.318E4	7.056E2	9.975E4	0.1299	0.8999	0.6234
947								0.9813	0.8204	1.0894	3331.5	3331.5	3331.5	1.017E5	1.246E4	2.099E3	1.017E5	0	DETECTED	3331.5	3331.5	3331.5	0.9813	0.8204	1.0894	1.017E5	1.246E4	2.099E3	1.017E5	0.1208	0.8944	0.7496
948								0.9813	0.8394	1.0958	3369.4	3369.4	3369.4	1.024E5	1.288E4	2.443E3	1.024E5	0	DETECTED	3369.4	3369.4	3369.4	0.9813	0.8394	1.0958	1.024E5	1.288E4	2.443E3	1.024E5	0.1387	1.0123	0.5982
949								0.9813	0.8459	1.0958	3397.2	3397.2	3397.2	9.475E4	1.232E4	2.536E3	9.475E4	0	DETECTED	3397.2	3397.2	3397.2	0.9813	0.8459	1.0958	9.475E4	1.232E4	2.536E3	9.475E4	0.1116	0.923	0.7421
950								0.9813	0.9433	0.992	3406.7	3406.7	3406.7	7.943E3	3.204E2	3.514E3	7.943E3	0	DETECTED	3406.7	3406.7	3406.7	0.9813	0.9433	0.992	7.943E3	3.204E2	3.514E3	7.943E3	0.0902	0.6408	0.2816
951								0.9813	0.8525	1.0958	3418.4	3418.4	3418.4	1.152E5	1.4E4	9.901E3	1.152E5	0	DETECTED	3418.4	3418.4	3418.4	0.9813	0.8525	1.0958	1.152E5	1.4E4	9.901E3	1.152E5	0.108	0.9444	3.0745
952								0.9813	0.8525	1.0958	3519.4	3519.4	3519.4	9.97E4	1.283E4	4.21E3	9.97E4	0	DETECTED	3519.4	3519.4	3519.4	0.9813	0.8525	1.0958	9.97E4	1.283E4	4.21E3	9.97E4	0.132	0.9444	0.9863
953								0.9813	0.8715	1.0894	3879	3879	3879	9.938E4	1.226E4	2.079E3	9.938E4	0	DETECTED	3879	3879	3879	0.9813	0.8715	1.0894	9.938E4	1.226E4	2.079E3	9.938E4	0.1297	0.9917	0.7522
954								0.9813	0.8459	1.1024	4030.8	4030.8	4030.8	1.003E5	1.3E4	2.76E3	1.003E5	0	DETECTED	4030.8	4030.8	4030.8	0.9813	0.8459	1.1024	1.003E5	1.3E4	2.76E3	1.003E5	0.1308	1.1401	0.5934
955								0.9813	0.8715	1.0958	4234.7	4234.7	4234.7	1.069E5	1.304E4	6.107E3	1.069E5	0	DETECTED	4234.7	4234.7	4234.7	0.9813	0.8715	1.0958	1.069E5	1.304E4	6.107E3	1.069E5	0.1223	5.3502	0.7319
956								0.992	0.8715	1.1214	1558.3	1558.3	1558.3	9.974E4	1.304E4	7.972E2	9.974E4	0	DETECTED	1558.3	1558.3	1558.3	0.992	0.8715	1.1214	9.974E4	1.304E4	7.972E2	9.974E4	0.1306	0.9331	0.8437
957								0.992	0.8204	1.0894	1612.4	1612.4	1612.4	9.962E4	1.313E4	1.229E3	9.962E4	0	DETECTED	1612.4	1612.4	1612.4	0.992	0.8204	1.0894	9.962E4	1.313E4	1.229E3	9.962E4	0.1367	0.8338	0.7327
958								0.992	0.878	1.1024	1671.2	1671.2	1671.2	3.299E4	4.492E3	3.799E3	3.299E4	0	DETECTED	1671.2	1671.2	1671.2	0.992	0.878	1.1024	3.299E4	4.492E3	3.799E3	3.299E4	0.1676	0.9838	0.8738
959								0.992	0.9076	1.0894	1812.6	1812.6	1812.6	3.764E4	3.819E3	9.573E3	3.764E4	0	DETECTED	1812.6	1812.6	1812.6	0.992	0.9076	1.0894	3.764E4	3.819E3	9.573E3	3.764E4	0.0816	1.0769	1.1539
960								0.992	0.8525	1.1024	1815.2	1815.2	1815.2	1.185E5	1.346E4	3.735E3	1.185E5	0	DETECTED	1815.2	1815.2	1815.2	0.992	0.8525	1.1024	1.185E5	1.346E4	3.735E3	1.185E5	0.0889	0.8953	0.8658
961								0.992	0.8525	1.1024	1893.2	1893.2	1893.2	9.807E4	1.255E4	1.961E3	9.807E4	0	DETECTED	1893.2	1893.2	1893.2	0.992	0.8525	1.1024	9.807E4	1.255E4	1.961E3	9.807E4	0.1302	0.9303	0.8486
962								0.992	0.8525	1.062	1941.8	1941.8	1941.8	3.605E4	4.592E3	3.524E3	3.605E4	0	DETECTED	1941.8	1941.8	1941.8	0.992	0.8525	1.062	3.605E4	4.592E3	3.524E3	3.605E4	0.1559	0.7509	0.5689
963								0.992	0.878	1.0958	1975	1975	1975	9.529E4	1.211E4	1.05E4	9.529E4	0	DETECTED	1975	1975	1975	0.992	0.878	1.0958	9.529E4	1.211E4	1.05E4	9.529E4	0.1375	0.9552	0.9104
964								0.992	0.8459	1.1214	2180.2	2180.2	2180.2	1.005E5	1.278E4	2.457E3	1.005E5	0	DETECTED	2180.2	2180.2	2180.2	0.992	0.8459	1.1214	1.005E5	1.278E4	2.457E3	1.005E5	0.1127	0.9121	0.8779
965								0.992	0.8715	1.1279	2201	2201	2201	1.049E5	1.294E4	5.12E3	1.049E5	0	DETECTED	2201	2201	2201	0.992	0.8715	1.1279	1.049E5	1.294E4	5.12E3	1.049E5	0.1091	0.9391	0.8988
966								0.992	0.9498	1.0258	2226.1	2226.1	2226.1	6.673E3	3.133E2	1.007E3	6.673E3	0	DETECTED	2226.1	2226.1	2226.1	0.992	0.9498	1.0258	6.673E3	3.133E2	1.007E3	6.673E3	0.0521	0.901	0.8021
967								0.992	0.8525	1.1024	2260	2260	2260	2.948E4	3.981E3	6.401E2	2.948E4	0	DETECTED	2260	2260	2260	0.992	0.8525	1.1024	2.948E4	3.981E3	6.401E2	2.948E4	0.1187	0.9463	0.8938
968								0.992	0.8525	1.0555	2311.7	2311.7	2311.7	3.339E4	4.753E3	7.098E3	3.339E4	0	DETECTED	2311.7	2311.7	2311.7	0.992	0.8525	1.0555	3.339E4	4.753E3	7.098E3	3.339E4	0.1545	0.7275	0.4551
969								0.992	0.9011	1.1279	2359.5	2359.5	2359.5	1.043E5	1.255E4	8.459E3	1.043E5	0	DETECTED	2359.5	2359.5	2359.5	0.992	0.9011	1.1279	1.043E5	1.255E4	8.459E3	1.043E5	0.1219	1.1227	1.5054
970								0.992	0.8394	1.1279	2368	2368	2368	9.973E4	1.278E4	4.702E2	9.973E4	0	DETECTED	2368	2368	2368	0.992	0.8394	1.1279	9.973E4	1.278E4	4.702E2	9.973E4	0.1221	0.8879	0.8747
971								0.992	0.8525	1.1214	2464.7	2464.7	2464.7	1.044E5	1.287E4	3.423E3	1.044E5	0	DETECTED	2464.7	2464.7	2464.7	0.992	0.8525	1.1214	1.044E5	1.287E4	3.423E3	1.044E5	0.1152	0.8453	0.9539
972								0.992	0.8525	1.062	2472.5	2472.5	2472.5	5.294E4	6.438E3	2.601E3	5.294E4	0	DETECTED	2472.5	2472.5	2472.5	0.992	0.8525	1.062	5.294E4	6.438E3	2.601E3	5.294E4	0.1269	0.7846	0.5874
973								0.992	0.8525	1.1279	2483.2	2483.2	2483.2	1.007E5	1.289E4	2.682E3	1.007E5	0	DETECTED	2483.2	2483.2	2483.2	0.992	0.8525	1.1279	1.007E5	1.289E4	2.682E3	1.007E5	0.1274	0.9228	0.8298
974								0.992	0.8715	1.0958	2530	2530	2530	9.841E4	1.266E4	5.992E3	9.841E4	0	DETECTED	2530	2530	2530	0.992	0.8715	1.0958	9.841E4	1.266E4	5.992E3	9.841E4	0.119	0.9306	0.871
975								0.992	0.8394	1.1214	2635.5	2635.5	2635.5	9.974E4	1.279E4	5.381E2	9.974E4	0	DETECTED	2635.5	2635.5	2635.5	0.992	0.8394	1.1214	9.974E4	1.279E4	5.381E2	9.974E4	0.123	0.886	0.8687
976								0.992	0.8715	1.0958	2784	2784	2784	9.849E4	1.211E4	7.704E3	9.849E4	0	DETECTED	2784	2784	2784	0.992	0.8715	1.0958	9.849E4	1.211E4	7.704E3	9.849E4	0.1286	0.8096	0.8751
977								0.992	0.9433	1.1493	2861.7	2861.7	2861.7	2.72E4	2.932E3	1.632E3	2.72E4	0	DETECTED	2861.7	2861.7	2861.7	0.992	0.9433	1.1493	2.72E4	2.932E3	1.632E3	2.72E4	0.1134	1.669	2.1159
978								0.992	0.8459	1.1024	3056.9	3056.9	3056.9	1.023E5	1.239E4	2.75E3	1.023E5	0	DETECTED	3056.9	3056.9	3056.9	0.992	0.8459	1.1024	1.023E5	1.239E4	2.75E3	1.023E5	0.1139	0.9647	0.9685
979								0.992	0.7949	1.1024	3224	3224	3224	1.006E5	1.32E4	9.706E2	1.006E5	0	DETECTED	3224	3224	3224	0.992	0.7949	1.1024	1.006E5	1.32E4	9.706E2	1.006E5	0.131	0.8724	0.8088
980								0.992	0.8459	1.1024	3299.8	3299.8	3299.8	1.022E5	1.286E4	2.634E3	1.022E5	0	DETECTED	3299.8	3299.8	3299.8	0.992	0.8459	1.1024	1.022E5	1.286E4	2.634E3	1.022E5	0.1296	0.8663	0.7789
981								0.992	0.8525	1.0894	3315.9	3315.9	3315.9	9.996E4	1.27E4	2.257E3	9.996E4	0	DETECTED	3315.9	3315.9	3315.9	0.992	0.8525	1.0894	9.996E4	1.27E4	2.257E3	9.996E4	0.134	0.8986	0.8133
982								0.992	0.9011	1.0958	3344	3344	3344	1.008E5	1.201E4	9.479E3	1.008E5	0	DETECTED	3344	3344	3344	0.992	0.9011	1.0958	1.008E5	1.201E4	9.479E3	1.008E5	0.1188	1.0712	1.2387
983								0.992	0.8715	1.1279	3542.1	3542.1	3542.1	1.023E5	1.29E4	3.505E3	1.023E5	0	DETECTED	3542.1	3542.1	3542.1	0.992	0.8715	1.1279	1.023E5	1.29E4	3.505E3	1.023E5	0.1149	0.9619	0.8799
984								0.992	0.9498	0.9985	3677.5	3677.5	3677.5	7.008E3	2.608E2	3.493E3	7.008E3	0	DETECTED	3677.5	3677.5	3677.5	0.992	0.9498	0.9985	7.008E3	2.608E2	3.493E3	7.008E3	0.0612	0.5772	0.1545
985								0.992	0.8525	1.0894	3697.6	3697.6	3697.6	1.011E5	1.291E4	2.798E3	1.011E5	0	DETECTED	3697.6	3697.6	3697.6	0.992	0.8525	1.0894	1.011E5	1.291E4	2.798E3	1.011E5	0.1487	0.8488	0.5864
986								0.992	0.8394	1.1214	3758.9	3758.9	3758.9	9.975E4	1.298E4	7.056E2	9.975E4	0	DETECTED	3758.9	3758.9	3758.9	0.992	0.8394	1.1214	9.975E4	1.298E4	7.056E2	9.975E4	0.1311	0.8717	0.8212
987								0.992	0.8459	1.1024	3771.8	3771.8	3771.8	1.003E5	1.283E4	1.732E3	1.003E5	0	DETECTED	3771.8	3771.8	3771.8	0.992	0.8459	1.1024	1.003E5	1.283E4	1.732E3	1.003E5	0.13	0.8869	0.7868
988								0.992	0.8459	1.1024	3835	3835	3835	1.044E5	1.301E4	1.673E3	1.044E5	0	DETECTED	3835	3835	3835	0.992	0.8459	1.1024	1.044E5	1.301E4	1.673E3	1.044E5	0.1212	0.8662	0.7595
989								0.992	0.8459	1.0958	3879.2	3879.2	3879.2	1.015E5	1.337E4	8.398E2	1.015E5	0	DETECTED	3879.2	3879.2	3879.2	0.992	0.8459	1.0958	1.015E5	1.337E4	8.398E2	1.015E5	0.1315	0.8729	1.0231
990								0.992	0.878	1.1279	3894.4	3894.4	3894.4	1.054E5	1.216E4	3.711E3	1.054E5	0	DETECTED	3894.4	3894.4	3894.4	0.992	0.878	1.1279	1.054E5	1.216E4	3.711E3	1.054E5	0.1058	0.9846	1.095
991								0.992	0.8525	1.0958	4114.8	4114.8	4114.8	1.01E5	1.294E4	3.041E3	1.01E5	0	DETECTED	4114.8	4114.8	4114.8	0.992	0.8525	1.0958	1.01E5	1.294E4	3.041E3	1.01E5	0.1218	0.9172	0.9148
992								0.992	0.8525	1.1024	4122.7	4122.7	4122.7	1.011E5	1.317E4	3.783E3	1.011E5	0	DETECTED	4122.7	4122.7	4122.7	0.992	0.8525	1.1024	1.011E5	1.317E4	3.783E3	1.011E5	0.1176	0.9445	0.9018
993								0.992	0.8525	1.1024	4185.7	4185.7	4185.7	1.026E5	1.304E4	4.889E3	1.026E5	0	DETECTED	4185.7	4185.7	4185.7	0.992	0.8525	1.1024	1.026E5	1.304E4	4.889E3	1.026E5	0.117	0.8953	0.8853
994								0.992	0.8715	1.0958	4207.3	4207.3	4207.3	9.904E4	1.28E4	6.117E3	9.904E4	0	DETECTED	4207.3	4207.3	4207.3	0.992	0.8715	1.0958	9.904E4	1.28E4	6.117E3	9.904E4	0.1404	0.9306	0.9755
995								0.992	0.878	1.0894	4227.9	4227.9	4227.9	1.019E5	1.283E4	4.544E3	1.019E5	0	DETECTED	4227.9	4227.9	4227.9	0.992	0.878	1.0894	1.019E5	1.283E4	4.544E3	1.019E5	0.1228	0.9268	1.0487
996								0.9985	0.9011	1.1214	1568.4	1568.4	1568.4	4.988E4	6.245E3	1.038E3	4.988E4	0	DETECTED	1568.4	1568.4	1568.4	0.9985	0.9011	1.1214	4.988E4	6.245E3	1.038E3	4.988E4	0.1198	1.0366	1.0098
997								0.9985	0.8715	1.1214	1641	1641	1641	9.882E4	1.232E4	2.962E3	9.882E4	0	DETECTED	1641	1641	1641	0.9985	0.8715	1.1214	9.882E4	1.232E4	2.962E3	9.882E4	0.1213	0.9885	1.0813
998								0.9985	0.8525	1.1024	1702	1702	1702	9.465E4	1.254E4	5.039E3	9.465E4	0	DETECTED	1702	1702	1702	0.9985	0.8525	1.1024	9.465E4	1.254E4	5.039E3	9.465E4	0.1323	0.9247	0.7099
999								0.9985	0.878	1.0958	1754.5	1754.5	1754.5	1.079E5	1.294E4	6.736E3	1.079E5	0	DETECTED	1754.5	1754.5	1754.5	0.9985	0.878	1.0958	1.079E5	1.294E4	6.736E3	1.079E5	0.1231	0.9036	0.9709
1000								0.9985	0.878	1.1279	1841.1	1841.1	1841.1	3.324E4	4.143E3	4.457E2	3.324E4	0	DETECTED	1841.1	1841.1	1841.1	0.9985	0.878	1.1279	3.324E4	4.143E3	4.457E2	3.324E4	0.126	0.9884	1.0011
1001								0.9985	0.878	1.1214	1964.2	1964.2	1964.2	1.107E5	1.255E4	5.55E3	1.107E5	0	DETECTED	1964.2	1964.2	1964.2	0.9985	0.878	1.1214	1.107E5	1.255E4	5.55E3	1.107E5	0.1181	0.9377	1.0221
1002								0.9985	0.8459	1.1279	2005.5	2005.5	2005.5	9.82E4	1.243E4	5.752E3	9.82E4	0	DETECTED	2005.5	2005.5	2005.5	0.9985	0.8459	1.1279	9.82E4	1.243E4	5.752E3	9.82E4	0.1246	0.9982	0.9675
1003								0.9985	0.878	1.1279	2048.6	2048.6	2048.6	3.915E4	4.18E3	2.503E3	3.915E4	0	DETECTED	2048.6	2048.6	2048.6	0.9985	0.878	1.1279	3.915E4	4.18E3	2.503E3	3.915E4	0.0781	0.9102	0.8071
1004								0.9985	0.8525	1.1279	2144.9	2144.9	2144.9	9.751E4	1.241E4	1.172E3	9.751E4	0	DETECTED	2144.9	2144.9	2144.9	0.9985	0.8525	1.1279	9.751E4	1.241E4	1.172E3	9.751E4	0.1295	0.9815	1.0496
1005								0.9985	0.8715	1.1279	2145.7	2145.7	2145.7	1.013E5	1.253E4	3.182E3	1.013E5	0	DETECTED	2145.7	2145.7	2145.7	0.9985	0.8715	1.1279	1.013E5	1.253E4	3.182E3	1.013E5	0.1131	0.9492	0.7637
1006								0.9985	0.8715	1.0958	2165.8	2165.8	2165.8	3.425E4	3.913E3	1.667E2	3.425E4	0	DETECTED	2165.8	2165.8	2165.8	0.9985	0.8715	1.0958	3.425E4	3.913E3	1.667E2	3.425E4	0.1213	0.8838	0.9689
1007								0.9985	0.878	1.0958	2294	2294	2294	9.74E4	1.233E4	7.368E3	9.74E4	0	DETECTED	2294	2294	2294	0.9985	0.878	1.0958	9.74E4	1.233E4	7.368E3	9.74E4	0.1366	0.9036	0.8072
1008								0.9985	0.9076	1.1024	2336.6	2336.6	2336.6	1.087E5	1.238E4	1.376E4	1.087E5	0	DETECTED	2336.6	2336.6	2336.6	0.9985	0.9076	1.1024	1.087E5	1.238E4	1.376E4	1.087E5	0.1234	1.0712	1.1425
1009								0.9985	0.8459	1.1279	2392.6	2392.6	2392.6	9.973E4	1.246E4	5.196E2	9.973E4	0	DETECTED	2392.6	2392.6	2392.6	0.9985	0.8459	1.1279	9.973E4	1.246E4	5.196E2	9.973E4	0.1208	0.9181	0.847
1010								0.9985	0.8715	1.1279	2414.7	2414.7	2414.7	9.964E4	1.228E4	1.425E3	9.964E4	0	DETECTED	2414.7	2414.7	2414.7	0.9985	0.8715	1.1279	9.964E4	1.228E4	1.425E3	9.964E4	0.1233	0.954	1.0423
1011								0.9985	0.878	1.1214	2489.9	2489.9	2489.9	9.6E4	1.228E4	4.01E3	9.6E4	0	DETECTED	2489.9	2489.9	2489.9	0.9985	0.878	1.1214	9.6E4	1.228E4	4.01E3	9.6E4	0.1171	0.9301	0.9783
1012								0.9985	0.8715	1.1214	2494.6	2494.6	2494.6	1.031E5	1.268E4	3.016E3	1.031E5	0	DETECTED	2494.6	2494.6	2494.6	0.9985	0.8715	1.1214	1.031E5	1.268E4	3.016E3	1.031E5	0.1191	0.9012	0.7306
1013								0.9985	0.8459	1.0555	2509.3	2509.3	2509.3	1.7E4	2.296E3	2.709E3	1.7E4	0	DETECTED	2509.3	2509.3	2509.3	0.9985	0.8459	1.0555	1.7E4	2.296E3	2.709E3	1.7E4	0.1668	0.6868	0.3742
1014								0.9985	0.8715	1.0958	2604.3	2604.3	2604.3	9.695E4	1.188E4	4.12E3	9.695E4	0	DETECTED	2604.3	2604.3	2604.3	0.9985	0.8715	1.0958	9.695E4	1.188E4	4.12E3	9.695E4	0.1213	0.8829	0.6361
1015								0.9985	0.9498	1.0894	2617.6	2617.6	2617.6	5.06E4	4.61E3	6.821E3	5.06E4	0	DETECTED	2617.6	2617.6	2617.6	0.9985	0.9498	1.0894	5.06E4	4.61E3	6.821E3	5.06E4	0.0574	1.4326	1.8652
1016								0.9985	0.8394	1.1427	2721.1	2721.1	2721.1	9.855E4	1.205E4	1.932E3	9.855E4	0	DETECTED	2721.1	2721.1	2721.1	0.9985	0.8394	1.1427	9.855E4	1.205E4	1.932E3	9.855E4	0.1203	0.9342	1.0218
1017								0.9985	0.9011	1.1279	2847.4	2847.4	2847.4	1.03E5	1.262E4	1.298E2	1.03E5	0	DETECTED	2847.4	2847.4	2847.4	0.9985	0.9011	1.1279	1.03E5	1.262E4	1.298E2	1.03E5	0.1109	1.1267	1.1637
1018								0.9985	0.8459	1.1279	3219	3219	3219	9.975E4	1.269E4	7.056E2	9.975E4	0	DETECTED	3219	3219	3219	0.9985	0.8459	1.1279	9.975E4	1.269E4	7.056E2	9.975E4	0.1167	0.9086	0.7996
1019								0.9985	0.9498	1.0555	3334.5	3334.5	3334.5	8.111E3	4.006E2	7.079E2	8.111E3	0	DETECTED	3334.5	3334.5	3334.5	0.9985	0.9498	1.0555	8.111E3	4.006E2	7.079E2	8.111E3	0.0573	1.0852	0.7197
1020								0.9985	0.8715	1.1279	3636.7	3636.7	3636.7	1.01E5	1.311E4	5.699E3	1.01E5	0	DETECTED	3636.7	3636.7	3636.7	0.9985	0.8715	1.1279	1.01E5	1.311E4	5.699E3	1.01E5	0.1149	1.0089	0.757
1021								0.9985	0.8715	1.1024	3646	3646	3646	1.005E5	1.238E4	1.839E3	1.005E5	0	DETECTED	3646	3646	3646	0.9985	0.8715	1.1024	1.005E5	1.238E4	1.839E3	1.005E5	0.1269	0.9085	1.066
1022								0.9985	0.8715	1.1279	3654.4	3654.4	3654.4	1.055E5	1.185E4	1.572E3	1.055E5	0	DETECTED	3654.4	3654.4	3654.4	0.9985	0.8715	1.1279	1.055E5	1.185E4	1.572E3	1.055E5	0.1057	1.1763	1.2518
1023								0.9985	0.878	1.1214	3676.6	3676.6	3676.6	9.676E4	1.25E4	5.346E3	9.676E4	0	DETECTED	3676.6	3676.6	3676.6	0.9985	0.878	1.1214	9.676E4	1.25E4	5.346E3	9.676E4	0.1424	1.1112	1.0886
1024								0.9985	0.8459	1.1279	3745.9	3745.9	3745.9	9.975E4	1.269E4	7.056E2	9.975E4	0	DETECTED	3745.9	3745.9	3745.9	0.9985	0.8459	1.1279	9.975E4	1.269E4	7.056E2	9.975E4	0.1167	0.9086	0.7996
1025								0.9985	0.8394	1.1427	3807	3807	3807	1.024E5	1.265E4	1.357E3	1.024E5	0	DETECTED	3807	3807	3807	0.9985	0.8394	1.1427	1.024E5	1.265E4	1.357E3	1.024E5	0.1132	0.913	0.809
1026								0.9985	0.8459	1.1279	3994	3994	3994	9.975E4	1.269E4	7.056E2	9.975E4	0	DETECTED	3994	3994	3994	0.9985	0.8459	1.1279	9.975E4	1.269E4	7.056E2	9.975E4	0.1167	0.9086	0.7996
1027								0.9985	0.8204	1.1279	4046.4	4046.4	4046.4	1.011E5	1.233E4	1.003E3	1.011E5	0	DETECTED	4046.4	4046.4	4046.4	0.9985	0.8204	1.1279	1.011E5	1.233E4	1.003E3	1.011E5	0.1162	1.0527	1.1002
1028								0.9985	0.8459	1.1427	4118.1	4118.1	4118.1	9.755E4	1.256E4	2.386E3	9.755E4	0	DETECTED	4118.1	4118.1	4118.1	0.9985	0.8459	1.1427	9.755E4	1.256E4	2.386E3	9.755E4	0.114	0.8737	0.8037
1029								0.9985	0.8525	1.0958	4130.7	4130.7	4130.7	9.24E4	1.215E4	2.989E3	9.24E4	0	DETECTED	4130.7	4130.7	4130.7	0.9985	0.8525	1.0958	9.24E4	1.215E4	2.989E3	9.24E4	0.1269	0.8867	0.8674
1030								0.9985	0.992	1.0324	4205.8	4205.8	4205.8	7.727E3	2.628E2	1.398E3	7.727E3	0	DETECTED	4205.8	4205.8	4205.8	0.9985	0.992	1.0324	7.727E3	2.628E2	1.398E3	7.727E3		3.0959	5.1918
1031								0.9985	0.8459	1.1024	4233.8	4233.8	4233.8	1.042E5	1.362E4	3.868E3	1.042E5	0	DETECTED	4233.8	4233.8	4233.8	0.9985	0.8459	1.1024	1.042E5	1.362E4	3.868E3	1.042E5	0.121	0.8911	0.7385
1032								1.0258	0.9076	1.1024	1658.7	1658.7	1658.7	9.84E4	1.198E4	9.38E3	9.84E4	0	DETECTED	1658.7	1658.7	1658.7	1.0258	0.9076	1.1024	9.84E4	1.198E4	9.38E3	9.84E4	0.1205	0.8237	0.6474
1033								1.0258	0.878	1.0958	1912.4	1912.4	1912.4	2.234E4	2.611E3	1.846E3	2.234E4	0	DETECTED	1912.4	1912.4	1912.4	1.0258	0.878	1.0958	2.234E4	2.611E3	1.846E3	2.234E4	0.1195	0.7367	0.6011
1034								1.0258	0.9498	1.1214	2076.2	2076.2	2076.2	5.809E4	5.927E3	5.837E3	5.809E4	0	DETECTED	2076.2	2076.2	2076.2	1.0258	0.9498	1.1214	5.809E4	5.927E3	5.837E3	5.809E4	0.1126	1.1283	1.2565
1035								1.0258	0.878	1.1214	2154.9	2154.9	2154.9	5.073E4	6.144E3	1.903E3	5.073E4	0	DETECTED	2154.9	2154.9	2154.9	1.0258	0.878	1.1214	5.073E4	6.144E3	1.903E3	5.073E4	0.1139	0.8229	0.616
1036								1.0258	0.9076	1.1279	2187.8	2187.8	2187.8	2.148E4	2.389E3	1.14E3	2.148E4	0	DETECTED	2187.8	2187.8	2187.8	1.0258	0.9076	1.1279	2.148E4	2.389E3	1.14E3	2.148E4	0.0994	0.9316	1.4582
1037								1.0258	0.8525	1.1427	2228.5	2228.5	2228.5	1.016E5	1.195E4	1.256E3	1.016E5	0	DETECTED	2228.5	2228.5	2228.5	1.0258	0.8525	1.1427	1.016E5	1.195E4	1.256E3	1.016E5	0.1059	0.9273	0.7802
1038								1.0258	0.9011	1.1427	2246.5	2246.5	2246.5	1.029E5	1.205E4	1.212E3	1.029E5	0	DETECTED	2246.5	2246.5	2246.5	1.0258	0.9011	1.1427	1.029E5	1.205E4	1.212E3	1.029E5	0.1048	0.9138	0.7947
1039								1.0258	0.9076	1.1024	2265.1	2265.1	2265.1	3.654E4	4.268E3	3.512E3	3.654E4	0	DETECTED	2265.1	2265.1	2265.1	1.0258	0.9076	1.1024	3.654E4	4.268E3	3.512E3	3.654E4	0.1136	0.8237	0.614
1040								1.0258	0.9011	1.1641	2273.8	2273.8	2273.8	3.372E4	3.035E3	1.863E3	3.372E4	0	DETECTED	2273.8	2273.8	2273.8	1.0258	0.9011	1.1641	3.372E4	3.035E3	1.863E3	3.372E4	0.0443	1.0151	0.6196
1041								1.0258	0.9011	1.1214	2337.1	2337.1	2337.1	1.007E5	1.225E4	5.933E3	1.007E5	0	DETECTED	2337.1	2337.1	2337.1	1.0258	0.9011	1.1214	1.007E5	1.225E4	5.933E3	1.007E5	0.1145	0.8829	0.7152
1042								1.0258	0.9011	1.0958	2341.4	2341.4	2341.4	5.843E4	6.784E3	4.675E3	5.843E4	0	DETECTED	2341.4	2341.4	2341.4	1.0258	0.9011	1.0958	5.843E4	6.784E3	4.675E3	5.843E4	0.1298	0.7806	0.5746
1043								1.0258	0.878	1.1427	2388.5	2388.5	2388.5	3.324E4	3.983E3	4.735E2	3.324E4	0	DETECTED	2388.5	2388.5	2388.5	1.0258	0.878	1.1427	3.324E4	3.983E3	4.735E2	3.324E4	0.1084	0.8992	0.725
1044								1.0258	0.8715	1.1214	2468.5	2468.5	2468.5	1.021E5	1.187E4	2.264E3	1.021E5	0	DETECTED	2468.5	2468.5	2468.5	1.0258	0.8715	1.1214	1.021E5	1.187E4	2.264E3	1.021E5	0.1014	0.8782	0.6344
1045								1.0258	0.9076	1.0958	2540.9	2540.9	2540.9	2.563E4	2.911E3	4.739E3	2.563E4	0	DETECTED	2540.9	2540.9	2540.9	1.0258	0.9076	1.0958	2.563E4	2.911E3	4.739E3	2.563E4	0.11	0.7961	0.5922
1046								1.0258	0.9011	1.1279	2565.1	2565.1	2565.1	1.011E5	1.2E4	9.795E3	1.011E5	0	DETECTED	2565.1	2565.1	2565.1	1.0258	0.9011	1.1279	1.011E5	1.2E4	9.795E3	1.011E5	0.1195	0.9091	0.5676
1047								1.0258	0.9011	1.0958	2574.4	2574.4	2574.4	1.039E5	1.193E4	2.028E3	1.039E5	0	DETECTED	2574.4	2574.4	2574.4	1.0258	0.9011	1.0958	1.039E5	1.193E4	2.028E3	1.039E5	0.1177	0.7806	0.5252
1048								1.0258	0.8715	1.1493	2659.4	2659.4	2659.4	9.974E4	1.197E4	5.378E2	9.974E4	0	DETECTED	2659.4	2659.4	2659.4	1.0258	0.8715	1.1493	9.974E4	1.197E4	5.378E2	9.974E4	0.1089	0.9005	0.7333
1049								1.0258	0.878	1.1279	2685.6	2685.6	2685.6	9.802E4	1.23E4	2.211E3	9.802E4	0	DETECTED	2685.6	2685.6	2685.6	1.0258	0.878	1.1279	9.802E4	1.23E4	2.211E3	9.802E4	0.125	0.8339	0.6884
1050								1.0258	0.9076	1.1024	2800.2	2800.2	2800.2	3.846E4	4.429E3	6.114E3	3.846E4	0	DETECTED	2800.2	2800.2	2800.2	1.0258	0.9076	1.1024	3.846E4	4.429E3	6.114E3	3.846E4	0.7388	0.8237	0.6474
1051								1.0258	0.8525	1.1279	2801.2	2801.2	2801.2	1.026E5	1.221E4	3.335E3	1.026E5	0	DETECTED	2801.2	2801.2	2801.2	1.0258	0.8525	1.1279	1.026E5	1.221E4	3.335E3	1.026E5	0.1201	0.8105	1.0692
1052								1.0258	0.8459	1.0958	2835.3	2835.3	2835.3	1.007E5	1.254E4	9.18E3	1.007E5	0	DETECTED	2835.3	2835.3	2835.3	1.0258	0.8459	1.0958	1.007E5	1.254E4	9.18E3	1.007E5	0.1012	0.6882	0.4792
1053								1.0258	0.9433	1.0894	2862.6	2862.6	2862.6	3.133E4	2.99E3	7.158E3	3.133E4	0	DETECTED	2862.6	2862.6	2862.6	1.0258	0.9433	1.0894	3.133E4	2.99E3	7.158E3	3.133E4	0.0767	0.8848	0.7696
1054								1.0258	0.8525	1.1427	2949.8	2949.8	2949.8	9.975E4	1.236E4	7.056E2	9.975E4	0	DETECTED	2949.8	2949.8	2949.8	1.0258	0.8525	1.1427	9.975E4	1.236E4	7.056E2	9.975E4	0.118	0.8231	0.615
1055								1.0258	0.878	1.1641	2960.3	2960.3	2960.3	1.024E5	1.232E4	1.172E3	1.024E5	0	DETECTED	2960.3	2960.3	2960.3	1.0258	0.878	1.1641	1.024E5	1.232E4	1.172E3	1.024E5	0.1138	0.9064	0.7547
1056								1.0258	0.878	1.1493	3024.6	3024.6	3024.6	9.923E4	1.211E4	1.148E3	9.923E4	0	DETECTED	3024.6	3024.6	3024.6	1.0258	0.878	1.1493	9.923E4	1.211E4	1.148E3	9.923E4	0.1215	0.9677	0.8405
1057								1.0258	0.8715	1.1279	3123.9	3123.9	3123.9	1.119E5	1.299E4	2.657E3	1.119E5	0	DETECTED	3123.9	3123.9	3123.9	1.0258	0.8715	1.1279	1.119E5	1.299E4	2.657E3	1.119E5	0.1013	0.8708	0.8324
1058								1.0258	0.9011	1.1214	3133.2	3133.2	3133.2	1.005E5	1.223E4	5.652E3	1.005E5	0	DETECTED	3133.2	3133.2	3133.2	1.0258	0.9011	1.1214	1.005E5	1.223E4	5.652E3	1.005E5	0.1365	0.8829	0.62
1059								1.0258	0.8525	1.1427	3176.8	3176.8	3176.8	9.975E4	1.236E4	7.056E2	9.975E4	0	DETECTED	3176.8	3176.8	3176.8	1.0258	0.8525	1.1427	9.975E4	1.236E4	7.056E2	9.975E4	0.118	0.8231	0.615
1060								1.0258	0.8525	1.1427	3202.5	3202.5	3202.5	9.975E4	1.236E4	7.056E2	9.975E4	0	DETECTED	3202.5	3202.5	3202.5	1.0258	0.8525	1.1427	9.975E4	1.236E4	7.056E2	9.975E4	0.118	0.8231	0.615
1061								1.0258	0.8525	1.1214	3226.3	3226.3	3226.3	9.735E4	1.22E4	1.863E3	9.735E4	0	DETECTED	3226.3	3226.3	3226.3	1.0258	0.8525	1.1214	9.735E4	1.22E4	1.863E3	9.735E4	0.1218	0.7707	0.6074
1062								1.0258	0.8715	1.1641	3229.2	3229.2	3229.2	1.01E5	1.209E4	1.286E3	1.01E5	0	DETECTED	3229.2	3229.2	3229.2	1.0258	0.8715	1.1641	1.01E5	1.209E4	1.286E3	1.01E5	0.1104	0.8374	0.8136
1063								1.0258	0.878	1.1279	3302.6	3302.6	3302.6	1.003E5	1.182E4	1.239E3	1.003E5	0	DETECTED	3302.6	3302.6	3302.6	1.0258	0.878	1.1279	1.003E5	1.182E4	1.239E3	1.003E5	0.1136	0.91	0.8462
1064								1.0258	0.992	1.0555	3323.1	3323.1	3323.1	7.393E3	3.675E2	9.147E2	7.393E3	0	DETECTED	3323.1	3323.1	3323.1	1.0258	0.992	1.0555	7.393E3	3.675E2	9.147E2	7.393E3	0.1594	0.9387	0.8773
1065								1.0258	0.878	1.1214	3499.4	3499.4	3499.4	9.987E4	1.22E4	2.85E3	9.987E4	0	DETECTED	3499.4	3499.4	3499.4	1.0258	0.878	1.1214	9.987E4	1.22E4	2.85E3	9.987E4	0.1166	0.8754	0.6211
1066								1.0258	0.8715	1.1214	3686.2	3686.2	3686.2	9.612E4	1.258E4	7.49E3	9.612E4	0	DETECTED	3686.2	3686.2	3686.2	1.0258	0.8715	1.1214	9.612E4	1.258E4	7.49E3	9.612E4	0.1205	0.8093	0.3272
1067								1.0258	0.8715	1.1279	3784.8	3784.8	3784.8	1.011E5	1.195E4	1.898E3	1.011E5	0	DETECTED	3784.8	3784.8	3784.8	1.0258	0.8715	1.1279	1.011E5	1.195E4	1.898E3	1.011E5	0.1109	0.869	0.8186
1068								1.0258	0.8715	1.1279	3833.8	3833.8	3833.8	1.044E5	1.271E4	1.567E3	1.044E5	0	DETECTED	3833.8	3833.8	3833.8	1.0258	0.8715	1.1279	1.044E5	1.271E4	1.567E3	1.044E5	0.1201	0.8705	0.7405
1069								1.0258	0.9076	1.1641	3917.7	3917.7	3917.7	1.045E5	1.295E4	6.653E3	1.045E5	0	DETECTED	3917.7	3917.7	3917.7	1.0258	0.9076	1.1641	1.045E5	1.295E4	6.653E3	1.045E5	0.1528	1.0849	1.1806
1070								1.0258	0.878	1.1279	4118.9	4118.9	4118.9	1.026E5	1.281E4	3.153E3	1.026E5	0	DETECTED	4118.9	4118.9	4118.9	1.0258	0.878	1.1279	1.026E5	1.281E4	3.153E3	1.026E5	0.1297	0.8326	0.6034
1071								1.0258	0.878	1.1427	4135.4	4135.4	4135.4	9.668E4	1.239E4	5.064E3	9.668E4	0	DETECTED	4135.4	4135.4	4135.4	1.0258	0.878	1.1427	9.668E4	1.239E4	5.064E3	9.668E4	0.1095	0.8952	0.5953
1072								1.0324	0.9011	1.1279	1671	1671	1671	1.021E5	1.203E4	5.716E3	1.021E5	0	DETECTED	1671	1671	1671	1.0324	0.9011	1.1279	1.021E5	1.203E4	5.716E3	1.021E5	0.1061	0.8639	0.7605
1073								1.0324	0.9498	1.1214	1684.7	1684.7	1684.7	2.983E4	3.324E3	3.664E3	2.983E4	0	DETECTED	1684.7	1684.7	1684.7	1.0324	0.9498	1.1214	2.983E4	3.324E3	3.664E3	2.983E4	0.3812	1.0392	1.0784
1074								1.0324	0.9011	1.1956	1874.6	1874.6	1874.6	1.007E5	1.202E4	1.983E3	1.007E5	0	DETECTED	1874.6	1874.6	1874.6	1.0324	0.9011	1.1956	1.007E5	1.202E4	1.983E3	1.007E5	0.1046	0.9168	0.6918
1075								1.0324	1.0258	1.0958	1905.6	1905.6	1905.6	2.81E3	1.376E2	7.807E2	2.81E3	0	DETECTED	1905.6	1905.6	1905.6	1.0324	1.0258	1.0958	2.81E3	1.376E2	7.807E2	2.81E3	0.0506	5.3708	9.7416
1076								1.0324	0.8715	1.1279	2005.1	2005.1	2005.1	9.518E4	1.175E4	2.077E3	9.518E4	0	DETECTED	2005.1	2005.1	2005.1	1.0324	0.8715	1.1279	9.518E4	1.175E4	2.077E3	9.518E4	0.1076	0.8527	0.656
1077								1.0324	0.878	1.1427	2023	2023	2023	9.843E4	1.217E4	3.689E3	9.843E4	0	DETECTED	2023	2023	2023	1.0324	0.878	1.1427	9.843E4	1.217E4	3.689E3	9.843E4	0.1163	0.8835	0.7878
1078								1.0324	0.9011	1.1279	2040.9	2040.9	2040.9	3.645E4	4.771E3	4.496E3	3.645E4	0	DETECTED	2040.9	2040.9	2040.9	1.0324	0.9011	1.1279	3.645E4	4.771E3	4.496E3	3.645E4	0.115	0.8639	0.5467
1079								1.0324	0.878	1.1279	2266	2266	2266	1.012E5	1.211E4	4.086E3	1.012E5	0	DETECTED	2266	2266	2266	1.0324	0.878	1.1279	1.012E5	1.211E4	4.086E3	1.012E5	0.1043	0.8554	0.7663
1080								1.0324	0.8715	1.1493	2386.7	2386.7	2386.7	9.973E4	1.177E4	5.196E2	9.973E4	0	DETECTED	2386.7	2386.7	2386.7	1.0324	0.8715	1.1493	9.973E4	1.177E4	5.196E2	9.973E4	0.1177	0.8727	0.7894
1081								1.0324	0.8715	1.1493	2391.4	2391.4	2391.4	9.973E4	1.177E4	5.196E2	9.973E4	0	DETECTED	2391.4	2391.4	2391.4	1.0324	0.8715	1.1493	9.973E4	1.177E4	5.196E2	9.973E4	0.1177	0.8727	0.7894
1082								1.0324	0.9498	1.1427	2459.3	2459.3	2459.3	2.052E4	2.198E3	6.598E2	2.052E4	0	DETECTED	2459.3	2459.3	2459.3	1.0324	0.9498	1.1427	2.052E4	2.198E3	6.598E2	2.052E4	0.1021	1.1686	1.1606
1083								1.0324	0.9433	1.1427	2542.2	2542.2	2542.2	9.509E4	1.085E4	7.279E3	9.509E4	0	DETECTED	2542.2	2542.2	2542.2	1.0324	0.9433	1.1427	9.509E4	1.085E4	7.279E3	9.509E4	0.114	1.0826	1.0501
1084								1.0324	0.9985	1.0555	2573.9	2573.9	2573.9	9.726E3	3.831E2	2.783E3	9.726E3	0	DETECTED	2573.9	2573.9	2573.9	1.0324	0.9985	1.0555	9.726E3	3.831E2	2.783E3	9.726E3		0.8424	0.6847
1085								1.0324	0.9433	1.0958	2576.3	2576.3	2576.3	4.745E4	4.736E3	4.825E3	4.745E4	0	DETECTED	2576.3	2576.3	2576.3	1.0324	0.9433	1.0958	4.745E4	4.736E3	4.825E3	4.745E4	0.2103	0.8564	0.6231
1086								1.0324	0.9433	1.1279	2614.8	2614.8	2614.8	9.635E4	1.104E4	7.824E3	9.635E4	0	DETECTED	2614.8	2614.8	2614.8	1.0324	0.9433	1.1279	9.635E4	1.104E4	7.824E3	9.635E4	0.1229	1.0363	1.2976
1087								1.0324	0.9011	1.1493	2723.9	2723.9	2723.9	1.019E5	1.148E4	2.577E3	1.019E5	0	DETECTED	2723.9	2723.9	2723.9	1.0324	0.9011	1.1493	1.019E5	1.148E4	2.577E3	1.019E5	0.1031	0.8968	1.0345
1088								1.0324	0.878	1.1956	3022.9	3022.9	3022.9	9.552E4	1.194E4	2.025E3	9.552E4	0	DETECTED	3022.9	3022.9	3022.9	1.0324	0.878	1.1956	9.552E4	1.194E4	2.025E3	9.552E4	0.1152	0.9255	0.7279
1089								1.0324	0.878	1.1427	3125.2	3125.2	3125.2	1.082E5	1.206E4	8.078E3	1.082E5	0	DETECTED	3125.2	3125.2	3125.2	1.0324	0.878	1.1427	1.082E5	1.206E4	8.078E3	1.082E5	0.1032	0.8574	1.0738
1090								1.0324	0.878	1.1427	3311.7	3311.7	3311.7	9.751E4	1.249E4	2.905E3	9.751E4	0	DETECTED	3311.7	3311.7	3311.7	1.0324	0.878	1.1427	9.751E4	1.249E4	2.905E3	9.751E4	0.1168	0.8517	0.684
1091								1.0324	0.9076	1.1279	3379.9	3379.9	3379.9	9.933E4	1.065E4	5.877E3	9.933E4	0	DETECTED	3379.9	3379.9	3379.9	1.0324	0.9076	1.1279	9.933E4	1.065E4	5.877E3	9.933E4	0.1064	1.0252	1.1808
1092								1.0324	0.9011	1.1214	3399.4	3399.4	3399.4	1.1E5	1.231E4	2.89E3	1.1E5	0	DETECTED	3399.4	3399.4	3399.4	1.0324	0.9011	1.1214	1.1E5	1.231E4	2.89E3	1.1E5	0.1185	0.8742	0.9806
1093								1.0324	0.8715	1.1641	3617.1	3617.1	3617.1	1.004E5	1.255E4	2.267E3	1.004E5	0	DETECTED	3617.1	3617.1	3617.1	1.0324	0.8715	1.1641	1.004E5	1.255E4	2.267E3	1.004E5	0.1064	0.6134	0.8265
1094								1.0324	0.9433	1.1427	3651	3651	3651	1.109E5	1.139E4	7.552E3	1.109E5	0	DETECTED	3651	3651	3651	1.0324	0.9433	1.1427	1.109E5	1.139E4	7.552E3	1.109E5	0.1012	1.1197	1.2841
1095								1.0324	0.9011	1.1427	3809.4	3809.4	3809.4	1E5	1.187E4	1.633E3	1E5	0	DETECTED	3809.4	3809.4	3809.4	1.0324	0.9011	1.1427	1E5	1.187E4	1.633E3	1E5	0.1158	0.8455	0.7581
1096								1.0324	0.9985	1.0894	4111.4	4111.4	4111.4	5.439E3	2.786E2	3.522E2	5.439E3	0	DETECTED	4111.4	4111.4	4111.4	1.0324	0.9985	1.0894	5.439E3	2.786E2	3.522E2	5.439E3	0.0377	1.3424	1.6847
1097								1.0324	0.9011	1.1214	4235.7	4235.7	4235.7	9.336E4	1.255E4	3.785E3	9.336E4	0	DETECTED	4235.7	4235.7	4235.7	1.0324	0.9011	1.1214	9.336E4	1.255E4	3.785E3	9.336E4	0.1215	0.8391	0.6007
1098								1.0555	0.9011	1.1427	1685.8	1685.8	1685.8	1.006E5	1.146E4	1.73E3	1.006E5	0	DETECTED	1685.8	1685.8	1685.8	1.0555	0.9011	1.1427	1.006E5	1.146E4	1.73E3	1.006E5	0.1041	0.8103	0.8194
1099								1.0555	0.9433	1.1279	1716.3	1716.3	1716.3	1.024E5	1.117E4	7.347E3	1.024E5	0	DETECTED	1716.3	1716.3	1716.3	1.0555	0.9433	1.1279	1.024E5	1.117E4	7.347E3	1.024E5	0.1036	0.8224	0.6414
1100								1.0555	0.9498	1.1427	1759.4	1759.4	1759.4	9.651E4	1.137E4	1.499E4	9.651E4	0	DETECTED	1759.4	1759.4	1759.4	1.0555	0.9498	1.1427	9.651E4	1.137E4	1.499E4	9.651E4	0.119	0.9125	0.825
1101								1.0555	0.9076	1.2703	1775.6	1775.6	1775.6	1.02E5	1.418E4	3.61E3	1.02E5	0	DETECTED	1775.6	1775.6	1775.6	1.0555	0.9076	1.2703	1.02E5	1.418E4	3.61E3	1.02E5	0.1065	1.2263	1.7702
1102								1.0555	0.9498	1.1493	1862.7	1862.7	1862.7	1.995E4	2.215E3	6.534E2	1.995E4	0	DETECTED	1862.7	1862.7	1862.7	1.0555	0.9498	1.1493	1.995E4	2.215E3	6.534E2	1.995E4	0.1057	0.9428	0.797
1103								1.0555	0.9076	1.1493	1889.4	1889.4	1889.4	9.864E4	1.116E4	3.538E3	9.864E4	0	DETECTED	1889.4	1889.4	1889.4	1.0555	0.9076	1.1493	9.864E4	1.116E4	3.538E3	9.864E4	0.1054	0.937	0.775
1104								1.0555	0.9433	1.1427	1996.5	1996.5	1996.5	1.093E5	1.194E4	7.725E3	1.093E5	0	DETECTED	1996.5	1996.5	1996.5	1.0555	0.9433	1.1427	1.093E5	1.194E4	7.725E3	1.093E5	0.1047	0.8885	0.6279
1105								1.0555	0.992	1.1214	2011.6	2011.6	2011.6	2.393E4	2.022E3	2.979E3	2.393E4	0	DETECTED	2011.6	2011.6	2011.6	1.0555	0.992	1.1214	2.393E4	2.022E3	2.979E3	2.393E4	0.1692	1.0182	0.7535
1106								1.0555	0.878	1.1427	2042.8	2042.8	2042.8	1.093E5	1.204E4	1.945E3	1.093E5	0	DETECTED	2042.8	2042.8	2042.8	1.0555	0.878	1.1427	1.093E5	1.204E4	1.945E3	1.093E5	0.1037	0.7158	0.6
1107								1.0555	0.9011	1.1956	2103.8	2103.8	2103.8	9.974E4	1.126E4	8.475E2	9.974E4	0	DETECTED	2103.8	2103.8	2103.8	1.0555	0.9011	1.1956	9.974E4	1.126E4	8.475E2	9.974E4	0.1123	0.911	0.7683
1108								1.0555	0.9011	1.1956	2122.1	2122.1	2122.1	9.974E4	1.125E4	8.475E2	9.974E4	0	DETECTED	2122.1	2122.1	2122.1	1.0555	0.9011	1.1956	9.974E4	1.125E4	8.475E2	9.974E4	0.1123	0.9107	0.7681
1109								1.0555	0.9011	1.1427	2186.7	2186.7	2186.7	9.735E4	1.147E4	3.067E3	9.735E4	0	DETECTED	2186.7	2186.7	2186.7	1.0555	0.9011	1.1427	9.735E4	1.147E4	3.067E3	9.735E4	0.1074	0.7985	0.6445
1110								1.0555	0.9498	1.1493	2259.3	2259.3	2259.3	4.38E4	5.115E3	6.35E3	4.38E4	0	DETECTED	2259.3	2259.3	2259.3	1.0555	0.9498	1.1493	4.38E4	5.115E3	6.35E3	4.38E4	0.106	0.9434	0.9466
1111								1.0555	0.9011	1.1956	2410.4	2410.4	2410.4	1.004E5	1.137E4	5.994E2	1.004E5	0	DETECTED	2410.4	2410.4	2410.4	1.0555	0.9011	1.1956	1.004E5	1.137E4	5.994E2	1.004E5	0.1056	0.832	0.7289
1112								1.0555	0.8715	1.1493	2414.4	2414.4	2414.4	9.832E4	1.108E4	5.195E2	9.832E4	0	DETECTED	2414.4	2414.4	2414.4	1.0555	0.8715	1.1493	9.832E4	1.108E4	5.195E2	9.832E4	0.1155	0.9178	0.7672
1113								1.0555	0.9011	1.1427	2470	2470	2470	9.966E4	1.105E4	5.019E3	9.966E4	0	DETECTED	2470	2470	2470	1.0555	0.9011	1.1427	9.966E4	1.105E4	5.019E3	9.966E4	0.1092	0.8876	0.4176
1114								1.0555	0.9433	1.1956	2586	2586	2586	9.099E4	1.132E4	8.038E3	9.099E4	0	DETECTED	2586	2586	2586	1.0555	0.9433	1.1956	9.099E4	1.132E4	8.038E3	9.099E4	0.121	1.1241	1.0693
1115								1.0555	0.9011	1.1956	2642	2642	2642	9.974E4	1.124E4	5.379E2	9.974E4	0	DETECTED	2642	2642	2642	1.0555	0.9011	1.1956	9.974E4	1.124E4	5.379E2	9.974E4	0.1135	0.908	0.7521
1116								1.0555	0.9011	1.1956	2675.8	2675.8	2675.8	9.974E4	1.124E4	5.377E2	9.974E4	0	DETECTED	2675.8	2675.8	2675.8	1.0555	0.9011	1.1956	9.974E4	1.124E4	5.377E2	9.974E4	0.1135	0.908	0.7521
1117								1.0555	0.9011	1.2021	2725.2	2725.2	2725.2	9.877E4	1.135E4	9.569E2	9.877E4	0	DETECTED	2725.2	2725.2	2725.2	1.0555	0.9011	1.2021	9.877E4	1.135E4	9.569E2	9.877E4	0.1149	0.883	0.7824
1118								1.0555	0.9076	1.1214	2754.6	2754.6	2754.6	3.654E4	4.107E3	3.75E3	3.654E4	0	DETECTED	2754.6	2754.6	2754.6	1.0555	0.9076	1.1214	3.654E4	4.107E3	3.75E3	3.654E4	0.111	0.7226	0.5603
1119								1.0555	0.9813	1.1024	2776.9	2776.9	2776.9	2.026E4	1.741E3	2.762E3	2.026E4	0	DETECTED	2776.9	2776.9	2776.9	1.0555	0.9813	1.1024	2.026E4	1.741E3	2.762E3	2.026E4	0.3139	0.8155	0.631
1120								1.0555	0.878	1.1641	2914.5	2914.5	2914.5	9.975E4	1.164E4	7.056E2	9.975E4	0	DETECTED	2914.5	2914.5	2914.5	1.0555	0.878	1.1641	9.975E4	1.164E4	7.056E2	9.975E4	0.1058	0.7946	0.6463
1121								1.0555	0.878	1.1641	2915.4	2915.4	2915.4	9.975E4	1.164E4	7.056E2	9.975E4	0	DETECTED	2915.4	2915.4	2915.4	1.0555	0.878	1.1641	9.975E4	1.164E4	7.056E2	9.975E4	0.1058	0.7946	0.6463
1122								1.0555	0.9076	1.2425	3101.6	3101.6	3101.6	1.077E5	1.251E4	2.258E3	1.077E5	0	DETECTED	3101.6	3101.6	3101.6	1.0555	0.9076	1.2425	1.077E5	1.251E4	2.258E3	1.077E5	0.1157	1.0371	1.4897
1123								1.0555	0.9076	1.1279	3307.7	3307.7	3307.7	1.062E5	1.162E4	6.277E3	1.062E5	0	DETECTED	3307.7	3307.7	3307.7	1.0555	0.9076	1.1279	1.062E5	1.162E4	6.277E3	1.062E5	0.1018	0.7446	0.6228
1124								1.0555	0.9813	1.1493	3364.9	3364.9	3364.9	1.081E5	1.067E4	9.251E3	1.081E5	0	DETECTED	3364.9	3364.9	3364.9	1.0555	0.9813	1.1493	1.081E5	1.067E4	9.251E3	1.081E5	0.0966	1.1315	1.3103
1125								1.0555	0.878	1.1641	3444.4	3444.4	3444.4	9.975E4	1.164E4	7.056E2	9.975E4	0	DETECTED	3444.4	3444.4	3444.4	1.0555	0.878	1.1641	9.975E4	1.164E4	7.056E2	9.975E4	0.1058	0.7946	0.6463
1126								1.0555	0.9011	1.1427	3583.7	3583.7	3583.7	1.039E5	1.154E4	3.859E3	1.039E5	0	DETECTED	3583.7	3583.7	3583.7	1.0555	0.9011	1.1427	1.039E5	1.154E4	3.859E3	1.039E5	0.1043	0.6576	0.6423
1127								1.0555	0.878	1.1493	3628.3	3628.3	3628.3	1.07E5	1.217E4	3.427E3	1.07E5	0	DETECTED	3628.3	3628.3	3628.3	1.0555	0.878	1.1493	1.07E5	1.217E4	3.427E3	1.07E5	0.1045	0.7622	0.6276
1128								1.0555	0.9433	1.1427	3683.7	3683.7	3683.7	1.08E5	1.232E4	4.408E3	1.08E5	0	DETECTED	3683.7	3683.7	3683.7	1.0555	0.9433	1.1427	1.08E5	1.232E4	4.408E3	1.08E5	0.1022	0.8885	0.6736
1129								1.0555	0.9433	1.1279	3684.2	3684.2	3684.2	1.112E5	1.217E4	9.205E3	1.112E5	0	DETECTED	3684.2	3684.2	3684.2	1.0555	0.9433	1.1279	1.112E5	1.217E4	9.205E3	1.112E5	0.1076	0.8224	0.6447
1130								1.0555	0.9011	1.1427	3845.5	3845.5	3845.5	1.019E5	1.158E4	1.337E3	1.019E5	0	DETECTED	3845.5	3845.5	3845.5	1.0555	0.9011	1.1427	1.019E5	1.158E4	1.337E3	1.019E5	0.1122	0.8228	0.8039
1131								1.0555	0.9076	1.1641	3941	3941	3941	1.043E5	1.133E4	6.702E3	1.043E5	0	DETECTED	3941	3941	3941	1.0555	0.9076	1.1641	1.043E5	1.133E4	6.702E3	1.043E5	0.1013	0.9036	1.0287
1132								1.062	0.9076	1.1493	1564.8	1564.8	1564.8	9.974E4	1.076E4	7.973E2	9.974E4	0	DETECTED	1564.8	1564.8	1564.8	1.062	0.9076	1.1493	9.974E4	1.076E4	7.973E2	9.974E4	0.0984	0.8789	1.0579
1133								1.062	0.9076	1.1641	1574.1	1574.1	1574.1	9.974E4	1.095E4	7.973E2	9.974E4	0	DETECTED	1574.1	1574.1	1574.1	1.062	0.9076	1.1641	9.974E4	1.095E4	7.973E2	9.974E4	0.0981	0.9434	1.1372
1134								1.062	0.9498	1.1279	1652.7	1652.7	1652.7	1.017E5	1.11E4	1.404E4	1.017E5	0	DETECTED	1652.7	1652.7	1652.7	1.062	0.9498	1.1279	1.017E5	1.11E4	1.404E4	1.017E5	0.1125	0.7933	0.5867
1135								1.062	0.8525	1.3357	1726	1726	1726	1.02E5	1.522E4	2.729E3	1.02E5	0	DETECTED	1726	1726	1726	1.062	0.8525	1.3357	1.02E5	1.522E4	2.729E3	1.02E5	0.1021	1.6776	1.3426
1136								1.062	0.9498	1.1427	1895.2	1895.2	1895.2	3.212E4	3.374E3	1.29E3	3.212E4	0	DETECTED	1895.2	1895.2	1895.2	1.062	0.9498	1.1427	3.212E4	3.374E3	1.29E3	3.212E4	0.1057	0.8128	0.7745
1137								1.062	0.9813	1.1641	1905.2	1905.2	1905.2	2.825E4	2.698E3	1.235E3	2.825E4	0	DETECTED	1905.2	1905.2	1905.2	1.062	0.9813	1.1641	2.825E4	2.698E3	1.235E3	2.825E4	0.0782	1.0773	1.0077
1138								1.062	0.9433	1.1493	1925.9	1925.9	1925.9	9.801E4	1.075E4	5.969E3	9.801E4	0	DETECTED	1925.9	1925.9	1925.9	1.062	0.9433	1.1493	9.801E4	1.075E4	5.969E3	9.801E4	0.1051	0.8673	0.5985
1139								1.062	0.992	1.1427	1962	1962	1962	2.361E4	2.087E3	4.473E3	2.361E4	0	DETECTED	1962	1962	1962	1.062	0.992	1.1427	2.361E4	2.087E3	4.473E3	2.361E4	0.1155	1.076	1.1521
1140								1.062	0.9813	1.1641	2004.9	2004.9	2004.9	9.479E4	1.01E4	4.233E3	9.479E4	0	DETECTED	2004.9	2004.9	2004.9	1.062	0.9813	1.1641	9.479E4	1.01E4	4.233E3	9.479E4	0.1066	1.1321	1.0904
1141								1.062	0.9498	1.1493	2056	2056	2056	3.98E4	3.371E3	2.834E3	3.98E4	0	DETECTED	2056	2056	2056	1.062	0.9498	1.1493	3.98E4	3.371E3	2.834E3	3.98E4	0.1475	0.8886	0.8602
1142								1.062	0.9813	1.1493	2074.8	2074.8	2074.8	1.025E5	1.004E4	1.269E3	1.025E5	0	DETECTED	2074.8	2074.8	2074.8	1.062	0.9813	1.1493	1.025E5	1.004E4	1.269E3	1.025E5	0.1116	1.0402	1.2296
1143								1.062	0.9076	1.2021	2193.4	2193.4	2193.4	1.002E5	1.084E4	1.301E3	1.002E5	0	DETECTED	2193.4	2193.4	2193.4	1.062	0.9076	1.2021	1.002E5	1.084E4	1.301E3	1.002E5	0.0954	0.8699	0.7796
1144								1.062	0.9076	1.1493	2201.8	2201.8	2201.8	1.002E5	1.119E4	2.695E3	1.002E5	0	DETECTED	2201.8	2201.8	2201.8	1.062	0.9076	1.1493	1.002E5	1.119E4	2.695E3	1.002E5	0.1192	0.8416	0.7093
1145								1.062	0.9076	1.1279	2215.7	2215.7	2215.7	3.982E4	3.802E3	2.914E3	3.982E4	0	DETECTED	2215.7	2215.7	2215.7	1.062	0.9076	1.1279	3.982E4	3.802E3	2.914E3	3.982E4	0.0776	0.7501	0.5596
1146								1.062	0.9076	1.1493	2323.6	2323.6	2323.6	1.048E5	1.073E4	3.202E3	1.048E5	0	DETECTED	2323.6	2323.6	2323.6	1.062	0.9076	1.1493	1.048E5	1.073E4	3.202E3	1.048E5	0.0969	0.8683	0.4895
1147								1.062	0.9433	1.1214	2520.9	2520.9	2520.9	4.891E4	5.315E3	2.395E3	4.891E4	0	DETECTED	2520.9	2520.9	2520.9	1.062	0.9433	1.1214	4.891E4	5.315E3	2.395E3	4.891E4	0.11	0.7498	0.4946
1148								1.062	0.992	1.1279	2575	2575	2575	5.049E4	4.676E3	7.626E3	5.049E4	0	DETECTED	2575	2575	2575	1.062	0.992	1.1279	5.049E4	4.676E3	7.626E3	5.049E4	0.0945	0.97	0.94
1149								1.062	0.9433	1.1956	2604.1	2604.1	2604.1	1.054E5	1.199E4	3.459E3	1.054E5	0	DETECTED	2604.1	2604.1	2604.1	1.062	0.9433	1.1956	1.054E5	1.199E4	3.459E3	1.054E5	0.1051	0.9315	0.5775
1150								1.062	0.9433	1.1641	2604.7	2604.7	2604.7	9.765E4	1.054E4	3.091E3	9.765E4	0	DETECTED	2604.7	2604.7	2604.7	1.062	0.9433	1.1641	9.765E4	1.054E4	3.091E3	9.765E4	0.1014	1.1413	1.2556
1151								1.062	0.9076	1.1427	2626.5	2626.5	2626.5	8.993E4	1.086E4	4.794E3	8.993E4	0	DETECTED	2626.5	2626.5	2626.5	1.062	0.9076	1.1427	8.993E4	1.086E4	4.794E3	8.993E4	0.1084	0.7613	0.7103
1152								1.062	0.9433	1.1641	2668.2	2668.2	2668.2	2.493E4	2.721E3	5.774E2	2.493E4	0	DETECTED	2668.2	2668.2	2668.2	1.062	0.9433	1.1641	2.493E4	2.721E3	5.774E2	2.493E4	0.1031	0.8468	0.7764
1153								1.062	0.9011	1.2425	2714.5	2714.5	2714.5	1.023E5	1.108E4	7.367E1	1.023E5	0	DETECTED	2714.5	2714.5	2714.5	1.062	0.9011	1.2425	1.023E5	1.108E4	7.367E1	1.023E5	0.0937	1.4142	1.0264
1154								1.062	0.9433	1.1641	2717.2	2717.2	2717.2	2.585E4	2.75E3	2.181E3	2.585E4	0	DETECTED	2717.2	2717.2	2717.2	1.062	0.9433	1.1641	2.585E4	2.75E3	2.181E3	2.585E4	0.0988	0.8302	0.775
1155								1.062	0.9076	1.1641	2724.4	2724.4	2724.4	1.004E5	1.077E4	7.933E2	1.004E5	0	DETECTED	2724.4	2724.4	2724.4	1.062	0.9076	1.1641	1.004E5	1.077E4	7.933E2	1.004E5	0.0955	0.9537	1.0685
1156								1.062	0.9076	1.1493	2740.9	2740.9	2740.9	9.864E4	1.042E4	4.361E3	9.864E4	0	DETECTED	2740.9	2740.9	2740.9	1.062	0.9076	1.1493	9.864E4	1.042E4	4.361E3	9.864E4	0.0902	0.8705	0.9244
1157								1.062	0.9813	1.1641	2741.1	2741.1	2741.1	5.292E4	5.26E3	4.343E3	5.292E4	0	DETECTED	2741.1	2741.1	2741.1	1.062	0.9813	1.1641	5.292E4	5.26E3	4.343E3	5.292E4	0.0975	1.1321	1.007
1158								1.062	0.992	1.1279	2770.1	2770.1	2770.1	1.895E4	1.846E3	4.222E3	1.895E4	0	DETECTED	2770.1	2770.1	2770.1	1.062	0.992	1.1279	1.895E4	1.846E3	4.222E3	1.895E4	0.1921	0.97	0.94
1159								1.062	0.992	1.1427	2818	2818	2818	2.003E4	2.072E3	1.522E3	2.003E4	0	DETECTED	2818	2818	2818	1.062	0.992	1.1427	2.003E4	2.072E3	1.522E3	2.003E4	0.1446	1.076	1.1521
1160								1.062	0.9011	1.1956	2922.5	2922.5	2922.5	9.975E4	1.126E4	7.056E2	9.975E4	0	DETECTED	2922.5	2922.5	2922.5	1.062	0.9011	1.1956	9.975E4	1.126E4	7.056E2	9.975E4	0.109	0.8674	0.7139
1161								1.062	0.9076	1.1641	2994.9	2994.9	2994.9	1.006E5	1.147E4	3.124E3	1.006E5	0	DETECTED	2994.9	2994.9	2994.9	1.062	0.9076	1.1641	1.006E5	1.147E4	3.124E3	1.006E5	0.1098	0.8613	0.725
1162								1.062	0.9011	1.1956	3194.5	3194.5	3194.5	9.975E4	1.126E4	7.056E2	9.975E4	0	DETECTED	3194.5	3194.5	3194.5	1.062	0.9011	1.1956	9.975E4	1.126E4	7.056E2	9.975E4	0.109	0.8674	0.7139
1163								1.062	0.9011	1.1956	3199.3	3199.3	3199.3	9.975E4	1.126E4	7.056E2	9.975E4	0	DETECTED	3199.3	3199.3	3199.3	1.062	0.9011	1.1956	9.975E4	1.126E4	7.056E2	9.975E4	0.109	0.8674	0.7139
1164								1.062	0.9433	1.2021	3259.6	3259.6	3259.6	1.004E5	1.081E4	2.884E3	1.004E5	0	DETECTED	3259.6	3259.6	3259.6	1.062	0.9433	1.2021	1.004E5	1.081E4	2.884E3	1.004E5	0.0986	0.9233	1.0781
1165								1.062	0.9011	1.1956	3470.3	3470.3	3470.3	9.975E4	1.126E4	7.056E2	9.975E4	0	DETECTED	3470.3	3470.3	3470.3	1.062	0.9011	1.1956	9.975E4	1.126E4	7.056E2	9.975E4	0.109	0.8674	0.7139
1166								1.062	0.9011	1.1956	3485.3	3485.3	3485.3	9.975E4	1.126E4	7.056E2	9.975E4	0	DETECTED	3485.3	3485.3	3485.3	1.062	0.9011	1.1956	9.975E4	1.126E4	7.056E2	9.975E4	0.109	0.8674	0.7139
1167								1.062	0.878	1.1956	3495.4	3495.4	3495.4	9.918E4	1.122E4	2.113E2	9.918E4	0	DETECTED	3495.4	3495.4	3495.4	1.062	0.878	1.1956	9.918E4	1.122E4	2.113E2	9.918E4	0.1102	0.8713	0.7269
1168								1.062	0.9011	1.1493	3574.6	3574.6	3574.6	9.898E4	1.12E4	3.245E3	9.898E4	0	DETECTED	3574.6	3574.6	3574.6	1.062	0.9011	1.1493	9.898E4	1.12E4	3.245E3	9.898E4	0.1116	0.8685	0.7532
1169								1.062	0.9011	1.1956	3711.3	3711.3	3711.3	9.975E4	1.126E4	7.056E2	9.975E4	0	DETECTED	3711.3	3711.3	3711.3	1.062	0.9011	1.1956	9.975E4	1.126E4	7.056E2	9.975E4	0.109	0.8674	0.7139
1170								1.062	0.9813	1.2021	3974.1	3974.1	3974.1	1.019E5	1.06E4	4.033E3	1.019E5	0	DETECTED	3974.1	3974.1	3974.1	1.062	0.9813	1.2021	1.019E5	1.06E4	4.033E3	1.019E5	0.0804	1.3805	1.4293
1171								1.062	0.9498	1.1641	4088.1	4088.1	4088.1	1.031E5	1.075E4	5.637E3	1.031E5	0	DETECTED	4088.1	4088.1	4088.1	1.062	0.9498	1.1641	1.031E5	1.075E4	5.637E3	1.031E5	0.1005	1.0989	1.1492
1172								1.062	0.9076	1.1493	4166	4166	4166	9.634E4	1.141E4	1.631E3	9.634E4	0	DETECTED	4166	4166	4166	1.062	0.9076	1.1493	9.634E4	1.141E4	1.631E3	9.634E4	0.1195	0.8541	0.776
1173								1.0894	0.9985	1.1956	1589.5	1589.5	1589.5	2.495E4	2.641E3	5.188E2	2.495E4	0	DETECTED	1589.5	1589.5	1589.5	1.0894	0.9985	1.1956	2.495E4	2.641E3	5.188E2	2.495E4	0.1039	0.9201	0.6709
1174								1.0894	0.9433	1.1427	1607	1607	1607	9.892E4	1.063E4	1.939E3	9.892E4	0	DETECTED	1607	1607	1607	1.0894	0.9433	1.1427	9.892E4	1.063E4	1.939E3	9.892E4	0.0983	0.6879	0.484
1175								1.0894	0.992	1.2021	1607.1	1607.1	1607.1	9.836E4	1.03E4	2.149E3	9.836E4	0	DETECTED	1607.1	1607.1	1607.1	1.0894	0.992	1.2021	9.836E4	1.03E4	2.149E3	9.836E4	0.102	0.8893	0.6249
1176								1.0894	0.992	1.1956	1631.7	1631.7	1631.7	2.642E4	2.729E3	4.441E2	2.642E4	0	DETECTED	1631.7	1631.7	1631.7	1.0894	0.992	1.1956	2.642E4	2.729E3	4.441E2	2.642E4	0.1152	0.8924	0.5461
1177								1.0894	0.992	1.1956	1739.5	1739.5	1739.5	1.075E5	1.063E4	1.066E4	1.075E5	0	DETECTED	1739.5	1739.5	1739.5	1.0894	0.992	1.1956	1.075E5	1.063E4	1.066E4	1.075E5	0.0978	1.0456	0.8123
1178								1.0894	0.9433	1.1641	1752.5	1752.5	1752.5	1.068E5	1.068E4	1.954E3	1.068E5	0	DETECTED	1752.5	1752.5	1752.5	1.0894	0.9433	1.1641	1.068E5	1.068E4	1.954E3	1.068E5	0.0972	0.8582	0.801
1179								1.0894	0.9498	1.1493	1774.3	1774.3	1774.3	1.04E5	1.028E4	9.094E3	1.04E5	0	DETECTED	1774.3	1774.3	1774.3	1.0894	0.9498	1.1493	1.04E5	1.028E4	9.094E3	1.04E5	0.0912	0.7146	0.4821
1180								1.0894	0.9813	1.1956	1892.3	1892.3	1892.3	3.347E4	3.487E3	9.538E2	3.347E4	0	DETECTED	1892.3	1892.3	1892.3	1.0894	0.9813	1.1956	3.347E4	3.487E3	9.538E2	3.347E4	0.1013	0.9916	0.8188
1181								1.0894	0.9076	1.2021	2227.7	2227.7	2227.7	1.021E5	1.08E4	3.435E3	1.021E5	0	DETECTED	2227.7	2227.7	2227.7	1.0894	0.9076	1.2021	1.021E5	1.08E4	3.435E3	1.021E5	0.0973	0.8973	0.7113
1182								1.0894	0.9498	1.2021	2268	2268	2268	1.008E5	1.059E4	7.548E1	1.008E5	0	DETECTED	2268	2268	2268	1.0894	0.9498	1.2021	1.008E5	1.059E4	7.548E1	1.008E5	0.1021	0.8574	0.6909
1183								1.0894	0.9076	1.2021	2373.8	2373.8	2373.8	9.973E4	1.064E4	5.196E2	9.973E4	0	DETECTED	2373.8	2373.8	2373.8	1.0894	0.9076	1.2021	9.973E4	1.064E4	5.196E2	9.973E4	0.1024	0.7924	0.5794
1184								1.0894	0.9433	1.1956	2428.8	2428.8	2428.8	1.008E5	1.064E4	6.587E2	1.008E5	0	DETECTED	2428.8	2428.8	2428.8	1.0894	0.9433	1.1956	1.008E5	1.064E4	6.587E2	1.008E5	0.1007	0.7693	0.5663
1185								1.0894	0.878	1.2425	2457	2457	2457	9.708E4	1.085E4	9.506E2	9.708E4	0	DETECTED	2457	2457	2457	1.0894	0.878	1.2425	9.708E4	1.085E4	9.506E2	9.708E4	0.0991	0.7753	0.576
1186								1.0894	0.9813	1.1956	2480.8	2480.8	2480.8	9.972E4	1.051E4	1.168E3	9.972E4	0	DETECTED	2480.8	2480.8	2480.8	1.0894	0.9813	1.1956	9.972E4	1.051E4	1.168E3	9.972E4	0.1049	0.8587	0.6924
1187								1.0894	0.9498	1.1956	2520.6	2520.6	2520.6	9.911E4	1.061E4	9.737E2	9.911E4	0	DETECTED	2520.6	2520.6	2520.6	1.0894	0.9498	1.1956	9.911E4	1.061E4	9.737E2	9.911E4	0.0982	0.713	0.4573
1188								1.0894	0.9011	1.1493	2585.9	2585.9	2585.9	1.077E5	1.034E4	6.972E2	1.077E5	0	DETECTED	2585.9	2585.9	2585.9	1.0894	0.9011	1.1493	1.077E5	1.034E4	6.972E2	1.077E5	0.0936	0.6727	0.6081
1189								1.0894	0.992	1.1024	2598.5	2598.5	2598.5	2.653E4	2.289E3	1.079E4	2.653E4	0	DETECTED	2598.5	2598.5	2598.5	1.0894	0.992	1.1024	2.653E4	2.289E3	1.079E4	2.653E4	0.1444	0.5668	0.1335
1190								1.0894	0.9433	1.1956	2652.7	2652.7	2652.7	3.325E4	3.535E3	4.882E2	3.325E4	0	DETECTED	2652.7	2652.7	2652.7	1.0894	0.9433	1.1956	3.325E4	3.535E3	4.882E2	3.325E4	0.102	0.7897	0.5765
1191								1.0894	0.9813	1.2128	2682.5	2682.5	2682.5	1.003E5	1.031E4	7.177E2	1.003E5	0	DETECTED	2682.5	2682.5	2682.5	1.0894	0.9813	1.2128	1.003E5	1.031E4	7.177E2	1.003E5	0.0996	0.9439	0.7264
1192								1.0894	0.9011	1.1493	2693.8	2693.8	2693.8	4.922E4	5.24E3	7.004E2	4.922E4	0	DETECTED	2693.8	2693.8	2693.8	1.0894	0.9011	1.1493	4.922E4	5.24E3	7.004E2	4.922E4	0.1027	0.6795	0.455
1193								1.0894	0.992	1.1956	2726.9	2726.9	2726.9	1.963E4	2.13E3	2.469E3	1.963E4	0	DETECTED	2726.9	2726.9	2726.9	1.0894	0.992	1.1956	1.963E4	2.13E3	2.469E3	1.963E4	0.0944	1.0456	0.8975
1194								1.0894	0.9498	1.2021	2833.6	2833.6	2833.6	9.405E4	1.026E4	8.473E2	9.405E4	0	DETECTED	2833.6	2833.6	2833.6	1.0894	0.9498	1.2021	9.405E4	1.026E4	8.473E2	9.405E4	0.1053	1.0217	1.2744
1195								1.0894	0.9498	1.1956	2957.4	2957.4	2957.4	1.032E5	1.084E4	1.797E3	1.032E5	0	DETECTED	2957.4	2957.4	2957.4	1.0894	0.9498	1.1956	1.032E5	1.084E4	1.797E3	1.032E5	0.0966	0.7651	0.5551
1196								1.0894	0.9813	1.1641	3057.1	3057.1	3057.1	1.095E5	1.051E4	4.332E3	1.095E5	0	DETECTED	3057.1	3057.1	3057.1	1.0894	0.9813	1.1641	1.095E5	1.051E4	4.332E3	1.095E5	0.0922	0.8459	0.7552
1197								1.0894	0.992	1.2021	3168.8	3168.8	3168.8	1.104E5	1.048E4	8.228E3	1.104E5	0	DETECTED	3168.8	3168.8	3168.8	1.0894	0.992	1.2021	1.104E5	1.048E4	8.228E3	1.104E5	0.0897	0.9708	0.7587
1198								1.0894	0.9498	1.2128	3355	3355	3355	1.014E5	1.101E4	2.761E3	1.014E5	0	DETECTED	3355	3355	3355	1.0894	0.9498	1.2128	1.014E5	1.101E4	2.761E3	1.014E5	0.0972	1.0345	0.6232
1199								1.0894	0.9433	1.1641	3568.1	3568.1	3568.1	1.013E5	1.104E4	5.676E3	1.013E5	0	DETECTED	3568.1	3568.1	3568.1	1.0894	0.9433	1.1641	1.013E5	1.104E4	5.676E3	1.013E5	0.1025	0.6607	0.4623
1200								1.0894	0.9813	1.2128	3854.2	3854.2	3854.2	1.013E5	1.098E4	2.969E3	1.013E5	0	DETECTED	3854.2	3854.2	3854.2	1.0894	0.9813	1.2128	1.013E5	1.098E4	2.969E3	1.013E5	0.1009	1.0362	0.7315
1201								1.0894	1.0555	1.0958	3921.6	3921.6	3921.6	8.503E3	2.943E2	1.754E3	8.503E3	0	DETECTED	3921.6	3921.6	3921.6	1.0894	1.0555	1.0958	8.503E3	2.943E2	1.754E3	8.503E3	0.1535	0.5958	0.1916
1202								1.0894	0.9076	1.2021	4017.8	4017.8	4017.8	9.975E4	1.086E4	7.056E2	9.975E4	0	DETECTED	4017.8	4017.8	4017.8	1.0894	0.9076	1.2021	9.975E4	1.086E4	7.056E2	9.975E4	0.0994	0.7678	0.5548
1203								1.0894	0.992	1.2021	4185.8	4185.8	4185.8	9.364E4	1.048E4	2.53E3	9.364E4	0	DETECTED	4185.8	4185.8	4185.8	1.0894	0.992	1.2021	9.364E4	1.048E4	2.53E3	9.364E4	0.1079	1.166	1.0275
1204								1.0894	0.9076	1.1427	4225.9	4225.9	4225.9	1.099E5	1.142E4	5.727E3	1.099E5	0	DETECTED	4225.9	4225.9	4225.9	1.0894	0.9076	1.1427	1.099E5	1.142E4	5.727E3	1.099E5	0.0925	0.6468	0.3625
1205								1.0958	0.9498	1.1956	1567	1567	1567	9.974E4	1.037E4	7.973E2	9.974E4	0	DETECTED	1567	1567	1567	1.0958	0.9498	1.1956	9.974E4	1.037E4	7.973E2	9.974E4	0.0899	0.9776	0.981
1206								1.0958	1.0258	1.1956	1671.3	1671.3	1671.3	3.31E4	3.261E3	1.932E3	3.31E4	0	DETECTED	1671.3	1671.3	1671.3	1.0958	1.0258	1.1956	3.31E4	3.261E3	1.932E3	3.31E4	0.1082	1.2125	1.425
1207								1.0958	1.0324	1.1956	1677.1	1677.1	1677.1	3.897E4	3.132E3	2.769E3	3.897E4	0	DETECTED	1677.1	1677.1	1677.1	1.0958	1.0324	1.1956	3.897E4	3.132E3	2.769E3	3.897E4	0.0859	1.2856	1.1465
1208								1.0958	1.062	1.1279	1714.2	1714.2	1714.2	5.175E3	2.478E2	1.84E3	5.175E3	0	DETECTED	1714.2	1714.2	1714.2	1.0958	1.062	1.1279	5.175E3	2.478E2	1.84E3	5.175E3	0.0631	0.9739	0.9477
1209								1.0958	0.9433	1.2128	1853.1	1853.1	1853.1	9.973E4	1.03E4	4.854E2	9.973E4	0	DETECTED	1853.1	1853.1	1853.1	1.0958	0.9433	1.2128	9.973E4	1.03E4	4.854E2	9.973E4	0.0937	0.9709	0.8423
1210								1.0958	0.9813	1.2425	1978	1978	1978	9.439E4	1.033E4	1.203E3	9.439E4	0	DETECTED	1978	1978	1978	1.0958	0.9813	1.2425	9.439E4	1.033E4	1.203E3	9.439E4	0.1025	0.9306	1.1624
1211								1.0958	0.9985	1.1641	2000.1	2000.1	2000.1	2.86E4	2.443E3	2.049E3	2.86E4	0	DETECTED	2000.1	2000.1	2000.1	1.0958	0.9985	1.1641	2.86E4	2.443E3	2.049E3	2.86E4	0.0724	0.8507	0.5702
1212								1.0958	0.992	1.1956	2023.3	2023.3	2023.3	1.05E5	1.019E4	1.326E4	1.05E5	0	DETECTED	2023.3	2023.3	2023.3	1.0958	0.992	1.1956	1.05E5	1.019E4	1.326E4	1.05E5	0.088	0.9803	0.6511
1213								1.0958	0.992	1.1493	2066.1	2066.1	2066.1	1.085E5	9.694E3	1.002E4	1.085E5	0	DETECTED	2066.1	2066.1	2066.1	1.0958	0.992	1.1493	1.085E5	9.694E3	1.002E4	1.085E5	0.0965	0.7572	0.5244
1214								1.0958	0.9813	1.1956	2071.2	2071.2	2071.2	1.074E5	9.888E3	7.216E3	1.074E5	0	DETECTED	2071.2	2071.2	2071.2	1.0958	0.9813	1.1956	1.074E5	9.888E3	7.216E3	1.074E5	0.1018	0.7372	0.7501
1215								1.0958	0.9498	1.2193	2101.8	2101.8	2101.8	9.974E4	1.016E4	8.475E2	9.974E4	0	DETECTED	2101.8	2101.8	2101.8	1.0958	0.9498	1.2193	9.974E4	1.016E4	8.475E2	9.974E4	0.0885	1.0038	0.9472
1216								1.0958	0.9498	1.2193	2129.3	2129.3	2129.3	9.974E4	1.015E4	8.475E2	9.974E4	0	DETECTED	2129.3	2129.3	2129.3	1.0958	0.9498	1.2193	9.974E4	1.015E4	8.475E2	9.974E4	0.0885	1.0035	0.9467
1217								1.0958	0.992	1.2425	2283.1	2283.1	2283.1	1.055E5	1.033E4	1.323E3	1.055E5	0	DETECTED	2283.1	2283.1	2283.1	1.0958	0.992	1.2425	1.055E5	1.033E4	1.323E3	1.055E5	0.0825	1.1145	0.9746
1218								1.0958	0.9498	1.1493	2302.5	2302.5	2302.5	9.83E4	9.823E3	4.468E2	9.83E4	0	DETECTED	2302.5	2302.5	2302.5	1.0958	0.9498	1.1493	9.83E4	9.823E3	4.468E2	9.83E4	0.1061	0.7371	0.5016
1219								1.0958	0.9985	1.1641	2331	2331	2331	1.018E5	8.912E3	1.103E4	1.018E5	0	DETECTED	2331	2331	2331	1.0958	0.9985	1.1641	1.018E5	8.912E3	1.103E4	1.018E5	0.0745	0.8507	0.7015
1220								1.0958	0.992	1.2021	2443.6	2443.6	2443.6	2.455E4	2.393E3	2.071E3	2.455E4	0	DETECTED	2443.6	2443.6	2443.6	1.0958	0.992	1.2021	2.455E4	2.393E3	2.071E3	2.455E4	0.0835	1.0117	0.1199
1221								1.0958	0.9433	1.2128	2634.3	2634.3	2634.3	9.974E4	1.029E4	5.381E2	9.974E4	0	DETECTED	2634.3	2634.3	2634.3	1.0958	0.9433	1.2128	9.974E4	1.029E4	5.381E2	9.974E4	0.0953	0.9672	0.698
1222								1.0958	0.9076	1.2128	2694.6	2694.6	2694.6	9.822E4	1.037E4	1.845E3	9.822E4	0	DETECTED	2694.6	2694.6	2694.6	1.0958	0.9076	1.2128	9.822E4	1.037E4	1.845E3	9.822E4	0.0882	1.0024	0.9879
1223								1.0958	0.992	1.2021	2873.5	2873.5	2873.5	1.029E5	1.017E4	7.661E3	1.029E5	0	DETECTED	2873.5	2873.5	2873.5	1.0958	0.992	1.2021	1.029E5	1.017E4	7.661E3	1.029E5	0.0895	0.7611	0.6399
1224								1.0958	0.9498	1.2021	2961	2961	2961	9.916E4	1.016E4	2.833E3	9.916E4	0	DETECTED	2961	2961	2961	1.0958	0.9498	1.2021	9.916E4	1.016E4	2.833E3	9.916E4	0.0908	1.0082	1.0811
1225								1.0958	0.9433	1.2128	3184.6	3184.6	3184.6	9.975E4	1.048E4	7.056E2	9.975E4	0	DETECTED	3184.6	3184.6	3184.6	1.0958	0.9433	1.2128	9.975E4	1.048E4	7.056E2	9.975E4	0.1	0.9364	0.6651
1226								1.0958	0.9433	1.2128	3209.1	3209.1	3209.1	9.975E4	1.048E4	7.056E2	9.975E4	0	DETECTED	3209.1	3209.1	3209.1	1.0958	0.9433	1.2128	9.975E4	1.048E4	7.056E2	9.975E4	0.1	0.9364	0.6651
1227								1.0958	0.9433	1.2128	3477.2	3477.2	3477.2	9.975E4	1.048E4	7.056E2	9.975E4	0	DETECTED	3477.2	3477.2	3477.2	1.0958	0.9433	1.2128	9.975E4	1.048E4	7.056E2	9.975E4	0.1	0.9364	0.6651
1228								1.0958	1.0555	1.1024	3672.6	3672.6	3672.6	6.45E3	1.609E2	8.289E2	6.45E3	0	DETECTED	3672.6	3672.6	3672.6	1.0958	1.0555	1.1024	6.45E3	1.609E2	8.289E2	6.45E3		0.5808	0.1616
1229								1.0958	0.992	1.1956	3686.5	3686.5	3686.5	1.11E5	1.087E4	9.71E3	1.11E5	0	DETECTED	3686.5	3686.5	3686.5	1.0958	0.992	1.1956	1.11E5	1.087E4	9.71E3	1.11E5	0.0977	0.9803	1.0485
1230								1.0958	1.062	1.1214	3704.2	3704.2	3704.2	1.702E4	6.532E2	3.515E3	1.702E4	0	DETECTED	3704.2	3704.2	3704.2	1.0958	1.062	1.1214	1.702E4	6.532E2	3.515E3	1.702E4	0.4387	0.8775	0.7549
1231								1.0958	0.9433	1.2128	3728.2	3728.2	3728.2	9.975E4	1.048E4	7.056E2	9.975E4	0	DETECTED	3728.2	3728.2	3728.2	1.0958	0.9433	1.2128	9.975E4	1.048E4	7.056E2	9.975E4	0.1	0.9364	0.6651
1232								1.0958	0.992	1.2425	3815.2	3815.2	3815.2	9.569E4	1.004E4	1.308E3	9.569E4	0	DETECTED	3815.2	3815.2	3815.2	1.0958	0.992	1.2425	9.569E4	1.004E4	1.308E3	9.569E4	0.1025	0.9686	0.6215
1233								1.0958	0.9813	1.2128	3825.6	3825.6	3825.6	1.031E5	1.036E4	2.534E3	1.031E5	0	DETECTED	3825.6	3825.6	3825.6	1.0958	0.9813	1.2128	1.031E5	1.036E4	2.534E3	1.031E5	0.0875	1.0638	1.0277
1234								1.0958	0.9433	1.2128	4019.7	4019.7	4019.7	9.975E4	1.048E4	7.056E2	9.975E4	0	DETECTED	4019.7	4019.7	4019.7	1.0958	0.9433	1.2128	9.975E4	1.048E4	7.056E2	9.975E4	0.1	0.9364	0.6651
1235								1.0958	0.9813	1.2128	4061.8	4061.8	4061.8	9.903E4	1.041E4	4.272E2	9.903E4	0	DETECTED	4061.8	4061.8	4061.8	1.0958	0.9813	1.2128	9.903E4	1.041E4	4.272E2	9.903E4	0.1026	0.9393	0.6621
1236								1.0958	0.9813	1.2193	4089.1	4089.1	4089.1	1.023E5	1.06E4	1.443E3	1.023E5	0	DETECTED	4089.1	4089.1	4089.1	1.0958	0.9813	1.2193	1.023E5	1.06E4	1.443E3	1.023E5	0.0981	1.0665	0.7053
1237								1.0958	0.9498	1.1956	4100.8	4100.8	4100.8	1.047E5	1.069E4	2.893E3	1.047E5	0	DETECTED	4100.8	4100.8	4100.8	1.0958	0.9498	1.1956	1.047E5	1.069E4	2.893E3	1.047E5	0.0975	0.9175	0.6418
1238								1.0958	0.9985	1.1956	4211.1	4211.1	4211.1	1.044E5	9.719E3	1.438E3	1.044E5	0	DETECTED	4211.1	4211.1	4211.1	1.0958	0.9985	1.1956	1.044E5	9.719E3	1.438E3	1.044E5	0.0963	0.9047	0.6902
1239								1.1024	1.0324	1.2128	1581.5	1581.5	1581.5	2.495E4	2.449E3	5.188E2	2.495E4	0	DETECTED	1581.5	1581.5	1581.5	1.1024	1.0324	1.2128	2.495E4	2.449E3	5.188E2	2.495E4	0.0945	1.2174	1.4036
1240								1.1024	0.9813	1.2021	1618.6	1618.6	1618.6	9.872E4	1.008E4	6.278E2	9.872E4	0	DETECTED	1618.6	1618.6	1618.6	1.1024	0.9813	1.2021	9.872E4	1.008E4	6.278E2	9.872E4	0.0943	0.9615	1.0987
1241								1.1024	0.992	1.2193	1648.3	1648.3	1648.3	9.96E4	1.014E4	1.821E3	9.96E4	0	DETECTED	1648.3	1648.3	1648.3	1.1024	0.992	1.2193	9.96E4	1.014E4	1.821E3	9.96E4	0.0943	1.0986	1.4923
1242								1.1024	1.0258	1.1956	1666.3	1666.3	1666.3	5.25E4	4.876E3	1.553E3	5.25E4	0	DETECTED	1666.3	1666.3	1666.3	1.1024	1.0258	1.1956	5.25E4	4.876E3	1.553E3	5.25E4	0.0927	1.1092	0.8945
1243								1.1024	0.9985	1.2021	1669.7	1669.7	1669.7	9.724E4	1E4	7.515E3	9.724E4	0	DETECTED	1669.7	1669.7	1669.7	1.1024	0.9985	1.2021	9.724E4	1E4	7.515E3	9.724E4	0.0969	0.9803	1.24
1244								1.1024	0.9813	1.2128	1780.9	1780.9	1780.9	1.087E5	1.065E4	7.342E3	1.087E5	0	DETECTED	1780.9	1780.9	1780.9	1.1024	0.9813	1.2128	1.087E5	1.065E4	7.342E3	1.087E5	0.079	0.9561	0.9437
1245								1.1024	0.992	1.1641	1814.3	1814.3	1814.3	9.992E4	1.031E4	4.841E3	9.992E4	0	DETECTED	1814.3	1814.3	1814.3	1.1024	0.992	1.1641	9.992E4	1.031E4	4.841E3	9.992E4	0.1072	0.7798	0.586
1246								1.1024	0.9813	1.2021	1815.4	1815.4	1815.4	1.009E5	1.067E4	4.501E3	1.009E5	0	DETECTED	1815.4	1815.4	1815.4	1.1024	0.9813	1.2021	1.009E5	1.067E4	4.501E3	1.009E5	0.0987	0.912	0.8879
1247								1.1024	0.9985	1.2193	1815.9	1815.9	1815.9	1.081E5	1.015E4	6.208E3	1.081E5	0	DETECTED	1815.9	1815.9	1815.9	1.1024	0.9985	1.2193	1.081E5	1.015E4	6.208E3	1.081E5	0.0756	1.0632	1.4533
1248								1.1024	0.9985	1.2193	1839.2	1839.2	1839.2	4.987E4	4.994E3	6.685E2	4.987E4	0	DETECTED	1839.2	1839.2	1839.2	1.1024	0.9985	1.2193	4.987E4	4.994E3	6.685E2	4.987E4	0.099	1.0181	1.2247
1249								1.1024	0.992	1.2193	2013.9	2013.9	2013.9	1.03E5	9.88E3	4.437E3	1.03E5	0	DETECTED	2013.9	2013.9	2013.9	1.1024	0.992	1.2193	1.03E5	9.88E3	4.437E3	1.03E5	0.0928	0.8384	1.2536
1250								1.1024	1.0258	1.2128	2037.2	2037.2	2037.2	1.043E5	1.036E4	5.958E3	1.043E5	0	DETECTED	2037.2	2037.2	2037.2	1.1024	1.0258	1.2128	1.043E5	1.036E4	5.958E3	1.043E5	0.0878	1.2216	1.2316
1251								1.1024	0.9813	1.1493	2047.8	2047.8	2047.8	3.887E4	4.061E3	1.057E4	3.887E4	0	DETECTED	2047.8	2047.8	2047.8	1.1024	0.9813	1.1493	3.887E4	4.061E3	1.057E4	3.887E4	0.1871	0.6937	0.3874
1252								1.1024	0.9813	1.2193	2097	2097	2097	9.974E4	9.931E3	8.475E2	9.974E4	0	DETECTED	2097	2097	2097	1.1024	0.9813	1.2193	9.974E4	9.931E3	8.475E2	9.974E4	0.0957	1.009	1.2756
1253								1.1024	0.9813	1.2425	2108.5	2108.5	2108.5	9.974E4	9.97E3	8.475E2	9.974E4	0	DETECTED	2108.5	2108.5	2108.5	1.1024	0.9813	1.2425	9.974E4	9.97E3	8.475E2	9.974E4	0.0957	1.0081	1.2754
1254								1.1024	0.9813	1.2128	2116.7	2116.7	2116.7	3.325E4	3.343E3	7.298E2	3.325E4	0	DETECTED	2116.7	2116.7	2116.7	1.1024	0.9813	1.2128	3.325E4	3.343E3	7.298E2	3.325E4	0.0916	0.9567	0.974
1255								1.1024	0.9813	1.2425	2117.1	2117.1	2117.1	9.974E4	9.965E3	8.475E2	9.974E4	0	DETECTED	2117.1	2117.1	2117.1	1.1024	0.9813	1.2425	9.974E4	9.965E3	8.475E2	9.974E4	0.0957	1.0077	1.2753
1256								1.1024	0.9813	1.2425	2120.3	2120.3	2120.3	9.974E4	9.962E3	8.475E2	9.974E4	0	DETECTED	2120.3	2120.3	2120.3	1.1024	0.9813	1.2425	9.974E4	9.962E3	8.475E2	9.974E4	0.0957	1.0076	1.2752
1257								1.1024	0.9813	1.2425	2126.3	2126.3	2126.3	9.974E4	9.962E3	8.475E2	9.974E4	0	DETECTED	2126.3	2126.3	2126.3	1.1024	0.9813	1.2425	9.974E4	9.962E3	8.475E2	9.974E4	0.0957	1.0076	1.2752
1258								1.1024	0.9813	1.2193	2148	2148	2148	9.898E4	9.926E3	4.713E1	9.898E4	0	DETECTED	2148	2148	2148	1.1024	0.9813	1.2193	9.898E4	9.926E3	4.713E1	9.898E4	0.0929	0.9547	0.9203
1259								1.1024	0.9985	1.2128	2174.9	2174.9	2174.9	2.454E4	2.442E3	1.136E3	2.454E4	0	DETECTED	2174.9	2174.9	2174.9	1.1024	0.9985	1.2128	2.454E4	2.442E3	1.136E3	2.454E4	0.0937	0.9737	1.0999
1260								1.1024	0.9076	1.2128	2179.6	2179.6	2179.6	1.011E5	1.013E4	6.076E2	1.011E5	0	DETECTED	2179.6	2179.6	2179.6	1.1024	0.9076	1.2128	1.011E5	1.013E4	6.076E2	1.011E5	0.0943	0.9973	0.9954
1261								1.1024	0.9985	1.1956	2218.7	2218.7	2218.7	3.232E4	3.407E3	1.061E3	3.232E4	0	DETECTED	2218.7	2218.7	2218.7	1.1024	0.9985	1.1956	3.232E4	3.407E3	1.061E3	3.232E4	0.1092	0.949	1.1941
1262								1.1024	1.0555	1.2425	2222.3	2222.3	2222.3	2.651E4	2.327E3	2.158E3	2.651E4	0	DETECTED	2222.3	2222.3	2222.3	1.1024	1.0555	1.2425	2.651E4	2.327E3	2.158E3	2.651E4	0.0701	1.9957	2.414
1263								1.1024	1.0324	1.2425	2230.1	2230.1	2230.1	1.81E4	2.092E3	9.092E2	1.81E4	0	DETECTED	2230.1	2230.1	2230.1	1.1024	1.0324	1.2425	1.81E4	2.092E3	9.092E2	1.81E4	0.1111	1.5007	2.508
1264								1.1024	0.9985	1.2021	2306.5	2306.5	2306.5	1.037E5	9.905E3	4.608E3	1.037E5	0	DETECTED	2306.5	2306.5	2306.5	1.1024	0.9985	1.2021	1.037E5	9.905E3	4.608E3	1.037E5	0.0773	0.9803	1.279
1265								1.1024	0.9433	1.2425	2361	2361	2361	9.973E4	9.965E3	4.702E2	9.973E4	0	DETECTED	2361	2361	2361	1.1024	0.9433	1.2425	9.973E4	9.965E3	4.702E2	9.973E4	0.0975	0.9958	1.2619
1266								1.1024	0.9813	1.2193	2373.9	2373.9	2373.9	4.987E4	4.956E3	4.843E2	4.987E4	0	DETECTED	2373.9	2373.9	2373.9	1.1024	0.9813	1.2193	4.987E4	4.956E3	4.843E2	4.987E4	0.0975	0.9962	1.2619
1267								1.1024	0.9498	1.1956	2443.3	2443.3	2443.3	2.388E4	2.379E3	1.356E3	2.388E4	0	DETECTED	2443.3	2443.3	2443.3	1.1024	0.9498	1.1956	2.388E4	2.379E3	1.356E3	2.388E4	0.0773	0.8747	0.8744
1268								1.1024	0.9813	1.2193	2509.4	2509.4	2509.4	1.031E5	9.958E3	3.864E3	1.031E5	0	DETECTED	2509.4	2509.4	2509.4	1.1024	0.9813	1.2193	1.031E5	9.958E3	3.864E3	1.031E5	0.0886	1.0672	1.3115
1269								1.1024	0.9498	1.2021	2519.2	2519.2	2519.2	1.014E5	1.036E4	2.636E3	1.014E5	0	DETECTED	2519.2	2519.2	2519.2	1.1024	0.9498	1.2021	1.014E5	1.036E4	2.636E3	1.014E5	0.0895	0.9655	0.8759
1270								1.1024	0.9498	1.1956	2521	2521	2521	5.013E4	5.158E3	1.808E3	5.013E4	0	DETECTED	2521	2521	2521	1.1024	0.9498	1.1956	5.013E4	5.158E3	1.808E3	5.013E4	0.0913	0.9344	0.4325
1271								1.1024	0.9985	1.2425	2558.3	2558.3	2558.3	9.822E4	1.008E4	7.157E3	9.822E4	0	DETECTED	2558.3	2558.3	2558.3	1.1024	0.9985	1.2425	9.822E4	1.008E4	7.157E3	9.822E4	0.094	0.9897	26.4141
1272								1.1024	0.9985	1.2021	2577.7	2577.7	2577.7	5.212E4	5.085E3	3.201E3	5.212E4	0	DETECTED	2577.7	2577.7	2577.7	1.1024	0.9985	1.2021	5.212E4	5.085E3	3.201E3	5.212E4	0.0843	0.9803	1.1681
1273								1.1024	1.0258	1.2193	2746.5	2746.5	2746.5	1.049E5	9.795E3	1.296E3	1.049E5	0	DETECTED	2746.5	2746.5	2746.5	1.1024	1.0258	1.2193	1.049E5	9.795E3	1.296E3	1.049E5	0.0971	1.1547	1.2706
1274								1.1024	1.0958	1.1427	2767.6	2767.6	2767.6	3.428E3	1.29E2	8.465E2	3.428E3	0	DETECTED	2767.6	2767.6	2767.6	1.1024	1.0958	1.1427	3.428E3	1.29E2	8.465E2	3.428E3	0.3127	3.5972	6.1943
1275								1.1024	1.0258	1.2128	2775.8	2775.8	2775.8	1.953E4	1.866E3	1.39E3	1.953E4	0	DETECTED	2775.8	2775.8	2775.8	1.1024	1.0258	1.2128	1.953E4	1.866E3	1.39E3	1.953E4	0.0878	1.2216	1.3105
1276								1.1024	1.0555	1.2193	2884.3	2884.3	2884.3	5.364E4	5.195E3	9.914E2	5.364E4	0	DETECTED	2884.3	2884.3	2884.3	1.1024	1.0555	1.2193	5.364E4	5.195E3	9.914E2	5.364E4	0.121	1.6563	2.1885
1277								1.1024	0.9433	1.1956	3058.2	3058.2	3058.2	1.011E5	1.023E4	4.57E3	1.011E5	0	DETECTED	3058.2	3058.2	3058.2	1.1024	0.9433	1.1956	1.011E5	1.023E4	4.57E3	1.011E5	0.0891	0.7475	0.6162
1278								1.1024	1.0258	1.1956	3093.7	3093.7	3093.7	1.077E5	9.666E3	6.952E3	1.077E5	0	DETECTED	3093.7	3093.7	3093.7	1.1024	1.0258	1.1956	1.077E5	9.666E3	6.952E3	1.077E5	0.0861	1.1092	1.2185
1279								1.1024	0.992	1.2128	3131.5	3131.5	3131.5	1.062E5	9.563E3	3.198E3	1.062E5	0	DETECTED	3131.5	3131.5	3131.5	1.1024	0.992	1.2128	1.062E5	9.563E3	3.198E3	1.062E5	0.079	1.1743	1.2793
1280								1.1024	0.9985	1.2425	3265.8	3265.8	3265.8	9.855E4	1.005E4	3.901E3	9.855E4	0	DETECTED	3265.8	3265.8	3265.8	1.1024	0.9985	1.2425	9.855E4	1.005E4	3.901E3	9.855E4	0.0954	1.0243	1.2926
1281								1.1024	1.0958	1.1279	3401.7	3401.7	3401.7	1.408E4	3.717E2	3.963E3	1.408E4	0	DETECTED	3401.7	3401.7	3401.7	1.1024	1.0958	1.1279	1.408E4	3.717E2	3.963E3	1.408E4		2.4578	3.9156
1282								1.1024	0.9985	1.2021	3432.8	3432.8	3432.8	1.043E5	1.014E4	1.781E3	1.043E5	0	DETECTED	3432.8	3432.8	3432.8	1.1024	0.9985	1.2021	1.043E5	1.014E4	1.781E3	1.043E5	0.0882	1.0041	0.7577
1283								1.1024	0.9433	1.2021	3498.3	3498.3	3498.3	9.86E4	9.944E3	8.956E2	9.86E4	0	DETECTED	3498.3	3498.3	3498.3	1.1024	0.9433	1.2021	9.86E4	9.944E3	8.956E2	9.86E4	0.0903	0.9407	1.0571
1284								1.1024	0.992	1.2638	3801.9	3801.9	3801.9	1.006E5	1.021E4	5.465E2	1.006E5	0	DETECTED	3801.9	3801.9	3801.9	1.1024	0.992	1.2638	1.006E5	1.021E4	5.465E2	1.006E5	0.0896	0.9515	0.8484
1285								1.1024	0.9813	1.2193	3932.4	3932.4	3932.4	1.11E5	1.004E4	2.129E3	1.11E5	0	DETECTED	3932.4	3932.4	3932.4	1.1024	0.9813	1.2193	1.11E5	1.004E4	2.129E3	1.11E5	0.0792	0.9472	0.5769
1286								1.1214	1.0555	1.2193	1581.9	1581.9	1581.9	2.495E4	2.311E3	5.188E2	2.495E4	0	DETECTED	1581.9	1581.9	1581.9	1.1214	1.0555	1.2193	2.495E4	2.311E3	5.188E2	2.495E4	0.1031	1.203	1.2424
1287								1.1214	1.0555	1.2128	1626.2	1626.2	1626.2	3.309E4	3.012E3	8.873E2	3.309E4	0	DETECTED	1626.2	1626.2	1626.2	1.1214	1.0555	1.2128	3.309E4	3.012E3	8.873E2	3.309E4	0.1003	1.1294	1.2132
1288								1.1214	1.0555	1.2128	1662	1662	1662	4.701E4	4.541E3	3.593E2	4.701E4	0	DETECTED	1662	1662	1662	1.1214	1.0555	1.2128	4.701E4	4.541E3	3.593E2	4.701E4	0.0985	1.1279	1.2207
1289								1.1214	1.0324	1.2128	1676.6	1676.6	1676.6	9.849E4	9.558E3	3.325E3	9.849E4	0	DETECTED	1676.6	1676.6	1676.6	1.1214	1.0324	1.2128	9.849E4	9.558E3	3.325E3	9.849E4	0.0791	1.0137	1.3357
1290								1.1214	1.0324	1.2193	1858.1	1858.1	1858.1	2.493E4	2.422E3	8.167E2	2.493E4	0	DETECTED	1858.1	1858.1	1858.1	1.1214	1.0324	1.2193	2.493E4	2.422E3	8.167E2	2.493E4	0.0747	1.0396	1.0034
1291								1.1214	1.0324	1.2193	1909.8	1909.8	1909.8	2.694E4	2.637E3	1.814E3	2.694E4	0	DETECTED	1909.8	1909.8	1909.8	1.1214	1.0324	1.2193	2.694E4	2.637E3	1.814E3	2.694E4	0.0935	1.0735	1.0261
1292								1.1214	1.0324	1.249	1943.5	1943.5	1943.5	3.404E4	3.509E3	1.215E3	3.404E4	0	DETECTED	1943.5	1943.5	1943.5	1.1214	1.0324	1.249	3.404E4	3.509E3	1.215E3	3.404E4	0.0737	1.2169	1.2634
1293								1.1214	0.9985	1.1956	1978.3	1978.3	1978.3	9.753E4	9.756E3	1.515E4	9.753E4	0	DETECTED	1978.3	1978.3	1978.3	1.1214	0.9985	1.1956	9.753E4	9.756E3	1.515E4	9.753E4	0.0777	0.8022	0.5942
1294								1.1214	0.9985	1.1956	2061.3	2061.3	2061.3	1.015E5	1.02E4	1.036E4	1.015E5	0	DETECTED	2061.3	2061.3	2061.3	1.1214	0.9985	1.1956	1.015E5	1.02E4	1.036E4	1.015E5	0.092	0.8022	0.6832
1295								1.1214	0.992	1.2193	2135.5	2135.5	2135.5	1.995E4	1.982E3	4.379E2	1.995E4	0	DETECTED	2135.5	2135.5	2135.5	1.1214	0.992	1.2193	1.995E4	1.982E3	4.379E2	1.995E4	0.0879	0.8717	0.8618
1296								1.1214	0.9985	1.249	2142.4	2142.4	2142.4	1.002E5	1.011E4	1.174E3	1.002E5	0	DETECTED	2142.4	2142.4	2142.4	1.1214	0.9985	1.249	1.002E5	1.011E4	1.174E3	1.002E5	0.0756	0.9959	1.0166
1297								1.1214	0.9813	1.2425	2171.3	2171.3	2171.3	9.957E4	9.771E3	1.182E2	9.957E4	0	DETECTED	2171.3	2171.3	2171.3	1.1214	0.9813	1.2425	9.957E4	9.771E3	1.182E2	9.957E4	0.0755	0.9946	0.9363
1298								1.1214	0.9813	1.2128	2219.1	2219.1	2219.1	3.653E4	3.479E3	2.466E3	3.653E4	0	DETECTED	2219.1	2219.1	2219.1	1.1214	0.9813	1.2128	3.653E4	3.479E3	2.466E3	3.653E4	0.0786	0.8523	0.6928
1299								1.1214	0.992	1.2193	2225.6	2225.6	2225.6	1.06E5	1.036E4	1.285E3	1.06E5	0	DETECTED	2225.6	2225.6	2225.6	1.1214	0.992	1.2193	1.06E5	1.036E4	1.285E3	1.06E5	0.0908	0.8828	0.8374
1300								1.1214	1.0555	1.1641	2226.1	2226.1	2226.1	2.812E4	1.746E3	7.793E2	2.812E4	0	DETECTED	2226.1	2226.1	2226.1	1.1214	1.0555	1.1641	2.812E4	1.746E3	7.793E2	2.812E4	0.0491	0.8247	0.4356
1301								1.1214	0.992	1.2128	2295	2295	2295	1.024E5	1.055E4	6.373E3	1.024E5	0	DETECTED	2295	2295	2295	1.1214	0.992	1.2128	1.024E5	1.055E4	6.373E3	1.024E5	0.0993	0.8096	0.7504
1302								1.1214	0.9813	1.249	2368.5	2368.5	2368.5	9.973E4	9.902E3	4.702E2	9.973E4	0	DETECTED	2368.5	2368.5	2368.5	1.1214	0.9813	1.249	9.973E4	9.902E3	4.702E2	9.973E4	0.0858	0.8999	0.8728
1303								1.1214	0.9498	1.2638	2411.5	2411.5	2411.5	9.758E4	1.002E4	9.73E2	9.758E4	0	DETECTED	2411.5	2411.5	2411.5	1.1214	0.9498	1.2638	9.758E4	1.002E4	9.73E2	9.758E4	0.0874	0.8734	0.9006
1304								1.1214	0.9985	1.2425	2413.5	2413.5	2413.5	9.872E4	9.903E3	1.377E3	9.872E4	0	DETECTED	2413.5	2413.5	2413.5	1.1214	0.9985	1.2425	9.872E4	9.903E3	1.377E3	9.872E4	0.0743	0.9829	0.9474
1305								1.1214	1.0324	1.1956	2485.5	2485.5	2485.5	3.305E4	3.161E3	5.156E3	3.305E4	0	DETECTED	2485.5	2485.5	2485.5	1.1214	1.0324	1.1956	3.305E4	3.161E3	5.156E3	3.305E4	0.1035	0.917	0.8341
1306								1.1214	1.0258	1.2638	2485.7	2485.7	2485.7	1.023E5	1.002E4	2.157E3	1.023E5	0	DETECTED	2485.7	2485.7	2485.7	1.1214	1.0258	1.2638	1.023E5	1.002E4	2.157E3	1.023E5	0.0837	1.1685	0.8468
1307								1.1214	1.0555	1.2021	2539.4	2539.4	2539.4	3.8E4	3.062E3	3.543E3	3.8E4	0	DETECTED	2539.4	2539.4	2539.4	1.1214	1.0555	1.2021	3.8E4	3.062E3	3.543E3	3.8E4	0.0632	1.1133	1.2266
1308								1.1214	0.9498	1.249	2539.5	2539.5	2539.5	1.013E5	1.06E4	1.625E3	1.013E5	0	DETECTED	2539.5	2539.5	2539.5	1.1214	0.9498	1.249	1.013E5	1.06E4	1.625E3	1.013E5	0.0894	0.9113	0.5609
1309								1.1214	0.992	1.2193	2656.7	2656.7	2656.7	3.325E4	3.284E3	4.882E2	3.325E4	0	DETECTED	2656.7	2656.7	2656.7	1.1214	0.992	1.2193	3.325E4	3.284E3	4.882E2	3.325E4	0.0865	0.8964	0.8698
1310								1.1214	0.9985	1.2193	2665.2	2665.2	2665.2	2.493E4	2.457E3	5.774E2	2.493E4	0	DETECTED	2665.2	2665.2	2665.2	1.1214	0.9985	1.2193	2.493E4	2.457E3	5.774E2	2.493E4	0.0865	0.9734	0.8688
1311								1.1214	0.9985	1.2193	2666.6	2666.6	2666.6	2.493E4	2.457E3	5.774E2	2.493E4	0	DETECTED	2666.6	2666.6	2666.6	1.1214	0.9985	1.2193	2.493E4	2.457E3	5.774E2	2.493E4	0.0865	0.9734	0.8688
1312								1.1214	0.9498	1.2193	2729.9	2729.9	2729.9	9.832E4	9.875E3	1.581E3	9.832E4	0	DETECTED	2729.9	2729.9	2729.9	1.1214	0.9498	1.2193	9.832E4	9.875E3	1.581E3	9.832E4	0.0755	1.0091	0.9598
1313								1.1214	1.0258	1.2021	2776.2	2776.2	2776.2	2.204E4	2.076E3	5.612E2	2.204E4	0	DETECTED	2776.2	2776.2	2776.2	1.1214	1.0258	1.2021	2.204E4	2.076E3	5.612E2	2.204E4	0.0777	0.9227	0.6732
1314								1.1214	0.9498	1.2021	2798.2	2798.2	2798.2	9.537E4	9.753E3	5.47E2	9.537E4	0	DETECTED	2798.2	2798.2	2798.2	1.1214	0.9498	1.2021	9.537E4	9.753E3	5.47E2	9.537E4	0.0796	0.9179	0.88
1315								1.1214	1.0324	1.2128	2889.7	2889.7	2889.7	5.235E4	5.424E3	3.343E3	5.235E4	0	DETECTED	2889.7	2889.7	2889.7	1.1214	1.0324	1.2128	5.235E4	5.424E3	3.343E3	5.235E4	0.1093	1.0137	1.2832
1316								1.1214	0.9076	1.2128	2967.1	2967.1	2967.1	9.952E4	1.01E4	1.545E3	9.952E4	0	DETECTED	2967.1	2967.1	2967.1	1.1214	0.9076	1.2128	9.952E4	1.01E4	1.545E3	9.952E4	0.0962	0.898	0.8592
1317								1.1214	0.9985	1.249	2998.2	2998.2	2998.2	9.962E4	1.007E4	1.346E3	9.962E4	0	DETECTED	2998.2	2998.2	2998.2	1.1214	0.9985	1.249	9.962E4	1.007E4	1.346E3	9.962E4	0.0792	1.123	1.0423
1318								1.1214	0.9433	1.2021	3002.2	3002.2	3002.2	1.004E5	1.057E4	3.955E3	1.004E5	0	DETECTED	3002.2	3002.2	3002.2	1.1214	0.9433	1.2021	1.004E5	1.057E4	3.955E3	1.004E5	0.0939	0.8356	0.8482
1319								1.1214	0.9813	1.2425	3485.6	3485.6	3485.6	9.975E4	1.002E4	7.056E2	9.975E4	0	DETECTED	3485.6	3485.6	3485.6	1.1214	0.9813	1.2425	9.975E4	1.002E4	7.056E2	9.975E4	0.0924	0.8718	0.8462
1320								1.1214	0.9985	1.2193	3530.2	3530.2	3530.2	1.003E5	1.002E4	1.381E3	1.003E5	0	DETECTED	3530.2	3530.2	3530.2	1.1214	0.9985	1.2193	1.003E5	1.002E4	1.381E3	1.003E5	0.0783	1.0117	1.0459
1321								1.1214	0.9985	1.2193	3554.8	3554.8	3554.8	1.013E5	1.018E4	4.934E3	1.013E5	0	DETECTED	3554.8	3554.8	3554.8	1.1214	0.9985	1.2193	1.013E5	1.018E4	4.934E3	1.013E5	0.0815	1.0015	1.0472
1322								1.1214	0.9985	1.2193	3652.1	3652.1	3652.1	9.074E4	9.855E3	1.783E3	9.074E4	0	DETECTED	3652.1	3652.1	3652.1	1.1214	0.9985	1.2193	9.074E4	9.855E3	1.783E3	9.074E4	0.097	0.8987	0.9742
1323								1.1214	1.0258	1.2128	3708.8	3708.8	3708.8	1.086E5	1.018E4	4.391E3	1.086E5	0	DETECTED	3708.8	3708.8	3708.8	1.1214	1.0258	1.2128	1.086E5	1.018E4	4.391E3	1.086E5	0.0932	0.9786	0.8755
1324								1.1214	1.0555	1.2193	3959.9	3959.9	3959.9	8.761E4	9.554E3	5.624E2	8.761E4	0	DETECTED	3959.9	3959.9	3959.9	1.1214	1.0555	1.2193	8.761E4	9.554E3	5.624E2	8.761E4	0.1088	1.2439	1.4878
1325								1.1214	0.9813	1.2425	4040.8	4040.8	4040.8	1.002E5	1.002E4	1.5E3	1.002E5	0	DETECTED	4040.8	4040.8	4040.8	1.1214	0.9813	1.2425	1.002E5	1.002E4	1.5E3	1.002E5	0.0759	0.9514	0.9814
1326								1.1214	0.9813	1.2638	4045.8	4045.8	4045.8	9.933E4	9.988E3	1.324E3	9.933E4	0	DETECTED	4045.8	4045.8	4045.8	1.1214	0.9813	1.2638	9.933E4	9.988E3	1.324E3	9.933E4	0.0924	0.8546	0.8516
1327								1.1214	0.9433	1.2425	4116.6	4116.6	4116.6	1.032E5	1.038E4	1.349E3	1.032E5	0	DETECTED	4116.6	4116.6	4116.6	1.1214	0.9433	1.2425	1.032E5	1.038E4	1.349E3	1.032E5	0.0806	1.0167	1.1467
1328								1.1214	1.0258	1.2021	4135.7	4135.7	4135.7	1.002E5	9.768E3	5.581E3	1.002E5	0	DETECTED	4135.7	4135.7	4135.7	1.1214	1.0258	1.2021	1.002E5	9.768E3	5.581E3	1.002E5	0.0989	0.9227	0.8114
1329								1.1279	1.0324	1.2128	1705.3	1705.3	1705.3	9.375E4	9.941E3	1.068E4	9.375E4	0	DETECTED	1705.3	1705.3	1705.3	1.1279	1.0324	1.2128	9.375E4	9.941E3	1.068E4	9.375E4	0.108	0.9445	1.1031
1330								1.1279	1.0555	1.2021	1813	1813	1813	4.279E4	3.695E3	1.352E4	4.279E4	0	DETECTED	1813	1813	1813	1.1279	1.0555	1.2021	4.279E4	3.695E3	1.352E4	4.279E4	0.1853	1.013	1.026
1331								1.1279	1.0324	1.2193	1885.8	1885.8	1885.8	4.627E4	4.735E3	2.786E3	4.627E4	0	DETECTED	1885.8	1885.8	1885.8	1.1279	1.0324	1.2193	4.627E4	4.735E3	2.786E3	4.627E4	0.0991	0.9786	1.2088
1332								1.1279	1.0324	1.2021	1940.1	1940.1	1940.1	3.546E4	3.207E3	5.726E3	3.546E4	0	DETECTED	1940.1	1940.1	1940.1	1.1279	1.0324	1.2021	3.546E4	3.207E3	5.726E3	3.546E4	0.0745	0.8886	0.7772
1333								1.1279	1.0258	1.1956	1962.5	1962.5	1962.5	2.123E4	2.16E3	1.424E3	2.123E4	0	DETECTED	1962.5	1962.5	1962.5	1.1279	1.0258	1.1956	2.123E4	2.16E3	1.424E3	2.123E4	0.104	0.8318	0.5524
1334								1.1279	1.0258	1.2193	1964	1964	1964	9.81E4	9.47E3	3.001E3	9.81E4	0	DETECTED	1964	1964	1964	1.1279	1.0258	1.2193	9.81E4	9.47E3	3.001E3	9.81E4	0.0788	0.9481	0.9392
1335								1.1279	1.0258	1.2128	2077.6	2077.6	2077.6	5.076E4	5.235E3	3.29E3	5.076E4	0	DETECTED	2077.6	2077.6	2077.6	1.1279	1.0258	1.2128	5.076E4	5.235E3	3.29E3	5.076E4	0.0943	0.8661	0.9834
1336								1.1279	0.9985	1.2425	2110	2110	2110	3.325E4	3.322E3	7.298E2	3.325E4	0	DETECTED	2110	2110	2110	1.1279	0.9985	1.2425	3.325E4	3.322E3	7.298E2	3.325E4	0.0792	0.9532	0.9246
1337								1.1279	1.0258	1.2425	2144.7	2144.7	2144.7	1.004E5	9.806E3	2.977E3	1.004E5	0	DETECTED	2144.7	2144.7	2144.7	1.1279	1.0258	1.2425	1.004E5	9.806E3	2.977E3	1.004E5	0.0774	0.9383	0.9566
1338								1.1279	0.9985	1.2128	2173	2173	2173	9.944E4	9.823E3	7.519E2	9.944E4	0	DETECTED	2173	2173	2173	1.1279	0.9985	1.2128	9.944E4	9.823E3	7.519E2	9.944E4	0.0767	0.9166	0.7868
1339								1.1279	0.9985	1.2425	2183.6	2183.6	2183.6	1E5	9.884E3	4.76E2	1E5	0	DETECTED	2183.6	2183.6	2183.6	1.1279	0.9985	1.2425	1E5	9.884E3	4.76E2	1E5	0.0989	0.9709	1.2045
1340								1.1279	1.0324	1.249	2298.4	2298.4	2298.4	1.059E5	1.009E4	5.436E3	1.059E5	0	DETECTED	2298.4	2298.4	2298.4	1.1279	1.0324	1.249	1.059E5	1.009E4	5.436E3	1.059E5	0.0854	0.9661	0.9689
1341								1.1279	0.992	1.2638	2360.1	2360.1	2360.1	9.973E4	9.94E3	4.702E2	9.973E4	0	DETECTED	2360.1	2360.1	2360.1	1.1279	0.992	1.2638	9.973E4	9.94E3	4.702E2	9.973E4	0.0799	0.9606	0.9551
1342								1.1279	0.9813	1.2638	2365.2	2365.2	2365.2	9.973E4	9.997E3	4.702E2	9.973E4	0	DETECTED	2365.2	2365.2	2365.2	1.1279	0.9813	1.2638	9.973E4	9.997E3	4.702E2	9.973E4	0.0977	1.0481	1.2206
1343								1.1279	0.992	1.2638	2367.4	2367.4	2367.4	9.973E4	9.94E3	4.702E2	9.973E4	0	DETECTED	2367.4	2367.4	2367.4	1.1279	0.992	1.2638	9.973E4	9.94E3	4.702E2	9.973E4	0.0799	0.9606	0.9551
1344								1.1279	1.0324	1.2425	2422.9	2422.9	2422.9	4.928E4	4.847E3	1.753E3	4.928E4	0	DETECTED	2422.9	2422.9	2422.9	1.1279	1.0324	1.2425	4.928E4	4.847E3	1.753E3	4.928E4	0.0967	1.0998	1.2697
1345								1.1279	1.062	1.2425	2503.9	2503.9	2503.9	1.658E4	1.962E3	1.932E3	1.658E4	0	DETECTED	2503.9	2503.9	2503.9	1.1279	1.062	1.2425	1.658E4	1.962E3	1.932E3	1.658E4	0.1159	1.3703	1.7405
1346								1.1279	1.0555	1.2425	2511.7	2511.7	2511.7	9.674E4	9.617E3	5.939E3	9.674E4	0	DETECTED	2511.7	2511.7	2511.7	1.1279	1.0555	1.2425	9.674E4	9.617E3	5.939E3	9.674E4	0.0781	1.1398	1.2424
1347								1.1279	0.9498	1.3125	2556	2556	2556	9.793E4	1.017E4	4.485E2	9.793E4	0	DETECTED	2556	2556	2556	1.1279	0.9498	1.3125	9.793E4	1.017E4	4.485E2	9.793E4	0.0743	0.9459	0.9299
1348								1.1279	1.062	1.2128	2622.1	2622.1	2622.1	4.05E4	3.662E3	9.311E3	4.05E4	0	DETECTED	2622.1	2622.1	2622.1	1.1279	1.062	1.2128	4.05E4	3.662E3	9.311E3	4.05E4	0.0985	1.1449	1.2899
1349								1.1279	1.0555	1.2193	2749.5	2749.5	2749.5	1.01E5	9.7E3	1.191E4	1.01E5	0	DETECTED	2749.5	2749.5	2749.5	1.1279	1.0555	1.2193	1.01E5	9.7E3	1.191E4	1.01E5	0.0949	1.1319	1.2638
1350								1.1279	1.0894	1.2021	2859.6	2859.6	2859.6	3.271E4	3.164E3	6.929E3	3.271E4	0	DETECTED	2859.6	2859.6	2859.6	1.1279	1.0894	1.2021	3.271E4	3.164E3	6.929E3	3.271E4	0.5417	1.4637	1.9273
1351								1.1279	0.992	1.249	2908.3	2908.3	2908.3	9.975E4	1.001E4	7.056E2	9.975E4	0	DETECTED	2908.3	2908.3	2908.3	1.1279	0.992	1.249	9.975E4	1.001E4	7.056E2	9.975E4	0.078	0.9481	0.8814
1352								1.1279	1.0258	1.2425	3053.5	3053.5	3053.5	9.696E4	9.693E3	1.517E3	9.696E4	0	DETECTED	3053.5	3053.5	3053.5	1.1279	1.0258	1.2425	9.696E4	9.693E3	1.517E3	9.696E4	0.1026	0.9872	1.1918
1353								1.1279	1.062	1.2128	3130	3130	3130	1.084E5	9.377E3	1.981E4	1.084E5	0	DETECTED	3130	3130	3130	1.1279	1.062	1.2128	1.084E5	9.377E3	1.981E4	1.084E5	0.087	1.1449	1.2899
1354								1.1279	0.992	1.249	3192.4	3192.4	3192.4	9.975E4	1.001E4	7.056E2	9.975E4	0	DETECTED	3192.4	3192.4	3192.4	1.1279	0.992	1.249	9.975E4	1.001E4	7.056E2	9.975E4	0.078	0.9481	0.8814
1355								1.1279	1.0555	1.2193	3590.7	3590.7	3590.7	1.075E5	9.987E3	8.254E3	1.075E5	0	DETECTED	3590.7	3590.7	3590.7	1.1279	1.0555	1.2193	1.075E5	9.987E3	8.254E3	1.075E5	0.0958	1.1319	1.2638
1356								1.1279	1.1214	1.1641	3666.2	3666.2	3666.2	1.507E4	4.337E2	2.697E3	1.507E4	0	DETECTED	3666.2	3666.2	3666.2	1.1279	1.1214	1.1641	1.507E4	4.337E2	2.697E3	1.507E4		3.28	5.5601
1357								1.1279	0.992	1.249	4005.8	4005.8	4005.8	9.975E4	1.001E4	7.056E2	9.975E4	0	DETECTED	4005.8	4005.8	4005.8	1.1279	0.992	1.249	9.975E4	1.001E4	7.056E2	9.975E4	0.078	0.9481	0.8814
1358								1.1279	1.0258	1.2425	4050.7	4050.7	4050.7	9.948E4	1.004E4	1.925E3	9.948E4	0	DETECTED	4050.7	4050.7	4050.7	1.1279	1.0258	1.2425	9.948E4	1.004E4	1.925E3	9.948E4	0.1041	1.0981	1.2677
1359								1.1279	1.0324	1.2638	4059.5	4059.5	4059.5	9.917E4	9.96E3	2.365E3	9.917E4	0	DETECTED	4059.5	4059.5	4059.5	1.1279	1.0324	1.2638	9.917E4	9.96E3	2.365E3	9.917E4	0.1044	1.1299	1.2603
1360								1.1279	0.992	1.249	4080.6	4080.6	4080.6	1.042E5	1.056E4	1.921E3	1.042E5	0	DETECTED	4080.6	4080.6	4080.6	1.1279	0.992	1.249	1.042E5	1.056E4	1.921E3	1.042E5	0.1054	1.2317	1.5574
1361								1.1279	1.0324	1.249	4087.7	4087.7	4087.7	1.003E5	9.984E3	3.209E3	1.003E5	0	DETECTED	4087.7	4087.7	4087.7	1.1279	1.0324	1.249	1.003E5	9.984E3	3.209E3	1.003E5	0.1075	1.1071	1.2262
1362								1.1279	0.992	1.2193	4200.1	4200.1	4200.1	1.046E5	1.007E4	4.458E3	1.046E5	0	DETECTED	4200.1	4200.1	4200.1	1.1279	0.992	1.2193	1.046E5	1.007E4	4.458E3	1.046E5	0.0957	1.125	1.0517
1363								1.1279	1.0324	1.2021	4234.2	4234.2	4234.2	9.943E4	9.868E3	1.213E4	9.943E4	0	DETECTED	4234.2	4234.2	4234.2	1.1279	1.0324	1.2021	9.943E4	9.868E3	1.213E4	9.943E4	0.094	0.8886	0.7772
1364								1.1427	1.0555	1.2638	1551.4	1551.4	1551.4	9.974E4	1.02E4	7.972E2	9.974E4	0	DETECTED	1551.4	1551.4	1551.4	1.1427	1.0555	1.2638	9.974E4	1.02E4	7.972E2	9.974E4	0.1088	1.084	0.8902
1365								1.1427	1.0894	1.249	1579.2	1579.2	1579.2	3.326E4	3.061E3	6.917E2	3.326E4	0	DETECTED	1579.2	1579.2	1579.2	1.1427	1.0894	1.249	3.326E4	3.061E3	6.917E2	3.326E4	0.1104	1.4574	1.4545
1366								1.1427	1.0894	1.2703	1612.4	1612.4	1612.4	4.899E4	4.942E3	6.325E2	4.899E4	0	DETECTED	1612.4	1612.4	1612.4	1.1427	1.0894	1.2703	4.899E4	4.942E3	6.325E2	4.899E4	0.1073	1.6917	1.8296
1367								1.1427	1.1279	1.1641	1658.7	1658.7	1658.7	2.914E3	6.096E1	2.358E2	2.914E3	0	DETECTED	1658.7	1658.7	1658.7	1.1427	1.1279	1.1641	2.914E3	6.096E1	2.358E2	2.914E3	0.0236	1.22	1.4399
1368								1.1427	1.062	1.2193	1689.8	1689.8	1689.8	2.767E4	2.504E3	5.6E3	2.767E4	0	DETECTED	1689.8	1689.8	1689.8	1.1427	1.062	1.2193	2.767E4	2.504E3	5.6E3	2.767E4	0.0904	0.9746	0.9492
1369								1.1427	1.0324	1.2193	1754.2	1754.2	1754.2	1.036E5	9.75E3	4.139E3	1.036E5	0	DETECTED	1754.2	1754.2	1754.2	1.1427	1.0324	1.2193	1.036E5	9.75E3	4.139E3	1.036E5	0.0953	0.9143	0.8822
1370								1.1427	1.062	1.249	1853.5	1853.5	1853.5	2.493E4	2.494E3	8.167E2	2.493E4	0	DETECTED	1853.5	1853.5	1853.5	1.1427	1.062	1.249	2.493E4	2.494E3	8.167E2	2.493E4	0.1076	1.18	1.1789
1371								1.1427	1.0555	1.249	1885	1885	1885	9.989E4	1.002E4	8.888E3	9.989E4	0	DETECTED	1885	1885	1885	1.1427	1.0555	1.249	9.989E4	1.002E4	8.888E3	9.989E4	0.1009	1.1092	0.9585
1372								1.1427	1.1024	1.1493	2025.8	2025.8	2025.8	1.073E4	3.371E2	4.897E3	1.073E4	0	DETECTED	2025.8	2025.8	2025.8	1.1427	1.1024	1.1493	1.073E4	3.371E2	4.897E3	1.073E4		0.5809	0.1619
1373								1.1427	1.0555	1.249	2042.1	2042.1	2042.1	9.45E4	9.541E3	5.712E3	9.45E4	0	DETECTED	2042.1	2042.1	2042.1	1.1427	1.0555	1.249	9.45E4	9.541E3	5.712E3	9.45E4	0.1016	1.1092	1.3148
1374								1.1427	1.0555	1.2193	2047.9	2047.9	2047.9	3.94E4	3.625E3	4.184E3	3.94E4	0	DETECTED	2047.9	2047.9	2047.9	1.1427	1.0555	1.2193	3.94E4	3.625E3	4.184E3	3.94E4	0.1452	0.9391	0.8782
1375								1.1427	1.0258	1.249	2067.4	2067.4	2067.4	1E5	1.014E4	6.388E3	1E5	0	DETECTED	2067.4	2067.4	2067.4	1.1427	1.0258	1.249	1E5	1.014E4	6.388E3	1E5	0.0883	0.9545	0.7183
1376								1.1427	1.062	1.2703	2069.3	2069.3	2069.3	1E5	9.138E3	1.371E3	1E5	0	DETECTED	2069.3	2069.3	2069.3	1.1427	1.062	1.2703	1E5	9.138E3	1.371E3	1E5	0.1007	1.308	0.9613
1377								1.1427	1.0894	1.2425	2088.7	2088.7	2088.7	1.049E5	9.717E3	1.246E4	1.049E5	0	DETECTED	2088.7	2088.7	2088.7	1.1427	1.0894	1.2425	1.049E5	9.717E3	1.246E4	1.049E5	0.0976	1.4344	1.8688
1378								1.1427	1.0324	1.2193	2218.4	2218.4	2218.4	3.394E4	3.137E3	3.523E3	3.394E4	0	DETECTED	2218.4	2218.4	2218.4	1.1427	1.0324	1.2193	3.394E4	3.137E3	3.523E3	3.394E4	0.0973	0.8469	0.5676
1379								1.1427	0.9985	1.2638	2321.2	2321.2	2321.2	1.011E5	1.134E4	1.793E3	1.011E5	0	DETECTED	2321.2	2321.2	2321.2	1.1427	0.9985	1.2638	1.011E5	1.134E4	1.793E3	1.011E5	0.1029	0.9337	1.185
1380								1.1427	1.0958	1.2638	2352.9	2352.9	2352.9	3.652E4	3.268E3	2.808E3	3.652E4	0	DETECTED	2352.9	2352.9	2352.9	1.1427	1.0958	1.2638	3.652E4	3.268E3	2.808E3	3.652E4	0.0954	1.8523	3.3109
1381								1.1427	1.0324	1.249	2444	2444	2444	9.944E4	9.895E3	2.349E3	9.944E4	0	DETECTED	2444	2444	2444	1.1427	1.0324	1.249	9.944E4	9.895E3	2.349E3	9.944E4	0.1088	1.1221	1.101
1382								1.1427	1.0324	1.2193	2462.2	2462.2	2462.2	9.406E4	9.905E3	5.604E3	9.406E4	0	DETECTED	2462.2	2462.2	2462.2	1.1427	1.0324	1.2193	9.406E4	9.905E3	5.604E3	9.406E4	0.1056	0.8469	0.861
1383								1.1427	1.0324	1.2425	2508.7	2508.7	2508.7	1.028E5	1.023E4	5.822E3	1.028E5	0	DETECTED	2508.7	2508.7	2508.7	1.1427	1.0324	1.2425	1.028E5	1.023E4	5.822E3	1.028E5	0.1104	0.9518	0.8944
1384								1.1427	1.0555	1.2425	2584.1	2584.1	2584.1	3.314E4	3.322E3	6.429E2	3.314E4	0	DETECTED	2584.1	2584.1	2584.1	1.1427	1.0555	1.2425	3.314E4	3.322E3	6.429E2	3.314E4	0.1007	1.0719	0.9025
1385								1.1427	1.0258	1.2703	2664.8	2664.8	2664.8	9.974E4	1.015E4	5.378E2	9.974E4	0	DETECTED	2664.8	2664.8	2664.8	1.1427	1.0258	1.2703	9.974E4	1.015E4	5.378E2	9.974E4	0.1062	1.0945	1.1074
1386								1.1427	1.0555	1.2638	2716.1	2716.1	2716.1	2.623E4	2.72E3	7.339E2	2.623E4	0	DETECTED	2716.1	2716.1	2716.1	1.1427	1.0555	1.2638	2.623E4	2.72E3	7.339E2	2.623E4	0.1046	1.1047	1.0761
1387								1.1427	1.0258	1.2021	2793	2793	2793	4.649E4	4.446E3	4.099E3	4.649E4	0	DETECTED	2793	2793	2793	1.1427	1.0258	1.2021	4.649E4	4.446E3	4.099E3	4.649E4	0.0964	0.754	0.4078
1388								1.1427	1.0555	1.2425	2794.4	2794.4	2794.4	5.744E4	5.182E3	1.229E3	5.744E4	0	DETECTED	2794.4	2794.4	2794.4	1.1427	1.0555	1.2425	5.744E4	5.182E3	1.229E3	5.744E4	0.0833	1.0373	1.1722
1389								1.1427	1.0324	1.2638	2803	2803	2803	1.088E5	1.074E4	1.963E3	1.088E5	0	DETECTED	2803	2803	2803	1.1427	1.0324	1.2638	1.088E5	1.074E4	1.963E3	1.088E5	0.0997	1.0823	1.0852
1390								1.1427	0.992	1.249	2814.2	2814.2	2814.2	9.691E4	1.039E4	1.259E3	9.691E4	0	DETECTED	2814.2	2814.2	2814.2	1.1427	0.992	1.249	9.691E4	1.039E4	1.259E3	9.691E4	0.1071	0.7789	0.3207
1391								1.1427	1.0258	1.2021	2864.7	2864.7	2864.7	3.875E4	3.185E3	4.585E3	3.875E4	0	DETECTED	2864.7	2864.7	2864.7	1.1427	1.0258	1.2021	3.875E4	3.185E3	4.585E3	3.875E4	0.0825	0.754	0.5808
1392								1.1427	1.062	1.2425	2880.7	2880.7	2880.7	1.044E5	9.98E3	1.015E4	1.044E5	0	DETECTED	2880.7	2880.7	2880.7	1.1427	1.062	1.2425	1.044E5	9.98E3	1.015E4	1.044E5	0.0923	1.1181	0.9942
1393								1.1427	0.992	1.281	3044.5	3044.5	3044.5	9.765E4	1.029E4	1.797E3	9.765E4	0	DETECTED	3044.5	3044.5	3044.5	1.1427	0.992	1.281	9.765E4	1.029E4	1.797E3	9.765E4	0.1015	0.8626	1.1984
1394								1.1427	1.062	1.249	3067.8	3067.8	3067.8	1.008E5	9.865E3	1.791E3	1.008E5	0	DETECTED	3067.8	3067.8	3067.8	1.1427	1.062	1.249	1.008E5	9.865E3	1.791E3	1.008E5	0.1049	1.1584	1.4327
1395								1.1427	0.9985	1.2638	3733.2	3733.2	3733.2	9.975E4	1.014E4	7.056E2	9.975E4	0	DETECTED	3733.2	3733.2	3733.2	1.1427	0.9985	1.2638	9.975E4	1.014E4	7.056E2	9.975E4	0.1055	0.9519	0.8789
1396								1.1427	1.062	1.3125	3941.2	3941.2	3941.2	1.145E5	1.1E4	4.449E3	1.145E5	0	DETECTED	3941.2	3941.2	3941.2	1.1427	1.062	1.3125	1.145E5	1.1E4	4.449E3	1.145E5	0.0942	1.2619	1.3488
1397								1.1427	0.9985	1.2638	4019.3	4019.3	4019.3	9.975E4	1.014E4	7.056E2	9.975E4	0	DETECTED	4019.3	4019.3	4019.3	1.1427	0.9985	1.2638	9.975E4	1.014E4	7.056E2	9.975E4	0.1055	0.9519	0.8789
1398								1.1427	0.9985	1.2638	4027	4027	4027	9.975E4	1.014E4	7.056E2	9.975E4	0	DETECTED	4027	4027	4027	1.1427	0.9985	1.2638	9.975E4	1.014E4	7.056E2	9.975E4	0.1055	0.9519	0.8789
1399								1.1427	1.0324	1.2638	4083.2	4083.2	4083.2	1.055E5	1.047E4	5.19E3	1.055E5	0	DETECTED	4083.2	4083.2	4083.2	1.1427	1.0324	1.2638	1.055E5	1.047E4	5.19E3	1.055E5	0.1003	1.1076	1.1967
1400								1.1427	1.1279	1.2128	4122.7	4122.7	4122.7	4.123E3	1.691E2	8.646E2	4.123E3	0	DETECTED	4122.7	4122.7	4122.7	1.1427	1.1279	1.2128	4.123E3	1.691E2	8.646E2	4.123E3	0.0512	2.8591	4.7183
1401								1.1493	1.0958	1.2638	1581.8	1581.8	1581.8	2.495E4	2.443E3	5.188E2	2.495E4	0	DETECTED	1581.8	1581.8	1581.8	1.1493	1.0958	1.2638	2.495E4	2.443E3	5.188E2	2.495E4	0.1113	1.4398	1.8138
1402								1.1493	1.062	1.249	1654.6	1654.6	1654.6	1.051E5	1.082E4	6.173E3	1.051E5	0	DETECTED	1654.6	1654.6	1654.6	1.1493	1.062	1.249	1.051E5	1.082E4	6.173E3	1.051E5	0.0909	1.0717	1.6118
1403								1.1493	1.0894	1.2128	1721.4	1721.4	1721.4	3.951E4	2.789E3	7.072E3	3.951E4	0	DETECTED	1721.4	1721.4	1721.4	1.1493	1.0894	1.2128	3.951E4	2.789E3	7.072E3	3.951E4	0.0592	1.0303	0.9352
1404								1.1493	1.1024	1.2193	1815.2	1815.2	1815.2	4E4	3.104E3	3.735E3	4E4	0	DETECTED	1815.2	1815.2	1815.2	1.1493	1.1024	1.2193	4E4	3.104E3	3.735E3	4E4	0.0836	1.2468	1.4936
1405								1.1493	0.9985	1.2703	1919.8	1919.8	1919.8	9.895E4	1.023E4	1.507E3	9.895E4	0	DETECTED	1919.8	1919.8	1919.8	1.1493	0.9985	1.2703	9.895E4	1.023E4	1.507E3	9.895E4	0.0981	1.1494	1.1812
1406								1.1493	1.0555	1.2638	1931.5	1931.5	1931.5	1.049E5	1.024E4	3.896E3	1.049E5	0	DETECTED	1931.5	1931.5	1931.5	1.1493	1.0555	1.2638	1.049E5	1.024E4	3.896E3	1.049E5	0.0845	1.0003	1.2597
1407								1.1493	1.0894	1.2638	1945.9	1945.9	1945.9	3.389E4	3.348E3	5.131E3	3.389E4	0	DETECTED	1945.9	1945.9	1945.9	1.1493	1.0894	1.2638	3.389E4	3.348E3	5.131E3	3.389E4	0.0996	1.4563	1.9126
1408								1.1493	1.062	1.2638	1999.2	1999.2	1999.2	1.05E5	1.03E4	1.709E3	1.05E5	0	DETECTED	1999.2	1999.2	1999.2	1.1493	1.062	1.2638	1.05E5	1.03E4	1.709E3	1.05E5	0.0904	1.0609	1.29
1409								1.1493	1.0894	1.2021	2082.4	2082.4	2082.4	3.349E4	2.864E3	8.932E3	3.349E4	0	DETECTED	2082.4	2082.4	2082.4	1.1493	1.0894	1.2021	3.349E4	2.864E3	8.932E3	3.349E4	0.0859	0.9412	0.8823
1410								1.1493	1.0258	1.2703	2092	2092	2092	9.974E4	1.027E4	8.475E2	9.974E4	0	DETECTED	2092	2092	2092	1.1493	1.0258	1.2703	9.974E4	1.027E4	8.475E2	9.974E4	0.1009	1.0402	1.1478
1411								1.1493	1.0258	1.2703	2095.1	2095.1	2095.1	9.974E4	1.027E4	8.475E2	9.974E4	0	DETECTED	2095.1	2095.1	2095.1	1.1493	1.0258	1.2703	9.974E4	1.027E4	8.475E2	9.974E4	0.1009	1.0402	1.1478
1412								1.1493	1.0324	1.2638	2105.4	2105.4	2105.4	4.987E4	5.128E3	1.095E3	4.987E4	0	DETECTED	2105.4	2105.4	2105.4	1.1493	1.0324	1.2638	4.987E4	5.128E3	1.095E3	4.987E4	0.1009	1.0392	1.1454
1413								1.1493	1.0324	1.2703	2378.7	2378.7	2378.7	4.987E4	5.15E3	4.843E2	4.987E4	0	DETECTED	2378.7	2378.7	2378.7	1.1493	1.0324	1.2703	4.987E4	5.15E3	4.843E2	4.987E4	0.0925	1.103	1.6018
1414								1.1493	1.062	1.2193	2618.8	2618.8	2618.8	9.866E4	1.018E4	8.227E3	9.866E4	0	DETECTED	2618.8	2618.8	2618.8	1.1493	1.062	1.2193	9.866E4	1.018E4	8.227E3	9.866E4	0.1064	0.9016	0.8032
1415								1.1493	1.0324	1.281	2654.5	2654.5	2654.5	9.974E4	1.032E4	5.378E2	9.974E4	0	DETECTED	2654.5	2654.5	2654.5	1.1493	1.0324	1.281	9.974E4	1.032E4	5.378E2	9.974E4	0.0927	1.108	1.6082
1416								1.1493	1.0555	1.281	2702.5	2702.5	2702.5	1.009E5	1.043E4	1.594E3	1.009E5	0	DETECTED	2702.5	2702.5	2702.5	1.1493	1.0555	1.281	1.009E5	1.043E4	1.594E3	1.009E5	0.0928	1.1187	1.5947
1417								1.1493	1.0555	1.3125	2743.3	2743.3	2743.3	4.991E4	5.119E3	1.672E3	4.991E4	0	DETECTED	2743.3	2743.3	2743.3	1.1493	1.0555	1.3125	4.991E4	5.119E3	1.672E3	4.991E4	0.0897	1.1877	2.7627
1418								1.1493	1.0894	1.249	2762.6	2762.6	2762.6	2.335E4	2.372E3	3.104E3	2.335E4	0	DETECTED	2762.6	2762.6	2762.6	1.1493	1.0894	1.249	2.335E4	2.372E3	3.104E3	2.335E4	0.091	1.3324	1.6647
1419								1.1493	1.0324	1.2425	2774.7	2774.7	2774.7	1.862E4	2.137E3	1.771E3	1.862E4	0	DETECTED	2774.7	2774.7	2774.7	1.1493	1.0324	1.2425	1.862E4	2.137E3	1.771E3	1.862E4	0.1227	0.8986	0.5647
1420								1.1493	1.0324	1.249	2789.4	2789.4	2789.4	1.02E5	1.008E4	1.894E3	1.02E5	0	DETECTED	2789.4	2789.4	2789.4	1.1493	1.0324	1.249	1.02E5	1.008E4	1.894E3	1.02E5	0.0892	1.0442	1.3682
1421								1.1493	1.0894	1.2021	2859.2	2859.2	2859.2	3.275E4	2.505E3	4.504E3	3.275E4	0	DETECTED	2859.2	2859.2	2859.2	1.1493	1.0894	1.2021	3.275E4	2.505E3	4.504E3	3.275E4	0.1072	0.9412	0.8823
1422								1.1493	0.992	1.3125	3001.9	3001.9	3001.9	1.065E5	1.114E4	4.212E2	1.065E5	0	DETECTED	3001.9	3001.9	3001.9	1.1493	0.992	1.3125	1.065E5	1.114E4	4.212E2	1.065E5	0.0924	1.1544	1.7682
1423								1.1493	1.0258	1.2703	3452.9	3452.9	3452.9	9.975E4	1.03E4	7.056E2	9.975E4	0	DETECTED	3452.9	3452.9	3452.9	1.1493	1.0258	1.2703	9.975E4	1.03E4	7.056E2	9.975E4	0.1036	1.0319	1.0635
1424								1.1493	0.9985	1.3125	3498.6	3498.6	3498.6	1.016E5	1.054E4	2.447E3	1.016E5	0	DETECTED	3498.6	3498.6	3498.6	1.1493	0.9985	1.3125	1.016E5	1.054E4	2.447E3	1.016E5	0.1019	1.0843	1.1469
1425								1.1493	1.0324	1.2638	3515.2	3515.2	3515.2	9.933E4	1.034E4	1.537E3	9.933E4	0	DETECTED	3515.2	3515.2	3515.2	1.1493	1.0324	1.2638	9.933E4	1.034E4	1.537E3	9.933E4	0.1062	1.0114	1.0153
1426								1.1493	1.0258	1.281	3566.7	3566.7	3566.7	9.811E4	1.046E4	1.784E3	9.811E4	0	DETECTED	3566.7	3566.7	3566.7	1.1493	1.0258	1.281	9.811E4	1.046E4	1.784E3	9.811E4	0.1023	0.7375	0.7105
1427								1.1493	0.992	1.281	3770.3	3770.3	3770.3	1.009E5	1.04E4	1.197E3	1.009E5	0	DETECTED	3770.3	3770.3	3770.3	1.1493	0.992	1.281	1.009E5	1.04E4	1.197E3	1.009E5	0.1034	1.0403	1.0462
1428								1.1493	1.062	1.2193	3910.4	3910.4	3910.4	1.05E5	1.039E4	9.966E3	1.05E5	0	DETECTED	3910.4	3910.4	3910.4	1.1493	1.062	1.2193	1.05E5	1.039E4	9.966E3	1.05E5	0.1058	0.9016	0.8032
1429								1.1493	1.1279	1.1956	4072.2	4072.2	4072.2	3.071E3	1.368E2	4.567E2	3.071E3	0	DETECTED	4072.2	4072.2	4072.2	1.1493	1.1279	1.1956	3.071E3	1.368E2	4.567E2	3.071E3	0.0939	1.5834	2.1668
1430								1.1641	1.0958	1.281	1741.4	1741.4	1741.4	9.676E4	1.041E4	9.005E3	9.676E4	0	DETECTED	1741.4	1741.4	1741.4	1.1641	1.0958	1.281	9.676E4	1.041E4	9.005E3	9.676E4	0.0942	1.3563	1.7325
1431								1.1641	1.0958	1.281	1754.5	1754.5	1754.5	1.055E5	1.039E4	5.823E3	1.055E5	0	DETECTED	1754.5	1754.5	1754.5	1.1641	1.0958	1.281	1.055E5	1.039E4	5.823E3	1.055E5	0.0892	1.2755	1.2418
1432								1.1641	1.0894	1.281	1839.3	1839.3	1839.3	4.987E4	5.13E3	6.685E2	4.987E4	0	DETECTED	1839.3	1839.3	1839.3	1.1641	1.0894	1.281	4.987E4	5.13E3	6.685E2	4.987E4	0.0972	1.199	1.3399
1433								1.1641	1.1427	1.1956	1958.8	1958.8	1958.8	5.054E3	2.053E2	1.051E3	5.054E3	0	DETECTED	1958.8	1958.8	1958.8	1.1641	1.1427	1.1956	5.054E3	2.053E2	1.051E3	5.054E3		1.2362	1.4723
1434								1.1641	1.062	1.281	2012.2	2012.2	2012.2	1.005E5	1.056E4	4.321E3	1.005E5	0	DETECTED	2012.2	2012.2	2012.2	1.1641	1.062	1.281	1.005E5	1.056E4	4.321E3	1.005E5	0.0947	1.0701	1.1109
1435								1.1641	1.062	1.281	2058.6	2058.6	2058.6	1.076E5	1.132E4	8.317E3	1.076E5	0	DETECTED	2058.6	2058.6	2058.6	1.1641	1.062	1.281	1.076E5	1.132E4	8.317E3	1.076E5	0.0929	1.0727	1.3528
1436								1.1641	1.0555	1.3125	2107.2	2107.2	2107.2	9.974E4	1.046E4	8.475E2	9.974E4	0	DETECTED	2107.2	2107.2	2107.2	1.1641	1.0555	1.3125	9.974E4	1.046E4	8.475E2	9.974E4	0.0959	1.1974	1.4172
1437								1.1641	1.062	1.3125	2145.9	2145.9	2145.9	1.005E5	1.053E4	1.488E3	1.005E5	0	DETECTED	2145.9	2145.9	2145.9	1.1641	1.062	1.3125	1.005E5	1.053E4	1.488E3	1.005E5	0.094	1.1335	1.1512
1438								1.1641	1.0324	1.2638	2194.9	2194.9	2194.9	9.994E4	1.065E4	4.221E3	9.994E4	0	DETECTED	2194.9	2194.9	2194.9	1.1641	1.0324	1.2638	9.994E4	1.065E4	4.221E3	9.994E4	0.0925	0.9243	0.9027
1439								1.1641	1.0555	1.2703	2209.5	2209.5	2209.5	1.038E5	1.078E4	5.306E3	1.038E5	0	DETECTED	2209.5	2209.5	2209.5	1.1641	1.0555	1.2703	1.038E5	1.078E4	5.306E3	1.038E5	0.095	1.0724	1.5429
1440								1.1641	1.0958	1.2703	2287.2	2287.2	2287.2	9.498E4	9.936E3	9.786E2	9.498E4	0	DETECTED	2287.2	2287.2	2287.2	1.1641	1.0958	1.2703	9.498E4	9.936E3	9.786E2	9.498E4	0.0987	1.1884	1.2503
1441								1.1641	1.0894	1.2703	2289.9	2289.9	2289.9	1E5	1.063E4	3.18E3	1E5	0	DETECTED	2289.9	2289.9	2289.9	1.1641	1.0894	1.2703	1E5	1.063E4	3.18E3	1E5	0.0976	1.2106	1.4627
1442								1.1641	1.1214	1.2703	2294.2	2294.2	2294.2	9.935E4	9.209E3	3.077E3	9.935E4	0	DETECTED	2294.2	2294.2	2294.2	1.1641	1.1214	1.2703	9.935E4	9.209E3	3.077E3	9.935E4	0.0979	1.6236	1.9907
1443								1.1641	1.0324	1.281	2385	2385	2385	9.973E4	1.037E4	5.196E2	9.973E4	0	DETECTED	2385	2385	2385	1.1641	1.0324	1.281	9.973E4	1.037E4	5.196E2	9.973E4	0.0949	1.0335	1.1744
1444								1.1641	1.062	1.281	2386.2	2386.2	2386.2	3.324E4	3.452E3	4.735E2	3.324E4	0	DETECTED	2386.2	2386.2	2386.2	1.1641	1.062	1.281	3.324E4	3.452E3	4.735E2	3.324E4	0.0966	1.189	1.3913
1445								1.1641	1.062	1.249	2428.4	2428.4	2428.4	5.108E4	5.056E3	9.532E2	5.108E4	0	DETECTED	2428.4	2428.4	2428.4	1.1641	1.062	1.249	5.108E4	5.056E3	9.532E2	5.108E4	0.0959	1.1146	1.2802
1446								1.1641	0.9985	1.2703	2439.4	2439.4	2439.4	9.967E4	1.052E4	1.601E3	9.967E4	0	DETECTED	2439.4	2439.4	2439.4	1.1641	0.9985	1.2703	9.967E4	1.052E4	1.601E3	9.967E4	0.0955	0.9919	1.1778
1447								1.1641	1.0958	1.3125	2543	2543	2543	1.003E5	1.03E4	2.955E3	1.003E5	0	DETECTED	2543	2543	2543	1.1641	1.0958	1.3125	1.003E5	1.03E4	2.955E3	1.003E5	0.0972	1.3644	1.6104
1448								1.1641	1.0894	1.2638	2573.9	2573.9	2573.9	5.377E4	5.652E3	8.435E3	5.377E4	0	DETECTED	2573.9	2573.9	2573.9	1.1641	1.0894	1.2638	5.377E4	5.652E3	8.435E3	5.377E4	0.1002	1.167	1.334
1449								1.1641	1.0894	1.2703	2597	2597	2597	9.94E4	1.078E4	1.261E4	9.94E4	0	DETECTED	2597	2597	2597	1.1641	1.0894	1.2703	9.94E4	1.078E4	1.261E4	9.94E4	0.0959	1.2106	1.5063
1450								1.1641	1.0555	1.2638	2735.5	2735.5	2735.5	1.021E5	1.042E4	3.74E3	1.021E5	0	DETECTED	2735.5	2735.5	2735.5	1.1641	1.0555	1.2638	1.021E5	1.042E4	3.74E3	1.021E5	0.0935	0.9396	1.1566
1451								1.1641	1.0324	1.281	2753.1	2753.1	2753.1	3.201E4	3.357E3	7.762E2	3.201E4	0	DETECTED	2753.1	2753.1	2753.1	1.1641	1.0324	1.281	3.201E4	3.357E3	7.762E2	3.201E4	0.0775	0.9437	1.0554
1452								1.1641	1.0555	1.249	2822.1	2822.1	2822.1	1.014E5	1.018E4	3.776E3	1.014E5	0	DETECTED	2822.1	2822.1	2822.1	1.1641	1.0555	1.249	1.014E5	1.018E4	3.776E3	1.014E5	0.0902	0.8908	0.6837
1453								1.1641	1.1024	1.2703	2857.1	2857.1	2857.1	3.508E4	3.637E3	1.569E3	3.508E4	0	DETECTED	2857.1	2857.1	2857.1	1.1641	1.1024	1.2703	3.508E4	3.637E3	1.569E3	3.508E4	0.1233	1.301	1.39
1454								1.1641	1.0324	1.281	2925.4	2925.4	2925.4	9.975E4	1.046E4	7.056E2	9.975E4	0	DETECTED	2925.4	2925.4	2925.4	1.1641	1.0324	1.281	9.975E4	1.046E4	7.056E2	9.975E4	0.0941	0.9879	1.1345
1455								1.1641	1.0324	1.281	2930.5	2930.5	2930.5	9.975E4	1.046E4	7.056E2	9.975E4	0	DETECTED	2930.5	2930.5	2930.5	1.1641	1.0324	1.281	9.975E4	1.046E4	7.056E2	9.975E4	0.0941	0.9879	1.1345
1456								1.1641	1.062	1.2638	3111.2	3111.2	3111.2	9.699E4	1.062E4	4.789E3	9.699E4	0	DETECTED	3111.2	3111.2	3111.2	1.1641	1.062	1.2638	9.699E4	1.062E4	4.789E3	9.699E4	0.1005	0.9885	1.2304
1457								1.1641	1.0894	1.249	3151.9	3151.9	3151.9	1.013E5	1.024E4	5.783E3	1.013E5	0	DETECTED	3151.9	3151.9	3151.9	1.1641	1.0894	1.249	1.013E5	1.024E4	5.783E3	1.013E5	0.1003	1.0677	1.1897
1458								1.1641	1.0894	1.3125	3306.9	3306.9	3306.9	1.057E5	1.088E4	3.628E3	1.057E5	0	DETECTED	3306.9	3306.9	3306.9	1.1641	1.0894	1.3125	1.057E5	1.088E4	3.628E3	1.057E5	0.0899	1.2465	1.3922
1459								1.1641	1.062	1.2638	3402.5	3402.5	3402.5	1.063E5	1.097E4	6.534E3	1.063E5	0	DETECTED	3402.5	3402.5	3402.5	1.1641	1.062	1.2638	1.063E5	1.097E4	6.534E3	1.063E5	0.0941	0.9262	1.0683
1460								1.1641	1.0555	1.2638	3580.5	3580.5	3580.5	9.968E4	1.031E4	2.436E3	9.968E4	0	DETECTED	3580.5	3580.5	3580.5	1.1641	1.0555	1.2638	9.968E4	1.031E4	2.436E3	9.968E4	0.0925	0.9829	1.1132
1461								1.1641	0.992	1.281	3844.6	3844.6	3844.6	1.042E5	1.088E4	1.151E3	1.042E5	0	DETECTED	3844.6	3844.6	3844.6	1.1641	0.992	1.281	1.042E5	1.088E4	1.151E3	1.042E5	0.0927	0.8298	1.3978
1462								1.1641	1.0555	1.281	4089.9	4089.9	4089.9	1.005E5	1.017E4	8.569E2	1.005E5	0	DETECTED	4089.9	4089.9	4089.9	1.1641	1.0555	1.281	1.005E5	1.017E4	8.569E2	1.005E5	0.0939	5.3014	1.3879
1463								1.1641	1.062	1.2638	4106.7	4106.7	4106.7	1.022E5	1.042E4	3.801E3	1.022E5	0	DETECTED	4106.7	4106.7	4106.7	1.1641	1.062	1.2638	1.022E5	1.042E4	3.801E3	1.022E5	0.0943	1.1538	1.2356
1464								1.1956	1.062	1.2703	1563.5	1563.5	1563.5	9.974E4	1.037E4	7.973E2	9.974E4	0	DETECTED	1563.5	1563.5	1563.5	1.1956	1.062	1.2703	9.974E4	1.037E4	7.973E2	9.974E4	0.1029	0.8725	0.7764
1465								1.1956	1.1024	1.2638	1702	1702	1702	9.899E4	1.004E4	8.036E3	9.899E4	0	DETECTED	1702	1702	1702	1.1956	1.1024	1.2638	9.899E4	1.004E4	8.036E3	9.899E4	0.0937	0.8659	0.7319
1466								1.1956	1.0894	1.281	1781.6	1781.6	1781.6	9.864E4	1.025E4	9.367E3	9.864E4	0	DETECTED	1781.6	1781.6	1781.6	1.1956	1.0894	1.281	9.864E4	1.025E4	9.367E3	9.864E4	0.0974	0.9171	0.9064
1467								1.1956	1.0958	1.3125	1843.1	1843.1	1843.1	3.324E4	3.46E3	4.457E2	3.324E4	0	DETECTED	1843.1	1843.1	1843.1	1.1956	1.0958	1.3125	3.324E4	3.46E3	4.457E2	3.324E4	0.0979	0.914	0.6817
1468								1.1956	1.0555	1.281	1877.5	1877.5	1877.5	1.003E5	1.046E4	3.174E3	1.003E5	0	DETECTED	1877.5	1877.5	1877.5	1.1956	1.0555	1.281	1.003E5	1.046E4	3.174E3	1.003E5	0.0898	0.7638	0.7651
1469								1.1956	1.0894	1.281	1930.9	1930.9	1930.9	1.014E5	1.047E4	3.912E3	1.014E5	0	DETECTED	1930.9	1930.9	1930.9	1.1956	1.0894	1.281	1.014E5	1.047E4	3.912E3	1.014E5	0.1012	0.8663	0.7272
1470								1.1956	1.0894	1.281	1947.8	1947.8	1947.8	3.241E4	3.432E3	2.382E3	3.241E4	0	DETECTED	1947.8	1947.8	1947.8	1.1956	1.0894	1.281	3.241E4	3.432E3	2.382E3	3.241E4	0.0942	0.9021	0.8376
1471								1.1956	1.0894	1.2703	1980.7	1980.7	1980.7	1.067E5	1.012E4	8.238E1	1.067E5	0	DETECTED	1980.7	1980.7	1980.7	1.1956	1.0894	1.2703	1.067E5	1.012E4	8.238E1	1.067E5	0.0851	0.8704	0.7509
1472								1.1956	1.0958	1.249	1987.3	1987.3	1987.3	5.868E4	4.928E3	6.855E3	5.868E4	0	DETECTED	1987.3	1987.3	1987.3	1.1956	1.0958	1.249	5.868E4	4.928E3	6.855E3	5.868E4	0.0746	0.7676	0.4987
1473								1.1956	1.0894	1.2703	2046.4	2046.4	2046.4	1.06E5	1.052E4	4.777E2	1.06E5	0	DETECTED	2046.4	2046.4	2046.4	1.1956	1.0894	1.2703	1.06E5	1.052E4	4.777E2	1.06E5	0.0969	0.8493	0.6789
1474								1.1956	1.0958	1.2703	2063.6	2063.6	2063.6	1.029E5	9.943E3	1.179E3	1.029E5	0	DETECTED	2063.6	2063.6	2063.6	1.1956	1.0958	1.2703	1.029E5	9.943E3	1.179E3	1.029E5	0.0855	0.8888	0.8134
1475								1.1956	1.062	1.2425	2073.3	2073.3	2073.3	5.388E4	5.322E3	2.459E3	5.388E4	0	DETECTED	2073.3	2073.3	2073.3	1.1956	1.062	1.2425	5.388E4	5.322E3	2.459E3	5.388E4	0.1003	0.6755	0.4793
1476								1.1956	1.0894	1.281	2078.3	2078.3	2078.3	9.739E4	1.021E4	8.457E2	9.739E4	0	DETECTED	2078.3	2078.3	2078.3	1.1956	1.0894	1.281	9.739E4	1.021E4	8.457E2	9.739E4	0.0901	0.9021	0.5792
1477								1.1956	1.062	1.3357	2109.4	2109.4	2109.4	9.974E4	1.045E4	8.475E2	9.974E4	0	DETECTED	2109.4	2109.4	2109.4	1.1956	1.062	1.3357	9.974E4	1.045E4	8.475E2	9.974E4	0.1006	0.9182	0.7651
1478								1.1956	1.062	1.3357	2119.2	2119.2	2119.2	9.974E4	1.045E4	8.475E2	9.974E4	0	DETECTED	2119.2	2119.2	2119.2	1.1956	1.062	1.3357	9.974E4	1.045E4	8.475E2	9.974E4	0.1006	0.9179	0.765
1479								1.1956	1.062	1.3357	2128.7	2128.7	2128.7	9.974E4	1.044E4	8.475E2	9.974E4	0	DETECTED	2128.7	2128.7	2128.7	1.1956	1.062	1.3357	9.974E4	1.044E4	8.475E2	9.974E4	0.1006	0.9177	0.765
1480								1.1956	1.062	1.2703	2143.6	2143.6	2143.6	9.965E4	1.034E4	2.95E3	9.965E4	0	DETECTED	2143.6	2143.6	2143.6	1.1956	1.062	1.2703	9.965E4	1.034E4	2.95E3	9.965E4	0.091	0.8486	0.6832
1481								1.1956	1.062	1.2703	2156.4	2156.4	2156.4	5.025E4	5.154E3	2.429E3	5.025E4	0	DETECTED	2156.4	2156.4	2156.4	1.1956	1.062	1.2703	5.025E4	5.154E3	2.429E3	5.025E4	0.0904	0.8278	0.6687
1482								1.1956	1.0894	1.3357	2176.5	2176.5	2176.5	9.706E4	1.033E4	6.203E2	9.706E4	0	DETECTED	2176.5	2176.5	2176.5	1.1956	1.0894	1.3357	9.706E4	1.033E4	6.203E2	9.706E4	0.1032	0.9072	0.7876
1483								1.1956	1.0958	1.3125	2191.5	2191.5	2191.5	1.015E5	1.044E4	1.703E3	1.015E5	0	DETECTED	2191.5	2191.5	2191.5	1.1956	1.0958	1.3125	1.015E5	1.044E4	1.703E3	1.015E5	0.1118	1.0891	1.0272
1484								1.1956	1.0958	1.3125	2209.7	2209.7	2209.7	5.351E4	5.089E3	1.243E3	5.351E4	0	DETECTED	2209.7	2209.7	2209.7	1.1956	1.0958	1.3125	5.351E4	5.089E3	1.243E3	5.351E4	0.0857	0.9017	0.7662
1485								1.1956	1.1214	1.249	2251	2251	2251	4.82E4	4.817E3	1.122E4	4.82E4	0	DETECTED	2251	2251	2251	1.1956	1.1214	1.249	4.82E4	4.817E3	1.122E4	4.82E4	0.1121	0.8596	0.7191
1486								1.1956	1.0555	1.3125	2376.3	2376.3	2376.3	9.973E4	1.041E4	5.196E2	9.973E4	0	DETECTED	2376.3	2376.3	2376.3	1.1956	1.0555	1.3125	9.973E4	1.041E4	5.196E2	9.973E4	0.0919	0.8625	0.7308
1487								1.1956	1.0894	1.281	2400	2400	2400	1.995E4	2.049E3	4.795E2	1.995E4	0	DETECTED	2400	2400	2400	1.1956	1.0894	1.281	1.995E4	2.049E3	4.795E2	1.995E4	0.099	0.8847	0.7513
1488								1.1956	1.1024	1.2638	2592.5	2592.5	2592.5	2.174E4	2.461E3	1.819E3	2.174E4	0	DETECTED	2592.5	2592.5	2592.5	1.1956	1.1024	1.2638	2.174E4	2.461E3	1.819E3	2.174E4	0.099	0.8659	0.7319
1489								1.1956	1.0894	1.3125	2684.2	2684.2	2684.2	9.912E4	1.043E4	9.997E2	9.912E4	0	DETECTED	2684.2	2684.2	2684.2	1.1956	1.0894	1.3125	9.912E4	1.043E4	9.997E2	9.912E4	0.0948	0.8751	0.7322
1490								1.1956	1.0958	1.3125	2684.3	2684.3	2684.3	1.022E5	1.041E4	1.127E3	1.022E5	0	DETECTED	2684.3	2684.3	2684.3	1.1956	1.0958	1.3125	1.022E5	1.041E4	1.127E3	1.022E5	0.0977	0.9125	0.7682
1491								1.1956	1.0958	1.2703	2705.3	2705.3	2705.3	3.128E4	3.379E3	2.214E3	3.128E4	0	DETECTED	2705.3	2705.3	2705.3	1.1956	1.0958	1.2703	3.128E4	3.379E3	2.214E3	3.128E4	0.1134	0.8747	0.8099
1492								1.1956	1.0894	1.2703	2744.2	2744.2	2744.2	5.157E4	5.004E3	2.919E3	5.157E4	0	DETECTED	2744.2	2744.2	2744.2	1.1956	1.0894	1.2703	5.157E4	5.004E3	2.919E3	5.157E4	0.0787	0.8518	0.6666
1493								1.1956	1.1024	1.3571	2757	2757	2757	3.832E4	4.113E3	1.719E3	3.832E4	0	DETECTED	2757	2757	2757	1.1956	1.1024	1.3571	3.832E4	4.113E3	1.719E3	3.832E4	0.0859	1.3139	1.352
1494								1.1956	1.0894	1.3357	2767	2767	2767	1.011E5	1.092E4	1.886E3	1.011E5	0	DETECTED	2767	2767	2767	1.1956	1.0894	1.3357	1.011E5	1.092E4	1.886E3	1.011E5	0.0989	0.899	0.7353
1495								1.1956	1.0555	1.3357	2798.9	2798.9	2798.9	9.342E4	1.033E4	3.079E3	9.342E4	0	DETECTED	2798.9	2798.9	2798.9	1.1956	1.0555	1.3357	9.342E4	1.033E4	3.079E3	9.342E4	0.1053	1.0132	1.1452
1496								1.1956	1.0894	1.2425	2802.8	2802.8	2802.8	3.758E4	3.306E3	5.003E3	3.758E4	0	DETECTED	2802.8	2802.8	2802.8	1.1956	1.0894	1.2425	3.758E4	3.306E3	5.003E3	3.758E4	0.095	0.7206	0.4886
1497								1.1956	1.0894	1.281	2809.8	2809.8	2809.8	1.053E5	1.036E4	1.013E3	1.053E5	0	DETECTED	2809.8	2809.8	2809.8	1.1956	1.0894	1.281	1.053E5	1.036E4	1.013E3	1.053E5	0.0796	0.9302	0.7617
1498								1.1956	1.0258	1.281	2823.3	2823.3	2823.3	1.022E5	1.103E4	3.475E3	1.022E5	0	DETECTED	2823.3	2823.3	2823.3	1.1956	1.0258	1.281	1.022E5	1.103E4	3.475E3	1.022E5	0.094	0.8335	0.548
1499								1.1956	1.0555	1.3125	2901.3	2901.3	2901.3	9.975E4	1.053E4	7.056E2	9.975E4	0	DETECTED	2901.3	2901.3	2901.3	1.1956	1.0555	1.3125	9.975E4	1.053E4	7.056E2	9.975E4	0.0947	0.8519	0.6918
1500								1.1956	1.0555	1.3571	2954.7	2954.7	2954.7	1.007E5	1.065E4	1.133E3	1.007E5	0	DETECTED	2954.7	2954.7	2954.7	1.1956	1.0555	1.3571	1.007E5	1.065E4	1.133E3	1.007E5	0.095	0.8509	0.6881
1501								1.1956	1.0555	1.281	2984.7	2984.7	2984.7	9.926E4	1.029E4	4.805E2	9.926E4	0	DETECTED	2984.7	2984.7	2984.7	1.1956	1.0555	1.281	9.926E4	1.029E4	4.805E2	9.926E4	0.1036	0.9281	0.8083
1502								1.1956	1.0958	1.2638	3101.9	3101.9	3101.9	9.517E4	9.973E3	1.014E4	9.517E4	0	DETECTED	3101.9	3101.9	3101.9	1.1956	1.0958	1.2638	9.517E4	9.973E3	1.014E4	9.517E4	0.0982	0.842	0.6572
1503								1.1956	1.0555	1.281	3332.1	3332.1	3332.1	1.052E5	1.09E4	9.139E2	1.052E5	0	DETECTED	3332.1	3332.1	3332.1	1.1956	1.0555	1.281	1.052E5	1.09E4	9.139E2	1.052E5	0.0951	0.7468	0.6792
1504								1.1956	1.0958	1.2703	3366.4	3366.4	3366.4	9.57E4	1.013E4	1.758E3	9.57E4	0	DETECTED	3366.4	3366.4	3366.4	1.1956	1.0958	1.2703	9.57E4	1.013E4	1.758E3	9.57E4	0.1163	0.8797	0.8515
1505								1.1956	1.0555	1.3125	3451.1	3451.1	3451.1	9.975E4	1.053E4	7.056E2	9.975E4	0	DETECTED	3451.1	3451.1	3451.1	1.1956	1.0555	1.3125	9.975E4	1.053E4	7.056E2	9.975E4	0.0947	0.8519	0.6918
1506								1.1956	1.062	1.3505	3529.1	3529.1	3529.1	9.767E4	1.043E4	2.742E2	9.767E4	0	DETECTED	3529.1	3529.1	3529.1	1.1956	1.062	1.3505	9.767E4	1.043E4	2.742E2	9.767E4	0.0955	0.8437	0.6703
1507								1.1956	1.1214	1.281	3701.1	3701.1	3701.1	9.545E4	9.262E3	5.834E3	9.545E4	0	DETECTED	3701.1	3701.1	3701.1	1.1956	1.1214	1.281	9.545E4	9.262E3	5.834E3	9.545E4	0.0983	1.0754	1.0185
1508								1.1956	1.1214	1.2021	3803.3	3803.3	3803.3	2.668E3	1.432E2	4.677E2	2.668E3	0	DETECTED	3803.3	3803.3	3803.3	1.1956	1.1214	1.2021	2.668E3	1.432E2	4.677E2	2.668E3	0.0555	0.5439	0.1202
1509								1.1956	1.0894	1.3357	3839.6	3839.6	3839.6	9.919E4	1.047E4	1.429E3	9.919E4	0	DETECTED	3839.6	3839.6	3839.6	1.1956	1.0894	1.3357	9.919E4	1.047E4	1.429E3	9.919E4	0.1009	0.8622	0.6935
1510								1.1956	1.0555	1.3125	4015.5	4015.5	4015.5	9.975E4	1.053E4	7.056E2	9.975E4	0	DETECTED	4015.5	4015.5	4015.5	1.1956	1.0555	1.3125	9.975E4	1.053E4	7.056E2	9.975E4	0.0947	0.8519	0.6918
1511								1.1956	1.0894	1.3505	4085.9	4085.9	4085.9	1.017E5	1.038E4	1.406E3	1.017E5	0	DETECTED	4085.9	4085.9	4085.9	1.1956	1.0894	1.3505	1.017E5	1.038E4	1.406E3	1.017E5	0.0995	0.9316	0.743
1512								1.2021	1.0958	1.3125	1663.5	1663.5	1663.5	1.015E5	1.097E4	4.281E3	1.015E5	0	DETECTED	1663.5	1663.5	1663.5	1.2021	1.0958	1.3125	1.015E5	1.097E4	4.281E3	1.015E5	0.1017	1.0035	1.3596
1513								1.2021	1.1279	1.2703	1671	1671	1671	3.591E4	3.63E3	5.437E3	3.591E4	0	DETECTED	1671	1671	1671	1.2021	1.1279	1.2703	3.591E4	3.63E3	5.437E3	3.591E4	0.1106	0.9596	0.9192
1514								1.2021	1.1024	1.281	1760.1	1760.1	1760.1	1.029E5	1.026E4	2.202E3	1.029E5	0	DETECTED	1760.1	1760.1	1760.1	1.2021	1.1024	1.281	1.029E5	1.026E4	2.202E3	1.029E5	0.1072	0.8956	0.937
1515								1.2021	1.1024	1.281	1893.2	1893.2	1893.2	3.392E4	3.252E3	1.327E3	3.392E4	0	DETECTED	1893.2	1893.2	1893.2	1.2021	1.1024	1.281	3.392E4	3.252E3	1.327E3	3.392E4	0.0973	0.8956	0.8456
1516								1.2021	1.0958	1.2638	1957	1957	1957	3.008E4	2.965E3	2.726E3	3.008E4	0	DETECTED	1957	1957	1957	1.2021	1.0958	1.2638	3.008E4	2.965E3	2.726E3	3.008E4	0.0877	0.7904	0.4879
1517								1.2021	1.0894	1.2638	2026.5	2026.5	2026.5	9.707E4	9.886E3	5.901E3	9.707E4	0	DETECTED	2026.5	2026.5	2026.5	1.2021	1.0894	1.2638	9.707E4	9.886E3	5.901E3	9.707E4	0.1074	0.7661	0.5904
1518								1.2021	1.1279	1.3357	2036.9	2036.9	2036.9	9.965E4	1.007E4	1.118E4	9.965E4	0	DETECTED	2036.9	2036.9	2036.9	1.2021	1.1279	1.3357	9.965E4	1.007E4	1.118E4	9.965E4	0.0954	1.3998	2.1332
1519								1.2021	1.0894	1.3125	2119.4	2119.4	2119.4	3.325E4	3.447E3	7.298E2	3.325E4	0	DETECTED	2119.4	2119.4	2119.4	1.2021	1.0894	1.3125	3.325E4	3.447E3	7.298E2	3.325E4	0.1068	0.879	0.705
1520								1.2021	1.0958	1.281	2225.4	2225.4	2225.4	9.89E4	1.015E4	2.857E3	9.89E4	0	DETECTED	2225.4	2225.4	2225.4	1.2021	1.0958	1.281	9.89E4	1.015E4	2.857E3	9.89E4	0.1049	0.8686	0.8211
1521								1.2021	1.0958	1.2638	2229.6	2229.6	2229.6	2.493E4	2.726E3	1.53E3	2.493E4	0	DETECTED	2229.6	2229.6	2229.6	1.2021	1.0958	1.2638	2.493E4	2.726E3	1.53E3	2.493E4	0.123	0.7904	0.563
1522								1.2021	1.0894	1.281	2258.4	2258.4	2258.4	1.056E5	1.041E4	3.377E3	1.056E5	0	DETECTED	2258.4	2258.4	2258.4	1.2021	1.0894	1.281	1.056E5	1.041E4	3.377E3	1.056E5	0.1021	0.8519	0.713
1523								1.2021	1.0958	1.249	2336.1	2336.1	2336.1	9.264E4	9.701E3	1.714E4	9.264E4	0	DETECTED	2336.1	2336.1	2336.1	1.2021	1.0958	1.249	9.264E4	9.701E3	1.714E4	9.264E4	0.124	0.7205	0.441
1524								1.2021	1.0958	1.3357	2381.5	2381.5	2381.5	3.324E4	3.429E3	4.735E2	3.324E4	0	DETECTED	2381.5	2381.5	2381.5	1.2021	1.0958	1.3357	3.324E4	3.429E3	4.735E2	3.324E4	0.1049	1.0004	0.9365
1525								1.2021	1.0958	1.281	2424.6	2424.6	2424.6	5.011E4	5.002E3	1.502E3	5.011E4	0	DETECTED	2424.6	2424.6	2424.6	1.2021	1.0958	1.281	5.011E4	5.002E3	1.502E3	5.011E4	0.1019	0.8274	0.862
1526								1.2021	1.1214	1.2703	2605.2	2605.2	2605.2	1.025E5	9.279E3	1.358E3	1.025E5	0	DETECTED	2605.2	2605.2	2605.2	1.2021	1.1214	1.2703	1.025E5	9.279E3	1.358E3	1.025E5	0.0953	0.9225	0.8057
1527								1.2021	1.1214	1.3125	2720.1	2720.1	2720.1	2.215E4	2.154E3	4.702E2	2.215E4	0	DETECTED	2720.1	2720.1	2720.1	1.2021	1.1214	1.3125	2.215E4	2.154E3	4.702E2	2.215E4	0.1054	1.1837	1.0953
1528								1.2021	1.0958	1.3505	2726.5	2726.5	2726.5	9.91E4	1.031E4	2.889E3	9.91E4	0	DETECTED	2726.5	2726.5	2726.5	1.2021	1.0958	1.3505	9.91E4	1.031E4	2.889E3	9.91E4	0.104	0.9562	0.8285
1529								1.2021	1.1024	1.3125	2737.1	2737.1	2737.1	9.688E4	1.018E4	3.813E3	9.688E4	0	DETECTED	2737.1	2737.1	2737.1	1.2021	1.1024	1.3125	9.688E4	1.018E4	3.813E3	9.688E4	0.1095	0.974	0.7948
1530								1.2021	1.062	1.3357	2915.9	2915.9	2915.9	9.975E4	1.05E4	7.056E2	9.975E4	0	DETECTED	2915.9	2915.9	2915.9	1.2021	1.062	1.3357	9.975E4	1.05E4	7.056E2	9.975E4	0.1043	0.8716	0.6792
1531								1.2021	1.0958	1.281	3158.5	3158.5	3158.5	9.401E4	1.057E4	2.44E3	9.401E4	0	DETECTED	3158.5	3158.5	3158.5	1.2021	1.0958	1.281	9.401E4	1.057E4	2.44E3	9.401E4	0.1072	0.8713	0.6172
1532								1.2021	1.0555	1.3125	3294.5	3294.5	3294.5	9.782E4	1.028E4	5.202E2	9.782E4	0	DETECTED	3294.5	3294.5	3294.5	1.2021	1.0555	1.3125	9.782E4	1.028E4	5.202E2	9.782E4	0.1009	0.8836	0.6649
1533								1.2021	1.0555	1.3357	3516.1	3516.1	3516.1	9.915E4	1.046E4	8.569E2	9.915E4	0	DETECTED	3516.1	3516.1	3516.1	1.2021	1.0555	1.3357	9.915E4	1.046E4	8.569E2	9.915E4	0.1021	1.0689	0.9755
1534								1.2021	1.0958	1.3125	3540.2	3540.2	3540.2	1.018E5	1.039E4	2.854E3	1.018E5	0	DETECTED	3540.2	3540.2	3540.2	1.2021	1.0958	1.3125	1.018E5	1.039E4	2.854E3	1.018E5	0.1001	0.8998	0.6363
1535								1.2021	1.0555	1.281	3562.7	3562.7	3562.7	1E5	1.018E4	1.582E3	1E5	0	DETECTED	3562.7	3562.7	3562.7	1.2021	1.0555	1.281	1E5	1.018E4	1.582E3	1E5	0.1053	0.5868	0.6936
1536								1.2021	1.0894	1.3357	3799.3	3799.3	3799.3	9.838E4	1.047E4	1.381E3	9.838E4	0	DETECTED	3799.3	3799.3	3799.3	1.2021	1.0894	1.3357	9.838E4	1.047E4	1.381E3	9.838E4	0.11	0.873	0.6631
1537								1.2021	1.1024	1.281	3815	3815	3815	9.862E4	9.877E3	4.697E3	9.862E4	0	DETECTED	3815	3815	3815	1.2021	1.1024	1.281	9.862E4	9.877E3	4.697E3	9.862E4	0.1013	0.8956	0.9717
1538								1.2021	1.0258	1.3357	4045.7	4045.7	4045.7	1.012E5	1.058E4	9.102E2	1.012E5	0	DETECTED	4045.7	4045.7	4045.7	1.2021	1.0258	1.3357	1.012E5	1.058E4	9.102E2	1.012E5	0.1004	0.867	0.6643
1539								1.2021	1.1024	1.2638	4213.8	4213.8	4213.8	1.049E5	1.057E4	1.243E4	1.049E5	0	DETECTED	4213.8	4213.8	4213.8	1.2021	1.1024	1.2638	1.049E5	1.057E4	1.243E4	1.049E5	0.1022	0.8094	0.72
1540								1.2128	1.0958	1.3357	1583.8	1583.8	1583.8	9.974E4	1.05E4	7.973E2	9.974E4	0	DETECTED	1583.8	1583.8	1583.8	1.2128	1.0958	1.3357	9.974E4	1.05E4	7.973E2	9.974E4	0.1086	1.1677	1.3804
1541								1.2128	1.1427	1.281	1685.8	1685.8	1685.8	2.801E4	2.454E3	3.151E3	2.801E4	0	DETECTED	1685.8	1685.8	1685.8	1.2128	1.1427	1.281	2.801E4	2.454E3	3.151E3	2.801E4	0.0955	0.9869	0.84
1542								1.2128	1.1956	1.2193	1711.4	1711.4	1711.4	9.01E3	1.723E2	3.44E3	9.01E3	0	DETECTED	1711.4	1711.4	1711.4	1.2128	1.1956	1.2193	9.01E3	1.723E2	3.44E3	9.01E3		0.6894	0.3789
1543								1.2128	1.0894	1.2703	1774.1	1774.1	1774.1	9.864E4	1.026E4	4.149E3	9.864E4	0	DETECTED	1774.1	1774.1	1774.1	1.2128	1.0894	1.2703	9.864E4	1.026E4	4.149E3	9.864E4	0.1017	0.751	0.5392
1544								1.2128	1.1641	1.3125	1814.3	1814.3	1814.3	4.665E4	4.48E3	8.595E3	4.665E4	0	DETECTED	1814.3	1814.3	1814.3	1.2128	1.1641	1.3125	4.665E4	4.48E3	8.595E3	4.665E4	0.0887	1.5243	2.0486
1545								1.2128	1.1214	1.3125	1958.2	1958.2	1958.2	9.572E4	9.502E3	4.917E3	9.572E4	0	DETECTED	1958.2	1958.2	1958.2	1.2128	1.1214	1.3125	9.572E4	9.502E3	4.917E3	9.572E4	0.1057	0.8839	0.6623
1546								1.2128	1.1024	1.3125	1983.1	1983.1	1983.1	1.053E5	1.066E4	3.321E3	1.053E5	0	DETECTED	1983.1	1983.1	1983.1	1.2128	1.1024	1.3125	1.053E5	1.066E4	3.321E3	1.053E5	0.107	0.9516	0.7262
1547								1.2128	1.1024	1.281	1984.7	1984.7	1984.7	5.4E4	5.39E3	2.729E3	5.4E4	0	DETECTED	1984.7	1984.7	1984.7	1.2128	1.1024	1.281	5.4E4	5.39E3	2.729E3	5.4E4	0.1021	0.8089	0.7137
1548								1.2128	1.1214	1.3571	2002.2	2002.2	2002.2	1.113E5	1.045E4	4.489E3	1.113E5	0	DETECTED	2002.2	2002.2	2002.2	1.2128	1.1214	1.3571	1.113E5	1.045E4	4.489E3	1.113E5	0.0982	1.1869	0.7675
1549								1.2128	1.1279	1.2703	2005.1	2005.1	2005.1	3.251E4	2.359E3	2.077E3	3.251E4	0	DETECTED	2005.1	2005.1	2005.1	1.2128	1.1279	1.2703	3.251E4	2.359E3	2.077E3	3.251E4	0.1082	0.8389	0.6777
1550								1.2128	1.1279	1.3357	2005.5	2005.5	2005.5	3.085E4	3.024E3	1.717E3	3.085E4	0	DETECTED	2005.5	2005.5	2005.5	1.2128	1.1279	1.3357	3.085E4	3.024E3	1.717E3	3.085E4	0.0825	1.2237	1.4473
1551								1.2128	1.1024	1.3505	2017.2	2017.2	2017.2	1.048E5	1.083E4	1.116E3	1.048E5	0	DETECTED	2017.2	2017.2	2017.2	1.2128	1.1024	1.3505	1.048E5	1.083E4	1.116E3	1.048E5	0.0941	1.2386	1.2915
1552								1.2128	1.1024	1.3505	2165.4	2165.4	2165.4	1.003E5	1.017E4	4.248E2	1.003E5	0	DETECTED	2165.4	2165.4	2165.4	1.2128	1.1024	1.3505	1.003E5	1.017E4	4.248E2	1.003E5	0.1057	1.1184	1.1112
1553								1.2128	1.1493	1.281	2266.5	2266.5	2266.5	4.049E4	3.389E3	2.666E3	4.049E4	0	DETECTED	2266.5	2266.5	2266.5	1.2128	1.1493	1.281	4.049E4	3.389E3	2.666E3	4.049E4	0.079	1.037	1.074
1554								1.2128	1.1956	1.249	2288	2288	2288	1.212E4	4.435E2	1.191E3	1.212E4	0	DETECTED	2288	2288	2288	1.2128	1.1956	1.249	1.212E4	4.435E2	1.191E3	1.212E4	0.0863	1.5519	2.1037
1555								1.2128	1.1956	1.2425	2414.4	2414.4	2414.4	2.93E3	9.458E1	2.522E2	2.93E3	0	DETECTED	2414.4	2414.4	2414.4	1.2128	1.1956	1.2425	2.93E3	9.458E1	2.522E2	2.93E3	0.0883	1.3624	1.7248
1556								1.2128	1.1024	1.3909	2460.6	2460.6	2460.6	1.041E5	1.026E4	1.869E3	1.041E5	0	DETECTED	2460.6	2460.6	2460.6	1.2128	1.1024	1.3909	1.041E5	1.026E4	1.869E3	1.041E5	0.103	1.2062	0.9737
1557								1.2128	1.0958	1.3125	2503.6	2503.6	2503.6	1.01E5	1.051E4	2.721E3	1.01E5	0	DETECTED	2503.6	2503.6	2503.6	1.2128	1.0958	1.3125	1.01E5	1.051E4	2.721E3	1.01E5	0.1136	1.0441	0.7955
1558								1.2128	1.1427	1.3357	2519.3	2519.3	2519.3	9.774E4	9.868E3	5.538E3	9.774E4	0	DETECTED	2519.3	2519.3	2519.3	1.2128	1.1427	1.3357	9.774E4	9.868E3	5.538E3	9.774E4	0.0969	1.377	1.681
1559								1.2128	1.1214	1.3357	2572.6	2572.6	2572.6	9.791E4	1.009E4	5.377E3	9.791E4	0	DETECTED	2572.6	2572.6	2572.6	1.2128	1.1214	1.3357	9.791E4	1.009E4	5.377E3	9.791E4	0.098	1.1462	0.9765
1560								1.2128	1.0958	1.3571	2645.4	2645.4	2645.4	9.974E4	1.023E4	5.379E2	9.974E4	0	DETECTED	2645.4	2645.4	2645.4	1.2128	1.0958	1.3571	9.974E4	1.023E4	5.379E2	9.974E4	0.11	1.14	1.08
1561								1.2128	1.0958	1.3571	2670.4	2670.4	2670.4	9.974E4	1.023E4	5.377E2	9.974E4	0	DETECTED	2670.4	2670.4	2670.4	1.2128	1.0958	1.3571	9.974E4	1.023E4	5.377E2	9.974E4	0.11	1.14	1.08
1562								1.2128	1.0894	1.3505	2684.7	2684.7	2684.7	1.008E5	1.011E4	1.218E3	1.008E5	0	DETECTED	2684.7	2684.7	2684.7	1.2128	1.0894	1.3505	1.008E5	1.011E4	1.218E3	1.008E5	0.1069	1.0121	1.0372
1563								1.2128	1.1279	1.3571	2810.3	2810.3	2810.3	2.969E4	3.04E3	2.149E3	2.969E4	0	DETECTED	2810.3	2810.3	2810.3	1.2128	1.1279	1.3571	2.969E4	3.04E3	2.149E3	2.969E4	0.0988	1.1171	1.1009
1564								1.2128	1.1279	1.281	2879.7	2879.7	2879.7	1.016E5	9.119E3	1.725E4	1.016E5	0	DETECTED	2879.7	2879.7	2879.7	1.2128	1.1279	1.281	1.016E5	9.119E3	1.725E4	1.016E5	0.1026	0.9018	0.8035
1565								1.2128	1.1427	1.281	2887.2	2887.2	2887.2	4.874E4	5.033E3	6.083E3	4.874E4	0	DETECTED	2887.2	2887.2	2887.2	1.2128	1.1427	1.281	4.874E4	5.033E3	6.083E3	4.874E4	0.1098	0.9869	0.9738
1566								1.2128	1.0894	1.3505	2945.7	2945.7	2945.7	9.975E4	1.04E4	7.056E2	9.975E4	0	DETECTED	2945.7	2945.7	2945.7	1.2128	1.0894	1.3505	9.975E4	1.04E4	7.056E2	9.975E4	0.103	0.9522	0.751
1567								1.2128	1.0324	1.3357	2966.7	2966.7	2966.7	1.017E5	1.063E4	1.267E3	1.017E5	0	DETECTED	2966.7	2966.7	2966.7	1.2128	1.0324	1.3357	1.017E5	1.063E4	1.267E3	1.017E5	0.1014	0.9915	0.7719
1568								1.2128	1.0894	1.3505	3217.1	3217.1	3217.1	9.975E4	1.04E4	7.056E2	9.975E4	0	DETECTED	3217.1	3217.1	3217.1	1.2128	1.0894	1.3505	9.975E4	1.04E4	7.056E2	9.975E4	0.103	0.9522	0.751
1569								1.2128	1.1214	1.3125	3295.3	3295.3	3295.3	1.056E5	1.034E4	4.059E3	1.056E5	0	DETECTED	3295.3	3295.3	3295.3	1.2128	1.1214	1.3125	1.056E5	1.034E4	4.059E3	1.056E5	0.1028	1.0454	0.7523
1570								1.2128	1.1493	1.2193	3543.5	3543.5	3543.5	5.839E3	2.389E2	1.529E3	5.839E3	0	DETECTED	3543.5	3543.5	3543.5	1.2128	1.1493	1.2193	5.839E3	2.389E2	1.529E3	5.839E3	0.0397	0.5513	0.1026
1571								1.2128	1.1214	1.3761	3562.3	3562.3	3562.3	9.719E4	1.028E4	3.428E3	9.719E4	0	DETECTED	3562.3	3562.3	3562.3	1.2128	1.1214	1.3761	9.719E4	1.028E4	3.428E3	9.719E4	0.1086	1.2951	1.2589
1572								1.2128	1.0958	1.3357	3648.7	3648.7	3648.7	1.032E5	1.092E4	4.521E3	1.032E5	0	DETECTED	3648.7	3648.7	3648.7	1.2128	1.0958	1.3357	1.032E5	1.092E4	4.521E3	1.032E5	0.0977	1.0254	1.2734
1573								1.2128	1.1024	1.3571	3684.1	3684.1	3684.1	1.008E5	1.062E4	3.92E3	1.008E5	0	DETECTED	3684.1	3684.1	3684.1	1.2128	1.1024	1.3571	1.008E5	1.062E4	3.92E3	1.008E5	0.1058	1.3159	1.174
1574								1.2128	1.0894	1.3505	3991	3991	3991	9.975E4	1.04E4	7.056E2	9.975E4	0	DETECTED	3991	3991	3991	1.2128	1.0894	1.3505	9.975E4	1.04E4	7.056E2	9.975E4	0.103	0.9522	0.751
1575								1.2128	1.062	1.3505	4085.8	4085.8	4085.8	1.05E5	1.02E4	1.037E3	1.05E5	0	DETECTED	4085.8	4085.8	4085.8	1.2128	1.062	1.3505	1.05E5	1.02E4	1.037E3	1.05E5	0.0971	0.7599	0.6433
1576								1.2128	1.1956	1.249	4097.6	4097.6	4097.6	8.361E3	2.795E2	1.011E3	8.361E3	0	DETECTED	4097.6	4097.6	4097.6	1.2128	1.1956	1.249	8.361E3	2.795E2	1.011E3	8.361E3	0.0426	1.5519	2.1037
1577								1.2128	1.0958	1.3357	4150.8	4150.8	4150.8	9.313E4	9.872E3	3.255E3	9.313E4	0	DETECTED	4150.8	4150.8	4150.8	1.2128	1.0958	1.3357	9.313E4	9.872E3	3.255E3	9.313E4	0.1037	0.7962	0.7471
1578								1.2128	1.1024	1.3125	4158	4158	4158	1.022E5	1.075E4	3.383E3	1.022E5	0	DETECTED	4158	4158	4158	1.2128	1.1024	1.3125	1.022E5	1.075E4	3.383E3	1.022E5	0.1024	0.9516	0.9777
1579								1.2128	1.0958	1.3505	4176.4	4176.4	4176.4	1.008E5	1.003E4	1.669E3	1.008E5	0	DETECTED	4176.4	4176.4	4176.4	1.2128	1.0958	1.3505	1.008E5	1.003E4	1.669E3	1.008E5	0.0963	1.074	1.0203
1580								1.2128	1.1024	1.281	4198.6	4198.6	4198.6	1.036E5	9.877E3	5.122E3	1.036E5	0	DETECTED	4198.6	4198.6	4198.6	1.2128	1.1024	1.281	1.036E5	9.877E3	5.122E3	1.036E5	0.0976	0.8089	0.6271
1581								1.2128	1.1024	1.3357	4200.4	4200.4	4200.4	1.006E5	1.124E4	3.33E3	1.006E5	0	DETECTED	4200.4	4200.4	4200.4	1.2128	1.1024	1.3357	1.006E5	1.124E4	3.33E3	1.006E5	0.1132	1.168	1.4237
1582								1.2193	1.0958	1.3571	1694	1694	1694	9.984E4	1.06E4	3.744E3	9.984E4	0	DETECTED	1694	1694	1694	1.2193	1.0958	1.3571	9.984E4	1.06E4	3.744E3	9.984E4	0.0769	1.2497	1.8099
1583								1.2193	1.1279	1.281	1716.3	1716.3	1716.3	4.822E4	4.787E3	5.358E3	4.822E4	0	DETECTED	1716.3	1716.3	1716.3	1.2193	1.1279	1.281	4.822E4	4.787E3	5.358E3	4.822E4	0.0979	0.8375	0.675
1584								1.2193	1.1279	1.3125	1718.6	1718.6	1718.6	1.052E5	9.824E3	6.043E3	1.052E5	0	DETECTED	1718.6	1718.6	1718.6	1.2193	1.1279	1.3125	1.052E5	9.824E3	6.043E3	1.052E5	0.0738	1.0098	1.1925
1585								1.2193	1.1214	1.281	1964.2	1964.2	1964.2	1.851E4	1.646E3	1.929E3	1.851E4	0	DETECTED	1964.2	1964.2	1964.2	1.2193	1.1214	1.281	1.851E4	1.646E3	1.929E3	1.851E4	0.1223	0.815	0.5218
1586								1.2193	1.1427	1.3505	2012.3	2012.3	2012.3	9.862E4	9.799E3	6.889E3	9.862E4	0	DETECTED	2012.3	2012.3	2012.3	1.2193	1.1427	1.3505	9.862E4	9.799E3	6.889E3	9.862E4	0.1093	1.8788	1.1636
1587								1.2193	1.1024	1.3571	2142.6	2142.6	2142.6	9.983E4	1.031E4	1.55E3	9.983E4	0	DETECTED	2142.6	2142.6	2142.6	1.2193	1.1024	1.3571	9.983E4	1.031E4	1.55E3	9.983E4	0.0769	1.1473	1.3153
1588								1.2193	1.1024	1.3357	2152.6	2152.6	2152.6	1.002E5	1.01E4	9.755E2	1.002E5	0	DETECTED	2152.6	2152.6	2152.6	1.2193	1.1024	1.3357	1.002E5	1.01E4	9.755E2	1.002E5	0.076	1.1237	1.4973
1589								1.2193	1.1427	1.3571	2180.2	2180.2	2180.2	1.821E4	2E3	1.023E3	1.821E4	0	DETECTED	2180.2	2180.2	2180.2	1.2193	1.1427	1.3571	1.821E4	2E3	1.023E3	1.821E4	0.1011	1.3993	1.4222
1590								1.2193	1.1279	1.3357	2200.2	2200.2	2200.2	5.318E4	5.124E3	2.23E3	5.318E4	0	DETECTED	2200.2	2200.2	2200.2	1.2193	1.1279	1.3357	5.318E4	5.124E3	2.23E3	5.318E4	0.0954	1.0157	0.9196
1591								1.2193	1.1214	1.3505	2409.6	2409.6	2409.6	1.995E4	2.029E3	4.795E2	1.995E4	0	DETECTED	2409.6	2409.6	2409.6	1.2193	1.1214	1.3505	1.995E4	2.029E3	4.795E2	1.995E4	0.0765	1.1727	1.4439
1592								1.2193	1.1427	1.3761	2453.4	2453.4	2453.4	2.087E4	2.32E3	2.331E3	2.087E4	0	DETECTED	2453.4	2453.4	2453.4	1.2193	1.1427	1.3761	2.087E4	2.32E3	2.331E3	2.087E4	0.0822	1.5234	1.7408
1593								1.2193	1.1427	1.3125	2535.7	2535.7	2535.7	9.842E4	9.4E3	5.208E3	9.842E4	0	DETECTED	2535.7	2535.7	2535.7	1.2193	1.1427	1.3125	9.842E4	9.4E3	5.208E3	9.842E4	0.0986	1.1086	1.2172
1594								1.2193	1.062	1.3125	2603.3	2603.3	2603.3	1.11E5	1.115E4	3.864E3	1.11E5	0	DETECTED	2603.3	2603.3	2603.3	1.2193	1.062	1.3125	1.11E5	1.115E4	3.864E3	1.11E5	0.1133	0.8773	0.9995
1595								1.2193	1.1427	1.3125	2616	2616	2616	1.055E5	9.138E3	1.174E4	1.055E5	0	DETECTED	2616	2616	2616	1.2193	1.1427	1.3125	1.055E5	9.138E3	1.174E4	1.055E5	0.0708	1.1086	0.9136
1596								1.2193	1.1214	1.3505	2665.4	2665.4	2665.4	2.493E4	2.534E3	5.774E2	2.493E4	0	DETECTED	2665.4	2665.4	2665.4	1.2193	1.1214	1.3505	2.493E4	2.534E3	5.774E2	2.493E4	0.1017	1.1119	1.1244
1597								1.2193	1.1214	1.3357	2725.8	2725.8	2725.8	2.332E4	2.274E3	1.806E3	2.332E4	0	DETECTED	2725.8	2725.8	2725.8	1.2193	1.1214	1.3357	2.332E4	2.274E3	1.806E3	2.332E4	0.1069	0.9697	0.5013
1598								1.2193	1.1214	1.3571	2762.2	2762.2	2762.2	3.115E4	2.824E3	6.689E2	3.115E4	0	DETECTED	2762.2	2762.2	2762.2	1.2193	1.1214	1.3571	3.115E4	2.824E3	6.689E2	3.115E4	0.0688	1.1449	1.5395
1599								1.2193	1.1279	1.4247	2816.5	2816.5	2816.5	1.003E5	1.064E4	5.682E2	1.003E5	0	DETECTED	2816.5	2816.5	2816.5	1.2193	1.1279	1.4247	1.003E5	1.064E4	5.682E2	1.003E5	0.092	1.2392	1.4847
1600								1.2193	1.1641	1.2703	2848.8	2848.8	2848.8	5.518E4	3.781E3	1.095E4	5.518E4	0	DETECTED	2848.8	2848.8	2848.8	1.2193	1.1641	1.2703	5.518E4	3.781E3	1.095E4	5.518E4	0.0609	0.9623	0.9245
1601								1.2193	1.1279	1.3125	3042	3042	3042	9.986E4	9.746E3	7.315E3	9.986E4	0	DETECTED	3042	3042	3042	1.2193	1.1279	1.3125	9.986E4	9.746E3	7.315E3	9.986E4	0.1036	1.0098	1.0195
1602								1.2193	1.1427	1.3505	3077.9	3077.9	3077.9	1.003E5	9.827E3	3.717E3	1.003E5	0	DETECTED	3077.9	3077.9	3077.9	1.2193	1.1427	1.3505	1.003E5	9.827E3	3.717E3	1.003E5	0.0754	1.3567	1.5743
1603								1.2193	1.1214	1.3571	3089	3089	3089	9.828E4	1.024E4	5.456E3	9.828E4	0	DETECTED	3089	3089	3089	1.2193	1.1214	1.3571	9.828E4	1.024E4	5.456E3	9.828E4	0.0768	1.4032	1.1672
1604								1.2193	1.1279	1.3909	3113.6	3113.6	3113.6	9.678E4	1.013E4	2.225E3	9.678E4	0	DETECTED	3113.6	3113.6	3113.6	1.2193	1.1279	1.3909	9.678E4	1.013E4	2.225E3	9.678E4	0.0749	1.3332	1.6075
1605								1.2193	1.0324	1.3505	3113.7	3113.7	3113.7	9.977E4	1.117E4	3.914E3	9.977E4	0	DETECTED	3113.7	3113.7	3113.7	1.2193	1.0324	1.3505	9.977E4	1.117E4	3.914E3	9.977E4	0.104	1.0473	0.7084
1606								1.2193	1.1024	1.3761	3248.4	3248.4	3248.4	9.88E4	1.048E4	1.387E3	9.88E4	0	DETECTED	3248.4	3248.4	3248.4	1.2193	1.1024	1.3761	9.88E4	1.048E4	1.387E3	9.88E4	0.0781	1.1676	1.4933
1607								1.2193	1.1024	1.3357	3297.5	3297.5	3297.5	1.019E5	1.009E4	1.986E3	1.019E5	0	DETECTED	3297.5	3297.5	3297.5	1.2193	1.1024	1.3357	1.019E5	1.009E4	1.986E3	1.019E5	0.1025	1.1102	1.0671
1608								1.2193	1.1024	1.3125	3395.9	3395.9	3395.9	9.771E4	1.044E4	5.27E3	9.771E4	0	DETECTED	3395.9	3395.9	3395.9	1.2193	1.1024	1.3125	9.771E4	1.044E4	5.27E3	9.771E4	0.1102	0.8985	1.0122
1609								1.2193	1.1214	1.3357	3634.9	3634.9	3634.9	1.003E5	1.001E4	3.869E3	1.003E5	0	DETECTED	3634.9	3634.9	3634.9	1.2193	1.1214	1.3357	1.003E5	1.001E4	3.869E3	1.003E5	0.0759	1.1526	1.4259
1610								1.2193	1.1279	1.3505	3641.5	3641.5	3641.5	1.041E5	1.154E4	4.19E3	1.041E5	0	DETECTED	3641.5	3641.5	3641.5	1.2193	1.1279	1.3505	1.041E5	1.154E4	4.19E3	1.041E5	0.1124	1.2176	1.3297
1611								1.2193	1.0894	1.281	3687	3687	3687	1.051E5	1.122E4	1.458E3	1.051E5	0	DETECTED	3687	3687	3687	1.2193	1.0894	1.281	1.051E5	1.122E4	1.458E3	1.051E5	0.1049	0.7544	0.557
1612								1.2193	1.0958	1.3571	3724.6	3724.6	3724.6	9.975E4	1.032E4	7.056E2	9.975E4	0	DETECTED	3724.6	3724.6	3724.6	1.2193	1.0958	1.3571	9.975E4	1.032E4	7.056E2	9.975E4	0.1068	1.0949	1.0328
1613								1.2193	1.1024	1.3571	3843.6	3843.6	3843.6	1.027E5	1.036E4	2.373E3	1.027E5	0	DETECTED	3843.6	3843.6	3843.6	1.2193	1.1024	1.3571	1.027E5	1.036E4	2.373E3	1.027E5	0.0974	1.0703	0.9852
1614								1.2193	1.1279	1.3571	3903	3903	3903	1.066E5	1.067E4	5.755E3	1.066E5	0	DETECTED	3903	3903	3903	1.2193	1.1279	1.3571	1.066E5	1.067E4	5.755E3	1.066E5	0.1258	1.4564	3.32
1615								1.2193	1.1427	1.3357	3918	3918	3918	1.078E5	1.05E4	1.095E4	1.078E5	0	DETECTED	3918	3918	3918	1.2193	1.1427	1.3357	1.078E5	1.05E4	1.095E4	1.078E5	0.0749	1.2598	1.7837
1616								1.2193	1.2128	1.2638	3931.3	3931.3	3931.3	1.196E4	4.111E2	2.491E3	1.196E4	0	DETECTED	3931.3	3931.3	3931.3	1.2193	1.2128	1.2638	1.196E4	4.111E2	2.491E3	1.196E4		3.9156	6.8312
1617								1.2193	1.1214	1.3571	4054.2	4054.2	4054.2	1.003E5	1.009E4	2.825E3	1.003E5	0	DETECTED	4054.2	4054.2	4054.2	1.2193	1.1214	1.3571	1.003E5	1.009E4	2.825E3	1.003E5	0.0758	1.1325	1.4435
1618								1.2193	1.1427	1.3357	4243.8	4243.8	4243.8	9.687E4	1.045E4	7.877E3	9.687E4	0	DETECTED	4243.8	4243.8	4243.8	1.2193	1.1427	1.3357	9.687E4	1.045E4	7.877E3	9.687E4	0.1061	1.2598	1.5197
1619								1.2425	1.1493	1.3571	1564.8	1564.8	1564.8	4.988E4	5.234E3	1.038E3	4.988E4	0	DETECTED	1564.8	1564.8	1564.8	1.2425	1.1493	1.3571	4.988E4	5.234E3	1.038E3	4.988E4	0.078	1.0882	1.0401
1620								1.2425	1.1641	1.3571	1574.1	1574.1	1574.1	3.326E4	3.331E3	6.917E2	3.326E4	0	DETECTED	1574.1	1574.1	1574.1	1.2425	1.1641	1.3571	3.326E4	3.331E3	6.917E2	3.326E4	0.0788	1.1997	1.2371
1621								1.2425	1.1214	1.3571	1574.8	1574.8	1574.8	9.974E4	1.058E4	7.973E2	9.974E4	0	DETECTED	1574.8	1574.8	1574.8	1.2425	1.1214	1.3571	9.974E4	1.058E4	7.973E2	9.974E4	0.0822	1.0711	1.2861
1622								1.2425	1.1214	1.3571	1597.4	1597.4	1597.4	9.974E4	1.049E4	7.973E2	9.974E4	0	DETECTED	1597.4	1597.4	1597.4	1.2425	1.1214	1.3571	9.974E4	1.049E4	7.973E2	9.974E4	0.0821	1.0711	1.2064
1623								1.2425	1.1427	1.3571	1607	1607	1607	9.913E4	1.046E4	4.248E3	9.913E4	0	DETECTED	1607	1607	1607	1.2425	1.1427	1.3571	9.913E4	1.046E4	4.248E3	9.913E4	0.0784	1.0715	0.9572
1624								1.2425	1.1427	1.3761	1639.8	1639.8	1639.8	1.016E5	1.088E4	4.916E3	1.016E5	0	DETECTED	1639.8	1639.8	1639.8	1.2425	1.1427	1.3761	1.016E5	1.088E4	4.916E3	1.016E5	0.0829	1.1698	1.5976
1625								1.2425	1.1214	1.3505	1710.4	1710.4	1710.4	9.895E4	1.071E4	1.034E4	9.895E4	0	DETECTED	1710.4	1710.4	1710.4	1.2425	1.1214	1.3505	9.895E4	1.071E4	1.034E4	9.895E4	0.0762	0.9462	0.733
1626								1.2425	1.1956	1.3571	1739.5	1739.5	1739.5	3.035E4	2.441E3	1.606E3	3.035E4	0	DETECTED	1739.5	1739.5	1739.5	1.2425	1.1956	1.3571	3.035E4	2.441E3	1.606E3	3.035E4	0.0738	1.7226	2.1086
1627								1.2425	1.1641	1.3505	1752.5	1752.5	1752.5	9.548E4	1.017E4	9.422E3	9.548E4	0	DETECTED	1752.5	1752.5	1752.5	1.2425	1.1641	1.3505	9.548E4	1.017E4	9.422E3	9.548E4	0.084	1.1896	1.3793
1628								1.2425	1.1427	1.3357	1759.4	1759.4	1759.4	8.999E4	1.063E4	1.47E4	8.999E4	0	DETECTED	1759.4	1759.4	1759.4	1.2425	1.1427	1.3357	8.999E4	1.063E4	1.47E4	8.999E4	0.1144	0.9674	0.9348
1629								1.2425	1.1956	1.3125	1774.3	1774.3	1774.3	3.219E4	2.629E3	2.902E3	3.219E4	0	DETECTED	1774.3	1774.3	1774.3	1.2425	1.1956	1.3125	3.219E4	2.629E3	2.902E3	3.219E4	0.0796	1.2475	1.495
1630								1.2425	1.1024	1.3571	1847.9	1847.9	1847.9	9.973E4	1.026E4	4.854E2	9.973E4	0	DETECTED	1847.9	1847.9	1847.9	1.2425	1.1024	1.3571	9.973E4	1.026E4	4.854E2	9.973E4	0.0765	1.0159	1.0387
1631								1.2425	1.1427	1.3505	2023	2023	2023	9.853E4	1.064E4	3.689E3	9.853E4	0	DETECTED	2023	2023	2023	1.2425	1.1427	1.3505	9.853E4	1.064E4	3.689E3	9.853E4	0.0893	1.0808	1.1536
1632								1.2425	1.1214	1.3571	2119	2119	2119	3.325E4	3.415E3	7.298E2	3.325E4	0	DETECTED	2119	2119	2119	1.2425	1.1214	1.3571	3.325E4	3.415E3	7.298E2	3.325E4	0.0765	0.982	0.9854
1633								1.2425	1.1279	1.3357	2308.2	2308.2	2308.2	1.064E5	1.049E4	4.027E3	1.064E5	0	DETECTED	2308.2	2308.2	2308.2	1.2425	1.1279	1.3357	1.064E5	1.049E4	4.027E3	1.064E5	0.0769	0.9526	0.9503
1634								1.2425	1.1024	1.3505	2313.8	2313.8	2313.8	1.073E5	1.157E4	5.845E3	1.073E5	0	DETECTED	2313.8	2313.8	2313.8	1.2425	1.1024	1.3505	1.073E5	1.157E4	5.845E3	1.073E5	0.082	1.0289	0.8897
1635								1.2425	1.1279	1.3357	2338.4	2338.4	2338.4	9.893E4	9.595E3	3.243E3	9.893E4	0	DETECTED	2338.4	2338.4	2338.4	1.2425	1.1279	1.3357	9.893E4	9.595E3	3.243E3	9.893E4	0.073	0.7807	1.0047
1636								1.2425	1.0894	1.3761	2424.9	2424.9	2424.9	5.178E4	5.426E3	5.204E2	5.178E4	0	DETECTED	2424.9	2424.9	2424.9	1.2425	1.0894	1.3761	5.178E4	5.426E3	5.204E2	5.178E4	0.079	1.1031	1.1152
1637								1.2425	1.1024	1.3571	2434.7	2434.7	2434.7	9.6E4	1.01E4	8.377E2	9.6E4	0	DETECTED	2434.7	2434.7	2434.7	1.2425	1.1024	1.3571	9.6E4	1.01E4	8.377E2	9.6E4	0.0771	1.043	1.0255
1638								1.2425	1.1024	1.3571	2443.8	2443.8	2443.8	1.025E5	1.041E4	2.222E3	1.025E5	0	DETECTED	2443.8	2443.8	2443.8	1.2425	1.1024	1.3571	1.025E5	1.041E4	2.222E3	1.025E5	0.0758	1.0134	1.0521
1639								1.2425	1.1024	1.3571	2458.7	2458.7	2458.7	9.846E4	1.011E4	2.544E3	9.846E4	0	DETECTED	2458.7	2458.7	2458.7	1.2425	1.1024	1.3571	9.846E4	1.011E4	2.544E3	9.846E4	0.0765	1.0061	1.0179
1640								1.2425	1.2128	1.2638	2485.5	2485.5	2485.5	5.876E3	2.074E2	6.122E2	5.876E3	0	DETECTED	2485.5	2485.5	2485.5	1.2425	1.2128	1.2638	5.876E3	2.074E2	6.122E2	5.876E3	0.0481	0.8601	0.7202
1641								1.2425	1.1427	1.3909	2540.2	2540.2	2540.2	1.043E5	1E4	1.594E3	1.043E5	0	DETECTED	2540.2	2540.2	2540.2	1.2425	1.1427	1.3909	1.043E5	1E4	1.594E3	1.043E5	0.0718	1.1654	1.1215
1642								1.2425	1.1427	1.3909	2545.2	2545.2	2545.2	1.066E5	1.142E4	4.858E3	1.066E5	0	DETECTED	2545.2	2545.2	2545.2	1.2425	1.1427	1.3909	1.066E5	1.142E4	4.858E3	1.066E5	0.0785	1.0389	1.5476
1643								1.2425	1.1427	1.3571	2551.2	2551.2	2551.2	9.379E4	9.876E3	3.973E3	9.379E4	0	DETECTED	2551.2	2551.2	2551.2	1.2425	1.1427	1.3571	9.379E4	9.876E3	3.973E3	9.379E4	0.0775	1.0745	0.754
1644								1.2425	1.1279	1.3505	2859.4	2859.4	2859.4	9.887E4	1.046E4	5.181E3	9.887E4	0	DETECTED	2859.4	2859.4	2859.4	1.2425	1.1279	1.3505	9.887E4	1.046E4	5.181E3	9.887E4	0.0962	1.3931	0.7587
1645								1.2425	1.1493	1.2703	2890.1	2890.1	2890.1	3.743E4	2.71E3	6.247E3	3.743E4	0	DETECTED	2890.1	2890.1	2890.1	1.2425	1.1493	1.2703	3.743E4	2.71E3	6.247E3	3.743E4	0.0793	0.6496	0.2992
1646								1.2425	1.1024	1.3761	2905.9	2905.9	2905.9	9.975E4	1.035E4	7.056E2	9.975E4	0	DETECTED	2905.9	2905.9	2905.9	1.2425	1.1024	1.3761	9.975E4	1.035E4	7.056E2	9.975E4	0.0767	0.9716	0.9476
1647								1.2425	1.1024	1.3761	3177.5	3177.5	3177.5	9.975E4	1.035E4	7.056E2	9.975E4	0	DETECTED	3177.5	3177.5	3177.5	1.2425	1.1024	1.3761	9.975E4	1.035E4	7.056E2	9.975E4	0.0767	0.9716	0.9476
1648								1.2425	1.1024	1.3761	3188.1	3188.1	3188.1	9.975E4	1.035E4	7.056E2	9.975E4	0	DETECTED	3188.1	3188.1	3188.1	1.2425	1.1024	1.3761	9.975E4	1.035E4	7.056E2	9.975E4	0.0767	0.9716	0.9476
1649								1.2425	1.1024	1.3761	3204	3204	3204	9.975E4	1.035E4	7.056E2	9.975E4	0	DETECTED	3204	3204	3204	1.2425	1.1024	1.3761	9.975E4	1.035E4	7.056E2	9.975E4	0.0767	0.9716	0.9476
1650								1.2425	1.1214	1.3909	3223.2	3223.2	3223.2	1.006E5	1.079E4	1.347E3	1.006E5	0	DETECTED	3223.2	3223.2	3223.2	1.2425	1.1214	1.3909	1.006E5	1.079E4	1.347E3	1.006E5	0.082	1.1782	1.2072
1651								1.2425	1.1024	1.3761	3445.6	3445.6	3445.6	9.975E4	1.035E4	7.056E2	9.975E4	0	DETECTED	3445.6	3445.6	3445.6	1.2425	1.1024	1.3761	9.975E4	1.035E4	7.056E2	9.975E4	0.0767	0.9716	0.9476
1652								1.2425	1.1214	1.3571	3496.8	3496.8	3496.8	1.007E5	1.065E4	1.698E2	1.007E5	0	DETECTED	3496.8	3496.8	3496.8	1.2425	1.1214	1.3571	1.007E5	1.065E4	1.698E2	1.007E5	0.0818	1.0731	1.1576
1653								1.2425	1.1024	1.3571	3510.8	3510.8	3510.8	1.036E5	1.072E4	1.155E3	1.036E5	0	DETECTED	3510.8	3510.8	3510.8	1.2425	1.1024	1.3571	1.036E5	1.072E4	1.155E3	1.036E5	0.0751	0.9748	0.9778
1654								1.2425	1.1214	1.3571	3534.1	3534.1	3534.1	1.018E5	1.035E4	2.414E3	1.018E5	0	DETECTED	3534.1	3534.1	3534.1	1.2425	1.1214	1.3571	1.018E5	1.035E4	2.414E3	1.018E5	0.0764	0.9631	0.958
1655								1.2425	1.1279	1.3761	3614	3614	3614	9.482E4	1.088E4	2.879E3	9.482E4	0	DETECTED	3614	3614	3614	1.2425	1.1279	1.3761	9.482E4	1.088E4	2.879E3	9.482E4	0.0998	1.0511	1.1058
1656								1.2425	1.1427	1.3125	3630.6	3630.6	3630.6	1.004E5	9.764E3	1.211E4	1.004E5	0	DETECTED	3630.6	3630.6	3630.6	1.2425	1.1427	1.3125	1.004E5	9.764E3	1.211E4	1.004E5	0.0762	0.8513	0.7025
1657								1.2425	1.1214	1.3571	3645.9	3645.9	3645.9	9.932E4	1.108E4	5.939E3	9.932E4	0	DETECTED	3645.9	3645.9	3645.9	1.2425	1.1214	1.3571	9.932E4	1.108E4	5.939E3	9.932E4	0.0757	0.9732	0.9613
1658								1.2425	1.1024	1.3761	3749.4	3749.4	3749.4	9.975E4	1.035E4	7.056E2	9.975E4	0	DETECTED	3749.4	3749.4	3749.4	1.2425	1.1024	1.3761	9.975E4	1.035E4	7.056E2	9.975E4	0.0767	0.9716	0.9476
1659								1.2425	1.1024	1.3909	3792	3792	3792	9.865E4	1.041E4	1.158E3	9.865E4	0	DETECTED	3792	3792	3792	1.2425	1.1024	1.3909	9.865E4	1.041E4	1.158E3	9.865E4	0.0771	1.0215	0.9513
1660								1.2425	1.1427	1.3974	3859.9	3859.9	3859.9	1.004E5	1.052E4	1.638E3	1.004E5	0	DETECTED	3859.9	3859.9	3859.9	1.2425	1.1427	1.3974	1.004E5	1.052E4	1.638E3	1.004E5	0.084	1.0854	1.1517
1661								1.2425	1.1427	1.3505	3867.7	3867.7	3867.7	1.052E5	9.913E3	2.939E3	1.052E5	0	DETECTED	3867.7	3867.7	3867.7	1.2425	1.1427	1.3505	1.052E5	9.913E3	2.939E3	1.052E5	0.0769	1.0672	1.1385
1662								1.2425	1.2128	1.249	3917.7	3917.7	3917.7	1.139E4	3.366E2	4.432E3	1.139E4	0	DETECTED	3917.7	3917.7	3917.7	1.2425	1.2128	1.249	1.139E4	3.366E2	4.432E3	1.139E4		0.6098	0.2197
1663								1.2425	1.1956	1.2703	3936.5	3936.5	3936.5	8.024E3	4.129E2	2.082E3	8.024E3	0	DETECTED	3936.5	3936.5	3936.5	1.2425	1.1956	1.2703	8.024E3	4.129E2	2.082E3	8.024E3	0.0444	0.7975	0.595
1664								1.2425	1.1024	1.3761	4014.4	4014.4	4014.4	9.975E4	1.035E4	7.056E2	9.975E4	0	DETECTED	4014.4	4014.4	4014.4	1.2425	1.1024	1.3761	9.975E4	1.035E4	7.056E2	9.975E4	0.0767	0.9716	0.9476
1665								1.2425	1.1024	1.3571	4031.9	4031.9	4031.9	9.951E4	1.036E4	8.048E2	9.951E4	0	DETECTED	4031.9	4031.9	4031.9	1.2425	1.1024	1.3571	9.951E4	1.036E4	8.048E2	9.951E4	0.0787	0.9732	0.9316
1666								1.2425	1.1493	1.3571	4205.8	4205.8	4205.8	9.649E4	9.732E3	3.067E3	9.649E4	0	DETECTED	4205.8	4205.8	4205.8	1.2425	1.1493	1.3571	9.649E4	9.732E3	3.067E3	9.649E4	0.0804	1.1148	1.481
1667								1.2425	1.1024	1.4247	4228.4	4228.4	4228.4	1.019E5	1.177E4	3.619E3	1.019E5	0	DETECTED	4228.4	4228.4	4228.4	1.2425	1.1024	1.4247	1.019E5	1.177E4	3.619E3	1.019E5	0.0775	1.183	1.1411
1668								1.249	1.1493	1.3761	1631.5	1631.5	1631.5	9.772E4	1.098E4	5.464E3	9.772E4	0	DETECTED	1631.5	1631.5	1631.5	1.249	1.1493	1.3761	9.772E4	1.098E4	5.464E3	9.772E4	0.1091	1.1372	1.2776
1669								1.249	1.1493	1.3571	1889.4	1889.4	1889.4	5.229E4	5.27E3	3.63E3	5.229E4	0	DETECTED	1889.4	1889.4	1889.4	1.249	1.1493	1.3571	5.229E4	5.27E3	3.63E3	5.229E4	0.0884	1.042	1.0794
1670								1.249	1.1279	1.3761	1894.4	1894.4	1894.4	1.013E5	1.05E4	1.725E3	1.013E5	0	DETECTED	1894.4	1894.4	1894.4	1.249	1.1279	1.3761	1.013E5	1.05E4	1.725E3	1.013E5	0.0803	1.0296	1.1213
1671								1.249	1.1214	1.3909	1905.6	1905.6	1905.6	9.722E4	1.044E4	6.825E2	9.722E4	0	DETECTED	1905.6	1905.6	1905.6	1.249	1.1214	1.3909	9.722E4	1.044E4	6.825E2	9.722E4	0.0934	1.1609	1.1043
1672								1.249	1.1427	1.3505	1988.7	1988.7	1988.7	1.016E5	9.79E3	4.557E3	1.016E5	0	DETECTED	1988.7	1988.7	1988.7	1.249	1.1427	1.3505	1.016E5	9.79E3	4.557E3	1.016E5	0.0729	0.9639	1.0842
1673								1.249	1.1024	1.3761	2004.1	2004.1	2004.1	1.009E5	1.096E4	2.214E3	1.009E5	0	DETECTED	2004.1	2004.1	2004.1	1.249	1.1024	1.3761	1.009E5	1.096E4	2.214E3	1.009E5	0.0937	0.957	0.7984
1674								1.249	1.1279	1.3761	2145.7	2145.7	2145.7	9.727E4	1.06E4	2.343E3	9.727E4	0	DETECTED	2145.7	2145.7	2145.7	1.249	1.1279	1.3761	9.727E4	1.06E4	2.343E3	9.727E4	0.0821	1.0101	1.0119
1675								1.249	1.1214	1.3571	2153	2153	2153	9.791E4	1.009E4	1.594E3	9.791E4	0	DETECTED	2153	2153	2153	1.249	1.1214	1.3571	9.791E4	1.009E4	1.594E3	9.791E4	0.0851	1.0168	1.0017
1676								1.249	1.1493	1.3909	2201	2201	2201	4.997E4	5.126E3	7.674E2	4.997E4	0	DETECTED	2201	2201	2201	1.249	1.1493	1.3909	4.997E4	5.126E3	7.674E2	4.997E4	0.0822	1.1592	1.1835
1677								1.249	1.1427	1.3571	2294	2294	2294	1.014E5	1.012E4	4.728E3	1.014E5	0	DETECTED	2294	2294	2294	1.249	1.1427	1.3571	1.014E5	1.012E4	4.728E3	1.014E5	0.0795	1.0453	1.1953
1678								1.249	1.0894	1.3357	2294.7	2294.7	2294.7	1.033E5	1.063E4	1.492E3	1.033E5	0	DETECTED	2294.7	2294.7	2294.7	1.249	1.0894	1.3357	1.033E5	1.063E4	1.492E3	1.033E5	0.0976	0.8279	0.9259
1679								1.249	1.1493	1.4312	2342.7	2342.7	2342.7	1.011E5	1.208E4	7.631E3	1.011E5	0	DETECTED	2342.7	2342.7	2342.7	1.249	1.1493	1.4312	1.011E5	1.208E4	7.631E3	1.011E5	0.1103	1.4139	1.1075
1680								1.249	1.1493	1.3909	2485.8	2485.8	2485.8	9.882E4	1.058E4	2.82E3	9.882E4	0	DETECTED	2485.8	2485.8	2485.8	1.249	1.1493	1.3909	9.882E4	1.058E4	2.82E3	9.882E4	0.0961	1.0456	1.1167
1681								1.249	1.1024	1.3571	2500.5	2500.5	2500.5	1.781E4	2.636E3	2.615E3	1.781E4	0	DETECTED	2500.5	2500.5	2500.5	1.249	1.1024	1.3571	1.781E4	2.636E3	2.615E3	1.781E4	0.2328	0.8686	1.1123
1682								1.249	1.1214	1.3761	2584.2	2584.2	2584.2	1.015E5	1.095E4	3.845E3	1.015E5	0	DETECTED	2584.2	2584.2	2584.2	1.249	1.1214	1.3761	1.015E5	1.095E4	3.845E3	1.015E5	0.0885	0.8429	0.988
1683								1.249	1.1279	1.3909	2640	2640	2640	4.987E4	5.244E3	4.504E2	4.987E4	0	DETECTED	2640	2640	2640	1.249	1.1279	1.3909	4.987E4	5.244E3	4.504E2	4.987E4	0.0817	1.0197	1.0755
1684								1.249	1.1427	1.3909	2697.1	2697.1	2697.1	4.848E4	5.252E3	1.546E3	4.848E4	0	DETECTED	2697.1	2697.1	2697.1	1.249	1.1427	1.3909	4.848E4	5.252E3	1.546E3	4.848E4	0.0979	1.3334	1.1567
1685								1.249	1.1279	1.3761	2718.4	2718.4	2718.4	1.003E5	1.042E4	1.067E3	1.003E5	0	DETECTED	2718.4	2718.4	2718.4	1.249	1.1279	1.3761	1.003E5	1.042E4	1.067E3	1.003E5	0.0947	1.0505	1.1821
1686								1.249	1.1214	1.3357	2764.6	2764.6	2764.6	2.671E4	2.757E3	1.767E3	2.671E4	0	DETECTED	2764.6	2764.6	2764.6	1.249	1.1214	1.3357	2.671E4	2.757E3	1.767E3	2.671E4	0.0714	0.8398	0.6686
1687								1.249	1.1641	1.3761	2767.6	2767.6	2767.6	2.197E4	2.717E3	1.956E3	2.197E4	0	DETECTED	2767.6	2767.6	2767.6	1.249	1.1641	1.3761	2.197E4	2.717E3	1.956E3	2.197E4	0.1251	1.2487	2.0311
1688								1.249	1.1956	1.3571	2804	2804	2804	3.725E4	3.012E3	4.547E3	3.725E4	0	DETECTED	2804	2804	2804	1.249	1.1956	1.3571	3.725E4	3.012E3	4.547E3	3.725E4	0.1367	1.5123	2.6212
1689								1.249	1.1279	1.3571	2870.3	2870.3	2870.3	1.036E5	1.069E4	5.016E3	1.036E5	0	DETECTED	2870.3	2870.3	2870.3	1.249	1.1279	1.3571	1.036E5	1.069E4	5.016E3	1.036E5	0.0859	0.9463	0.9055
1690								1.249	1.1641	1.3909	3015.2	3015.2	3015.2	9.969E4	1.054E4	3.475E3	9.969E4	0	DETECTED	3015.2	3015.2	3015.2	1.249	1.1641	1.3909	9.969E4	1.054E4	3.475E3	9.969E4	0.1034	1.2327	1.9159
1691								1.249	1.1214	1.3909	3189.9	3189.9	3189.9	9.975E4	1.053E4	7.056E2	9.975E4	0	DETECTED	3189.9	3189.9	3189.9	1.249	1.1214	1.3909	9.975E4	1.053E4	7.056E2	9.975E4	0.0822	1.0086	1.0182
1692								1.249	1.1214	1.3909	3203.7	3203.7	3203.7	9.975E4	1.053E4	7.056E2	9.975E4	0	DETECTED	3203.7	3203.7	3203.7	1.249	1.1214	1.3909	9.975E4	1.053E4	7.056E2	9.975E4	0.0822	1.0086	1.0182
1693								1.249	1.062	1.3761	3406.7	3406.7	3406.7	9.632E4	1.118E4	1.456E3	9.632E4	0	DETECTED	3406.7	3406.7	3406.7	1.249	1.062	1.3761	9.632E4	1.118E4	1.456E3	9.632E4	0.1097	0.9303	0.6703
1694								1.249	1.1214	1.3909	3457.7	3457.7	3457.7	9.975E4	1.053E4	7.056E2	9.975E4	0	DETECTED	3457.7	3457.7	3457.7	1.249	1.1214	1.3909	9.975E4	1.053E4	7.056E2	9.975E4	0.0822	1.0086	1.0182
1695								1.249	1.1024	1.3761	3511.8	3511.8	3511.8	1.03E5	1.064E4	1.164E3	1.03E5	0	DETECTED	3511.8	3511.8	3511.8	1.249	1.1024	1.3761	1.03E5	1.064E4	1.164E3	1.03E5	0.0784	0.963	1.0146
1696								1.249	1.1214	1.3909	3737.2	3737.2	3737.2	9.975E4	1.053E4	7.056E2	9.975E4	0	DETECTED	3737.2	3737.2	3737.2	1.249	1.1214	1.3909	9.975E4	1.053E4	7.056E2	9.975E4	0.0822	1.0086	1.0182
1697								1.249	1.1641	1.4247	3860.2	3860.2	3860.2	9.769E4	1.087E4	2.648E3	9.769E4	0	DETECTED	3860.2	3860.2	3860.2	1.249	1.1641	1.4247	9.769E4	1.087E4	2.648E3	9.769E4	0.1138	1.3013	2.7327
1698								1.249	1.0555	1.3505	3872.4	3872.4	3872.4	9.338E4	1.061E4	2.999E3	9.338E4	0	DETECTED	3872.4	3872.4	3872.4	1.249	1.0555	1.3505	9.338E4	1.061E4	2.999E3	9.338E4	0.0828	0.8342	0.3086
1699								1.249	1.1427	1.3571	4246.7	4246.7	4246.7	9.997E4	1.051E4	7.81E3	9.997E4	0	DETECTED	4246.7	4246.7	4246.7	1.249	1.1427	1.3571	9.997E4	1.051E4	7.81E3	9.997E4	0.091	1.0086	0.7275
1700								1.2638	1.1956	1.3909	1567	1567	1567	4.988E4	5.233E3	1.038E3	4.988E4	0	DETECTED	1567	1567	1567	1.2638	1.1956	1.3909	4.988E4	5.233E3	1.038E3	4.988E4	0.1095	1.3372	1.3817
1701								1.2638	1.1427	1.3909	1577	1577	1577	9.974E4	1.144E4	7.973E2	9.974E4	0	DETECTED	1577	1577	1577	1.2638	1.1427	1.3909	9.974E4	1.144E4	7.973E2	9.974E4	0.1236	1.1192	1.8948
1702								1.2638	1.1493	1.3761	1643.1	1643.1	1643.1	9.999E4	1.128E4	3.543E3	9.999E4	0	DETECTED	1643.1	1643.1	1643.1	1.2638	1.1493	1.3761	9.999E4	1.128E4	3.543E3	9.999E4	0.1226	0.9817	1.6109
1703								1.2638	1.2193	1.3761	1648.3	1648.3	1648.3	2.071E4	2.027E3	2.489E3	2.071E4	0	DETECTED	1648.3	1648.3	1648.3	1.2638	1.2193	1.3761	2.071E4	2.027E3	2.489E3	2.071E4	0.1035	1.7606	2.5211
1704								1.2638	1.1427	1.4247	1698.7	1698.7	1698.7	9.955E4	1.171E4	1.78E3	9.955E4	0	DETECTED	1698.7	1698.7	1698.7	1.2638	1.1427	1.4247	9.955E4	1.171E4	1.78E3	9.955E4	0.1239	1.1017	1.9013
1705								1.2638	1.1493	1.3761	1722.1	1722.1	1722.1	9.862E4	1.081E4	6.289E2	9.862E4	0	DETECTED	1722.1	1722.1	1722.1	1.2638	1.1493	1.3761	9.862E4	1.081E4	6.289E2	9.862E4	0.1272	1.1678	1.3763
1706								1.2638	1.2128	1.3357	1780.9	1780.9	1780.9	3.397E4	2.66E3	7.342E3	3.397E4	0	DETECTED	1780.9	1780.9	1780.9	1.2638	1.2128	1.3357	3.397E4	2.66E3	7.342E3	3.397E4	0.0799	1.2041	1.4082
1707								1.2638	1.2021	1.3761	1786.5	1786.5	1786.5	1.01E5	1.058E4	8.813E3	1.01E5	0	DETECTED	1786.5	1786.5	1786.5	1.2638	1.2021	1.3761	1.01E5	1.058E4	8.813E3	1.01E5	0.1185	1.4093	1.5573
1708								1.2638	1.1427	1.3909	1870.9	1870.9	1870.9	9.865E4	1.106E4	8.166E2	9.865E4	0	DETECTED	1870.9	1870.9	1870.9	1.2638	1.1427	1.3909	9.865E4	1.106E4	8.166E2	9.865E4	0.1153	1.071	1.2584
1709								1.2638	1.2128	1.2703	1895.2	1895.2	1895.2	2.127E3	8.955E1	1.04E3	2.127E3	0	DETECTED	1895.2	1895.2	1895.2	1.2638	1.2128	1.2703	2.127E3	8.955E1	1.04E3	2.127E3	0.0579	0.5638	0.1277
1710								1.2638	1.1493	1.3909	1925.9	1925.9	1925.9	9.785E4	1.131E4	4.341E3	9.785E4	0	DETECTED	1925.9	1925.9	1925.9	1.2638	1.1493	1.3909	9.785E4	1.131E4	4.341E3	9.785E4	0.1254	1.0269	1.1733
1711								1.2638	1.1956	1.3505	1996.5	1996.5	1996.5	3.146E4	3.326E3	5.343E3	3.146E4	0	DETECTED	1996.5	1996.5	1996.5	1.2638	1.1956	1.3505	3.146E4	3.326E3	5.343E3	3.146E4	0.1095	1.1353	1.2706
1712								1.2638	1.2128	1.3571	2004.9	2004.9	2004.9	2.701E4	1.852E3	3.074E3	2.701E4	0	DETECTED	2004.9	2004.9	2004.9	1.2638	1.2128	1.3571	2.701E4	1.852E3	3.074E3	2.701E4	0.1175	1.4135	1.8269
1713								1.2638	1.1427	1.3357	2042.8	2042.8	2042.8	3.206E4	3.07E3	1.945E3	3.206E4	0	DETECTED	2042.8	2042.8	2042.8	1.2638	1.1427	1.3357	3.206E4	3.07E3	1.945E3	3.206E4	0.0694	0.7967	0.6167
1714								1.2638	1.2128	1.3505	2074.8	2074.8	2074.8	4.487E4	4.836E3	3.219E3	4.487E4	0	DETECTED	2074.8	2074.8	2074.8	1.2638	1.2128	1.3505	4.487E4	4.836E3	3.219E3	4.487E4	0.145	1.3494	1.6989
1715								1.2638	1.1493	1.3909	2144.9	2144.9	2144.9	9.893E4	1.073E4	7.363E2	9.893E4	0	DETECTED	2144.9	2144.9	2144.9	1.2638	1.1493	1.3909	9.893E4	1.073E4	7.363E2	9.893E4	0.1111	1.0024	1.0502
1716								1.2638	1.1279	1.4312	2173.6	2173.6	2173.6	1.004E5	1.108E4	1.9E2	1.004E5	0	DETECTED	2173.6	2173.6	2173.6	1.2638	1.1279	1.4312	1.004E5	1.108E4	1.9E2	1.004E5	0.1188	1.063	1.6045
1717								1.2638	1.1641	1.3571	2228.5	2228.5	2228.5	2.37E4	2.794E3	1.413E3	2.37E4	0	DETECTED	2228.5	2228.5	2228.5	1.2638	1.1641	1.3571	2.37E4	2.794E3	1.413E3	2.37E4	0.1287	1.1756	1.3882
1718								1.2638	1.1956	1.3974	2266	2266	2266	3.038E4	3.616E3	7.643E2	3.038E4	0	DETECTED	2266	2266	2266	1.2638	1.1956	1.3974	3.038E4	3.616E3	7.643E2	3.038E4	0.121	1.4787	1.9859
1719								1.2638	1.1279	1.3909	2267.4	2267.4	2267.4	9.839E4	1.031E4	3.784E3	9.839E4	0	DETECTED	2267.4	2267.4	2267.4	1.2638	1.1279	1.3909	9.839E4	1.031E4	3.784E3	9.839E4	0.0942	0.9905	0.9491
1720								1.2638	1.2021	1.3571	2359.5	2359.5	2359.5	4.728E4	3.815E3	7.396E3	4.728E4	0	DETECTED	2359.5	2359.5	2359.5	1.2638	1.2021	1.3571	4.728E4	3.815E3	7.396E3	4.728E4	0.083	1.2553	1.9391
1721								1.2638	1.1493	1.3909	2433.7	2433.7	2433.7	1.004E5	1.08E4	1.442E3	1.004E5	0	DETECTED	2433.7	2433.7	2433.7	1.2638	1.1493	1.3909	1.004E5	1.08E4	1.442E3	1.004E5	0.1107	1.0229	1.0532
1722								1.2638	1.1641	1.3974	2444.5	2444.5	2444.5	2.577E4	2.949E3	8.733E2	2.577E4	0	DETECTED	2444.5	2444.5	2444.5	1.2638	1.1641	1.3974	2.577E4	2.949E3	8.733E2	2.577E4	0.1165	1.1567	1.1218
1723								1.2638	1.1279	1.3974	2460.8	2460.8	2460.8	1.007E5	1.083E4	1.551E3	1.007E5	0	DETECTED	2460.8	2460.8	2460.8	1.2638	1.1279	1.3974	1.007E5	1.083E4	1.551E3	1.007E5	0.1044	1.0177	0.8969
1724								1.2638	1.1956	1.3974	2605.7	2605.7	2605.7	1.06E5	1.162E4	2.996E3	1.06E5	0	DETECTED	2605.7	2605.7	2605.7	1.2638	1.1956	1.3974	1.06E5	1.162E4	2.996E3	1.06E5	0.1156	1.4502	1.8239
1725								1.2638	1.1279	1.4247	2723.5	2723.5	2723.5	9.97E4	1.118E4	7.085E2	9.97E4	0	DETECTED	2723.5	2723.5	2723.5	1.2638	1.1279	1.4247	9.97E4	1.118E4	7.085E2	9.97E4	0.1213	1.1224	1.5261
1726								1.2638	1.1956	1.3974	2889	2889	2889	4.361E4	5.466E3	1.076E4	4.361E4	0	DETECTED	2889	2889	2889	1.2638	1.1956	1.3974	4.361E4	5.466E3	1.076E4	4.361E4	0.1415	1.4787	1.9575
1727								1.2638	1.2425	1.2703	2889.7	2889.7	2889.7	8.009E3	1.954E2	4.138E3	8.009E3	0	DETECTED	2889.7	2889.7	2889.7	1.2638	1.2425	1.2703	8.009E3	1.954E2	4.138E3	8.009E3		0.6525	0.305
1728								1.2638	1.1493	1.4312	3020.1	3020.1	3020.1	9.717E4	1.142E4	1.318E3	9.717E4	0	DETECTED	3020.1	3020.1	3020.1	1.2638	1.1493	1.4312	9.717E4	1.142E4	1.318E3	9.717E4	0.1302	1.7244	1.7077
1729								1.2638	1.1427	1.3761	3029.3	3029.3	3029.3	9.844E4	1.117E4	2.927E3	9.844E4	0	DETECTED	3029.3	3029.3	3029.3	1.2638	1.1427	1.3761	9.844E4	1.117E4	2.927E3	9.844E4	0.1141	0.9713	0.9456
1730								1.2638	1.1427	1.3761	3127.4	3127.4	3127.4	1.145E5	1.183E4	4.55E3	1.145E5	0	DETECTED	3127.4	3127.4	3127.4	1.2638	1.1427	1.3761	1.145E5	1.183E4	4.55E3	1.145E5	0.0984	0.9152	0.8182
1731								1.2638	1.249	1.3571	3144.8	3144.8	3144.8	1.696E4	8.129E2	2.649E3	1.696E4	0	DETECTED	3144.8	3144.8	3144.8	1.2638	1.249	1.3571	1.696E4	8.129E2	2.649E3	1.696E4	0.1181	3.6392	3.5142
1732								1.2638	1.1641	1.3761	3392.9	3392.9	3392.9	1.119E5	1.079E4	5.796E3	1.119E5	0	DETECTED	3392.9	3392.9	3392.9	1.2638	1.1641	1.3761	1.119E5	1.079E4	5.796E3	1.119E5	0.0892	0.9808	0.9345
1733								1.2638	1.1427	1.4247	3580.6	3580.6	3580.6	9.894E4	1.194E4	2.168E3	9.894E4	0	DETECTED	3580.6	3580.6	3580.6	1.2638	1.1427	1.4247	9.894E4	1.194E4	2.168E3	9.894E4	0.1294	1.0273	0.4882
1734								1.2638	1.1427	1.3974	3590.5	3590.5	3590.5	1.029E5	1.086E4	4.261E3	1.029E5	0	DETECTED	3590.5	3590.5	3590.5	1.2638	1.1427	1.3974	1.029E5	1.086E4	4.261E3	1.029E5	0.107	0.9881	1.5578
1735								1.2638	1.1493	1.3761	3704.2	3704.2	3704.2	1.104E5	1.126E4	6.962E3	1.104E5	0	DETECTED	3704.2	3704.2	3704.2	1.2638	1.1493	1.3761	1.104E5	1.126E4	6.962E3	1.104E5	0.0912	0.9898	0.8912
1736								1.2638	1.1279	1.3974	3994.9	3994.9	3994.9	9.975E4	1.088E4	7.056E2	9.975E4	0	DETECTED	3994.9	3994.9	3994.9	1.2638	1.1279	1.3974	9.975E4	1.088E4	7.056E2	9.975E4	0.1055	0.99	0.9181
1737								1.2703	1.2021	1.3909	1618.6	1618.6	1618.6	5.003E4	5.76E3	4.515E3	5.003E4	0	DETECTED	1618.6	1618.6	1618.6	1.2703	1.2021	1.3909	5.003E4	5.76E3	4.515E3	5.003E4	0.1262	1.3834	1.7307
1738								1.2703	1.1956	1.3974	1630.6	1630.6	1630.6	1.008E5	1.166E4	5.659E3	1.008E5	0	DETECTED	1630.6	1630.6	1630.6	1.2703	1.1956	1.3974	1.008E5	1.166E4	5.659E3	1.008E5	0.1105	1.3498	1.8601
1739								1.2703	1.2021	1.4247	1669.7	1669.7	1669.7	4.709E4	5.738E3	2.099E3	4.709E4	0	DETECTED	1669.7	1669.7	1669.7	1.2703	1.2021	1.4247	4.709E4	5.738E3	2.099E3	4.709E4	0.1362	1.4439	1.6996
1740								1.2703	1.1493	1.3909	1687.5	1687.5	1687.5	9.764E4	1.124E4	2.458E3	9.764E4	0	DETECTED	1687.5	1687.5	1687.5	1.2703	1.1493	1.3909	9.764E4	1.124E4	2.458E3	9.764E4	0.123	1.0776	1.4777
1741								1.2703	1.1279	1.3761	1707.5	1707.5	1707.5	1.018E5	1.209E4	3.505E2	1.018E5	0	DETECTED	1707.5	1707.5	1707.5	1.2703	1.1279	1.3761	1.018E5	1.209E4	3.505E2	1.018E5	0.1361	0.9601	1.0795
1742								1.2703	1.1641	1.3761	1714.2	1714.2	1714.2	1.019E5	1.141E4	1.333E4	1.019E5	0	DETECTED	1714.2	1714.2	1714.2	1.2703	1.1641	1.3761	1.019E5	1.141E4	1.333E4	1.019E5	0.1445	0.9976	1.2193
1743								1.2703	1.1427	1.4247	1852.4	1852.4	1852.4	9.973E4	1.148E4	4.854E2	9.973E4	0	DETECTED	1852.4	1852.4	1852.4	1.2703	1.1427	1.4247	9.973E4	1.148E4	4.854E2	9.973E4	0.1225	1.1449	1.5567
1744								1.2703	1.1641	1.3974	1925.3	1925.3	1925.3	9.909E4	1.141E4	4.981E3	9.909E4	0	DETECTED	1925.3	1925.3	1925.3	1.2703	1.1641	1.3974	9.909E4	1.141E4	4.981E3	9.909E4	0.1172	1.1167	1.5315
1745								1.2703	1.1956	1.3909	2025.8	2025.8	2025.8	9.522E4	1.112E4	6.823E3	9.522E4	0	DETECTED	2025.8	2025.8	2025.8	1.2703	1.1956	1.3909	9.522E4	1.112E4	6.823E3	9.522E4	0.1211	1.3064	1.7071
1746								1.2703	1.2128	1.3761	2062.7	2062.7	2062.7	1.047E5	1.075E4	8.786E3	1.047E5	0	DETECTED	2062.7	2062.7	2062.7	1.2703	1.2128	1.3761	1.047E5	1.075E4	8.786E3	1.047E5	0.1155	1.4185	1.5295
1747								1.2703	1.1214	1.4419	2161.3	2161.3	2161.3	9.969E4	1.175E4	1.065E3	9.969E4	0	DETECTED	2161.3	2161.3	2161.3	1.2703	1.1214	1.4419	9.969E4	1.175E4	1.065E3	9.969E4	0.1094	1.3599	1.7606
1748								1.2703	1.1641	1.4419	2242	2242	2242	1.058E5	1.197E4	2.86E3	1.058E5	0	DETECTED	2242	2242	2242	1.2703	1.1641	1.4419	1.058E5	1.197E4	2.86E3	1.058E5	0.1022	1.457	1.7337
1749								1.2703	1.1956	1.3974	2246.5	2246.5	2246.5	1.034E5	1.11E4	3.19E3	1.034E5	0	DETECTED	2246.5	2246.5	2246.5	1.2703	1.1956	1.3974	1.034E5	1.11E4	3.19E3	1.034E5	0.1184	1.298	1.3691
1750								1.2703	1.2128	1.4247	2289.2	2289.2	2289.2	1.022E5	1.119E4	4.265E3	1.022E5	0	DETECTED	2289.2	2289.2	2289.2	1.2703	1.2128	1.4247	1.022E5	1.119E4	4.265E3	1.022E5	0.1118	1.5584	3.5506
1751								1.2703	1.1956	1.3974	2319	2319	2319	1.061E5	1.188E4	5.897E3	1.061E5	0	DETECTED	2319	2319	2319	1.2703	1.1956	1.3974	1.061E5	1.188E4	5.897E3	1.061E5	0.1168	1.345	1.396
1752								1.2703	1.1279	1.4312	2368	2368	2368	9.973E4	1.159E4	4.702E2	9.973E4	0	DETECTED	2368	2368	2368	1.2703	1.1279	1.4312	9.973E4	1.159E4	4.702E2	9.973E4	0.1085	1.3266	1.6637
1753								1.2703	1.1641	1.4247	2464.7	2464.7	2464.7	9.939E4	1.178E4	1.986E3	9.939E4	0	DETECTED	2464.7	2464.7	2464.7	1.2703	1.1641	1.4247	9.939E4	1.178E4	1.986E3	9.939E4	0.1073	1.3613	1.7532
1754								1.2703	1.1427	1.4247	2639.3	2639.3	2639.3	9.974E4	1.136E4	5.381E2	9.974E4	0	DETECTED	2639.3	2639.3	2639.3	1.2703	1.1427	1.4247	9.974E4	1.136E4	5.381E2	9.974E4	0.1225	1.1142	1.4931
1755								1.2703	1.1493	1.3974	2657.8	2657.8	2657.8	3.325E4	3.769E3	4.882E2	3.325E4	0	DETECTED	2657.8	2657.8	2657.8	1.2703	1.1493	1.3974	3.325E4	3.769E3	4.882E2	3.325E4	0.1225	1.1136	1.4931
1756								1.2703	1.1427	1.3974	2690.1	2690.1	2690.1	5.067E4	5.836E3	1.873E3	5.067E4	0	DETECTED	2690.1	2690.1	2690.1	1.2703	1.1427	1.3974	5.067E4	5.836E3	1.873E3	5.067E4	0.1087	0.8057	1.9115
1757								1.2703	1.1493	1.4247	2700.9	2700.9	2700.9	9.937E4	1.175E4	9.419E2	9.937E4	0	DETECTED	2700.9	2700.9	2700.9	1.2703	1.1493	1.4247	9.937E4	1.175E4	9.419E2	9.937E4	0.1097	1.1738	1.6104
1758								1.2703	1.2021	1.3974	2748.7	2748.7	2748.7	1.011E5	1.127E4	5.437E3	1.011E5	0	DETECTED	2748.7	2748.7	2748.7	1.2703	1.2021	1.3974	1.011E5	1.127E4	5.437E3	1.011E5	0.1074	1.431	2.0145
1759								1.2703	1.1641	1.4312	2749.7	2749.7	2749.7	9.504E4	1.127E4	2.527E3	9.504E4	0	DETECTED	2749.7	2749.7	2749.7	1.2703	1.1641	1.4312	9.504E4	1.127E4	2.527E3	9.504E4	0.1081	1.2857	1.756
1760								1.2703	1.1024	1.3761	2766.5	2766.5	2766.5	2.658E4	3.172E3	3.489E2	2.658E4	0	DETECTED	2766.5	2766.5	2766.5	1.2703	1.1024	1.3761	2.658E4	3.172E3	3.489E2	2.658E4	0.1205	0.9079	1.1572
1761								1.2703	1.1641	1.3571	2803.7	2803.7	2803.7	1.007E5	1.07E4	4.205E3	1.007E5	0	DETECTED	2803.7	2803.7	2803.7	1.2703	1.1641	1.3571	1.007E5	1.07E4	4.205E3	1.007E5	0.1243	0.9081	1.1474
1762								1.2703	1.1956	1.4247	2835.8	2835.8	2835.8	1.003E5	1.168E4	3.688E3	1.003E5	0	DETECTED	2835.8	2835.8	2835.8	1.2703	1.1956	1.4247	1.003E5	1.168E4	3.688E3	1.003E5	0.1142	1.3771	2.0271
1763								1.2703	1.2021	1.3357	2867.2	2867.2	2867.2	3.123E4	2.205E3	5.301E3	3.123E4	0	DETECTED	2867.2	2867.2	2867.2	1.2703	1.2021	1.3357	3.123E4	2.205E3	5.301E3	3.123E4	0.0703	0.9789	0.9577
1764								1.2703	1.1427	1.4312	2963.5	2963.5	2963.5	1.008E5	1.149E4	1.428E3	1.008E5	0	DETECTED	2963.5	2963.5	2963.5	1.2703	1.1427	1.4312	1.008E5	1.149E4	1.428E3	1.008E5	0.1202	1.1325	1.5604
1765								1.2703	1.1641	1.3909	3168.2	3168.2	3168.2	1.037E5	1.194E4	6.155E3	1.037E5	0	DETECTED	3168.2	3168.2	3168.2	1.2703	1.1641	1.3909	1.037E5	1.194E4	6.155E3	1.037E5	0.108	1.3585	1.5115
1766								1.2703	1.1427	1.4247	3201.5	3201.5	3201.5	9.975E4	1.136E4	7.056E2	9.975E4	0	DETECTED	3201.5	3201.5	3201.5	1.2703	1.1427	1.4247	9.975E4	1.136E4	7.056E2	9.975E4	0.1234	1.0664	1.4241
1767								1.2703	1.1641	1.4799	3283.5	3283.5	3283.5	1.029E5	1.2E4	1.972E3	1.029E5	0	DETECTED	3283.5	3283.5	3283.5	1.2703	1.1641	1.4799	1.029E5	1.2E4	1.972E3	1.029E5	0.1118	1.6639	1.8459
1768								1.2703	1.1493	1.3761	3306.8	3306.8	3306.8	1.024E5	1.138E4	1.537E3	1.024E5	0	DETECTED	3306.8	3306.8	3306.8	1.2703	1.1493	1.3761	1.024E5	1.138E4	1.537E3	1.024E5	0.1253	0.9516	0.9968
1769								1.2703	1.1641	1.3974	3323.1	3323.1	3323.1	9.874E4	1.148E4	3.339E3	9.874E4	0	DETECTED	3323.1	3323.1	3323.1	1.2703	1.1641	1.3974	9.874E4	1.148E4	3.339E3	9.874E4	0.1273	1.0407	1.2885
1770								1.2703	1.1279	1.4526	3374.2	3374.2	3374.2	1.062E5	1.222E4	1.866E3	1.062E5	0	DETECTED	3374.2	3374.2	3374.2	1.2703	1.1279	1.4526	1.062E5	1.222E4	1.866E3	1.062E5	0.1119	1.1868	2.3106
1771								1.2703	1.1427	1.3909	3667.9	3667.9	3667.9	1.008E5	1.108E4	1.259E3	1.008E5	0	DETECTED	3667.9	3667.9	3667.9	1.2703	1.1427	1.3909	1.008E5	1.108E4	1.259E3	1.008E5	0.1088	1.0487	1.1238
1772								1.2703	1.1427	1.4247	3753.6	3753.6	3753.6	9.975E4	1.136E4	7.056E2	9.975E4	0	DETECTED	3753.6	3753.6	3753.6	1.2703	1.1427	1.4247	9.975E4	1.136E4	7.056E2	9.975E4	0.1234	1.0664	1.4241
1773								1.2703	1.1427	1.3909	3829.7	3829.7	3829.7	1.021E5	1.12E4	2.221E3	1.021E5	0	DETECTED	3829.7	3829.7	3829.7	1.2703	1.1427	1.3909	1.021E5	1.12E4	2.221E3	1.021E5	0.1153	1.0374	1.4009
1774								1.2703	1.1493	1.3974	4105.7	4105.7	4105.7	1.027E5	1.148E4	3.229E3	1.027E5	0	DETECTED	4105.7	4105.7	4105.7	1.2703	1.1493	1.3974	1.027E5	1.148E4	3.229E3	1.027E5	0.1242	0.9698	1.4194
1775								1.2703	1.1427	1.4247	4114.9	4114.9	4114.9	9.798E4	1.158E4	8.547E2	9.798E4	0	DETECTED	4114.9	4114.9	4114.9	1.2703	1.1427	1.4247	9.798E4	1.158E4	8.547E2	9.798E4	0.1309	0.9827	1.3372
1776								1.2703	1.249	1.281	4200.1	4200.1	4200.1	7.872E3	1.734E2	2.273E3	7.872E3	0	DETECTED	4200.1	4200.1	4200.1	1.2703	1.249	1.281	7.872E3	1.734E2	2.273E3	7.872E3	0.0332	0.75	0.5
1777								1.2703	1.249	1.281	4220.9	4220.9	4220.9	1.805E4	3.973E2	3.925E3	1.805E4	0	DETECTED	4220.9	4220.9	4220.9	1.2703	1.249	1.281	1.805E4	3.973E2	3.925E3	1.805E4		0.75	0.5
1778								1.281	1.2021	1.4247	1630.9	1630.9	1630.9	1.011E5	1.228E4	5.076E3	1.011E5	0	DETECTED	1630.9	1630.9	1630.9	1.281	1.2021	1.4247	1.011E5	1.228E4	5.076E3	1.011E5	0.1124	1.4105	1.7686
1779								1.281	1.2128	1.3909	1676.6	1676.6	1676.6	3.571E4	3.896E3	1.393E3	3.571E4	0	DETECTED	1676.6	1676.6	1676.6	1.281	1.2128	1.3909	3.571E4	3.896E3	1.393E3	3.571E4	0.1268	1.3051	1.4559
1780								1.281	1.2128	1.3974	1705.3	1705.3	1705.3	9.965E4	1.196E4	9.518E3	9.965E4	0	DETECTED	1705.3	1705.3	1705.3	1.281	1.2128	1.3974	9.965E4	1.196E4	9.518E3	9.965E4	0.1145	1.3527	1.7054
1781								1.281	1.2128	1.4247	1853.1	1853.1	1853.1	2.493E4	2.939E3	8.167E2	2.493E4	0	DETECTED	1853.1	1853.1	1853.1	1.281	1.2128	1.4247	2.493E4	2.939E3	8.167E2	2.493E4	0.1139	1.3733	1.6864
1782								1.281	1.1956	1.3974	1924	1924	1924	9.632E4	1.134E4	3.917E3	9.632E4	0	DETECTED	1924	1924	1924	1.281	1.1956	1.3974	9.632E4	1.134E4	3.917E3	9.632E4	0.1102	1.181	1.3835
1783								1.281	1.1956	1.3974	2005.6	2005.6	2005.6	9.555E4	1.141E4	6.182E3	9.555E4	0	DETECTED	2005.6	2005.6	2005.6	1.281	1.1956	1.3974	9.555E4	1.141E4	6.182E3	9.555E4	0.1106	1.181	1.5081
1784								1.281	1.1956	1.3974	2023.3	2023.3	2023.3	9.633E4	1.192E4	5.629E3	9.633E4	0	DETECTED	2023.3	2023.3	2023.3	1.281	1.1956	1.3974	9.633E4	1.192E4	5.629E3	9.633E4	0.1113	1.181	1.3738
1785								1.281	1.1956	1.3761	2071.2	2071.2	2071.2	5.244E4	6.022E3	7.216E3	5.244E4	0	DETECTED	2071.2	2071.2	2071.2	1.281	1.1956	1.3761	5.244E4	6.022E3	7.216E3	5.244E4	0.1171	1.0562	1.0238
1786								1.281	1.2193	1.3974	2079.2	2079.2	2079.2	9.587E4	1.136E4	8.549E3	9.587E4	0	DETECTED	2079.2	2079.2	2079.2	1.281	1.2193	1.3974	9.587E4	1.136E4	8.549E3	9.587E4	0.1079	1.4427	1.8855
1787								1.281	1.1641	1.4419	2134.2	2134.2	2134.2	9.974E4	1.204E4	8.475E2	9.974E4	0	DETECTED	2134.2	2134.2	2134.2	1.281	1.1641	1.4419	9.974E4	1.204E4	8.475E2	9.974E4	0.1125	1.3722	1.666
1788								1.281	1.2021	1.4247	2257.2	2257.2	2257.2	9.645E4	1.172E4	4.638E3	9.645E4	0	DETECTED	2257.2	2257.2	2257.2	1.281	1.2021	1.4247	9.645E4	1.172E4	4.638E3	9.645E4	0.112	1.4105	1.6705
1789								1.281	1.2021	1.3761	2315.9	2315.9	2315.9	9.724E4	1.08E4	6.894E3	9.724E4	0	DETECTED	2315.9	2315.9	2315.9	1.281	1.2021	1.3761	9.724E4	1.08E4	6.894E3	9.724E4	0.111	1.1021	1.384
1790								1.281	1.1956	1.4247	2392.6	2392.6	2392.6	2.493E4	2.971E3	5.982E2	2.493E4	0	DETECTED	2392.6	2392.6	2392.6	1.281	1.1956	1.4247	2.493E4	2.971E3	5.982E2	2.493E4	0.1132	1.2357	1.6502
1791								1.281	1.1641	1.3974	2442.6	2442.6	2442.6	9.993E4	1.157E4	1.412E3	9.993E4	0	DETECTED	2442.6	2442.6	2442.6	1.281	1.1641	1.3974	9.993E4	1.157E4	1.412E3	9.993E4	0.1136	1.2016	1.5033
1792								1.281	1.2128	1.3909	2483.2	2483.2	2483.2	3.518E4	4.007E3	6.68E3	3.518E4	0	DETECTED	2483.2	2483.2	2483.2	1.281	1.2128	1.3909	3.518E4	4.007E3	6.68E3	3.518E4	0.1197	1.3051	1.6102
1793								1.281	1.2021	1.3761	2494.6	2494.6	2494.6	2.653E4	2.868E3	3E3	2.653E4	0	DETECTED	2494.6	2494.6	2494.6	1.281	1.2021	1.3761	2.653E4	2.868E3	3E3	2.653E4	0.1214	1.1021	1.2042
1794								1.281	1.2021	1.3761	2530	2530	2530	3.884E4	4.211E3	6.828E3	3.884E4	0	DETECTED	2530	2530	2530	1.281	1.2021	1.3761	3.884E4	4.211E3	6.828E3	3.884E4	0.1079	1.1021	1.2042
1795								1.281	1.1956	1.4312	2545.7	2545.7	2545.7	1.035E5	1.212E4	5.497E3	1.035E5	0	DETECTED	2545.7	2545.7	2545.7	1.281	1.1956	1.4312	1.035E5	1.212E4	5.497E3	1.035E5	0.1115	0.9823	2.3494
1796								1.281	1.2128	1.4312	2547.8	2547.8	2547.8	3.212E4	3.725E3	2.261E3	3.212E4	0	DETECTED	2547.8	2547.8	2547.8	1.281	1.2128	1.4312	3.212E4	3.725E3	2.261E3	3.212E4	0.0976	1.6008	1.9598
1797								1.281	1.1641	1.3909	2557.8	2557.8	2557.8	9.207E4	1.061E4	2.201E3	9.207E4	0	DETECTED	2557.8	2557.8	2557.8	1.281	1.1641	1.3909	9.207E4	1.061E4	2.201E3	9.207E4	0.1194	1.1187	1.3544
1798								1.281	1.1427	1.3974	2739.7	2739.7	2739.7	9.801E4	1.159E4	2.156E3	9.801E4	0	DETECTED	2739.7	2739.7	2739.7	1.281	1.1427	1.3974	9.801E4	1.159E4	2.156E3	9.801E4	0.1077	0.9381	1.631
1799								1.281	1.1641	1.4247	2742.3	2742.3	2742.3	4.513E4	5.559E3	2.323E3	4.513E4	0	DETECTED	2742.3	2742.3	2742.3	1.281	1.1641	1.4247	4.513E4	5.559E3	2.323E3	4.513E4	0.1164	1.0472	0.9582
1800								1.281	1.1956	1.3974	2768	2768	2768	9.948E4	1.167E4	5.063E3	9.948E4	0	DETECTED	2768	2768	2768	1.281	1.1956	1.3974	9.948E4	1.167E4	5.063E3	9.948E4	0.1128	1.2354	1.7034
1801								1.281	1.1956	1.3974	2788.3	2788.3	2788.3	9.837E4	1.166E4	4.366E3	9.837E4	0	DETECTED	2788.3	2788.3	2788.3	1.281	1.1956	1.3974	9.837E4	1.166E4	4.366E3	9.837E4	0.121	1.181	1.3488
1802								1.281	1.2193	1.3974	2832.6	2832.6	2832.6	9.696E4	1.171E4	1.078E4	9.696E4	0	DETECTED	2832.6	2832.6	2832.6	1.281	1.2193	1.3974	9.696E4	1.171E4	1.078E4	9.696E4	0.1275	1.4427	1.8855
1803								1.281	1.2128	1.3974	2842.7	2842.7	2842.7	4.255E4	5.24E3	9.847E3	4.255E4	0	DETECTED	2842.7	2842.7	2842.7	1.281	1.2128	1.3974	4.255E4	5.24E3	9.847E3	4.255E4	0.116	1.3527	1.7054
1804								1.281	1.1956	1.3974	2855.2	2855.2	2855.2	9.851E4	1.198E4	3.493E3	9.851E4	0	DETECTED	2855.2	2855.2	2855.2	1.281	1.1956	1.3974	9.851E4	1.198E4	3.493E3	9.851E4	0.1127	1.2093	1.7259
1805								1.281	1.2193	1.3761	2896.2	2896.2	2896.2	3.998E4	4.001E3	4.018E3	3.998E4	0	DETECTED	2896.2	2896.2	2896.2	1.281	1.2193	1.3761	3.998E4	4.001E3	4.018E3	3.998E4	0.0949	1.2699	1.5398
1806								1.281	1.1641	1.4247	3045.2	3045.2	3045.2	9.792E4	1.171E4	4.053E3	9.792E4	0	DETECTED	3045.2	3045.2	3045.2	1.281	1.1641	1.4247	9.792E4	1.171E4	4.053E3	9.792E4	0.1108	1.184	1.4607
1807								1.281	1.1279	1.4312	3143.8	3143.8	3143.8	1.017E5	1.181E4	1.419E3	1.017E5	0	DETECTED	3143.8	3143.8	3143.8	1.281	1.1279	1.4312	1.017E5	1.181E4	1.419E3	1.017E5	0.1054	1.0046	1.6181
1808								1.281	1.1493	1.4312	3193.8	3193.8	3193.8	9.975E4	1.183E4	7.056E2	9.975E4	0	DETECTED	3193.8	3193.8	3193.8	1.281	1.1493	1.4312	9.975E4	1.183E4	7.056E2	9.975E4	0.1113	1.1809	1.3921
1809								1.281	1.1956	1.3974	3319.2	3319.2	3319.2	1.027E5	1.181E4	4.447E3	1.027E5	0	DETECTED	3319.2	3319.2	3319.2	1.281	1.1956	1.3974	1.027E5	1.181E4	4.447E3	1.027E5	0.1104	1.181	1.4129
1810								1.281	1.1956	1.3974	3401.2	3401.2	3401.2	8.99E4	1.106E4	8.133E3	8.99E4	0	DETECTED	3401.2	3401.2	3401.2	1.281	1.1956	1.3974	8.99E4	1.106E4	8.133E3	8.99E4	0.1149	1.181	1.4013
1811								1.281	1.1279	1.3974	3557.5	3557.5	3557.5	9.948E4	1.166E4	1.384E3	9.948E4	0	DETECTED	3557.5	3557.5	3557.5	1.281	1.1279	1.3974	9.948E4	1.166E4	1.384E3	9.948E4	0.1083	1.0688	1.4264
1812								1.281	1.2128	1.4247	3626.8	3626.8	3626.8	1.072E5	1.237E4	6.167E3	1.072E5	0	DETECTED	3626.8	3626.8	3626.8	1.281	1.2128	1.4247	1.072E5	1.237E4	6.167E3	1.072E5	0.1089	1.3693	1.6396
1813								1.281	1.1493	1.3761	3664.3	3664.3	3664.3	1.052E5	1.181E4	8.943E3	1.052E5	0	DETECTED	3664.3	3664.3	3664.3	1.281	1.1493	1.3761	1.052E5	1.181E4	8.943E3	1.052E5	0.106	0.8222	0.9157
1814								1.281	1.2021	1.3909	3702.9	3702.9	3702.9	1.003E5	1.142E4	2.801E3	1.003E5	0	DETECTED	3702.9	3702.9	3702.9	1.281	1.2021	1.3909	1.003E5	1.142E4	2.801E3	1.003E5	0.1051	1.1961	1.5446
1815								1.281	1.1493	1.4312	3749.8	3749.8	3749.8	9.975E4	1.183E4	7.056E2	9.975E4	0	DETECTED	3749.8	3749.8	3749.8	1.281	1.1493	1.4312	9.975E4	1.183E4	7.056E2	9.975E4	0.1113	1.1809	1.3921
1816								1.281	1.1956	1.4247	3782.7	3782.7	3782.7	1.002E5	1.212E4	8.991E2	1.002E5	0	DETECTED	3782.7	3782.7	3782.7	1.281	1.1956	1.4247	1.002E5	1.212E4	8.991E2	1.002E5	0.11	1.2801	1.6808
1817								1.281	1.1279	1.4312	3783	3783	3783	1.005E5	1.208E4	1.862E3	1.005E5	0	DETECTED	3783	3783	3783	1.281	1.1279	1.4312	1.005E5	1.208E4	1.862E3	1.005E5	0.1122	1.189	1.3857
1818								1.281	1.2021	1.4419	3850.1	3850.1	3850.1	1.005E5	1.214E4	2.508E3	1.005E5	0	DETECTED	3850.1	3850.1	3850.1	1.281	1.2021	1.4419	1.005E5	1.214E4	2.508E3	1.005E5	0.1107	1.5941	1.9226
1819								1.281	1.1493	1.4247	3856.1	3856.1	3856.1	1.022E5	1.234E4	1.928E3	1.022E5	0	DETECTED	3856.1	3856.1	3856.1	1.281	1.1493	1.4247	1.022E5	1.234E4	1.928E3	1.022E5	0.1126	1.1757	1.3609
1820								1.281	1.2638	1.3571	3918.4	3918.4	3918.4	1.486E4	9.784E2	3.434E3	1.486E4	0	DETECTED	3918.4	3918.4	3918.4	1.281	1.2638	1.3571	1.486E4	9.784E2	3.434E3	1.486E4	0.1269	2.7103	4.4206
1821								1.281	1.2021	1.4526	3924.1	3924.1	3924.1	1.046E5	1.236E4	1.126E3	1.046E5	0	DETECTED	3924.1	3924.1	3924.1	1.281	1.2021	1.4526	1.046E5	1.236E4	1.126E3	1.046E5	0.1064	3.2874	1.6761
1822								1.281	1.2128	1.3909	3966	3966	3966	1.052E5	1.223E4	8.459E3	1.052E5	0	DETECTED	3966	3966	3966	1.281	1.2128	1.3909	1.052E5	1.223E4	8.459E3	1.052E5	0.1158	1.3051	1.6102
1823								1.281	1.1956	1.4312	4034.9	4034.9	4034.9	1.006E5	1.205E4	7.593E2	1.006E5	0	DETECTED	4034.9	4034.9	4034.9	1.281	1.1956	1.4312	1.006E5	1.205E4	7.593E2	1.006E5	0.1106	1.3757	1.7143
1824								1.3125	1.2021	1.4247	1675.4	1675.4	1675.4	1.038E5	1.262E4	3.313E3	1.038E5	0	DETECTED	1675.4	1675.4	1675.4	1.3125	1.2021	1.4247	1.038E5	1.262E4	3.313E3	1.038E5	0.1128	1.0502	0.8959
1825								1.3125	1.1493	1.4247	1676.3	1676.3	1676.3	9.994E4	1.244E4	2.045E3	9.994E4	0	DETECTED	1676.3	1676.3	1676.3	1.3125	1.1493	1.4247	9.994E4	1.244E4	2.045E3	9.994E4	0.1148	0.933	1.1585
1826								1.3125	1.2193	1.4247	1752.3	1752.3	1752.3	1.127E5	1.405E4	1.915E4	1.127E5	0	DETECTED	1752.3	1752.3	1752.3	1.3125	1.2193	1.4247	1.127E5	1.405E4	1.915E4	1.127E5	0.1184	1.1018	1.2036
1827								1.3125	1.2193	1.3974	1753.9	1753.9	1753.9	1.029E5	1.195E4	1.092E4	1.029E5	0	DETECTED	1753.9	1753.9	1753.9	1.3125	1.2193	1.3974	1.029E5	1.195E4	1.092E4	1.029E5	0.1077	0.9552	0.9104
1828								1.3125	1.1956	1.4247	1759.2	1759.2	1759.2	9.13E4	1.29E4	3.538E3	9.13E4	0	DETECTED	1759.2	1759.2	1759.2	1.3125	1.1956	1.4247	9.13E4	1.29E4	3.538E3	9.13E4	0.1391	0.9798	0.6125
1829								1.3125	1.2193	1.4247	1805.8	1805.8	1805.8	1.009E5	1.13E4	7.362E3	1.009E5	0	DETECTED	1805.8	1805.8	1805.8	1.3125	1.2193	1.4247	1.009E5	1.13E4	7.362E3	1.009E5	0.1103	1.1018	1.5589
1830								1.3125	1.1641	1.4247	1825.3	1825.3	1825.3	9.973E4	1.214E4	4.854E2	9.973E4	0	DETECTED	1825.3	1825.3	1825.3	1.3125	1.1641	1.4247	9.973E4	1.214E4	4.854E2	9.973E4	0.108	1.0219	0.8916
1831								1.3125	1.2021	1.4247	1879.6	1879.6	1879.6	1.01E5	1.205E4	3.513E3	1.01E5	0	DETECTED	1879.6	1879.6	1879.6	1.3125	1.2021	1.4247	1.01E5	1.205E4	3.513E3	1.01E5	0.1055	1.0453	0.8913
1832								1.3125	1.1956	1.4312	1899.5	1899.5	1899.5	9.868E4	1.202E4	2.04E3	9.868E4	0	DETECTED	1899.5	1899.5	1899.5	1.3125	1.1956	1.4312	9.868E4	1.202E4	2.04E3	9.868E4	0.1146	1.0956	1.0915
1833								1.3125	1.1956	1.4419	1906.2	1906.2	1906.2	1.017E5	1.228E4	1.56E3	1.017E5	0	DETECTED	1906.2	1906.2	1906.2	1.3125	1.1956	1.4419	1.017E5	1.228E4	1.56E3	1.017E5	0.1139	1.0537	1.0701
1834								1.3125	1.2128	1.4419	1924.1	1924.1	1924.1	9.951E4	1.207E4	5.604E3	9.951E4	0	DETECTED	1924.1	1924.1	1924.1	1.3125	1.2128	1.4419	9.951E4	1.207E4	5.604E3	9.951E4	0.1067	1.1487	1.2249
1835								1.3125	1.1493	1.4419	1939.4	1939.4	1939.4	9.986E4	1.261E4	2.251E3	9.986E4	0	DETECTED	1939.4	1939.4	1939.4	1.3125	1.1493	1.4419	9.986E4	1.261E4	2.251E3	9.986E4	0.116	1.1625	1.0727
1836								1.3125	1.1956	1.4526	2066.1	2066.1	2066.1	1.031E5	1.313E4	4.179E3	1.031E5	0	DETECTED	2066.1	2066.1	2066.1	1.3125	1.1956	1.4526	1.031E5	1.313E4	4.179E3	1.031E5	0.1121	0.9828	0.8478
1837								1.3125	1.1956	1.4312	2103.8	2103.8	2103.8	4.987E4	6.047E3	1.095E3	4.987E4	0	DETECTED	2103.8	2103.8	2103.8	1.3125	1.1956	1.4312	4.987E4	6.047E3	1.095E3	4.987E4	0.1094	1.0293	0.8678
1838								1.3125	1.1956	1.4312	2122.1	2122.1	2122.1	2.493E4	3.026E3	5.474E2	2.493E4	0	DETECTED	2122.1	2122.1	2122.1	1.3125	1.1956	1.4312	2.493E4	3.026E3	5.474E2	2.493E4	0.1094	1.0246	0.867
1839								1.3125	1.2021	1.3909	2186.7	2186.7	2186.7	1.997E4	2.395E3	7.253E2	1.997E4	0	DETECTED	2186.7	2186.7	2186.7	1.3125	1.2021	1.3909	1.997E4	2.395E3	7.253E2	1.997E4	0.114	0.8549	0.7632
1840								1.3125	1.1493	1.4526	2201.8	2201.8	2201.8	5.327E4	6.575E3	1.273E3	5.327E4	0	DETECTED	2201.8	2201.8	2201.8	1.3125	1.1493	1.4526	5.327E4	6.575E3	1.273E3	5.327E4	0.1041	1.1407	1.1671
1841								1.3125	1.2128	1.3974	2289.5	2289.5	2289.5	9.931E4	1.159E4	8.808E3	9.931E4	0	DETECTED	2289.5	2289.5	2289.5	1.3125	1.2128	1.3974	9.931E4	1.159E4	8.808E3	9.931E4	0.1098	0.9255	0.9799
1842								1.3125	1.2128	1.3974	2294.1	2294.1	2294.1	9.705E4	1.185E4	9.28E3	9.705E4	0	DETECTED	2294.1	2294.1	2294.1	1.3125	1.2128	1.3974	9.705E4	1.185E4	9.28E3	9.705E4	0.1345	0.9255	0.8509
1843								1.3125	1.2703	1.4312	2323.6	2323.6	2323.6	3.128E4	3.101E3	3.149E3	3.128E4	0	DETECTED	2323.6	2323.6	2323.6	1.3125	1.2703	1.4312	3.128E4	3.101E3	3.149E3	3.128E4	0.2284	1.9072	2.8143
1844								1.3125	1.1956	1.3974	2489.9	2489.9	2489.9	3.411E4	4.236E3	1.585E3	3.411E4	0	DETECTED	2489.9	2489.9	2489.9	1.3125	1.1956	1.3974	3.411E4	4.236E3	1.585E3	3.411E4	0.115	0.8852	0.8346
1845								1.3125	1.2128	1.4312	2565.1	2565.1	2565.1	8.883E4	1.172E4	3.626E3	8.883E4	0	DETECTED	2565.1	2565.1	2565.1	1.3125	1.2128	1.4312	8.883E4	1.172E4	3.626E3	8.883E4	0.1316	1.0952	1.1744
1846								1.3125	1.2193	1.3974	2604.3	2604.3	2604.3	8.851E4	1.088E4	1.416E4	8.851E4	0	DETECTED	2604.3	2604.3	2604.3	1.3125	1.2193	1.3974	8.851E4	1.088E4	1.416E4	8.851E4	0.114	0.9552	0.9104
1847								1.3125	1.2193	1.3974	2613.9	2613.9	2613.9	1.012E5	1.185E4	1.253E4	1.012E5	0	DETECTED	2613.9	2613.9	2613.9	1.3125	1.2193	1.3974	1.012E5	1.185E4	1.253E4	1.012E5	0.1122	0.9552	0.9104
1848								1.3125	1.1956	1.4526	2614.8	2614.8	2614.8	5.63E4	7.862E3	5.613E3	5.63E4	0	DETECTED	2614.8	2614.8	2614.8	1.3125	1.1956	1.4526	5.63E4	7.862E3	5.613E3	5.63E4	0.129	1.099	1.9202
1849								1.3125	1.2128	1.4247	2699.3	2699.3	2699.3	5.112E4	6.087E3	3.84E3	5.112E4	0	DETECTED	2699.3	2699.3	2699.3	1.3125	1.2128	1.4247	5.112E4	6.087E3	3.84E3	5.112E4	0.1039	1.0625	0.9344
1850								1.3125	1.2425	1.4419	2702.6	2702.6	2702.6	3.218E4	3.913E3	1.365E3	3.218E4	0	DETECTED	2702.6	2702.6	2702.6	1.3125	1.2425	1.4419	3.218E4	3.913E3	1.365E3	3.218E4	0.1194	1.4234	1.6965
1851								1.3125	1.2021	1.4799	2724.1	2724.1	2724.1	9.792E4	1.198E4	5.281E2	9.792E4	0	DETECTED	2724.1	2724.1	2724.1	1.3125	1.2021	1.4799	9.792E4	1.198E4	5.281E2	9.792E4	0.111	1.0767	1.0494
1852								1.3125	1.1493	1.4419	2784	2784	2784	9.629E4	1.219E4	6.699E2	9.629E4	0	DETECTED	2784	2784	2784	1.3125	1.1493	1.4419	9.629E4	1.219E4	6.699E2	9.629E4	0.1183	0.9084	1.0779
1853								1.3125	1.2425	1.4247	2790.4	2790.4	2790.4	1.051E5	1.203E4	1.088E4	1.051E5	0	DETECTED	2790.4	2790.4	2790.4	1.3125	1.2425	1.4247	1.051E5	1.203E4	1.088E4	1.051E5	0.1097	1.3007	1.2686
1854								1.3125	1.2128	1.4526	2848.1	2848.1	2848.1	9.225E4	1.151E4	4.661E3	9.225E4	0	DETECTED	2848.1	2848.1	2848.1	1.3125	1.2128	1.4526	9.225E4	1.151E4	4.661E3	9.225E4	0.1176	1.499	1.3241
1855								1.3125	1.2128	1.4312	2863.5	2863.5	2863.5	9.814E4	1.127E4	1.192E2	9.814E4	0	DETECTED	2863.5	2863.5	2863.5	1.3125	1.2128	1.4312	9.814E4	1.127E4	1.192E2	9.814E4	0.1063	1.1482	1.0574
1856								1.3125	1.1493	1.3974	3157.9	3157.9	3157.9	9.756E4	1.176E4	2.04E3	9.756E4	0	DETECTED	3157.9	3157.9	3157.9	1.3125	1.1493	1.3974	9.756E4	1.176E4	2.04E3	9.756E4	0.1143	0.8827	0.8291
1857								1.3125	1.2703	1.3357	3254.8	3254.8	3254.8	2.789E3	1.463E2	7.645E2	2.789E3	0	DETECTED	3254.8	3254.8	3254.8	1.3125	1.2703	1.3357	2.789E3	1.463E2	7.645E2	2.789E3		0.7746	0.5492
1858								1.3125	1.1956	1.4312	3265.1	3265.1	3265.1	9.939E4	1.241E4	2.334E3	9.939E4	0	DETECTED	3265.1	3265.1	3265.1	1.3125	1.1956	1.4312	9.939E4	1.241E4	2.334E3	9.939E4	0.118	1.0928	1.2575
1859								1.3125	1.1641	1.4526	3274.5	3274.5	3274.5	1.058E5	1.291E4	1.66E3	1.058E5	0	DETECTED	3274.5	3274.5	3274.5	1.3125	1.1641	1.4526	1.058E5	1.291E4	1.66E3	1.058E5	0.1115	1.1039	1.1469
1860								1.3125	1.2193	1.3974	3330.9	3330.9	3330.9	1.018E5	1.166E4	6.401E3	1.018E5	0	DETECTED	3330.9	3330.9	3330.9	1.3125	1.2193	1.3974	1.018E5	1.166E4	6.401E3	1.018E5	0.1202	0.9552	1.1514
1861								1.3125	1.1641	1.4419	3472.5	3472.5	3472.5	9.975E4	1.219E4	7.056E2	9.975E4	0	DETECTED	3472.5	3472.5	3472.5	1.3125	1.1641	1.4419	9.975E4	1.219E4	7.056E2	9.975E4	0.1113	1.0088	0.8517
1862								1.3125	1.2193	1.4312	3594.4	3594.4	3594.4	9.781E4	1.261E4	7.708E3	9.781E4	0	DETECTED	3594.4	3594.4	3594.4	1.3125	1.2193	1.4312	9.781E4	1.261E4	7.708E3	9.781E4	0.1292	1.1368	1.4095
1863								1.3125	1.2021	1.3974	3672.6	3672.6	3672.6	1.014E5	1.207E4	3.596E3	1.014E5	0	DETECTED	3672.6	3672.6	3672.6	1.3125	1.2021	1.3974	1.014E5	1.207E4	3.596E3	1.014E5	0.1196	0.9117	0.8534
1864								1.3125	1.2128	1.4526	4043.6	4043.6	4043.6	1.006E5	1.245E4	1.021E3	1.006E5	0	DETECTED	4043.6	4043.6	4043.6	1.3125	1.2128	1.4526	1.006E5	1.245E4	1.021E3	1.006E5	0.116	1.1417	1.227
1865								1.3125	1.1956	1.4864	4057.1	4057.1	4057.1	1.003E5	1.246E4	1.25E3	1.003E5	0	DETECTED	4057.1	4057.1	4057.1	1.3125	1.1956	1.4864	1.003E5	1.246E4	1.25E3	1.003E5	0.1159	1.1026	1.3386
1866								1.3125	1.281	1.3909	4082.1	4082.1	4082.1	8.679E3	5.478E2	1.046E3	8.679E3	0	DETECTED	4082.1	4082.1	4082.1	1.3125	1.281	1.3909	8.679E3	5.478E2	1.046E3	8.679E3	0.0639	1.7439	1.4359
1867								1.3125	1.1956	1.3974	4192.8	4192.8	4192.8	1.082E5	1.194E4	9.429E3	1.082E5	0	DETECTED	4192.8	4192.8	4192.8	1.3125	1.1956	1.3974	1.082E5	1.194E4	9.429E3	1.082E5	0.0946	0.8629	0.7625
1868								1.3125	1.2128	1.4312	4198.5	4198.5	4198.5	1.04E5	1.258E4	3.517E3	1.04E5	0	DETECTED	4198.5	4198.5	4198.5	1.3125	1.2128	1.4312	1.04E5	1.258E4	3.517E3	1.04E5	0.1254	1.1163	1.5454
1869								1.3125	1.2128	1.3974	4233.7	4233.7	4233.7	1.071E5	1.234E4	2.535E3	1.071E5	0	DETECTED	4233.7	4233.7	4233.7	1.3125	1.2128	1.3974	1.071E5	1.234E4	2.535E3	1.071E5	0.1116	0.9255	0.8101
1870								1.3357	1.2021	1.4526	1684.2	1684.2	1684.2	1.006E5	1.268E4	1.512E3	1.006E5	0	DETECTED	1684.2	1684.2	1684.2	1.3357	1.2021	1.4526	1.006E5	1.268E4	1.512E3	1.006E5	0.1243	1.0373	2.7294
1871								1.3357	1.2193	1.4312	1754.2	1754.2	1754.2	9.899E4	1.256E4	6.159E3	9.899E4	0	DETECTED	1754.2	1754.2	1754.2	1.3357	1.2193	1.4312	9.899E4	1.256E4	6.159E3	9.899E4	0.119	0.9105	0.8256
1872								1.3357	1.2128	1.4312	1879.8	1879.8	1879.8	1.012E5	1.221E4	4.164E3	1.012E5	0	DETECTED	1879.8	1879.8	1879.8	1.3357	1.2128	1.4312	1.012E5	1.221E4	4.164E3	1.012E5	0.116	0.8633	0.8705
1873								1.3357	1.2128	1.4312	2061.3	2061.3	2061.3	1.04E5	1.232E4	6.697E3	1.04E5	0	DETECTED	2061.3	2061.3	2061.3	1.3357	1.2128	1.4312	1.04E5	1.232E4	6.697E3	1.04E5	0.1195	0.8887	1.1784
1874								1.3357	1.249	1.4526	2074.4	2074.4	2074.4	8.569E4	1.128E4	5.901E3	8.569E4	0	DETECTED	2074.4	2074.4	2074.4	1.3357	1.249	1.4526	8.569E4	1.128E4	5.901E3	8.569E4	0.1289	1.1741	1.2274
1875								1.3357	1.2703	1.4864	2227.7	2227.7	2227.7	2.428E4	2.973E3	3.001E3	2.428E4	0	DETECTED	2227.7	2227.7	2227.7	1.3357	1.2703	1.4864	2.428E4	2.973E3	3.001E3	2.428E4	0.1545	1.6534	1.8237
1876								1.3357	1.2128	1.4247	2272.8	2272.8	2272.8	9.212E4	1.154E4	3.074E3	9.212E4	0	DETECTED	2272.8	2272.8	2272.8	1.3357	1.2128	1.4247	9.212E4	1.154E4	3.074E3	9.212E4	0.1311	0.856	0.7848
1877								1.3357	1.2128	1.4526	2386.7	2386.7	2386.7	3.324E4	4.054E3	4.735E2	3.324E4	0	DETECTED	2386.7	2386.7	2386.7	1.3357	1.2128	1.4526	3.324E4	4.054E3	4.735E2	3.324E4	0.1227	0.9289	0.9955
1878								1.3357	1.2128	1.4419	2391.4	2391.4	2391.4	2.493E4	3.032E3	5.982E2	2.493E4	0	DETECTED	2391.4	2391.4	2391.4	1.3357	1.2128	1.4419	2.493E4	3.032E3	5.982E2	2.493E4	0.1227	0.9066	0.9965
1879								1.3357	1.2425	1.4312	2574.4	2574.4	2574.4	5.533E4	5.683E3	3.189E3	5.533E4	0	DETECTED	2574.4	2574.4	2574.4	1.3357	1.2425	1.4312	5.533E4	5.683E3	3.189E3	5.533E4	0.1033	0.8375	0.6467
1880								1.3357	1.1956	1.4526	2598.8	2598.8	2598.8	9.469E4	1.246E4	1.982E3	9.469E4	0	DETECTED	2598.8	2598.8	2598.8	1.3357	1.1956	1.4526	9.469E4	1.246E4	1.982E3	9.469E4	0.1273	0.923	0.7217
1881								1.3357	1.2021	1.4419	2651.4	2651.4	2651.4	3.325E4	4.066E3	4.882E2	3.325E4	0	DETECTED	2651.4	2651.4	2651.4	1.3357	1.2021	1.4419	3.325E4	4.066E3	4.882E2	3.325E4	0.1187	0.8975	0.8441
1882								1.3357	1.2128	1.4864	2815.5	2815.5	2815.5	1E5	1.243E4	4.039E3	1E5	0	DETECTED	2815.5	2815.5	2815.5	1.3357	1.2128	1.4864	1E5	1.243E4	4.039E3	1E5	0.1158	0.9041	0.9474
1883								1.3357	1.2425	1.4419	3110.5	3110.5	3110.5	1.04E5	1.174E4	1.856E3	1.04E5	0	DETECTED	3110.5	3110.5	3110.5	1.3357	1.2425	1.4419	1.04E5	1.174E4	1.856E3	1.04E5	0.1055	1.0161	0.9985
1884								1.3357	1.2425	1.4419	3130.8	3130.8	3130.8	1.047E5	1.149E4	3.014E3	1.047E5	0	DETECTED	3130.8	3130.8	3130.8	1.3357	1.2425	1.4419	1.047E5	1.149E4	3.014E3	1.047E5	0.1084	1.0697	0.9938
1885								1.3357	1.2425	1.4247	3149.6	3149.6	3149.6	1.091E5	1.193E4	7.458E3	1.091E5	0	DETECTED	3149.6	3149.6	3149.6	1.3357	1.2425	1.4247	1.091E5	1.193E4	7.458E3	1.091E5	0.1263	0.9775	0.9435
1886								1.3357	1.1956	1.4526	3195	3195	3195	9.975E4	1.234E4	7.056E2	9.975E4	0	DETECTED	3195	3195	3195	1.3357	1.1956	1.4526	9.975E4	1.234E4	7.056E2	9.975E4	0.1161	0.8888	0.7711
1887								1.3357	1.2128	1.4864	3244.9	3244.9	3244.9	9.993E4	1.225E4	1.45E3	9.993E4	0	DETECTED	3244.9	3244.9	3244.9	1.3357	1.2128	1.4864	9.993E4	1.225E4	1.45E3	9.993E4	0.1225	0.9406	1.0257
1888								1.3357	1.2021	1.4247	3278.9	3278.9	3278.9	1.024E5	1.253E4	3.038E3	1.024E5	0	DETECTED	3278.9	3278.9	3278.9	1.3357	1.2021	1.4247	1.024E5	1.253E4	3.038E3	1.024E5	0.1187	0.8336	0.7956
1889								1.3357	1.2128	1.4526	3312.7	3312.7	3312.7	1.005E5	1.213E4	4.827E3	1.005E5	0	DETECTED	3312.7	3312.7	3312.7	1.3357	1.2128	1.4526	1.005E5	1.213E4	4.827E3	1.005E5	0.1225	0.8504	0.8706
1890								1.3357	1.1641	1.4419	3509.2	3509.2	3509.2	9.856E4	1.218E4	1.035E3	9.856E4	0	DETECTED	3509.2	3509.2	3509.2	1.3357	1.1641	1.4419	9.856E4	1.218E4	1.035E3	9.856E4	0.1152	0.888	0.8216
1891								1.3357	1.2021	1.5138	3510.4	3510.4	3510.4	1.005E5	1.26E4	1.215E3	1.005E5	0	DETECTED	3510.4	3510.4	3510.4	1.3357	1.2021	1.5138	1.005E5	1.26E4	1.215E3	1.005E5	0.1158	1.1302	0.783
1892								1.3357	1.2425	1.4526	3544	3544	3544	9.622E4	1.178E4	1.089E3	9.622E4	0	DETECTED	3544	3544	3544	1.3357	1.2425	1.4526	9.622E4	1.178E4	1.089E3	9.622E4	0.1267	1.0587	1.03
1893								1.3357	1.2021	1.4419	3813.4	3813.4	3813.4	1.016E5	1.196E4	1.483E3	1.016E5	0	DETECTED	3813.4	3813.4	3813.4	1.3357	1.2021	1.4419	1.016E5	1.196E4	1.483E3	1.016E5	0.1108	0.8781	0.7383
1894								1.3357	1.2021	1.4419	3841.1	3841.1	3841.1	1.025E5	1.252E4	1.331E3	1.025E5	0	DETECTED	3841.1	3841.1	3841.1	1.3357	1.2021	1.4419	1.025E5	1.252E4	1.331E3	1.025E5	0.1088	0.896	0.7676
1895								1.3357	1.3125	1.3909	3946.1	3946.1	3946.1	1.282E4	5.87E2	3.715E3	1.282E4	0	DETECTED	3946.1	3946.1	3946.1	1.3357	1.3125	1.3909	1.282E4	5.87E2	3.715E3	1.282E4		1.6914	2.3827
1896								1.3357	1.2425	1.3909	3959.5	3959.5	3959.5	1.119E5	1.193E4	2.763E4	1.119E5	0	DETECTED	3959.5	3959.5	3959.5	1.3357	1.2425	1.3909	1.119E5	1.193E4	2.763E4	1.119E5	0.1075	0.796	0.5921
1897								1.3357	1.2425	1.4312	3961.6	3961.6	3961.6	1.11E5	1.225E4	5.069E3	1.11E5	0	DETECTED	3961.6	3961.6	3961.6	1.3357	1.2425	1.4312	1.11E5	1.225E4	5.069E3	1.11E5	0.1085	1.0124	0.976
1898								1.3357	1.1956	1.4419	4065.3	4065.3	4065.3	1.013E5	1.246E4	1.314E3	1.013E5	0	DETECTED	4065.3	4065.3	4065.3	1.3357	1.1956	1.4419	1.013E5	1.246E4	1.314E3	1.013E5	0.1243	0.9104	0.8927
1899								1.3357	1.2128	1.4526	4121.4	4121.4	4121.4	1.002E5	1.204E4	3.738E2	1.002E5	0	DETECTED	4121.4	4121.4	4121.4	1.3357	1.2128	1.4526	1.002E5	1.204E4	3.738E2	1.002E5	0.1243	0.9234	1.0123
1900								1.3505	1.249	1.4526	1654.6	1654.6	1654.6	1.01E5	1.187E4	6.807E3	1.01E5	0	DETECTED	1654.6	1654.6	1654.6	1.3505	1.249	1.4526	1.01E5	1.187E4	6.807E3	1.01E5	0.1267	1.0243	0.787
1901								1.3505	1.2193	1.4419	1712.9	1712.9	1712.9	9.766E4	1.24E4	5.324E3	9.766E4	0	DETECTED	1712.9	1712.9	1712.9	1.3505	1.2193	1.4419	9.766E4	1.24E4	5.324E3	9.766E4	0.1244	0.9148	0.8578
1902								1.3505	1.2128	1.4312	1729.6	1729.6	1729.6	9.923E4	1.207E4	3.879E3	9.923E4	0	DETECTED	1729.6	1729.6	1729.6	1.3505	1.2128	1.4312	9.923E4	1.207E4	3.879E3	9.923E4	0.1248	0.7693	0.6296
1903								1.3505	1.2128	1.4526	1789.5	1789.5	1789.5	1.089E5	1.218E4	3.769E3	1.089E5	0	DETECTED	1789.5	1789.5	1789.5	1.3505	1.2128	1.4526	1.089E5	1.218E4	3.769E3	1.089E5	0.1064	0.9355	0.546
1904								1.3505	1.2021	1.4419	1820.8	1820.8	1820.8	9.973E4	1.203E4	4.854E2	9.973E4	0	DETECTED	1820.8	1820.8	1820.8	1.3505	1.2021	1.4419	9.973E4	1.203E4	4.854E2	9.973E4	0.1254	0.866	0.7831
1905								1.3505	1.2021	1.4799	1858	1858	1858	9.973E4	1.219E4	4.854E2	9.973E4	0	DETECTED	1858	1858	1858	1.3505	1.2021	1.4799	9.973E4	1.219E4	4.854E2	9.973E4	0.1253	0.9011	0.8139
1906								1.3505	1.249	1.4526	1980	1980	1980	1.02E5	1.137E4	5.142E3	1.02E5	0	DETECTED	1980	1980	1980	1.3505	1.249	1.4526	1.02E5	1.137E4	5.142E3	1.02E5	0.1262	1.1157	0.7809
1907								1.3505	1.2128	1.4419	1992.6	1992.6	1992.6	1.02E5	1.212E4	3.112E3	1.02E5	0	DETECTED	1992.6	1992.6	1992.6	1.3505	1.2128	1.4419	1.02E5	1.212E4	3.112E3	1.02E5	0.1239	0.7687	0.7487
1908								1.3505	1.249	1.4419	2013.9	2013.9	2013.9	2.742E4	2.874E3	9.146E2	2.742E4	0	DETECTED	2013.9	2013.9	2013.9	1.3505	1.249	1.4419	2.742E4	2.874E3	9.146E2	2.742E4	0.1237	0.95	1.3786
1909								1.3505	1.2128	1.4799	2091.6	2091.6	2091.6	9.974E4	1.204E4	8.475E2	9.974E4	0	DETECTED	2091.6	2091.6	2091.6	1.3505	1.2128	1.4799	9.974E4	1.204E4	8.475E2	9.974E4	0.1262	0.9637	0.867
1910								1.3505	1.1427	1.4526	2227.3	2227.3	2227.3	9.99E4	1.231E4	2.453E3	9.99E4	0	DETECTED	2227.3	2227.3	2227.3	1.3505	1.1427	1.4526	9.99E4	1.231E4	2.453E3	9.99E4	0.1305	0.9719	0.9225
1911								1.3505	1.249	1.4312	2268	2268	2268	4.019E4	3.872E3	3.092E3	4.019E4	0	DETECTED	2268	2268	2268	1.3505	1.249	1.4312	4.019E4	3.872E3	3.092E3	4.019E4	0.0997	0.8974	0.7948
1912								1.3505	1.2425	1.4799	2302.5	2302.5	2302.5	5.19E4	6.108E3	2.198E3	5.19E4	0	DETECTED	2302.5	2302.5	2302.5	1.3505	1.2425	1.4799	5.19E4	6.108E3	2.198E3	5.19E4	0.1193	1.0988	0.9669
1913								1.3505	1.2638	1.4864	2324.2	2324.2	2324.2	1.043E5	1.156E4	2.508E3	1.043E5	0	DETECTED	2324.2	2324.2	2324.2	1.3505	1.2638	1.4864	1.043E5	1.156E4	2.508E3	1.043E5	0.1198	1.2759	0.9451
1914								1.3505	1.249	1.4419	2331	2331	2331	1.006E5	1.224E4	1.228E4	1.006E5	0	DETECTED	2331	2331	2331	1.3505	1.249	1.4419	1.006E5	1.224E4	1.228E4	1.006E5	0.131	0.95	0.9001
1915								1.3505	1.2021	1.4799	2400.5	2400.5	2400.5	9.973E4	1.213E4	5.196E2	9.973E4	0	DETECTED	2400.5	2400.5	2400.5	1.3505	1.2021	1.4799	9.973E4	1.213E4	5.196E2	9.973E4	0.1251	0.8703	0.7701
1916								1.3505	1.2128	1.4526	2410.4	2410.4	2410.4	1.02E5	1.218E4	3.464E3	1.02E5	0	DETECTED	2410.4	2410.4	2410.4	1.3505	1.2128	1.4526	1.02E5	1.218E4	3.464E3	1.02E5	0.1299	0.9712	0.8768
1917								1.3505	1.2021	1.4864	2422.8	2422.8	2422.8	1.011E5	1.239E4	1.355E3	1.011E5	0	DETECTED	2422.8	2422.8	2422.8	1.3505	1.2021	1.4864	1.011E5	1.239E4	1.355E3	1.011E5	0.125	0.8674	0.7458
1918								1.3505	1.2128	1.4526	2464.5	2464.5	2464.5	9.824E4	1.167E4	5.103E2	9.824E4	0	DETECTED	2464.5	2464.5	2464.5	1.3505	1.2128	1.4526	9.824E4	1.167E4	5.103E2	9.824E4	0.1217	0.8741	0.7618
1919								1.3505	1.281	1.3571	2465.7	2465.7	2465.7	3.78E3	1.364E2	4.954E2	3.78E3	0	DETECTED	2465.7	2465.7	2465.7	1.3505	1.281	1.3571	3.78E3	1.364E2	4.954E2	3.78E3	0.0336	0.547	0.094
1920								1.3505	1.2193	1.4799	2489.8	2489.8	2489.8	9.502E4	1.163E4	2.19E3	9.502E4	0	DETECTED	2489.8	2489.8	2489.8	1.3505	1.2193	1.4799	9.502E4	1.163E4	2.19E3	9.502E4	0.122	0.9084	0.7403
1921								1.3505	1.2193	1.4799	2520.6	2520.6	2520.6	5.055E4	6.07E3	3.209E3	5.055E4	0	DETECTED	2520.6	2520.6	2520.6	1.3505	1.2193	1.4799	5.055E4	6.07E3	3.209E3	5.055E4	0.1194	1.1121	1.0504
1922								1.3505	1.2425	1.4799	2542.2	2542.2	2542.2	2.362E4	3.465E3	3.322E3	2.362E4	0	DETECTED	2542.2	2542.2	2542.2	1.3505	1.2425	1.4799	2.362E4	3.465E3	3.322E3	2.362E4	0.1325	1.0988	1.1976
1923								1.3505	1.2193	1.4799	2604.1	2604.1	2604.1	1.109E5	1.255E4	1.268E3	1.109E5	0	DETECTED	2604.1	2604.1	2604.1	1.3505	1.2193	1.4799	1.109E5	1.255E4	1.268E3	1.109E5	0.1127	0.9566	0.8354
1924								1.3505	1.2193	1.4526	2691.8	2691.8	2691.8	9.931E4	1.191E4	2.729E3	9.931E4	0	DETECTED	2691.8	2691.8	2691.8	1.3505	1.2193	1.4526	9.931E4	1.191E4	2.729E3	9.931E4	0.1288	0.9364	0.8323
1925								1.3505	1.249	1.4419	2721.1	2721.1	2721.1	1.838E4	2.235E3	1.098E3	1.838E4	0	DETECTED	2721.1	2721.1	2721.1	1.3505	1.249	1.4419	1.838E4	2.235E3	1.098E3	1.838E4	0.1443	0.95	1.0211
1926								1.3505	1.2425	1.5328	2750	2750	2750	9.98E4	1.196E4	2.17E3	9.98E4	0	DETECTED	2750	2750	2750	1.3505	1.2425	1.5328	9.98E4	1.196E4	2.17E3	9.98E4	0.1189	1.131	0.8542
1927								1.3505	1.2193	1.4419	2817.9	2817.9	2817.9	1.003E5	1.2E4	6.271E3	1.003E5	0	DETECTED	2817.9	2817.9	2817.9	1.3505	1.2193	1.4419	1.003E5	1.2E4	6.271E3	1.003E5	0.1224	0.8905	0.8681
1928								1.3505	1.249	1.4312	2821.4	2821.4	2821.4	9.563E4	1.117E4	1.174E4	9.563E4	0	DETECTED	2821.4	2821.4	2821.4	1.3505	1.249	1.4312	9.563E4	1.117E4	1.174E4	9.563E4	0.1244	0.8974	0.7948
1929								1.3505	1.2021	1.4799	2944.7	2944.7	2944.7	9.975E4	1.231E4	7.056E2	9.975E4	0	DETECTED	2944.7	2944.7	2944.7	1.3505	1.2021	1.4799	9.975E4	1.231E4	7.056E2	9.975E4	0.1244	0.8481	0.7481
1930								1.3505	1.2128	1.4419	2959.1	2959.1	2959.1	9.953E4	1.224E4	3.614E3	9.953E4	0	DETECTED	2959.1	2959.1	2959.1	1.3505	1.2128	1.4419	9.953E4	1.224E4	3.614E3	9.953E4	0.1264	0.8305	0.7812
1931								1.3505	1.2021	1.4799	2972	2972	2972	1.017E5	1.249E4	2.151E3	1.017E5	0	DETECTED	2972	2972	2972	1.3505	1.2021	1.4799	1.017E5	1.249E4	2.151E3	1.017E5	0.1253	0.8425	0.7543
1932								1.3505	1.2021	1.4799	2995.3	2995.3	2995.3	9.924E4	1.203E4	1.911E3	9.924E4	0	DETECTED	2995.3	2995.3	2995.3	1.3505	1.2021	1.4799	9.924E4	1.203E4	1.911E3	9.924E4	0.1239	0.9627	0.895
1933								1.3505	1.2021	1.4799	3172.5	3172.5	3172.5	9.975E4	1.231E4	7.056E2	9.975E4	0	DETECTED	3172.5	3172.5	3172.5	1.3505	1.2021	1.4799	9.975E4	1.231E4	7.056E2	9.975E4	0.1244	0.8481	0.7481
1934								1.3505	1.2128	1.4864	3223	3223	3223	1.003E5	1.225E4	1.124E3	1.003E5	0	DETECTED	3223	3223	3223	1.3505	1.2128	1.4864	1.003E5	1.225E4	1.124E3	1.003E5	0.1212	0.9794	0.9189
1935								1.3505	1.2425	1.4526	3234.1	3234.1	3234.1	9.884E4	1.179E4	2.47E3	9.884E4	0	DETECTED	3234.1	3234.1	3234.1	1.3505	1.2425	1.4526	9.884E4	1.179E4	2.47E3	9.884E4	0.1228	0.9404	0.876
1936								1.3505	1.2128	1.4419	3325.6	3325.6	3325.6	1.089E5	1.255E4	2.806E3	1.089E5	0	DETECTED	3325.6	3325.6	3325.6	1.3505	1.2128	1.4419	1.089E5	1.255E4	2.806E3	1.089E5	0.1139	0.7416	0.8634
1937								1.3505	1.2128	1.4312	3435.9	3435.9	3435.9	9.691E4	1.187E4	4.654E3	9.691E4	0	DETECTED	3435.9	3435.9	3435.9	1.3505	1.2128	1.4312	9.691E4	1.187E4	4.654E3	9.691E4	0.1202	0.7598	0.757
1938								1.3505	1.2425	1.4419	3607.1	3607.1	3607.1	1.001E5	1.137E4	5.173E3	1.001E5	0	DETECTED	3607.1	3607.1	3607.1	1.3505	1.2425	1.4419	1.001E5	1.137E4	5.173E3	1.001E5	0.123	0.8886	0.72
1939								1.3505	1.2128	1.4526	3958	3958	3958	1.072E5	1.191E4	5.815E3	1.072E5	0	DETECTED	3958	3958	3958	1.3505	1.2128	1.4526	1.072E5	1.191E4	5.815E3	1.072E5	0.1209	1.0209	0.6277
1940								1.3505	1.2193	1.5138	4041.7	4041.7	4041.7	1.006E5	1.209E4	1.395E3	1.006E5	0	DETECTED	4041.7	4041.7	4041.7	1.3505	1.2193	1.5138	1.006E5	1.209E4	1.395E3	1.006E5	0.1201	0.9849	0.8939
1941								1.3505	1.2193	1.5328	4056.7	4056.7	4056.7	9.982E4	1.213E4	8.231E2	9.982E4	0	DETECTED	4056.7	4056.7	4056.7	1.3505	1.2193	1.5328	9.982E4	1.213E4	8.231E2	9.982E4	0.1252	0.9721	0.9005
1942								1.3505	1.2128	1.4312	4075.8	4075.8	4075.8	1.004E5	1.195E4	2.3E3	1.004E5	0	DETECTED	4075.8	4075.8	4075.8	1.3505	1.2128	1.4312	1.004E5	1.195E4	2.3E3	1.004E5	0.1266	0.792	0.8329
1943								1.3505	1.2425	1.4419	4109.7	4109.7	4109.7	9.954E4	1.213E4	7.184E3	9.954E4	0	DETECTED	4109.7	4109.7	4109.7	1.3505	1.2425	1.4419	9.954E4	1.213E4	7.184E3	9.954E4	0.1223	0.9229	0.8026
1944								1.3505	1.2021	1.4312	4208.5	4208.5	4208.5	1.039E5	1.219E4	3.632E3	1.039E5	0	DETECTED	4208.5	4208.5	4208.5	1.3505	1.2021	1.4312	1.039E5	1.219E4	3.632E3	1.039E5	0.1181	0.7883	0.568
1945								1.3571	1.249	1.4419	1602.4	1602.4	1602.4	9.684E4	1.132E4	4.459E3	9.684E4	0	DETECTED	1602.4	1602.4	1602.4	1.3571	1.249	1.4419	9.684E4	1.132E4	4.459E3	9.684E4	0.1262	0.8926	0.9008
1946								1.3571	1.2638	1.4419	1752.4	1752.4	1752.4	1.018E5	1.004E4	9.588E3	1.018E5	0	DETECTED	1752.4	1752.4	1752.4	1.3571	1.2638	1.4419	1.018E5	1.004E4	9.588E3	1.018E5	0.107	0.9551	0.8354
1947								1.3571	1.249	1.4526	1885	1885	1885	4.973E4	5.742E3	3.962E3	4.973E4	0	DETECTED	1885	1885	1885	1.3571	1.249	1.4526	4.973E4	5.742E3	3.962E3	4.973E4	0.1128	0.942	0.8341
1948								1.3571	1.2128	1.4864	1958.8	1958.8	1958.8	1.034E5	1.207E4	3.314E3	1.034E5	0	DETECTED	1958.8	1958.8	1958.8	1.3571	1.2128	1.4864	1.034E5	1.207E4	3.314E3	1.034E5	0.1079	3.2265	0.9094
1949								1.3571	1.2193	1.4864	1964	1964	1964	1.925E4	2.677E3	9.115E2	1.925E4	0	DETECTED	1964	1964	1964	1.3571	1.2193	1.4864	1.925E4	2.677E3	9.115E2	1.925E4	0.1079	0.9696	1.0118
1950								1.3571	1.2128	1.4526	2037.2	2037.2	2037.2	4.649E4	6.366E3	5.542E3	4.649E4	0	DETECTED	2037.2	2037.2	2037.2	1.3571	1.2128	1.4526	4.649E4	6.366E3	5.542E3	4.649E4	0.1227	0.8312	2.5429
1951								1.3571	1.249	1.4419	2042.1	2042.1	2042.1	2.869E4	4.419E3	5.712E3	2.869E4	0	DETECTED	2042.1	2042.1	2042.1	1.3571	1.249	1.4419	2.869E4	4.419E3	5.712E3	2.869E4	0.1575	0.8926	0.7852
1952								1.3571	1.2193	1.4799	2101.8	2101.8	2101.8	4.987E4	5.964E3	1.095E3	4.987E4	0	DETECTED	2101.8	2101.8	2101.8	1.3571	1.2193	1.4799	4.987E4	5.964E3	1.095E3	4.987E4	0.1168	0.9251	0.8124
1953								1.3571	1.2193	1.4799	2129.3	2129.3	2129.3	2.493E4	2.988E3	5.474E2	2.493E4	0	DETECTED	2129.3	2129.3	2129.3	1.3571	1.2193	1.4799	2.493E4	2.988E3	5.474E2	2.493E4	0.1168	0.9229	0.8109
1954								1.3571	1.2193	1.5138	2132.4	2132.4	2132.4	9.974E4	1.176E4	8.475E2	9.974E4	0	DETECTED	2132.4	2132.4	2132.4	1.3571	1.2193	1.5138	9.974E4	1.176E4	8.475E2	9.974E4	0.1182	1.042	1.0019
1955								1.3571	1.2425	1.4799	2223.6	2223.6	2223.6	1.024E5	1.193E4	1.645E3	1.024E5	0	DETECTED	2223.6	2223.6	2223.6	1.3571	1.2425	1.4799	1.024E5	1.193E4	1.645E3	1.024E5	0.1141	1.0892	1.0333
1956								1.3571	1.2638	1.4312	2225.6	2225.6	2225.6	2.638E4	2.739E3	4.273E3	2.638E4	0	DETECTED	2225.6	2225.6	2225.6	1.3571	1.2638	1.4312	2.638E4	2.739E3	4.273E3	2.638E4	0.1221	0.8978	0.8917
1957								1.3571	1.2638	1.4312	2283.1	2283.1	2283.1	2.435E4	2.541E3	8.837E3	2.435E4	0	DETECTED	2283.1	2283.1	2283.1	1.3571	1.2638	1.4312	2.435E4	2.541E3	8.837E3	2.435E4	0.3754	0.8978	0.7957
1958								1.3571	1.3357	1.3761	2294.2	2294.2	2294.2	1.261E4	3.6E2	4.454E3	1.261E4	0	DETECTED	2294.2	2294.2	2294.2	1.3571	1.3357	1.3761	1.261E4	3.6E2	4.454E3	1.261E4		0.9446	0.8892
1959								1.3571	1.249	1.4312	2306.5	2306.5	2306.5	5.579E4	6.352E3	4.49E3	5.579E4	0	DETECTED	2306.5	2306.5	2306.5	1.3571	1.249	1.4312	5.579E4	6.352E3	4.49E3	5.579E4	0.1156	0.8432	0.6864
1960								1.3571	1.2128	1.4526	2470	2470	2470	5.17E4	6.289E3	3.764E3	5.17E4	0	DETECTED	2470	2470	2470	1.3571	1.2128	1.4526	5.17E4	6.289E3	3.764E3	5.17E4	0.1215	0.8312	1.0097
1961								1.3571	1.281	1.5138	2586	2586	2586	3.527E4	4.681E3	5.909E3	3.527E4	0	DETECTED	2586	2586	2586	1.3571	1.281	1.5138	3.527E4	4.681E3	5.909E3	3.527E4	0.1047	1.5306	2.0612
1962								1.3571	1.249	1.5138	2593.8	2593.8	2593.8	1.089E5	1.312E4	2.781E3	1.089E5	0	DETECTED	2593.8	2593.8	2593.8	1.3571	1.249	1.5138	1.089E5	1.312E4	2.781E3	1.089E5	0.1113	0.9537	1.2832
1963								1.3571	1.2193	1.5138	2631.1	2631.1	2631.1	9.974E4	1.175E4	5.381E2	9.974E4	0	DETECTED	2631.1	2631.1	2631.1	1.3571	1.2193	1.5138	9.974E4	1.175E4	5.381E2	9.974E4	0.1178	1.0318	0.993
1964								1.3571	1.2128	1.5393	2713.9	2713.9	2713.9	9.789E4	1.185E4	6.771E2	9.789E4	0	DETECTED	2713.9	2713.9	2713.9	1.3571	1.2128	1.5393	9.789E4	1.185E4	6.771E2	9.789E4	0.1221	1.0833	1.0384
1965								1.3571	1.2703	1.4312	2847.4	2847.4	2847.4	4.798E4	5.988E3	1.313E4	4.798E4	0	DETECTED	2847.4	2847.4	2847.4	1.3571	1.2703	1.4312	4.798E4	5.988E3	1.313E4	4.798E4	0.226	0.9277	0.8555
1966								1.3571	1.2128	1.4864	2904.2	2904.2	2904.2	9.975E4	1.208E4	7.056E2	9.975E4	0	DETECTED	2904.2	2904.2	2904.2	1.3571	1.2128	1.4864	9.975E4	1.208E4	7.056E2	9.975E4	0.1222	0.9171	0.7845
1967								1.3571	1.2703	1.4526	3150.9	3150.9	3150.9	9.574E4	1.066E4	1.533E4	9.574E4	0	DETECTED	3150.9	3150.9	3150.9	1.3571	1.2703	1.4526	9.574E4	1.066E4	1.533E4	9.574E4	0.1224	1.0509	1.1019
1968								1.3571	1.2638	1.4312	3158.6	3158.6	3158.6	9.998E4	1.095E4	1.136E4	9.998E4	0	DETECTED	3158.6	3158.6	3158.6	1.3571	1.2638	1.4312	9.998E4	1.095E4	1.136E4	9.998E4	0.1124	0.8978	0.7957
1969								1.3571	1.2193	1.5328	3241.4	3241.4	3241.4	9.829E4	1.186E4	8.431E2	9.829E4	0	DETECTED	3241.4	3241.4	3241.4	1.3571	1.2193	1.5328	9.829E4	1.186E4	8.431E2	9.829E4	0.1259	1.0397	1.0086
1970								1.3571	1.2193	1.4526	3556.8	3556.8	3556.8	1.02E5	1.219E4	5.11E3	1.02E5	0	DETECTED	3556.8	3556.8	3556.8	1.3571	1.2193	1.4526	1.02E5	1.219E4	5.11E3	1.02E5	0.1173	0.8468	0.7464
1971								1.3571	1.2128	1.4864	3722.9	3722.9	3722.9	9.975E4	1.208E4	7.056E2	9.975E4	0	DETECTED	3722.9	3722.9	3722.9	1.3571	1.2128	1.4864	9.975E4	1.208E4	7.056E2	9.975E4	0.1222	0.9171	0.7845
1972								1.3571	1.2425	1.4799	3885	3885	3885	1.059E5	1.267E4	3.062E3	1.059E5	0	DETECTED	3885	3885	3885	1.3571	1.2425	1.4799	1.059E5	1.267E4	3.062E3	1.059E5	0.1168	1.0361	0.8011
1973								1.3571	1.2193	1.4312	3901.9	3901.9	3901.9	9.86E4	1.197E4	4.162E3	9.86E4	0	DETECTED	3901.9	3901.9	3901.9	1.3571	1.2193	1.4312	9.86E4	1.197E4	4.162E3	9.86E4	0.1262	0.8177	0.6598
1974								1.3571	1.249	1.6177	3922.1	3922.1	3922.1	9.932E4	1.298E4	2.019E3	9.932E4	0	DETECTED	3922.1	3922.1	3922.1	1.3571	1.249	1.6177	9.932E4	1.298E4	2.019E3	9.932E4	0.131	1.6403	1.8517
1975								1.3571	1.2193	1.4864	4111.4	4111.4	4111.4	1.017E5	1.224E4	1.236E3	1.017E5	0	DETECTED	4111.4	4111.4	4111.4	1.3571	1.2193	1.4864	1.017E5	1.224E4	1.236E3	1.017E5	0.1259	0.925	0.8059
1976								1.3571	1.2128	1.4799	4137.8	4137.8	4137.8	9.957E4	1.249E4	2.442E3	9.957E4	0	DETECTED	4137.8	4137.8	4137.8	1.3571	1.2128	1.4799	9.957E4	1.249E4	2.442E3	9.957E4	0.1177	0.8173	0.7461
1977								1.3571	1.2638	1.4864	4163.5	4163.5	4163.5	1.081E5	1.215E4	5.204E3	1.081E5	0	DETECTED	4163.5	4163.5	4163.5	1.3571	1.2638	1.4864	1.081E5	1.215E4	5.204E3	1.081E5	0.1113	1.1939	1.3827
1978								1.3571	1.3357	1.4799	4198.6	4198.6	4198.6	1.363E4	8.111E2	2.666E2	1.363E4	0	DETECTED	4198.6	4198.6	4198.6	1.3571	1.3357	1.4799	1.363E4	8.111E2	2.666E2	1.363E4	0.0763	2.4664	1.5701
1979								1.3761	1.2703	1.4864	1563.5	1563.5	1563.5	4.988E4	5.91E3	1.038E3	4.988E4	0	DETECTED	1563.5	1563.5	1563.5	1.3761	1.2703	1.4864	4.988E4	5.91E3	1.038E3	4.988E4	0.1248	1.005	0.7402
1980								1.3761	1.281	1.4312	1741.4	1741.4	1741.4	1.71E4	1.718E3	6.001E3	1.71E4	0	DETECTED	1741.4	1741.4	1741.4	1.3761	1.281	1.4312	1.71E4	1.718E3	6.001E3	1.71E4	0.2084	0.7903	0.5807
1981								1.3761	1.2128	1.4419	1754.4	1754.4	1754.4	1.011E5	1.187E4	2.259E3	1.011E5	0	DETECTED	1754.4	1754.4	1754.4	1.3761	1.2128	1.4419	1.011E5	1.187E4	2.259E3	1.011E5	0.127	0.7577	0.6186
1982								1.3761	1.2703	1.5138	1919.8	1919.8	1919.8	2.024E4	2.367E3	1.731E3	2.024E4	0	DETECTED	1919.8	1919.8	1919.8	1.3761	1.2703	1.5138	2.024E4	2.367E3	1.731E3	2.024E4	0.1076	1.4121	0.7172
1983								1.3761	1.2638	1.5328	1931.5	1931.5	1931.5	5.161E4	6.238E3	3.466E3	5.161E4	0	DETECTED	1931.5	1931.5	1931.5	1.3761	1.2638	1.5328	5.161E4	6.238E3	3.466E3	5.161E4	0.1101	1.0184	1.0296
1984								1.3761	1.2638	1.5393	2010.8	2010.8	2010.8	9.368E4	1.142E4	7.387E2	9.368E4	0	DETECTED	2010.8	2010.8	2010.8	1.3761	1.2638	1.5393	9.368E4	1.142E4	7.387E2	9.368E4	0.1181	0.9909	0.8139
1985								1.3761	1.3357	1.4864	2012.2	2012.2	2012.2	2.723E4	2.465E3	5.531E3	2.723E4	0	DETECTED	2012.2	2012.2	2012.2	1.3761	1.3357	1.4864	2.723E4	2.465E3	5.531E3	2.723E4	0.0912	1.8673	2.7345
1986								1.3761	1.2425	1.4526	2089.4	2089.4	2089.4	1.042E5	1.125E4	2.83E3	1.042E5	0	DETECTED	2089.4	2089.4	2089.4	1.3761	1.2425	1.4526	1.042E5	1.125E4	2.83E3	1.042E5	0.1111	0.8094	0.685
1987								1.3761	1.2193	1.5138	2097	2097	2097	9.974E4	1.167E4	8.475E2	9.974E4	0	DETECTED	2097	2097	2097	1.3761	1.2193	1.5138	9.974E4	1.167E4	8.475E2	9.974E4	0.1198	0.9279	0.7042
1988								1.3761	1.2425	1.4864	2108.5	2108.5	2108.5	4.987E4	5.786E3	1.095E3	4.987E4	0	DETECTED	2108.5	2108.5	2108.5	1.3761	1.2425	1.4864	4.987E4	5.786E3	1.095E3	4.987E4	0.1198	0.9274	0.7039
1989								1.3761	1.2425	1.5328	2114.5	2114.5	2114.5	9.974E4	1.147E4	8.475E2	9.974E4	0	DETECTED	2114.5	2114.5	2114.5	1.3761	1.2425	1.5328	9.974E4	1.147E4	8.475E2	9.974E4	0.1	0.9844	0.9439
1990								1.3761	1.2425	1.4864	2117.1	2117.1	2117.1	3.325E4	3.859E3	7.298E2	3.325E4	0	DETECTED	2117.1	2117.1	2117.1	1.3761	1.2425	1.4864	3.325E4	3.859E3	7.298E2	3.325E4	0.1198	0.9252	0.7036
1991								1.3761	1.2425	1.4864	2120.3	2120.3	2120.3	2.493E4	2.896E3	5.474E2	2.493E4	0	DETECTED	2120.3	2120.3	2120.3	1.3761	1.2425	1.4864	2.493E4	2.896E3	5.474E2	2.493E4	0.1198	0.9229	0.7034
1992								1.3761	1.2425	1.4864	2126.3	2126.3	2126.3	2.493E4	2.896E3	5.474E2	2.493E4	0	DETECTED	2126.3	2126.3	2126.3	1.3761	1.2425	1.4864	2.493E4	2.896E3	5.474E2	2.493E4	0.1198	0.9229	0.7034
1993								1.3761	1.281	1.4864	2173	2173	2173	2.357E4	2.631E3	3.616E3	2.357E4	0	DETECTED	2173	2173	2173	1.3761	1.281	1.4864	2.357E4	2.631E3	3.616E3	2.357E4	0.095	1.0808	1.1615
1994								1.3761	1.249	1.4864	2179.6	2179.6	2179.6	2.433E4	2.891E3	3.863E2	2.433E4	0	DETECTED	2179.6	2179.6	2179.6	1.3761	1.249	1.4864	2.433E4	2.891E3	3.863E2	2.433E4	0.1258	0.9897	1.0418
1995								1.3761	1.2703	1.5138	2288	2288	2288	9.997E4	1.088E4	2.429E3	9.997E4	0	DETECTED	2288	2288	2288	1.3761	1.2703	1.5138	9.997E4	1.088E4	2.429E3	9.997E4	0.0955	1.1406	0.9446
1996								1.3761	1.2425	1.4799	2295	2295	2295	1.041E5	1.13E4	3.217E3	1.041E5	0	DETECTED	2295	2295	2295	1.3761	1.2425	1.4799	1.041E5	1.13E4	3.217E3	1.041E5	0.0977	0.8888	0.6993
1997								1.3761	1.2638	1.4864	2296.5	2296.5	2296.5	9.467E4	1.225E4	6.67E3	9.467E4	0	DETECTED	2296.5	2296.5	2296.5	1.3761	1.2638	1.4864	9.467E4	1.225E4	6.67E3	9.467E4	0.1483	0.8588	0.6757
1998								1.3761	1.2703	1.4864	2298.4	2298.4	2298.4	9.962E4	1.196E4	8.519E3	9.962E4	0	DETECTED	2298.4	2298.4	2298.4	1.3761	1.2703	1.4864	9.962E4	1.196E4	8.519E3	9.962E4	0.0978	1.0221	1.0441
1999								1.3761	1.2638	1.4864	2299.7	2299.7	2299.7	1.016E5	1.163E4	3.453E3	1.016E5	0	DETECTED	2299.7	2299.7	2299.7	1.3761	1.2638	1.4864	1.016E5	1.163E4	3.453E3	1.016E5	0.0981	0.9918	1.1484
[truncated: 40,213 more rows]
