# Supplementary material for: MassCube improves accuracy for metabolomics data processing from raw files to phenotype classifiers
Source: Nat Commun. 2025 Jul 1;16:5487. doi: 10.1038/s41467-025-60640-5 (PMC12216001; doi:10.1038/s41467-025-60640-5)
Supplement: Supplementary file 4 — Source Data [file 41467_2025_60640_MOESM4_ESM.zip › Source Data/Fig2_data_simulation_raw_results/Suppplementary_table_1_simulated_double_peak_results.csv]

m/z	start_scan_index_of_inserted_signal	noise_level	resolution	intensity_ratio	msdial_reported_number	xcms_reported_number	mzmine_reported_number	masscube_reported_number
1550	1071	0	1	1	2	2	2	2
1550.1	906	0	1	1	2	2	2	2
1550.2	461	0	1	1	2	2	2	2
1550.3	450	0	1	1	2	2	2	2
1550.4	1052	0	1	1	2	2	2	2
1550.5	896	0	1	1	2	2	2	2
1550.6	1008	0	1	1	2	2	1	2
1550.7	223	0	1	1	2	2	2	2
1550.8	865	0	1	1	2	2	2	2
1550.9	189	0	1	1	2	2	2	2
1551	23	0	1	1	2	2	2	2
1551.1	197	0	1	1	2	2	2	2
1551.2	165	0	1	1	2	2	2	2
1551.3	878	0	1	1	2	2	2	2
1551.4	43	0	1	1	2	2	2	2
1551.5	1079	0	1	1	2	2	2	2
1551.6	832	0	1	1	2	2	2	2
1551.7	857	0	1	1	2	2	1	2
1551.8	366	0	1	1	2	2	2	2
1551.9	991	0	1	1	2	2	2	2
1552	855	0	1	1	2	2	2	2
1552.1	861	0	1	1	2	2	2	2
1552.2	883	0	1	1	2	2	2	2
1552.3	621	0	1	1	2	2	2	2
1552.4	140	0	1	1	2	2	2	2
1552.5	456	0	1	1	2	2	2	2
1552.6	1078	0	1	1	2	2	2	2
1552.7	898	0	1	1	2	2	2	2
1552.8	322	0	1	1	2	2	2	2
1552.9	690	0	1	1	2	2	2	2
1553	761	0	1	1	2	2	2	2
1553.1	586	0	1	1	2	2	2	2
1553.2	87	0	1	1	2	2	2	2
1553.3	498	0	1	1	2	2	2	2
1553.4	518	0	1	1	2	2	2	2
1553.5	177	0	1	1	2	2	2	2
1553.6	524	0	1	1	2	2	2	2
1553.7	82	0	1	1	2	2	2	2
1553.8	264	0	1	1	2	2	2	2
1553.9	442	0	1	1	2	2	2	2
1554	17	0	1	1	2	2	2	2
1554.1	500	0	1	1	2	2	2	2
1554.2	509	0	1	1	2	2	2	2
1554.3	292	0	1	1	2	2	2	2
1554.4	252	0	1	1	2	2	2	2
1554.5	440	0	1	1	2	2	2	2
1554.6	304	0	1	1	2	2	2	2
1554.7	1035	0	1	1	2	2	1	2
1554.8	982	0	1	1	2	2	2	2
1554.9	563	0	1	1	2	2	2	2
1555	766	0	1	1	2	2	2	2
1555.1	864	0	1	1	2	2	2	2
1555.2	73	0	1	1	2	2	2	2
1555.3	114	0	1	1	2	2	2	2
1555.4	481	0	1	1	2	2	2	2
1555.5	1015	0	1	1	2	2	1	2
1555.6	661	0	1	1	2	2	2	2
1555.7	742	0	1	1	2	2	2	2
1555.8	523	0	1	1	2	2	2	2
1555.9	666	0	1	1	2	2	2	2
1556	1092	0	1	1	2	2	2	2
1556.1	773	0	1	1	2	2	2	2
1556.2	1023	0	1	1	2	2	1	2
1556.3	293	0	1	1	2	2	2	2
1556.4	942	0	1	1	2	2	2	2
1556.5	388	0	1	1	2	2	2	2
1556.6	804	0	1	1	2	2	2	2
1556.7	1093	0	1	1	2	2	2	2
1556.8	561	0	1	1	2	2	2	2
1556.9	945	0	1	1	2	2	2	2
1557	21	0	1	1	2	2	2	2
1557.1	1066	0	1	1	2	2	2	2
1557.2	721	0	1	1	2	2	2	2
1557.3	704	0	1	1	2	2	2	2
1557.4	287	0	1	1	2	2	2	2
1557.5	789	0	1	1	2	2	2	2
1557.6	153	0	1	1	2	2	2	2
1557.7	336	0	1	1	2	2	2	2
1557.8	880	0	1	1	2	2	2	2
1557.9	472	0	1	1	2	2	2	2
1558	364	0	1	1	2	2	2	2
1558.1	508	0	1	1	2	2	2	2
1558.2	565	0	1	1	2	2	2	2
1558.3	32	0	1	1	2	2	2	2
1558.4	903	0	1	1	2	2	2	2
1558.5	137	0	1	1	2	2	2	2
1558.6	1031	0	1	1	2	2	1	2
1558.7	391	0	1	1	2	2	2	2
1558.8	245	0	1	1	2	2	2	2
1558.9	103	0	1	1	2	2	2	2
1559	858	0	1	1	2	2	2	2
1559.1	286	0	1	1	2	2	2	2
1559.2	784	0	1	1	2	2	2	2
1559.3	510	0	1	1	2	2	2	2
1559.4	500	0	1	1	2	2	2	2
1559.5	1035	0	1	1	2	2	1	2
1559.6	894	0	1	1	2	2	2	2
1559.7	1049	0	1	1	2	2	2	2
1559.8	1085	0	1	1	2	2	2	2
1559.9	548	0	1	1	2	2	2	2
1560	212	0	1	2	2	2	2	2
1560.1	113	0	1	2	2	2	2	2
1560.2	279	0	1	2	2	2	2	2
1560.3	614	0	1	2	2	2	2	2
1560.4	777	0	1	2	2	2	2	2
1560.5	220	0	1	2	2	2	2	2
1560.6	874	0	1	2	2	2	2	2
1560.7	26	0	1	2	2	2	2	2
1560.8	246	0	1	2	2	2	2	2
1560.9	492	0	1	2	2	2	2	2
1561	714	0	1	2	2	2	2	2
1561.1	79	0	1	2	2	2	2	2
1561.2	220	0	1	2	2	2	2	2
1561.3	31	0	1	2	2	2	2	2
1561.4	732	0	1	2	2	2	1	2
1561.5	713	0	1	2	2	2	2	2
1561.6	189	0	1	2	2	2	2	2
1561.7	218	0	1	2	2	2	2	2
1561.8	351	0	1	2	2	2	2	2
1561.9	227	0	1	2	2	2	2	2
1562	867	0	1	2	2	2	1	2
1562.1	140	0	1	2	2	2	2	2
1562.2	169	0	1	2	2	2	2	2
1562.3	184	0	1	2	2	2	2	2
1562.4	597	0	1	2	2	2	2	2
1562.5	286	0	1	2	2	2	2	2
1562.6	363	0	1	2	2	2	2	2
1562.7	534	0	1	2	2	2	2	2
1562.8	416	0	1	2	2	2	2	2
1562.9	380	0	1	2	2	2	2	2
1563	506	0	1	2	2	2	2	2
1563.1	380	0	1	2	2	2	2	2
1563.2	522	0	1	2	2	2	2	2
1563.3	884	0	1	2	2	2	1	2
1563.4	668	0	1	2	2	2	2	2
1563.5	59	0	1	2	2	2	2	2
1563.6	631	0	1	2	2	2	1	2
1563.7	781	0	1	2	2	2	2	2
1563.8	718	0	1	2	2	2	2	2
1563.9	195	0	1	2	2	2	2	2
1564	815	0	1	2	2	2	2	2
1564.1	259	0	1	2	2	2	2	2
1564.2	441	0	1	2	2	2	2	2
1564.3	1012	0	1	2	2	2	1	2
1564.4	618	0	1	2	2	2	2	2
1564.5	109	0	1	2	2	2	2	2
1564.6	383	0	1	2	2	2	2	2
1564.7	322	0	1	2	2	2	2	2
1564.8	50	0	1	2	2	2	2	2
1564.9	589	0	1	2	2	2	2	2
1565	618	0	1	2	2	2	2	2
1565.1	992	0	1	2	2	2	1	2
1565.2	619	0	1	2	2	2	2	2
1565.3	310	0	1	2	2	2	2	2
1565.4	364	0	1	2	2	2	2	2
1565.5	568	0	1	2	2	2	2	2
1565.6	558	0	1	2	2	2	1	2
1565.7	945	0	1	2	2	2	2	2
1565.8	472	0	1	2	2	2	2	2
1565.9	509	0	1	2	2	2	2	2
1566	187	0	1	2	2	2	2	2
1566.1	138	0	1	2	2	2	2	2
1566.2	446	0	1	2	2	2	2	2
1566.3	162	0	1	2	2	2	2	2
1566.4	586	0	1	2	2	2	2	2
1566.5	585	0	1	2	2	2	2	2
1566.6	416	0	1	2	2	2	2	2
1566.7	770	0	1	2	2	2	1	2
1566.8	11	0	1	2	2	2	0	2
1566.9	308	0	1	2	2	2	2	2
1567	52	0	1	2	2	2	2	2
1567.1	1008	0	1	2	2	2	1	2
1567.2	559	0	1	2	2	2	2	2
1567.3	341	0	1	2	2	2	2	2
1567.4	139	0	1	2	2	2	2	2
1567.5	567	0	1	2	2	2	2	2
1567.6	371	0	1	2	2	2	2	2
1567.7	446	0	1	2	2	2	2	2
1567.8	1048	0	1	2	2	2	1	2
1567.9	657	0	1	2	2	2	2	2
1568	967	0	1	2	2	2	1	2
1568.1	988	0	1	2	2	2	2	2
1568.2	341	0	1	2	2	2	2	2
1568.3	307	0	1	2	2	2	2	2
1568.4	33	0	1	2	2	2	2	2
1568.5	348	0	1	2	2	2	2	2
1568.6	514	0	1	2	2	2	1	2
1568.7	808	0	1	2	2	2	1	2
1568.8	961	0	1	2	2	2	1	2
1568.9	292	0	1	2	2	2	2	2
1569	528	0	1	2	2	2	2	2
1569.1	373	0	1	2	2	2	2	2
1569.2	1071	0	1	2	2	2	2	2
1569.3	826	0	1	2	2	2	1	2
1569.4	851	0	1	2	2	2	1	2
1569.5	249	0	1	2	2	2	2	2
1569.6	153	0	1	2	2	2	2	2
1569.7	1011	0	1	2	2	2	1	2
1569.8	1002	0	1	2	2	2	1	2
1569.9	565	0	1	2	2	2	2	2
1570	993	0	1	3	2	2	1	2
1570.1	246	0	1	3	2	2	2	2
1570.2	258	0	1	3	2	2	2	2
1570.3	985	0	1	3	2	2	2	2
1570.4	730	0	1	3	2	2	2	2
1570.5	226	0	1	3	2	2	2	2
1570.6	434	0	1	3	2	2	2	2
1570.7	450	0	1	3	2	2	1	2
1570.8	405	0	1	3	2	2	2	2
1570.9	900	0	1	3	2	2	2	2
1571	23	0	1	3	2	2	2	2
1571.1	938	0	1	3	2	2	2	2
1571.2	476	0	1	3	2	2	2	2
1571.3	148	0	1	3	2	2	2	2
1571.4	101	0	1	3	2	2	2	2
1571.5	158	0	1	3	3	2	2	2
1571.6	150	0	1	3	3	2	2	2
1571.7	228	0	1	3	2	2	2	2
1571.8	115	0	1	3	2	2	2	2
1571.9	630	0	1	3	2	2	1	2
1572	24	0	1	3	2	2	2	2
1572.1	381	0	1	3	2	2	2	2
1572.2	709	0	1	3	2	2	1	2
1572.3	282	0	1	3	2	2	2	2
1572.4	182	0	1	3	2	2	2	2
1572.5	870	0	1	3	2	2	1	2
1572.6	757	0	1	3	2	2	1	2
1572.7	599	0	1	3	2	2	1	2
1572.8	519	0	1	3	2	2	1	2
1572.9	1062	0	1	3	2	2	1	2
1573	396	0	1	3	2	2	2	2
1573.1	333	0	1	3	2	2	2	2
1573.2	1018	0	1	3	2	2	1	2
1573.3	967	0	1	3	2	2	2	2
1573.4	298	0	1	3	2	2	2	2
1573.5	589	0	1	3	2	2	2	2
1573.6	170	0	1	3	2	2	2	2
1573.7	745	0	1	3	2	2	2	2
1573.8	102	0	1	3	2	2	2	2
1573.9	401	0	1	3	2	2	2	2
1574	508	0	1	3	2	2	2	2
1574.1	50	0	1	3	2	2	2	2
1574.2	321	0	1	3	2	2	2	2
1574.3	129	0	1	3	2	2	2	2
1574.4	255	0	1	3	2	2	2	2
1574.5	841	0	1	3	2	2	1	2
1574.6	502	0	1	3	2	2	2	2
1574.7	219	0	1	3	2	2	2	2
1574.8	63	0	1	3	2	2	2	2
1574.9	567	0	1	3	2	2	2	2
1575	204	0	1	3	2	2	2	2
1575.1	730	0	1	3	2	2	2	2
1575.2	578	0	1	3	2	2	2	2
1575.3	343	0	1	3	2	2	2	2
1575.4	238	0	1	3	2	2	2	2
1575.5	1067	0	1	3	2	2	1	2
1575.6	828	0	1	3	2	2	1	2
1575.7	996	0	1	3	3	2	1	2
1575.8	998	0	1	3	2	2	1	2
1575.9	250	0	1	3	2	2	2	2
1576	1027	0	1	3	2	2	1	2
1576.1	360	0	1	3	2	2	2	2
1576.2	1039	0	1	3	2	2	1	2
1576.3	335	0	1	3	2	2	2	2
1576.4	858	0	1	3	2	2	2	2
1576.5	452	0	1	3	2	2	1	2
1576.6	693	0	1	3	2	2	2	2
1576.7	442	0	1	3	2	2	2	2
1576.8	574	0	1	3	2	2	2	2
1576.9	922	0	1	3	2	2	1	2
1577	65	0	1	3	2	2	2	2
1577.1	861	0	1	3	2	2	1	2
1577.2	111	0	1	3	2	2	2	2
1577.3	641	0	1	3	2	2	2	2
1577.4	511	0	1	3	2	2	1	2
1577.5	901	0	1	3	2	2	2	2
1577.6	724	0	1	3	2	2	2	2
1577.7	607	0	1	3	2	2	1	2
1577.8	855	0	1	3	2	2	2	2
1577.9	971	0	1	3	2	2	1	2
1578	949	0	1	3	2	2	1	2
1578.1	287	0	1	3	2	2	2	2
1578.2	649	0	1	3	2	2	2	2
1578.3	854	0	1	3	2	2	2	2
1578.4	880	0	1	3	2	2	1	2
1578.5	856	0	1	3	2	2	2	2
1578.6	961	0	1	3	2	2	1	2
1578.7	436	0	1	3	2	2	2	2
1578.8	1045	0	1	3	2	2	1	2
1578.9	1019	0	1	3	2	2	1	2
1579	143	0	1	3	2	2	2	2
1579.1	463	0	1	3	2	2	2	2
1579.2	43	0	1	3	2	2	2	2
1579.3	352	0	1	3	2	2	2	2
1579.4	315	0	1	3	2	2	2	2
1579.5	821	0	1	3	2	2	1	2
1579.6	1081	0	1	3	2	2	1	2
1579.7	829	0	1	3	2	2	2	2
1579.8	137	0	1	3	2	2	2	2
1579.9	99	0	1	3	2	2	2	2
1580	838	0	1	4	2	2	1	2
1580.1	533	0	1	4	2	2	2	2
1580.2	577	0	1	4	2	2	2	2
1580.3	1079	0	1	4	2	2	1	2
1580.4	454	0	1	4	2	2	1	2
1580.5	436	0	1	4	2	2	2	2
1580.6	1043	0	1	4	2	2	1	2
1580.7	678	0	1	4	2	2	1	2
1580.8	649	0	1	4	2	2	2	2
1580.9	1050	0	1	4	2	2	1	2
1581	405	0	1	4	2	2	2	2
1581.1	436	0	1	4	2	2	2	2
1581.2	977	0	1	4	2	2	2	2
1581.3	309	0	1	4	2	2	2	2
1581.4	450	0	1	4	2	2	1	2
1581.5	40	0	1	4	2	2	2	2
1581.6	137	0	1	4	2	2	2	2
1581.7	748	0	1	4	2	2	2	2
1581.8	44	0	1	4	3	2	2	2
1581.9	41	0	1	4	2	2	2	2
1582	184	0	1	4	2	2	2	2
1582.1	1043	0	1	4	2	2	1	2
1582.2	797	0	1	4	2	2	1	2
1582.3	986	0	1	4	2	2	2	2
1582.4	631	0	1	4	2	2	1	2
1582.5	1084	0	1	4	2	2	1	2
1582.6	340	0	1	4	2	2	2	2
1582.7	497	0	1	4	2	2	2	2
1582.8	783	0	1	4	2	2	2	2
1582.9	513	0	1	4	2	2	1	2
1583	804	0	1	4	2	2	1	2
1583.1	166	0	1	4	2	2	2	2
1583.2	967	0	1	4	2	2	2	2
1583.3	752	0	1	4	2	2	1	2
1583.4	326	0	1	4	2	2	2	2
1583.5	793	0	1	4	2	2	1	2
1583.6	362	0	1	4	2	2	2	2
1583.7	165	0	1	4	2	2	2	2
1583.8	61	0	1	4	2	2	2	2
1583.9	362	0	1	4	2	2	2	2
1584	394	0	1	4	2	2	2	2
1584.1	172	0	1	4	2	2	2	2
1584.2	697	0	1	4	2	2	2	2
1584.3	847	0	1	4	2	2	1	2
1584.4	850	0	1	4	2	2	1	2
1584.5	460	0	1	4	2	2	2	2
1584.6	705	0	1	4	2	2	1	2
1584.7	160	0	1	4	2	2	2	2
1584.8	252	0	1	4	2	2	2	2
1584.9	873	0	1	4	2	2	1	2
1585	544	0	1	4	2	2	2	2
1585.1	89	0	1	4	2	2	2	2
1585.2	469	0	1	4	2	2	2	2
1585.3	432	0	1	4	2	2	2	2
1585.4	495	0	1	4	2	2	2	2
1585.5	727	0	1	4	2	2	2	2
1585.6	782	0	1	4	2	2	2	2
1585.7	616	0	1	4	2	2	2	2
1585.8	419	0	1	4	2	2	2	2
1585.9	849	0	1	4	2	2	1	2
1586	1095	0	1	4	2	2	1	2
1586.1	735	0	1	4	2	2	1	2
1586.2	679	0	1	4	2	2	1	2
1586.3	189	0	1	4	2	2	2	2
1586.4	886	0	1	4	2	2	1	2
1586.5	774	0	1	4	2	2	1	2
1586.6	663	0	1	4	2	2	2	2
1586.7	993	0	1	4	2	2	1	2
1586.8	502	0	1	4	2	2	2	2
1586.9	210	0	1	4	2	2	2	2
1587	1057	0	1	4	2	2	1	2
1587.1	462	0	1	4	2	2	2	2
1587.2	498	0	1	4	2	2	2	2
1587.3	433	0	1	4	2	2	2	2
1587.4	462	0	1	4	2	2	2	2
1587.5	746	0	1	4	2	2	2	2
1587.6	465	0	1	4	2	2	2	2
1587.7	679	0	1	4	2	2	1	2
1587.8	622	0	1	4	2	2	1	2
1587.9	701	0	1	4	2	2	2	2
1588	891	0	1	4	2	2	1	2
1588.1	456	0	1	4	2	2	1	2
1588.2	922	0	1	4	2	2	1	2
1588.3	324	0	1	4	2	2	2	2
1588.4	987	0	1	4	2	2	2	2
1588.5	165	0	1	4	2	2	2	2
1588.6	515	0	1	4	2	2	1	2
1588.7	1075	0	1	4	2	2	1	2
1588.8	11	0	1	4	2	2	0	2
1588.9	378	0	1	4	2	2	2	2
1589	163	0	1	4	2	2	2	2
1589.1	559	0	1	4	2	2	2	2
1589.2	210	0	1	4	2	2	2	2
1589.3	666	0	1	4	2	2	2	2
1589.4	1008	0	1	4	2	2	1	2
1589.5	38	0	1	4	2	2	2	2
1589.6	729	0	1	4	2	2	2	2
1589.7	552	0	1	4	2	2	2	2
1589.8	11	0	1	4	2	2	0	2
1589.9	149	0	1	4	2	2	2	2
1590	945	0	1	5	2	2	1	2
1590.1	255	0	1	5	2	2	2	2
1590.2	747	0	1	5	2	2	2	2
1590.3	134	0	1	5	2	2	2	2
1590.4	247	0	1	5	2	2	2	2
1590.5	302	0	1	5	2	2	2	2
1590.6	528	0	1	5	2	2	2	2
1590.7	1041	0	1	5	2	2	1	2
1590.8	927	0	1	5	2	2	2	2
1590.9	568	0	1	5	2	2	2	2
1591	101	0	1	5	2	2	2	2
1591.1	476	0	1	5	2	2	2	2
1591.2	81	0	1	5	2	2	2	2
1591.3	147	0	1	5	2	2	2	2
1591.4	434	0	1	5	2	2	2	2
1591.5	680	0	1	5	2	2	1	2
1591.6	110	0	1	5	2	2	2	2
1591.7	393	0	1	5	2	2	2	2
1591.8	761	0	1	5	2	2	1	2
1591.9	293	0	1	5	2	2	2	2
1592	148	0	1	5	2	2	2	2
1592.1	877	0	1	5	2	2	1	2
1592.2	982	0	1	5	2	2	2	2
1592.3	619	0	1	5	2	2	2	2
1592.4	766	0	1	5	2	2	2	2
1592.5	408	0	1	5	2	2	2	2
1592.6	794	0	1	5	2	2	1	2
1592.7	155	0	1	5	2	2	2	2
1592.8	840	0	1	5	2	2	2	2
1592.9	140	0	1	5	3	2	2	2
1593	134	0	1	5	2	2	2	2
1593.1	85	0	1	5	2	2	2	2
1593.2	645	0	1	5	2	2	2	2
1593.3	235	0	1	5	2	2	2	2
1593.4	258	0	1	5	2	2	2	2
1593.5	194	0	1	5	2	2	2	2
1593.6	1047	0	1	5	2	2	1	2
1593.7	918	0	1	5	2	2	1	2
1593.8	599	0	1	5	2	2	1	2
1593.9	767	0	1	5	2	2	1	2
1594	690	0	1	5	2	2	2	2
1594.1	680	0	1	5	2	2	1	2
1594.2	78	0	1	5	2	2	2	2
1594.3	178	0	1	5	2	2	2	2
1594.4	752	0	1	5	2	2	1	2
1594.5	974	0	1	5	2	2	2	2
1594.6	930	0	1	5	2	2	2	2
1594.7	449	0	1	5	2	2	1	2
1594.8	1058	0	1	5	2	2	2	2
1594.9	726	0	1	5	2	2	2	2
1595	1074	0	1	5	2	2	1	2
1595.1	521	0	1	5	2	2	2	2
1595.2	285	0	1	5	2	2	2	2
1595.3	1013	0	1	5	2	2	1	2
1595.4	204	0	1	5	2	2	2	2
1595.5	634	0	1	5	2	2	1	2
1595.6	136	0	1	5	2	2	2	2
1595.7	212	0	1	5	2	2	2	2
1595.8	235	0	1	5	2	2	2	2
1595.9	998	0	1	5	2	2	1	2
1596	726	0	1	5	2	2	2	2
1596.1	961	0	1	5	2	2	1	2
1596.2	519	0	1	5	2	2	1	2
1596.3	432	0	1	5	2	2	2	2
1596.4	517	0	1	5	2	2	1	2
1596.5	179	0	1	5	2	2	2	2
1596.6	1008	0	1	5	2	2	1	2
1596.7	914	0	1	5	2	2	1	2
1596.8	589	0	1	5	2	2	2	2
1596.9	830	0	1	5	2	2	2	2
1597	987	0	1	5	2	2	2	2
1597.1	425	0	1	5	2	2	2	2
1597.2	537	0	1	5	2	2	2	2
1597.3	181	0	1	5	2	2	2	2
1597.4	63	0	1	5	2	2	2	2
1597.5	625	0	1	5	2	2	2	2
1597.6	833	0	1	5	2	2	2	2
1597.7	927	0	1	5	2	2	2	2
1597.8	461	0	1	5	2	2	2	2
1597.9	713	0	1	5	2	2	1	2
1598	444	0	1	5	2	2	2	2
1598.1	142	0	1	5	2	2	2	2
1598.2	975	0	1	5	2	2	2	2
1598.3	915	0	1	5	2	2	1	2
1598.4	144	0	1	5	2	2	2	2
1598.5	770	0	1	5	2	2	1	2
1598.6	336	0	1	5	2	2	2	2
1598.7	262	0	1	5	2	2	2	2
1598.8	397	0	1	5	2	2	2	2
1598.9	21	0	1	5	2	2	2	2
1599	623	0	1	5	2	2	1	2
1599.1	930	0	1	5	2	2	2	2
1599.2	204	0	1	5	2	2	2	2
1599.3	1031	0	1	5	2	2	1	2
1599.4	784	0	1	5	2	2	2	2
1599.5	997	0	1	5	2	2	1	2
1599.6	888	0	1	5	2	2	1	2
1599.7	939	0	1	5	2	2	2	2
1599.8	905	0	1	5	2	2	1	2
1599.9	922	0	1	5	2	2	1	2
1600	732	0.02	1	1	2	2	2	2
1600.1	1034	0.02	1	1	2	2	1	2
1600.2	508	0.02	1	1	2	2	2	2
1600.3	393	0.02	1	1	2	2	2	2
1600.4	132	0.02	1	1	2	2	2	2
1600.5	1013	0.02	1	1	2	2	1	2
1600.6	907	0.02	1	1	2	2	2	2
1600.7	742	0.02	1	1	2	2	2	2
1600.8	853	0.02	1	1	2	2	2	2
1600.9	286	0.02	1	1	2	2	2	2
1601	739	0.02	1	1	2	2	2	2
1601.1	218	0.02	1	1	2	2	2	2
1601.2	1083	0.02	1	1	2	2	1	2
1601.3	381	0.02	1	1	2	2	2	2
1601.4	931	0.02	1	1	3	2	1	2
1601.5	934	0.02	1	1	2	2	2	2
1601.6	424	0.02	1	1	2	2	2	2
1601.7	709	0.02	1	1	2	2	2	2
1601.8	612	0.02	1	1	2	2	2	2
1601.9	107	0.02	1	1	2	2	2	2
1602	639	0.02	1	1	2	2	2	2
1602.1	1023	0.02	1	1	3	2	1	2
1602.2	989	0.02	1	1	3	2	2	2
1602.3	853	0.02	1	1	2	2	2	2
1602.4	71	0.02	1	1	2	2	2	2
1602.5	478	0.02	1	1	2	2	2	2
1602.6	922	0.02	1	1	3	2	1	2
1602.7	252	0.02	1	1	2	2	2	2
1602.8	115	0.02	1	1	2	2	2	2
1602.9	700	0.02	1	1	3	2	2	2
1603	480	0.02	1	1	2	2	2	2
1603.1	315	0.02	1	1	2	2	2	2
1603.2	921	0.02	1	1	2	2	1	2
1603.3	902	0.02	1	1	2	2	1	2
1603.4	227	0.02	1	1	2	2	2	2
1603.5	141	0.02	1	1	2	2	2	2
1603.6	89	0.02	1	1	2	2	2	2
1603.7	577	0.02	1	1	2	2	3	2
1603.8	266	0.02	1	1	2	2	2	2
1603.9	14	0.02	1	1	2	2	2	2
1604	282	0.02	1	1	2	2	2	2
1604.1	328	0.02	1	1	2	2	2	2
1604.2	165	0.02	1	1	2	2	2	2
1604.3	441	0.02	1	1	2	2	2	2
1604.4	698	0.02	1	1	3	2	2	2
1604.5	101	0.02	1	1	2	2	3	2
1604.6	1097	0.02	1	1	2	2	1	2
1604.7	398	0.02	1	1	2	2	2	2
1604.8	1094	0.02	1	1	2	2	1	2
1604.9	335	0.02	1	1	2	2	2	2
1605	74	0.02	1	1	3	2	2	2
1605.1	786	0.02	1	1	2	2	2	2
1605.2	545	0.02	1	1	2	2	2	2
1605.3	826	0.02	1	1	2	2	2	2
1605.4	768	0.02	1	1	2	2	2	2
1605.5	832	0.02	1	1	2	2	2	2
1605.6	114	0.02	1	1	2	2	2	2
1605.7	1071	0.02	1	1	2	2	2	2
1605.8	812	0.02	1	1	2	2	2	2
1605.9	404	0.02	1	1	2	2	2	2
1606	290	0.02	1	1	2	2	2	2
1606.1	679	0.02	1	1	2	2	2	2
1606.2	1082	0.02	1	1	2	2	1	2
1606.3	435	0.02	1	1	2	2	2	2
1606.4	569	0.02	1	1	2	2	2	2
1606.5	355	0.02	1	1	2	2	2	2
1606.6	581	0.02	1	1	2	2	2	2
1606.7	96	0.02	1	1	3	2	2	2
1606.8	577	0.02	1	1	2	2	2	2
1606.9	614	0.02	1	1	2	2	2	2
1607	50	0.02	1	1	2	2	2	2
1607.1	38	0.02	1	1	3	2	2	2
1607.2	1014	0.02	1	1	2	2	1	2
1607.3	370	0.02	1	1	2	2	2	2
1607.4	924	0.02	1	1	2	2	1	2
1607.5	407	0.02	1	1	2	2	2	2
1607.6	795	0.02	1	1	2	2	2	2
1607.7	160	0.02	1	1	2	2	2	2
1607.8	275	0.02	1	1	2	2	2	2
1607.9	962	0.02	1	1	2	2	1	2
1608	833	0.02	1	1	2	2	2	2
1608.1	164	0.02	1	1	3	2	2	2
1608.2	489	0.02	1	1	2	2	2	2
1608.3	364	0.02	1	1	2	2	2	2
1608.4	811	0.02	1	1	2	2	2	2
1608.5	1068	0.02	1	1	3	2	2	2
1608.6	810	0.02	1	1	2	2	2	2
1608.7	878	0.02	1	1	2	2	1	2
1608.8	467	0.02	1	1	3	2	2	2
1608.9	873	0.02	1	1	2	2	2	2
1609	575	0.02	1	1	2	2	2	2
1609.1	1019	0.02	1	1	2	2	1	2
1609.2	649	0.02	1	1	2	2	2	2
1609.3	435	0.02	1	1	2	2	2	2
1609.4	568	0.02	1	1	2	2	2	2
1609.5	917	0.02	1	1	3	2	2	2
1609.6	947	0.02	1	1	2	2	1	2
1609.7	532	0.02	1	1	2	2	2	2
1609.8	381	0.02	1	1	2	2	2	2
1609.9	228	0.02	1	1	2	2	2	2
1610	721	0.02	1	2	3	2	2	2
1610.1	282	0.02	1	2	2	2	2	2
1610.2	951	0.02	1	2	2	2	1	2
1610.3	850	0.02	1	2	2	2	1	2
1610.4	363	0.02	1	2	2	2	2	2
1610.5	668	0.02	1	2	2	2	2	2
1610.6	16	0.02	1	2	2	2	2	2
1610.7	887	0.02	1	2	2	2	1	2
1610.8	777	0.02	1	2	3	2	2	2
1610.9	752	0.02	1	2	2	2	2	2
1611	215	0.02	1	2	2	2	2	2
1611.1	679	0.02	1	2	2	2	2	2
1611.2	693	0.02	1	2	2	2	2	2
1611.3	748	0.02	1	2	2	2	2	2
1611.4	261	0.02	1	2	2	2	2	2
1611.5	519	0.02	1	2	2	3	1	2
1611.6	746	0.02	1	2	2	2	2	2
1611.7	854	0.02	1	2	2	2	2	2
1611.8	192	0.02	1	2	2	2	2	2
1611.9	804	0.02	1	2	2	2	2	2
1612	528	0.02	1	2	2	2	2	2
1612.1	811	0.02	1	2	2	2	2	2
1612.2	774	0.02	1	2	2	2	1	2
1612.3	359	0.02	1	2	2	2	2	2
1612.4	44	0.02	1	2	2	2	2	2
1612.5	621	0.02	1	2	2	2	2	2
1612.6	927	0.02	1	2	2	2	1	2
1612.7	77	0.02	1	2	2	2	2	2
1612.8	934	0.02	1	2	2	2	2	2
1612.9	852	0.02	1	2	2	2	2	2
1613	912	0.02	1	2	2	2	1	2
1613.1	819	0.02	1	2	2	2	1	2
1613.2	702	0.02	1	2	2	2	2	2
1613.3	278	0.02	1	2	2	3	2	2
1613.4	970	0.02	1	2	2	2	1	2
1613.5	749	0.02	1	2	2	2	2	2
1613.6	919	0.02	1	2	2	2	1	2
1613.7	726	0.02	1	2	2	2	3	2
1613.8	97	0.02	1	2	2	2	2	2
1613.9	538	0.02	1	2	2	2	2	2
1614	157	0.02	1	2	2	2	2	2
1614.1	647	0.02	1	2	2	2	2	2
1614.2	328	0.02	1	2	2	2	2	2
1614.3	563	0.02	1	2	2	2	2	2
1614.4	718	0.02	1	2	2	2	2	2
1614.5	807	0.02	1	2	2	2	1	2
1614.6	944	0.02	1	2	2	2	2	2
1614.7	776	0.02	1	2	2	2	2	2
1614.8	314	0.02	1	2	2	2	2	2
1614.9	441	0.02	1	2	2	2	2	2
1615	425	0.02	1	2	2	2	2	2
1615.1	730	0.02	1	2	3	2	2	2
1615.2	962	0.02	1	2	2	2	1	2
1615.3	18	0.02	1	2	2	2	2	2
1615.4	810	0.02	1	2	2	2	2	2
1615.5	417	0.02	1	2	2	2	2	2
1615.6	707	0.02	1	2	2	2	2	2
1615.7	200	0.02	1	2	2	2	2	2
1615.8	430	0.02	1	2	2	2	2	2
1615.9	980	0.02	1	2	2	2	2	2
1616	501	0.02	1	2	2	2	2	2
1616.1	177	0.02	1	2	2	2	2	2
1616.2	864	0.02	1	2	2	2	1	2
1616.3	411	0.02	1	2	2	2	2	2
1616.4	1094	0.02	1	2	2	2	1	2
1616.5	199	0.02	1	2	2	2	3	2
1616.6	689	0.02	1	2	2	2	3	2
1616.7	223	0.02	1	2	3	2	2	2
1616.8	763	0.02	1	2	2	2	1	2
1616.9	548	0.02	1	2	2	2	2	2
1617	763	0.02	1	2	2	2	2	2
1617.1	349	0.02	1	2	2	2	2	2
1617.2	420	0.02	1	2	2	2	3	2
1617.3	246	0.02	1	2	2	2	2	2
1617.4	742	0.02	1	2	2	2	2	2
1617.5	402	0.02	1	2	2	2	2	2
1617.6	887	0.02	1	2	2	2	1	2
1617.7	684	0.02	1	2	2	2	2	2
1617.8	212	0.02	1	2	2	2	3	2
1617.9	561	0.02	1	2	2	2	2	2
1618	246	0.02	1	2	2	2	3	2
1618.1	953	0.02	1	2	2	2	1	2
1618.2	461	0.02	1	2	2	2	2	2
1618.3	214	0.02	1	2	2	2	2	2
1618.4	676	0.02	1	2	2	2	1	2
1618.5	319	0.02	1	2	2	2	2	2
1618.6	53	0.02	1	2	2	2	2	2
1618.7	722	0.02	1	2	2	2	2	2
1618.8	245	0.02	1	2	3	2	2	2
1618.9	901	0.02	1	2	2	2	2	2
1619	367	0.02	1	2	2	2	2	2
1619.1	481	0.02	1	2	2	2	3	2
1619.2	850	0.02	1	2	2	2	1	2
1619.3	532	0.02	1	2	2	2	2	2
1619.4	823	0.02	1	2	2	2	1	2
1619.5	619	0.02	1	2	2	2	2	2
1619.6	726	0.02	1	2	2	2	2	2
1619.7	586	0.02	1	2	2	2	2	2
1619.8	599	0.02	1	2	2	2	1	2
1619.9	853	0.02	1	2	2	2	2	2
1620	604	0.02	1	3	2	2	2	2
1620.1	1074	0.02	1	3	2	2	1	2
1620.2	364	0.02	1	3	2	2	2	2
1620.3	435	0.02	1	3	2	2	2	2
1620.4	891	0.02	1	3	2	2	1	2
1620.5	75	0.02	1	3	2	2	2	2
1620.6	423	0.02	1	3	2	2	2	2
1620.7	262	0.02	1	3	3	2	2	2
1620.8	276	0.02	1	3	2	2	2	2
1620.9	591	0.02	1	3	2	2	2	2
1621	1013	0.02	1	3	2	2	1	2
1621.1	347	0.02	1	3	2	2	2	2
1621.2	992	0.02	1	3	2	3	1	2
1621.3	157	0.02	1	3	2	2	2	2
1621.4	301	0.02	1	3	2	2	2	2
1621.5	232	0.02	1	3	2	2	2	2
1621.6	1098	0.02	1	3	2	2	1	2
1621.7	624	0.02	1	3	2	2	2	2
1621.8	476	0.02	1	3	2	2	2	2
1621.9	959	0.02	1	3	2	2	1	2
1622	412	0.02	1	3	2	2	2	2
1622.1	773	0.02	1	3	2	2	1	2
1622.2	753	0.02	1	3	2	2	2	2
1622.3	259	0.02	1	3	2	2	2	2
1622.4	710	0.02	1	3	2	2	1	2
1622.5	444	0.02	1	3	2	2	2	2
1622.6	1075	0.02	1	3	2	2	1	2
1622.7	1075	0.02	1	3	2	2	1	2
1622.8	541	0.02	1	3	2	2	2	2
1622.9	839	0.02	1	3	2	2	1	2
1623	859	0.02	1	3	2	2	2	2
1623.1	734	0.02	1	3	2	2	1	2
1623.2	556	0.02	1	3	3	2	2	2
1623.3	440	0.02	1	3	2	3	2	2
1623.4	597	0.02	1	3	2	2	2	2
1623.5	670	0.02	1	3	2	2	2	2
1623.6	721	0.02	1	3	2	2	2	2
1623.7	612	0.02	1	3	2	2	2	2
1623.8	1006	0.02	1	3	2	2	1	2
1623.9	495	0.02	1	3	2	2	2	2
1624	759	0.02	1	3	2	2	1	2
1624.1	315	0.02	1	3	2	2	2	2
1624.2	620	0.02	1	3	3	2	1	2
1624.3	599	0.02	1	3	3	2	1	2
1624.4	146	0.02	1	3	2	2	2	2
1624.5	579	0.02	1	3	2	2	2	2
1624.6	1029	0.02	1	3	3	2	1	2
1624.7	167	0.02	1	3	2	2	2	2
1624.8	505	0.02	1	3	2	2	2	2
1624.9	138	0.02	1	3	2	2	2	2
1625	413	0.02	1	3	2	2	2	2
1625.1	250	0.02	1	3	2	2	2	2
1625.2	448	0.02	1	3	2	2	1	2
1625.3	711	0.02	1	3	2	2	1	2
1625.4	682	0.02	1	3	2	3	1	2
1625.5	500	0.02	1	3	2	2	2	2
1625.6	852	0.02	1	3	2	2	2	2
1625.7	1083	0.02	1	3	2	2	1	2
1625.8	900	0.02	1	3	2	2	2	2
1625.9	994	0.02	1	3	2	2	1	2
1626	422	0.02	1	3	2	2	2	2
1626.1	258	0.02	1	3	2	2	2	2
1626.2	41	0.02	1	3	2	2	2	2
1626.3	173	0.02	1	3	2	2	2	2
1626.4	402	0.02	1	3	2	2	2	2
1626.5	302	0.02	1	3	2	2	2	2
1626.6	320	0.02	1	3	2	2	2	2
1626.7	788	0.02	1	3	2	2	2	2
1626.8	496	0.02	1	3	2	2	2	2
1626.9	743	0.02	1	3	2	2	2	2
1627	660	0.02	1	3	2	2	1	2
1627.1	547	0.02	1	3	2	2	2	2
1627.2	404	0.02	1	3	2	3	2	2
1627.3	908	0.02	1	3	2	2	1	2
1627.4	1044	0.02	1	3	2	2	1	2
1627.5	199	0.02	1	3	2	2	2	2
1627.6	1038	0.02	1	3	2	2	2	2
1627.7	869	0.02	1	3	2	2	1	2
1627.8	312	0.02	1	3	2	2	2	2
1627.9	73	0.02	1	3	2	2	3	2
1628	908	0.02	1	3	2	2	1	2
1628.1	537	0.02	1	3	2	2	2	2
1628.2	282	0.02	1	3	2	2	2	2
1628.3	1035	0.02	1	3	2	2	1	2
1628.4	760	0.02	1	3	2	2	1	2
1628.5	236	0.02	1	3	2	2	2	2
1628.6	120	0.02	1	3	2	2	2	2
1628.7	222	0.02	1	3	2	2	2	2
1628.8	830	0.02	1	3	2	2	1	2
1628.9	1044	0.02	1	3	2	2	1	2
1629	196	0.02	1	3	2	2	2	2
1629.1	632	0.02	1	3	2	2	1	2
1629.2	568	0.02	1	3	2	2	2	2
1629.3	123	0.02	1	3	2	2	2	2
1629.4	255	0.02	1	3	2	2	2	2
1629.5	865	0.02	1	3	3	2	1	2
1629.6	699	0.02	1	3	3	2	2	2
1629.7	793	0.02	1	3	2	2	1	2
1629.8	791	0.02	1	3	2	2	1	2
1629.9	702	0.02	1	3	2	2	2	2
1630	776	0.02	1	4	2	2	2	2
1630.1	374	0.02	1	4	2	2	2	2
1630.2	354	0.02	1	4	2	2	1	1
1630.3	796	0.02	1	4	2	2	1	1
1630.4	327	0.02	1	4	2	2	2	2
1630.5	431	0.02	1	4	2	2	2	2
1630.6	66	0.02	1	4	2	2	2	2
1630.7	438	0.02	1	4	2	2	2	1
1630.8	630	0.02	1	4	2	2	1	2
1630.9	67	0.02	1	4	2	2	2	2
1631	147	0.02	1	4	2	2	2	1
1631.1	858	0.02	1	4	2	3	1	1
1631.2	258	0.02	1	4	2	2	2	1
1631.3	414	0.02	1	4	2	2	3	2
1631.4	30	0.02	1	4	2	2	2	1
1631.5	64	0.02	1	4	3	2	2	2
1631.6	121	0.02	1	4	2	2	2	2
1631.7	37	0.02	1	4	2	2	2	2
1631.8	490	0.02	1	4	2	2	3	2
1631.9	904	0.02	1	4	2	2	1	2
1632	453	0.02	1	4	2	2	1	2
1632.1	210	0.02	1	4	3	2	2	1
1632.2	207	0.02	1	4	2	2	2	1
1632.3	395	0.02	1	4	2	2	2	2
1632.4	869	0.02	1	4	2	2	1	2
1632.5	255	0.02	1	4	2	2	2	1
1632.6	227	0.02	1	4	2	2	2	2
1632.7	713	0.02	1	4	2	2	1	1
1632.8	985	0.02	1	4	2	2	2	2
1632.9	817	0.02	1	4	3	2	1	1
1633	1057	0.02	1	4	2	2	1	2
1633.1	597	0.02	1	4	2	2	1	1
1633.2	1036	0.02	1	4	2	2	1	2
1633.3	848	0.02	1	4	2	2	1	1
1633.4	389	0.02	1	4	2	2	2	1
1633.5	456	0.02	1	4	2	2	2	2
1633.6	352	0.02	1	4	2	2	2	1
1633.7	405	0.02	1	4	2	2	2	2
1633.8	647	0.02	1	4	2	2	2	1
1633.9	497	0.02	1	4	2	2	2	1
1634	112	0.02	1	4	2	2	2	2
1634.1	989	0.02	1	4	2	2	1	2
1634.2	140	0.02	1	4	2	2	2	2
1634.3	1033	0.02	1	4	2	2	1	2
1634.4	629	0.02	1	4	2	3	1	1
1634.5	783	0.02	1	4	2	2	2	1
1634.6	397	0.02	1	4	2	2	2	2
1634.7	926	0.02	1	4	2	2	2	1
1634.8	841	0.02	1	4	2	2	1	2
1634.9	1006	0.02	1	4	2	2	1	2
1635	266	0.02	1	4	2	2	2	2
1635.1	411	0.02	1	4	2	2	2	1
1635.2	323	0.02	1	4	2	2	2	2
1635.3	864	0.02	1	4	2	2	1	1
1635.4	412	0.02	1	4	2	2	2	2
1635.5	627	0.02	1	4	2	2	1	1
1635.6	154	0.02	1	4	2	2	2	1
1635.7	925	0.02	1	4	2	2	1	1
1635.8	982	0.02	1	4	2	2	2	2
1635.9	25	0.02	1	4	2	2	2	2
1636	999	0.02	1	4	2	2	1	2
1636.1	84	0.02	1	4	2	2	2	2
1636.2	421	0.02	1	4	2	2	3	1
1636.3	168	0.02	1	4	2	2	1	1
1636.4	373	0.02	1	4	2	2	2	2
1636.5	112	0.02	1	4	2	2	2	2
1636.6	1013	0.02	1	4	2	2	1	2
1636.7	633	0.02	1	4	2	2	1	1
1636.8	588	0.02	1	4	2	2	1	1
1636.9	990	0.02	1	4	2	2	1	1
1637	1076	0.02	1	4	2	2	1	2
1637.1	886	0.02	1	4	2	2	1	1
1637.2	941	0.02	1	4	2	2	1	1
1637.3	375	0.02	1	4	2	2	2	2
1637.4	289	0.02	1	4	2	2	2	1
1637.5	571	0.02	1	4	3	2	2	2
1637.6	194	0.02	1	4	2	2	2	2
1637.7	803	0.02	1	4	2	2	1	1
1637.8	398	0.02	1	4	2	2	2	1
1637.9	806	0.02	1	4	2	2	1	1
1638	905	0.02	1	4	2	2	1	2
1638.1	978	0.02	1	4	2	2	2	2
1638.2	277	0.02	1	4	2	2	2	1
1638.3	442	0.02	1	4	3	2	2	2
1638.4	992	0.02	1	4	2	2	1	1
1638.5	870	0.02	1	4	2	2	1	1
1638.6	875	0.02	1	4	2	2	1	1
1638.7	1089	0.02	1	4	2	2	2	1
1638.8	422	0.02	1	4	2	2	2	2
1638.9	1027	0.02	1	4	2	2	1	1
1639	990	0.02	1	4	2	2	1	2
1639.1	486	0.02	1	4	2	2	2	2
1639.2	1062	0.02	1	4	2	2	1	2
1639.3	220	0.02	1	4	2	2	2	2
1639.4	148	0.02	1	4	2	2	2	2
1639.5	105	0.02	1	4	2	2	2	1
1639.6	126	0.02	1	4	2	2	2	2
1639.7	460	0.02	1	4	2	2	1	1
1639.8	63	0.02	1	4	2	2	1	2
1639.9	427	0.02	1	4	2	2	2	2
1640	1057	0.02	1	5	2	2	1	2
1640.1	250	0.02	1	5	2	2	2	1
1640.2	1039	0.02	1	5	1	2	1	1
1640.3	642	0.02	1	5	1	2	1	2
1640.4	85	0.02	1	5	1	2	1	1
1640.5	286	0.02	1	5	2	2	2	2
1640.6	1021	0.02	1	5	2	3	1	2
1640.7	644	0.02	1	5	2	2	2	1
1640.8	518	0.02	1	5	1	2	1	1
1640.9	385	0.02	1	5	1	2	2	1
1641	46	0.02	1	5	1	2	1	1
1641.1	946	0.02	1	5	2	2	1	1
1641.2	215	0.02	1	5	2	2	2	1
1641.3	685	0.02	1	5	1	2	2	1
1641.4	76	0.02	1	5	2	2	2	1
1641.5	785	0.02	1	5	1	2	1	1
1641.6	765	0.02	1	5	2	2	1	1
1641.7	978	0.02	1	5	1	1	1	1
1641.8	1028	0.02	1	5	1	2	1	1
1641.9	327	0.02	1	5	1	2	1	1
1642	964	0.02	1	5	2	2	1	2
1642.1	608	0.02	1	5	2	1	1	1
1642.2	375	0.02	1	5	1	2	1	1
1642.3	1088	0.02	1	5	2	2	1	1
1642.4	539	0.02	1	5	3	2	2	1
1642.5	459	0.02	1	5	2	2	2	1
1642.6	398	0.02	1	5	2	2	2	1
1642.7	989	0.02	1	5	2	2	1	1
1642.8	1015	0.02	1	5	1	2	1	1
1642.9	599	0.02	1	5	1	2	1	2
1643	653	0.02	1	5	1	2	1	1
1643.1	65	0.02	1	5	3	2	1	1
1643.2	1080	0.02	1	5	2	2	1	1
1643.3	401	0.02	1	5	1	2	1	1
1643.4	769	0.02	1	5	2	2	1	2
1643.5	810	0.02	1	5	1	2	1	1
1643.6	521	0.02	1	5	2	2	1	1
1643.7	693	0.02	1	5	2	2	1	1
1643.8	302	0.02	1	5	2	2	2	1
1643.9	564	0.02	1	5	2	2	1	2
1644	1059	0.02	1	5	1	2	1	1
1644.1	544	0.02	1	5	2	2	1	1
1644.2	669	0.02	1	5	2	2	2	1
1644.3	658	0.02	1	5	2	2	1	1
1644.4	1070	0.02	1	5	2	2	1	2
1644.5	963	0.02	1	5	2	2	1	1
1644.6	333	0.02	1	5	1	2	1	1
1644.7	667	0.02	1	5	1	1	1	1
1644.8	724	0.02	1	5	2	2	1	1
1644.9	255	0.02	1	5	2	2	2	1
1645	314	0.02	1	5	2	2	2	1
1645.1	501	0.02	1	5	1	2	1	1
1645.2	892	0.02	1	5	1	2	1	1
1645.3	689	0.02	1	5	2	2	1	1
1645.4	870	0.02	1	5	2	2	1	1
1645.5	785	0.02	1	5	1	2	2	2
1645.6	732	0.02	1	5	2	2	1	2
1645.7	716	0.02	1	5	1	2	1	1
1645.8	752	0.02	1	5	1	2	1	1
1645.9	744	0.02	1	5	2	2	1	1
1646	894	0.02	1	5	2	2	1	1
1646.1	1016	0.02	1	5	2	2	1	1
1646.2	747	0.02	1	5	2	2	1	1
1646.3	852	0.02	1	5	2	2	2	1
1646.4	389	0.02	1	5	2	2	1	1
1646.5	744	0.02	1	5	2	2	1	1
1646.6	552	0.02	1	5	2	2	1	1
1646.7	306	0.02	1	5	2	2	2	1
1646.8	247	0.02	1	5	2	2	2	1
1646.9	223	0.02	1	5	2	2	2	1
1647	18	0.02	1	5	2	2	2	1
1647.1	859	0.02	1	5	1	1	1	1
1647.2	940	0.02	1	5	2	2	2	2
1647.3	116	0.02	1	5	2	2	2	1
1647.4	572	0.02	1	5	2	2	1	1
1647.5	124	0.02	1	5	2	2	2	2
1647.6	316	0.02	1	5	2	2	2	1
1647.7	103	0.02	1	5	1	1	1	1
1647.8	1000	0.02	1	5	2	2	1	2
1647.9	231	0.02	1	5	1	2	1	1
1648	423	0.02	1	5	2	2	2	1
1648.1	333	0.02	1	5	1	1	1	1
1648.2	625	0.02	1	5	1	2	2	1
1648.3	53	0.02	1	5	2	2	2	1
1648.4	436	0.02	1	5	2	2	1	1
1648.5	766	0.02	1	5	2	2	1	2
1648.6	496	0.02	1	5	2	2	2	1
1648.7	288	0.02	1	5	1	2	1	1
1648.8	867	0.02	1	5	1	2	1	1
1648.9	98	0.02	1	5	2	2	2	2
1649	1018	0.02	1	5	2	2	1	1
1649.1	178	0.02	1	5	1	2	1	1
1649.2	314	0.02	1	5	1	2	2	1
1649.3	563	0.02	1	5	2	2	2	2
1649.4	786	0.02	1	5	2	2	1	1
1649.5	655	0.02	1	5	1	2	1	1
1649.6	125	0.02	1	5	2	2	2	2
1649.7	700	0.02	1	5	1	2	1	1
1649.8	1077	0.02	1	5	2	2	1	1
1649.9	293	0.02	1	5	3	2	2	1
1650	1069	0.04	1	1	2	2	2	2
1650.1	753	0.04	1	1	2	2	2	2
1650.2	950	0.04	1	1	2	2	2	2
1650.3	851	0.04	1	1	3	2	2	2
1650.4	308	0.04	1	1	2	2	2	2
1650.5	268	0.04	1	1	2	2	2	2
1650.6	894	0.04	1	1	3	2	2	2
1650.7	704	0.04	1	1	2	2	2	2
1650.8	957	0.04	1	1	2	2	1	2
1650.9	923	0.04	1	1	3	2	1	2
1651	531	0.04	1	1	3	2	2	2
1651.1	741	0.04	1	1	2	2	2	2
1651.2	933	0.04	1	1	2	2	2	2
1651.3	590	0.04	1	1	2	2	2	2
1651.4	150	0.04	1	1	2	2	2	2
1651.5	937	0.04	1	1	2	2	2	2
1651.6	881	0.04	1	1	2	2	2	2
1651.7	662	0.04	1	1	2	2	2	2
1651.8	317	0.04	1	1	2	2	2	2
1651.9	872	0.04	1	1	2	2	2	2
1652	774	0.04	1	1	2	2	2	2
1652.1	793	0.04	1	1	2	2	2	2
1652.2	500	0.04	1	1	2	2	4	2
1652.3	266	0.04	1	1	2	2	2	2
1652.4	161	0.04	1	1	2	2	2	2
1652.5	698	0.04	1	1	2	2	2	2
1652.6	676	0.04	1	1	2	2	2	2
1652.7	37	0.04	1	1	2	2	2	2
1652.8	530	0.04	1	1	2	2	2	2
1652.9	24	0.04	1	1	2	2	2	2
1653	369	0.04	1	1	2	2	3	2
1653.1	722	0.04	1	1	3	2	2	2
1653.2	749	0.04	1	1	3	2	2	2
1653.3	625	0.04	1	1	2	2	2	2
1653.4	782	0.04	1	1	3	2	2	2
1653.5	197	0.04	1	1	2	2	2	2
1653.6	181	0.04	1	1	3	2	2	2
1653.7	527	0.04	1	1	2	2	2	2
1653.8	592	0.04	1	1	2	2	2	2
1653.9	663	0.04	1	1	2	2	2	2
1654	843	0.04	1	1	2	2	1	2
1654.1	929	0.04	1	1	2	2	1	2
1654.2	759	0.04	1	1	3	2	2	2
1654.3	745	0.04	1	1	3	2	2	2
1654.4	433	0.04	1	1	2	2	2	2
1654.5	1050	0.04	1	1	2	2	2	2
1654.6	57	0.04	1	1	2	2	2	2
1654.7	146	0.04	1	1	2	2	2	2
1654.8	654	0.04	1	1	2	2	2	2
1654.9	922	0.04	1	1	2	2	1	2
1655	587	0.04	1	1	2	2	2	2
1655.1	844	0.04	1	1	2	2	2	2
1655.2	735	0.04	1	1	2	2	2	2
1655.3	775	0.04	1	1	2	2	2	2
1655.4	325	0.04	1	1	2	2	2	2
1655.5	1041	0.04	1	1	2	2	2	2
1655.6	277	0.04	1	1	2	2	2	2
1655.7	751	0.04	1	1	2	2	2	2
1655.8	266	0.04	1	1	3	2	2	2
1655.9	24	0.04	1	1	2	2	2	2
1656	866	0.04	1	1	2	2	1	2
1656.1	429	0.04	1	1	2	2	2	2
1656.2	608	0.04	1	1	2	2	2	2
1656.3	909	0.04	1	1	2	2	2	2
1656.4	263	0.04	1	1	3	2	2	2
1656.5	705	0.04	1	1	3	2	2	2
1656.6	154	0.04	1	1	2	2	2	2
1656.7	984	0.04	1	1	2	2	2	2
1656.8	177	0.04	1	1	2	2	2	2
1656.9	84	0.04	1	1	2	2	2	2
1657	166	0.04	1	1	2	2	2	2
1657.1	1075	0.04	1	1	3	2	2	2
1657.2	974	0.04	1	1	2	2	1	2
1657.3	786	0.04	1	1	3	2	2	2
1657.4	227	0.04	1	1	2	2	2	2
1657.5	153	0.04	1	1	2	2	2	2
1657.6	505	0.04	1	1	2	2	2	2
1657.7	670	0.04	1	1	3	2	2	2
1657.8	775	0.04	1	1	2	2	2	2
1657.9	89	0.04	1	1	3	2	2	2
1658	80	0.04	1	1	3	2	2	2
1658.1	376	0.04	1	1	3	2	2	2
1658.2	197	0.04	1	1	2	2	2	2
1658.3	842	0.04	1	1	2	2	2	2
1658.4	801	0.04	1	1	2	2	2	2
1658.5	1043	0.04	1	1	2	2	2	2
1658.6	957	0.04	1	1	2	2	1	2
1658.7	34	0.04	1	1	2	2	3	2
1658.8	900	0.04	1	1	3	2	1	2
1658.9	446	0.04	1	1	2	2	2	2
1659	912	0.04	1	1	2	2	1	2
1659.1	781	0.04	1	1	2	2	2	2
1659.2	933	0.04	1	1	2	2	2	2
1659.3	725	0.04	1	1	2	2	2	2
1659.4	964	0.04	1	1	2	2	1	2
1659.5	373	0.04	1	1	2	2	2	2
1659.6	182	0.04	1	1	2	2	2	2
1659.7	214	0.04	1	1	2	2	2	2
1659.8	120	0.04	1	1	2	2	2	2
1659.9	604	0.04	1	1	2	2	2	2
1660	121	0.04	1	2	2	2	2	2
1660.1	938	0.04	1	2	3	2	2	2
1660.2	367	0.04	1	2	2	2	2	2
1660.3	904	0.04	1	2	2	2	1	2
1660.4	596	0.04	1	2	2	2	2	2
1660.5	990	0.04	1	2	2	2	2	2
1660.6	213	0.04	1	2	2	2	2	2
1660.7	576	0.04	1	2	2	2	2	2
1660.8	223	0.04	1	2	2	2	2	2
1660.9	626	0.04	1	2	2	2	2	2
1661	811	0.04	1	2	2	2	1	2
1661.1	519	0.04	1	2	2	2	2	2
1661.2	133	0.04	1	2	3	2	2	2
1661.3	126	0.04	1	2	2	2	2	2
1661.4	169	0.04	1	2	2	3	2	2
1661.5	529	0.04	1	2	2	3	2	2
1661.6	934	0.04	1	2	2	2	2	2
1661.7	528	0.04	1	2	2	2	2	2
1661.8	1053	0.04	1	2	2	2	1	2
1661.9	582	0.04	1	2	2	2	2	2
1662	42	0.04	1	2	2	2	2	2
1662.1	521	0.04	1	2	3	2	2	2
1662.2	283	0.04	1	2	2	2	2	2
1662.3	534	0.04	1	2	2	2	2	2
1662.4	276	0.04	1	2	2	2	2	2
1662.5	796	0.04	1	2	2	2	1	2
1662.6	301	0.04	1	2	2	2	2	2
1662.7	267	0.04	1	2	2	2	2	2
1662.8	274	0.04	1	2	2	2	2	2
1662.9	522	0.04	1	2	2	2	2	2
1663	611	0.04	1	2	2	2	2	2
1663.1	658	0.04	1	2	2	2	3	2
1663.2	242	0.04	1	2	3	2	2	2
1663.3	462	0.04	1	2	2	2	2	2
1663.4	624	0.04	1	2	2	2	2	2
1663.5	60	0.04	1	2	2	2	2	2
1663.6	1086	0.04	1	2	2	2	2	2
1663.7	393	0.04	1	2	2	2	2	2
1663.8	674	0.04	1	2	3	2	2	2
1663.9	99	0.04	1	2	2	3	2	2
1664	457	0.04	1	2	2	2	2	2
1664.1	822	0.04	1	2	2	2	2	2
1664.2	987	0.04	1	2	2	2	2	2
1664.3	492	0.04	1	2	3	2	2	2
1664.4	856	0.04	1	2	2	2	2	2
1664.5	164	0.04	1	2	3	2	2	2
1664.6	937	0.04	1	2	2	3	2	2
1664.7	713	0.04	1	2	3	2	1	2
1664.8	964	0.04	1	2	2	3	1	2
1664.9	801	0.04	1	2	3	2	2	2
1665	397	0.04	1	2	2	2	2	2
1665.1	637	0.04	1	2	2	2	2	2
1665.2	673	0.04	1	2	2	2	3	2
1665.3	954	0.04	1	2	2	2	1	2
1665.4	601	0.04	1	2	2	2	1	2
1665.5	910	0.04	1	2	2	2	1	2
1665.6	367	0.04	1	2	2	2	2	2
1665.7	232	0.04	1	2	2	2	2	2
1665.8	214	0.04	1	2	2	2	2	2
1665.9	835	0.04	1	2	2	2	2	2
1666	961	0.04	1	2	2	2	1	2
1666.1	602	0.04	1	2	2	3	1	2
1666.2	665	0.04	1	2	2	2	2	2
1666.3	40	0.04	1	2	2	2	2	2
1666.4	748	0.04	1	2	2	2	2	2
1666.5	645	0.04	1	2	2	2	2	2
1666.6	665	0.04	1	2	2	2	2	2
1666.7	865	0.04	1	2	2	2	1	2
1666.8	612	0.04	1	2	2	2	2	2
1666.9	825	0.04	1	2	2	2	2	2
1667	109	0.04	1	2	3	2	2	2
1667.1	372	0.04	1	2	2	2	2	2
1667.2	176	0.04	1	2	2	2	2	2
1667.3	757	0.04	1	2	2	2	1	2
1667.4	546	0.04	1	2	2	2	2	2
1667.5	946	0.04	1	2	2	2	2	2
1667.6	191	0.04	1	2	2	2	2	2
1667.7	353	0.04	1	2	2	2	2	2
1667.8	373	0.04	1	2	2	2	2	2
1667.9	708	0.04	1	2	2	2	2	2
1668	194	0.04	1	2	2	2	2	2
1668.1	692	0.04	1	2	2	3	2	2
1668.2	1041	0.04	1	2	2	2	2	2
1668.3	987	0.04	1	2	2	2	2	2
1668.4	639	0.04	1	2	2	2	2	2
1668.5	698	0.04	1	2	2	2	2	2
1668.6	1003	0.04	1	2	2	2	1	2
1668.7	189	0.04	1	2	2	2	2	2
1668.8	567	0.04	1	2	2	2	2	2
1668.9	317	0.04	1	2	2	3	2	2
1669	156	0.04	1	2	2	2	2	2
1669.1	292	0.04	1	2	2	2	2	2
1669.2	147	0.04	1	2	2	2	2	2
1669.3	901	0.04	1	2	3	2	2	2
1669.4	461	0.04	1	2	2	2	2	2
1669.5	670	0.04	1	2	2	2	2	2
1669.6	876	0.04	1	2	2	2	2	2
1669.7	53	0.04	1	2	2	2	2	2
1669.8	526	0.04	1	2	2	2	2	2
1669.9	80	0.04	1	2	2	2	2	2
1670	980	0.04	1	3	2	2	2	2
1670.1	1045	0.04	1	3	2	2	1	2
1670.2	668	0.04	1	3	2	2	2	2
1670.3	1050	0.04	1	3	2	2	1	2
1670.4	671	0.04	1	3	2	2	2	2
1670.5	621	0.04	1	3	2	2	2	2
1670.6	924	0.04	1	3	2	2	1	2
1670.7	737	0.04	1	3	2	2	2	2
1670.8	725	0.04	1	3	2	2	2	2
1670.9	685	0.04	1	3	2	2	1	2
1671	47	0.04	1	3	2	2	2	2
1671.1	1071	0.04	1	3	2	2	2	2
1671.2	32	0.04	1	3	2	2	3	2
1671.3	40	0.04	1	3	2	2	2	2
1671.4	643	0.04	1	3	2	2	2	2
1671.5	776	0.04	1	3	2	2	2	2
1671.6	878	0.04	1	3	2	2	2	2
1671.7	119	0.04	1	3	4	2	2	2
1671.8	121	0.04	1	3	2	2	2	2
1671.9	236	0.04	1	3	2	2	2	2
1672	471	0.04	1	3	2	2	2	2
1672.1	699	0.04	1	3	2	2	2	2
1672.2	977	0.04	1	3	2	2	2	2
1672.3	752	0.04	1	3	2	2	3	2
1672.4	486	0.04	1	3	2	2	2	2
1672.5	474	0.04	1	3	3	2	2	2
1672.6	1068	0.04	1	3	2	2	2	2
1672.7	499	0.04	1	3	2	2	2	2
1672.8	149	0.04	1	3	2	2	2	2
1672.9	118	0.04	1	3	2	2	3	2
1673	136	0.04	1	3	1	2	1	1
1673.1	276	0.04	1	3	3	2	2	2
1673.2	550	0.04	1	3	2	2	2	2
1673.3	777	0.04	1	3	2	2	2	2
1673.4	346	0.04	1	3	2	2	1	2
1673.5	499	0.04	1	3	2	2	2	2
1673.6	974	0.04	1	3	2	2	2	2
1673.7	585	0.04	1	3	2	2	2	2
1673.8	799	0.04	1	3	2	2	2	2
1673.9	261	0.04	1	3	2	2	2	2
1674	281	0.04	1	3	2	2	2	2
1674.1	716	0.04	1	3	2	2	1	2
1674.2	333	0.04	1	3	2	2	3	2
1674.3	961	0.04	1	3	2	2	1	2
1674.4	1098	0.04	1	3	2	2	1	2
1674.5	978	0.04	1	3	2	2	2	2
1674.6	376	0.04	1	3	2	2	2	2
1674.7	224	0.04	1	3	2	2	2	2
1674.8	297	0.04	1	3	2	2	3	2
1674.9	904	0.04	1	3	2	3	1	2
1675	562	0.04	1	3	2	3	2	2
1675.1	753	0.04	1	3	2	2	2	2
1675.2	565	0.04	1	3	2	2	2	2
1675.3	479	0.04	1	3	2	2	2	2
1675.4	68	0.04	1	3	2	2	2	2
1675.5	425	0.04	1	3	2	2	2	2
1675.6	257	0.04	1	3	2	2	2	2
1675.7	120	0.04	1	3	2	2	2	2
1675.8	662	0.04	1	3	2	2	2	2
1675.9	1078	0.04	1	3	2	2	1	2
1676	920	0.04	1	3	2	2	1	2
1676.1	208	0.04	1	3	2	2	2	2
1676.2	770	0.04	1	3	2	2	1	2
1676.3	68	0.04	1	3	2	2	2	2
1676.4	200	0.04	1	3	2	2	2	2
1676.5	193	0.04	1	3	2	2	2	2
1676.6	54	0.04	1	3	3	2	3	2
1676.7	282	0.04	1	3	2	2	2	2
1676.8	596	0.04	1	3	3	3	2	2
1676.9	628	0.04	1	3	2	2	1	2
1677	1096	0.04	1	3	2	2	1	2
1677.1	40	0.04	1	3	2	2	2	2
1677.2	884	0.04	1	3	2	2	1	2
1677.3	1027	0.04	1	3	2	2	1	2
1677.4	387	0.04	1	3	2	2	2	2
1677.5	400	0.04	1	3	3	2	2	2
1677.6	679	0.04	1	3	2	2	1	2
1677.7	293	0.04	1	3	2	2	2	2
1677.8	115	0.04	1	3	2	2	2	2
1677.9	972	0.04	1	3	2	2	2	2
1678	934	0.04	1	3	2	2	2	2
1678.1	103	0.04	1	3	3	2	2	2
1678.2	280	0.04	1	3	2	2	2	2
1678.3	566	0.04	1	3	2	2	2	2
1678.4	176	0.04	1	3	2	2	2	2
1678.5	493	0.04	1	3	2	2	2	2
1678.6	1047	0.04	1	3	2	2	1	2
1678.7	854	0.04	1	3	2	2	3	2
1678.8	955	0.04	1	3	2	2	1	2
1678.9	758	0.04	1	3	2	2	1	2
1679	538	0.04	1	3	2	2	2	2
1679.1	906	0.04	1	3	2	2	2	2
1679.2	812	0.04	1	3	2	2	1	2
1679.3	295	0.04	1	3	2	2	2	2
1679.4	833	0.04	1	3	2	2	1	1
1679.5	638	0.04	1	3	2	2	2	2
1679.6	616	0.04	1	3	2	2	2	2
1679.7	738	0.04	1	3	2	2	1	1
1679.8	81	0.04	1	3	2	2	2	2
1679.9	713	0.04	1	3	2	2	1	2
1680	407	0.04	1	4	1	2	1	2
1680.1	920	0.04	1	4	2	2	1	1
1680.2	272	0.04	1	4	2	2	2	2
1680.3	293	0.04	1	4	2	2	2	1
1680.4	106	0.04	1	4	2	2	2	2
1680.5	203	0.04	1	4	2	2	1	1
1680.6	879	0.04	1	4	2	2	1	1
1680.7	1005	0.04	1	4	2	2	1	2
1680.8	1092	0.04	1	4	3	3	1	2
1680.9	502	0.04	1	4	2	2	2	2
1681	831	0.04	1	4	2	2	2	2
1681.1	614	0.04	1	4	2	2	2	2
1681.2	481	0.04	1	4	2	2	2	1
1681.3	626	0.04	1	4	2	2	1	2
1681.4	283	0.04	1	4	2	2	3	2
1681.5	506	0.04	1	4	1	1	1	1
1681.6	1078	0.04	1	4	2	2	1	1
1681.7	956	0.04	1	4	2	2	1	2
1681.8	572	0.04	1	4	2	2	1	1
1681.9	247	0.04	1	4	2	2	3	1
1682	106	0.04	1	4	2	2	2	2
1682.1	406	0.04	1	4	2	2	2	2
1682.2	544	0.04	1	4	2	3	3	2
1682.3	1059	0.04	1	4	2	2	2	2
1682.4	607	0.04	1	4	2	2	2	2
1682.5	933	0.04	1	4	2	2	2	2
1682.6	818	0.04	1	4	2	2	1	1
1682.7	385	0.04	1	4	3	2	2	2
1682.8	1040	0.04	1	4	1	1	1	1
1682.9	157	0.04	1	4	2	2	2	1
1683	85	0.04	1	4	2	2	2	1
1683.1	186	0.04	1	4	2	2	3	1
1683.2	1025	0.04	1	4	2	3	1	1
1683.3	413	0.04	1	4	2	2	2	1
1683.4	502	0.04	1	4	2	2	2	2
1683.5	295	0.04	1	4	2	2	2	1
1683.6	403	0.04	1	4	2	2	2	2
1683.7	736	0.04	1	4	2	2	1	1
1683.8	1036	0.04	1	4	2	2	1	1
1683.9	520	0.04	1	4	2	2	2	2
1684	878	0.04	1	4	2	2	2	2
1684.1	341	0.04	1	4	2	2	2	1
1684.2	69	0.04	1	4	1	2	1	1
1684.3	369	0.04	1	4	2	2	2	1
1684.4	174	0.04	1	4	2	2	2	2
1684.5	956	0.04	1	4	2	2	2	1
1684.6	887	0.04	1	4	2	2	1	2
1684.7	36	0.04	1	4	2	2	2	2
1684.8	313	0.04	1	4	2	2	2	2
1684.9	285	0.04	1	4	2	2	2	2
1685	446	0.04	1	4	1	1	2	1
1685.1	124	0.04	1	4	2	2	2	2
1685.2	644	0.04	1	4	2	2	1	2
1685.3	437	0.04	1	4	2	2	2	2
1685.4	179	0.04	1	4	1	1	1	1
1685.5	865	0.04	1	4	2	2	1	1
1685.6	40	0.04	1	4	2	2	1	2
1685.7	472	0.04	1	4	2	2	2	1
1685.8	48	0.04	1	4	2	2	2	2
1685.9	681	0.04	1	4	2	2	1	1
1686	692	0.04	1	4	2	2	2	1
1686.1	793	0.04	1	4	2	2	1	2
1686.2	570	0.04	1	4	2	2	2	2
1686.3	496	0.04	1	4	2	2	2	2
1686.4	641	0.04	1	4	2	2	2	1
1686.5	1086	0.04	1	4	2	2	1	1
1686.6	1018	0.04	1	4	2	2	1	1
1686.7	233	0.04	1	4	1	2	1	1
1686.8	615	0.04	1	4	2	2	2	1
1686.9	767	0.04	1	4	2	2	2	1
1687	267	0.04	1	4	2	2	2	2
1687.1	1067	0.04	1	4	2	2	1	1
1687.2	615	0.04	1	4	2	2	2	1
1687.3	799	0.04	1	4	2	3	2	2
1687.4	1056	0.04	1	4	2	2	1	2
1687.5	65	0.04	1	4	2	3	2	2
1687.6	973	0.04	1	4	2	2	2	1
1687.7	1039	0.04	1	4	2	2	1	2
1687.8	546	0.04	1	4	2	2	1	1
1687.9	993	0.04	1	4	2	2	1	2
1688	852	0.04	1	4	2	2	2	1
1688.1	168	0.04	1	4	2	2	2	2
1688.2	100	0.04	1	4	3	2	2	1
1688.3	1039	0.04	1	4	2	2	1	2
1688.4	540	0.04	1	4	2	2	2	1
1688.5	165	0.04	1	4	2	3	3	1
1688.6	448	0.04	1	4	2	2	1	2
1688.7	490	0.04	1	4	2	2	3	2
1688.8	828	0.04	1	4	2	2	1	1
1688.9	1027	0.04	1	4	2	2	1	2
1689	402	0.04	1	4	2	2	2	1
1689.1	758	0.04	1	4	2	2	1	1
1689.2	758	0.04	1	4	2	2	1	2
1689.3	561	0.04	1	4	2	2	1	1
1689.4	294	0.04	1	4	2	2	2	1
1689.5	924	0.04	1	4	2	2	1	1
1689.6	1018	0.04	1	4	3	2	1	2
1689.7	260	0.04	1	4	2	2	2	1
1689.8	43	0.04	1	4	2	2	2	1
1689.9	985	0.04	1	4	2	2	3	2
1690	258	0.04	1	5	1	2	1	1
1690.1	152	0.04	1	5	2	3	2	2
1690.2	730	0.04	1	5	2	2	1	1
1690.3	305	0.04	1	5	2	2	1	1
1690.4	529	0.04	1	5	2	2	2	2
1690.5	293	0.04	1	5	2	1	2	1
1690.6	226	0.04	1	5	1	2	1	1
1690.7	445	0.04	1	5	1	1	1	1
1690.8	500	0.04	1	5	2	2	3	2
1690.9	827	0.04	1	5	1	1	1	1
1691	880	0.04	1	5	2	1	2	1
1691.1	964	0.04	1	5	2	2	1	1
1691.2	330	0.04	1	5	2	2	2	1
1691.3	805	0.04	1	5	1	1	1	1
1691.4	866	0.04	1	5	1	1	1	1
1691.5	503	0.04	1	5	1	1	2	1
1691.6	608	0.04	1	5	1	1	1	1
1691.7	1035	0.04	1	5	2	2	1	1
1691.8	526	0.04	1	5	2	2	2	1
1691.9	866	0.04	1	5	1	1	1	1
1692	924	0.04	1	5	1	2	2	1
1692.1	181	0.04	1	5	2	2	2	1
1692.2	1059	0.04	1	5	2	2	2	1
1692.3	692	0.04	1	5	2	2	2	1
1692.4	131	0.04	1	5	2	1	3	2
1692.5	1051	0.04	1	5	2	2	2	2
1692.6	635	0.04	1	5	1	1	1	1
1692.7	426	0.04	1	5	2	2	2	1
1692.8	536	0.04	1	5	2	2	2	1
1692.9	1059	0.04	1	5	2	2	2	1
1693	117	0.04	1	5	1	1	2	1
1693.1	1092	0.04	1	5	1	1	1	1
1693.2	455	0.04	1	5	2	2	1	1
1693.3	610	0.04	1	5	3	2	3	1
1693.4	1047	0.04	1	5	1	2	1	1
1693.5	894	0.04	1	5	1	1	1	1
1693.6	605	0.04	1	5	1	2	1	1
1693.7	986	0.04	1	5	2	2	2	2
1693.8	450	0.04	1	5	2	2	1	2
1693.9	848	0.04	1	5	2	1	1	1
1694	62	0.04	1	5	2	2	2	1
1694.1	457	0.04	1	5	1	1	2	1
1694.2	850	0.04	1	5	2	2	1	2
1694.3	433	0.04	1	5	2	1	2	1
1694.4	531	0.04	1	5	1	2	1	1
1694.5	799	0.04	1	5	1	2	2	1
1694.6	280	0.04	1	5	2	2	2	2
1694.7	1049	0.04	1	5	1	2	1	1
1694.8	277	0.04	1	5	2	2	2	1
1694.9	517	0.04	1	5	1	1	1	1
1695	368	0.04	1	5	2	1	2	1
1695.1	705	0.04	1	5	2	1	1	1
1695.2	1067	0.04	1	5	2	2	1	1
1695.3	595	0.04	1	5	2	2	1	1
1695.4	476	0.04	1	5	2	2	2	2
1695.5	671	0.04	1	5	1	2	1	1
1695.6	637	0.04	1	5	2	2	1	1
1695.7	839	0.04	1	5	1	1	2	2
1695.8	615	0.04	1	5	2	2	2	1
1695.9	88	0.04	1	5	2	2	2	2
1696	577	0.04	1	5	1	1	2	1
1696.1	654	0.04	1	5	1	1	1	1
1696.2	557	0.04	1	5	2	2	1	1
1696.3	296	0.04	1	5	2	2	1	1
1696.4	643	0.04	1	5	1	2	1	1
1696.5	908	0.04	1	5	3	1	1	2
1696.6	721	0.04	1	5	1	2	2	1
1696.7	457	0.04	1	5	2	1	2	1
1696.8	193	0.04	1	5	1	1	1	1
1696.9	128	0.04	1	5	2	2	2	2
1697	574	0.04	1	5	1	2	2	1
1697.1	730	0.04	1	5	2	2	1	1
1697.2	991	0.04	1	5	2	2	1	1
1697.3	972	0.04	1	5	1	1	2	1
1697.4	437	0.04	1	5	2	2	1	1
1697.5	1080	0.04	1	5	2	2	1	1
1697.6	796	0.04	1	5	2	2	2	2
1697.7	719	0.04	1	5	2	2	2	1
1697.8	450	0.04	1	5	2	2	2	1
1697.9	205	0.04	1	5	2	2	2	1
1698	852	0.04	1	5	1	1	1	1
1698.1	821	0.04	1	5	1	1	1	1
1698.2	482	0.04	1	5	2	2	1	1
1698.3	73	0.04	1	5	2	1	2	1
1698.4	1042	0.04	1	5	2	2	1	1
1698.5	815	0.04	1	5	2	1	1	1
1698.6	105	0.04	1	5	1	2	1	1
1698.7	65	0.04	1	5	2	1	2	1
1698.8	902	0.04	1	5	2	2	1	1
1698.9	682	0.04	1	5	2	1	1	1
1699	363	0.04	1	5	2	1	2	1
1699.1	1000	0.04	1	5	2	2	1	1
1699.2	325	0.04	1	5	2	2	2	2
1699.3	333	0.04	1	5	2	2	2	1
1699.4	153	0.04	1	5	3	2	2	1
1699.5	178	0.04	1	5	2	2	1	1
1699.6	459	0.04	1	5	2	2	2	1
1699.7	460	0.04	1	5	2	2	1	1
1699.8	427	0.04	1	5	2	2	2	1
1699.9	602	0.04	1	5	1	1	1	1
1700	652	0.06	1	1	3	2	2	2
1700.1	724	0.06	1	1	2	2	2	2
1700.2	965	0.06	1	1	2	2	1	2
1700.3	503	0.06	1	1	2	2	2	2
1700.4	11	0.06	1	1	2	2	0	2
1700.5	320	0.06	1	1	3	2	2	2
1700.6	447	0.06	1	1	2	2	2	2
1700.7	389	0.06	1	1	2	2	2	2
1700.8	609	0.06	1	1	2	2	2	2
1700.9	704	0.06	1	1	2	2	2	2
1701	981	0.06	1	1	2	2	2	2
1701.1	822	0.06	1	1	2	2	1	2
1701.2	294	0.06	1	1	2	2	3	2
1701.3	1098	0.06	1	1	3	2	2	2
1701.4	842	0.06	1	1	2	2	2	2
1701.5	940	0.06	1	1	2	2	2	2
1701.6	877	0.06	1	1	2	2	2	2
1701.7	1084	0.06	1	1	2	2	2	2
1701.8	15	0.06	1	1	2	2	2	2
1701.9	185	0.06	1	1	3	2	3	2
1702	46	0.06	1	1	2	2	2	2
1702.1	361	0.06	1	1	2	2	2	2
1702.2	523	0.06	1	1	2	2	2	2
1702.3	397	0.06	1	1	3	2	2	2
1702.4	508	0.06	1	1	2	2	2	2
1702.5	506	0.06	1	1	2	2	2	2
1702.6	515	0.06	1	1	2	2	2	2
1702.7	1038	0.06	1	1	2	2	1	2
1702.8	1034	0.06	1	1	2	2	1	2
1702.9	611	0.06	1	1	2	2	2	2
1703	932	0.06	1	1	3	2	2	2
1703.1	442	0.06	1	1	2	2	2	2
1703.2	861	0.06	1	1	2	2	2	2
1703.3	1089	0.06	1	1	2	2	2	2
1703.4	242	0.06	1	1	2	2	3	2
1703.5	376	0.06	1	1	2	2	2	2
1703.6	466	0.06	1	1	3	2	2	2
1703.7	340	0.06	1	1	2	2	2	2
1703.8	788	0.06	1	1	2	2	2	2
1703.9	1049	0.06	1	1	2	2	2	2
1704	492	0.06	1	1	3	2	2	2
1704.1	555	0.06	1	1	2	2	2	2
1704.2	455	0.06	1	1	2	2	2	2
1704.3	989	0.06	1	1	2	2	2	2
1704.4	679	0.06	1	1	3	2	2	2
1704.5	856	0.06	1	1	2	2	2	2
1704.6	330	0.06	1	1	2	2	2	2
1704.7	919	0.06	1	1	4	2	1	2
1704.8	532	0.06	1	1	2	2	2	2
1704.9	175	0.06	1	1	2	2	2	2
1705	275	0.06	1	1	2	2	3	2
1705.1	1058	0.06	1	1	3	2	2	2
1705.2	332	0.06	1	1	2	2	3	2
1705.3	55	0.06	1	1	2	2	3	2
1705.4	460	0.06	1	1	2	2	2	2
1705.5	398	0.06	1	1	2	2	2	2
1705.6	837	0.06	1	1	2	2	2	2
1705.7	998	0.06	1	1	3	2	1	2
1705.8	18	0.06	1	1	2	2	2	2
1705.9	685	0.06	1	1	2	2	2	2
1706	665	0.06	1	1	3	2	2	2
1706.1	123	0.06	1	1	2	2	2	2
1706.2	155	0.06	1	1	2	2	2	2
1706.3	1054	0.06	1	1	2	2	3	2
1706.4	745	0.06	1	1	2	2	2	2
1706.5	368	0.06	1	1	2	2	2	2
1706.6	629	0.06	1	1	2	2	2	2
1706.7	360	0.06	1	1	2	2	3	2
1706.8	280	0.06	1	1	2	2	2	2
1706.9	734	0.06	1	1	2	2	3	2
1707	122	0.06	1	1	2	2	2	2
1707.1	251	0.06	1	1	2	2	2	2
1707.2	181	0.06	1	1	2	2	2	2
1707.3	418	0.06	1	1	2	2	2	2
1707.4	966	0.06	1	1	2	2	2	2
1707.5	65	0.06	1	1	2	2	2	2
1707.6	73	0.06	1	1	2	2	2	2
1707.7	93	0.06	1	1	3	2	2	2
1707.8	121	0.06	1	1	2	2	2	2
1707.9	465	0.06	1	1	2	2	2	2
1708	376	0.06	1	1	2	2	3	2
1708.1	102	0.06	1	1	3	2	2	2
1708.2	440	0.06	1	1	2	2	2	2
1708.3	522	0.06	1	1	2	2	2	2
1708.4	623	0.06	1	1	2	2	2	2
1708.5	303	0.06	1	1	2	2	2	2
1708.6	1038	0.06	1	1	3	2	2	2
1708.7	1086	0.06	1	1	2	2	3	2
1708.8	553	0.06	1	1	2	2	3	2
1708.9	648	0.06	1	1	2	2	2	2
1709	754	0.06	1	1	3	2	2	2
1709.1	236	0.06	1	1	2	2	2	2
1709.2	449	0.06	1	1	2	2	2	2
1709.3	555	0.06	1	1	2	2	2	2
1709.4	707	0.06	1	1	3	2	2	2
1709.5	459	0.06	1	1	2	2	2	2
1709.6	394	0.06	1	1	2	2	2	2
1709.7	847	0.06	1	1	2	2	2	2
1709.8	570	0.06	1	1	2	2	2	2
1709.9	92	0.06	1	1	2	2	2	2
1710	394	0.06	1	2	2	2	2	2
1710.1	367	0.06	1	2	2	2	2	2
1710.2	145	0.06	1	2	4	2	4	2
1710.3	520	0.06	1	2	2	2	2	2
1710.4	62	0.06	1	2	2	2	2	2
1710.5	673	0.06	1	2	2	2	2	2
1710.6	503	0.06	1	2	2	2	2	2
1710.7	153	0.06	1	2	2	2	2	2
1710.8	679	0.06	1	2	2	2	1	2
1710.9	500	0.06	1	2	2	2	2	2
1711	218	0.06	1	2	2	2	2	2
1711.1	816	0.06	1	2	2	2	1	2
1711.2	813	0.06	1	2	2	2	1	2
1711.3	153	0.06	1	2	2	2	2	2
1711.4	77	0.06	1	2	2	2	3	2
1711.5	465	0.06	1	2	2	2	2	2
1711.6	1008	0.06	1	2	2	2	1	2
1711.7	332	0.06	1	2	2	2	2	2
1711.8	777	0.06	1	2	2	2	2	2
1711.9	137	0.06	1	2	2	2	3	2
1712	226	0.06	1	2	2	2	2	2
1712.1	686	0.06	1	2	2	2	2	2
1712.2	263	0.06	1	2	2	2	2	2
1712.3	365	0.06	1	2	2	2	2	2
1712.4	445	0.06	1	2	2	2	2	2
1712.5	238	0.06	1	2	2	2	3	2
1712.6	813	0.06	1	2	2	2	1	2
1712.7	572	0.06	1	2	2	2	2	2
1712.8	1033	0.06	1	2	2	2	1	2
1712.9	69	0.06	1	2	2	2	2	2
1713	567	0.06	1	2	2	2	2	2
1713.1	989	0.06	1	2	2	2	2	2
1713.2	426	0.06	1	2	2	2	2	2
1713.3	313	0.06	1	2	2	2	2	2
1713.4	369	0.06	1	2	2	2	2	2
1713.5	1092	0.06	1	2	2	2	1	2
1713.6	869	0.06	1	2	2	2	2	2
1713.7	695	0.06	1	2	2	2	2	2
1713.8	123	0.06	1	2	2	2	2	2
1713.9	843	0.06	1	2	2	2	1	2
1714	747	0.06	1	2	2	2	2	2
1714.1	714	0.06	1	2	3	2	2	2
1714.2	65	0.06	1	2	3	2	3	2
1714.3	985	0.06	1	2	2	2	2	2
1714.4	548	0.06	1	2	2	2	2	2
1714.5	764	0.06	1	2	2	2	2	2
1714.6	595	0.06	1	2	2	2	2	2
1714.7	125	0.06	1	2	2	2	2	2
1714.8	253	0.06	1	2	2	2	2	2
1714.9	269	0.06	1	2	3	2	2	2
1715	773	0.06	1	2	3	2	2	2
1715.1	232	0.06	1	2	2	2	2	2
1715.2	417	0.06	1	2	2	2	2	2
1715.3	916	0.06	1	2	2	3	1	2
1715.4	464	0.06	1	2	2	2	2	2
1715.5	993	0.06	1	2	2	2	1	2
1715.6	946	0.06	1	2	2	2	2	2
1715.7	894	0.06	1	2	2	2	2	2
1715.8	317	0.06	1	2	2	2	3	2
1715.9	267	0.06	1	2	2	2	2	2
1716	907	0.06	1	2	3	2	1	2
1716.1	1018	0.06	1	2	2	2	1	2
1716.2	902	0.06	1	2	2	2	2	2
1716.3	48	0.06	1	2	2	2	2	2
1716.4	251	0.06	1	2	3	3	2	2
1716.5	232	0.06	1	2	2	2	2	2
1716.6	149	0.06	1	2	2	2	2	2
1716.7	452	0.06	1	2	3	2	2	2
1716.8	748	0.06	1	2	2	2	3	2
1716.9	806	0.06	1	2	3	2	1	2
1717	283	0.06	1	2	2	2	2	2
1717.1	78	0.06	1	2	2	2	2	2
1717.2	130	0.06	1	2	2	2	3	2
1717.3	540	0.06	1	2	2	2	2	2
1717.4	129	0.06	1	2	2	2	2	2
1717.5	682	0.06	1	2	2	2	2	2
1717.6	876	0.06	1	2	2	2	2	2
1717.7	1070	0.06	1	2	2	3	2	2
1717.8	885	0.06	1	2	2	2	2	2
1717.9	396	0.06	1	2	2	2	2	2
1718	759	0.06	1	2	3	2	2	2
1718.1	308	0.06	1	2	2	2	2	2
1718.2	944	0.06	1	2	2	2	2	2
1718.3	1072	0.06	1	2	2	2	2	2
1718.4	1016	0.06	1	2	2	2	2	2
1718.5	80	0.06	1	2	3	2	3	2
1718.6	62	0.06	1	2	2	2	2	2
1718.7	599	0.06	1	2	2	2	1	2
1718.8	135	0.06	1	2	2	2	2	2
1718.9	377	0.06	1	2	2	2	2	2
1719	800	0.06	1	2	2	2	2	2
1719.1	605	0.06	1	2	2	2	2	2
1719.2	175	0.06	1	2	2	3	3	2
1719.3	490	0.06	1	2	2	2	2	2
1719.4	373	0.06	1	2	2	2	2	2
1719.5	136	0.06	1	2	2	2	3	2
1719.6	909	0.06	1	2	2	2	2	2
1719.7	432	0.06	1	2	2	2	2	2
1719.8	962	0.06	1	2	2	2	1	2
1719.9	707	0.06	1	2	2	2	2	2
1720	454	0.06	1	3	2	2	2	2
1720.1	200	0.06	1	3	2	2	2	2
1720.2	624	0.06	1	3	2	2	2	2
1720.3	371	0.06	1	3	2	2	1	1
1720.4	629	0.06	1	3	3	2	1	2
1720.5	941	0.06	1	3	2	2	2	2
1720.6	140	0.06	1	3	2	2	2	2
1720.7	173	0.06	1	3	2	2	2	2
1720.8	574	0.06	1	3	2	2	2	2
1720.9	641	0.06	1	3	2	2	2	2
1721	986	0.06	1	3	3	2	2	2
1721.1	990	0.06	1	3	2	2	2	2
1721.2	530	0.06	1	3	2	2	1	2
1721.3	998	0.06	1	3	2	2	1	2
1721.4	43	0.06	1	3	2	2	2	2
1721.5	668	0.06	1	3	2	2	2	2
1721.6	924	0.06	1	3	2	2	2	2
1721.7	187	0.06	1	3	2	2	2	2
1721.8	1008	0.06	1	3	2	2	1	2
1721.9	128	0.06	1	3	2	2	3	2
1722	523	0.06	1	3	2	2	3	2
1722.1	65	0.06	1	3	2	2	2	2
1722.2	158	0.06	1	3	2	2	2	2
1722.3	905	0.06	1	3	2	2	1	2
1722.4	301	0.06	1	3	2	2	2	2
1722.5	1001	0.06	1	3	2	3	1	2
1722.6	721	0.06	1	3	2	2	2	2
1722.7	306	0.06	1	3	2	2	2	1
1722.8	880	0.06	1	3	2	2	2	2
1722.9	836	0.06	1	3	3	2	2	2
1723	509	0.06	1	3	2	2	1	2
1723.1	182	0.06	1	3	2	2	2	2
1723.2	1071	0.06	1	3	2	2	2	2
1723.3	448	0.06	1	3	2	2	1	2
1723.4	86	0.06	1	3	2	2	2	2
1723.5	824	0.06	1	3	2	2	1	1
1723.6	879	0.06	1	3	2	2	2	2
1723.7	209	0.06	1	3	3	2	2	2
1723.8	203	0.06	1	3	1	2	1	1
1723.9	787	0.06	1	3	2	2	2	2
1724	172	0.06	1	3	2	2	2	2
1724.1	554	0.06	1	3	2	2	2	2
1724.2	667	0.06	1	3	2	2	2	2
1724.3	411	0.06	1	3	2	2	2	2
1724.4	718	0.06	1	3	2	2	1	1
1724.5	941	0.06	1	3	2	2	2	2
1724.6	517	0.06	1	3	2	2	2	2
1724.7	194	0.06	1	3	2	2	2	1
1724.8	1057	0.06	1	3	2	2	1	2
1724.9	190	0.06	1	3	2	2	2	2
1725	922	0.06	1	3	2	2	1	2
1725.1	264	0.06	1	3	2	2	2	2
1725.2	315	0.06	1	3	2	2	2	2
1725.3	505	0.06	1	3	2	2	3	1
1725.4	715	0.06	1	3	2	2	2	2
1725.5	394	0.06	1	3	2	2	2	2
1725.6	530	0.06	1	3	2	2	2	2
1725.7	23	0.06	1	3	2	2	2	2
1725.8	1017	0.06	1	3	2	2	1	2
1725.9	370	0.06	1	3	2	2	2	1
1726	50	0.06	1	3	2	2	1	2
1726.1	523	0.06	1	3	2	2	2	1
1726.2	746	0.06	1	3	2	2	2	2
1726.3	269	0.06	1	3	2	2	3	2
1726.4	562	0.06	1	3	2	2	1	2
1726.5	895	0.06	1	3	2	2	1	2
1726.6	366	0.06	1	3	2	2	2	2
1726.7	900	0.06	1	3	2	2	2	2
1726.8	555	0.06	1	3	2	2	2	2
1726.9	905	0.06	1	3	2	2	2	1
1727	286	0.06	1	3	2	2	2	2
1727.1	789	0.06	1	3	2	2	2	1
1727.2	182	0.06	1	3	2	2	2	2
1727.3	117	0.06	1	3	2	2	2	2
1727.4	584	0.06	1	3	2	2	2	2
1727.5	365	0.06	1	3	2	2	2	2
1727.6	1046	0.06	1	3	2	2	1	2
1727.7	972	0.06	1	3	2	2	1	2
1727.8	580	0.06	1	3	2	2	2	2
1727.9	595	0.06	1	3	2	3	1	2
1728	309	0.06	1	3	2	2	2	2
1728.1	723	0.06	1	3	2	2	1	1
1728.2	581	0.06	1	3	2	2	2	2
1728.3	965	0.06	1	3	2	3	1	2
1728.4	963	0.06	1	3	2	2	2	2
1728.5	74	0.06	1	3	2	2	3	2
1728.6	610	0.06	1	3	2	2	2	2
1728.7	526	0.06	1	3	2	2	3	1
1728.8	288	0.06	1	3	2	2	2	2
1728.9	1083	0.06	1	3	2	2	1	2
1729	940	0.06	1	3	2	2	2	2
1729.1	599	0.06	1	3	2	2	1	2
1729.2	1097	0.06	1	3	2	2	1	2
1729.3	951	0.06	1	3	2	2	1	2
1729.4	1070	0.06	1	3	2	2	2	2
1729.5	1076	0.06	1	3	2	2	1	2
1729.6	69	0.06	1	3	3	2	2	2
1729.7	21	0.06	1	3	2	2	2	1
1729.8	802	0.06	1	3	2	2	1	1
1729.9	464	0.06	1	3	2	2	2	2
1730	17	0.06	1	4	2	2	2	2
1730.1	313	0.06	1	4	2	2	2	2
1730.2	657	0.06	1	4	1	1	1	1
1730.3	1097	0.06	1	4	2	2	1	1
1730.4	444	0.06	1	4	2	1	1	1
1730.5	687	0.06	1	4	1	2	1	1
1730.6	174	0.06	1	4	2	2	2	2
1730.7	16	0.06	1	4	3	2	2	2
1730.8	692	0.06	1	4	2	2	2	2
1730.9	787	0.06	1	4	2	2	2	2
1731	14	0.06	1	4	2	2	1	2
1731.1	997	0.06	1	4	2	2	1	2
1731.2	494	0.06	1	4	2	2	2	1
1731.3	710	0.06	1	4	1	1	1	1
1731.4	404	0.06	1	4	1	2	1	1
1731.5	603	0.06	1	4	2	1	2	2
1731.6	588	0.06	1	4	1	2	2	2
1731.7	637	0.06	1	4	1	2	1	1
1731.8	954	0.06	1	4	2	2	2	2
1731.9	409	0.06	1	4	2	2	2	2
1732	974	0.06	1	4	2	2	1	2
1732.1	1079	0.06	1	4	2	2	1	1
1732.2	894	0.06	1	4	1	2	1	1
1732.3	134	0.06	1	4	2	1	3	2
1732.4	1021	0.06	1	4	1	2	1	1
1732.5	810	0.06	1	4	2	2	1	1
1732.6	623	0.06	1	4	1	1	1	1
1732.7	1006	0.06	1	4	1	2	2	1
1732.8	840	0.06	1	4	1	2	1	1
1732.9	107	0.06	1	4	2	2	2	2
1733	924	0.06	1	4	1	2	1	1
1733.1	662	0.06	1	4	2	2	2	2
1733.2	282	0.06	1	4	2	2	2	2
1733.3	645	0.06	1	4	1	1	2	1
1733.4	573	0.06	1	4	2	2	2	1
1733.5	526	0.06	1	4	2	2	2	2
1733.6	977	0.06	1	4	1	2	1	1
1733.7	755	0.06	1	4	2	2	1	2
1733.8	1063	0.06	1	4	2	2	1	2
1733.9	1023	0.06	1	4	2	1	1	1
1734	700	0.06	1	4	1	2	2	1
1734.1	1079	0.06	1	4	2	2	2	2
1734.2	624	0.06	1	4	1	2	2	1
1734.3	406	0.06	1	4	2	2	2	2
1734.4	277	0.06	1	4	2	2	2	1
1734.5	818	0.06	1	4	1	1	1	1
1734.6	803	0.06	1	4	2	2	1	1
1734.7	160	0.06	1	4	1	1	2	1
1734.8	893	0.06	1	4	2	2	1	1
1734.9	887	0.06	1	4	1	1	2	2
1735	937	0.06	1	4	2	2	3	1
1735.1	775	0.06	1	4	2	2	1	1
1735.2	754	0.06	1	4	2	2	1	2
1735.3	649	0.06	1	4	2	2	2	2
1735.4	407	0.06	1	4	1	1	2	1
1735.5	866	0.06	1	4	2	2	1	2
1735.6	616	0.06	1	4	1	2	2	1
1735.7	287	0.06	1	4	2	2	2	2
1735.8	786	0.06	1	4	2	2	1	2
1735.9	867	0.06	1	4	2	2	1	2
1736	93	0.06	1	4	1	1	1	1
1736.1	1031	0.06	1	4	2	2	1	1
1736.2	1023	0.06	1	4	2	2	1	2
1736.3	720	0.06	1	4	2	2	2	2
1736.4	749	0.06	1	4	2	2	1	1
1736.5	552	0.06	1	4	2	2	2	2
1736.6	754	0.06	1	4	3	2	2	2
1736.7	540	0.06	1	4	2	2	2	2
1736.8	999	0.06	1	4	2	2	1	2
1736.9	547	0.06	1	4	2	1	2	2
1737	1062	0.06	1	4	2	3	2	1
1737.1	965	0.06	1	4	2	2	1	1
1737.2	1052	0.06	1	4	2	2	1	1
1737.3	553	0.06	1	4	2	2	2	2
1737.4	944	0.06	1	4	1	1	2	1
1737.5	358	0.06	1	4	2	2	2	1
1737.6	1093	0.06	1	4	1	1	1	1
1737.7	357	0.06	1	4	2	1	2	1
1737.8	111	0.06	1	4	2	2	2	1
1737.9	648	0.06	1	4	2	2	2	2
1738	906	0.06	1	4	2	2	2	1
1738.1	277	0.06	1	4	2	1	2	1
1738.2	952	0.06	1	4	2	2	3	2
1738.3	965	0.06	1	4	3	2	1	1
1738.4	26	0.06	1	4	1	2	2	1
1738.5	994	0.06	1	4	2	2	1	2
1738.6	83	0.06	1	4	1	1	2	1
1738.7	702	0.06	1	4	1	1	2	1
1738.8	734	0.06	1	4	2	2	2	2
1738.9	820	0.06	1	4	2	2	1	2
1739	848	0.06	1	4	1	2	1	1
1739.1	230	0.06	1	4	2	2	2	1
1739.2	654	0.06	1	4	2	2	1	2
1739.3	477	0.06	1	4	2	2	3	2
1739.4	350	0.06	1	4	2	1	2	2
1739.5	51	0.06	1	4	2	1	2	2
1739.6	784	0.06	1	4	2	2	2	2
1739.7	876	0.06	1	4	2	2	2	2
1739.8	161	0.06	1	4	1	1	1	1
1739.9	353	0.06	1	4	2	2	2	2
1740	261	0.06	1	5	1	1	2	1
1740.1	221	0.06	1	5	1	1	2	1
1740.2	1072	0.06	1	5	2	1	2	2
1740.3	626	0.06	1	5	1	1	1	1
1740.4	385	0.06	1	5	2	1	2	1
1740.5	664	0.06	1	5	1	1	1	1
1740.6	369	0.06	1	5	1	1	2	1
1740.7	567	0.06	1	5	1	2	1	1
1740.8	11	0.06	1	5	1	1	0	1
1740.9	563	0.06	1	5	1	1	1	1
1741	255	0.06	1	5	2	2	2	2
1741.1	768	0.06	1	5	1	2	1	1
1741.2	718	0.06	1	5	1	1	1	1
1741.3	601	0.06	1	5	2	2	2	1
1741.4	58	0.06	1	5	1	1	2	1
1741.5	84	0.06	1	5	1	2	2	1
1741.6	586	0.06	1	5	2	2	1	1
1741.7	1087	0.06	1	5	1	1	2	1
1741.8	513	0.06	1	5	1	1	1	1
1741.9	837	0.06	1	5	1	2	1	1
1742	886	0.06	1	5	2	2	1	2
1742.1	148	0.06	1	5	1	1	2	1
1742.2	535	0.06	1	5	1	1	2	1
1742.3	936	0.06	1	5	2	2	2	2
1742.4	506	0.06	1	5	3	3	2	2
1742.5	229	0.06	1	5	2	2	2	2
1742.6	432	0.06	1	5	2	1	2	2
1742.7	628	0.06	1	5	1	1	1	1
1742.8	43	0.06	1	5	1	2	1	1
1742.9	523	0.06	1	5	1	1	2	2
1743	756	0.06	1	5	2	2	3	2
1743.1	263	0.06	1	5	2	1	2	2
1743.2	833	0.06	1	5	1	2	1	1
1743.3	685	0.06	1	5	1	2	1	1
1743.4	846	0.06	1	5	3	2	2	2
1743.5	735	0.06	1	5	1	1	1	1
1743.6	247	0.06	1	5	2	2	2	1
1743.7	922	0.06	1	5	2	1	1	1
1743.8	454	0.06	1	5	2	1	2	1
1743.9	722	0.06	1	5	2	2	2	1
1744	634	0.06	1	5	1	1	1	1
1744.1	13	0.06	1	5	2	1	0	2
1744.2	634	0.06	1	5	3	1	1	1
1744.3	786	0.06	1	5	1	1	1	1
1744.4	610	0.06	1	5	2	1	2	2
1744.5	14	0.06	1	5	2	2	2	2
1744.6	423	0.06	1	5	1	2	1	1
1744.7	79	0.06	1	5	1	1	2	1
1744.8	411	0.06	1	5	2	1	2	1
1744.9	97	0.06	1	5	2	2	2	1
1745	760	0.06	1	5	1	1	1	1
1745.1	983	0.06	1	5	2	2	2	1
1745.2	265	0.06	1	5	1	1	2	2
1745.3	10	0.06	1	5	2	2	0	1
1745.4	866	0.06	1	5	1	1	1	1
1745.5	1052	0.06	1	5	2	2	2	1
1745.6	287	0.06	1	5	1	1	2	1
1745.7	584	0.06	1	5	3	1	2	1
1745.8	756	0.06	1	5	2	1	1	1
1745.9	239	0.06	1	5	1	1	1	1
1746	188	0.06	1	5	1	1	1	1
1746.1	740	0.06	1	5	2	2	2	2
1746.2	791	0.06	1	5	2	2	2	1
1746.3	91	0.06	1	5	3	2	2	2
1746.4	358	0.06	1	5	1	1	2	1
1746.5	1031	0.06	1	5	1	1	1	1
1746.6	1006	0.06	1	5	2	1	2	1
1746.7	459	0.06	1	5	2	2	1	1
1746.8	729	0.06	1	5	2	1	1	1
1746.9	736	0.06	1	5	1	1	1	1
1747	305	0.06	1	5	2	1	2	2
1747.1	777	0.06	1	5	2	2	1	2
1747.2	820	0.06	1	5	1	1	1	1
1747.3	803	0.06	1	5	2	1	2	1
1747.4	266	0.06	1	5	1	1	2	1
1747.5	900	0.06	1	5	1	1	1	1
1747.6	1072	0.06	1	5	1	2	2	1
1747.7	980	0.06	1	5	1	1	1	1
1747.8	481	0.06	1	5	1	1	2	1
1747.9	272	0.06	1	5	2	1	3	1
1748	250	0.06	1	5	1	1	2	1
1748.1	941	0.06	1	5	2	2	2	1
1748.2	1010	0.06	1	5	2	2	2	2
1748.3	274	0.06	1	5	1	2	1	1
1748.4	989	0.06	1	5	2	1	2	2
1748.5	79	0.06	1	5	1	1	1	1
1748.6	855	0.06	1	5	2	2	2	1
1748.7	338	0.06	1	5	2	2	2	1
1748.8	361	0.06	1	5	1	1	1	1
1748.9	555	0.06	1	5	2	2	2	2
1749	140	0.06	1	5	2	1	2	1
1749.1	997	0.06	1	5	2	2	1	2
1749.2	407	0.06	1	5	1	1	1	1
1749.3	642	0.06	1	5	1	1	1	1
1749.4	264	0.06	1	5	2	1	2	1
1749.5	498	0.06	1	5	1	2	2	1
1749.6	707	0.06	1	5	2	2	2	1
1749.7	994	0.06	1	5	2	1	2	1
1749.8	1020	0.06	1	5	2	2	1	2
[truncated: 11,501 more rows]
