# Supplementary material for: MassCube improves accuracy for metabolomics data processing from raw files to phenotype classifiers
Source: Nat Commun. 2025 Jul 1;16:5487. doi: 10.1038/s41467-025-60640-5 (PMC12216001; doi:10.1038/s41467-025-60640-5)
Supplement: Supplementary file 4 — Source Data [file 41467_2025_60640_MOESM4_ESM.zip › Source Data/Fig2_data_simulation_raw_results/Suppplementary_table_6_simulated_data_xcms_features.csv]

	mz	mzmin	mzmax	rt	rtmin	rtmax	into	intb	maxo	sn	sample
CP00001	2601.09999999904	2601.09999999904	2601.09999999904	25.788	17.522	34.943	705714.994556808	675604.197211859	110133.305846664	21	1
CP00002	2750.69999999891	2750.69999999891	2750.69999999891	24.255	17.522	31.772	679926.511735299	657294.340984561	103933.702137088	22	1
CP00003	2756.1999999989	2756.1999999989	2756.1999999989	24.648	17.522	32.912	714256.140781057	691181.545768967	103874.213599795	25	1
CP00004	2849.29999999882	2849.29999999882	2849.29999999882	25.788	17.913	32.912	732397.474410208	699502.748593036	112071.652084948	19	1
CP00005	2268.39999999935	2268.39999999935	2268.39999999935	26.179	19.803	34.943	678024.964979049	634270.732700618	110960.180388021	14	1
CP00006	2306.69999999931	2306.69999999931	2306.69999999931	27.32	17.913	36.615	785304.810661615	742663.388428421	120448.895120058	18	1
CP00007	2647.099999999	2647.099999999	2647.099999999	24.648	17.522	32.912	694999.47455601	679992.690428374	1e+05	31	1
CP00008	2678.89999999897	2678.89999999897	2678.89999999897	24.648	17.522	32.912	694999.415037895	679639.293154477	1e+05	34	1
CP00009	2686.79999999897	2686.79999999897	2686.79999999897	25.788	17.913	34.943	729906.026609794	705468.611262179	99118.4413747454	21	1
CP00010	2873.6999999988	2873.6999999988	2873.6999999988	26.179	19.803	36.224	755014.299274393	718742.395658955	110475.553927444	16	1
CP00011	2383.69999999924	2383.69999999924	2383.69999999924	25.788	17.522	33.303	673481.433585656	660349.763376829	1e+05	37	1
CP00012	2155.89999999945	2155.89999999945	2155.89999999945	27.32	20.194	35.334	684498.975880158	665560.172344639	98692.0619088133	26	1
CP00013	2158.49999999945	2158.49999999945	2158.49999999945	26.179	19.803	34.943	671537.12482342	656989.624044096	98348.8954964697	32	1
CP00014	2164.19999999944	2164.19999999944	2164.19999999944	27.32	20.194	35.334	687279.658799447	667498.915342727	102187.764673052	25	1
CP00015	2607.29999999904	2607.29999999904	2607.29999999904	28.71	20.194	37.755	740339.215120476	716033.711122923	105232.710475917	20	1
CP00016	2733.79999999892	2733.79999999892	2733.79999999892	26.179	19.803	35.334	687359.527869725	663828.310617031	106115.224966356	18	1
CP00017	2227.39999999938	2227.39999999938	2227.39999999938	28.71	17.913	37.755	724054.01729584	695847.388791731	104100.076459974	24	1
CP00018	2264.49999999935	2264.49999999935	2264.49999999935	29.101	22.224	36.615	641544.223862616	620786.519451008	105553.477874322	25	1
CP00019	2296.89999999932	2296.89999999932	2296.89999999932	29.101	22.224	37.755	740561.30045722	704154.131460827	116398.913522025	16	1
CP00020	2348.29999999927	2348.29999999927	2348.29999999927	28.71	21.833	36.224	614950.378219757	595737.900329999	100180.808536204	21	1
CP00021	2403.09999999922	2403.09999999922	2403.09999999922	27.32	19.803	35.334	662806.881397548	647906.103120524	1e+05	35	1
CP00022	2647.699999999	2647.699999999	2647.699999999	27.32	20.194	35.334	683709.684520987	669480.278056617	1e+05	32	1
CP00023	2788.49999999887	2788.49999999887	2788.49999999887	25.788	17.913	38.146	696453.94336009	665077.147125194	93783.8703407741	17	1
CP00024	1966.19999999962	1966.19999999962	1966.19999999962	29.101	21.833	36.224	651705.581346608	620949.454940593	99539.6892660059	19	1
CP00025	1999.49999999959	1999.49999999959	1999.49999999959	29.101	21.833	36.224	663352.988428085	644283.047311734	104252.862569382	25	1
CP00026	2338.19999999928	2338.19999999928	2338.19999999928	30.74	23.864	37.755	614031.099106066	591619.840196794	102602.518083688	21	1
CP00027	2550.49999999909	2550.49999999909	2550.49999999909	30.74	22.224	37.755	699484.800431062	672185.897460006	106157.97919955	23	1
CP00028	2576.79999999907	2576.79999999907	2576.79999999907	27.32	14.352	38.146	737828.297116633	708332.51802857	99810.2754315638	20	1
CP00029	2581.39999999906	2581.39999999906	2581.39999999906	31.131	23.864	38.146	675689.11599666	651898.672887347	97717.8722780269	23	1
CP00030	2599.49999999905	2599.49999999905	2599.49999999905	30.74	22.224	37.755	671940.552041712	641486.604246177	111223.460103008	21	1
CP00031	1988.5999999996	1988.5999999996	1988.5999999996	31.772	25.788	37.755	632128.753738149	613591.148719341	103741.750634557	19	1
CP00032	2010.39999999958	2010.39999999958	2010.39999999958	28.71	20.194	35.334	687052.394618143	655740.442947756	113122.421623134	21	1
CP00033	2208.4999999994	2208.4999999994	2208.4999999994	29.101	22.224	37.755	645541.189956524	623639.935739701	93061.8300226015	20	1
CP00034	2245.59999999937	2245.59999999937	2245.59999999937	27.32	19.803	35.334	686917.988947591	663630.36650819	102373.403104783	19	1
CP00035	2290.09999999933	2290.09999999933	2290.09999999933	29.101	22.224	36.615	616817.424230862	591628.465800669	93789.8509762732	14	1
CP00036	2353.79999999927	2353.79999999927	2353.79999999927	31.131	24.255	39.786	699661.655120183	670470.38460351	119525.375866403	23	1
CP00037	2370.99999999925	2370.99999999925	2370.99999999925	29.101	21.833	36.615	630853.772221779	617359.966451807	1e+05	32	1
CP00038	2423.79999999921	2423.79999999921	2423.79999999921	29.101	21.833	36.615	643800.840606049	624041.956683333	99774.6398113126	24	1
CP00039	2524.99999999911	2524.99999999911	2524.99999999911	29.101	19.803	39.786	687643.549773234	663071.428849744	100626.939937629	24	1
CP00040	2659.19999999899	2659.19999999899	2659.19999999899	29.101	22.224	36.615	649885.442656804	638375.93316395	1e+05	38	1
CP00041	2694.19999999896	2694.19999999896	2694.19999999896	29.101	22.224	36.615	638594.521801749	625161.350594199	99037.7115064168	32	1
CP00042	2729.19999999893	2729.19999999893	2729.19999999893	29.101	22.224	36.615	662043.821263537	632493.95743434	104166.3973059	20	1
CP00043	2812.89999999885	2812.89999999885	2812.89999999885	31.131	23.864	38.146	631368.592266289	598824.171244601	95056.7399552055	20	1
CP00044	2019.69999999957	2019.69999999957	2019.69999999957	31.772	24.255	38.146	643547.370682999	612740.802581835	103844.67853478	19	1
CP00045	2649.599999999	2649.599999999	2649.599999999	30.74	23.864	37.755	627305.893506013	614705.791457446	1e+05	32	1
CP00046	2704.59999999895	2704.59999999895	2704.59999999895	30.74	23.864	37.755	621776.767238739	599520.605672204	98655.1895918298	22	1
CP00047	2047.99999999955	2047.99999999955	2047.99999999955	33.303	26.179	41.426	733109.271467031	685201.95932501	103351.907337059	12	1
CP00048	2242.29999999937	2242.29999999937	2242.29999999937	32.912	25.788	39.786	644251.046033761	623256.185684713	102157.604381899	21	1
CP00049	2334.49999999929	2334.49999999929	2334.49999999929	32.912	25.788	41.817	690767.50931694	661407.915310028	103822.927452596	17	1
CP00050	2408.79999999922	2408.79999999922	2408.79999999922	31.131	23.864	38.146	609504.080878229	596403.92625259	1e+05	35	1
CP00051	2588.39999999906	2588.39999999906	2588.39999999906	33.303	25.788	41.817	745025.277288472	708031.069608358	110103.748275982	15	1
CP00052	2617.29999999903	2617.29999999903	2617.29999999903	32.912	25.788	41.426	681637.580350209	652202.127377289	111503.285665487	22	1
CP00053	2643.49999999901	2643.49999999901	2643.49999999901	31.131	24.255	38.146	627305.893506013	614850.620216625	1e+05	32	1
CP00054	2661.29999999899	2661.29999999899	2661.29999999899	31.131	24.255	38.146	627305.848738515	616889.032760921	1e+05	41	1
CP00055	2762.9999999989	2762.9999999989	2762.9999999989	32.912	25.788	41.426	689455.697481124	666872.416425549	95535.5887798953	24	1
CP00056	2160.69999999944	2160.69999999944	2160.69999999944	32.912	25.788	41.426	700535.018185235	677168.654518885	98878.2551851251	21	1
CP00057	2287.89999999933	2287.89999999933	2287.89999999933	33.303	26.179	41.817	649918.491946066	620616.348142924	96670.207861465	22	1
CP00058	2337.99999999928	2337.99999999928	2337.99999999928	33.303	26.179	41.817	706656.685099604	684785.74538543	97634.611369367	24	1
CP00059	2414.09999999921	2414.09999999921	2414.09999999921	31.772	24.255	41.817	666555.571467069	643931.657539051	98633.9296475068	21	1
CP00060	2490.79999999914	2490.79999999914	2490.79999999914	31.772	24.255	39.786	705479.837701934	687379.075487574	105964.167200191	32	1
CP00061	2544.1999999991	2544.1999999991	2544.1999999991	33.303	26.179	41.426	741376.217170445	704638.659542279	106091.531679994	17	1
CP00062	2644.999999999	2644.999999999	2644.999999999	31.772	24.648	39.786	683619.366200707	670200.221648509	1e+05	32	1
CP00063	2176.99999999943	2176.99999999943	2176.99999999943	34.943	27.32	42.457	682721.934212134	652751.926011318	101515.800034441	17	1
CP00064	2203.69999999941	2203.69999999941	2203.69999999941	33.303	26.179	41.817	669975.666969872	644427.608164919	94678.5237829192	19	1
CP00065	2206.7999999994	2206.7999999994	2206.7999999994	32.912	25.788	41.817	694420.798953754	670265.365999089	103968.258250205	20	1
CP00066	2354.39999999927	2354.39999999927	2354.39999999927	35.334	27.32	42.457	627311.427984206	592850.665474448	90008.3445176986	12	1
CP00067	2426.4999999992	2426.4999999992	2426.4999999992	33.303	25.788	41.817	689446.23759834	665629.194378562	98659.9777206477	21	1
CP00068	2519.09999999912	2519.09999999912	2519.09999999912	32.912	24.648	41.817	719844.75638312	695524.930598045	98707.2998381608	20	1
CP00069	2551.79999999909	2551.79999999909	2551.79999999909	34.943	27.32	42.457	682578.053320634	654619.950959076	108321.609167741	22	1
CP00070	2792.89999999887	2792.89999999887	2792.89999999887	32.912	25.788	41.426	705023.525674121	691887.726968035	105238.625977196	38	1
CP00071	2059.09999999954	2059.09999999954	2059.09999999954	35.334	27.32	42.457	690690.161304969	660456.358772435	93483.6418871581	14	1
CP00072	2088.89999999951	2088.89999999951	2088.89999999951	36.224	29.101	42.457	706569.397639676	667729.914844152	109892.091738901	13	1
CP00073	2204.9999999994	2204.9999999994	2204.9999999994	36.224	28.71	43.989	647042.395095448	624856.84687111	101827.923925114	21	1
CP00074	2319.1999999993	2319.1999999993	2319.1999999993	36.224	29.101	43.989	650563.855611174	606142.007716701	113116.034335414	14	1
CP00075	2459.79999999917	2459.79999999917	2459.79999999917	32.912	24.648	41.426	717230.312409857	687731.968255708	98900.7365618783	21	1
CP00076	2505.89999999913	2505.89999999913	2505.89999999913	34.943	26.179	42.457	691905.446443289	666875.300981072	102677.575423522	24	1
CP00077	2635.89999999901	2635.89999999901	2635.89999999901	33.303	26.179	42.457	694834.048302195	679687.760943797	1e+05	28	1
CP00078	3253.69999999845	3253.69999999845	3253.69999999845	35.334	27.32	42.457	695279.490936152	688613.005225445	100305.560781256	87	1
CP00079	3669.69999999807	3669.69999999807	3669.69999999807	36.224	25.788	45.271	672757.273466122	654275.182959168	108377.831021399	31	1
CP00080	3671.59999999807	3671.59999999807	3671.59999999807	35.334	17.913	49.225	796143.925190173	773729.884934976	106930.508387641	31	1
CP00081	3883.99999999788	3883.99999999788	3883.99999999788	35.334	27.32	42.457	692753.401232623	681553.928156807	110890.209212964	54	1
CP00082	4142.89999999786	4142.89999999786	4142.89999999786	34.943	27.32	42.457	653992.26256837	646975.875013236	101751.326440872	57	1
CP00083	2069.79999999953	2069.79999999953	2069.79999999953	35.334	28.71	42.457	687866.784772354	664365.005534515	106823.338168677	19	1
CP00084	2257.39999999936	2257.39999999936	2257.39999999936	35.334	25.788	44.379	641861.217880906	618800.652010629	112148.632725788	26	1
CP00085	2266.09999999935	2266.09999999935	2266.09999999935	36.224	29.101	43.989	701084.822204936	656298.580822732	107596.654059655	11	1
CP00086	2712.69999999894	2712.69999999894	2712.69999999894	32.912	25.788	41.426	710115.553457914	677733.443800684	104526.192325065	19	1
CP00087	2734.29999999892	2734.29999999892	2734.29999999892	36.224	28.71	44.379	640777.570161669	617481.901571654	104300.753674515	18	1
CP00088	2891.89999999878	2891.89999999878	2891.89999999878	36.224	29.101	42.848	642388.535343413	621931.106945101	106967.307280637	20	1
CP00089	3116.19999999858	3116.19999999858	3116.19999999858	36.224	28.71	42.848	617871.370133735	608797.949318266	109659.983865168	54	1
CP00090	3200.5999999985	3200.5999999985	3200.5999999985	35.334	27.32	42.457	690511.798106321	690473.288165056	1e+05	7832	1
CP00091	3216.89999999848	3216.89999999848	3216.89999999848	35.334	27.32	42.457	690511.798106321	690473.288165056	1e+05	7832	1
CP00092	3316.79999999839	3316.79999999839	3316.79999999839	36.224	28.71	42.848	646488.434953123	639492.053864598	104299.172570161	73	1
CP00093	3458.49999999826	3458.49999999826	3458.49999999826	35.334	27.32	42.457	690511.798106321	690473.288165056	1e+05	7832	1
CP00094	3619.59999999812	3619.59999999812	3619.59999999812	36.615	29.101	43.989	703585.801901791	692533.058150938	108360.116961395	42	1
CP00095	3719.39999999803	3719.39999999803	3719.39999999803	35.334	27.32	42.457	690511.798106321	690473.288165056	1e+05	7832	1
CP00096	3822.89999999793	3822.89999999793	3822.89999999793	35.334	28.71	42.848	656362.618680123	651887.581104627	102543.658958066	91	1
CP00097	3860.3999999979	3860.3999999979	3860.3999999979	35.334	27.32	42.457	696513.535091231	687374.627977458	98347.1546594976	48	1
CP00098	3871.69999999789	3871.69999999789	3871.69999999789	36.224	29.101	42.848	675873.679514859	669672.516775452	101238.080290255	55	1
CP00099	3898.79999999786	3898.79999999786	3898.79999999786	35.334	27.32	42.457	686698.417543857	680973.011942816	96362.4717325828	67	1
CP00100	3995.89999999778	3995.89999999778	3995.89999999778	35.334	27.32	42.457	690511.798106321	690473.288165056	1e+05	7832	1
CP00101	4159.29999999792	4159.29999999791	4159.29999999791	36.615	29.101	42.848	667180.42207063	659830.415240997	102081.55849823	54	1
CP00102	4194.29999999804	4194.29999999804	4194.29999999804	36.224	28.71	42.848	653349.171808721	640993.861719893	115092.883260583	42	1
CP00103	2012.39999999958	2012.39999999958	2012.39999999958	36.615	29.101	43.989	713401.988971917	690888.998550859	108276.986785861	22	1
CP00104	2202.79999999941	2202.79999999941	2202.79999999941	35.334	28.71	42.848	626346.603368573	608011.383758667	98919.5308227952	24	1
CP00105	2252.79999999936	2252.79999999936	2252.79999999936	36.224	27.32	44.379	660571.705784306	638075.140929634	97918.3608272943	19	1
CP00106	2283.29999999933	2283.29999999933	2283.29999999933	36.224	29.101	43.989	684417.040509514	653314.924978988	103033.195517447	19	1
CP00107	2491.89999999914	2491.89999999914	2491.89999999914	37.755	30.74	45.271	589817.279214942	561655.586483569	99712.2900505271	18	1
CP00108	2711.39999999894	2711.39999999894	2711.39999999894	34.943	27.32	42.457	685808.820884417	654587.771570253	98310.9941422321	17	1
CP00109	2852.19999999882	2852.19999999882	2852.19999999882	36.615	29.101	43.989	663746.14181163	641248.426335428	92702.5989733004	21	1
CP00110	3044.59999999864	3044.59999999864	3044.59999999864	36.615	29.101	44.379	700999.604032569	693902.926620002	104687.500353903	80	1
CP00111	3113.99999999858	3113.99999999858	3113.99999999858	35.334	25.788	45.271	684822.472279513	670687.800676337	105882.381690928	37	1
CP00112	3128.39999999856	3128.39999999856	3128.39999999856	36.224	29.101	44.379	631226.737402228	622385.108526166	94281.1446334676	47	1
CP00113	3269.99999999844	3269.99999999844	3269.99999999844	36.615	29.101	43.989	687304.914277392	678187.80041422	107062.068805199	61	1
CP00114	3309.8999999984	3309.8999999984	3309.8999999984	36.615	29.101	44.379	660258.717154724	652626.062393923	99969.0765364858	52	1
CP00115	3326.59999999838	3326.59999999838	3326.59999999838	36.615	30.74	44.379	621768.260080815	608047.231732929	96528.0742630797	38	1
CP00116	3502.89999999822	3502.89999999822	3502.89999999822	35.334	27.32	42.457	691749.900594646	689426.244897188	99362.4359149559	179	1
CP00117	3837.79999999792	3837.79999999792	3837.79999999792	36.615	29.101	43.989	680116.36086583	671779.677015363	102679.085531378	59	1
CP00118	3868.49999999789	3868.49999999789	3868.49999999789	36.615	30.74	44.379	623597.556994342	609934.265499628	105213.025511719	33	1
CP00119	3983.09999999779	3983.09999999779	3983.09999999779	36.224	28.71	42.848	644939.935365473	644904.323096173	1e+05	7870	1
CP00120	3983.39999999779	3983.39999999779	3983.39999999779	36.224	28.71	42.848	644939.935365473	644904.323096173	1e+05	7870	1
CP00121	4139.19999999784	4139.19999999784	4139.19999999784	36.615	29.101	43.989	673567.273111124	667693.781049415	105213.566954812	63	1
CP00122	4170.69999999796	4170.69999999796	4170.69999999796	36.224	28.71	42.848	635778.871525783	630245.466167835	100264.02619472	70	1
CP00123	1745.29999999982	1745.29999999982	1745.29999999982	29.101	22.224	36.224	707414.923362385	698043.951553732	102622.616802162	48	1
CP00124	1745.29999999982	1745.29999999982	1745.29999999982	42.457	36.224	47.693	153415.523686666	146190.268179208	25111.5983724495	12	1
CP00125	2358.49999999926	2358.49999999926	2358.49999999926	37.755	31.131	44.379	574304.74818509	536015.262847538	102535.057195349	11	1
CP00126	2369.99999999925	2369.99999999925	2369.99999999925	36.224	28.71	43.989	652064.320509847	639316.610813115	1e+05	33	1
CP00127	3018.19999999866	3018.19999999866	3018.19999999867	36.224	28.71	43.989	688549.175892676	681982.348640395	98912.5957465334	63	1
CP00128	3139.09999999855	3139.09999999855	3139.09999999856	36.615	30.74	44.379	644404.64450664	626872.067426878	112192.773936027	28	1
CP00129	3180.99999999852	3180.99999999852	3180.99999999852	36.615	29.101	43.989	679153.045531275	679115.911744984	1e+05	7908	1
CP00130	3297.29999999841	3297.29999999841	3297.29999999841	38.146	31.131	45.271	656978.52269349	650201.22206556	102128.257037187	67	1
CP00131	3570.39999999816	3570.39999999816	3570.39999999816	37.755	30.74	44.379	610831.180248326	603857.707157876	102283.286917641	73	1
CP00132	3665.49999999808	3665.49999999808	3665.49999999808	36.615	29.101	44.379	676074.559432336	661209.873679995	92930.8354793449	31	1
CP00133	3737.59999999801	3737.59999999801	3737.59999999801	36.615	29.101	43.989	679153.045531275	679115.911744984	1e+05	7908	1
CP00134	3781.19999999797	3781.19999999797	3781.19999999797	36.615	29.101	43.989	683822.068699383	679793.665566716	101645.082087259	113	1
CP00135	1740.79999999983	1740.79999999983	1740.79999999983	31.131	23.864	37.755	661056.612961865	657075.794126359	107004.671588976	93	1
CP00136	2404.79999999922	2404.79999999922	2404.79999999922	36.615	29.101	44.379	652009.756872818	638997.003002728	1e+05	37	1
CP00137	2461.49999999917	2461.49999999917	2461.49999999917	36.224	29.101	45.271	655739.075057389	634391.021724789	106478.843976332	22	1
CP00138	2602.89999999904	2602.89999999904	2602.89999999904	38.146	31.131	46.161	641790.667408398	615378.859163266	99283.312230077	17	1
CP00139	2629.49999999902	2629.49999999902	2629.49999999902	37.755	30.74	45.271	640050.105061982	602114.337100674	97149.4504309759	12	1
CP00140	2642.89999999901	2642.89999999901	2642.89999999901	36.615	30.74	44.379	615925.78515071	604607.159974548	1e+05	33	1
CP00141	2744.29999999891	2744.29999999891	2744.29999999891	36.615	29.101	45.271	673136.127901112	656388.763336776	98681.9992399384	28	1
CP00142	2752.99999999891	2752.99999999891	2752.99999999891	37.755	31.131	45.271	635732.311872135	618010.031513535	101468.71417009	23	1
CP00143	2800.19999999886	2800.19999999886	2800.19999999886	39.786	32.912	46.552	623667.643823734	595516.677979314	100018.411790851	21	1
CP00144	3020.99999999866	3020.99999999866	3020.99999999866	38.146	31.131	45.271	632758.944584215	626080.702849106	104625.339021425	67	1
CP00145	3157.39999999854	3157.39999999854	3157.39999999854	39.786	31.772	46.161	721229.103985866	702861.284346298	122816.632236378	27	1
CP00146	3182.39999999852	3182.39999999852	3182.39999999852	37.755	30.74	44.379	622176.81273516	622143.12449302	1e+05	7946	1
CP00147	3304.3999999984	3304.3999999984	3304.3999999984	38.146	31.131	45.271	668287.661335121	664611.799459026	107357.115526035	117	1
CP00148	3325.09999999839	3325.09999999839	3325.09999999839	37.755	31.131	45.271	684791.430109349	676422.582365357	104401.671356079	55	1
CP00149	3386.39999999833	3386.39999999833	3386.39999999833	41.426	32.912	46.552	587610.328448333	577776.193652817	98097.3904028902	47	1
CP00150	3752.399999998	3752.399999998	3752.399999998	37.755	30.74	44.379	622176.81273516	622143.12449302	1e+05	7946	1
CP00151	3963.6999999978	3963.6999999978	3963.69999999781	36.615	29.101	44.379	745285.265425108	721866.116581482	108854.980536677	26	1
CP00152	3974.99999999779	3974.99999999779	3974.99999999779	36.224	29.101	43.989	638453.756322283	626951.418336361	104217.542331995	38	1
CP00153	3981.89999999779	3981.89999999779	3981.89999999779	37.755	30.74	44.379	622176.81273516	622143.12449302	1e+05	7946	1
CP00154	4162.09999999792	4162.09999999792	4162.09999999792	41.817	33.303	47.693	628231.270381884	623175.223780737	97152.9487371772	77	1
CP00155	1700.39999999986	1700.39999999986	1700.39999999986	30.74	22.224	35.334	698672.619677656	694807.076001725	102425.692872458	64	1
CP00156	1700.39999999986	1700.39999999986	1700.39999999986	41.817	35.334	47.693	652157.647186162	648756.479832632	101786.646374274	64	1
CP00157	2015.89999999958	2015.89999999958	2015.89999999958	39.786	31.772	46.161	652777.928645445	626306.07298193	97705.0324407521	18	1
CP00158	2035.09999999956	2035.09999999956	2035.09999999956	28.71	20.194	35.334	735727.551294775	728402.117067058	106531.029070169	43	1
CP00159	2035.09999999956	2035.09999999956	2035.09999999956	42.457	35.334	46.161	338845.785483935	333607.180702991	48716.2801762775	20	1
CP00160	2054.09999999954	2054.09999999954	2054.09999999954	37.755	30.74	44.379	632693.439883285	601723.728645557	97262.8248126375	16	1
CP00161	2343.99999999928	2343.99999999928	2343.99999999928	38.146	29.101	47.693	687846.576462719	664134.562260677	114611.148850663	24	1
CP00162	2353.59999999927	2353.59999999927	2353.59999999927	41.426	33.303	47.693	621794.803673989	586979.417036659	103954.499767044	13	1
CP00163	2616.79999999903	2616.79999999903	2616.79999999903	37.755	31.772	46.161	642788.032472145	615690.614169594	96591.9525860568	16	1
CP00164	2635.49999999901	2635.49999999901	2635.49999999901	37.755	31.131	46.161	641562.584223	628301.016797661	1e+05	29	1
CP00165	2821.89999999884	2821.89999999884	2821.89999999884	37.755	30.74	45.271	647870.062676597	624908.010023972	102897.562197691	22	1
CP00166	2861.69999999881	2861.69999999881	2861.69999999881	39.786	32.912	46.161	659899.806270702	627370.725775832	100476.30902559	21	1
CP00167	2862.59999999881	2862.59999999881	2862.59999999881	41.426	32.912	46.552	624561.86226296	589561.255392202	111417.030321291	16	1
CP00168	2900.09999999877	2900.09999999877	2900.09999999877	38.146	31.131	45.271	645031.170325915	644996.580441127	1e+05	7983	1
CP00169	2925.89999999875	2925.89999999875	2925.89999999875	38.146	31.131	45.271	645031.170325915	644996.580441127	1e+05	7983	1
CP00170	2997.29999999868	2997.29999999868	2997.29999999868	38.146	31.131	45.271	642850.154215104	639740.884376278	104100.413254732	158	1
CP00171	3190.89999999851	3190.89999999851	3190.89999999851	38.146	31.131	45.271	645031.170325915	644996.580441127	1e+05	7983	1
CP00172	3305.6999999984	3305.6999999984	3305.6999999984	38.146	31.131	45.271	643505.384831332	636566.121247344	99314.6142595338	60	1
CP00173	3507.69999999822	3507.69999999822	3507.69999999822	38.146	31.131	45.271	634308.912182456	631687.633151354	100393.612504271	184	1
CP00174	3616.89999999812	3616.89999999812	3616.89999999812	41.426	32.912	46.552	602238.726910148	588641.263990674	106603.457312876	40	1
CP00175	3647.79999999809	3647.79999999809	3647.79999999809	39.786	31.772	46.161	648285.078455654	637512.967895354	103761.452088772	35	1
CP00176	3733.29999999801	3733.29999999801	3733.29999999801	38.146	31.131	45.271	645031.170325915	644996.580441127	1e+05	7983	1
CP00177	3934.69999999783	3934.69999999783	3934.69999999783	36.615	31.772	44.379	652973.309678203	636870.392016182	105419.203282739	27	1
CP00178	4062.59999999771	4062.59999999771	4062.59999999772	38.146	31.131	45.271	647277.273147803	643935.676076403	101259.774341061	157	1
CP00179	4093.39999999769	4093.39999999769	4093.39999999769	38.146	31.131	45.271	663821.643768108	654021.556050383	108827.631262776	70	1
CP00180	4183.999999998	4183.999999998	4183.999999998	39.786	31.772	46.161	633959.461766753	616096.653968511	99060.8952572514	27	1
CP00181	4189.59999999802	4189.59999999802	4189.59999999802	39.786	31.772	46.161	641607.22433449	632771.646993786	96392.5410549204	42	1
CP00182	4234.49999999819	4234.49999999819	4234.49999999819	39.786	33.303	46.161	683491.70702814	669540.135326812	107765.496975758	31	1
CP00183	1744.09999999982	1744.09999999982	1744.09999999982	32.912	24.648	38.146	688974.799989578	673795.238094598	106978.985270017	35	1
CP00184	1949.99999999964	1949.99999999964	1949.99999999964	39.786	31.772	46.161	638489.258516855	615422.782739971	98202.3884015523	19	1
CP00185	1999.49999999959	1999.49999999959	1999.49999999959	42.848	36.224	49.225	217337.286245635	201429.905007856	43975.7707498764	8	1
CP00186	2010.19999999958	2010.19999999958	2010.19999999958	41.817	33.303	47.693	689113.54519005	666085.876209433	107345.165047942	23	1
CP00187	2186.59999999942	2186.59999999942	2186.59999999942	38.146	31.772	46.161	651491.110399631	627988.764345796	98366.5287333559	21	1
CP00188	2242.59999999937	2242.59999999937	2242.59999999937	38.146	31.772	46.161	687164.136886366	661705.049718378	109615.387457125	16	1
CP00189	2321.2999999993	2321.2999999993	2321.2999999993	41.817	33.303	48.084	636452.886160982	607749.023785157	105285.128314209	15	1
CP00190	2685.59999999897	2685.59999999897	2685.59999999897	39.786	32.912	46.552	624027.233816801	606156.804135321	99721.5954671138	21	1
CP00191	3033.49999999865	3033.49999999865	3033.49999999865	38.146	31.131	45.271	648803.788258854	641433.738849973	99577.7710417017	67	1
CP00192	3070.69999999862	3070.69999999862	3070.69999999862	38.146	31.772	45.271	637637.401883208	628784.890872075	97107.7699938548	43	1
CP00193	3088.5999999986	3088.5999999986	3088.5999999986	41.426	32.912	46.552	626772.465779088	620064.826221562	106166.373530893	52	1
CP00194	3147.99999999855	3147.99999999855	3147.99999999855	41.817	34.943	46.552	633896.711246453	616692.302368812	113643.622598702	23	1
CP00195	3167.29999999853	3167.29999999853	3167.29999999853	37.755	30.74	44.379	648715.810143351	638671.942726178	114719.686202633	43	1
CP00196	3322.19999999839	3322.19999999839	3322.19999999839	41.426	34.943	46.552	588455.021399199	578219.618512257	105712.571045249	40	1
CP00197	3423.6999999983	3423.6999999983	3423.6999999983	42.457	34.943	48.084	563091.446059958	553219.343236147	101347.407897408	39	1
CP00198	3638.4999999981	3638.4999999981	3638.4999999981	37.755	30.74	44.379	627216.724821802	617138.764073041	95693.0349012801	46	1
CP00199	3679.69999999806	3679.69999999806	3679.69999999806	41.426	32.912	46.552	656351.458652663	645724.565945599	113010.379492368	46	1
CP00200	3731.29999999802	3731.29999999802	3731.29999999802	39.786	31.772	46.161	656389.922900961	656355.059130078	1e+05	8021	1
CP00201	3781.69999999797	3781.69999999797	3781.69999999797	39.786	31.772	46.161	658285.688359074	655745.134134358	99622.2035080788	152	1
CP00202	3858.1999999979	3858.1999999979	3858.1999999979	38.146	31.131	45.271	648675.435249256	643320.674109021	103130.677729594	78	1
CP00203	4009.89999999776	4009.89999999776	4009.89999999776	39.786	31.772	46.161	656389.922900961	656355.059130078	1e+05	8021	1
CP00204	4057.49999999772	4057.49999999772	4057.49999999772	37.755	30.74	44.379	613873.599385872	611608.63623679	98765.6424025926	172	1
CP00205	4152.69999999789	4152.69999999789	4152.69999999789	39.786	32.912	46.552	593519.694161749	588505.364665345	99440.5490041316	72	1
CP00206	1588.79999999996	1588.79999999996	1588.79999999996	30.74	23.864	36.615	626425.392597425	626388.913887057	1e+05	7263	1
CP00207	1588.79999999996	1588.79999999996	1588.79999999996	42.848	36.615	47.693	163229.818129113	163197.695407348	25019.2698102985	1817	1
CP00208	1589.79999999996	1589.79999999996	1589.79999999996	30.74	23.864	36.615	626425.392597425	626388.913887057	1e+05	7263	1
CP00209	1589.79999999996	1589.79999999996	1589.79999999996	42.848	36.615	47.693	163229.818129113	163197.695407348	25019.2698102985	1817	1
CP00210	1859.29999999972	1859.29999999972	1859.29999999972	28.71	20.194	35.334	684742.989876883	684693.18307318	1e+05	5980	1
CP00211	1859.29999999972	1859.29999999972	1859.29999999972	42.457	35.334	48.084	155727.493744959	155685.403802032	25000.4508988618	1495	1
CP00212	1954.29999999963	1954.29999999963	1954.29999999963	30.74	22.224	36.615	650772.028918291	646653.363310996	103472.264027732	104	1
CP00213	1954.29999999963	1954.29999999963	1954.29999999963	43.989	36.615	50.365	185991.344166791	182507.040877897	27120.7437397139	27	1
CP00214	2042.49999999955	2042.49999999955	2042.49999999955	29.101	22.224	36.224	634095.976399238	623620.177555036	94888.8257816848	33	1
CP00215	2042.49999999955	2042.49999999955	2042.49999999955	42.848	36.224	48.084	160851.797519943	152499.328659961	31509.1551711224	11	1
CP00216	2059.89999999954	2059.89999999954	2059.89999999954	41.817	33.303	47.693	629092.585713658	599684.838967162	112147.127785154	19	1
CP00217	2140.39999999946	2140.39999999946	2140.39999999946	39.786	32.912	47.693	630137.298270316	614610.922035826	101061.578479269	22	1
CP00218	2264.59999999935	2264.59999999935	2264.59999999935	26.179	19.803	34.943	658434.058270837	645498.863894309	101856.372759268	37	1
CP00219	2264.59999999935	2264.59999999935	2264.59999999935	42.848	34.943	47.693	220790.988909052	210502.924249165	37658.8114973412	13	1
CP00220	2426.7999999992	2426.7999999992	2426.7999999992	41.426	32.912	47.693	631551.177794166	615940.521965542	99639.5895428133	26	1
CP00221	2617.59999999903	2617.59999999903	2617.59999999903	42.848	36.224	50.365	666909.216218545	645451.605383026	114664.810848392	23	1
CP00222	2754.5999999989	2754.5999999989	2754.5999999989	41.426	33.303	47.693	647873.080372462	632362.62707728	100790.117820733	30	1
CP00223	2863.19999999881	2863.19999999881	2863.19999999881	39.786	32.912	46.552	639137.342655625	609330.881171304	104129.486363465	17	1
CP00224	2962.59999999872	2962.59999999872	2962.59999999872	41.426	32.912	46.552	620593.385001119	616058.469103026	100994.459090737	115	1
CP00225	3397.09999999832	3397.09999999832	3397.09999999832	42.848	35.334	49.225	602642.306309076	589812.69952568	100563.925398741	32	1
CP00226	3466.49999999826	3466.49999999826	3466.49999999826	41.426	32.912	46.552	622222.430215381	622189.693013968	1e+05	8058	1
CP00227	3601.89999999813	3601.89999999813	3601.89999999813	39.786	32.912	46.552	636794.52600584	624501.151190038	108008.545418113	41	1
CP00228	3624.49999999811	3624.49999999811	3624.49999999811	42.457	34.943	47.693	623027.792234679	616342.0502499	107408.374051947	52	1
CP00229	3691.09999999805	3691.09999999805	3691.09999999805	41.426	32.912	46.552	657673.478684512	643324.162672504	115520.039040797	35	1
CP00230	3721.09999999803	3721.09999999802	3721.09999999803	41.426	32.912	46.552	622222.430215381	622189.693013968	1e+05	8058	1
CP00231	3735.89999999801	3735.89999999801	3735.89999999801	41.426	32.912	46.552	622222.430215381	622189.693013968	1e+05	8058	1
CP00232	3809.89999999794	3809.89999999794	3809.89999999795	41.817	33.303	47.693	640528.306586418	638253.73548839	100786.80092084	173	1
CP00233	3841.89999999792	3841.89999999792	3841.89999999792	41.817	33.303	47.693	661436.950865332	655367.11822619	105000.39898821	76	1
CP00234	3941.39999999783	3941.39999999783	3941.39999999783	42.457	34.943	48.084	609548.770957004	595188.330437836	105728.571322757	34	1
CP00235	1566.79999999998	1566.79999999998	1566.79999999998	30.74	23.864	36.224	644677.985238074	644648.893500924	1e+05	8322	1
CP00236	1566.79999999998	1566.79999999998	1566.79999999998	42.457	36.224	47.693	323254.74132692	323227.626225279	50015.4150561183	4162	1
CP00237	2044.39999999955	2044.39999999955	2044.39999999955	31.131	23.864	37.755	683726.797952107	673997.042373463	106382.34793353	45	1
CP00238	2044.39999999955	2044.39999999955	2044.39999999955	44.379	37.755	49.225	191580.498941177	183546.498762137	43951.8378109262	18	1
CP00239	2050.89999999954	2050.89999999954	2050.89999999954	41.817	34.943	47.693	606810.094042599	585827.806502708	98623.430283827	18	1
CP00240	2263.39999999935	2263.39999999935	2263.39999999935	41.426	33.303	47.693	651498.129353126	604582.167238951	97422.1946090527	12	1
CP00241	2311.69999999931	2311.69999999931	2311.69999999931	42.457	35.334	49.225	616626.760343659	568902.27219341	111670.347559308	13	1
CP00242	2414.69999999921	2414.69999999921	2414.69999999921	42.457	34.943	50.365	628090.810358399	610184.935809237	102371.755299191	22	1
CP00243	2741.09999999892	2741.09999999892	2741.09999999892	42.457	35.334	49.225	598856.136455132	582484.264906392	96001.4372813844	25	1
CP00244	2770.09999999889	2770.09999999889	2770.09999999889	42.848	36.224	50.365	621284.708225011	608305.05192754	103259.346707328	39	1
CP00245	2964.19999999871	2964.19999999871	2964.19999999871	42.457	34.943	48.084	596863.381074424	594213.085781831	100639.932267948	166	1
CP00246	2989.49999999869	2989.49999999869	2989.49999999869	42.848	35.334	49.225	633762.354324451	630866.514863425	102272.191370528	143	1
CP00247	3251.69999999845	3251.69999999845	3251.69999999845	42.457	34.943	48.084	597669.844304081	594691.415793671	100676.924331863	151	1
CP00248	3268.59999999844	3268.59999999844	3268.59999999844	41.817	33.303	47.693	644186.659876597	641381.219457653	103391.462312671	179	1
CP00249	3300.69999999841	3300.69999999841	3300.69999999841	41.426	32.912	46.552	602278.662954795	597652.399430401	98792.9523428147	93	1
CP00250	3503.39999999822	3503.39999999822	3503.39999999822	41.426	32.912	46.552	621184.942318745	617901.06429673	99087.7953553158	140	1
CP00251	3605.79999999813	3605.79999999813	3605.79999999813	41.817	33.303	47.693	656106.861865738	643754.596976679	111750.116303532	46	1
CP00252	3657.09999999808	3657.09999999808	3657.09999999808	42.848	35.334	49.225	596916.250878561	581127.799730838	102778.88739131	33	1
CP00253	3663.49999999808	3663.49999999808	3663.49999999808	42.457	26.179	56.99	723719.955927628	698854.238737512	108053.866193138	37	1
CP00254	3718.19999999803	3718.19999999803	3718.19999999803	41.817	33.303	47.693	656435.540381182	656401.32589191	1e+05	8095	1
CP00255	3725.19999999802	3725.19999999802	3725.19999999802	41.817	33.303	47.693	656435.540381182	656401.32589191	1e+05	8095	1
CP00256	3918.09999999785	3918.09999999785	3918.09999999785	43.989	36.224	50.365	637588.217550637	624373.790284186	98956.516451995	31	1
CP00257	3993.59999999778	3993.59999999778	3993.59999999778	41.817	33.303	47.693	656435.540381182	656401.32589191	1e+05	8095	1
CP00258	4081.0999999977	4081.0999999977	4081.0999999977	41.426	32.912	46.552	617346.62618066	610582.328058517	98540.4765648799	61	1
CP00259	4206.09999999808	4206.09999999808	4206.09999999808	42.457	35.334	48.084	617058.099273605	603179.309112981	103314.010145766	29	1
CP00260	4224.39999999815	4224.39999999815	4224.39999999815	42.848	21.833	63.332	843558.318849125	818773.476836412	122021.247784785	49	1
CP00261	1744.49999999982	1744.49999999982	1744.49999999982	32.912	25.788	39.786	716157.026489863	711343.037740654	102604.545133291	62	1
CP00262	1744.49999999982	1744.49999999982	1744.49999999982	45.271	39.786	50.365	141415.435087862	137777.259135734	26458.0552338715	16	1
CP00263	2082.09999999952	2082.09999999952	2082.09999999952	42.457	34.943	48.084	630321.328103107	608832.411719756	115660.428103562	26	1
CP00264	2119.49999999948	2119.49999999948	2119.49999999948	26.179	19.803	34.943	685318.828944933	685263.077400905	1e+05	5803	1
CP00265	2119.49999999948	2119.49999999948	2119.49999999948	42.848	34.943	50.365	210829.112108052	210772.654232227	33333.3340672592	1934	1
CP00266	2164.19999999944	2164.19999999944	2164.19999999944	43.989	35.334	50.365	208450.141981359	196853.974956542	31532.6428400495	10	1
CP00267	2241.29999999937	2241.29999999937	2241.29999999937	42.457	35.334	49.225	634720.054021293	610043.918484096	100102.956954926	16	1
CP00268	2245.59999999937	2245.59999999937	2245.59999999937	43.989	35.334	50.365	634519.011449782	609661.732929713	105724.186430818	18	1
CP00269	2306.69999999931	2306.69999999931	2306.69999999931	27.32	17.913	36.615	785304.810661615	775990.186485198	120448.895120058	21	1
CP00270	2306.69999999931	2306.69999999931	2306.69999999931	42.848	35.334	50.756	319124.117438188	311483.539921793	42726.0795004969	21	1
CP00271	2326.79999999929	2326.79999999929	2326.79999999929	42.848	35.334	50.365	661249.636112996	627558.621407024	109702.839883342	16	1
CP00272	2348.29999999927	2348.29999999927	2348.29999999927	44.379	36.224	49.225	365956.946026015	352705.176825035	68681.2606762021	18	1
CP00273	2468.49999999916	2468.49999999916	2468.49999999916	42.848	35.334	50.756	617527.671969015	601139.795131057	107702.587669934	24	1
CP00274	2540.8999999991	2540.8999999991	2540.8999999991	42.848	35.334	50.365	653780.859408512	625120.928842716	100954.29021984	17	1
CP00275	2601.09999999904	2601.09999999904	2601.09999999904	43.989	36.615	50.756	621555.448823215	599346.913511533	101064.903753417	14	1
CP00276	2601.09999999904	2601.09999999904	2601.09999999904	41.426	36.615	41.426	99763.2726924635	92882.1816999474	54163.1960278483	14	1
CP00277	2776.89999999888	2776.89999999888	2776.89999999888	42.457	34.943	49.225	605088.282767143	584231.541851351	100219.869769122	27	1
CP00278	2817.99999999885	2817.99999999885	2817.99999999885	42.457	36.224	49.225	650473.719364456	629477.838175135	102230.576379805	24	1
CP00279	2835.29999999883	2835.29999999883	2835.29999999883	39.786	32.912	47.693	629615.830992814	599148.804340034	113520.471019808	15	1
CP00280	3061.89999999862	3061.89999999862	3061.89999999863	43.989	36.224	50.365	655620.361672036	650104.512712833	99438.8916071526	84	1
CP00281	3118.59999999857	3118.59999999857	3118.59999999857	36.224	28.71	42.848	649756.35520673	642904.483065199	97262.0176512231	57	1
CP00282	3262.39999999844	3262.39999999844	3262.39999999844	42.848	35.334	49.225	643502.879791995	641251.403479352	101523.095750703	194	1
CP00283	3287.19999999842	3287.19999999842	3287.19999999842	42.457	35.334	49.225	640622.259014165	635291.284499152	100362.053578056	82	1
CP00284	3411.19999999831	3411.19999999831	3411.19999999831	43.989	37.755	49.225	561322.446593255	548154.106319395	106735.702712141	31	1
CP00285	3508.89999999822	3508.89999999822	3508.89999999822	42.457	34.943	48.084	599090.093222905	596321.015987456	101825.694938284	131	1
CP00286	3643.2999999981	3643.2999999981	3643.2999999981	42.848	22.224	65.751	753429.891249491	728258.628763713	107366.107565157	41	1
CP00287	3753.199999998	3753.199999998	3753.199999998	42.457	34.943	48.084	599459.307585068	599428.352093486	1e+05	8132	1
CP00288	3868.09999999789	3868.09999999789	3868.09999999789	42.457	34.943	49.225	604843.914869179	596464.577019959	102059.258517142	45	1
CP00289	3876.59999999788	3876.59999999788	3876.59999999788	42.457	34.943	50.756	621034.217799729	614031.583959867	104024.271513874	51	1
CP00290	3996.79999999777	3996.79999999777	3996.79999999778	42.457	34.943	48.084	599459.307585068	599428.352093486	1e+05	8132	1
CP00291	1701.79999999986	1701.79999999986	1701.79999999986	33.303	26.179	39.786	755374.786642974	746503.71840131	99789.0511572852	44	1
CP00292	1701.79999999986	1701.79999999986	1701.79999999986	44.379	39.786	50.756	598330.974864568	591179.09578681	107917.680232498	48	1
CP00293	1730.69999999984	1730.69999999984	1730.69999999984	34.943	28.71	41.817	703678.675052096	694794.106859368	105515.226493094	44	1
CP00294	1730.69999999984	1730.69999999984	1730.69999999984	46.552	41.817	50.365	145615.076028749	139820.821896496	26325.4776195908	11	1
CP00295	1730.99999999984	1730.99999999984	1730.99999999984	32.912	25.788	39.786	675596.732077905	672989.2721669	98027.6166596323	137	1
CP00296	1730.99999999984	1730.99999999984	1730.99999999984	45.271	39.786	50.365	164171.137551549	162316.464638711	31876.105360318	44	1
CP00297	1757.79999999981	1757.79999999981	1757.79999999981	32.912	25.788	38.146	675309.444026629	661907.55485255	111877.132386582	36	1
CP00298	1757.79999999981	1757.79999999981	1757.79999999981	43.989	38.146	50.365	678801.076203407	665549.928459592	102367.079292503	32	1
CP00299	1924.59999999966	1924.59999999966	1924.59999999966	43.989	36.615	50.365	678397.364552623	676601.054848508	106151.147483825	233	1
CP00300	1924.59999999966	1924.59999999966	1924.59999999966	30.74	22.224	36.615	664091.135354586	662100.493758289	99538.3448342134	218	1
CP00301	1988.5999999996	1988.5999999996	1988.5999999996	45.271	38.146	50.365	311194.997875288	299457.050917897	49157.8287241987	11	1
CP00302	2011.09999999958	2011.09999999958	2011.09999999958	42.457	34.943	48.084	600688.06385277	579119.444977242	101359.039104563	21	1
CP00303	2079.89999999952	2079.89999999952	2079.89999999952	32.912	25.788	39.786	713978.001496976	704289.732735033	107933.285452771	39	1
CP00304	2079.89999999952	2079.89999999952	2079.89999999952	46.161	39.786	51.147	301435.057019127	293714.326251871	53590.5783266371	19	1
CP00305	2265.09999999935	2265.09999999935	2265.09999999935	44.379	37.755	50.365	605672.417864217	570824.040013055	100661.183908706	13	1
CP00306	2459.29999999917	2459.29999999917	2459.29999999917	43.989	36.224	50.756	612873.625714239	592768.010218027	101156.3510795	23	1
CP00307	2472.49999999916	2472.49999999916	2472.49999999916	39.786	28.71	51.147	623465.395499801	604314.968952506	98245.7472338365	25	1
CP00308	2668.19999999898	2668.19999999898	2668.19999999898	42.457	35.334	49.225	627305.848738515	618216.66616983	1e+05	44	1
CP00309	2693.79999999896	2693.79999999896	2693.79999999896	42.848	36.224	50.365	635986.871859046	623875.127669382	100829.089861072	32	1
CP00310	2717.19999999894	2717.19999999894	2717.19999999894	42.457	35.334	49.225	636599.252839843	608642.648625382	101889.033512213	19	1
CP00311	2996.39999999868	2996.39999999868	2996.39999999868	43.989	36.224	50.365	632697.053334436	630873.577796964	98402.4933982636	190	1
CP00312	3034.69999999865	3034.69999999865	3034.69999999865	42.457	34.943	48.084	598081.87865508	594494.628248494	100118.917570818	97	1
CP00313	3224.49999999848	3224.49999999848	3224.49999999848	43.989	36.224	50.365	634772.00813621	631153.761954282	99168.1853460867	116	1
CP00314	3241.49999999846	3241.49999999846	3241.49999999846	43.989	36.224	50.365	647184.177676316	644986.354597968	100004.207625062	208	1
CP00315	3566.29999999817	3566.29999999817	3566.29999999817	42.848	36.224	49.225	618937.136954952	613235.369341582	99551.7792150617	73	1
CP00316	3619.29999999812	3619.29999999812	3619.29999999812	45.271	37.755	51.147	614606.627648354	607590.759964072	103377.632982011	49	1
CP00317	3792.09999999796	3792.09999999796	3792.09999999796	42.848	35.334	49.225	636658.565383863	632055.830066075	99737.7224723955	118	1
CP00318	3877.39999999788	3877.39999999788	3877.39999999788	42.848	36.224	50.365	665660.198939884	658455.170102173	104332.934081655	53	1
CP00319	4013.09999999776	4013.09999999776	4013.09999999776	42.848	35.334	49.225	633672.417750869	633639.995731665	1e+05	8168	1
CP00320	4182.499999998	4182.499999998	4182.499999998	37.755	31.131	44.379	603364.121830978	592393.246455031	113913.601188457	51	1
CP00321	4244.49999999823	4244.49999999822	4244.49999999822	41.817	33.303	47.693	708824.510461894	699013.045964849	111372.505694704	38	1
CP00322	1603.89999999995	1603.89999999995	1603.89999999995	32.912	25.788	38.146	662757.206979276	660697.930930898	103623.990122738	142	1
CP00323	1603.89999999995	1603.89999999995	1603.89999999995	43.989	38.146	50.756	660360.20105624	658390.262228401	100203.435447015	137	1
CP00324	1777.09999999979	1777.09999999979	1777.09999999979	36.224	29.101	42.848	658399.884060757	653520.152074633	106125.617043136	65	1
CP00325	1777.09999999979	1777.09999999979	1777.09999999979	47.693	42.848	52.678	185722.424903548	182501.508535316	36279.964145254	22	1
CP00326	1981.39999999961	1981.39999999961	1981.39999999961	44.379	36.615	50.756	657658.677424329	639171.793107697	103190.914432856	24	1
CP00327	2044.49999999955	2044.49999999955	2044.49999999955	31.772	24.648	38.146	639209.706898607	632295.022376035	94619.8889133673	37	1
CP00328	2044.49999999955	2044.49999999955	2044.49999999955	46.161	38.146	51.147	195463.22818631	188969.344426013	38484.2293767306	15	1
CP00329	2060.09999999954	2060.09999999954	2060.09999999954	46.161	39.786	51.147	582294.018477726	559333.681605377	110823.467896271	14	1
CP00330	2107.99999999949	2107.99999999949	2107.99999999949	27.32	20.194	35.334	685466.804170943	685427.423128505	1e+05	7609	1
CP00331	2107.99999999949	2107.99999999949	2107.99999999949	43.989	35.334	50.756	315109.242406391	315069.362434587	50000.00061925	3804	1
CP00332	2128.39999999947	2128.39999999947	2128.39999999947	28.71	21.833	36.224	651344.6837256	651299.621672698	1e+05	6693	1
CP00333	2128.39999999947	2128.39999999947	2128.39999999947	44.379	36.224	51.147	153554.444699864	153507.990075801	25000.0007740625	1673	1
CP00334	2155.89999999945	2155.89999999945	2155.89999999945	43.989	35.334	50.365	317674.537596413	304604.588267161	48491.6988055279	15	1
CP00335	2158.49999999945	2158.49999999945	2158.49999999945	42.848	34.943	49.225	310156.113992856	297262.389527298	50019.3706652434	14	1
CP00336	2208.4999999994	2208.4999999994	2208.4999999994	45.271	37.755	51.147	298461.095922115	287410.180753314	51510.9306511737	14	1
CP00337	2227.39999999938	2227.39999999938	2227.39999999938	44.379	36.615	50.756	184981.701897347	175355.533198586	27475.756605551	11	1
CP00338	2259.99999999935	2259.99999999935	2259.99999999935	43.989	36.615	50.756	637436.707020608	605755.180374323	100788.7897502	15	1
CP00339	2264.49999999935	2264.49999999935	2264.49999999935	45.271	36.615	51.147	235894.586568162	225614.164255273	37635.784568421	15	1
CP00340	2290.09999999933	2290.09999999933	2290.09999999933	45.271	36.615	51.147	638183.482753543	615872.581534112	98988.6447738529	17	1
CP00341	2383.69999999924	2383.69999999924	2383.69999999924	43.989	33.303	50.756	214312.472447705	204730.709522824	33333.333336689	14	1
CP00342	2388.49999999924	2388.49999999924	2388.49999999924	42.848	35.334	50.365	641473.888107597	631418.774013752	1e+05	41	1
CP00343	2520.89999999912	2520.89999999912	2520.89999999912	43.989	36.224	50.756	635606.348099489	614799.589099367	98885.7819453104	18	1
CP00344	2576.79999999907	2576.79999999907	2576.79999999907	46.161	36.615	52.287	321137.96271644	307939.459423017	55452.6120439465	15	1
CP00345	2652.699999999	2652.699999999	2652.699999999	42.848	36.224	50.365	638595.653158909	629060.136174911	1e+05	41	1
CP00346	2726.89999999893	2726.89999999893	2726.89999999893	43.989	36.615	50.756	629813.654732378	608194.582982017	99068.1988696935	30	1
CP00347	3034.79999999865	3034.79999999865	3034.79999999865	43.989	36.224	50.365	651335.46623187	643326.541663665	99214.7886822981	63	1
CP00348	3316.59999999839	3316.59999999839	3316.59999999839	44.379	25.788	63.332	724447.686537979	711055.455644594	100828.495283444	75	1
CP00349	3321.09999999839	3321.09999999839	3321.09999999839	45.271	37.755	51.147	595170.980741453	586258.479493322	101079.696787467	49	1
CP00350	3328.09999999838	3328.09999999838	3328.09999999838	45.271	37.755	51.147	598225.691202685	586361.589951826	104435.25910754	41	1
CP00351	3544.39999999819	3544.39999999819	3544.39999999819	43.989	36.224	50.365	650677.548452585	643334.5966414	108788.191644834	67	1
CP00352	3579.89999999815	3579.89999999815	3579.89999999815	42.457	35.334	49.225	625192.28380097	620146.032623298	95917.6662959844	73	1
CP00353	3807.59999999795	3807.59999999795	3807.59999999795	42.848	35.334	49.225	628679.00384525	625098.172950669	97950.1286202793	124	1
CP00354	4025.59999999775	4025.59999999775	4025.59999999775	43.989	36.224	50.365	645076.787806137	645044.082329524	1e+05	8205	1
CP00355	1843.59999999973	1843.59999999973	1843.59999999973	31.772	24.255	38.146	629013.234240813	628987.935589422	1e+05	11220	1
CP00356	1843.59999999973	1843.59999999973	1843.59999999973	45.271	38.146	51.147	210471.474861127	210447.714886497	33333.7608520828	3740	1
CP00357	1867.19999999971	1867.19999999971	1867.19999999971	32.912	24.648	39.786	684156.070460588	684115.758526844	1e+05	7410	1
CP00358	1867.19999999971	1867.19999999971	1867.19999999971	46.161	39.786	52.287	122871.720244368	122838.314954792	20000.4617205456	1482	1
CP00359	2165.79999999944	2165.79999999944	2165.79999999944	43.989	36.615	50.756	629564.688129042	616346.319256015	101060.936481556	28	1
CP00360	2336.59999999929	2336.59999999928	2336.59999999928	44.379	37.755	52.287	666370.195213614	639586.81914677	125653.436744135	19	1
CP00361	2341.39999999928	2341.39999999928	2341.39999999928	44.379	36.615	51.147	670908.99317858	644666.445129215	99607.9402733211	15	1
CP00362	2353.79999999927	2353.79999999927	2353.79999999927	46.552	39.786	52.287	205016.72337019	190550.690354268	41871.278422367	11	1
CP00363	2403.09999999922	2403.09999999922	2403.09999999922	45.271	35.334	52.287	125430.722225549	118974.611955815	20000.0000036241	12	1
CP00364	2414.39999999921	2414.39999999921	2414.39999999921	44.379	36.615	52.678	609640.874970301	591756.676996206	97579.0328019521	22	1
CP00365	2574.99999999907	2574.99999999907	2574.99999999907	45.271	37.755	52.287	655847.047013349	640091.584151238	112497.549105688	25	1
CP00366	2576.29999999907	2576.29999999907	2576.29999999907	43.989	36.615	50.756	681294.908305698	664204.227064493	116389.90427782	25	1
CP00367	2634.29999999901	2634.29999999901	2634.29999999901	43.989	36.615	51.147	620305.221152936	608344.860412025	1e+05	30	1
CP00368	2750.69999999891	2750.69999999891	2750.69999999891	45.271	31.772	52.287	223869.819073404	210330.398092339	36913.3165770357	11	1
CP00369	2756.1999999989	2756.1999999989	2756.1999999989	46.161	32.912	51.147	213426.434135391	200677.425523388	38374.7531372889	12	1
CP00370	2833.59999999883	2833.59999999883	2833.59999999883	43.989	37.755	51.147	612968.442755257	590398.3996862	106615.174077183	17	1
CP00371	2873.4999999988	2873.4999999988	2873.4999999988	43.989	36.615	50.756	618716.660366392	600697.17728039	106291.188432834	25	1
CP00372	3096.69999999859	3096.69999999859	3096.69999999859	43.989	36.615	50.756	637004.942291918	631083.641813053	106038.020325495	94	1
CP00373	3236.39999999847	3236.39999999847	3236.39999999847	42.848	35.334	49.225	626063.628366586	623697.629014329	101854.474731023	174	1
CP00374	3515.29999999821	3515.29999999821	3515.29999999821	45.271	37.755	51.147	608845.353422599	605522.585245675	105142.703170994	130	1
CP00375	3751.199999998	3751.199999998	3751.199999998	44.379	36.615	50.756	645076.787806136	645044.376973458	1e+05	8241	1
CP00376	3897.19999999786	3897.19999999786	3897.19999999787	46.161	36.224	54.068	628208.213285087	617174.897052384	106712.488828989	49	1
CP00377	3934.59999999783	3934.59999999783	3934.59999999783	44.379	37.755	51.147	651186.149356624	641611.469707739	103665.475524245	42	1
CP00378	3939.89999999783	3939.89999999783	3939.89999999783	43.989	36.615	50.756	657077.94310703	643046.010081795	99678.5321599849	32	1
CP00379	3981.59999999779	3981.59999999779	3981.59999999779	44.379	36.615	50.756	645076.787806136	645044.376973458	1e+05	8241	1
CP00380	4072.79999999771	4072.79999999771	4072.79999999771	44.379	36.615	50.756	640502.292365496	637838.545123846	98638.1974091949	149	1
CP00381	4168.89999999795	4168.89999999795	4168.89999999795	46.552	39.786	52.678	592578.349071423	580831.573255712	107722.743223748	41	1
CP00382	4239.29999999821	4239.29999999821	4239.29999999821	44.379	36.615	51.147	683794.161515963	672907.698664427	104350.592536712	33	1
CP00383	1610.59999999995	1610.59999999994	1610.59999999995	34.943	27.32	41.426	729592.65567143	728550.780099634	95787.7833403605	289	1
CP00384	1610.59999999994	1610.59999999994	1610.59999999995	45.271	42.848	52.678	241081.410508822	240443.459610661	51690.178475929	156	1
CP00385	1646.99999999991	1646.99999999991	1646.99999999991	36.224	29.101	42.848	671565.581500872	669497.120742397	98447.2925267647	160	1
CP00386	1646.99999999991	1646.99999999991	1646.99999999991	48.084	42.848	52.678	116839.809321203	115447.730159149	20750.9412807605	33	1
CP00387	1729.99999999984	1729.99999999984	1729.99999999984	35.334	28.71	42.457	654506.120801201	650704.158320312	96813.6511266488	79	1
CP00388	1729.99999999984	1729.99999999984	1729.99999999984	46.552	42.457	51.147	154418.164494986	151967.67503937	37859.0669159929	31	1
CP00389	1974.99999999961	1974.99999999961	1974.99999999961	46.161	38.146	52.287	657036.269247074	639778.092789449	102833.739321384	20	1
CP00390	2007.59999999958	2007.59999999958	2007.59999999958	34.943	27.32	41.817	703007.80314433	697204.17807357	98552.8475109178	65	1
CP00391	2007.59999999958	2007.59999999958	2007.59999999958	47.693	41.817	52.287	146048.614438019	141857.129683183	28473.4206221163	19	1
CP00392	2059.59999999954	2059.59999999954	2059.59999999954	45.271	39.786	51.147	561201.511202772	537776.520769615	109204.484762987	18	1
CP00393	2136.09999999947	2136.09999999947	2136.09999999947	30.74	23.864	37.755	628673.674622086	628634.944561728	1e+05	7289	1
CP00394	2136.09999999947	2136.09999999947	2136.09999999947	46.161	37.755	52.678	123282.64358391	123241.279480759	20000.00079264	1458	1
CP00395	2154.89999999945	2154.89999999945	2154.89999999945	44.379	37.755	51.147	609847.139139815	593515.341189615	102519.813521717	23	1
CP00396	2187.79999999942	2187.79999999942	2187.79999999942	44.379	37.755	51.147	609174.358928217	588414.246137951	99505.8432034487	23	1
CP00397	2273.79999999934	2273.79999999934	2273.79999999934	45.271	38.146	52.287	623328.145029843	596084.366368958	100492.962593625	18	1
CP00398	2338.19999999928	2338.19999999928	2338.19999999928	45.271	37.755	52.287	631684.664737291	604560.525596399	112157.678876816	18	1
CP00399	2604.69999999904	2604.69999999904	2604.69999999904	45.271	37.755	54.068	659293.011843674	637002.313132251	110470.667091316	23	1
CP00400	2607.29999999904	2607.29999999904	2607.29999999904	46.161	39.786	52.287	606534.690493246	579384.332300153	106033.787389342	13	1
CP00401	2678.89999999897	2678.89999999897	2678.89999999897	46.161	32.912	52.678	123782.789985315	117327.603400513	20000.0000000006	12	1
CP00402	2931.79999999874	2931.79999999874	2931.79999999874	45.271	37.755	51.147	610909.295120555	610878.875032749	1e+05	8277	1
CP00403	2949.19999999873	2949.19999999873	2949.19999999873	45.271	37.755	51.147	610909.295120555	610878.875032749	1e+05	8277	1
CP00404	2976.4999999987	2976.4999999987	2976.4999999987	43.989	36.224	50.365	653873.99073416	651304.809978057	103269.495834004	171	1
CP00405	3275.19999999843	3275.19999999843	3275.19999999843	46.552	39.786	52.678	586275.92599521	580819.6609485	103310.040420185	69	1
CP00406	3406.39999999831	3406.39999999831	3406.39999999831	46.161	39.786	52.287	611017.149707105	605791.997787645	97052.0260080715	53	1
CP00407	3517.49999999821	3517.49999999821	3517.49999999821	43.989	36.224	50.365	649398.477348996	645843.456612317	102823.733049572	142	1
CP00408	3526.3999999982	3526.3999999982	3526.3999999982	45.271	37.755	51.147	609619.633073844	606807.999297423	100399.50450946	155	1
CP00409	3625.49999999811	3625.49999999811	3625.49999999811	43.989	36.615	50.756	655849.115579562	643303.531420754	110016.161790045	42	1
CP00410	3694.19999999805	3694.19999999805	3694.19999999805	43.989	35.334	50.756	685622.514826207	674937.117925634	95161.2469011387	34	1
CP00411	3704.49999999804	3704.49999999804	3704.49999999804	46.552	36.615	56.99	690039.821816396	679163.045995877	118181.968737127	46	1
CP00412	3799.69999999795	3799.69999999795	3799.69999999795	45.271	37.755	51.147	615322.694888724	612283.104082307	101639.746256931	145	1
CP00413	3845.59999999791	3845.59999999791	3845.59999999791	43.989	36.224	50.365	655460.882849744	651908.959100143	104803.922287379	122	1
CP00414	4048.29999999773	4048.29999999773	4048.29999999773	45.271	37.755	51.147	604655.909633092	601929.334712485	103914.179893455	143	1
CP00415	1554	1554	1554	35.334	28.71	41.817	699241.190502017	699202.504769658	1e+05	6792	1
CP00416	1554	1554	1554	46.161	41.817	52.287	577255.229055491	577224.188555729	1e+05	6792	1
CP00417	1705.79999999986	1705.79999999986	1705.79999999986	36.224	30.74	42.457	669790.684992216	664160.440059422	106988.003341241	63	1
CP00418	1705.79999999986	1705.79999999986	1705.79999999986	46.552	42.457	52.678	562846.229025837	557934.84100347	99435.6957903326	58	1
CP00419	1806.69999999977	1806.69999999977	1806.69999999977	37.755	31.131	43.989	670949.583038087	660946.158441128	102929.089597776	38	1
CP00420	1806.69999999977	1806.69999999977	1806.69999999977	49.225	43.989	54.459	288634.968573015	281543.951089326	59645.8925234459	22	1
CP00421	1811.69999999976	1811.69999999976	1811.69999999976	37.755	31.131	44.379	647497.040778381	636701.763823488	117841.750168681	33	1
CP00422	1811.69999999976	1811.69999999976	1811.69999999976	50.365	44.379	56.599	262055.543109741	253898.852732142	40838.2764499624	11	1
CP00423	2040.89999999955	2040.89999999955	2040.89999999955	46.552	41.426	52.678	548038.359762213	515985.517372776	103472.204700932	12	1
CP00424	2193.39999999941	2193.39999999941	2193.39999999941	46.552	41.426	54.459	545760.191020307	528179.419914073	100804.462565854	19	1
CP00425	2334.49999999929	2334.49999999929	2334.49999999929	49.225	41.426	61.942	697025.671021027	656017.609805392	111215.684564267	15	1
CP00426	2337.09999999928	2337.09999999928	2337.09999999928	44.379	37.755	52.287	643302.113820039	615457.353227271	108235.323044911	19	1
CP00427	2423.79999999921	2423.79999999921	2423.79999999921	46.552	36.615	54.068	332635.899521302	317819.677157261	50451.8135930063	15	1
CP00428	2577.69999999907	2577.69999999906	2577.69999999907	47.693	41.817	54.459	571989.835476471	551855.68812275	105227.049513773	18	1
CP00429	2647.099999999	2647.099999999	2647.099999999	46.161	32.912	52.678	306345.596238601	296759.653055673	50000.0000000005	21	1
CP00430	2656.69999999899	2656.69999999899	2656.69999999899	45.271	38.146	52.287	638595.653158909	629332.579517311	1e+05	41	1
CP00431	2665.19999999899	2665.19999999899	2665.19999999899	45.271	38.146	52.287	638595.637967846	629692.035844722	1e+05	44	1
CP00432	2666.59999999898	2666.59999999898	2666.59999999898	45.271	38.146	52.287	638595.637967846	629692.035844722	1e+05	44	1
CP00433	2686.79999999897	2686.79999999897	2686.79999999897	46.552	38.146	54.068	644333.974998218	626715.432799165	98254.8466549729	22	1
CP00434	2775.79999999889	2775.79999999889	2775.79999999889	45.271	38.146	52.287	632076.513865082	610895.363107432	101869.735051219	24	1
CP00435	2849.29999999882	2849.29999999882	2849.29999999882	46.552	34.943	52.678	344752.613963107	320062.461280796	58253.8931586857	11	1
CP00436	2889.69999999878	2889.69999999878	2889.69999999878	46.552	41.426	54.068	599446.319834057	581179.021589201	114655.402035425	26	1
CP00437	3087.9999999986	3087.9999999986	3087.9999999986	43.989	28.71	56.99	705144.771177872	688316.223208096	109513.572411844	47	1
CP00438	3333.89999999838	3333.89999999838	3333.89999999838	46.552	39.786	52.678	586555.642492064	577477.556284932	107735.566773523	44	1
CP00439	3390.39999999833	3390.39999999833	3390.39999999833	46.552	39.786	52.678	553154.572196595	542544.366507576	101402.001742002	37	1
CP00440	3465.19999999826	3465.19999999826	3465.19999999826	46.161	38.146	52.287	645076.787806136	645044.950616514	1e+05	8313	1
CP00441	3499.69999999823	3499.69999999823	3499.69999999823	46.161	38.146	52.287	652843.408296644	649884.24452686	100563.939259391	177	1
CP00442	3588.39999999815	3588.39999999815	3588.39999999815	46.161	38.146	52.287	671616.938638926	667370.379918847	102661.535321612	104	1
CP00443	3693.99999999805	3693.99999999805	3693.99999999805	47.693	41.426	54.068	593283.026320963	585969.556437487	112161.470296864	45	1
CP00444	3764.59999999799	3764.59999999799	3764.59999999799	46.161	38.146	52.287	628537.447558726	626238.911818289	100197.653057291	183	1
CP00445	3798.79999999795	3798.79999999795	3798.79999999796	45.271	37.755	51.147	615570.609368742	613556.09666942	99851.1106020749	226	1
CP00446	3853.0999999979	3853.0999999979	3853.09999999791	45.271	37.755	51.147	589325.103574703	585975.82690195	101228.135089562	103	1
CP00447	4169.99999999795	4169.99999999795	4169.99999999795	46.161	38.146	52.287	628088.123455928	613364.520579829	98412.0420505039	38	1
CP00448	4217.39999999813	4217.39999999813	4217.39999999813	46.161	31.131	63.332	753536.212804616	728403.792467605	106674.190583965	32	1
CP00449	1729.69999999984	1729.69999999984	1729.69999999984	38.146	31.772	45.271	679927.127307533	676915.268242849	106011.190102271	99	1
CP00450	1729.69999999984	1729.69999999984	1729.69999999984	50.756	45.271	56.99	221384.949038262	218957.003619409	34711.0586490197	32	1
CP00451	1900.79999999968	1900.79999999968	1900.79999999968	36.224	28.71	42.848	623677.03047055	622528.100587711	101319.778397459	255	1
CP00452	1900.79999999968	1900.79999999968	1900.79999999968	49.225	42.848	56.599	162813.593909421	161758.195959366	26332.8547814698	66	1
CP00453	1948.39999999964	1948.39999999964	1948.39999999964	35.334	27.32	42.457	713297.169179423	710387.127290025	102711.541753597	119	1
CP00454	1948.39999999964	1948.39999999964	1948.39999999964	48.084	42.457	54.459	190052.622020251	187873.460264797	36912.7931065276	42	1
CP00455	2069.79999999953	2069.79999999953	2069.79999999953	48.084	42.457	54.068	625795.209325131	607704.768606672	111802.823955293	21	1
CP00456	2160.69999999944	2160.69999999944	2160.69999999944	48.084	41.817	54.068	190608.586950117	181193.871289504	32885.9616368134	10	1
CP00457	2259.29999999935	2259.29999999935	2259.29999999935	47.693	41.817	54.068	578888.124614091	561262.119256231	108939.883737956	22	1
CP00458	2296.89999999932	2296.89999999932	2296.89999999932	29.101	22.224	37.755	740561.30045722	723569.96832338	116398.913522025	18	1
CP00459	2296.89999999932	2296.89999999932	2296.89999999932	45.271	37.755	52.287	634685.138434609	617557.325757772	99914.3713958451	18	1
CP00460	2370.99999999925	2370.99999999925	2370.99999999925	46.552	36.615	54.068	320790.452037385	311298.878983639	50000.0000028314	21	1
CP00461	2443.29999999919	2443.29999999919	2443.29999999919	46.552	39.786	54.068	611039.874123669	598843.222489969	100787.652815885	36	1
CP00462	2443.59999999919	2443.59999999919	2443.59999999919	46.552	39.786	54.068	612782.577070382	602049.84877302	102641.013526314	41	1
CP00463	2524.99999999911	2524.99999999911	2524.99999999911	48.084	39.786	58.879	352765.563421463	334798.344660449	53007.3543778926	14	1
CP00464	2539.3999999991	2539.3999999991	2539.3999999991	47.693	41.817	54.459	581180.986914711	565059.293840271	102486.877867028	25	1
CP00465	2581.39999999906	2581.39999999906	2581.39999999906	48.084	38.146	56.599	262982.494877324	239089.046056208	37272.9693320228	9	1
CP00466	2598.49999999905	2598.49999999905	2598.49999999905	44.379	36.615	51.147	653394.637010802	626206.83068469	106769.668994816	18	1
CP00467	2617.29999999903	2617.29999999903	2617.29999999903	32.912	25.788	41.426	681637.580350209	664748.267435009	111503.285665487	17	1
CP00468	2617.29999999903	2617.29999999903	2617.29999999903	50.365	41.426	56.99	353878.399467658	335890.473537508	61737.6961901518	17	1
CP00469	2733.79999999892	2733.79999999892	2733.79999999892	47.693	39.786	54.068	602266.646669293	582710.566849024	102954.527560147	18	1
CP00470	2774.69999999889	2774.69999999889	2774.69999999889	46.552	41.426	54.068	568433.472626094	548963.125934761	102202.733522935	23	1
CP00471	2776.19999999888	2776.19999999888	2776.19999999889	46.161	36.615	56.599	675198.889478656	648941.079915872	97466.292614677	21	1
CP00472	2788.49999999887	2788.49999999887	2788.49999999887	46.552	38.146	54.068	667509.426436285	648099.649433719	100376.816472727	23	1
CP00473	2794.39999999887	2794.39999999887	2794.39999999887	47.693	41.426	54.068	579825.60998532	565000.942431933	104219.696288758	28	1
CP00474	2873.6999999988	2873.6999999988	2873.6999999988	47.693	39.786	54.068	652185.753481021	626864.438006108	105913.276083868	18	1
CP00475	2884.29999999879	2884.29999999879	2884.29999999879	45.271	39.786	52.287	626585.554260889	608217.697199202	108855.153640444	20	1
CP00476	2926.69999999875	2926.69999999875	2926.69999999875	46.552	39.786	52.678	588100.555010021	588071.784438389	1e+05	8349	1
CP00477	2993.89999999869	2993.89999999869	2993.89999999869	47.693	41.426	54.068	578130.412767333	575466.839430578	104246.442117536	153	1
CP00478	3100.99999999859	3100.99999999859	3100.99999999859	47.693	41.817	54.459	553247.154335559	544779.138876838	107061.818749595	37	1
CP00479	3248.29999999846	3248.29999999845	3248.29999999846	46.552	39.786	52.678	580892.141717583	578484.269272004	97571.8461955422	176	1
CP00480	3249.69999999845	3249.69999999845	3249.69999999845	46.552	39.786	52.678	606030.994156373	602378.147107278	102433.87590127	130	1
CP00481	3274.29999999843	3274.29999999843	3274.29999999843	46.552	41.426	54.068	575077.277894327	572966.422083141	103431.599747593	147	1
CP00482	3286.59999999842	3286.59999999842	3286.59999999842	46.552	39.786	52.678	586313.496542848	581496.353204975	104451.519777092	93	1
CP00483	3361.29999999835	3361.29999999835	3361.29999999835	47.693	41.426	54.068	595463.136934224	586227.201446082	107912.506140262	54	1
CP00484	3448.09999999827	3448.09999999827	3448.09999999827	46.552	39.786	52.678	588100.555010021	588071.784438389	1e+05	8349	1
CP00485	3482.19999999824	3482.19999999824	3482.19999999824	46.552	39.786	52.678	588100.555010021	588071.784438389	1e+05	8349	1
CP00486	3508.79999999822	3508.79999999822	3508.79999999822	47.693	41.426	54.068	571995.809445438	569823.801107352	100489.568303496	167	1
CP00487	3561.99999999817	3561.99999999817	3561.99999999817	46.552	39.786	52.678	597391.022365456	592805.653713124	99257.8506793153	94	1
CP00488	3604.59999999813	3604.59999999813	3604.59999999813	46.552	41.817	54.068	615092.894574317	604048.416966442	106645.524208307	34	1
CP00489	3622.39999999812	3622.39999999812	3622.39999999812	45.271	37.755	51.147	625226.053385985	617528.562864635	98846.8727048152	50	1
CP00490	3677.49999999807	3677.49999999807	3677.49999999807	46.552	41.426	54.068	615169.631069151	607185.086838451	102135.362198743	48	1
CP00491	3803.79999999795	3803.79999999795	3803.79999999795	45.271	37.755	51.147	614901.802097715	612712.4810459	103477.41463331	161	1
CP00492	3831.29999999793	3831.29999999792	3831.29999999793	48.084	41.817	54.459	589698.95621265	585616.823677372	107698.137676208	98	1
CP00493	4153.49999999789	4153.49999999789	4153.49999999789	46.552	41.426	54.068	585266.879633057	577360.787329927	102132.741670039	46	1
CP00494	4224.59999999815	4224.59999999815	4224.59999999815	48.084	41.817	54.459	565869.17498198	554309.099524282	107463.447374096	34	1
CP00495	1615.29999999994	1615.29999999994	1615.29999999994	36.224	29.101	42.457	700965.911383579	698872.263594256	98069.9558312795	181	1
CP00496	1615.29999999994	1615.29999999994	1615.29999999994	47.693	42.457	52.678	287719.44362677	286110.076594597	49437.2161160208	91	1
CP00497	1858.99999999972	1858.99999999972	1858.99999999972	36.224	28.71	42.848	639425.124892957	639382.758915774	1e+05	6259	1
CP00498	1858.99999999972	1858.99999999972	1858.99999999972	49.225	42.848	56.599	167953.628744073	167912.279374958	25000.4508988618	1565	1
CP00499	2113.49999999949	2113.49999999949	2113.49999999949	32.912	25.788	41.426	707861.02028011	707807.548142011	1e+05	6016	1
CP00500	2113.49999999949	2113.49999999949	2113.49999999949	48.084	41.426	56.599	207425.114642425	207373.535916538	33333.3340672592	2005	1
CP00501	2203.69999999941	2203.69999999941	2203.69999999941	49.225	42.457	56.599	301249.210610026	291890.457753819	55648.2307386778	28	1
CP00502	2242.29999999937	2242.29999999937	2242.29999999937	48.084	41.817	56.599	649480.729796791	629235.184711896	108756.939508244	20	1
CP00503	2408.79999999922	2408.79999999922	2408.79999999922	48.084	38.146	56.599	136528.82187389	129740.840157286	20000.0000036241	12	1
CP00504	2413.49999999922	2413.49999999921	2413.49999999921	48.084	41.817	56.99	607312.531337745	589827.538076574	99360.7784987472	22	1
CP00505	2485.49999999915	2485.49999999915	2485.49999999915	48.084	41.817	56.599	663289.674678402	631257.504826675	102729.9720673	15	1
CP00506	2520.99999999912	2520.99999999912	2520.99999999912	47.693	41.426	54.459	527398.189310975	512674.994095654	97914.1366363843	23	1
CP00507	2535.0999999991	2535.0999999991	2535.0999999991	49.225	42.457	54.459	559239.390999458	533787.030849636	100347.748526619	14	1
CP00508	2694.19999999896	2694.19999999896	2694.19999999896	50.365	36.615	56.99	323061.323555374	308899.075061344	49678.478881217	16	1
CP00509	2743.29999999891	2743.29999999891	2743.29999999891	48.084	42.457	56.599	631825.642471044	616300.649874893	97874.7994655452	27	1
CP00510	2859.19999999881	2859.19999999881	2859.19999999881	47.693	41.817	54.459	568092.297147618	545136.603319955	102923.185792602	16	1
CP00511	2864.6999999988	2864.6999999988	2864.6999999988	47.693	36.615	72.127	922199.91032863	890106.236819706	110342.919089549	33	1
CP00512	3298.09999999841	3298.09999999841	3298.09999999841	46.552	39.786	52.678	606991.993075903	600657.512452975	102442.701072791	64	1
CP00513	3421.2999999983	3421.2999999983	3421.2999999983	46.552	41.426	54.068	630917.210134261	613954.122837967	105586.30649567	25	1
CP00514	3535.19999999819	3535.19999999819	3535.19999999819	47.693	41.426	54.068	574390.311669547	570422.173016654	102112.670947236	114	1
CP00515	3646.99999999809	3646.99999999809	3646.99999999809	48.084	41.817	54.459	563164.410954579	553022.151542962	114905.666222786	40	1
CP00516	3665.19999999808	3665.19999999808	3665.19999999808	48.084	41.817	54.459	572464.144627987	564106.048532117	105305.130192655	44	1
CP00517	3741.49999999801	3741.49999999801	3741.49999999801	47.693	41.426	54.068	576696.184954754	576668.21762578	1e+05	8385	1
CP00518	3822.99999999793	3822.99999999793	3822.99999999793	48.084	41.426	58.879	658846.384240905	653199.744857532	98011.0592040529	73	1
CP00519	3826.59999999793	3826.59999999793	3826.59999999793	48.084	41.817	54.459	560415.431907625	555398.199499515	100913.467950062	71	1
CP00520	3989.09999999778	3989.09999999778	3989.09999999778	47.693	41.426	54.068	576696.184954754	576668.21762578	1e+05	8385	1
CP00521	4003.19999999777	4003.19999999777	4003.19999999777	47.693	41.426	54.068	576696.184954754	576668.21762578	1e+05	8385	1
CP00522	4133.49999999782	4133.49999999782	4133.49999999782	49.225	42.457	56.599	629481.413100615	620051.84589497	95431.6143367148	46	1
CP00523	4203.19999999807	4203.19999999807	4203.19999999807	49.225	42.848	56.99	679264.591340113	663836.862111457	106316.536812201	33	1
CP00524	4240.69999999821	4240.69999999821	4240.69999999821	48.084	38.146	58.879	733813.028269568	712869.116759533	103959.330066074	28	1
CP00525	1598.89999999996	1598.89999999996	1598.89999999996	38.146	31.772	45.271	660307.513944033	660275.742978293	1e+05	8225	1
CP00526	1598.89999999996	1598.89999999996	1598.89999999996	50.756	45.271	56.599	134842.514119811	134815.49085582	20019.7324885411	1646	1
CP00527	1897.49999999968	1897.49999999968	1897.49999999968	36.224	28.71	42.848	648457.497280868	647134.555574903	100575.294498629	266	1
CP00528	1897.49999999968	1897.49999999968	1897.49999999968	49.225	42.848	56.599	214116.320926923	212901.077085352	33519.2634441798	88	1
CP00529	2011.59999999958	2011.59999999958	2011.59999999958	49.225	42.457	56.599	662161.918760649	636356.335558596	104657.592444696	20	1
CP00530	2055.99999999954	2055.99999999954	2055.99999999954	50.365	43.989	56.99	595400.789384164	563269.195066296	95863.426618212	13	1
CP00531	2076.19999999952	2076.19999999952	2076.19999999952	48.084	42.848	54.459	663862.194511325	642068.379968952	98831.1954802179	15	1
CP00532	2206.7999999994	2206.7999999994	2206.7999999994	48.084	42.457	56.599	326592.287433541	311106.885859383	51639.8786012878	11	1
CP00533	2226.09999999939	2226.09999999939	2226.09999999939	49.225	42.848	56.99	631985.286393176	620442.220441696	97013.6492408663	36	1
CP00534	2360.99999999926	2360.99999999926	2360.99999999926	47.693	41.426	56.99	598609.371607367	586777.919395671	1e+05	31	1
CP00535	2373.89999999925	2373.89999999925	2373.89999999925	47.693	41.426	54.459	556211.420197974	546760.35411166	1e+05	35	1
CP00536	2503.89999999913	2503.89999999913	2503.89999999913	49.225	42.457	56.99	622565.080571072	601580.04454466	102757.174889073	26	1
CP00537	2622.09999999902	2622.09999999902	2622.09999999902	50.365	42.848	56.599	641149.241397675	601353.252228181	107245.480222205	12	1
CP00538	2647.699999999	2647.699999999	2647.699999999	48.084	35.334	56.599	329578.018011426	319526.007832595	50000.0000000005	21	1
CP00539	2716.09999999894	2716.09999999894	2716.09999999894	47.693	41.817	54.459	568108.701281661	554033.305146201	100107.528159921	28	1
CP00540	2762.5999999989	2762.5999999989	2762.5999999989	48.084	42.457	56.599	641151.463801866	617653.997901708	105535.22596	23	1
CP00541	3091.0999999986	3091.0999999986	3091.0999999986	46.552	39.786	54.068	643575.092571299	640653.644123063	106730.396065839	103	1
CP00542	3334.49999999838	3334.49999999838	3334.49999999838	49.225	42.457	56.599	677630.225080826	670295.460253124	105273.576752385	62	1
CP00543	3579.19999999815	3579.19999999815	3579.19999999815	46.552	41.426	54.068	595535.157356693	591344.956127613	113073.365790018	95	1
CP00544	3643.0999999981	3643.0999999981	3643.0999999981	49.225	42.457	56.599	672427.04708899	659654.967047518	109931.213878993	36	1
CP00545	3703.09999999804	3703.09999999804	3703.09999999804	48.084	42.848	56.599	586729.565233348	569161.827521128	96124.3061755431	21	1
CP00546	3848.69999999791	3848.69999999791	3848.69999999791	48.084	41.817	54.459	589396.403107081	582404.884930583	102811.124938308	61	1
CP00547	3874.29999999789	3874.29999999789	3874.29999999789	50.756	43.989	58.879	697339.864951372	689545.682306375	98237.8955561374	52	1
CP00548	4020.69999999775	4020.69999999775	4020.69999999775	48.084	41.817	54.459	576696.184954754	576668.458723444	1e+05	8421	1
CP00549	4039.09999999774	4039.09999999774	4039.09999999774	49.225	42.457	56.599	643649.350994533	641007.183619219	100125.221372055	134	1
CP00550	1556.99999999999	1556.99999999999	1556.99999999999	38.146	31.772	44.379	672566.848909661	672531.056465919	1e+05	6921	1
CP00551	1556.99999999999	1556.99999999999	1556.99999999999	49.225	44.379	56.599	673740.10497212	673705.256374661	1e+05	6921	1
CP00552	2110.99999999949	2110.99999999949	2110.99999999949	34.943	27.32	42.457	685183.032611589	685132.308759477	1e+05	6075	1
CP00553	2110.99999999949	2110.99999999949	2110.99999999949	50.365	42.457	58.879	224499.784660772	224445.076605689	33333.3340672592	2025	1
CP00554	2147.99999999946	2147.99999999946	2147.99999999946	49.225	42.848	58.879	692198.66786159	674364.099898723	99455.2442871927	23	1
CP00555	2219.09999999939	2219.09999999939	2219.09999999939	50.756	44.379	59.521	660881.77708896	627379.495376662	94668.324035999	13	1
CP00556	2337.99999999928	2337.99999999928	2337.99999999928	49.225	42.848	56.599	683503.578206687	662305.542859644	102632.619499356	17	1
CP00557	2422.89999999921	2422.89999999921	2422.89999999921	49.225	42.457	58.879	680378.301504331	667795.913483183	102077.890888008	37	1
CP00558	2519.09999999912	2519.09999999912	2519.09999999912	50.365	42.457	56.99	634558.140099331	615922.835600507	105353.947327321	22	1
CP00559	2573.89999999907	2573.89999999907	2573.89999999907	50.756	43.989	59.521	688228.298791571	655428.330960999	103693.39261698	15	1
CP00560	2659.19999999899	2659.19999999899	2659.19999999899	50.365	36.615	58.879	230819.553215905	220754.406331066	33333.3333333339	14	1
CP00561	2684.19999999897	2684.19999999897	2684.19999999897	49.225	42.848	56.99	627109.899718883	612351.716983916	97123.2897477432	22	1
CP00562	2704.59999999895	2704.59999999895	2704.59999999895	50.756	37.755	58.879	230080.511412457	219264.248290209	35055.5765306217	13	1
CP00563	2744.19999999891	2744.19999999891	2744.19999999891	49.225	42.848	56.99	641583.718565956	621727.742045174	102050.149181033	21	1
CP00564	2753.09999999891	2753.09999999891	2753.09999999891	49.225	42.848	56.99	606062.207599986	576589.042331016	99058.4969723642	21	1
CP00565	2810.29999999885	2810.29999999885	2810.29999999885	50.756	44.379	59.521	693696.509372255	675059.536987933	102756.487363225	36	1
CP00566	2811.99999999885	2811.99999999885	2811.99999999885	49.225	42.848	56.99	656634.635091764	636845.860577596	107947.813222718	27	1
CP00567	2857.09999999881	2857.09999999881	2857.09999999881	50.365	41.426	81.032	922617.148248062	884370.709769539	100667.284508636	28	1
CP00568	3035.99999999865	3035.99999999865	3035.99999999865	47.693	41.426	54.068	585295.556632517	579868.346995609	103438.561610954	70	1
CP00569	3132.79999999856	3132.79999999856	3132.79999999856	50.756	43.989	58.879	718372.649897045	706020.012072174	110254.178199806	39	1
CP00570	3207.89999999849	3207.89999999849	3207.89999999849	49.225	42.457	56.599	645122.405286357	645091.654373223	1e+05	8456	1
CP00571	3233.59999999847	3233.59999999847	3233.59999999847	47.693	41.426	54.068	574999.667248391	573688.389743913	100985.349233812	236	1
CP00572	3277.29999999843	3277.29999999843	3277.29999999843	50.365	42.848	56.99	624173.391770637	617393.627344323	96409.4181718634	64	1
CP00573	3317.19999999839	3317.19999999839	3317.19999999839	46.552	41.426	54.068	592705.474814887	590017.809037479	103813.622475404	138	1
CP00574	3582.09999999815	3582.09999999815	3582.09999999815	50.365	42.848	56.99	652617.48541336	647563.06887622	102480.909504463	85	1
CP00575	3592.69999999814	3592.69999999814	3592.69999999814	48.084	42.457	56.599	639931.472738323	631825.382902099	99488.0452059204	50	1
CP00576	3854.4999999979	3854.4999999979	3854.4999999979	49.225	42.457	56.599	660396.813085253	656606.362957893	106151.33790188	112	1
CP00577	3870.19999999789	3870.19999999789	3870.19999999789	49.225	42.457	56.599	665234.675711969	653179.408888542	104824.160312022	40	1
CP00578	4203.49999999808	4203.49999999808	4203.49999999808	51.147	44.379	59.521	706379.878419946	695870.315693312	111561.818776203	46	1
CP00579	4210.5999999981	4210.5999999981	4210.5999999981	49.225	42.457	56.99	666732.140382463	659195.067580798	105627.633062694	58	1
CP00580	4241.59999999822	4241.59999999821	4241.59999999821	50.756	39.786	63.723	672444.405440538	653016.404528158	102278.898594904	25	1
CP00581	1570.99999999998	1570.99999999998	1570.99999999998	41.426	33.303	46.552	655577.8198406	655539.079341405	1e+05	6736	1
CP00582	1570.99999999998	1570.99999999998	1570.99999999998	51.147	46.552	58.879	239797.135813425	239760.601979258	33351.6036553358	2247	1
CP00583	1961.99999999963	1961.99999999963	1961.99999999963	50.756	44.379	58.879	709814.255783518	685047.078001536	97863.1155936165	20	1
CP00584	2090.69999999951	2090.69999999951	2090.69999999951	50.365	42.848	58.879	686807.53934746	686756.54688073	1e+05	6277	1
CP00585	2090.69999999951	2090.69999999951	2090.69999999951	34.943	27.32	42.848	666539.984643366	666490.592152357	1e+05	6277	1
CP00586	2117.39999999948	2117.39999999948	2117.39999999948	35.334	28.71	42.848	639962.853607891	639915.946460748	1e+05	6105	1
CP00587	2117.39999999948	2117.39999999948	2117.39999999948	50.756	42.848	59.521	227931.123471505	227876.129180919	33333.3340672592	2035	1
CP00588	2130.59999999947	2130.59999999947	2130.59999999947	35.334	28.71	42.848	639852.308099277	639815.231075	1e+05	7510	1
CP00589	2130.59999999947	2130.59999999947	2130.59999999947	50.756	42.848	59.521	137739.832237119	137696.362856196	20000.00079264	1502	1
CP00590	2144.69999999946	2144.69999999946	2144.69999999946	50.756	44.379	59.912	668371.585155555	645715.937992138	98202.3576353626	18	1
CP00591	2174.89999999943	2174.89999999943	2174.89999999943	49.225	42.848	56.99	641930.097640907	618965.712521817	101126.025020946	19	1
CP00592	2204.9999999994	2204.9999999994	2204.9999999994	50.756	43.989	58.879	345269.107100939	332919.898901374	55381.4968255511	17	1
CP00593	2218.69999999939	2218.69999999939	2218.69999999939	49.225	42.848	56.99	660427.70971272	643649.034772473	104161.910848246	26	1
CP00594	2222.29999999939	2222.29999999939	2222.29999999939	50.756	43.989	59.521	657311.903305384	630308.287167752	101579.69646053	19	1
CP00595	2240.49999999937	2240.49999999937	2240.49999999937	50.756	43.989	58.879	708865.101564329	704882.730023837	103756.479305724	98	1
CP00596	2240.49999999937	2240.49999999937	2240.49999999937	35.334	28.71	43.989	687800.653509381	683714.24284671	105206.779177817	99	1
CP00597	2257.39999999936	2257.39999999936	2257.39999999936	50.756	42.848	59.521	318455.811220379	302738.796232367	61334.6839742335	16	1
CP00598	2343.99999999928	2343.99999999928	2343.99999999928	54.068	46.552	61.551	319436.444670647	306202.902374672	54629.3674122761	14	1
CP00599	2365.19999999926	2365.19999999926	2365.19999999926	49.225	42.457	59.521	656301.099788494	643555.718279361	1e+05	31	1
CP00600	2414.09999999921	2414.09999999921	2414.09999999921	49.225	41.817	56.99	612522.507216812	598141.089529633	99819.157693069	24	1
CP00601	2426.4999999992	2426.4999999992	2426.4999999992	50.756	41.817	59.521	324648.826829942	312327.052177469	47485.2015848534	15	1
CP00602	2490.79999999914	2490.79999999914	2490.79999999914	49.225	39.786	56.99	167961.127408454	155964.141265686	26256.5311288374	10	1
CP00603	2737.09999999892	2737.09999999892	2737.09999999892	50.365	41.817	61.942	655682.121503814	630731.673531091	104389.193628338	20	1
CP00604	2756.9999999989	2756.9999999989	2756.9999999989	49.225	42.848	56.99	646736.232167779	628388.242882053	100349.398865615	25	1
CP00605	2792.99999999887	2792.99999999887	2792.99999999887	46.161	39.786	52.678	573108.988484457	559828.567038757	102842.384406611	29	1
CP00606	3042.79999999864	3042.79999999864	3042.79999999864	50.756	43.989	58.879	675922.163453007	672439.517827467	102060.955942371	112	1
CP00607	3067.09999999862	3067.09999999862	3067.09999999862	51.147	44.379	59.521	688009.150355679	677492.713504014	104860.355944867	46	1
CP00608	3185.79999999851	3185.79999999851	3185.79999999851	50.365	42.848	56.99	645122.405286357	645091.914974182	1e+05	8491	1
CP00609	3229.89999999847	3229.89999999847	3229.89999999847	50.756	43.989	58.879	679763.443813433	676825.274961886	99634.8833724002	150	1
CP00610	3234.29999999847	3234.29999999847	3234.29999999847	49.225	42.457	56.599	645880.628777257	643078.67411937	103633.21241955	160	1
CP00611	3347.39999999837	3347.39999999837	3347.39999999837	50.756	43.989	58.879	676398.335900799	665808.561749471	117804.798412192	50	1
CP00612	3390.59999999833	3390.59999999833	3390.59999999833	49.225	42.457	56.599	622888.478815911	616023.844127458	95382.1898691043	59	1
CP00613	3441.29999999828	3441.29999999828	3441.29999999828	50.365	42.848	56.99	645122.405286357	645091.914974182	1e+05	8491	1
CP00614	3444.59999999828	3444.59999999828	3444.59999999828	50.365	42.848	56.99	645122.405286357	645091.914974182	1e+05	8491	1
CP00615	3718.09999999803	3718.09999999803	3718.09999999803	50.365	42.848	56.99	645122.405286357	645091.914974182	1e+05	8491	1
CP00616	3801.79999999795	3801.79999999795	3801.79999999795	50.365	42.848	56.99	664706.346987752	661985.654288686	98488.3665844834	155	1
CP00617	4234.1028815788	4234.09999999819	4234.13250486451	47.693	38.146	56.99	728584.076066686	696228.201313373	113358.417389902	20	1
CP00618	1551	1551	1551	41.426	33.303	46.161	685957.368389024	685921.54567047	1e+05	6985	1
CP00619	1551	1551	1551	50.756	46.161	58.879	701196.943947252	701161.353090712	1e+05	6985	1
CP00620	1571.99999999998	1571.99999999998	1571.99999999998	41.817	34.943	47.693	630886.6482729	630849.712063859	1e+05	6767	1
CP00621	1571.99999999998	1571.99999999998	1571.99999999998	52.287	47.693	59.521	230090.088618576	230055.358265763	33351.6036553358	2257	1
CP00622	1635.89999999992	1635.89999999992	1635.89999999992	42.457	35.334	48.084	619823.967336578	619108.87851393	99706.7097660298	377	1
CP00623	1635.89999999992	1635.89999999992	1635.89999999992	54.068	48.084	59.912	179060.284878146	178435.929032662	26721.304832636	101	1
CP00624	1652.89999999991	1652.89999999991	1652.89999999991	41.817	34.943	46.552	619995.595639061	618127.725862418	100914.813028798	150	1
CP00625	1652.89999999991	1652.89999999991	1652.89999999991	51.147	46.552	59.521	704131.370905587	702175.097502413	99269.2639721169	147	1
CP00626	1725.69999999984	1725.69999999984	1725.69999999984	41.817	28.71	59.521	920699.665552573	915419.777862998	112791.095295022	130	1
CP00627	1725.69999999984	1725.69999999984	1725.69999999984	52.287	46.552	59.521	240990.685207461	238637.538714651	39502.9607684454	45	1
CP00628	1843.49999999973	1843.49999999973	1843.49999999973	38.146	31.131	45.271	640288.469668497	640264.698465405	1e+05	11666	1
CP00629	1843.49999999973	1843.49999999973	1843.49999999973	51.147	45.271	59.521	230691.371184606	230667.331876022	33333.7608520828	3888	1
CP00630	1942.39999999964	1942.39999999964	1942.39999999964	38.146	31.131	45.271	648955.849773393	646619.624371081	104358.897143194	122	1
CP00631	1942.39999999964	1942.39999999964	1942.39999999964	51.147	45.271	59.521	231119.76427828	228765.364562372	37407.2953609764	44	1
CP00632	1977.99999999961	1977.99999999961	1977.99999999961	51.147	44.379	58.879	708415.263152018	694148.715075666	98553.100505605	29	1
CP00633	2000.09999999959	2000.09999999959	2000.09999999959	50.756	44.379	58.879	707154.159396001	683512.966160618	96732.3001620856	18	1
CP00634	2202.79999999941	2202.79999999941	2202.79999999941	50.756	42.848	59.521	345543.077328306	331397.313540426	46685.9567002044	14	1
CP00635	2252.79999999936	2252.79999999936	2252.79999999936	51.147	43.989	59.521	328288.135655573	310807.653994752	54308.0411977144	10	1
CP00636	2584.09999999906	2584.09999999906	2584.09999999906	50.756	44.379	59.912	688112.960295622	648489.076825512	97774.4784599113	13	1
CP00637	2592.49999999905	2592.49999999905	2592.49999999905	50.756	43.989	59.521	680869.871564619	654215.299952465	103295.042710657	20	1
CP00638	2649.599999999	2649.599999999	2649.599999999	50.756	37.755	59.521	337342.823420489	327316.819916814	50000.0000000005	22	1
CP00639	2661.29999999899	2661.29999999899	2661.29999999899	51.147	38.146	59.912	169813.478378961	162960.894192971	25000.0000000006	15	1
CP00640	2735.49999999892	2735.49999999892	2735.49999999892	48.084	42.457	58.879	704382.252638212	684779.205711792	98757.4371678773	23	1
CP00641	2802.79999999886	2802.79999999886	2802.79999999886	49.225	42.848	56.99	637348.93250681	616890.942065883	104136.81057055	24	1
CP00642	2859.59999999881	2859.59999999881	2859.59999999881	48.084	37.755	81.032	980199.862122179	948646.798248088	105766.551538203	29	1
CP00643	3069.29999999862	3069.29999999862	3069.29999999862	51.147	44.379	59.521	665350.474099958	656515.150967141	100121.848142704	51	1
CP00644	3170.09999999853	3170.09999999853	3170.09999999853	50.756	43.989	58.879	679244.280491717	679212.447256252	1e+05	8526	1
CP00645	3404.99999999831	3404.99999999831	3404.99999999831	50.756	43.989	58.879	683335.347925169	670354.515079152	100291.109875224	37	1
CP00646	3525.5999999982	3525.5999999982	3525.5999999982	50.756	43.989	58.879	663463.557277138	660461.107164938	100251.673307701	126	1
CP00647	3603.89999999813	3603.89999999813	3603.89999999813	50.756	44.379	59.521	688773.523806905	681498.046297894	97411.4371038347	46	1
CP00648	3627.29999999811	3627.29999999811	3627.29999999811	50.756	43.989	58.879	637020.622372516	625680.514015394	106827.640474037	49	1
CP00649	3876.89999999788	3876.89999999788	3876.89999999788	51.147	44.379	59.521	678633.492143164	667207.732862066	105340.835382487	48	1
CP00650	3973.1999999978	3973.1999999978	3973.1999999978	50.756	44.379	59.521	683630.501476052	661357.028401473	106209.885169724	21	1
CP00651	4030.59999999774	4030.59999999774	4030.59999999774	51.147	44.379	59.521	699326.362592981	695071.816344368	101728.213748215	118	1
CP00652	4047.89999999773	4047.89999999773	4047.89999999773	50.365	42.848	56.99	634558.873955822	632387.76363581	100637.922980769	173	1
CP00653	1935.79999999965	1935.79999999965	1935.79999999965	37.755	30.74	44.379	605047.948984333	602576.265088775	98963.3186855711	107	1
CP00654	1935.79999999965	1935.79999999965	1935.79999999965	50.756	44.379	58.879	346813.818418985	344176.97855507	48113.1937907842	52	1
CP00655	2077.59999999952	2077.59999999952	2077.59999999952	52.678	46.552	61.551	709743.246087489	698580.276574543	114992.299965512	42	1
CP00656	2378.69999999925	2378.69999999925	2378.69999999925	50.756	43.989	59.521	662861.641871781	652004.273186448	1e+05	36	1
CP00657	2428.3999999992	2428.3999999992	2428.3999999992	51.147	44.379	59.912	667662.568051536	656065.075341528	100092.557163267	30	1
CP00658	2643.49999999901	2643.49999999901	2643.49999999901	51.147	38.146	59.912	337342.823420489	327401.931294682	50000.0000000005	22	1
CP00659	2705.29999999895	2705.29999999895	2705.29999999895	49.225	42.848	56.99	643661.460198261	631716.771401055	103124.887143428	32	1
CP00660	2762.1999999989	2762.1999999989	2762.1999999989	51.147	44.379	59.912	664531.310911644	636470.277615951	97230.0835944593	28	1
CP00661	2762.9999999989	2762.9999999989	2762.9999999989	52.678	41.426	61.942	190775.012520655	178604.491169817	27613.3255506724	10	1
CP00662	2792.89999999887	2792.89999999887	2792.89999999887	52.678	41.426	59.912	304150.294548445	288464.110419528	49017.271032697	17	1
CP00663	2848.79999999882	2848.79999999882	2848.79999999882	52.678	42.457	85.875	982950.616620632	957360.32403595	111688.071093624	35	1
CP00664	3093.2999999986	3093.2999999986	3093.2999999986	52.678	46.161	61.942	665847.987021629	657687.237781891	95245.9964594352	53	1
CP00665	3108.19999999858	3108.19999999858	3108.19999999858	52.678	46.552	61.551	713076.064216689	702348.912911038	106230.829382007	40	1
CP00666	3154.79999999854	3154.79999999854	3154.79999999854	54.068	46.552	61.942	753253.404829857	739224.029206101	108530.980263649	31	1
CP00667	3159.39999999854	3159.39999999854	3159.39999999854	51.147	44.379	59.521	716878.740087515	700624.414281965	104405.205651775	30	1
CP00668	3162.89999999853	3162.89999999853	3162.89999999853	52.678	46.161	61.551	690296.291528619	674275.243411206	113445.20070672	34	1
CP00669	3204.0999999985	3204.0999999985	3204.0999999985	51.147	44.379	59.521	690739.885507426	690707.783289317	1e+05	8561	1
CP00670	3282.29999999842	3282.29999999842	3282.29999999842	51.147	44.379	59.912	711729.243948346	707222.598520787	116432.934416294	110	1
CP00671	3286.79999999842	3286.79999999842	3286.79999999842	52.287	45.271	59.912	677641.470101721	675614.853998311	105494.543620841	175	1
CP00672	3293.39999999841	3293.39999999841	3293.39999999841	52.287	45.271	59.912	667796.086122861	664405.316987307	101828.494799038	115	1
CP00673	3336.39999999837	3336.39999999837	3336.39999999838	52.287	45.271	59.912	665645.904734205	660883.728896424	101089.227332172	71	1
CP00674	3336.59999999837	3336.59999999837	3336.59999999838	52.287	45.271	59.912	660529.955203485	651558.481675144	99655.0116984773	51	1
CP00675	3408.59999999831	3408.59999999831	3408.59999999831	51.147	42.457	65.751	663042.37432874	644992.224063937	104241.043852979	34	1
CP00676	3491.39999999823	3491.39999999823	3491.39999999823	50.756	43.989	58.879	678893.694147647	676670.967694179	99226.8103805364	191	1
CP00677	3688.39999999806	3688.39999999805	3688.39999999806	51.147	44.379	59.521	704874.121114967	690255.238585375	106506.317425657	35	1
CP00678	3688.69999999806	3688.69999999805	3688.69999999806	52.678	45.271	61.942	716625.415655967	707391.62502866	97190.0420339035	44	1
CP00679	3755.49999999799	3755.49999999799	3755.49999999799	51.147	44.379	59.521	690739.885507426	690707.783289317	1e+05	8561	1
CP00680	3839.69999999792	3839.69999999792	3839.69999999792	52.678	46.161	59.912	660960.036082734	655634.926475774	105277.425458729	65	1
CP00681	3840.69999999792	3840.69999999792	3840.69999999792	50.365	43.989	58.879	680121.689412806	677205.387149739	101298.88212187	135	1
CP00682	3996.69999999778	3996.69999999777	3996.69999999777	51.147	44.379	59.521	690739.885507426	690707.783289317	1e+05	8561	1
CP00683	4056.59999999772	4056.59999999772	4056.59999999772	52.287	45.271	59.912	652115.566080007	649474.02600288	103100.522574938	132	1
CP00684	4090.09999999769	4090.09999999769	4090.09999999769	51.147	44.379	59.912	666676.811904003	660295.175053084	100623.821011292	63	1
CP00685	1753.19999999982	1753.19999999982	1753.19999999982	42.848	36.224	48.084	627757.259622648	622341.884441527	108957.534656808	49	1
CP00686	1753.19999999982	1753.19999999981	1753.19999999982	52.678	48.084	61.551	726275.133133205	720125.988313292	101399.326345137	46	1
CP00687	1770.6999999998	1770.6999999998	1770.6999999998	42.848	36.224	49.225	678134.80313267	664621.538432406	97114.9117834856	26	1
CP00688	1770.6999999998	1770.6999999998	1770.6999999998	54.459	49.225	61.551	214138.268641433	201326.600254735	41779.5452299952	11	1
CP00689	1909.19999999967	1909.19999999967	1909.19999999967	41.817	33.303	47.693	669459.646704295	668114.014966024	102963.701420869	207	1
CP00690	1909.19999999967	1909.19999999967	1909.19999999967	54.068	47.693	61.942	174885.628354037	173548.555198836	24064.5344883614	48	1
CP00691	2122.59999999948	2122.59999999948	2122.59999999948	37.755	31.131	45.271	639984.283780139	639944.690724646	1e+05	7068	1
CP00692	2122.59999999948	2122.59999999948	2122.59999999948	52.678	45.271	61.942	171540.986905544	171494.579843838	25000.0007740625	1767	1
CP00693	2218.39999999939	2218.39999999939	2218.39999999939	51.147	45.271	59.912	671519.412777364	653282.201163366	98527.5421217142	26	1
CP00694	2230.09999999938	2230.09999999938	2230.09999999938	52.287	45.271	59.912	645210.711976551	624585.673643044	106094.804320364	26	1
CP00695	2336.09999999929	2336.09999999929	2336.09999999929	54.068	47.693	63.332	740327.641331327	723029.128843908	116172.86555343	24	1
CP00696	2352.89999999927	2352.89999999927	2352.89999999927	52.678	46.552	61.942	716602.160449133	683104.390534872	106681.531621771	14	1
CP00697	2386.19999999924	2386.19999999924	2386.19999999924	51.147	44.379	59.912	662897.605214245	653518.180570067	1e+05	43	1
CP00698	2424.5999999992	2424.5999999992	2424.5999999992	52.678	46.161	61.942	663639.045646555	650538.897760729	101663.168076709	29	1
CP00699	2461.49999999917	2461.49999999917	2461.49999999917	52.678	45.271	61.942	683506.714850512	665467.897729228	105673.001210952	24	1
CP00700	2644.999999999	2644.999999999	2644.999999999	52.287	39.786	61.551	337327.324806898	327470.463397321	50000.0000000005	22	1
CP00701	2665.39999999899	2665.39999999899	2665.39999999899	51.147	45.271	59.912	661175.216426507	652603.705627019	1e+05	46	1
CP00702	2764.5999999989	2764.5999999989	2764.5999999989	52.678	46.161	61.551	732852.700602802	703893.907956934	100073.26172283	24	1
CP00703	2887.19999999878	2887.19999999878	2887.19999999878	50.756	44.379	59.521	682942.322534347	661092.147269749	93540.5906293288	20	1
CP00704	2888.99999999878	2888.99999999878	2888.99999999878	54.068	47.693	63.332	641517.298357428	615409.409529343	97769.2131846325	19	1
CP00705	3040.69999999864	3040.69999999864	3040.69999999864	52.678	46.161	61.551	693953.026838491	688551.123167743	104159.968220557	73	1
CP00706	3186.39999999851	3186.39999999851	3186.39999999851	52.287	45.271	59.912	667885.527916671	667854.744386955	1e+05	8596	1
CP00707	3434.99999999829	3434.99999999829	3434.99999999829	54.068	48.084	63.332	764519.507407392	749848.286450007	112227.632908638	30	1
CP00708	3453.19999999827	3453.19999999827	3453.19999999827	52.287	45.271	59.912	667885.527916671	667854.744386955	1e+05	8596	1
CP00709	3462.79999999826	3462.79999999826	3462.79999999826	52.287	45.271	59.912	667885.527916671	667854.744386955	1e+05	8596	1
CP00710	3566.49999999817	3566.49999999817	3566.49999999817	49.225	42.457	56.599	658663.861609376	652651.679920094	99703.6499147237	86	1
CP00711	3768.99999999798	3768.99999999798	3768.99999999798	52.678	46.161	61.551	698597.55706145	696264.473805993	99658.7062698756	213	1
CP00712	3857.7999999979	3857.7999999979	3857.7999999979	52.678	46.161	61.551	700421.394233216	693472.843612892	98005.8889911885	65	1
CP00713	3987.09999999778	3987.09999999778	3987.09999999778	52.287	45.271	59.912	667885.527916671	667854.744386955	1e+05	8596	1
CP00714	4237.3999999982	4237.3999999982	4237.3999999982	52.678	32.912	75.83	772773.907074147	736104.527710002	106503.522195615	28	1
CP00715	1560.69999999999	1560.69999999999	1560.69999999999	42.848	36.224	48.084	618598.778715499	618574.670404049	1e+05	8941	1
CP00716	1560.69999999999	1560.69999999999	1560.69999999999	54.068	48.084	61.551	379568.541411599	379541.044275437	50015.4150561183	4472	1
CP00717	1738.39999999983	1738.39999999983	1738.39999999983	43.989	36.224	50.365	653256.5133911	647040.44257437	104296.380054777	58	1
CP00718	1738.39999999983	1738.39999999983	1738.39999999983	56.599	50.365	63.332	169166.469950192	163466.463565882	24809.4107265808	11	1
CP00719	1777.59999999979	1777.59999999979	1777.59999999979	46.161	38.146	51.147	665569.104365204	660028.452882399	110324.280280111	64	1
CP00720	1777.59999999979	1777.59999999979	1777.59999999979	56.99	51.147	63.723	266330.920119487	261286.657783268	36375.5614668131	21	1
CP00721	1794.49999999978	1794.49999999978	1794.49999999978	45.271	38.146	50.756	678326.857256236	669502.097154754	107828.456206667	37	1
CP00722	1794.49999999978	1794.49999999978	1794.49999999978	56.599	50.756	63.723	649407.151888007	640980.740677704	94329.2140656791	33	1
CP00723	1833.19999999974	1833.19999999974	1833.19999999974	41.817	33.303	47.693	653182.095098648	653152.26585436	1e+05	9065	1
CP00724	1833.19999999974	1833.19999999974	1833.19999999974	54.068	47.693	61.942	343953.087862479	343923.448340281	50000.3607186557	4533	1
CP00725	2028.99999999956	2028.99999999956	2028.99999999956	52.678	47.693	61.942	687621.961636606	681474.58384479	93743.8168853161	46	1
CP00726	2028.99999999956	2028.99999999956	2028.99999999956	41.817	34.943	47.693	622040.691996844	616540.020592138	100924.077945971	50	1
CP00727	2047.89999999955	2047.89999999955	2047.89999999955	52.678	45.271	63.332	683389.316522085	642005.493712923	99109.5040775137	12	1
CP00728	2062.79999999953	2062.79999999953	2062.79999999953	52.678	46.552	61.551	796482.20622209	781976.165338972	104555.769861883	28	1
CP00729	2062.79999999953	2062.79999999953	2062.79999999953	41.817	34.943	46.552	572639.843675716	561368.35736102	93342.4830145951	25	1
CP00730	2130.09999999947	2130.09999999947	2130.09999999947	38.146	31.772	46.161	651211.972078123	651175.674338472	1e+05	7654	1
CP00731	2130.09999999947	2130.09999999947	2130.09999999947	54.068	46.161	63.332	141853.93506529	141810.872750841	20000.00079264	1531	1
CP00732	2242.59999999937	2242.59999999937	2242.59999999937	54.068	46.161	61.942	711494.647018208	692715.761054602	104549.621398833	22	1
CP00733	2369.99999999925	2369.99999999925	2369.99999999925	52.678	43.989	61.942	329980.575570227	320868.182158867	50000.0000028314	22	1
CP00734	2399.99999999923	2399.99999999923	2399.99999999923	52.287	45.271	61.551	694771.49115653	683157.076577668	1e+05	40	1
CP00735	2404.79999999922	2404.79999999922	2404.79999999922	54.068	44.379	63.332	140228.188423337	133644.637127521	20000.0000036241	12	1
CP00736	2462.79999999917	2462.79999999917	2462.79999999917	54.459	46.161	63.723	703094.767133893	698464.462697703	103037.170111312	80	1
CP00737	2462.79999999917	2462.79999999917	2462.79999999917	37.755	30.74	46.161	640071.661718401	636199.452526992	103151.909292568	80	1
CP00738	2603.29999999904	2603.29999999904	2603.29999999904	52.678	42.848	63.723	662017.403493836	628346.073864129	99977.5148280578	14	1
CP00739	2616.79999999903	2616.79999999903	2616.79999999903	54.459	46.161	61.942	380880.035142457	363056.279298611	60757.8121648318	13	1
CP00740	2867.1999999988	2867.1999999988	2867.1999999988	54.459	45.271	75.83	768961.297417935	725209.104396015	104514.542718312	21	1
CP00741	2891.89999999878	2891.89999999878	2891.89999999878	56.599	44.379	65.751	338399.604387645	321901.283028685	46207.0863902693	12	1
CP00742	3012.29999999867	3012.29999999867	3012.29999999867	52.287	45.271	59.912	679797.18250303	675096.338066071	98233.381491774	81	1
CP00743	3319.29999999839	3319.29999999839	3319.29999999839	54.459	47.693	61.942	674439.284638528	668454.908877822	101642.842487659	79	1
CP00744	3331.39999999838	3331.39999999838	3331.39999999838	51.147	44.379	59.912	718121.277658716	710340.887896567	108788.039537814	67	1
CP00745	3421.5999999983	3421.5999999983	3421.5999999983	54.068	38.146	71.736	838637.049258133	799472.210165945	105577.746005004	25	1
CP00746	3449.69999999827	3449.69999999827	3449.69999999827	52.678	46.161	61.551	702053.020602251	702020.92749005	1e+05	8631	1
CP00747	3766.59999999798	3766.59999999798	3766.59999999798	52.678	46.161	61.551	702440.301171193	700280.127282333	99194.106357329	209	1
CP00748	3919.39999999785	3919.39999999784	3919.39999999785	52.678	41.817	66.142	748324.490777327	727191.520017609	102320.173789132	38	1
CP00749	4018.59999999776	4018.59999999775	4018.59999999776	52.678	46.161	61.551	702053.020602251	702020.92749005	1e+05	8631	1
CP00750	4051.39999999772	4051.39999999772	4051.39999999772	52.678	46.161	61.551	697368.628746046	693736.220495081	98318.8683681922	116	1
CP00751	4067.69999999771	4067.69999999771	4067.69999999771	52.678	46.161	61.551	697945.506288436	693608.383919445	102889.554881263	126	1
CP00752	4082.3999999977	4082.3999999977	4082.3999999977	54.068	46.552	61.942	693783.04693334	687435.524252195	108036.674020315	72	1
CP00753	1655.8999999999	1655.8999999999	1655.8999999999	41.817	34.943	46.552	608937.115868217	607540.976104806	102775.716064274	126	1
CP00754	1655.8999999999	1655.8999999999	1655.8999999999	51.147	46.552	59.521	731336.174738928	729545.704847901	101192.516581809	124	1
CP00755	2069.29999999953	2069.29999999953	2069.29999999953	54.068	47.693	63.332	661325.372242423	642625.916779679	92650.8510555904	21	1
CP00756	2073.29999999952	2073.29999999952	2073.29999999952	56.599	50.365	65.362	714125.968100809	691003.264662763	110141.731910279	20	1
CP00757	2145.89999999946	2145.89999999946	2145.89999999946	52.678	46.552	63.332	735026.091715653	718284.968871002	101408.187858053	22	1
CP00758	2156.39999999945	2156.39999999945	2156.39999999945	54.068	47.693	63.332	694854.988642723	681742.958663145	98465.6795388291	31	1
CP00759	2209.6999999994	2209.6999999994	2209.6999999994	54.068	47.693	63.332	699503.926772415	682537.207792209	97043.191251806	24	1
CP00760	2229.59999999938	2229.59999999938	2229.59999999938	56.599	45.271	80.142	889071.245163648	827317.911360491	102303.978967965	18	1
CP00761	2294.19999999932	2294.19999999932	2294.19999999932	54.459	47.693	63.723	669378.927492324	650165.580139901	112365.266766285	22	1
CP00762	2381.49999999924	2381.49999999924	2381.49999999924	52.678	46.161	61.942	673481.433585656	664117.981784579	1e+05	43	1
CP00763	2639.99999999901	2639.99999999901	2639.99999999901	52.678	46.552	61.942	694999.47455601	684468.397975213	1e+05	37	1
CP00764	2697.09999999896	2697.09999999896	2697.09999999896	52.678	46.552	61.942	696922.377107869	684692.51199012	100666.965086645	37	1
CP00765	2720.09999999894	2720.09999999894	2720.09999999894	50.756	44.379	59.521	676965.047650274	653939.320691851	97945.737542208	22	1
CP00766	2766.49999999889	2766.49999999889	2766.49999999889	54.068	47.693	63.332	709992.335013707	691835.223715108	101850.546479474	28	1
CP00767	2767.59999999889	2767.59999999889	2767.59999999889	54.068	47.693	63.332	716238.629093517	688506.860162777	100729.323345864	21	1
CP00768	2803.99999999886	2803.99999999886	2803.99999999886	54.068	46.552	63.332	738583.172822495	701246.191073157	98442.1351389113	16	1
CP00769	2852.19999999882	2852.19999999882	2852.19999999882	58.879	45.271	65.362	267507.31087177	249072.358982315	41872.9957838419	11	1
CP00770	2890.09999999878	2890.09999999878	2890.09999999878	52.678	46.161	61.551	742139.3455077	700376.156440647	123249.021358897	16	1
CP00771	2976.1999999987	2976.1999999987	2976.1999999987	52.287	46.161	61.551	700769.010179629	697658.306332367	99495.5140607062	151	1
CP00772	2999.59999999868	2999.59999999868	2999.59999999868	54.068	46.552	61.942	700063.385073286	696998.108966317	99705.7225040656	144	1
CP00773	3231.09999999847	3231.09999999847	3231.09999999847	54.459	47.693	63.332	707773.738051045	705567.925000145	99780.270226769	180	1
CP00774	3401.69999999832	3401.69999999832	3401.69999999832	56.599	48.084	63.723	772388.556453139	755310.956723398	111442.742676844	32	1
CP00775	3471.19999999825	3471.19999999825	3471.19999999825	54.068	46.552	61.942	702053.020602251	702021.188409661	1e+05	8665	1
CP00776	3500.79999999823	3500.79999999823	3500.79999999823	54.068	46.552	61.942	697892.855065129	694072.795208472	101042.63742126	125	1
CP00777	3517.99999999821	3517.99999999821	3517.99999999821	50.756	43.989	58.879	682482.693879011	679591.334497436	102892.649255938	170	1
CP00778	3573.99999999816	3573.99999999816	3573.99999999816	54.068	46.552	61.942	698483.899562362	696704.876273533	98938.4051398214	198	1
CP00779	3664.99999999808	3664.99999999808	3664.99999999808	54.459	46.552	65.751	734836.832541186	721140.170841478	106935.379088018	41	1
CP00780	3666.19999999808	3666.19999999807	3666.19999999808	56.99	48.084	65.362	764538.072732963	750774.082825997	104656.643964906	35	1
CP00781	3692.49999999805	3692.49999999805	3692.49999999805	56.99	50.365	65.362	696415.503941766	686098.490007633	107203.332163935	37	1
CP00782	3744.499999998	3744.499999998	3744.499999998	54.068	46.552	61.942	702053.020602251	702021.188409661	1e+05	8665	1
CP00783	3793.19999999796	3793.19999999796	3793.19999999796	50.756	43.989	58.879	675925.182362993	674353.417193363	102291.163136476	251	1
CP00784	3803.29999999795	3803.29999999795	3803.29999999795	54.459	47.693	63.332	713156.670249178	710091.419984624	99850.8939716634	149	1
CP00785	3909.69999999785	3909.69999999785	3909.69999999785	54.068	46.552	61.942	693754.055183331	685916.022245274	106300.354312044	62	1
CP00786	4041.09999999773	4041.09999999773	4041.09999999773	52.678	46.161	61.551	707714.532270351	705279.688318145	101027.967648539	182	1
CP00787	4073.7999999977	4073.7999999977	4073.7999999977	54.068	46.552	61.942	701278.759245588	699744.37337506	99975.4078339884	224	1
CP00788	4107.09999999772	4107.09999999772	4107.09999999772	52.678	46.552	61.942	711301.403792643	707593.19462257	103146.191093216	107	1
CP00789	1631.39999999993	1631.39999999993	1631.39999999993	46.161	39.786	52.287	616349.20784731	615432.581094344	99646.0236413392	291	1
CP00790	1631.39999999993	1631.39999999993	1631.39999999993	59.521	52.287	65.751	184938.068442803	184075.272182067	24687.1842299629	72	1
CP00791	1756.89999999981	1756.89999999981	1756.89999999981	44.379	38.146	49.225	641303.639567884	638576.015460744	100402.943603875	65	1
CP00792	1756.89999999981	1756.89999999981	1756.89999999981	54.459	49.225	63.332	772703.943920362	768999.292522998	99376.9905348495	65	1
CP00793	1872.09999999971	1872.09999999971	1872.09999999971	54.068	47.693	61.942	694017.918158382	693048.035768124	97997.8015845552	222	1
CP00794	1872.09999999971	1872.09999999971	1872.09999999971	41.817	33.303	47.693	663592.847246786	662616.756655449	100277.253441288	227	1
CP00795	1935.09999999965	1935.09999999965	1935.09999999965	43.989	36.224	50.365	640771.339095751	637364.657649346	100254.244403338	88	1
CP00796	1935.09999999965	1935.09999999965	1935.09999999965	56.99	50.365	65.362	375308.800639329	371695.901859064	56340.2621896459	49	1
CP00797	1945.89999999964	1945.89999999964	1945.89999999964	54.459	47.693	63.332	697307.542311173	681577.893046765	99112.6029888545	32	1
CP00798	1950.99999999964	1950.99999999964	1950.99999999964	43.989	36.224	50.365	629602.564858447	627637.627379591	96357.2389771875	126	1
CP00799	1950.99999999964	1950.99999999964	1950.99999999964	56.99	50.365	65.362	216937.451733391	214969.341489353	35783.6409317239	47	1
CP00800	2040.99999999955	2040.99999999955	2040.99999999955	45.271	38.146	51.147	643564.806901489	637621.580905555	101509.029880915	46	1
CP00801	2040.99999999955	2040.99999999955	2040.99999999955	59.521	51.147	63.723	276415.336265766	271004.566225462	44717.3144016046	20	1
CP00802	2082.39999999952	2082.39999999952	2082.39999999952	54.459	48.084	63.332	695248.711343706	653614.307830419	103800.57132829	13	1
CP00803	2083.79999999951	2083.79999999951	2083.79999999951	54.459	47.693	63.332	828712.970997818	792875.954332081	112887.137934531	17	1
CP00804	2140.39999999946	2140.39999999946	2140.39999999946	54.459	47.693	63.332	704597.601145403	686000.55544453	97914.14102665	19	1
CP00805	2424.8999999992	2424.8999999992	2424.8999999992	56.599	48.084	65.362	740447.499874342	723828.721500347	101917.788596781	28	1
CP00806	2460.59999999917	2460.59999999917	2460.59999999917	54.068	46.552	65.362	738173.729413597	718670.477869526	98011.7428678196	25	1
CP00807	2509.29999999913	2509.29999999913	2509.29999999913	41.817	34.943	48.084	592069.796778748	589872.752291213	98950.6797994882	98	1
CP00808	2509.29999999913	2509.29999999913	2509.29999999913	59.912	48.084	66.142	158486.189685118	155618.027605511	19753.4860850085	19	1
CP00809	2602.89999999904	2602.89999999904	2602.89999999904	56.599	46.161	63.723	693949.519909096	670464.825483491	105098.249638208	20	1
CP00810	2635.89999999901	2635.89999999901	2635.89999999901	54.068	46.161	63.332	695323.033381317	682778.862855534	1e+05	32	1
CP00811	2734.29999999892	2734.29999999892	2734.29999999892	56.99	49.225	65.362	714906.803113414	699452.121563272	97969.6339684415	23	1
CP00812	2832.59999999883	2832.59999999883	2832.59999999883	56.99	50.756	65.751	712541.099648405	694701.260017148	106896.03252007	23	1
CP00813	2835.79999999883	2835.79999999883	2835.79999999883	56.599	49.225	65.362	737571.073795427	709753.989299105	102793.141770311	19	1
CP00814	2842.69999999882	2842.69999999882	2842.69999999882	56.599	49.225	65.362	707018.398866131	672074.308048707	100546.281900463	15	1
CP00815	3000.39999999868	3000.39999999868	3000.39999999868	54.068	46.552	61.942	684352.798968561	680577.995050141	99992.3115512672	115	1
CP00816	3209.99999999849	3209.99999999849	3209.99999999849	54.459	47.693	63.332	713411.773177298	713379.686825577	1e+05	8700	1
CP00817	3475.29999999825	3475.29999999825	3475.29999999825	54.459	47.693	63.332	713411.773177298	713379.686825577	1e+05	8700	1
CP00818	3543.49999999819	3543.49999999819	3543.49999999819	56.599	48.084	65.362	732206.660701652	725630.111159753	91659.4724661821	75	1
CP00819	3568.19999999816	3568.19999999816	3568.19999999816	56.599	48.084	63.723	746507.488547224	741472.005013653	107136.873474206	76	1
CP00820	3721.49999999803	3721.49999999802	3721.49999999803	54.459	47.693	63.332	713411.773177298	713379.686825577	1e+05	8700	1
CP00821	3911.79999999785	3911.79999999785	3911.79999999785	56.599	48.084	63.723	744437.482233719	734334.219895949	102161.898440148	45	1
CP00822	4156.19580701425	4156.18603773113	4156.1999999979	56.99	50.756	65.362	810753.261972849	796142.614496469	119430.868380373	46	1
CP00823	4156.10194766214	4156.0999999979	4156.10707220025	45.271	37.755	50.756	663822.390575939	650966.046961863	94850.8549566119	37	1
CP00824	1671.19999999989	1671.19999999989	1671.19999999989	47.693	41.817	54.068	619090.304634885	615972.65221924	100614.961828645	101	1
CP00825	1671.19999999989	1671.19999999989	1671.19999999989	61.551	54.068	67.282	252814.54351641	249451.825450919	32874.7809458325	33	1
CP00826	1754.59999999981	1754.59999999981	1754.59999999981	46.552	41.817	52.287	608256.019411741	600426.729900839	100112.615007852	41	1
CP00827	1754.59999999981	1754.59999999981	1754.59999999981	58.879	52.287	65.751	752892.742301635	742824.590059535	117969.73124848	48	1
CP00828	1875.0999999997	1875.0999999997	1875.0999999997	42.848	35.334	49.225	634879.010587782	634324.785857011	100608.85269038	349	1
CP00829	1875.0999999997	1875.0999999997	1875.0999999997	56.599	49.225	63.723	693676.485279457	693096.033909965	98864.0249059153	343	1
CP00830	1911.29999999967	1911.29999999967	1911.29999999967	45.271	37.755	51.147	606126.603840291	604673.325569517	102222.608395508	208	1
CP00831	1911.29999999967	1911.29999999967	1911.29999999967	59.521	51.147	65.751	153798.823226209	152214.020667489	22322.5609561372	45	1
CP00832	1928.59999999966	1928.59999999966	1928.59999999966	56.599	50.365	65.362	735627.141473766	730668.56087606	99921.6594365231	90	1
CP00833	1928.59999999966	1928.59999999966	1928.59999999966	43.989	36.615	50.365	666332.807592127	662053.960718849	101621.985321379	91	1
CP00834	1941.79999999964	1941.79999999964	1941.79999999964	46.161	38.146	52.287	629467.594350599	627147.236994788	104345.42835179	116	1
CP00835	1941.79999999964	1941.79999999964	1941.79999999964	59.912	52.287	66.142	261926.358685369	259804.492168119	39231.3410224806	44	1
CP00836	1981.39999999961	1981.39999999961	1981.39999999961	58.879	50.756	65.362	388638.769813732	374338.839102651	54165.7327281126	14	1
CP00837	2013.09999999958	2013.09999999958	2013.09999999958	56.599	48.084	63.723	732335.836240478	709555.022019893	109541.010622236	23	1
CP00838	2060.09999999954	2060.09999999954	2060.09999999954	59.521	51.147	67.282	756251.306479339	737507.683618582	112235.666525738	22	1
CP00839	2082.09999999952	2082.09999999952	2082.09999999952	54.459	48.084	61.942	233734.420269284	221029.551070518	43393.7376359708	12	1
CP00840	2105.2999999995	2105.29999999949	2105.29999999949	41.426	33.303	47.693	651510.390490084	651478.207515934	1e+05	8192	1
CP00841	2105.29999999949	2105.29999999949	2105.29999999949	56.599	47.693	65.362	361020.957338771	360981.672030608	50000.00061925	4096	1
CP00842	2133.39999999947	2133.39999999947	2133.39999999947	41.817	34.943	48.084	594730.455561791	594698.226851421	1e+05	7760	1
CP00843	2133.39999999947	2133.39999999947	2133.39999999947	56.99	48.084	65.751	145951.515392142	145908.439911475	20000.00079264	1552	1
CP00844	2191.49999999942	2191.49999999942	2191.49999999942	54.459	48.084	65.362	757355.542908623	734378.667230809	107479.924295207	20	1
CP00845	2409.59999999922	2409.59999999922	2409.59999999922	54.459	47.693	63.723	684102.395776363	672952.236743396	1e+05	40	1
CP00846	2453.39999999918	2453.39999999918	2453.39999999918	56.599	48.084	65.362	737572.038568671	711988.8684663	99983.9704783003	23	1
CP00847	2472.49999999916	2472.49999999916	2472.49999999916	58.879	48.084	66.142	364402.963628087	347854.839134864	54254.3387223469	13	1
CP00848	2500.49999999914	2500.49999999914	2500.49999999914	58.879	50.365	66.142	655839.120553988	630117.394457461	100088.135734964	23	1
CP00849	2639.29999999901	2639.29999999901	2639.29999999901	54.459	48.084	65.362	737519.51631437	724970.89486083	1e+05	32	1
CP00850	2657.79999999899	2657.79999999899	2657.79999999899	54.459	48.084	63.723	706244.071830293	697050.433575585	1e+05	44	1
CP00851	2725.79999999893	2725.79999999893	2725.79999999893	50.756	44.379	59.521	685880.043903881	662176.345528488	104275.307313581	22	1
CP00852	2742.29999999892	2742.29999999892	2742.29999999892	56.599	49.225	65.362	730285.094026292	717813.582569063	98198.6910699304	37	1
CP00853	2744.29999999891	2744.29999999891	2744.29999999891	58.879	45.271	65.362	367377.195165763	354157.626093318	50728.0243397798	18	1
CP00854	2752.99999999891	2752.99999999891	2752.99999999891	59.521	45.271	66.142	203976.943228692	190667.045413397	30419.9281181623	10	1
CP00855	2933.29999999874	2933.29999999874	2933.29999999874	56.599	48.084	63.723	713411.773177297	713379.94351639	1e+05	8734	1
CP00856	2947.79999999873	2947.79999999873	2947.79999999873	56.599	48.084	63.723	713411.773177297	713379.94351639	1e+05	8734	1
CP00857	3029.49999999865	3029.49999999865	3029.49999999865	54.068	46.552	61.942	690848.275384556	686294.64524439	98602.3826170913	84	1
CP00858	3478.69999999825	3478.69999999825	3478.69999999825	56.599	48.084	63.723	713411.773177297	713379.94351639	1e+05	8734	1
CP00859	3543.09999999819	3543.09999999819	3543.09999999819	56.99	49.225	65.362	734274.869288691	729856.56306678	101487.934317815	93	1
CP00860	3549.69999999818	3549.69999999818	3549.69999999818	56.599	49.225	65.362	742477.563783678	734723.440441125	103180.903949897	53	1
CP00861	3588.99999999815	3588.99999999815	3588.99999999815	54.459	47.693	63.332	717185.553948766	710397.009453634	98547.6907338892	75	1
CP00862	3623.99999999811	3623.99999999811	3623.99999999811	56.99	49.225	65.362	764546.787735073	754839.134249286	104088.785701268	45	1
CP00863	3669.39999999807	3669.39999999807	3669.39999999807	56.99	49.225	67.282	678592.021606541	670062.793342731	108952.468845706	49	1
CP00864	3726.29999999802	3726.29999999802	3726.29999999802	56.599	48.084	63.723	713411.773177297	713379.94351639	1e+05	8734	1
CP00865	3953.79999999781	3953.79999999781	3953.79999999781	58.879	50.365	65.362	698251.181949181	688866.349546274	103801.506265046	40	1
CP00866	4013.29999999776	4013.29999999776	4013.29999999776	56.599	48.084	63.723	713411.773177297	713379.94351639	1e+05	8734	1
CP00867	4131.79999999781	4131.79999999781	4131.79999999781	54.068	44.379	65.362	747736.655027452	740602.387572778	110476.133030687	60	1
CP00868	4141.69999999785	4141.69999999785	4141.69999999785	52.287	45.271	59.912	654455.646794693	649176.518120072	98399.7970234276	77	1
CP00869	1812.59999999976	1812.59999999976	1812.59999999976	48.084	35.334	63.723	956412.037642105	932403.884225926	100088.264613355	29	1
CP00870	1812.59999999976	1812.59999999976	1812.59999999976	59.912	54.068	65.751	243412.520564416	232169.604160514	46343.9496137092	13	1
CP00871	1815.19999999976	1815.19999999976	1815.19999999976	59.521	51.147	66.142	786642.375648657	748599.006672462	114363.061351321	14	1
CP00872	1984.6999999996	1984.6999999996	1984.6999999996	59.521	50.756	66.142	727021.176783738	702038.602312697	107405.306503708	21	1
CP00873	2158.39999999945	2158.39999999945	2158.39999999945	41.426	33.303	47.693	644769.898377568	643395.056709981	97316.1312748719	197	1
CP00874	2158.39999999945	2158.39999999945	2158.39999999945	56.599	47.693	63.723	349903.762005659	348287.14735545	49900.7370856757	101	1
CP00875	2241.29999999937	2241.29999999937	2241.29999999937	58.879	49.225	65.751	711150.869734221	691875.476004897	97107.3573721503	22	1
CP00876	2250.99999999936	2250.99999999936	2250.99999999936	54.459	48.084	63.723	695614.898742408	675219.350634978	104356.722174577	20	1
CP00877	2617.59999999903	2617.59999999903	2617.59999999903	61.551	50.365	68.564	336942.434593724	314346.84129485	55547.4472562569	12	1
CP00878	2896.19999999878	2896.19999999878	2896.19999999878	56.99	50.756	65.751	702078.950696867	682548.757953316	99904.1501612007	22	1
CP00879	3167.79999999853	3167.79999999853	3167.79999999853	58.879	50.756	66.142	667539.671645951	655804.937545729	106777.449148676	41	1
CP00880	3173.59999999852	3173.59999999852	3173.59999999852	56.99	49.225	65.362	736129.27832739	736096.695760223	1e+05	8768	1
CP00881	3315.89999999839	3315.89999999839	3315.89999999839	59.521	50.756	66.142	688394.006744357	680218.260671134	105182.766240723	61	1
CP00882	3331.49999999838	3331.49999999838	3331.49999999838	59.521	50.756	65.751	695737.64046545	689550.261622717	107634.040491532	69	1
CP00883	3438.09999999828	3438.09999999828	3438.09999999828	56.599	50.365	65.362	739419.346548642	725955.265332907	121626.397755231	34	1
CP00884	3458.09999999826	3458.09999999826	3458.09999999827	56.99	49.225	65.362	736129.27832739	736096.695760223	1e+05	8768	1
CP00885	3697.59999999805	3697.59999999805	3697.59999999805	58.879	42.848	73.159	723957.959609598	702607.727977091	107840.009524279	35	1
CP00886	3711.79999999803	3711.79999999803	3711.79999999803	56.99	49.225	65.362	736129.27832739	736096.695760223	1e+05	8768	1
CP00887	3878.99999999788	3878.99999999788	3878.99999999788	59.521	51.147	65.751	713508.562275008	706304.445290316	99168.5373416165	47	1
CP00888	3931.29999999783	3931.29999999783	3931.29999999783	56.99	49.225	65.751	705006.871230532	694913.62618023	108272.462370179	44	1
CP00889	4154.0999999979	4154.0999999979	4154.0999999979	56.599	48.084	65.362	776797.726588488	767013.069222264	103224.098129482	49	1
CP00890	4227.89999999816	4227.89999999816	4227.89999999816	59.912	49.225	68.564	720674.823373576	700131.851683373	114281.860921678	30	1
CP00891	1561.29999999999	1561.29999999999	1561.29999999999	46.552	41.426	52.287	566492.524083392	566471.406376249	1e+05	9138	1
CP00892	1561.29999999999	1561.29999999999	1561.29999999999	59.521	52.287	65.751	379483.986156217	379457.690406838	50015.4150561183	4570	1
CP00893	1882.7999999997	1882.7999999997	1882.7999999997	45.271	37.755	51.147	606027.102165219	604512.932468615	104371.491108789	166	1
CP00894	1882.7999999997	1882.7999999997	1882.7999999997	59.521	51.147	66.142	355104.719612781	353315.332170039	51349.8689148314	82	1
CP00895	1912.39999999967	1912.39999999967	1912.39999999967	46.552	39.786	52.678	593323.065569546	591958.219690046	102866.18349431	199	1
CP00896	1912.39999999967	1912.39999999967	1912.39999999967	61.551	52.678	67.673	153154.809179561	151655.517252731	23203.5951597002	45	1
CP00897	1974.99999999961	1974.99999999961	1974.99999999961	59.521	52.287	67.282	696086.443846542	674737.315777726	97814.3733223006	17	1
CP00898	2094.5999999995	2094.5999999995	2094.5999999995	58.879	50.365	66.142	675925.553507883	675879.512657696	1e+05	6546	1
CP00899	2094.59999999951	2094.5999999995	2094.5999999995	42.457	35.334	50.365	645206.240930863	645162.377077205	1e+05	6546	1
CP00900	2157.79999999945	2157.79999999945	2157.79999999945	42.457	35.334	49.225	626350.942021726	625474.795815126	99835.7831656043	308	1
CP00901	2157.79999999945	2157.79999999945	2157.79999999945	58.879	49.225	66.142	351630.574486115	350621.512549652	50442.4919988267	155	1
CP00902	2165.79999999944	2165.79999999944	2165.79999999944	59.912	50.756	67.282	224302.306892417	216341.613007496	35178.0599197265	16	1
CP00903	2170.79999999944	2170.79999999944	2170.79999999944	42.848	36.224	50.365	643799.810622108	643113.820351246	100972.824869752	277	1
CP00904	2170.79999999944	2170.79999999944	2170.79999999944	59.521	50.365	67.282	172367.350035101	171503.50154585	25556.008057973	70	1
CP00905	2293.99999999932	2293.99999999932	2293.99999999932	59.521	51.147	66.142	710986.707571053	684493.856372448	100752.730118592	16	1
CP00906	2341.39999999928	2341.39999999928	2341.39999999928	61.942	52.678	69.847	395660.476923255	373134.5747283	64674.2437880777	11	1
CP00907	2359.49999999926	2359.49999999926	2359.49999999926	59.912	52.678	67.673	746576.099779431	705127.716053787	110329.386652022	13	1
CP00908	2426.7999999992	2426.7999999992	2426.7999999992	58.879	47.693	66.142	343531.660446665	333849.208600009	51970.0665084002	18	1
CP00909	2444.49999999919	2444.49999999919	2444.49999999919	58.879	50.365	66.142	671730.184569912	660533.520075028	100997.702912914	44	1
CP00910	2529.99999999911	2529.99999999911	2529.99999999911	59.521	50.756	66.142	694653.626145537	680115.910377227	97947.806105153	31	1
CP00911	2547.79999999909	2547.79999999909	2547.79999999909	58.879	50.365	66.142	708388.641135101	675606.577655813	103360.961162551	16	1
CP00912	2574.39999999907	2574.39999999907	2574.39999999907	61.551	52.678	68.564	708464.322430373	692006.580910649	106621.485940503	25	1
CP00913	2576.29999999907	2576.29999999907	2576.29999999907	61.942	50.756	68.564	312076.564577255	296721.431460915	52076.1866408273	13	1
CP00914	2604.29999999904	2604.29999999904	2604.29999999904	59.912	51.147	68.564	687614.220860565	661992.617035445	115013.613824893	18	1
CP00915	2642.89999999901	2642.89999999901	2642.89999999901	58.879	44.379	66.142	337296.327579716	327911.771677526	50000.0000000005	22	1
CP00916	2783.99999999888	2783.99999999888	2783.99999999888	58.879	51.147	66.142	688348.417292244	669145.177411072	98207.8366572105	19	1
CP00917	2835.29999999883	2835.29999999883	2835.29999999883	61.551	47.693	66.142	723510.611908897	700118.920340339	103227.524692935	21	1
CP00918	2933.59999999874	2933.59999999874	2933.59999999874	58.879	50.365	65.751	701870.550681367	701839.729090412	1e+05	8802	1
CP00919	2978.5999999987	2978.5999999987	2978.5999999987	58.879	50.365	65.751	696937.168109074	693034.073800697	101077.621845039	128	1
CP00920	3160.99999999853	3160.99999999853	3160.99999999853	56.599	49.225	65.362	735960.531667102	720476.71669263	100961.341300084	29	1
CP00921	3183.59999999851	3183.59999999851	3183.59999999851	58.879	50.365	65.751	701870.550681367	701839.729090412	1e+05	8802	1
CP00922	3213.59999999849	3213.59999999849	3213.59999999849	58.879	50.365	65.751	701870.550681367	701839.729090412	1e+05	8802	1
CP00923	3343.99999999837	3343.99999999837	3343.99999999837	59.912	51.147	67.282	717144.812179676	708801.408446708	105714.264266693	53	1
CP00924	3369.39999999835	3369.39999999835	3369.39999999835	58.879	50.365	65.751	692544.647414788	683648.946451102	104568.533302647	50	1
CP00925	3397.19999999832	3397.19999999832	3397.19999999832	59.521	50.756	67.282	692369.749790151	686927.252280926	94569.0973095445	70	1
CP00926	3418.3999999983	3418.3999999983	3418.3999999983	59.521	50.756	66.142	773162.016199482	760021.699546598	123873.383653247	37	1
CP00927	3519.39999999821	3519.39999999821	3519.39999999821	59.521	50.756	66.142	694722.775697379	692046.702346163	102628.284148084	142	1
CP00928	3813.69999999794	3813.69999999794	3813.69999999794	56.99	49.225	65.362	723983.119253839	716124.047825671	108591.266138284	74	1
CP00929	3879.19999999788	3879.19999999788	3879.19999999788	59.521	50.756	66.142	725894.023363027	719426.890813726	102398.490727195	73	1
CP00930	3903.69999999786	3903.69999999786	3903.69999999786	58.879	50.365	65.751	693599.795733182	684513.758840142	118638.686535353	54	1
CP00931	4129.89999999781	4129.89999999781	4129.89999999781	58.879	50.365	66.142	664351.540122683	659789.124798532	101935.518655244	100	1
CP00932	4130.69999999781	4130.69999999781	4130.69999999781	59.912	51.147	67.282	703877.063191415	699254.010348723	91572.7269439477	78	1
CP00933	4207.29999999809	4207.29999999809	4207.29999999809	59.521	51.147	66.142	733192.446966743	720427.039739074	102020.108185246	35	1
CP00934	4234.69999999819	4234.69999999819	4234.69999999819	58.879	51.147	66.142	733582.868036433	721025.315156535	120290.210325358	41	1
CP00935	1558.29999999999	1558.29999999999	1558.29999999999	47.693	41.817	52.678	579420.048069154	579392.13672693	1e+05	7267	1
CP00936	1558.29999999999	1558.29999999999	1558.29999999999	59.521	52.678	66.142	742327.068195141	742292.313017649	1e+05	7267	1
CP00937	1658.6999999999	1658.6999999999	1658.6999999999	49.225	42.848	54.459	618482.575777718	614248.424523936	95723.5593765926	77	1
CP00938	1658.6999999999	1658.6999999999	1658.6999999999	61.551	54.459	67.673	718872.790709998	714032.565769293	98554.0063722797	79	1
CP00939	2200.19999999941	2200.19999999941	2200.19999999941	56.99	50.365	66.142	676773.309959899	663540.086636071	104805.7984479	34	1
CP00940	2266.49999999935	2266.49999999935	2266.49999999935	56.99	50.365	65.751	704137.862538491	668173.487111696	104413.412183678	13	1
CP00941	2336.59999999928	2336.59999999928	2336.59999999928	61.551	52.287	67.282	767649.990457885	739848.716281414	109423.018627343	18	1
CP00942	2605.69999999904	2605.69999999904	2605.69999999904	58.879	50.365	68.564	726620.906597834	702226.037663079	112540.858405975	20	1
CP00943	2651.399999999	2651.399999999	2651.399999999	58.879	50.756	66.142	694818.804858424	686000.019435298	1e+05	44	1
CP00944	2690.09999999896	2690.09999999896	2690.09999999896	56.599	49.225	65.362	729534.732757402	716689.96127474	99888.1007317912	36	1
CP00945	2699.29999999895	2699.29999999895	2699.29999999895	56.99	50.365	65.751	705577.158650519	691054.554182674	101845.477481903	33	1
CP00946	3056.89999999863	3056.89999999863	3056.89999999863	59.912	51.147	67.282	719267.326859425	708090.37613711	106620.464909384	47	1
CP00947	3223.09999999848	3223.09999999848	3223.09999999848	58.879	50.365	65.751	711525.559573493	707919.261701936	103957.369146842	149	1
CP00948	3223.99999999848	3223.99999999848	3223.99999999848	59.521	50.756	66.142	710894.079557099	708303.038483834	103858.966938713	155	1
CP00949	3299.79999999841	3299.79999999841	3299.79999999841	59.521	50.756	66.142	703530.398330501	696612.14708184	101652.214982578	74	1
CP00950	3645.99999999809	3645.99999999809	3645.99999999809	61.551	52.287	67.673	721018.152246184	702386.769907393	99158.9939560434	29	1
CP00951	3758.89999999799	3758.89999999799	3758.89999999799	59.521	50.756	66.142	701870.550681367	701839.969884091	1e+05	8836	1
CP00952	3771.79999999798	3771.79999999798	3771.79999999798	59.521	50.756	66.142	693944.412985308	692573.34855307	101020.977673609	293	1
CP00953	3834.99999999792	3834.99999999792	3834.99999999792	59.521	50.756	66.142	707169.994808016	703799.103906872	101752.523639054	135	1
CP00954	4030.79999999774	4030.79999999774	4030.79999999774	58.879	50.365	65.751	695042.280649405	692623.122485905	102477.679169748	194	1
CP00955	4048.79999999773	4048.79999999773	4048.79999999773	58.879	50.365	65.751	708023.199811704	705204.324385649	99607.5513936573	141	1
CP00956	4068.79999999771	4068.79999999771	4068.79999999771	56.599	48.084	63.723	721287.458340175	719089.483365563	101522.923045722	196	1
CP00957	4118.09999999776	4118.09999999776	4118.09999999776	59.912	51.147	67.282	724014.855733176	720452.895190806	98786.4949441179	113	1
CP00958	4122.69999999778	4122.69999999778	4122.69999999778	59.912	51.147	67.282	772346.630447323	765657.375686036	104075.322031327	80	1
CP00959	4233.79129944374	4233.70830236278	4233.79999999819	59.521	46.552	68.956	818493.692877852	785149.666314494	112734.852726156	26	1
CP00960	1568.39999999998	1568.39999999998	1568.39999999998	48.084	42.457	54.068	605611.333867255	605589.143803357	1e+05	9215	1
CP00961	1568.39999999998	1568.39999999998	1568.39999999998	61.551	54.068	67.282	372437.71487435	372412.348538979	50015.4150561183	4609	1
CP00962	1684.69999999988	1684.69999999988	1684.69999999988	50.756	44.379	58.879	723345.058427952	718129.79573332	98104.1178922373	70	1
CP00963	1684.69999999988	1684.69999999988	1684.69999999988	63.723	58.879	68.564	175204.799682509	171926.271864415	30230.7114417021	21	1
CP00964	1841.09999999974	1841.09999999974	1841.09999999974	46.552	39.786	52.678	583776.446320103	583756.674323014	1e+05	12200	1
CP00965	1841.09999999974	1841.09999999974	1841.09999999974	61.551	52.678	67.673	242752.077958819	242729.000814497	33333.7608520828	4067	1
CP00966	2048.59999999955	2048.59999999955	2048.59999999955	46.552	39.786	52.678	588710.931453666	582966.617155575	100576.318912893	54	1
CP00967	2048.59999999955	2048.59999999955	2048.59999999955	61.551	52.678	67.673	252804.527605073	246099.976239221	40881.628444292	22	1
CP00968	2076.19999999952	2076.19999999952	2076.19999999952	63.332	54.459	68.956	386266.846157648	368210.347897108	69642.4516137116	12	1
CP00969	2154.89999999945	2154.89999999945	2154.89999999945	61.551	51.147	67.673	360526.967308262	345719.080634814	51516.9479433026	13	1
CP00970	2180.19999999943	2180.19999999943	2180.19999999943	59.521	51.147	67.282	741883.912731129	721619.020591525	102792.26755336	27	1
CP00971	2337.09999999928	2337.09999999928	2337.09999999928	61.551	52.287	67.673	721225.411171285	704338.642970454	103778.15234042	27	1
CP00972	2367.99999999926	2367.99999999926	2367.99999999926	59.521	50.756	68.564	684916.196966332	672771.139168546	1e+05	33	1
CP00973	2464.69999999917	2464.69999999917	2464.69999999917	59.521	50.756	67.673	693552.342421526	674825.905915383	107230.944865842	23	1
CP00974	2468.49999999916	2468.49999999916	2468.49999999916	61.551	51.147	68.564	704712.863917178	690841.755648296	100973.848918516	29	1
CP00975	2489.89999999915	2489.89999999915	2489.89999999915	59.912	51.147	67.673	694412.125478845	677803.610326649	95093.3376774479	24	1
CP00976	2494.59999999914	2494.59999999914	2494.59999999914	59.912	51.147	67.673	723706.656199378	698996.392352377	106391.298673174	21	1
CP00977	2520.89999999912	2520.89999999912	2520.89999999912	63.332	50.756	68.956	328010.6275508	317313.768145337	55795.1971811755	16	1
CP00978	2635.49999999901	2635.49999999901	2635.49999999901	59.521	50.365	67.282	685037.549106734	673178.740655615	1e+05	33	1
CP00979	2754.5999999989	2754.5999999989	2754.5999999989	61.942	47.693	68.564	253286.732590735	242757.473643863	40150.1608271098	18	1
CP00980	3133.19999999856	3133.19999999856	3133.19999999856	61.551	52.287	67.673	709460.830926788	696288.656314655	98895.3241492088	33	1
CP00981	3218.99999999848	3218.99999999848	3218.99999999848	59.912	51.147	67.282	736038.043366948	736006.222478232	1e+05	8870	1
CP00982	3226.29999999848	3226.29999999848	3226.29999999848	61.551	52.287	67.673	689256.75892995	685423.942643801	98386.4031115062	112	1
CP00983	3399.39999999832	3399.39999999832	3399.39999999832	61.942	52.678	67.673	753576.48127618	743779.266622431	112906.601399136	43	1
CP00984	3499.39999999823	3499.39999999823	3499.39999999823	61.551	52.287	67.673	694844.712897576	690710.656509217	100377.206794533	118	1
CP00985	3676.59999999807	3676.59999999807	3676.59999999807	61.551	52.287	68.564	725231.206444809	716451.722553922	99444.0068288238	50	1
CP00986	3686.19999999806	3686.19999999806	3686.19999999806	61.551	52.287	67.673	729992.261264525	719523.427237718	97195.8929876637	38	1
CP00987	3745.899999998	3745.899999998	3745.899999998	59.912	51.147	67.282	736038.043366948	736006.222478232	1e+05	8870	1
CP00988	3903.39999999786	3903.39999999786	3903.39999999786	56.99	49.225	65.362	753939.356541262	749679.735902011	107657.382046429	90	1
CP00989	3993.99999999778	3993.99999999778	3993.99999999778	59.912	51.147	67.282	736038.043366948	736006.222478232	1e+05	8870	1
CP00990	4114.80034363722	4114.79999999775	4114.80227800458	59.912	51.147	67.673	743062.420140403	721129.496562704	99917.4274210763	28	1
CP00991	4235.69999999819	4235.69999999819	4235.69999999819	61.551	52.678	67.673	733946.450465196	720370.202343363	91869.3135605406	26	1
CP00992	1652.69999999991	1652.69999999991	1652.69999999991	51.147	45.271	58.879	716239.928847721	712562.863330616	98631.45241314	102	1
CP00993	1652.69999999991	1652.69999999991	1652.69999999991	63.723	58.879	69.847	594193.178969762	591432.264989076	104154.052477659	108	1
CP00994	2144.89999999946	2144.89999999946	2144.89999999946	59.912	52.287	68.564	700964.91981191	681992.261070797	98741.9498464784	19	1
CP00995	2200.99999999941	2200.99999999941	2200.99999999941	59.521	51.147	67.282	760440.702357362	745415.144869477	106456.883144048	29	1
CP00996	2215.69999999939	2215.69999999939	2215.69999999939	46.552	41.426	54.068	585023.580809148	581660.813023049	100325.259766667	76	1
CP00997	2215.69999999939	2215.69999999939	2215.69999999939	63.723	54.068	69.847	241530.636789153	237100.249785338	44241.404906304	34	1
CP00998	2265.99999999935	2265.99999999935	2265.99999999935	61.551	52.678	68.564	738835.903386257	717839.012323594	106434.787792974	25	1
CP00999	2388.49999999924	2388.49999999924	2388.49999999924	61.551	50.365	68.564	223472.909303603	214977.888747515	33333.333336689	15	1
CP01000	2392.59999999923	2392.59999999923	2392.59999999923	59.912	51.147	67.673	705272.023916833	694083.151088428	1e+05	39	1
CP01001	2414.69999999921	2414.69999999921	2414.69999999921	59.912	50.365	67.673	666734.00497661	651215.379745267	99685.2694336473	24	1
CP01002	2483.19999999915	2483.19999999915	2483.19999999915	58.879	47.693	69.847	679131.9862617	656023.716527431	104652.754457732	26	1
CP01003	2565.09999999908	2565.09999999908	2565.09999999908	59.912	50.365	68.564	670509.761409545	650510.776857555	99967.7745469323	18	1
CP01004	2574.99999999907	2574.99999999907	2574.99999999907	65.362	52.287	71.736	344502.394624028	325497.325161654	49272.3371574275	10	1
CP01005	2614.79999999903	2614.79999999903	2614.79999999903	61.942	52.678	68.564	694905.331146774	669045.347328938	98751.1618652536	20	1
CP01006	2685.59999999897	2685.59999999897	2685.59999999897	61.551	51.147	68.564	719278.336267371	702642.789672044	99388.5661633077	24	1
CP01007	2801.19999999886	2801.19999999886	2801.19999999886	61.551	52.678	68.956	719857.044257073	701628.28947013	104309.89120321	30	1
CP01008	2847.39999999882	2847.39999999882	2847.39999999882	61.551	50.756	93.748	1126596.89797307	1088922.59302049	103054.013196459	25	1
CP01009	2949.79999999873	2949.79999999873	2949.79999999873	61.551	52.287	67.673	701870.550681367	701840.440357896	1e+05	8904	1
CP01010	3123.89999999857	3123.89999999857	3123.89999999857	61.551	52.678	68.564	792629.791063757	775975.310501105	113945.722136644	30	1
CP01011	3176.79999999852	3176.79999999852	3176.79999999852	61.551	52.287	67.673	701870.550681367	701840.440357896	1e+05	8904	1
CP01012	3202.4999999985	3202.4999999985	3202.4999999985	61.551	52.287	67.673	701870.550681367	701840.440357896	1e+05	8904	1
CP01013	3302.59999999841	3302.59999999841	3302.59999999841	61.942	52.678	68.564	717966.714497588	711122.699191096	102494.337985382	65	1
CP01014	3307.6999999984	3307.6999999984	3307.6999999984	63.332	54.068	68.956	684190.86150252	680547.929393771	105340.372165201	103	1
CP01015	3379.89999999834	3379.89999999834	3379.89999999834	63.332	54.068	68.956	645329.084677879	634542.059102042	113647.146275015	39	1
CP01016	3542.09999999819	3542.09999999819	3542.09999999819	59.912	47.693	72.127	706043.548218292	698914.086678925	103468.901707647	92	1
CP01017	3636.6999999981	3636.6999999981	3636.6999999981	59.521	51.147	67.282	762875.887599946	754988.976386225	102535.741831084	52	1
CP01018	3636.6999999981	3636.6999999981	3636.6999999981	59.912	59.912	67.282	366280.440064468	362227.613748957	102533.189474318	52	1
CP01019	3654.39999999809	3654.39999999809	3654.39999999809	61.551	52.287	67.673	687739.365227676	675746.822254443	106195.361925856	44	1
CP01020	3684.19999999806	3684.19999999806	3684.19999999806	61.942	54.068	68.564	764410.540942658	754981.602463164	118313.615674831	48	1
CP01021	3784.79999999797	3784.79999999797	3784.79999999797	61.942	52.678	68.564	724555.639382692	722006.252285239	100631.389406627	177	1
CP01022	3809.39999999795	3809.39999999794	3809.39999999795	61.942	52.678	68.564	722895.049663717	719423.290848009	100066.328630258	154	1
CP01023	3833.79999999792	3833.79999999792	3833.79999999792	61.551	52.287	67.673	727452.026324951	722609.913724738	103642.206604948	91	1
CP01024	3894.39999999787	3894.39999999787	3894.39999999787	59.912	52.287	67.282	700324.855652601	693937.199930375	107276.380730643	72	1
CP01025	4046.39999999773	4046.39999999773	4046.39999999773	61.551	52.287	67.673	700041.904349	697614.737435901	101769.773533814	188	1
CP01026	4118.89999999777	4118.89999999777	4118.89999999777	61.551	52.287	67.673	724604.331683092	719051.076709236	102013.306324588	79	1
CP01027	1631.69999999993	1631.69999999993	1631.69999999993	51.147	45.271	59.521	693980.323499236	692254.299359903	98473.6408227443	226	1
CP01028	1631.69999999993	1631.69999999993	1631.69999999993	65.362	59.521	69.847	156194.544526822	154926.834672458	26514.2827326631	61	1
CP01029	1862.69999999972	1862.69999999972	1862.69999999972	49.225	42.457	56.599	639142.234671266	639111.012590986	1e+05	8122	1
CP01030	1862.69999999972	1862.69999999972	1862.69999999972	63.723	56.599	69.847	130213.946868042	130184.596964546	20000.4617205456	1624	1
CP01031	1895.19999999969	1895.19999999969	1895.19999999969	49.225	42.457	56.599	631783.479952274	630242.04272675	99247.662050501	247	1
CP01032	1895.19999999969	1895.19999999969	1895.19999999969	63.723	56.599	68.956	192986.476861677	191629.622620186	34615.5997411883	86	1
CP01033	1996.49999999959	1996.49999999959	1996.49999999959	63.332	54.068	68.956	728730.235530587	699940.556597163	105666.776786079	16	1
CP01034	2186.69999999942	2186.69999999942	2186.69999999942	61.942	54.068	68.956	673589.980457	654610.645773226	98319.3678170693	24	1
CP01035	2228.49999999938	2228.49999999938	2228.49999999938	61.551	52.678	68.564	716944.510306545	690664.547751654	105773.710713659	20	1
CP01036	2246.49999999937	2246.49999999937	2246.49999999937	61.551	52.678	68.956	712146.417558374	698082.900888231	113839.454035449	29	1
CP01037	2410.39999999922	2410.39999999922	2410.39999999922	63.332	54.068	72.127	695820.194974382	677742.96512188	100937.538470137	25	1
CP01038	2469.99999999916	2469.99999999916	2469.99999999916	63.332	54.459	68.956	672286.099827203	655943.944759161	102784.149578521	26	1
CP01039	2542.1999999991	2542.1999999991	2542.1999999991	61.942	52.678	68.956	681061.222438674	651331.889423009	95411.4833988196	18	1
CP01040	2626.49999999902	2626.49999999902	2626.49999999902	63.332	50.756	73.159	686190.767419175	659397.640227886	92115.3360166068	20	1
CP01041	2659.39999999899	2659.39999999899	2659.39999999899	61.551	52.678	68.564	717398.383854213	708515.095896406	1e+05	45	1
CP01042	2702.59999999895	2702.59999999895	2702.59999999895	58.879	50.756	66.142	694714.521500819	685784.249648272	100215.435733263	46	1
CP01043	2721.09999999893	2721.09999999893	2721.09999999893	59.912	52.287	67.673	674745.289835617	654971.372238503	98442.0237438315	25	1
CP01044	3022.89999999866	3022.89999999866	3022.89999999866	61.942	52.678	68.564	718564.419632583	712894.842003003	96466.4980325321	65	1
CP01045	3125.19999999857	3125.19999999857	3125.19999999857	63.332	54.068	68.956	703833.130777841	694771.307293902	109952.178400876	48	1
CP01046	3311.6999999984	3311.6999999984	3311.6999999984	61.942	52.678	68.564	756993.000474173	750679.933178862	99686.2638442799	82	1
CP01047	3583.69999999815	3583.69999999815	3583.69999999815	63.332	54.068	68.956	677570.260582925	671336.42849915	105642.132640179	73	1
CP01048	3683.69999999806	3683.69999999806	3683.69999999806	63.332	54.459	69.847	764952.457169887	752459.906551347	110755.999523474	38	1
CP01049	3806.99999999795	3806.99999999795	3806.99999999795	59.912	51.147	67.282	731631.696001453	728606.022829768	102991.753042778	166	1
CP01050	3845.49999999791	3845.49999999791	3845.49999999791	63.332	54.459	69.847	722350.876233798	717298.870105818	101938.717938008	91	1
CP01051	4135.39999999783	4135.39999999783	4135.39999999783	61.551	52.287	68.564	715658.648267129	710450.66869621	98378.2287732209	56	1
CP01052	4225.89999999816	4225.89999999816	4225.89999999816	65.362	56.599	71.736	723521.31068043	702203.82867739	120621.661925893	29	1
CP01053	1774.2999999998	1774.2999999998	1774.2999999998	65.362	56.599	71.736	697839.792903549	670022.591845923	102801.528009042	15	1
CP01054	2047.79999999955	2047.79999999955	2047.79999999955	51.147	44.379	59.521	699950.634871185	694797.079969693	93506.413663842	48	1
CP01055	2047.79999999955	2047.79999999955	2047.79999999955	67.282	59.521	73.159	284700.674872783	280832.615735585	42483.3455348496	22	1
CP01056	2066.09999999953	2066.09999999953	2066.09999999953	65.751	56.99	71.736	734189.934376987	711546.964972182	113856.317833602	21	1
CP01057	2074.79999999952	2074.79999999952	2074.79999999952	65.362	56.99	71.736	710813.517462318	699283.978981721	102391.151534614	31	1
CP01058	2259.29999999935	2259.29999999935	2259.29999999935	65.362	56.599	69.847	314877.900936504	301399.997831524	51645.0505001178	12	1
CP01059	2302.49999999932	2302.49999999932	2302.49999999932	65.362	56.99	69.847	638188.828535815	618728.676265775	101054.141275294	20	1
CP01060	2323.5999999993	2323.5999999993	2323.5999999993	63.332	54.459	69.847	673117.454671248	639859.792916931	112358.987296299	18	1
CP01061	2386.69999999924	2386.69999999924	2386.69999999924	61.942	52.678	68.956	694691.767055783	685734.435317504	1e+05	45	1
CP01062	2391.39999999923	2391.39999999923	2391.39999999923	61.942	52.678	68.956	694688.249141849	683842.219837523	1e+05	40	1
CP01063	2414.39999999921	2414.39999999921	2414.39999999921	63.332	52.678	69.847	686803.654470863	670842.014770659	97741.1412436188	25	1
CP01064	2585.89999999906	2585.89999999906	2585.89999999906	65.362	56.99	72.127	686069.054825848	668168.245259404	109526.485802233	26	1
CP01065	2668.19999999898	2668.19999999898	2668.19999999898	63.723	49.225	71.736	175625.802250703	169217.842454046	25000.0000000006	16	1
CP01066	2693.79999999896	2693.79999999896	2693.79999999896	65.362	50.365	71.736	345110.095785111	333514.024202892	51800.1867202138	18	1
CP01067	2714.49999999894	2714.49999999894	2714.49999999894	63.723	56.599	71.736	690087.57049377	674508.674053985	100066.25030427	33	1
CP01068	2723.89999999893	2723.89999999893	2723.89999999893	61.942	54.068	68.956	668720.263243059	648190.632232827	101962.87071134	23	1
CP01069	2740.89999999892	2740.89999999892	2740.89999999892	63.723	56.599	69.847	610034.786118327	591521.921175857	98976.8709208845	19	1
CP01070	2914.49999999876	2914.49999999876	2914.49999999876	63.332	54.068	68.956	679153.045531275	679124.351241868	1e+05	8971	1
CP01071	2915.39999999876	2915.39999999876	2915.39999999876	63.332	54.068	68.956	679153.045531275	679124.351241868	1e+05	8971	1
CP01072	3024.59999999866	3024.59999999866	3024.59999999866	61.942	52.678	68.564	736548.503099165	726941.454863195	101801.434031419	60	1
CP01073	3364.89999999835	3364.89999999835	3364.89999999835	63.723	54.459	69.847	702756.568077964	696631.783313694	112001.15531789	70	1
CP01074	3444.39999999828	3444.39999999828	3444.39999999828	63.332	54.068	68.956	679153.045531275	679124.351241868	1e+05	8971	1
CP01075	3495.39999999823	3495.39999999823	3495.39999999823	63.723	54.459	69.847	693410.171789892	691009.304704936	101293.201287606	185	1
CP01076	3574.59999999816	3574.59999999816	3574.59999999816	63.332	54.459	69.847	700764.762540168	696301.167965881	98803.075937946	81	1
CP01077	3574.59999999816	3574.59999999816	3574.59999999816	63.723	63.723	69.847	288691.496115457	286915.1084645	95546.5314625119	81	1
CP01078	3628.29999999811	3628.29999999811	3628.29999999811	63.332	54.068	68.956	712922.382887699	707524.408313304	106229.064737146	86	1
CP01079	3650.99999999809	3650.99999999809	3650.99999999809	63.332	54.068	69.847	694287.261328884	686584.133158433	116076.952008215	56	1
CP01080	4165.99999999794	4165.99999999794	4165.99999999794	63.723	54.459	69.847	716737.031470789	705815.409106814	100732.189494802	47	1
CP01081	4166.19999999794	4166.19999999794	4166.19999999794	56.99	50.756	65.751	716306.470486903	709763.02259906	100869.969137273	64	1
CP01082	1589.49999999996	1589.49999999996	1589.49999999996	52.287	46.161	59.912	675552.942797207	675522.309532252	1e+05	8205	1
CP01083	1589.49999999996	1589.49999999996	1589.49999999996	66.142	59.912	71.736	174221.824296681	174195.1262695	25019.2698102985	2053	1
CP01084	1905.19999999968	1905.19999999968	1905.19999999968	50.365	42.848	56.99	640085.835860261	638647.177584732	101001.064804452	215	1
CP01085	1905.19999999968	1905.19999999968	1905.19999999968	65.362	56.99	69.847	171784.172601746	170466.548291186	27437.0334089995	58	1
CP01086	2004.89999999959	2004.89999999959	2004.89999999959	63.723	56.599	69.847	612056.81097689	589484.666822514	96667.3924247365	19	1
CP01087	2226.09999999939	2226.09999999939	2226.09999999939	66.142	56.99	72.768	160214.720370715	147996.810327556	28950.6556557511	9	1
CP01088	2267.99999999935	2267.99999999935	2267.99999999935	65.751	51.147	94.139	964136.274544845	891800.311788535	101883.778167587	15	1
CP01089	2330.99999999929	2330.99999999929	2330.99999999929	65.751	59.521	72.768	617824.396342206	592834.127640075	111223.376197461	16	1
CP01090	2520.59999999912	2520.59999999912	2520.59999999912	63.723	56.599	71.736	662673.064375536	648007.91963743	101169.738315224	30	1
CP01091	2604.69999999904	2604.69999999904	2604.69999999904	65.362	54.459	71.736	740744.576926091	717921.114125542	105728.469475113	21	1
CP01092	2641.99999999901	2641.99999999901	2641.99999999901	63.332	54.459	69.847	694909.156235729	685228.618217491	1e+05	38	1
CP01093	2652.699999999	2652.699999999	2652.699999999	65.362	50.365	72.127	225615.123835992	216938.879452417	33333.3333333339	15	1
CP01094	2675.79999999898	2675.79999999898	2675.79999999898	63.332	54.459	69.847	694909.096725349	684830.326691271	1e+05	42	1
CP01095	2682.49999999897	2682.49999999897	2682.49999999897	65.362	56.99	72.768	674472.389340584	662361.772311841	101914.694900354	35	1
CP01096	2724.39999999893	2724.39999999893	2724.39999999893	63.723	56.599	71.736	684739.973454858	666272.640747258	102538.919617387	27	1
CP01097	2741.09999999892	2741.09999999892	2741.09999999892	63.723	49.225	71.736	357499.535116807	349509.528549367	50905.1467311733	30	1
CP01098	2922.49999999875	2922.49999999875	2922.49999999875	63.723	54.459	69.847	701961.785641809	701932.350672862	1e+05	9004	1
CP01099	2960.29999999872	2960.29999999872	2960.29999999872	61.942	52.678	68.564	740870.83414107	739372.574411918	102919.572227444	266	1
CP01100	2994.89999999869	2994.89999999869	2994.89999999869	63.723	54.459	69.847	717946.965684746	713727.835046584	101790.168019776	121	1
CP01101	3057.09999999863	3057.09999999863	3057.09999999863	65.751	56.99	72.127	714960.794510389	707240.219684032	108978.604712679	63	1
CP01102	3194.4999999985	3194.4999999985	3194.4999999985	63.723	54.459	69.847	701961.785641809	701932.350672862	1e+05	9004	1
CP01103	3199.2999999985	3199.2999999985	3199.2999999985	63.723	54.459	69.847	701961.785641809	701932.350672862	1e+05	9004	1
CP01104	3229.19999999847	3229.19999999847	3229.19999999847	61.942	52.678	68.564	729980.199991361	727304.70660853	102401.810371055	167	1
CP01105	3470.29999999825	3470.29999999825	3470.29999999825	63.723	54.459	69.847	701961.785641809	701932.350672862	1e+05	9004	1
CP01106	3485.29999999824	3485.29999999824	3485.29999999824	63.723	54.459	69.847	701961.785641809	701932.350672862	1e+05	9004	1
CP01107	3568.09999999817	3568.09999999816	3568.09999999817	65.362	56.599	71.736	717202.424807015	710968.16009793	98416.1423581925	68	1
CP01108	3617.09999999812	3617.09999999812	3617.09999999812	63.332	54.068	68.956	724813.534492629	721263.930585699	102412.367945687	107	1
CP01109	3711.29999999803	3711.29999999803	3711.29999999803	63.723	54.459	69.847	701961.785641809	701932.350672862	1e+05	9004	1
CP01110	3917.69999999785	3917.69999999785	3917.69999999785	61.942	50.756	71.736	769211.822779544	754844.939647318	108728.434122674	41	1
CP01111	3940.99999999783	3940.99999999783	3940.99999999783	63.723	54.459	69.847	711412.285407964	700176.488051584	109961.196528001	50	1
CP01112	4088.09999999769	4088.09999999769	4088.09999999769	65.362	56.599	71.736	692612.126760781	686708.387804847	102213.005930121	67	1
CP01113	1666.29999999989	1666.29999999989	1666.29999999989	54.068	47.693	61.551	704004.113917929	702501.091136959	97480.5114826473	194	1
CP01114	1666.29999999989	1666.29999999989	1666.29999999989	67.282	61.551	72.768	316794.244285686	315653.697769179	56038.0971159514	111	1
CP01115	1671.29999999989	1671.29999999989	1671.29999999989	54.459	45.271	65.362	794906.746546485	791667.918094618	108896.842063328	156	1
CP01116	1671.29999999989	1671.29999999989	1671.29999999989	67.282	61.942	72.768	210034.626454376	208114.865740529	35970.061524884	51	1
CP01117	1677.09999999988	1677.09999999988	1677.09999999988	54.068	47.693	61.942	712022.279555338	708305.71743929	105884.846368114	94	1
CP01118	1677.09999999988	1677.09999999988	1677.09999999988	67.282	61.942	72.768	216385.563044907	213561.820924876	39658.6630379359	35	1
CP01119	1685.59999999988	1685.59999999988	1685.59999999988	54.068	47.693	61.942	717849.713127916	714062.500575415	98296.7811138315	79	1
CP01120	1685.59999999988	1685.59999999988	1685.59999999988	67.673	61.942	72.127	173185.109212267	170637.297157116	29918.8704406955	24	1
CP01121	1874.59999999971	1874.5999999997	1874.59999999971	48.084	41.817	54.459	587111.452330456	586253.063608473	101682.487780011	265	1
CP01122	1874.5999999997	1874.5999999997	1874.59999999971	63.332	54.459	68.956	707123.863787905	706136.103160727	99174.362674038	258	1
CP01123	1892.29999999969	1892.29999999969	1892.29999999969	50.756	43.989	58.879	669332.310088646	668052.87513901	100610.685672355	296	1
CP01124	1892.29999999969	1892.29999999969	1892.29999999969	65.751	58.879	72.127	215176.463844761	213966.972484716	32945.1446815497	97	1
CP01125	1962.49999999962	1962.49999999962	1962.49999999963	52.678	46.161	61.551	671475.697408888	669639.74987083	95611.2538185101	161	1
CP01126	1962.49999999963	1962.49999999962	1962.49999999963	67.673	61.551	74.548	139002.753933683	137549.183627145	23022.5203104655	39	1
CP01127	1978.29999999961	1978.29999999961	1978.29999999961	52.678	46.552	61.551	718216.552850649	712849.403739309	94982.2785182992	56	1
CP01128	1978.29999999961	1978.29999999961	1978.29999999961	67.673	61.551	74.548	616363.002504501	612259.385577093	95432.2939966973	56	1
CP01129	2061.29999999953	2061.29999999953	2061.29999999953	67.282	59.521	72.768	671797.878438157	656484.456258219	104732.736494113	21	1
CP01130	2218.69999999939	2218.69999999939	2218.69999999939	66.142	56.99	73.159	226403.301054554	213521.367937256	34172.6506354791	10	1
CP01131	2428.7999999992	2428.7999999992	2428.7999999992	65.362	56.599	72.127	665329.929331576	650891.934218953	102155.105628504	30	1
CP01132	2443.29999999919	2443.29999999919	2443.29999999919	65.751	54.459	72.768	164609.017780785	154909.457731806	23396.2123573917	9	1
CP01133	2480.79999999915	2480.79999999915	2480.79999999915	65.362	56.599	72.127	662914.716605494	645287.965903265	101901.53765312	23	1
CP01134	2520.99999999912	2520.99999999912	2520.99999999912	66.142	56.599	72.768	338231.680020518	325442.433244443	53741.1687746247	17	1
CP01135	2585.99999999906	2585.99999999906	2585.99999999906	63.723	54.459	72.127	740852.253521669	715955.531403158	95150.3371240563	19	1
CP01136	2604.09999999904	2604.09999999904	2604.09999999904	63.332	54.068	72.127	731688.771171292	705383.781482649	105377.695437983	18	1
CP01137	2884.29999999879	2884.29999999879	2884.29999999879	67.282	52.287	74.548	412893.504724879	393071.429629299	55157.8984545672	13	1
CP01138	2957.39999999872	2957.39999999872	2957.39999999872	65.362	56.599	71.736	693686.651415334	689200.8324994	103327.131521443	127	1
CP01139	3058.19999999863	3058.19999999863	3058.19999999863	66.142	58.879	72.768	631824.267176749	625654.316102179	107094.641783759	61	1
CP01140	3093.6999999986	3093.6999999986	3093.6999999986	66.142	58.879	72.768	639374.253076984	634369.964012473	107289.065053265	63	1
CP01141	3686.49999999806	3686.49999999806	3686.49999999806	65.362	54.068	72.127	774918.24260802	754605.133733255	113895.521057421	29	1
CP01142	4017.79999999776	4017.79999999776	4017.79999999776	65.362	56.599	71.736	690511.798106321	690483.059344183	1e+05	9037	1
CP01143	4100.7999999977	4100.7999999977	4100.7999999977	65.751	56.99	72.127	708107.24880278	704439.877642795	104485.560468823	93	1
CP01144	4211.0999999981	4211.0999999981	4211.0999999981	65.362	56.99	72.127	653181.470251072	643633.750711656	107818.064924559	38	1
CP01145	1581.49999999997	1581.49999999997	1581.49999999997	54.068	47.693	61.942	700018.462796699	699987.232109742	1e+05	8271	1
CP01146	1581.49999999997	1581.49999999997	1581.49999999997	67.673	61.942	72.768	159516.700764197	159492.650440937	25019.2698102985	2069	1
CP01147	1607.09999999995	1607.09999999995	1607.09999999995	52.287	46.161	59.521	707496.588399775	705964.636742328	99113.2497813364	193	1
CP01148	1607.09999999995	1607.09999999995	1607.09999999995	65.362	59.521	71.736	662639.527686299	661232.616852875	98490.6896695469	192	1
CP01149	1812.99999999976	1812.99999999976	1812.99999999976	58.879	44.379	75.83	946763.762180044	926706.714687054	104706.63733133	34	1
CP01150	1812.99999999976	1812.99999999976	1812.99999999976	68.956	65.362	74.939	217322.514890977	210486.898817289	54422.7302191542	18	1
CP01151	1940.09999999965	1940.09999999964	1940.09999999965	54.068	46.552	61.942	681095.760590713	678000.587784818	100145.641770002	114	1
CP01152	1940.09999999965	1940.09999999964	1940.09999999965	68.564	61.942	74.939	207399.539187108	205085.146263234	36890.0759506573	42	1
CP01153	2116.69999999948	2116.69999999948	2116.69999999948	49.225	42.848	56.99	640143.915385683	640103.754688606	1e+05	6586	1
CP01154	2116.69999999948	2116.69999999948	2116.69999999948	66.142	56.99	73.159	221041.104504934	220995.45601858	33333.3340672592	2195	1
CP01155	2193.39999999941	2193.39999999941	2193.39999999941	63.723	54.459	69.847	680207.377808158	661877.929829284	98968.2718562669	19	1
CP01156	2227.69999999938	2227.69999999938	2227.69999999938	65.362	56.99	72.127	699040.142247316	673698.902797074	104680.188295501	21	1
CP01157	2306.49999999931	2306.49999999931	2306.49999999931	65.751	58.879	73.159	612380.116300786	594850.506655629	106733.221560088	23	1
CP01158	2373.79999999925	2373.79999999925	2373.79999999925	65.362	56.599	72.127	662690.933233648	653128.571695875	1e+05	38	1
CP01159	2443.59999999919	2443.59999999919	2443.59999999919	66.142	54.068	72.768	168195.11296029	160842.775563035	25838.7513058216	12	1
CP01160	2519.19999999912	2519.19999999912	2519.19999999912	66.142	58.879	74.548	659893.448046832	640144.006521764	107512.436198531	23	1
CP01161	2539.3999999991	2539.3999999991	2539.3999999991	67.282	54.459	72.768	274430.175171832	258660.972531657	37786.2064964918	10	1
CP01162	2577.69999999907	2577.69999999907	2577.69999999907	67.282	59.521	73.159	318221.177892908	303062.98577087	53169.043091157	10	1
CP01163	2725.19999999893	2725.19999999893	2725.19999999893	63.332	54.459	69.847	699484.807122583	679656.438993748	97679.9772282082	24	1
CP01164	2792.99999999887	2792.99999999887	2792.99999999887	67.673	52.678	74.548	342755.303368806	324486.16257624	47624.7425604224	13	1
CP01165	2798.19999999886	2798.19999999886	2798.19999999886	67.673	56.599	96.671	1065422.77640391	1036207.3885342	97375.9954853593	24	1
CP01166	2833.59999999883	2833.59999999883	2833.59999999883	65.751	56.99	72.768	666213.605538776	648836.04797013	98921.2456045757	22	1
CP01167	2859.59999999881	2859.59999999881	2859.59999999881	68.564	54.459	74.939	286843.388879747	265755.8999442	33607.7417375888	8	1
CP01168	2864.6999999988	2864.6999999988	2864.6999999988	68.564	54.068	74.939	242923.892437123	221775.597303212	40654.7919565004	10	1
CP01169	2873.4999999988	2873.4999999988	2873.4999999988	65.751	56.599	72.127	671267.668202087	655764.483167737	109279.943000795	31	1
CP01170	2960.99999999872	2960.99999999872	2960.99999999872	66.142	58.879	72.768	632883.069053699	631807.301377271	100203.193533848	277	1
CP01171	3002.19999999868	3002.19999999868	3002.19999999868	67.282	59.521	72.768	661907.081726356	658778.166369345	99853.0116003572	104	1
CP01172	3168.79999999853	3168.79999999853	3168.79999999853	65.751	56.99	72.127	710772.618889594	700716.036913129	112999.932380181	44	1
CP01173	3184.59999999851	3184.59999999851	3184.59999999851	65.751	56.99	72.127	690511.798106321	690483.272223902	1e+05	9070	1
CP01174	3209.09999999849	3209.09999999849	3209.09999999849	65.751	56.99	72.127	690511.798106321	690483.272223902	1e+05	9070	1
CP01175	3259.59999999845	3259.59999999845	3259.59999999845	65.362	56.599	71.736	690152.746515058	687302.204114873	102258.846319066	163	1
CP01176	3432.79999999829	3432.79999999829	3432.79999999829	66.142	59.521	72.768	644513.116312804	632894.471899793	109852.389431963	33	1
CP01177	3477.19999999825	3477.19999999825	3477.19999999825	65.751	56.99	72.127	690511.798106321	690483.272223902	1e+05	9070	1
CP01178	3498.29999999823	3498.29999999823	3498.29999999823	66.142	58.879	72.768	621117.226533086	618773.490619595	99634.3655926524	155	1
CP01179	3728.19999999802	3728.19999999802	3728.19999999802	65.751	56.99	72.127	690511.798106321	690483.272223902	1e+05	9070	1
CP01180	3974.0999999978	3974.09999999779	3974.0999999978	63.723	56.99	71.736	704266.537711406	691566.742068953	104060.923249258	40	1
CP01181	4019.69999999775	4019.69999999775	4019.69999999775	65.751	56.99	72.127	690511.798106321	690483.272223902	1e+05	9070	1
CP01182	4135.69999999783	4135.69999999783	4135.69999999783	67.282	59.912	73.159	637504.249450835	631681.450496041	101599.502344953	58	1
CP01183	4185.744948059	4185.69999999801	4185.78617170963	61.942	52.287	72.127	1491204.48313881	1461624.15376594	130945.411510511	32	1
CP01184	4234.19893156677	4234.19084249944	4234.19999999819	67.673	56.99	74.548	754850.404244853	729250.976107162	99084.3819407067	19	1
CP01185	1581.89999999997	1581.89999999997	1581.89999999997	54.459	48.084	63.332	749096.885446281	749063.732532351	1e+05	8303	1
CP01186	1581.89999999997	1581.89999999997	1581.89999999997	68.564	63.332	73.159	144796.842638996	144775.186275938	25019.2698102985	2077	1
CP01187	1626.19999999993	1626.19999999993	1626.19999999993	54.459	48.084	63.332	746676.160711421	743677.788826917	99039.6049273057	135	1
CP01188	1626.19999999993	1626.19999999993	1626.19999999993	67.673	63.332	73.159	187255.790800008	185359.690445515	32458.2062984663	44	1
CP01189	1661.9999999999	1661.9999999999	1661.9999999999	56.599	49.225	63.332	734607.862346814	730792.916097982	103515.651942677	77	1
CP01190	1661.9999999999	1661.9999999999	1661.9999999999	67.673	65.751	75.83	239769.834086709	237253.843013517	48360.8720939621	36	1
CP01191	1721.39999999984	1721.39999999984	1721.39999999984	58.879	48.084	67.673	804727.550755289	801876.853330454	103409.745351803	103	1
CP01192	1721.39999999984	1721.39999999984	1721.39999999984	68.956	65.362	74.939	179311.564839417	177917.867905544	41241.5031347187	41	1
CP01193	1839.19999999974	1839.19999999974	1839.19999999974	52.287	45.271	59.912	664575.333866525	664548.495838326	1e+05	9628	1
CP01194	1839.19999999974	1839.19999999974	1839.19999999974	67.282	59.912	73.159	319766.057612062	319741.690573221	50000.3607186557	4814	1
CP01195	1858.09999999972	1858.09999999972	1858.09999999972	52.678	46.161	61.551	696049.842417782	696011.662990131	1e+05	6866	1
CP01196	1858.09999999972	1858.09999999972	1858.09999999972	67.673	61.551	74.548	158744.332251234	158711.9774104	25000.4508988618	1717	1
CP01197	1909.79999999967	1909.79999999967	1909.79999999967	52.678	46.161	61.551	693661.189097529	691448.767621326	102090.729360517	172	1
CP01198	1909.79999999967	1909.79999999967	1909.79999999967	67.673	61.551	74.548	171419.775789048	169544.877470183	27561.1191374422	46	1
CP01199	2077.59999999952	2077.59999999952	2077.59999999952	68.564	61.942	76.221	322702.610160229	312289.378873352	59706.0882340802	18	1
CP01200	2135.49999999947	2135.49999999947	2135.49999999947	50.365	43.989	58.879	673886.0424104	673852.89985399	1e+05	8137	1
CP01201	2135.49999999947	2135.49999999947	2135.49999999947	67.282	58.879	74.548	129445.536575506	129410.864056258	20000.00079264	1627	1
CP01202	2171.29999999943	2171.29999999943	2171.29999999943	67.282	59.912	74.548	649293.528763043	635669.878209453	101022.792488062	35	1
CP01203	2172.99999999943	2172.99999999943	2172.99999999943	67.282	59.912	74.548	661372.350202879	648899.886238973	99942.0298578955	35	1
CP01204	2179.59999999943	2179.59999999943	2179.59999999943	66.142	59.521	73.159	626945.606013585	615533.466852465	100751.331405536	34	1
CP01205	2294.99999999932	2294.99999999932	2294.99999999932	66.142	59.521	74.548	692322.263506145	669910.119888398	107742.699964393	18	1
CP01206	2373.89999999925	2373.89999999925	2373.89999999925	66.142	54.459	73.159	343710.620128293	335202.485003166	50000.0000028314	23	1
CP01207	2411.49999999922	2411.49999999922	2411.49999999922	67.282	59.521	74.939	626930.369062368	611496.630874047	98716.6183269351	25	1
CP01208	2485.69999999915	2485.69999999915	2485.69999999915	67.282	59.521	74.548	661173.266947318	643710.632414555	106383.674403797	26	1
CP01209	2634.29999999901	2634.29999999901	2634.29999999901	65.751	56.599	72.768	654748.012739067	644020.073977576	1e+05	34	1
CP01210	2656.69999999899	2656.69999999899	2656.69999999899	67.282	52.287	74.548	230788.451048296	222102.782472363	33333.3333333339	15	1
CP01211	2665.19999999899	2665.19999999899	2665.19999999899	67.282	52.287	74.548	173675.357998441	167517.336238727	25000.0000000006	16	1
CP01212	2666.59999999898	2666.59999999898	2666.59999999898	67.282	52.287	74.548	173675.357998441	167517.336238727	25000.0000000006	16	1
CP01213	2694.59999999896	2694.59999999896	2694.59999999896	65.751	58.879	72.768	633592.550530719	624584.936038351	98727.2718926132	42	1
CP01214	2889.69999999878	2889.69999999878	2889.69999999878	68.956	58.879	76.862	354984.439129195	340758.155090604	56416.8155061738	19	1
CP01215	2967.09999999871	2967.09999999871	2967.09999999871	67.282	59.521	73.159	617534.396198307	614396.971729413	99781.9713731529	119	1
CP01216	3129.99999999856	3129.99999999856	3129.99999999856	67.673	61.551	74.939	598669.375467327	590679.845392005	111495.274037562	42	1
CP01217	3131.49999999856	3131.49999999856	3131.49999999856	67.282	59.521	73.159	610107.615921847	606874.998609716	110581.363032872	103	1
CP01218	3354.99999999836	3354.99999999836	3354.99999999836	65.362	56.599	71.736	692717.095671936	686671.150031489	101396.403610541	65	1
CP01219	3708.79999999804	3708.79999999804	3708.79999999804	67.282	59.912	73.159	663196.741786233	650153.827426482	108792.990645808	29	1
CP01220	3801.89999999795	3801.89999999795	3801.89999999795	66.142	58.879	72.768	632194.991745484	628724.822357403	103046.084755908	115	1
CP01221	3825.59999999793	3825.59999999793	3825.59999999793	66.142	58.879	72.768	647508.300671021	641889.461435764	103759.456247983	75	1
CP01222	3854.1999999979	3854.1999999979	3854.1999999979	65.362	56.599	72.127	697528.700769347	694798.969152647	101957.682038482	115	1
CP01223	4061.79999999772	4061.79999999772	4061.79999999772	65.751	56.99	72.127	691758.484867389	690442.756754824	99743.5746090398	268	1
CP01224	1689.79999999987	1689.79999999987	1689.79999999987	56.99	50.365	65.362	738884.227149245	734981.821884047	101622.909378899	83	1
CP01225	1689.79999999987	1689.79999999987	1689.79999999987	69.847	65.362	74.939	144734.053704809	142241.999612337	30931.2438784285	25	1
CP01226	1885.79999999969	1885.79999999969	1885.79999999969	54.068	46.552	61.942	696046.856782519	694958.110228013	96739.1994555802	281	1
CP01227	1885.79999999969	1885.79999999969	1885.79999999969	68.564	61.942	74.939	301179.163704	300310.787909936	48895.8948332589	142	1
CP01228	2013.89999999958	2013.89999999958	2013.89999999958	66.142	58.879	72.768	635344.858182608	613332.494978365	100659.167529473	20	1
CP01229	2109.99999999949	2109.99999999949	2109.99999999949	50.756	44.379	59.521	685409.359833829	685367.075994634	1e+05	6640	1
CP01230	2109.99999999949	2109.99999999949	2109.99999999949	67.673	59.521	74.939	210774.429417841	210731.626633301	33333.3340672592	2213	1
CP01231	2147.99999999946	2147.99999999946	2147.99999999946	66.142	58.879	72.768	621696.275311314	608544.892870709	99381.5213930773	24	1
CP01232	2218.39999999939	2218.39999999939	2218.39999999939	68.564	59.912	74.939	209994.095873901	201206.03874495	34633.1510990853	14	1
CP01233	2225.59999999939	2225.59999999939	2225.59999999939	66.142	59.521	73.159	646533.289289869	624220.954319913	107347.858483055	20	1
CP01234	2360.99999999926	2360.99999999926	2360.99999999926	66.142	56.99	73.159	654178.700745083	643683.543568568	1e+05	34	1
CP01235	2462.19999999917	2462.19999999917	2462.19999999917	68.564	61.551	76.221	591395.243871843	578011.773810856	93650.4011379583	22	1
CP01236	2509.39999999913	2509.39999999913	2509.39999999913	66.142	58.879	73.159	620158.919040077	606286.135776276	105920.861374249	35	1
CP01237	2539.4999999991	2539.4999999991	2539.4999999991	66.142	58.879	73.159	647757.132952442	630989.348637913	103151.545877137	25	1
CP01238	2618.79999999903	2618.79999999903	2618.79999999903	68.956	63.332	75.83	624941.97153161	611802.215886135	110263.380917042	28	1
CP01239	2729.89999999893	2729.89999999893	2729.89999999893	67.282	59.912	74.548	657489.5612556	639990.302624106	99590.0393111329	29	1
CP01240	2746.49999999891	2746.49999999891	2746.49999999891	66.142	59.521	73.159	619672.802881941	603167.911420818	109566.102258483	22	1
CP01241	2749.49999999891	2749.49999999891	2749.49999999891	67.673	61.551	74.548	629432.62579596	613807.179865066	102985.868179354	22	1
CP01242	3485.59999999824	3485.59999999824	3485.59999999824	67.282	59.521	73.159	622131.195254939	622105.869455442	1e+05	9136	1
CP01243	3530.1999999982	3530.1999999982	3530.1999999982	67.673	59.912	74.548	675566.541148333	673881.251010141	102678.822838645	216	1
CP01244	3554.79999999818	3554.79999999818	3554.79999999818	67.673	59.912	74.548	684147.16644022	678720.541777015	101358.053393488	80	1
CP01245	3590.69999999814	3590.69999999814	3590.69999999814	67.673	61.551	74.939	634003.166219212	628636.648366954	107094.148664748	68	1
CP01246	3652.09999999809	3652.09999999809	3652.09999999809	67.673	59.912	74.548	656330.883801647	647942.607004837	94411.2305889656	39	1
CP01247	3910.39999999785	3910.39999999785	3910.39999999785	68.956	61.942	75.83	674330.185082737	664906.245578775	104153.28027228	43	1
CP01248	3932.39999999783	3932.39999999783	3932.39999999783	66.142	58.879	72.768	638988.691891089	636292.105711925	113626.920628983	131	1
CP01249	3959.89999999781	3959.89999999781	3959.89999999781	67.673	61.551	75.83	614440.267557578	602516.366827853	98498.0276118775	29	1
CP01250	4089.09999999769	4089.09999999769	4089.09999999769	65.751	56.99	72.127	698480.855371227	695480.256623307	102827.995633456	111	1
CP01251	4200.09999999806	4200.09999999806	4200.09999999806	68.564	61.551	74.939	606515.337629745	599373.782682234	116912.526026829	52	1
CP01252	1579.19999999997	1579.19999999997	1579.19999999997	56.99	50.365	65.362	742071.142286171	742034.196359776	1e+05	7325	1
CP01253	1579.19999999997	1579.19999999997	1579.19999999997	68.956	65.362	74.939	186301.38473961	186277.471005217	33351.6036553358	2443	1
CP01254	1742.79999999982	1742.79999999982	1742.79999999982	56.99	50.365	65.751	728405.176140815	723671.691591999	100571.664406089	75	1
CP01255	1742.79999999982	1742.79999999982	1742.79999999982	71.736	65.751	75.83	123667.468963247	120566.676634668	26536.7364002619	20	1
CP01256	1853.49999999972	1853.49999999972	1853.49999999972	54.459	47.693	63.332	707311.467548519	707273.296163443	1e+05	6921	1
CP01257	1853.49999999972	1853.49999999972	1853.49999999972	68.956	63.332	75.83	152649.585633294	152618.974823795	25000.4508988618	1730	1
CP01258	1943.49999999964	1943.49999999964	1943.49999999964	52.678	46.161	61.551	704267.50715099	700408.20934896	102765.341807169	97	1
CP01259	1943.49999999964	1943.49999999964	1943.49999999964	67.673	61.551	74.548	230122.954849791	226852.424781783	34613.685982654	32	1
CP01260	1977.99999999961	1977.99999999961	1977.99999999961	65.751	58.879	72.768	629031.279972462	614399.682638191	99254.5211278395	24	1
CP01261	1999.19999999959	1999.19999999959	1999.19999999959	68.956	63.332	75.83	602603.057746239	579855.760038321	108135.120656886	17	1
CP01262	2073.29999999952	2073.29999999952	2073.29999999952	71.736	65.362	76.862	295050.078117195	285427.920001375	56915.9365904997	14	1
CP01263	2088.69999999951	2088.69999999951	2088.69999999951	68.956	61.942	75.83	686233.222240177	653700.213648615	102037.323732098	14	1
CP01264	2144.69999999946	2144.69999999946	2144.69999999946	67.673	59.912	74.939	644109.153728495	631944.082202984	101300.935186029	25	1
CP01265	2183.59999999942	2183.59999999942	2183.59999999942	67.673	61.551	74.939	598615.13877075	583789.341833954	100452.404683918	26	1
CP01266	2283.09999999933	2283.09999999933	2283.09999999933	65.751	58.879	72.768	638326.586225437	613970.516863424	105864.07195775	22	1
CP01267	2368.49999999926	2368.49999999926	2368.49999999926	67.282	59.521	75.83	627262.929937327	616870.00227287	1e+05	34	1
CP01268	2413.49999999921	2413.49999999921	2413.49999999921	67.282	56.99	74.548	677822.533934829	664078.753937838	98957.0681173196	26	1
CP01269	2422.89999999921	2422.89999999921	2422.89999999921	67.673	58.879	74.939	303969.378912551	295412.384272572	49700.4215931446	22	1
CP01270	2456.99999999918	2456.99999999917	2456.99999999918	65.362	56.599	72.127	664753.662810194	645803.468059825	97690.084684434	25	1
CP01271	2508.69999999913	2508.69999999913	2508.69999999913	68.564	61.551	75.83	620073.172213672	603315.276428408	102958.521089967	25	1
CP01272	2511.69999999913	2511.69999999913	2511.69999999913	67.673	59.912	75.83	660644.515452426	647860.693100297	100279.666847529	29	1
CP01273	2558.29999999908	2558.29999999908	2558.29999999908	66.142	59.521	73.159	620423.778590525	601614.026176331	105463.278811506	25	1
CP01274	2716.09999999894	2716.09999999894	2716.09999999894	68.956	54.459	76.221	183564.434115355	174811.582042781	25966.7195401869	12	1
CP01275	2794.39999999887	2794.39999999887	2794.39999999887	68.956	61.942	75.83	329220.655342527	315033.592644724	65382.9264656523	16	1
CP01276	2802.79999999886	2802.79999999886	2802.79999999886	71.736	56.99	76.221	234843.701274674	214603.849269604	35579.630265862	9	1
CP01277	2880.69999999879	2880.69999999879	2880.69999999879	67.673	61.551	75.83	641358.70498131	626188.3593241	108310.653164902	25	1
CP01278	2908.29999999877	2908.29999999876	2908.29999999876	67.673	59.912	74.548	667657.440515566	667630.45837753	1e+05	9168	1
CP01279	3053.49999999863	3053.49999999863	3053.49999999863	67.673	61.551	74.939	585682.920505013	581016.041629378	98764.6006416067	66	1
CP01280	3101.59999999859	3101.59999999859	3101.59999999859	63.723	54.459	69.847	747841.415196263	738267.467410929	108754.63859508	44	1
CP01281	3192.39999999851	3192.39999999851	3192.39999999851	67.673	59.912	74.548	667657.440515566	667630.45837753	1e+05	9168	1
CP01282	3265.79999999844	3265.79999999844	3265.79999999844	67.282	59.521	73.159	620796.666336196	617475.264329193	97763.6113940878	135	1
CP01283	3815.19999999794	3815.19999999794	3815.19999999794	65.751	56.99	72.127	659358.272166425	655469.460393172	94648.8664038526	82	1
CP01284	4005.79999999777	4005.79999999777	4005.79999999777	67.673	59.912	74.548	667657.440515566	667630.45837753	1e+05	9168	1
CP01285	4040.79999999774	4040.79999999773	4040.79999999774	67.673	59.912	74.548	669002.716608374	665643.261679324	102576.107842096	134	1
CP01286	4050.69999999773	4050.69999999773	4050.69999999773	68.564	61.551	74.939	607589.149259876	605401.062713616	100832.477594128	178	1
CP01287	1551.4	1551.4	1551.4	56.99	50.365	63.723	712631.70998138	712600.354995075	1e+05	7596	1
CP01288	1551.4	1551.4	1551.4	68.564	63.723	74.939	618385.353303379	618358.908662314	1e+05	7596	1
CP01289	1581.79999999997	1581.79999999997	1581.79999999997	58.879	50.756	65.751	736667.615245737	736635.776545042	1e+05	8400	1
CP01290	1581.79999999997	1581.79999999997	1581.79999999997	71.736	65.751	75.83	148509.960003911	148488.268879961	25019.2698102985	2102	1
CP01291	1987.2999999996	1987.2999999996	1987.2999999996	58.879	50.365	65.751	713425.80124358	710035.094452451	98793.3761349064	78	1
CP01292	1987.2999999996	1987.2999999996	1987.2999999996	72.127	65.751	76.862	281110.338645725	278797.772988432	60418.8691570847	47	1
CP01293	2067.39999999953	2067.39999999953	2067.39999999953	54.068	47.693	61.551	714928.682583362	709486.909985334	111851.362870272	69	1
CP01294	2067.39999999953	2067.39999999953	2067.39999999953	67.673	61.551	74.548	643355.490201122	638271.752128341	104418.886451999	64	1
CP01295	2250.99999999936	2250.99999999936	2250.99999999936	72.127	63.723	76.862	297910.647512669	288107.244943567	53008.135151829	16	1
CP01296	2298.39999999932	2298.39999999932	2298.39999999932	67.282	59.912	74.939	664896.217569518	647484.525695641	106449.421887096	21	1
CP01297	2336.09999999929	2336.09999999929	2336.09999999929	71.736	65.362	76.862	556080.389411606	545471.114523688	101584.228541332	29	1
CP01298	2360.09999999926	2360.09999999926	2360.09999999926	67.673	59.912	76.221	627262.929937327	616944.757319638	1e+05	34	1
CP01299	2365.19999999926	2365.19999999926	2365.19999999926	67.673	59.521	74.939	623794.125059539	613936.397297854	1e+05	34	1
CP01300	2367.39999999926	2367.39999999926	2367.39999999926	67.673	59.912	76.221	627262.929937327	616944.757319638	1e+05	34	1
CP01301	2428.3999999992	2428.3999999992	2428.3999999992	69.847	63.332	76.862	284916.968517198	277402.132525679	51910.7471617963	18	1
CP01302	2443.99999999919	2443.99999999919	2443.99999999919	68.564	61.551	75.83	603236.037093888	583496.455720975	100438.024007475	21	1
CP01303	2789.39999999887	2789.39999999887	2789.39999999887	68.956	61.942	76.862	594085.308522896	577890.464756917	100537.010049199	23	1
CP01304	2814.19999999885	2814.19999999885	2814.19999999885	67.673	59.912	74.939	660863.877879162	639264.170238793	97242.6942295352	22	1
CP01305	2822.09999999884	2822.09999999884	2822.09999999884	68.956	63.332	76.221	576398.177702406	559049.024306238	103694.053206152	23	1
CP01306	2998.19999999868	2998.19999999868	2998.19999999868	67.673	59.912	74.548	672213.431547162	669660.762653238	99786.7527514768	139	1
CP01307	3067.79999999862	3067.79999999862	3067.79999999862	68.956	50.365	87.157	699906.272437981	688269.787168268	102651.76196481	54	1
CP01308	3151.89999999854	3151.89999999854	3151.89999999854	68.956	63.723	76.221	608284.13935096	592102.655708171	99195.8882519627	23	1
CP01309	3515.19999999821	3515.19999999821	3515.19999999821	68.956	61.942	75.83	636896.635375571	633638.721021802	99630.8139982524	124	1
CP01310	3733.19999999801	3733.19999999801	3733.19999999801	68.564	61.551	74.939	610726.825199671	610702.321370916	1e+05	9201	1
CP01311	4019.29999999775	4019.29999999775	4019.29999999775	68.564	61.551	74.939	610726.825199671	610702.321370916	1e+05	9201	1
CP01312	4026.99999999775	4026.99999999775	4026.99999999775	68.564	61.551	74.939	610726.825199671	610702.321370916	1e+05	9201	1
CP01313	4080.5999999977	4080.5999999977	4080.5999999977	68.564	61.551	74.939	635308.502207588	631149.739254789	102508.742650829	96	1
CP01314	4087.69999999769	4087.69999999769	4087.69999999769	68.564	61.551	74.939	609376.466689304	604169.319779011	103987.439384186	68	1
CP01315	1701.99999999986	1701.99999999986	1701.99999999986	59.912	52.287	66.142	750505.269636509	747052.495020884	98401.4538619165	74	1
CP01316	1701.99999999986	1701.99999999986	1701.99999999986	71.736	66.142	76.862	579608.687835624	577104.149049119	99870.9091601215	75	1
CP01317	1945.89999999964	1945.89999999964	1945.89999999964	68.956	63.332	75.83	213860.330041963	204300.325296714	36354.3517405629	13	1
CP01318	1956.99999999963	1956.99999999963	1956.99999999963	58.879	50.756	65.751	740736.49048089	737080.430088261	101722.717984286	90	1
CP01319	1956.99999999963	1956.99999999963	1956.99999999963	72.127	65.751	76.862	169995.251746707	167445.539911939	31867.4328287528	28	1
CP01320	2026.49999999957	2026.49999999957	2026.49999999957	72.127	65.751	78.752	604294.804119057	598028.540214803	98280.1897341892	43	1
CP01321	2026.49999999957	2026.49999999957	2026.49999999957	56.99	49.225	65.362	686641.928893122	678864.165596226	98742.2190057556	43	1
CP01322	2091.99999999951	2091.99999999951	2091.99999999951	68.956	61.942	76.221	611747.542532742	611710.31336137	1e+05	6917	1
CP01323	2091.99999999951	2091.99999999951	2091.99999999951	52.287	46.161	61.942	677400.019169047	677358.873882023	1e+05	6917	1
CP01324	2095.0999999995	2095.0999999995	2095.0999999995	68.956	61.942	76.221	611747.542532742	611710.31336137	1e+05	6917	1
CP01325	2095.0999999995	2095.0999999995	2095.0999999995	52.287	46.161	61.942	677400.019169047	677358.873882023	1e+05	6917	1
CP01326	2105.3999999995	2105.39999999949	2105.39999999949	52.287	46.161	61.551	696785.60873123	696755.421175538	1e+05	8736	1
CP01327	2105.39999999949	2105.39999999949	2105.39999999949	68.956	61.551	76.221	299744.040079222	299715.433083284	50000.00061925	4368	1
CP01328	2194.89999999941	2194.89999999941	2194.89999999941	69.847	63.332	76.221	593591.132952568	592881.00650665	100136.576794532	227	1
CP01329	2194.89999999941	2194.89999999941	2194.89999999941	52.678	46.552	63.332	728487.549425119	727511.684934781	99601.275301671	225	1
CP01330	2287.19999999933	2287.19999999933	2287.19999999933	69.847	63.723	76.862	572795.634072402	557954.047732331	99816.2887551244	27	1
CP01331	2321.1999999993	2321.1999999993	2321.1999999993	68.564	61.551	75.83	678861.604259408	652162.772287972	107714.737434702	20	1
CP01332	2378.69999999925	2378.69999999925	2378.69999999925	68.956	59.521	76.221	306950.125996925	299578.063214389	50000.0000028314	24	1
CP01333	2573.89999999907	2573.89999999907	2573.89999999907	69.847	59.521	76.221	373520.562822337	350321.983683303	53926.4801535273	10	1
CP01334	2664.79999999899	2664.79999999899	2664.79999999899	68.564	61.942	75.83	627170.371267763	620201.22540634	1e+05	49	1
CP01335	2735.49999999892	2735.49999999892	2735.49999999892	69.847	61.942	76.221	609445.815916925	594331.722564718	108235.49310002	23	1
CP01336	2802.99999999886	2802.99999999886	2802.99999999886	68.564	61.942	75.83	663075.388057704	635056.415891644	107704.377280731	17	1
CP01337	3101.89999999859	3101.89999999859	3101.89999999859	71.736	65.362	76.862	542084.36462956	531622.153755222	99863.1217510079	31	1
CP01338	3111.19999999858	3111.19999999858	3111.19999999858	69.847	63.332	76.221	596263.649149595	589725.187839612	98026.1174319856	49	1
CP01339	3402.49999999832	3402.49999999832	3402.49999999832	69.847	63.332	76.221	618615.365283375	610647.768057863	108461.98477287	39	1
CP01340	3452.89999999827	3452.89999999827	3452.89999999827	68.956	61.942	75.83	633535.565310206	633510.327904026	1e+05	9233	1
CP01341	3580.49999999815	3580.49999999815	3580.49999999815	69.847	63.332	76.221	579176.948347571	574853.173192788	103530.66871823	80	1
CP01342	4059.49999999772	4059.49999999772	4059.49999999772	68.564	61.551	74.939	600532.527900462	598604.284575296	99658.4983587045	163	1
CP01343	4083.1999999977	4083.1999999977	4083.1999999977	68.564	61.942	75.83	658986.632415054	655410.409860283	104708.095308934	108	1
CP01344	4106.69999999772	4106.69999999772	4106.69999999772	69.847	63.332	76.221	590754.213412631	586633.310568556	103561.83798379	83	1
CP01345	4116.60047300261	4116.59999999776	4116.69999999776	67.282	51.147	82.564	747738.37335318	718006.205621999	104572.963355906	46	1
CP01346	4213.79999999811	4213.79999999811	4213.79999999811	71.736	59.521	83.844	742285.824496227	722963.237780271	111486.671344119	35	1
CP01347	1612.39999999994	1612.39999999994	1612.39999999994	58.879	50.756	65.362	763508.639472386	761360.974764358	100036.5126386	160	1
CP01348	1612.39999999994	1612.39999999994	1612.39999999994	69.847	65.362	75.83	294326.091675236	292780.006563803	49064.8018812247	78	1
CP01349	1640.99999999992	1640.99999999992	1640.99999999992	59.912	52.287	67.282	728071.321863837	725678.155937636	99565.7324071772	143	1
CP01350	1640.99999999992	1640.99999999992	1640.99999999992	72.768	67.282	76.862	118432.206661197	116993.199646435	20178.7896591394	29	1
CP01351	1670.99999999989	1670.99999999989	1670.99999999989	61.551	52.678	67.673	748912.353659768	745838.257173505	101506.117924771	125	1
CP01352	1670.99999999989	1670.99999999989	1670.99999999989	72.768	67.673	78.752	244809.642942537	242538.358182863	36790.8095029128	45	1
CP01353	1775.59999999979	1775.59999999979	1775.5999999998	63.332	54.459	68.956	732044.966179137	725330.500542376	111305.526759619	49	1
CP01354	1839.29999999974	1839.29999999974	1839.29999999974	56.99	49.225	65.362	732480.852578657	732452.446094264	1e+05	9821	1
CP01355	1839.29999999974	1839.29999999974	1839.29999999974	71.736	65.362	76.862	277595.656566672	277575.342452697	50000.3607186557	4910	1
CP01356	1980.69999999961	1980.69999999961	1980.69999999961	71.736	63.723	76.862	576820.50428822	568701.32405448	112564.582264215	42	1
CP01357	2005.09999999959	2005.09999999959	2005.09999999959	61.551	52.287	67.673	690443.087220661	684151.15929401	94706.1874877569	56	1
CP01358	2005.09999999959	2005.09999999959	2005.09999999959	73.159	67.673	81.032	188698.660792968	183539.151759047	34576.2298136804	20	1
CP01359	2063.59999999953	2063.59999999953	2063.59999999953	58.879	45.271	65.751	731745.834128768	720024.373764739	98030.3545516727	31	1
CP01360	2063.59999999953	2063.59999999953	2063.59999999953	71.736	65.751	76.862	545486.690763393	537788.668661192	105431.202699471	33	1
CP01361	2069.29999999953	2069.29999999953	2069.29999999953	68.956	63.332	75.83	549217.752388312	536486.85230806	99819.1303843243	25	1
CP01362	2143.59999999946	2143.59999999946	2143.59999999946	54.068	47.693	63.723	696889.066739969	696391.371393719	101559.370688089	372	1
CP01363	2143.59999999946	2143.59999999946	2143.59999999946	71.736	63.723	76.862	591740.260124579	591353.794140474	98385.1605958914	360	1
CP01364	2156.39999999945	2156.39999999945	2156.39999999945	71.736	63.332	76.862	287792.493432776	280888.18034684	52285.1208716946	21	1
CP01365	2209.4999999994	2209.4999999994	2209.4999999994	69.847	63.723	76.862	614182.836511445	603718.0186812	107912.795384354	35	1
CP01366	2209.6999999994	2209.6999999994	2209.6999999994	71.736	63.332	76.862	284467.486087719	276153.554326586	52926.3632002161	20	1
CP01367	2289.89999999933	2289.89999999933	2289.89999999933	69.847	63.723	76.862	618292.00493749	598404.09646181	97692.2894831936	20	1
CP01368	2294.19999999932	2294.19999999932	2294.19999999932	71.736	63.723	76.862	558244.860144531	540162.082435831	101505.454548357	18	1
CP01369	2386.19999999924	2386.19999999924	2386.19999999924	69.847	59.912	76.862	208135.931243259	200813.448852773	33333.333336689	16	1
CP01370	2399.99999999923	2399.99999999923	2399.99999999923	71.736	61.551	78.752	127265.608034075	122087.648424288	20000.0000036241	13	1
CP01371	2439.39999999919	2439.39999999919	2439.39999999919	69.847	63.332	76.862	581499.790618142	569331.616462625	100641.851709239	30	1
CP01372	2596.99999999905	2596.99999999905	2596.99999999905	69.847	63.723	76.862	642637.493706425	623333.377858286	100369.951295562	19	1
CP01373	2605.19999999904	2605.19999999904	2605.19999999904	72.127	65.362	81.424	597085.817880028	584770.662902533	104950.55787417	27	1
CP01374	2654.499999999	2654.499999999	2654.499999999	68.956	63.332	76.221	582056.387353453	575390.900499257	1e+05	46	1
CP01375	2702.49999999895	2702.49999999895	2702.49999999895	68.956	63.332	76.221	590702.912370198	580590.441802503	102354.209644758	34	1
CP01376	2705.29999999895	2705.29999999895	2705.29999999895	71.736	56.99	76.862	222907.75870057	213970.138295051	30847.5999707616	14	1
CP01377	2744.19999999891	2744.19999999891	2744.19999999891	71.736	58.879	76.862	294012.150957015	284835.920096162	49982.6337738235	17	1
CP01378	2809.79999999885	2809.79999999885	2809.79999999885	71.736	65.362	78.752	609845.259052839	595179.50604171	104991.976023764	25	1
CP01379	2848.79999999882	2848.79999999882	2848.79999999882	74.548	67.282	81.032	302278.819611473	289599.640454176	64029.8394956951	15	1
CP01380	2857.09999999881	2857.09999999881	2857.09999999881	71.736	56.99	76.862	257095.642627496	241050.498842257	45860.5823077416	13	1
CP01381	2925.39999999875	2925.39999999875	2925.39999999875	69.847	63.332	76.221	587963.702569358	587940.446669088	1e+05	9266	1
CP01382	2930.49999999874	2930.49999999874	2930.49999999874	69.847	63.332	76.221	587963.702569358	587940.446669088	1e+05	9266	1
CP01383	3332.09999999838	3332.09999999838	3332.09999999838	69.847	63.723	76.862	623991.549988275	615894.541315449	109764.81449884	53	1
CP01384	3366.39999999835	3366.39999999835	3366.39999999835	71.736	65.362	76.862	543465.796094609	538766.109955927	100238.98848684	55	1
CP01385	3770.29999999798	3770.29999999798	3770.29999999798	68.956	61.942	75.83	629667.782798855	627081.201170909	101006.42074624	145	1
CP01386	1685.79999999988	1685.79999999988	1685.79999999988	61.942	54.068	68.564	701158.450470178	698364.783525555	103722.20405485	122	1
CP01387	1685.79999999988	1685.79999999988	1685.79999999988	73.159	68.564	78.752	165291.723779111	163443.789820416	29279.2475438647	34	1
CP01388	1716.29999999985	1716.29999999985	1716.29999999985	61.942	54.459	68.564	735911.555619673	727279.722311847	103757.130850272	42	1
CP01389	1716.29999999985	1716.29999999985	1716.29999999985	73.159	68.564	78.752	300869.788000328	294874.774932609	51384.5938829206	21	1
CP01390	1754.49999999981	1754.49999999981	1754.49999999981	59.912	50.756	65.751	763131.920932124	760176.671608709	115756.300644944	93	1
CP01391	1754.49999999981	1754.49999999981	1754.49999999981	69.847	65.751	76.221	580369.554635085	578011.323955056	108125.610485232	86	1
CP01392	1843.09999999973	1843.09999999973	1843.09999999973	58.879	50.365	65.751	696709.928876909	696688.747358014	1e+05	12862	1
CP01393	1843.09999999973	1843.09999999973	1843.09999999973	72.127	65.751	78.752	210471.474861127	210453.514565344	33333.7608520828	4287	1
CP01394	1893.19999999969	1893.19999999969	1893.19999999969	59.521	50.756	66.142	684611.790149609	683079.448649638	98772.7532215383	245	1
CP01395	1893.19999999969	1893.19999999969	1893.19999999969	72.768	66.142	78.752	204160.211766139	202904.341084049	36791.7853682165	91	1
CP01396	1947.79999999964	1947.79999999964	1947.79999999964	56.99	49.225	65.362	725490.537935175	721929.222102456	100071.573901076	106	1
CP01397	1947.79999999964	1947.79999999964	1947.79999999964	71.736	65.362	76.862	190396.98466693	187850.207856124	39210.6580647387	41	1
CP01398	1964.19999999962	1964.19999999962	1964.19999999962	59.912	52.287	67.282	731835.533147524	727719.395354065	108773.792302772	113	1
CP01399	1964.19999999962	1964.19999999962	1964.19999999962	74.548	67.282	81.032	122542.128090764	119003.642679374	26802.2995280133	28	1
CP01400	1984.6999999996	1984.6999999996	1984.6999999996	72.768	66.142	80.142	377897.233062554	365891.333294441	54653.2683498437	15	1
CP01401	2012.19999999958	2012.19999999958	2012.19999999958	69.847	63.332	76.221	596323.92916718	576171.918087593	102936.912276655	21	1
CP01402	2058.59999999954	2058.59999999954	2058.59999999954	69.847	63.332	76.862	639212.525949594	614722.911831856	112727.427289585	18	1
CP01403	2119.39999999948	2119.39999999948	2119.39999999948	54.459	48.084	63.723	707906.285724558	707864.3608875	1e+05	6774	1
CP01404	2119.39999999948	2119.39999999948	2119.39999999948	72.127	63.723	80.142	224458.772643114	224415.014194379	33333.3340672592	2258	1
CP01405	2191.49999999942	2191.49999999942	2191.49999999942	72.127	65.362	78.752	610361.081199216	594239.792276702	108137.601127478	22	1
CP01406	2225.39999999939	2225.39999999939	2225.39999999939	72.127	65.751	78.752	628378.400817559	609625.704872679	101792.207556633	21	1
CP01407	2258.39999999936	2258.39999999936	2258.39999999936	72.127	65.751	80.142	672036.148492289	656168.642568618	110817.685078046	28	1
CP01408	2384.99999999924	2384.99999999924	2384.99999999924	69.847	63.332	76.862	577416.120424176	570526.547553207	1e+05	47	1
CP01409	2424.5999999992	2424.5999999992	2424.5999999992	72.127	61.942	78.752	320986.838605088	312103.94129027	51105.1916711828	19	1
CP01410	2684.29999999897	2684.29999999897	2684.29999999897	71.736	65.362	80.142	632903.53242187	618121.003297822	103542.724048657	22	1
CP01411	2823.29999999884	2823.29999999884	2823.29999999884	69.847	63.723	76.862	616238.086792691	596611.267480587	102861.309450852	21	1
CP01412	2879.69999999879	2879.69999999879	2879.69999999879	72.768	67.282	81.424	624813.796183516	604911.355139615	109574.241136854	19	1
CP01413	2887.19999999878	2887.19999999878	2887.19999999878	72.768	66.142	80.142	366421.323147435	344732.507170361	54716.8775731574	10	1
CP01414	2901.29999999877	2901.29999999877	2901.29999999877	71.736	63.723	76.862	599368.072624625	599344.532594539	1e+05	9298	1
CP01415	2984.6999999987	2984.6999999987	2984.6999999987	72.127	65.362	78.752	603142.343786248	602687.714221075	100073.85091959	576	1
CP01416	3044.49999999864	3044.49999999864	3044.49999999864	68.564	61.551	74.939	607722.639691286	605669.801209015	99392.7511536524	173	1
CP01417	3158.49999999854	3158.49999999854	3158.49999999854	72.127	65.362	78.752	629784.499425338	619236.918472905	99010.9889925444	28	1
CP01418	3451.09999999827	3451.09999999827	3451.09999999827	71.736	63.723	76.862	599368.072624625	599344.532594539	1e+05	9298	1
CP01419	3562.69999999817	3562.69999999817	3562.69999999817	72.127	65.362	78.752	596584.25976208	591150.321755345	100119.225729124	81	1
CP01420	3566.69999999817	3566.69999999817	3566.69999999817	68.956	61.942	75.83	633557.497881907	627719.447516359	99369.2179722133	72	1
CP01421	3686.99999999806	3686.99999999806	3686.99999999806	72.768	50.365	93.748	829309.221003034	812890.103659737	105962.895794666	46	1
CP01422	3701.09999999804	3701.09999999804	3701.09999999804	72.127	65.362	78.752	579085.10103536	569261.819694769	100874.793609911	32	1
CP01423	3844.59999999791	3844.59999999791	3844.59999999791	71.736	63.723	76.862	608446.934959746	606057.907548602	103619.840715003	134	1
CP01424	4015.49999999776	4015.49999999776	4015.49999999776	71.736	63.723	76.862	599368.072624625	599344.532594539	1e+05	9298	1
CP01425	4089.89999999769	4089.89999999769	4089.89999999769	71.736	63.723	76.862	579362.848634153	575583.373686683	104381.145895417	99	1
CP01426	1814.29999999976	1814.29999999976	1814.29999999976	66.142	54.459	82.564	1064044.17072508	1038590.01927337	103653.554953266	26	1
CP01427	1814.29999999976	1814.29999999976	1814.29999999976	75.83	71.736	82.564	295314.292162709	285292.051261348	54646.1577870746	14	1
CP01428	2145.89999999946	2145.89999999946	2145.89999999946	69.847	63.332	76.221	588112.327319519	576340.937908407	101700.379149055	24	1
CP01429	2376.29999999925	2376.29999999925	2376.29999999925	71.736	63.723	78.752	641395.030626513	632692.501841031	1e+05	40	1
CP01430	2381.49999999924	2381.49999999924	2381.49999999924	72.127	61.942	80.142	223485.188709576	215731.707415264	33333.333336689	16	1
CP01431	2503.59999999913	2503.59999999913	2503.59999999913	72.768	65.751	80.142	677053.627045326	658064.17027917	101207.564928142	24	1
CP01432	2535.6999999991	2535.6999999991	2535.6999999991	73.159	66.142	81.424	652001.059302651	633322.007414022	100787.562487505	23	1
CP01433	2542.9999999991	2542.9999999991	2542.9999999991	69.847	63.332	76.862	581393.199026953	561314.829451406	104852.276207008	18	1
CP01434	2555.99999999909	2555.99999999909	2555.99999999909	67.673	59.912	74.939	638986.15915248	617174.204265202	96953.9020411689	21	1
CP01435	2603.29999999904	2603.29999999904	2603.29999999904	72.768	65.362	80.142	673059.44366619	648356.559539889	112915.473343698	18	1
CP01436	2615.99999999903	2615.99999999903	2615.99999999903	73.159	67.673	81.424	626850.599315726	613426.839411253	112712.019953604	27	1
CP01437	2684.19999999897	2684.19999999897	2684.19999999897	71.736	63.332	78.752	630249.644474474	618279.780708938	98086.7193319899	25	1
CP01438	2737.09999999892	2737.09999999892	2737.09999999892	72.127	63.723	78.752	635225.635106235	621903.958199534	97152.5426498892	26	1
CP01439	2743.29999999891	2743.29999999891	2743.29999999891	69.847	56.599	76.221	321170.114857208	308631.145010034	52313.2173530831	16	1
CP01440	2915.89999999876	2915.89999999876	2915.89999999876	72.127	65.362	78.752	610818.060160113	610794.238194969	1e+05	9330	1
CP01441	2954.69999999872	2954.69999999872	2954.69999999872	71.736	63.723	76.862	602721.658978204	600738.164171082	101324.739379151	193	1
CP01442	3001.89999999868	3001.89999999868	3001.89999999868	69.847	63.332	76.221	616826.111316208	612998.408668406	107909.009330721	101	1
CP01443	3041.99999999864	3041.99999999864	3041.99999999864	73.159	66.142	81.032	665197.140063781	659042.498502287	101243.006533848	81	1
CP01444	3294.49999999841	3294.49999999841	3294.49999999841	72.127	65.362	78.752	598883.945377845	594249.37054777	99337.2426946477	67	1
CP01445	3295.29999999841	3295.29999999841	3295.29999999841	72.768	65.751	80.142	666622.511775801	663151.89416317	107417.657951052	86	1
CP01446	3306.8999999984	3306.8999999984	3306.8999999984	71.736	63.723	76.862	611237.110264114	606211.598890752	109249.509648316	88	1
CP01447	3395.89999999832	3395.89999999832	3395.89999999832	72.768	61.551	81.424	682803.991931355	670421.466739961	99144.8764825082	38	1
CP01448	3498.59999999823	3498.59999999823	3498.59999999823	68.956	61.942	75.83	634493.530862236	632838.492280242	101508.321676791	202	1
CP01449	3529.0999999982	3529.0999999982	3529.0999999982	71.736	63.723	76.862	592317.302785888	589819.180709372	98837.4548973617	153	1
CP01450	3540.19999999819	3540.19999999819	3540.19999999819	72.127	65.362	78.752	610473.663905393	605110.260125756	105554.546455666	71	1
CP01451	3630.59999999811	3630.59999999811	3630.59999999811	74.548	67.282	81.424	643673.51263916	636153.286148406	98496.6109296023	50	1
CP01452	3941.19999999783	3941.19999999782	3941.19999999783	68.956	59.912	78.752	723729.745323479	709363.368336852	121866.835844892	39	1
CP01453	4157.99999999791	4157.99999999791	4157.99999999791	72.768	65.751	80.142	681754.922887018	673816.567824	101231.982724206	51	1
CP01454	1725.99999999984	1725.99999999984	1725.99999999984	65.362	52.678	73.159	859244.307189924	854798.844665111	105533.485405897	85	1
CP01455	1725.99999999984	1725.99999999984	1725.99999999984	74.939	69.847	81.032	230234.285946917	227907.703867143	40299.4869179079	32	1
CP01456	1759.39999999981	1759.39999999981	1759.39999999981	63.332	54.459	68.564	755647.657112192	749879.42884433	97471.2086669137	50	1
CP01457	1759.39999999981	1759.39999999981	1759.39999999981	73.159	68.564	83.844	692886.332844975	686657.618780758	93535.2237185122	48	1
CP01458	1780.89999999979	1780.89999999979	1780.89999999979	66.142	59.521	72.768	686215.190456382	679607.540999567	108544.028502324	57	1
CP01459	1780.89999999979	1780.89999999979	1780.89999999979	76.862	72.768	83.454	176796.680707105	172198.064887019	36469.0398289717	19	1
CP01460	1815.39999999976	1815.39999999976	1815.39999999976	66.142	59.521	72.768	701945.734884466	692712.983338184	104598.547875243	30	1
CP01461	1815.39999999976	1815.39999999976	1815.39999999976	78.752	72.768	83.844	200678.288241257	193723.703232954	31172.1983387708	9	1
CP01462	2005.49999999959	2005.49999999959	2005.49999999959	59.912	51.147	67.282	729703.363564143	726867.592485804	106552.228832253	82	1
CP01463	2005.49999999959	2005.49999999959	2005.49999999959	73.159	67.282	81.032	194346.765572094	192001.989233738	35810.7646343261	28	1
CP01464	2036.89999999956	2036.89999999956	2036.89999999956	72.768	67.282	80.142	647754.694513674	631161.451676802	99034.0072592601	20	1
CP01465	2042.79999999955	2042.79999999955	2042.79999999955	63.332	54.068	68.956	705069.553656427	698980.460377299	111399.338240274	56	1
CP01466	2042.79999999955	2042.79999999955	2042.79999999955	75.83	68.956	82.564	213224.505357438	208318.548096436	34464.0505385144	17	1
CP01467	2152.59999999945	2152.59999999945	2152.59999999945	73.159	67.282	81.424	631568.512533601	622358.481446452	101080.935686523	39	1
CP01468	2176.49999999943	2176.49999999943	2176.49999999943	71.736	65.362	78.752	606183.13497829	585491.489261039	97501.1607814421	19	1
CP01469	2200.19999999941	2200.19999999941	2200.19999999941	73.159	66.142	81.032	345418.870939703	333626.628446486	56366.4636053606	18	1
CP01470	2294.69999999932	2294.69999999932	2294.69999999932	74.939	68.564	83.454	678849.740482401	664411.382131592	104870.649104571	23	1
CP01471	2308.19999999931	2308.19999999931	2308.19999999931	73.159	65.362	83.454	681809.757143735	655801.612495435	109524.911485494	17	1
CP01472	2338.39999999928	2338.39999999928	2338.39999999928	73.159	65.362	81.032	621274.500612182	600224.540851382	96737.6859594389	16	1
CP01473	2409.59999999922	2409.59999999922	2409.59999999922	73.159	63.723	81.424	130964.974583522	125746.484959768	20000.0000036241	13	1
CP01474	2519.29999999912	2519.29999999912	2519.29999999912	73.159	67.673	83.454	671775.554210925	655217.36236395	106822.838413964	22	1
CP01475	2572.59999999907	2572.59999999907	2572.59999999907	72.768	65.751	81.032	652324.94140679	627711.472414452	105324.593423308	18	1
CP01476	2665.39999999899	2665.39999999899	2665.39999999899	73.159	59.912	81.424	167831.827018663	162195.574494066	25000.0000000006	17	1
CP01477	2756.9999999989	2756.9999999989	2756.9999999989	71.736	56.99	78.752	264679.834370733	256998.251324485	38877.6614139657	18	1
CP01478	2766.99999999889	2766.99999999889	2766.99999999889	69.847	63.723	78.752	679738.54336478	653333.712793318	102953.156168844	20	1
CP01479	2798.89999999886	2798.89999999886	2798.89999999886	71.736	65.362	78.752	588920.759660557	576653.564743302	95120.1117309497	25	1
CP01480	2945.69999999873	2945.69999999873	2945.69999999873	72.768	65.751	80.142	656481.157861403	656455.732828337	1e+05	9362	1
CP01481	2966.69999999871	2966.69999999871	2966.69999999871	72.768	65.751	80.142	664125.435593495	662589.759580724	103825.409639681	223	1
CP01482	3217.09999999848	3217.09999999848	3217.09999999848	72.768	65.751	80.142	656481.157861403	656455.732828337	1e+05	9362	1
CP01483	3297.49999999841	3297.49999999841	3297.49999999841	73.159	66.142	81.032	670147.371517665	663928.31185543	102259.815731071	74	1
CP01484	3516.09999999821	3516.09999999821	3516.09999999821	72.768	65.751	80.142	657780.084756589	654903.114200908	98784.0800115539	148	1
CP01485	3634.8999999981	3634.8999999981	3634.8999999981	74.548	67.282	81.424	640509.441956346	635360.881273409	102687.563962571	82	1
CP01486	3648.69999999809	3648.69999999809	3648.69999999809	73.159	66.142	81.032	713729.035479452	704897.779855632	102778.734696557	43	1
CP01487	3799.29999999795	3799.29999999795	3799.29999999795	72.127	65.362	78.752	612229.743283326	610269.571302305	99614.5072483965	166	1
CP01488	3814.99999999794	3814.99999999794	3814.99999999794	72.768	65.751	80.142	634805.087249493	630609.661506274	100250.145479459	91	1
CP01489	3839.59999999792	3839.59999999792	3839.59999999792	71.736	63.723	76.862	595567.894876538	591476.253566699	104478.979862045	100	1
CP01490	3917.99999999785	3917.99999999785	3917.99999999785	74.548	66.142	83.844	688565.160570928	678778.237833212	108422.475225115	43	1
CP01491	3990.99999999778	3990.99999999778	3990.99999999778	72.768	65.751	80.142	656481.157861403	656455.732828337	1e+05	9362	1
CP01492	4045.74559476706	4045.70457064934	4045.7885308783	68.956	59.912	76.862	1249736.5484152	1247689.88543199	125354.594855122	274	1
CP01493	4150.79999999788	4150.79999999788	4150.79999999788	72.768	65.751	81.032	625875.119211358	620986.647197582	96348.0161409548	64	1
CP01494	4200.39999999806	4200.39999999806	4200.39999999806	73.159	66.142	81.032	731733.800672198	723329.942130046	101627.298929169	50	1
CP01495	4243.79999999822	4243.79999999822	4243.79999999822	73.159	66.142	81.032	677575.926984284	665558.368136738	100523.540086275	26	1
CP01496	1574.09999999998	1574.09999999998	1574.09999999998	63.723	56.599	69.847	655528.338534853	655497.406291999	1e+05	7520	1
CP01497	1574.09999999998	1574.09999999998	1574.09999999998	74.939	69.847	81.424	225207.385520567	225179.987898551	33351.6036553358	2508	1
CP01498	1752.49999999982	1752.49999999982	1752.49999999982	65.362	56.99	69.847	701722.195922151	691800.934144841	108894.914996023	36	1
CP01499	1752.49999999982	1752.49999999982	1752.49999999982	74.939	69.847	81.424	670840.865633442	662465.677438593	96063.6225051564	32	1
CP01500	1815.89999999976	1815.89999999976	1815.89999999976	67.282	56.599	75.83	767759.623409649	748412.6919154	114239.0471489	30	1
CP01501	1815.89999999976	1815.89999999976	1815.89999999976	76.862	72.768	83.454	237024.533072311	226399.849833188	38110.725096207	10	1
CP01502	1988.6999999996	1988.6999999996	1988.6999999996	74.939	68.564	81.424	621163.661102193	608291.430841902	101797.613152353	23	1
CP01503	2004.09999999959	2004.09999999959	2004.09999999959	74.939	68.564	82.564	681540.443503992	658753.410844644	101573.750012846	20	1
CP01504	2012.29999999958	2012.29999999958	2012.29999999958	73.159	66.142	81.032	653705.229238028	637995.975712075	102619.678208505	28	1
CP01505	2022.99999999957	2022.99999999957	2022.99999999957	61.942	52.678	67.673	740676.209624763	733184.9447708	105013.273854407	47	1
CP01506	2022.99999999957	2022.99999999957	2022.99999999957	74.548	67.673	82.564	698787.853879487	691786.152139512	96923.3063802543	43	1
CP01507	2074.79999999952	2074.79999999952	2074.79999999952	76.862	71.736	83.454	298067.74487632	289697.815493028	46507.4857530604	12	1
CP01508	2118.99999999948	2118.99999999948	2118.99999999948	58.879	50.756	66.142	696454.128279177	696413.848398514	1e+05	6853	1
CP01509	2118.99999999948	2118.99999999948	2118.99999999948	74.548	66.142	82.564	224499.784660772	224457.043992739	33333.3340672592	2284	1
CP01510	2313.79999999931	2313.79999999931	2313.79999999931	74.548	65.751	83.844	707155.820310552	676851.884152208	109863.641796532	17	1
CP01511	2443.79999999919	2443.79999999919	2443.79999999919	74.548	67.282	82.564	659241.613834803	647901.972236714	103135.757632576	38	1
CP01512	2545.19999999909	2545.19999999909	2545.19999999909	74.548	67.673	82.564	745789.356602509	720025.787891906	107980.716031617	20	1
CP01513	2645.399999999	2645.399999999	2645.399999999	72.768	66.142	81.032	672419.894485964	663879.168435416	1e+05	40	1
CP01514	2670.39999999898	2670.39999999898	2670.39999999898	72.768	66.142	81.032	672419.836901511	663503.181352034	1e+05	43	1
CP01515	2684.69999999897	2684.69999999897	2684.69999999897	72.768	66.142	81.424	648074.605311885	635999.260252015	102356.349346028	27	1
CP01516	2726.49999999893	2726.49999999893	2726.49999999893	72.127	65.751	80.142	649203.227607457	632133.849965343	100002.668123528	27	1
CP01517	2766.49999999889	2766.49999999889	2766.49999999889	75.83	63.332	83.454	187118.555393631	175541.320443757	29866.5783629181	13	1
CP01518	2859.39999999881	2859.39999999881	2859.39999999881	73.159	66.142	81.424	678627.493953999	648542.228334015	105136.294857013	15	1
CP01519	3077.89999999861	3077.89999999861	3077.89999999861	74.548	67.282	81.424	614657.435379529	608551.638798121	105255.394110053	61	1
CP01520	3113.69999999858	3113.69999999858	3113.69999999858	72.768	63.723	83.454	709231.431232439	700033.249891068	99581.9234038436	54	1
CP01521	3641.4999999981	3641.4999999981	3641.4999999981	73.159	66.142	81.032	766838.235863155	757926.442513744	111569.451846238	49	1
CP01522	3724.59999999802	3724.59999999802	3724.59999999802	73.159	66.142	81.032	679244.280491717	679218.15528468	1e+05	9394	1
CP01523	3867.69999999789	3867.69999999789	3867.69999999789	74.548	67.673	81.424	636722.347321737	631998.0836683	106381.238587069	76	1
CP01524	3872.39999999789	3872.39999999789	3872.39999999789	74.548	67.673	82.564	675791.485207823	667977.853961441	93469.0598248478	49	1
CP01525	4085.84953867687	4085.83708290844	4085.86360670697	72.127	65.751	80.142	1284658.35294202	1279856.56091501	206820.917778164	164	1
CP01526	4176.39999999798	4176.39999999798	4176.39999999798	73.159	66.142	81.032	671842.376212711	662636.534579033	100911.392671696	49	1
CP01527	1564.79999999999	1564.79999999999	1564.79999999999	63.723	56.599	68.956	644521.509998939	644500.89026592	1e+05	9850	1
CP01528	1564.79999999999	1564.79999999999	1564.79999999999	74.939	68.956	81.424	351411.64136926	351390.743534805	50015.4150561183	4927	1
CP01529	1606.99999999995	1606.99999999995	1606.99999999995	63.723	56.599	68.956	658397.48296256	657057.134103292	99336.7323419783	197	1
CP01530	1606.99999999995	1606.99999999995	1606.99999999995	74.548	68.956	81.424	690766.900468425	689408.474122851	98740.4234897091	196	1
CP01531	1648.29999999991	1648.29999999991	1648.29999999991	66.142	59.521	72.768	652005.884313225	649646.776659889	98834.5151538145	148	1
CP01532	1648.29999999991	1648.29999999991	1648.29999999991	78.752	72.768	83.844	127225.167062505	125368.712895775	20586.3089047583	31	1
CP01533	1739.49999999983	1739.49999999983	1739.49999999983	65.362	56.99	71.736	727570.958127266	719652.373139284	109458.834329408	49	1
CP01534	1889.39999999969	1889.39999999969	1889.39999999969	63.332	54.068	68.956	665350.411163495	663201.982050607	98730.8123372235	148	1
CP01535	1889.39999999969	1889.39999999969	1889.39999999969	75.83	68.956	83.454	349485.133481964	347392.983745354	53989.9713299019	81	1
CP01536	2002.19999999959	2002.19999999959	2002.19999999959	72.768	66.142	80.142	685407.415154463	670383.246834323	113812.151611959	28	1
CP01537	2152.99999999945	2152.99999999945	2152.99999999945	74.548	67.673	82.564	661360.14255537	650242.367672222	98805.2457180094	31	1
CP01538	2200.99999999941	2200.99999999941	2200.99999999941	74.939	67.282	82.564	339902.490186482	326741.184023909	52563.0340924466	15	1
CP01539	2293.99999999932	2293.99999999932	2293.99999999932	74.939	67.673	82.564	688558.379618446	670867.794877609	100332.266931933	20	1
CP01540	2434.6999999992	2434.6999999992	2434.6999999992	74.548	67.282	82.564	641024.023584746	630896.324120969	97280.7299887935	38	1
CP01541	2458.69999999917	2458.69999999917	2458.69999999917	74.548	67.282	82.564	642976.708835197	624969.567047268	97460.614472838	25	1
CP01542	2551.19999999909	2551.19999999909	2551.19999999909	74.939	67.673	83.454	641683.472448231	619643.407988229	95690.04513411	22	1
CP01543	2803.69999999886	2803.69999999886	2803.69999999886	75.83	68.956	83.844	664291.59181905	648055.825055388	98912.706477994	28	1
CP01544	2870.2999999988	2870.2999999988	2870.2999999988	74.939	67.673	82.564	686430.201216316	667602.444631029	103087.603867837	20	1
CP01545	2905.89999999877	2905.89999999877	2905.89999999877	74.548	67.282	81.424	645122.405286358	645097.762431312	1e+05	9426	1
CP01546	3088.9999999986	3088.9999999986	3088.9999999986	73.159	58.879	90.827	751137.475314949	733460.371008985	96511.8730537226	45	1
CP01547	3177.49999999852	3177.49999999852	3177.49999999852	74.548	67.282	81.424	645122.405286358	645097.762431312	1e+05	9426	1
CP01548	3188.09999999851	3188.09999999851	3188.09999999851	74.548	67.282	81.424	645122.405286358	645097.762431312	1e+05	9426	1
CP01549	3203.9999999985	3203.9999999985	3203.9999999985	74.548	67.282	81.424	645122.405286358	645097.762431312	1e+05	9426	1
CP01550	3445.59999999828	3445.59999999828	3445.59999999828	74.548	67.282	81.424	645122.405286358	645097.762431312	1e+05	9426	1
CP01551	3496.79999999823	3496.79999999823	3496.79999999823	74.939	67.673	82.564	686005.493742764	683441.395459545	99891.1163938828	179	1
CP01552	3510.79999999822	3510.79999999822	3510.79999999822	74.548	67.282	81.424	665597.866786092	664259.948350452	105406.727846129	245	1
CP01553	3534.0999999982	3534.0999999982	3534.0999999982	74.548	67.282	81.424	648855.363428572	645790.896786403	103240.080354908	141	1
CP01554	3645.89999999809	3645.89999999809	3645.89999999809	74.548	67.282	81.424	696779.096636274	689247.72874533	101064.63675414	45	1
CP01555	3684.09999999806	3684.09999999806	3684.09999999806	73.159	54.068	93.748	850087.08727666	814715.104784104	101848.752602748	23	1
CP01556	3749.399999998	3749.399999998	3749.399999998	74.548	67.282	81.424	645122.405286358	645097.762431312	1e+05	9426	1
CP01557	3843.59999999791	3843.59999999791	3843.59999999791	73.159	66.142	81.032	686958.267818823	682273.210050349	103656.52839442	83	1
CP01558	3902.99999999786	3902.99999999786	3902.99999999786	73.159	66.142	81.032	695317.319328933	686873.124163233	109982.793823558	52	1
CP01559	4014.39999999776	4014.39999999776	4014.39999999776	74.548	67.282	81.424	645122.405286358	645097.762431312	1e+05	9426	1
CP01560	4031.89999999774	4031.89999999774	4031.89999999774	74.548	67.282	81.424	644620.046489406	642915.268074737	100892.278990956	198	1
CP01561	4054.19999999772	4054.19999999772	4054.19999999772	74.548	67.282	81.424	639226.492247648	636162.097671778	99981.0370471931	142	1
CP01562	4205.79999999808	4205.79999999808	4205.79999999808	74.548	68.564	82.564	635380.542244338	626050.380632618	101904.556624767	41	1
CP01563	4246.69999999823	4246.69999999823	4246.69999999823	74.939	67.673	82.564	674056.538431854	663208.728336783	100969.174148103	34	1
CP01564	2062.69999999953	2062.69999999953	2062.69999999953	76.221	69.847	83.454	686796.8504931	665237.154489669	106603.994331297	17	1
CP01565	2071.19999999953	2071.19999999953	2071.19999999953	65.362	56.99	71.736	684993.324901369	680667.894904357	114738.861316418	68	1
CP01566	2071.19999999953	2071.19999999953	2071.19999999953	76.862	71.736	85.484	364394.138249052	360613.493608201	60310.1432109959	36	1
CP01567	2145.69999999946	2145.69999999946	2145.69999999946	74.939	67.282	82.564	664289.093631361	663239.931791534	96245.4161972841	215	1
CP01568	2145.69999999946	2145.69999999946	2145.69999999946	59.521	51.147	67.282	728989.608863094	727878.456156976	102483.572907233	229	1
CP01569	2315.8999999993	2315.8999999993	2315.8999999993	76.862	69.847	85.484	647710.087063249	626516.315424529	101289.838710951	18	1
CP01570	2424.8999999992	2424.8999999992	2424.8999999992	74.548	65.362	82.564	329126.58911911	317429.32568297	51834.8263149926	17	1
CP01571	2433.6999999992	2433.6999999992	2433.6999999992	75.83	68.564	83.844	648621.932476472	639035.385909658	102557.635007123	40	1
CP01572	2529.99999999911	2529.99999999911	2529.99999999911	76.862	67.673	85.484	271729.281990203	262363.085944044	44201.5903846446	17	1
CP01573	2584.19999999906	2584.19999999906	2584.19999999906	74.939	67.673	83.454	705659.015515286	677342.59408875	100526.397822341	15	1
CP01574	2639.99999999901	2639.99999999901	2639.99999999901	74.939	61.942	83.454	333406.175568389	325388.294968807	50000.0000000005	24	1
CP01575	2718.39999999894	2718.39999999894	2718.39999999894	74.939	68.564	83.454	659307.322162354	638949.012653605	100793.341600649	24	1
CP01576	2816.49999999885	2816.49999999885	2816.49999999885	73.159	67.282	81.424	648550.407554121	627204.616981925	105341.58435858	21	1
CP01577	2896.19999999878	2896.19999999878	2896.19999999878	78.752	67.673	88.797	239207.750756511	226778.175478529	44397.4525323379	13	1
CP01578	3029.29999999865	3029.29999999865	3029.29999999865	75.83	68.564	83.454	695295.782375808	690420.029939318	102554.761143957	87	1
CP01579	3127.39999999857	3127.39999999856	3127.39999999857	74.939	67.673	88.797	766854.159765408	754006.250817117	112469.459732931	37	1
CP01580	3189.89999999851	3189.89999999851	3189.89999999851	74.939	67.673	82.564	679289.897971938	679264.126479218	1e+05	9457	1
CP01581	3203.6999999985	3203.6999999985	3203.6999999985	74.939	67.673	82.564	679289.897971938	679264.126479218	1e+05	9457	1
CP01582	3248.39999999845	3248.39999999845	3248.39999999846	74.548	67.282	81.424	650800.012269601	648967.745329068	100228.407119225	207	1
CP01583	3306.7999999984	3306.7999999984	3306.7999999984	76.221	68.956	83.844	688317.485978121	683381.942768048	105677.333289339	72	1
CP01584	3392.89999999832	3392.89999999832	3392.89999999832	74.939	68.564	83.454	713555.838667562	708187.178296535	110506.803364298	73	1
CP01585	3406.69999999831	3406.69999999831	3406.69999999831	75.83	68.564	83.454	665016.485484236	654582.918264271	104362.388459992	38	1
CP01586	3457.69999999826	3457.69999999826	3457.69999999826	74.939	67.673	82.564	679289.897971938	679264.126479218	1e+05	9457	1
CP01587	3511.79999999822	3511.79999999822	3511.79999999822	74.939	67.673	82.564	680824.780563254	678163.847674305	102634.119635995	126	1
CP01588	3562.29999999817	3562.29999999817	3562.29999999817	73.159	66.142	81.032	675347.521599195	668513.632812523	100017.818476936	56	1
CP01589	3613.99999999812	3613.99999999812	3613.99999999812	74.939	67.673	82.564	697677.654877627	691699.068113231	95024.5189998337	64	1
CP01590	3664.29999999808	3664.29999999808	3664.29999999808	76.862	69.847	85.484	714866.63202047	704142.740608552	102944.01616539	44	1
CP01591	3704.19999999804	3704.19999999804	3704.19999999804	76.221	68.956	85.484	733803.838096234	721135.163369401	112232.026386927	40	1
CP01592	3737.19999999801	3737.19999999801	3737.19999999801	74.939	67.673	82.564	679289.897971938	679264.126479218	1e+05	9457	1
CP01593	1566.99999999998	1566.99999999998	1566.99999999998	65.751	58.879	71.736	670600.716521515	670579.57795538	1e+05	9922	1
CP01594	1566.99999999998	1566.99999999998	1566.99999999998	76.221	71.736	83.454	330272.827523659	330253.475611921	50015.4150561183	4963	1
CP01595	1618.59999999994	1618.59999999994	1618.59999999994	66.142	59.521	72.127	659598.906082759	658260.975348267	99262.9878170822	202	1
CP01596	1618.59999999994	1618.59999999994	1618.59999999994	76.862	72.127	83.844	337586.183170589	336337.054268107	50059.9948491565	102	1
CP01597	1676.59999999988	1676.59999999988	1676.59999999989	67.282	61.551	73.159	594358.445018098	592543.560395791	102108.83552887	163	1
CP01598	1676.59999999988	1676.59999999988	1676.59999999989	78.752	73.159	85.484	234414.92686502	232487.940909651	44556.3844578066	71	1
CP01599	1925.89999999966	1925.89999999966	1925.89999999966	63.723	54.459	69.847	696401.788359594	693045.348013964	100906.214972162	79	1
CP01600	1925.89999999966	1925.89999999966	1925.89999999966	76.221	69.847	83.844	676756.741752687	673703.70721163	97604.6992100784	77	1
CP01601	2025.79999999957	2025.79999999957	2025.79999999957	76.221	69.847	83.844	664939.214046262	647347.071452439	96611.9201786448	18	1
CP01602	2144.89999999946	2144.89999999946	2144.89999999946	75.83	68.564	83.844	647787.360618432	635835.591751673	102117.302148221	27	1
CP01603	2267.39999999935	2267.39999999935	2267.39999999935	74.939	68.564	83.454	656287.974893791	636218.837999346	103456.152427712	22	1
CP01604	2460.59999999917	2460.59999999917	2460.59999999917	72.768	65.362	81.032	636293.340794583	619985.675083464	104383.804730349	25	1
CP01605	2483.19999999915	2483.19999999915	2483.19999999915	76.862	67.282	83.844	233008.187816996	222502.396410915	35520.2508731456	13	1
CP01606	2485.79999999915	2485.79999999915	2485.79999999915	74.939	67.673	83.454	685204.776118628	671107.091863773	99898.3927464622	30	1
CP01607	2540.1999999991	2540.1999999991	2540.1999999991	74.548	67.673	82.564	665861.767749184	640529.362938892	102690.441776873	20	1
CP01608	2557.79999999908	2557.79999999908	2557.79999999908	76.221	68.956	85.484	666025.758585622	645632.615123752	97707.2098927769	22	1
CP01609	2657.79999999899	2657.79999999899	2657.79999999899	76.221	63.723	85.484	225604.756446789	217775.261756131	33333.3333333339	16	1
CP01610	2697.09999999896	2697.09999999896	2697.09999999896	74.939	61.942	83.454	342196.310893956	332871.907273268	47361.7463333847	23	1
CP01611	3015.19999999867	3015.19999999867	3015.19999999867	75.83	68.956	83.454	692435.289631604	688410.113833074	101512.471672032	92	1
CP01612	3113.59999999858	3113.59999999858	3113.59999999858	74.548	66.142	83.844	658439.451176199	648408.93303143	104969.934936215	45	1
CP01613	3113.59999999858	3113.59999999858	3113.59999999858	74.548	74.548	81.424	322200.992549313	317522.656204315	93362.9979855749	45	1
CP01614	3168.19999999853	3168.19999999853	3168.19999999853	76.862	65.751	88.797	689472.435748161	683166.37294053	116425.518969667	68	1
CP01615	3223.19999999848	3223.19999999848	3223.19999999848	74.939	67.673	82.564	693512.176843686	691351.629417666	102604.541135895	201	1
CP01616	3667.89999999807	3667.89999999807	3667.89999999807	75.83	68.564	83.454	695806.174980871	685483.10253757	103502.181663322	41	1
CP01617	3702.89999999804	3702.89999999804	3702.89999999804	76.862	69.847	85.875	685850.473180658	674982.767621991	101111.946807687	31	1
CP01618	3791.99999999796	3791.99999999796	3791.99999999796	74.548	67.282	81.424	641771.630846291	639196.007776089	99560.9264391334	152	1
CP01619	3829.69999999793	3829.69999999793	3829.69999999793	75.83	68.956	83.844	676064.59010902	672048.05766769	107287.65092362	98	1
CP01620	3959.49999999781	3959.49999999781	3959.49999999781	80.142	72.127	85.875	679061.742872632	671493.262576344	118099.277242065	48	1
CP01621	3994.89999999778	3994.89999999778	3994.89999999778	75.83	68.564	83.454	679244.280491717	679218.684849688	1e+05	9489	1
CP01622	1705.29999999986	1705.29999999986	1705.29999999986	67.673	61.551	73.159	623714.016230293	619192.845726443	95362.6550309366	56	1
CP01623	1705.29999999986	1705.29999999986	1705.29999999986	78.752	73.159	85.875	692698.740499207	687746.017883171	97100.511566783	57	1
CP01624	1853.09999999972	1853.09999999972	1853.09999999972	65.751	56.99	72.127	684607.307646392	684573.371957726	1e+05	7217	1
CP01625	1853.09999999972	1853.09999999972	1853.09999999972	78.752	72.127	85.875	167916.986980839	167886.058275971	25000.4508988618	1804	1
CP01626	2005.59999999959	2005.59999999959	2005.59999999959	76.862	69.847	85.484	708682.457116812	685542.307052245	95570.6374179128	18	1
CP01627	2023.29999999957	2023.29999999957	2023.29999999957	65.751	58.879	71.736	664794.779572376	661185.815263279	105867.01108106	71	1
CP01628	2023.29999999957	2023.29999999957	2023.29999999957	76.862	71.736	85.875	678961.543016522	674992.720867785	94420.9899820576	63	1
CP01629	2079.19999999952	2079.19999999952	2079.19999999952	78.752	72.127	85.875	666082.456868873	644572.27892086	113355.555652166	21	1
CP01630	2173.59999999943	2173.59999999943	2173.59999999943	75.83	68.956	83.844	668611.523022647	647332.998968026	100619.223085011	21	1
CP01631	2246.49999999937	2246.49999999937	2246.49999999937	76.221	69.847	83.844	671303.812225115	653301.181716721	103159.338724608	19	1
CP01632	2265.99999999935	2265.99999999935	2265.99999999935	76.221	68.564	83.844	219715.166475299	208988.890408017	33078.0926233807	11	1
CP01633	2289.49999999933	2289.49999999933	2289.49999999933	76.862	72.127	85.875	652023.604151722	633107.947115096	96776.4231099796	21	1
CP01634	2294.09999999932	2294.09999999932	2294.09999999932	78.752	71.736	85.484	677970.297193255	656209.684283629	101651.402842422	15	1
CP01635	2318.9999999993	2318.9999999993	2318.9999999993	76.862	67.282	113.745	1170334.54988415	1094493.18901237	105444.559498541	14	1
CP01636	2392.59999999923	2392.59999999923	2392.59999999923	76.862	67.673	85.875	167985.992736968	162749.173992065	25000.0000035392	17	1
CP01637	2442.59999999919	2442.59999999919	2442.59999999919	76.862	69.847	85.875	676279.413528618	662876.631835446	101306.656657326	34	1
CP01638	2444.49999999919	2444.49999999919	2444.49999999919	76.221	67.673	86.516	183089.56351624	174460.675177115	25800.7961286717	12	1
CP01639	2460.79999999917	2460.79999999917	2460.79999999917	75.83	68.564	85.484	685920.896231091	668787.14536724	100570.220320888	24	1
CP01640	2489.89999999915	2489.89999999915	2489.89999999915	76.862	67.673	86.516	245025.207484457	239024.962584011	36008.0410989113	19	1
CP01641	2604.29999999904	2604.29999999904	2604.29999999904	76.862	68.564	85.484	695923.153645659	672565.301134176	96241.121514752	17	1
CP01642	2605.69999999904	2605.69999999904	2605.69999999904	75.83	68.564	83.844	710572.693913247	694811.814807232	108523.466725815	26	1
CP01643	2613.89999999903	2613.89999999903	2613.89999999903	78.752	72.768	86.516	660782.127565553	640501.612102286	105272.929617817	19	1
CP01644	2690.09999999896	2690.09999999896	2690.09999999896	76.862	65.362	85.484	335347.942470484	322660.392473052	50481.2219956524	18	1
CP01645	2739.69999999892	2739.69999999892	2739.69999999892	76.221	69.847	89.187	686761.785102595	670020.570845091	99087.2100277948	23	1
CP01646	2748.69999999891	2748.69999999891	2748.69999999891	76.221	69.847	85.875	670136.201327913	660304.101085802	100093.750373829	35	1
CP01647	2767.99999999889	2767.99999999889	2767.99999999889	76.862	71.736	85.875	637747.164629179	618339.872999908	103209.988306309	31	1
CP01648	2788.29999999887	2788.29999999887	2788.29999999887	76.221	69.847	85.484	714563.785688483	696145.601977967	102346.941077699	20	1
CP01649	2832.59999999883	2832.59999999883	2832.59999999883	78.752	71.736	86.516	648291.168645063	631778.587660861	100512.964241078	21	1
CP01650	2842.69999999882	2842.69999999882	2842.69999999882	76.862	65.362	85.484	349563.108046371	328574.462772117	44344.9391437634	9	1
CP01651	2855.19999999881	2855.19999999881	2855.19999999881	78.752	71.736	85.875	654891.893728018	639881.577643853	97983.6464856089	27	1
CP01652	2888.99999999878	2888.99999999878	2888.99999999878	75.83	67.673	86.516	366992.980661238	353444.231474996	44063.3812258744	13	1
CP01653	3157.89999999854	3157.89999999854	3157.89999999854	78.752	71.736	85.484	638291.491519691	629345.465542072	107348.941191056	42	1
CP01654	3201.4999999985	3201.4999999985	3201.4999999985	76.221	68.956	83.844	679153.045531274	679127.625086968	1e+05	9520	1
CP01655	3319.19999999839	3319.19999999839	3319.19999999839	76.862	69.847	85.484	722428.855856164	718091.673745341	104128.815731081	90	1
CP01656	3323.09999999839	3323.09999999839	3323.09999999839	76.221	68.956	83.844	691645.668318858	680348.615883265	101741.673195897	38	1
CP01657	3330.89999999838	3330.89999999838	3330.89999999838	80.142	72.127	86.516	643545.678180597	637458.037167484	100033.175880393	60	1
CP01658	3401.19999999832	3401.19999999832	3401.19999999832	76.221	65.362	90.827	674703.638631481	664640.450357114	90835.6882117744	42	1
CP01659	3557.49999999817	3557.49999999817	3557.49999999817	76.221	54.459	100.875	747788.24546419	737914.190986717	99722.393701573	71	1
CP01660	3590.49999999814	3590.49999999814	3590.49999999814	75.83	68.564	83.454	680253.373697549	674193.414108878	105601.025289162	68	1
CP01661	3672.59999999807	3672.59999999807	3672.59999999807	78.752	71.736	86.516	653473.798255101	645887.012497704	100525.419528544	46	1
CP01662	3753.599999998	3753.599999998	3753.599999998	76.221	68.956	83.844	679153.045531274	679127.625086968	1e+05	9520	1
CP01663	3859.8999999979	3859.8999999979	3859.8999999979	74.939	67.673	82.564	674503.730988252	670800.23729484	101814.25200209	87	1
CP01664	3965.9999999978	3965.9999999978	3965.9999999978	76.862	71.736	85.875	667389.779573762	654652.050020407	107443.446525175	32	1
CP01665	4105.69999999772	4105.69999999772	4105.69999999772	76.221	68.956	83.844	687854.227355169	683027.310742644	101931.528526246	92	1
CP01666	4114.89773411666	4114.88747647659	4114.89999999775	76.221	67.673	83.844	697614.679425871	680753.44878324	101601.749294213	31	1
CP01667	4192.79999999804	4192.79999999804	4192.79999999804	78.752	71.736	85.875	639788.543405195	631959.099277922	113454.736176934	53	1
CP01668	1669.69999999989	1669.69999999989	1669.69999999989	66.142	59.521	72.768	665410.082102383	663943.320998611	96117.8356316621	118	1
CP01669	1669.69999999989	1669.69999999989	1669.69999999989	76.862	72.768	85.484	348613.797144686	347105.26144963	49016.0685823893	60	1
CP01670	2122.09999999948	2122.09999999948	2122.09999999948	63.332	54.459	69.847	696469.459604581	696435.767085335	1e+05	7970	1
CP01671	2122.09999999948	2122.09999999948	2122.09999999948	78.752	69.847	86.516	171520.407337803	171484.123462556	25000.0007740625	1992	1
CP01672	2241.99999999937	2241.99999999937	2241.99999999937	76.221	69.847	85.875	710363.456061732	688064.326707	109842.875414348	20	1
CP01673	2257.19999999936	2257.19999999936	2257.19999999936	76.862	71.736	86.516	623531.449837399	610381.32428865	98202.4042942943	26	1
CP01674	2272.79999999934	2272.79999999934	2272.79999999934	80.142	72.768	87.157	625559.057831783	600663.668303752	93536.6818565297	16	1
CP01675	2289.19999999933	2289.19999999933	2289.19999999933	76.221	69.847	85.484	715983.63828519	686559.328310643	102171.899778321	19	1
CP01676	2302.49999999932	2302.49999999932	2302.49999999932	81.032	72.127	88.797	351980.713633467	338670.983930204	56295.9904598247	16	1
CP01677	2367.99999999926	2367.99999999926	2367.99999999926	76.221	68.564	85.484	684563.276430626	674565.709312251	1e+05	35	1
CP01678	2464.69999999917	2464.69999999917	2464.69999999917	76.221	67.673	85.484	696283.828803658	682031.645106343	101368.844197675	30	1
CP01679	2639.29999999901	2639.29999999901	2639.29999999901	76.221	68.564	85.484	685159.031204466	675063.511142071	1e+05	35	1
CP01680	2639.29999999901	2639.29999999901	2639.29999999901	76.221	67.282	76.221	342617.537439064	337751.596898408	1e+05	35	1
CP01681	2699.29999999895	2699.29999999895	2699.29999999896	78.752	65.751	85.875	333794.906585709	320761.229166286	50415.1816644286	17	1
CP01682	2700.89999999895	2700.89999999895	2700.89999999895	76.221	69.847	85.484	713530.912625182	697789.592437901	98875.3676654254	25	1
CP01683	2723.49999999893	2723.49999999893	2723.49999999893	75.83	68.956	83.844	670888.094840677	654551.304208867	100872.491080121	28	1
CP01684	2742.29999999892	2742.29999999892	2742.29999999892	76.862	67.282	85.484	319155.299035487	310167.884039424	48580.4600295553	22	1
CP01685	2790.39999999887	2790.39999999887	2790.39999999887	78.752	67.673	90.827	719140.929728102	698004.85176933	106754.477483274	26	1
CP01686	2835.79999999883	2835.79999999883	2835.79999999883	76.862	69.847	85.484	701379.573019592	680080.60160165	107051.842573694	21	1
CP01687	3045.19999999864	3045.19999999864	3045.19999999864	76.862	69.847	85.484	707736.593400584	705179.036029038	98441.1665936983	121	1
CP01688	3149.59999999855	3149.59999999854	3149.59999999855	81.032	73.159	87.157	661751.951347615	652926.545204838	107514.662543281	31	1
CP01689	3193.7999999985	3193.7999999985	3193.7999999985	76.862	69.847	85.484	713320.538216855	713294.016891557	1e+05	9552	1
CP01690	3278.89999999843	3278.89999999843	3278.89999999843	80.142	72.127	86.516	673077.882049485	666318.462915429	104112.286210148	60	1
CP01691	3580.59999999815	3580.59999999815	3580.59999999815	76.221	68.956	83.844	708922.671113975	705223.805170286	98031.7925311624	96	1
CP01692	3749.799999998	3749.799999998	3749.799999998	76.862	69.847	85.484	713320.538216855	713294.016891557	1e+05	9552	1
CP01693	3782.69999999797	3782.69999999797	3782.69999999797	78.752	71.736	85.875	643323.032174797	641367.130171245	100595.463774183	172	1
CP01694	3856.0999999979	3856.0999999979	3856.0999999979	76.862	69.847	85.484	740564.653704098	736860.514385561	101542.26002742	85	1
CP01695	3860.1999999979	3860.1999999979	3860.1999999979	75.83	68.564	83.454	656138.636106229	649349.483615398	97635.1081696165	55	1
CP01696	4228.39999999817	4228.39999999817	4228.39999999817	74.548	67.673	82.564	705421.488410284	693782.903155066	104370.158935077	32	1
CP01697	1741.39999999983	1741.39999999983	1741.39999999983	71.736	63.723	76.862	617114.078065101	614034.577828836	103758.451847159	93	1
CP01698	1754.19999999981	1754.19999999981	1754.19999999981	68.564	61.942	74.548	655703.134906088	648695.793680481	106641.340386449	49	1
CP01699	1754.19999999981	1754.19999999981	1754.19999999981	80.142	74.548	86.516	661519.768322916	655282.867755622	96559.3324512429	45	1
CP01700	1774.0999999998	1774.0999999998	1774.0999999998	72.127	61.942	81.424	771015.536881903	757948.258300928	105543.33718603	40	1
CP01701	1781.59999999979	1781.59999999979	1781.59999999979	71.736	65.362	76.862	569066.891820287	566797.260955727	99935.9027240368	91	1
CP01702	1781.59999999979	1781.59999999979	1781.59999999979	83.844	76.862	88.797	203821.620453035	201789.439801347	32403.430678569	29	1
CP01703	2061.29999999953	2061.29999999953	2061.29999999953	80.142	72.768	87.157	705215.694455029	689764.798175107	107253.66692405	21	1
CP01704	2103.7999999995	2103.7999999995	2103.7999999995	63.332	54.459	69.847	696695.058294747	696667.371052737	1e+05	9115	1
CP01705	2103.7999999995	2103.7999999995	2103.7999999995	78.752	69.847	86.516	340588.50743562	340558.690714951	50000.00061925	4557	1
CP01706	2161.29999999944	2161.29999999944	2161.29999999944	76.221	69.847	85.484	705603.133932848	694162.66606524	100494.872570199	36	1
CP01707	2306.49999999931	2306.49999999931	2306.49999999931	81.424	73.159	88.797	392544.664156236	375435.22151	57747.319448228	12	1
CP01708	2391.39999999923	2391.39999999923	2391.39999999923	80.142	68.956	87.157	167976.763751541	162740.232712316	25000.0000035392	17	1
CP01709	2545.69999999909	2545.69999999909	2545.69999999909	76.862	69.847	85.875	705624.044489366	679953.785690292	106360.687004148	20	1
CP01710	2565.09999999908	2565.09999999908	2565.09999999908	80.142	72.127	86.516	641009.21784917	626953.412492029	93090.7020705906	21	1
CP01711	2574.39999999907	2574.39999999907	2574.39999999907	80.142	68.564	86.516	313380.425361417	301980.167642786	66999.311840371	19	1
CP01712	2651.399999999	2651.399999999	2651.399999999	80.142	66.142	87.157	217870.68410134	210405.435354137	33333.3333333339	16	1
CP01713	2724.09999999893	2724.09999999893	2724.09999999893	78.752	72.127	86.516	641625.632436373	624924.595485863	97984.2104256679	34	1
CP01714	2749.69999999891	2749.69999999891	2749.69999999891	76.221	69.847	85.484	681144.174123387	668267.59446889	96317.548139658	26	1
CP01715	2821.39999999884	2821.39999999884	2821.39999999884	81.032	73.159	88.797	679330.664276915	660924.521931883	94518.3654821494	21	1
CP01716	2847.39999999882	2847.39999999882	2847.39999999882	81.424	68.564	88.797	381621.355640256	368401.855045724	50206.3279124706	14	1
CP01717	2863.4999999988	2863.4999999988	2863.49999999881	78.752	72.127	86.516	594193.38248028	568913.533296365	105480.080527073	17	1
CP01718	2963.49999999871	2963.49999999871	2963.49999999871	76.221	68.956	83.844	681166.511040273	678682.301664412	100999.276018089	161	1
CP01719	3020.09999999866	3020.09999999866	3020.09999999866	76.221	68.956	83.844	675253.312429481	670486.727177495	99994.5337319398	90	1
CP01720	3143.79999999855	3143.79999999855	3143.79999999855	76.221	69.847	85.484	702139.122945803	685597.723187492	102034.820176235	27	1
CP01721	3158.59999999854	3158.59999999854	3158.59999999854	81.424	73.159	88.797	687287.205934148	678653.598773782	101427.77067702	39	1
CP01722	3265.09999999844	3265.09999999844	3265.09999999844	80.142	72.127	86.516	662228.815844388	660921.014415966	100939.539921044	278	1
CP01723	3435.89999999828	3435.89999999828	3435.89999999828	81.032	72.768	86.516	656390.300186986	649281.098157437	102827.048620385	48	1
CP01724	3472.49999999825	3472.49999999825	3472.49999999825	78.752	71.736	85.875	644985.552845694	644961.731033716	1e+05	9583	1
CP01725	3594.39999999814	3594.39999999814	3594.39999999814	80.142	72.127	86.516	683405.569961932	677939.639627968	99234.3559678554	58	1
CP01726	3626.79999999811	3626.79999999811	3626.79999999811	78.752	71.736	85.875	668281.216717282	660622.612693092	109723.201727385	53	1
CP01727	3782.99999999797	3782.99999999797	3782.99999999797	76.862	69.847	85.484	723293.580791411	721579.732006867	100810.310816545	239	1
CP01728	3813.39999999794	3813.39999999794	3813.39999999794	80.142	72.127	86.516	636454.726599482	632210.576921209	102652.733618337	105	1
CP01729	3901.89999999786	3901.89999999786	3901.89999999786	81.424	63.332	100.234	738708.009200847	728374.979759661	106872.381160021	69	1
CP01730	3961.59999999781	3961.59999999781	3961.59999999781	80.142	73.159	86.516	690480.165283693	679641.309552405	110507.886089956	40	1
CP01731	4034.89999999774	4034.89999999774	4034.89999999774	78.752	71.736	85.875	640519.157908203	639389.878350353	103078.308874709	367	1
CP01732	4075.7999999977	4075.7999999977	4075.7999999977	81.032	72.768	87.157	647527.894021424	645033.698660305	101342.051822515	165	1
CP01733	4198.51634183223	4198.49999999806	4198.54973804536	78.752	75.83	86.516	744370.047152652	732012.519778359	103600.253784077	33	1
CP01734	4208.49999999809	4208.49999999809	4208.49999999809	80.142	72.768	87.157	669295.925627168	660286.771073457	109837.661530423	46	1
CP01735	2042.09999999955	2042.09999999955	2042.09999999955	68.564	61.942	74.939	598548.723700326	592397.967110286	93903.5708984117	36	1
CP01736	2042.09999999955	2042.09999999955	2042.09999999955	82.564	74.939	87.157	261381.118309812	255599.019054821	34918.8593143398	13	1
CP01737	2330.99999999929	2330.99999999929	2330.99999999929	81.424	72.768	89.187	728123.561783213	703711.780479897	110293.066380997	19	1
CP01738	2386.69999999924	2386.69999999924	2386.69999999924	80.142	68.956	87.157	223497.468115549	216101.278182636	33333.333336689	16	1
CP01739	2626.49999999902	2626.49999999902	2626.49999999902	82.564	71.736	89.187	295711.130304666	280173.488158115	42289.0747360079	12	1
CP01740	2702.59999999895	2702.59999999895	2702.59999999895	80.142	66.142	87.157	223575.593140093	212274.648242545	32944.7948146928	12	1
CP01741	2783.99999999888	2783.99999999888	2783.99999999888	80.142	71.736	86.516	622898.007315888	604922.373935177	99929.9293329185	20	1
CP01742	2817.89999999885	2817.89999999885	2817.89999999885	81.424	69.847	106.327	907402.86673469	867509.591089135	101020.197535067	26	1
CP01743	2959.09999999872	2959.09999999872	2959.09999999872	81.032	72.768	87.157	659396.690368773	657899.015937644	100321.762040178	269	1
CP01744	3110.49999999858	3110.49999999858	3110.49999999858	80.142	73.159	86.516	660541.376488478	650660.912123735	109047.323270451	37	1
CP01745	3130.79999999856	3130.79999999856	3130.79999999856	81.032	73.159	87.157	641374.038646673	635166.932984962	117891.057677818	69	1
CP01746	3194.9999999985	3194.9999999985	3194.9999999985	80.142	72.127	86.516	656389.922900962	656365.839375023	1e+05	9614	1
CP01747	3325.59999999839	3325.59999999839	3325.59999999839	81.032	71.736	91.967	740423.250683628	731358.110718675	117681.534250827	66	1
CP01748	3386.79999999833	3386.79999999833	3386.79999999833	82.564	74.548	89.187	672337.561341648	664592.788810813	105745.399772436	45	1
CP01749	3509.19999999822	3509.19999999822	3509.19999999822	80.142	72.127	86.516	647718.776424736	646330.53517894	99505.9003209448	220	1
CP01750	3607.09999999813	3607.09999999813	3607.09999999813	81.032	72.768	87.157	619672.151673989	610639.241754105	101044.344555696	45	1
CP01751	3841.09999999792	3841.09999999792	3841.09999999792	80.142	72.127	86.516	669332.983997789	664832.871747688	99777.0703558905	90	1
CP01752	3850.09999999791	3850.09999999791	3850.09999999791	78.752	71.736	85.875	642908.058039342	640127.807577024	102367.598359207	128	1
CP01753	4043.59999999773	4043.59999999773	4043.59999999773	80.142	72.127	86.516	667090.40495778	664592.116441771	101104.755081571	144	1
CP01754	4057.09999999772	4057.09999999772	4057.09999999772	80.142	72.127	86.516	659877.398510881	658571.242091083	101470.343958713	275	1
CP01755	4065.29999999771	4065.29999999771	4065.29999999771	81.032	72.768	87.157	663540.970682375	661002.444073421	103725.286345949	177	1
CP01756	4109.69999999773	4109.69999999773	4109.69999999773	81.032	72.768	87.157	675898.222186715	671793.700531979	100704.267730941	86	1
CP01757	1654.5999999999	1654.5999999999	1654.59999999991	68.956	63.332	74.939	634292.271299905	633172.545085768	108923.13138283	218	1
CP01758	1654.5999999999	1654.5999999999	1654.59999999991	81.032	74.939	87.157	669773.683734598	668510.823740845	99619.7560518736	199	1
CP01759	1789.49999999978	1789.49999999978	1789.49999999978	81.032	73.159	87.157	685096.862375486	666725.699257602	115997.549962822	24	1
CP01760	1884.9999999997	1884.9999999997	1884.9999999997	68.564	61.551	74.939	612487.702550276	611786.662303219	98722.1511449521	240	1
CP01761	1884.9999999997	1884.9999999997	1884.9999999997	82.564	74.939	89.187	344313.408462486	343608.784236474	49403.4753741135	120	1
CP01762	2037.19999999956	2037.19999999956	2037.19999999956	67.282	59.521	73.159	670752.590217261	666654.993192567	105788.452287907	58	1
CP01763	2037.19999999956	2037.19999999956	2037.19999999956	81.032	73.159	86.516	359304.503785338	355023.789822678	56820.0442590757	31	1
CP01764	2066.09999999953	2066.09999999953	2066.09999999953	76.862	71.736	85.875	721168.025840582	708206.965081879	100781.883638253	28	1
CP01765	2089.39999999951	2089.39999999951	2089.39999999951	82.564	74.939	89.187	665359.680777	647013.001624842	104877.48372487	21	1
CP01766	2129.29999999947	2129.29999999947	2129.29999999947	65.751	58.879	72.768	628623.883834678	628594.144241864	1e+05	8058	1
CP01767	2129.29999999947	2129.29999999947	2129.29999999947	81.424	72.768	89.187	168947.961370171	168913.010052455	25000.0007740625	2014	1
CP01768	2171.29999999943	2171.29999999943	2171.29999999943	83.454	74.548	90.827	172487.039956455	165539.704575266	27135.6261142706	14	1
CP01769	2179.59999999943	2179.59999999943	2179.59999999943	82.564	73.159	89.187	170793.563738055	161683.774405548	25473.9229470969	10	1
CP01770	2201.79999999941	2201.79999999941	2201.79999999941	63.332	54.459	69.847	706358.043047455	704568.769376576	100359.671446279	157	1
CP01771	2201.79999999941	2201.79999999941	2201.79999999941	78.752	69.847	85.875	361895.127611288	360037.188660506	54827.1012846715	86	1
CP01772	2227.29999999938	2227.29999999938	2227.29999999938	81.032	73.159	88.797	710179.497430442	691206.595060435	101290.668187076	23	1
CP01773	2324.1999999993	2324.1999999993	2324.1999999993	81.424	68.564	97.061	788062.18105375	750694.761750525	110603.651806809	21	1
CP01774	2410.39999999922	2410.39999999922	2410.39999999922	81.032	72.127	88.797	693288.987513643	680342.916085178	103479.39218104	27	1
CP01775	2464.49999999917	2464.49999999917	2464.49999999917	81.032	72.768	88.797	659660.209378156	643486.078298307	97276.3928165772	20	1
CP01776	2469.99999999916	2469.99999999916	2469.99999999916	81.424	72.127	88.797	369131.98961423	358972.113095146	51348.4854500497	18	1
CP01777	2598.79999999905	2598.79999999905	2598.79999999905	80.142	72.127	87.157	668867.134960005	642204.304121231	102486.394923476	19	1
CP01778	2614.79999999903	2614.79999999903	2614.79999999903	78.752	69.847	87.157	463959.381604739	450039.63255142	62613.5865674449	18	1
CP01779	2691.79999999896	2691.79999999896	2691.79999999896	81.032	73.159	88.797	699559.714509903	688832.459624072	100507.100203816	33	1
CP01780	2848.09999999882	2848.09999999882	2848.09999999882	81.032	69.847	91.967	675013.099042783	655544.317809274	97985.1200693347	23	1
CP01781	2944.69999999873	2944.69999999873	2944.69999999873	81.032	72.768	87.157	656389.922900961	656365.839375022	1e+05	9614	1
CP01782	3150.89999999854	3150.89999999854	3150.89999999854	82.564	75.83	90.827	706365.111120435	699578.356381759	98220.6724785048	41	1
CP01783	3172.49999999852	3172.49999999852	3172.49999999852	81.032	72.768	87.157	656389.922900961	656365.839375022	1e+05	9614	1
CP01784	3234.09999999847	3234.09999999847	3234.09999999847	81.424	73.159	88.797	704694.778904399	702603.357047829	99692.4316235703	199	1
CP01785	3274.49999999843	3274.49999999843	3274.49999999843	80.142	72.127	86.516	680115.92100326	675431.725268509	105901.46180368	97	1
CP01786	3312.6999999984	3312.6999999984	3312.6999999984	81.032	72.768	87.157	652070.838520047	648244.943077895	101380.77390093	102	1
CP01787	3374.19999999834	3374.19999999834	3374.19999999834	75.83	68.956	83.844	708082.532437865	700021.276085533	102956.076316744	54	1
CP01788	3543.99999999819	3543.99999999819	3543.99999999819	81.032	72.768	87.157	638894.462386765	633312.307739307	99051.624826637	66	1
CP01789	3556.79999999818	3556.79999999817	3556.79999999818	81.032	65.751	98.701	735627.544602058	727179.876949655	106328.735341656	83	1
CP01790	3921.59999999784	3921.59999999784	3921.59999999784	82.564	74.548	88.797	679542.893859473	669633.652063323	99261.0182050799	42	1
CP01791	3924.09999999784	3924.09999999784	3924.09999999784	76.862	71.736	85.875	648036.863150998	641559.639474971	106125.987547571	53	1
CP01792	3957.99999999781	3957.99999999781	3957.99999999781	81.032	72.768	87.157	651291.426876493	642766.373353804	111790.616008839	41	1
CP01793	4121.39999999778	4121.39999999778	4121.39999999778	81.032	72.768	87.157	645280.609013444	640667.901481344	101766.380080772	92	1
CP01794	1963.99999999962	1963.99999999962	1963.99999999962	67.673	59.912	74.548	640829.479876435	639405.673128976	98853.0324477822	157	1
CP01795	1963.99999999962	1963.99999999962	1963.99999999962	82.564	74.548	90.827	158271.788272533	156688.148614026	19962.6752437538	32	1
CP01796	2010.79999999958	2010.79999999958	2010.79999999958	82.564	74.939	90.827	708251.763795874	686698.682737172	95753.2425906568	20	1
CP01797	2046.39999999955	2046.39999999955	2046.39999999955	71.736	63.723	76.862	600171.188824766	595950.085430798	107580.34909869	62	1
CP01798	2046.39999999955	2046.39999999955	2046.39999999955	85.484	76.862	91.967	268981.939392989	264129.228626121	43765.9470480334	25	1
CP01799	2101.7999999995	2101.7999999995	2101.7999999995	65.751	58.879	72.768	628827.50615127	628803.067275165	1e+05	9215	1
CP01800	2101.7999999995	2101.7999999995	2101.7999999995	81.424	72.768	89.187	335480.394959832	335451.673284701	50000.00061925	4607	1
CP01801	2117.09999999948	2117.09999999948	2117.09999999948	66.142	59.521	73.159	617330.131383818	617296.773189385	1e+05	7085	1
CP01802	2117.09999999948	2117.09999999948	2117.09999999948	82.564	73.159	90.827	241533.442661462	241490.479913554	33333.3340672592	2361	1
CP01803	2120.29999999948	2120.29999999948	2120.29999999948	66.142	59.521	73.159	617263.483889218	617234.494900355	1e+05	8087	1
CP01804	2120.29999999948	2120.29999999948	2120.29999999948	82.564	73.159	90.827	181799.901424459	181762.565871927	25000.0007740625	2022	1
CP01805	2126.29999999948	2126.29999999948	2126.29999999948	66.142	59.521	73.159	617263.483889218	617234.494900355	1e+05	8087	1
CP01806	2126.29999999948	2126.29999999948	2126.29999999948	82.564	73.159	90.827	181799.901424459	181762.565871927	25000.0007740625	2022	1
CP01807	2294.99999999932	2294.99999999932	2294.99999999932	82.564	74.548	89.187	665367.347724128	646202.4735949	109076.062363812	21	1
CP01808	2400.49999999923	2400.49999999923	2400.49999999923	81.032	72.768	88.797	684059.719394842	675019.613893025	1e+05	45	1
CP01809	2489.79999999915	2489.79999999914	2489.79999999915	81.032	72.768	88.797	654638.872488852	644544.540818354	97250.9203790042	39	1
CP01810	2520.59999999912	2520.59999999912	2520.59999999912	81.424	71.736	89.187	329727.748903833	313862.508063449	55174.5881769145	14	1
CP01811	2522.19999999912	2522.19999999912	2522.19999999912	81.424	68.956	93.748	742345.641458345	721997.98122945	101417.072953344	21	1
CP01812	2579.29999999906	2579.29999999906	2579.29999999906	82.564	74.939	90.827	724911.695938191	710471.572124809	113657.550405289	37	1
CP01813	2585.89999999906	2585.89999999906	2585.89999999906	83.454	72.127	91.967	265551.605491859	250819.769756003	38263.3350210632	9	1
CP01814	2604.09999999904	2604.09999999904	2604.09999999904	81.032	72.768	88.797	716914.162755099	700287.774041455	109933.792422139	26	1
CP01815	2627.69999999902	2627.69999999902	2627.69999999902	83.454	74.939	91.967	666361.626280327	648588.977217638	91247.1911083201	21	1
CP01816	2659.39999999899	2659.39999999899	2659.39999999899	82.564	68.564	90.827	230809.185826702	222900.604677096	33333.3333333339	16	1
CP01817	2713.89999999894	2713.89999999894	2713.89999999894	81.424	74.548	89.187	659254.540158268	649121.277746116	97774.6617048985	37	1
CP01818	2801.19999999886	2801.19999999886	2801.19999999886	82.564	68.956	89.187	248319.86145834	231951.807452351	38053.0179116436	11	1
CP01819	2904.19999999877	2904.19999999877	2904.19999999877	81.424	73.159	88.797	713366.155697076	713339.981662839	1e+05	9614	1
CP01820	2971.99999999871	2971.99999999871	2971.99999999871	81.032	72.768	87.157	668303.021521146	666797.9799794	102179.328883657	233	1
CP01821	2995.29999999869	2995.29999999869	2995.29999999869	81.424	73.159	88.797	706021.996234272	703745.295042765	98912.3164385912	188	1
CP01822	3283.49999999842	3283.49999999842	3283.49999999842	76.862	68.956	87.157	691778.658914852	686611.18683265	101111.087979394	81	1
CP01823	3283.49999999842	3283.49999999842	3283.49999999842	76.862	76.862	85.484	415772.169790857	413018.299820562	98586.6336245882	81	1
CP01824	3722.89999999802	3722.89999999802	3722.89999999802	81.424	73.159	88.797	713366.155697076	713339.981662839	1e+05	9614	1
CP01825	3884.99999999788	3884.99999999788	3884.99999999788	81.424	73.159	88.797	768548.322722558	759773.693832362	105266.017086064	57	1
CP01826	3977.99999999779	3977.99999999779	3977.99999999779	83.844	76.221	91.967	715676.741557431	699943.723943779	108717.303998661	29	1
CP01827	4137.79999999784	4137.79999999784	4137.79999999784	81.032	72.127	91.967	740673.060925444	730931.736538513	102262.283801216	49	1
CP01828	1563.49999999999	1563.49999999999	1563.49999999999	71.736	65.362	76.221	566388.207257302	566371.227613118	1e+05	10170	1
CP01829	1563.49999999999	1563.49999999999	1563.49999999999	83.454	76.221	89.187	365447.813762738	365427.449004013	50015.4150561183	5087	1
CP01830	1698.29999999987	1698.29999999987	1698.29999999987	83.454	75.83	90.827	725576.439087348	712062.819130624	100805.906317183	28	1
CP01831	1958.79999999963	1958.79999999963	1958.79999999963	81.424	74.548	88.797	688549.804708246	669239.305416728	106506.760699673	23	1
CP01832	1980.69999999961	1980.69999999961	1980.69999999961	85.484	76.862	92.358	383351.732449878	371610.84903596	52823.918355718	15	1
CP01833	2078.29999999952	2078.29999999952	2078.29999999952	71.736	63.723	76.862	597254.747998626	594461.341357528	98441.4512556281	59	1
CP01834	2078.29999999952	2078.29999999952	2078.29999999952	85.484	76.862	92.358	369180.920815118	365886.406064342	58632.322288751	35	1
CP01835	2085.99999999951	2085.99999999951	2085.99999999951	83.844	76.862	91.967	761141.320360462	738424.035122084	103146.846111152	21	1
CP01836	2096.9999999995	2096.9999999995	2096.9999999995	82.564	74.548	90.827	697432.470403424	697394.673818346	1e+05	7321	1
CP01837	2096.9999999995	2096.9999999995	2096.9999999995	66.142	59.521	74.548	645034.540780259	644999.651089002	1e+05	7321	1
CP01838	2108.49999999949	2108.49999999949	2108.49999999949	66.142	59.521	73.159	617463.426372743	617439.604314666	1e+05	9248	1
CP01839	2108.49999999949	2108.49999999949	2108.49999999949	82.564	73.159	90.827	361000.524888868	360969.843939457	50000.00061925	4624	1
CP01840	2142.39999999946	2142.39999999946	2142.39999999946	83.454	74.939	91.967	738607.693374225	738420.184561753	101099.542477102	993	1
CP01841	2142.39999999946	2142.39999999946	2142.39999999946	67.282	59.912	74.939	658109.676891137	657935.009664689	101036.174565895	992	1
CP01842	2172.99999999943	2172.99999999943	2172.99999999943	83.454	74.548	90.827	172317.731811338	165317.416151355	23923.8710488653	11	1
CP01843	2296.49999999932	2296.49999999932	2296.49999999932	81.424	74.939	90.827	756890.850491405	738363.510332715	95892.2267175554	19	1
CP01844	2298.39999999932	2298.39999999932	2298.39999999932	83.454	74.939	91.967	779632.980596008	764289.35303562	100317.77140492	25	1
CP01845	2299.69999999932	2299.69999999932	2299.69999999932	82.564	74.939	90.827	739360.790886353	721469.964968449	100356.992154181	23	1
CP01846	2373.79999999925	2373.79999999925	2373.79999999925	82.564	72.127	90.827	343710.620128293	336077.87793906	50000.0000028314	25	1
CP01847	2428.7999999992	2428.7999999992	2428.7999999992	82.564	72.768	90.827	356433.56130772	348578.825773018	48576.2577429959	23	1
CP01848	2446.99999999918	2446.99999999918	2446.99999999918	82.564	74.548	90.827	699263.619562722	686898.781787453	99040.7533463305	35	1
CP01849	2480.79999999915	2480.79999999915	2480.79999999915	83.454	72.768	90.827	236835.239259318	226725.947435393	36183.1982027882	15	1
CP01850	2498.09999999914	2498.09999999914	2498.09999999914	83.454	74.939	90.827	739771.225684221	718403.987165403	100690.267533886	20	1
CP01851	2509.39999999913	2509.39999999913	2509.39999999913	85.484	73.159	92.358	193144.466108681	181659.100274237	24560.6783933572	11	1
CP01852	2539.4999999991	2539.4999999991	2539.4999999991	83.844	73.159	90.827	267979.389994937	253790.33039998	36701.6676291566	11	1
CP01853	2609.99999999904	2609.99999999904	2609.99999999904	85.484	76.221	91.967	781261.85626641	762946.349226501	101335.584138828	23	1
CP01854	2631.09999999902	2631.09999999902	2631.09999999902	81.424	74.548	90.827	694876.733770207	685342.468794305	1e+05	36	1
CP01855	2815.49999999885	2815.49999999885	2815.49999999885	80.142	72.768	87.157	636637.164855868	616108.825146058	99886.2140032053	19	1
CP01856	2911.29999999876	2911.29999999876	2911.29999999876	82.564	74.548	89.187	667794.292956228	667769.79099388	1e+05	9614	1
CP01857	3222.99999999848	3222.99999999848	3222.99999999848	81.424	73.159	88.797	722416.233088484	719226.756006442	102070.383459123	142	1
CP01858	3244.89999999846	3244.89999999846	3244.89999999846	81.032	72.768	87.157	652708.994047836	650147.728046157	103627.107425579	141	1
CP01859	3250.89999999845	3250.89999999845	3250.89999999845	83.454	74.939	90.827	724849.073219202	722076.073591317	100891.049689315	173	1
CP01860	3277.89999999843	3277.89999999843	3277.89999999843	82.564	74.548	89.187	668978.935976529	666320.670840677	99181.3642447479	117	1
CP01861	3563.89999999817	3563.89999999817	3563.89999999817	83.454	75.83	90.827	739656.777353964	734050.789943436	106105.13906682	73	1
CP01862	3715.09999999803	3715.09999999803	3715.09999999803	82.564	74.548	89.187	667794.292956228	667769.79099388	1e+05	9614	1
CP01863	3751.899999998	3751.899999998	3751.899999998	82.564	74.548	89.187	667794.292956228	667769.79099388	1e+05	9614	1
CP01864	3892.39999999787	3892.39999999787	3892.39999999787	82.564	74.548	89.187	684623.719400577	677300.507438444	102434.563311751	60	1
CP01865	4111.39999999774	4111.39999999774	4111.39999999774	81.424	73.159	88.797	730106.052261304	722547.671664869	103494.807186941	65	1
CP01866	4163.49999999793	4163.49999999793	4163.49999999793	82.564	74.548	90.827	739474.668681339	732611.134144914	110584.979457372	67	1
CP01867	1583.79999999997	1583.79999999997	1583.79999999997	72.768	66.142	80.142	687785.702796953	687759.461888308	1e+05	8930	1
CP01868	1583.79999999997	1583.79999999997	1583.79999999997	85.875	80.142	91.967	174236.558889399	174214.093821907	25019.2698102985	2234	1
CP01869	1663.4999999999	1663.4999999999	1663.4999999999	72.127	65.751	76.862	588342.552811671	587092.38652009	101536.355327064	193	1
CP01870	1663.4999999999	1663.4999999999	1663.4999999999	83.844	76.862	90.827	386598.274391619	385019.9725001	49233.0446436704	93	1
CP01871	1693.99999999987	1693.99999999987	1693.99999999987	73.159	67.282	81.032	670985.225359577	668537.926505112	101685.691998799	119	1
CP01872	1693.99999999987	1693.99999999987	1693.99999999987	86.516	81.032	92.358	132227.719881634	130330.437703192	25305.1760552902	29	1
CP01873	1718.59999999985	1718.59999999985	1718.59999999985	74.548	65.362	83.454	769806.7064922	761770.131633809	106724.751212722	50	1
CP01874	1718.59999999985	1718.59999999985	1718.59999999985	85.875	80.142	91.967	367060.106846302	361557.240677066	58766.8775699995	28	1
CP01875	1760.09999999981	1760.09999999981	1760.09999999981	72.127	65.751	78.752	660729.640005756	657329.506542072	107623.685425535	73	1
CP01876	1760.09999999981	1760.09999999981	1760.09999999981	83.844	78.752	91.967	369472.003282133	366015.902695826	54986.7698994816	37	1
CP01877	1919.79999999966	1919.79999999966	1919.79999999966	68.956	61.942	75.83	620592.714157709	619001.988509484	97145.0220700582	161	1
CP01878	1919.79999999966	1919.79999999966	1919.79999999966	83.454	75.83	89.187	143534.96315461	141993.725391268	20454.7052488782	34	1
CP01879	2160.89999999944	2160.89999999944	2160.89999999944	83.844	76.221	92.358	726501.058315472	714754.106037875	100881.072811852	38	1
CP01880	2236.79999999938	2236.79999999938	2236.79999999938	83.454	75.83	91.967	723356.697181214	703176.797491046	98119.1690495196	22	1
CP01881	2287.99999999933	2287.99999999933	2287.99999999933	82.564	74.939	90.827	698170.483823283	676385.356142623	102043.32461625	23	1
CP01882	2515.89999999912	2515.89999999912	2515.89999999912	85.484	76.221	94.139	722100.112300206	700194.125446345	110372.079502693	20	1
CP01883	2519.19999999912	2519.19999999912	2519.19999999912	85.484	74.939	95.03	706016.423969388	688803.004828563	102296.571393025	23	1
CP01884	2585.99999999906	2585.99999999906	2585.99999999906	81.424	72.768	89.187	259509.904535979	246505.095012926	40193.0703026411	11	1
CP01885	2593.79999999905	2593.79999999905	2593.79999999905	81.424	73.159	89.187	765364.55522895	747534.042182559	114839.888052051	26	1
CP01886	2649.099999999	2649.099999999	2649.099999999	82.564	74.939	90.827	717488.736305776	708881.856433569	1e+05	41	1
CP01887	2675.79999999898	2675.79999999898	2675.79999999898	83.844	69.847	92.358	140973.104591695	135375.220424066	20000.0000000006	14	1
CP01888	2714.49999999894	2714.49999999894	2714.49999999894	85.484	71.736	93.748	191566.673780375	180982.602233178	27486.7478072382	12	1
CP01889	2740.89999999892	2740.89999999892	2740.89999999892	85.484	71.736	91.967	365107.033301141	351357.522629723	53501.7370648498	15	1
CP01890	2813.39999999885	2813.39999999885	2813.39999999885	82.564	74.939	90.827	720482.796012374	696761.509952205	107195.7534456	23	1
CP01891	2818.99999999885	2818.99999999885	2818.99999999885	85.484	78.752	93.748	714139.879010276	685731.074149674	101181.457124037	19	1
CP01892	2947.19999999873	2947.19999999873	2947.19999999873	83.454	74.939	90.827	724770.525752344	724743.933281698	1e+05	9614	1
CP01893	3134.49999999856	3134.49999999856	3134.49999999856	83.454	75.83	90.827	681130.436046782	669538.279006299	97731.8172122254	31	1
CP01894	3144.09999999855	3144.09999999855	3144.09999999855	85.875	76.862	93.748	763867.316408216	755593.561207608	111997.322215814	53	1
CP01895	3510.39999999822	3510.39999999822	3510.39999999822	80.142	72.127	86.516	660648.668679798	658860.371338531	102296.316493052	201	1
CP01896	3545.09999999819	3545.09999999819	3545.09999999819	83.454	74.939	90.827	715358.158015052	711445.517685678	103941.50684111	108	1
CP01897	4016.69999999776	4016.69999999776	4016.69999999776	83.454	74.939	90.827	724770.525752344	724743.933281698	1e+05	9614	1
CP01898	4041.69999999773	4041.69999999773	4041.69999999773	81.424	73.159	88.797	712221.19440224	710809.255606133	102169.979111475	235	1
CP01899	4113.19999999775	4113.19999999775	4113.19999999775	83.844	75.83	91.967	727234.35808577	723297.143719527	99816.9892445918	101	1
CP01900	4220.69999999814	4220.69999999814	4220.69999999814	83.454	75.83	91.967	746635.079077443	736793.265407942	103530.179481578	43	1
CP01901	1639.79999999992	1639.79999999992	1639.79999999992	74.939	63.332	91.967	855978.405899673	853913.839885426	99802.9582476969	287	1
CP01902	1639.79999999992	1639.79999999992	1639.79999999992	87.157	81.424	92.358	182955.811442746	182088.643247189	26762.1882583254	77	1
CP01903	1698.69999999986	1698.69999999986	1698.69999999986	76.221	67.673	91.967	816110.585783285	811239.592418054	100867.089978906	92	1
CP01904	1710.39999999985	1710.39999999985	1710.39999999985	73.159	67.282	80.142	678160.784063202	675217.556129385	101484.463601849	88	1
CP01905	1710.39999999985	1710.39999999985	1710.39999999985	85.875	80.142	92.358	327266.897326624	324645.799510758	56188.8149859649	49	1
CP01906	1722.09999999984	1722.09999999984	1722.09999999984	75.83	68.956	83.454	690521.904369337	687084.698259221	97072.8368551609	92	1
CP01907	1722.09999999984	1722.09999999984	1722.09999999984	88.797	83.454	94.139	235592.351938439	233208.149831107	35170.0208306831	33	1
CP01908	1931.49999999965	1931.49999999965	1931.49999999965	68.956	61.942	75.83	634920.548167707	632030.617648292	110410.184203506	102	1
CP01909	1931.49999999965	1931.49999999965	1931.49999999965	83.454	75.83	90.827	381347.002488547	378031.258248942	52134.8009105666	48	1
CP01910	1958.19999999963	1958.19999999963	1958.19999999963	72.768	66.142	80.142	641430.522040533	639357.843048089	97135.6482116877	119	1
CP01911	1958.19999999963	1958.19999999963	1958.19999999963	86.516	80.142	93.748	176373.049576492	174358.701692836	24649.1701534629	30	1
CP01912	1983.09999999961	1983.09999999961	1983.09999999961	72.768	65.751	80.142	702667.756699416	696995.55965819	104475.289575873	59	1
CP01913	1983.09999999961	1983.09999999961	1983.09999999961	86.516	80.142	93.748	345169.014907856	339806.224765203	59215.2519598524	33	1
CP01914	2294.39999999932	2294.39999999932	2294.39999999932	83.454	75.83	91.967	732845.531994458	709841.377702867	100080.184505309	18	1
CP01915	2485.69999999915	2485.69999999915	2485.69999999915	85.875	75.83	96.671	266373.24599144	255694.334552023	37230.1359586381	15	1
CP01916	2568.79999999907	2568.79999999907	2568.79999999907	85.875	76.862	94.139	750368.400109197	733922.138101842	110899.12673034	28	1
CP01917	2634.49999999901	2634.49999999901	2634.49999999901	83.454	75.83	92.358	705505.415305239	695825.316311338	1e+05	36	1
CP01918	2641.99999999901	2641.99999999901	2641.99999999901	83.844	69.847	92.358	348889.290545743	340717.612221512	50000.0000000005	24	1
CP01919	2705.79999999895	2705.79999999895	2705.79999999895	82.564	74.939	90.827	716809.735280984	703700.391502844	97193.5663299671	31	1
CP01920	2726.59999999893	2726.59999999893	2726.59999999893	83.454	75.83	91.967	724295.004526237	706106.443032295	98071.1085131108	26	1
CP01921	2749.99999999891	2749.99999999891	2749.99999999891	81.032	73.159	88.797	691334.734127519	676705.79120765	101293.175461105	27	1
CP01922	2947.29999999873	2947.29999999873	2947.29999999873	83.844	75.83	91.967	736129.27832739	736102.269094081	1e+05	9614	1
CP01923	3241.39999999846	3241.39999999846	3241.39999999846	82.564	74.548	89.187	664847.499090526	662980.174312027	99232.3442540876	183	1
CP01924	3295.49999999841	3295.49999999841	3295.49999999841	83.454	61.942	110.857	807535.59480389	799953.883953105	100214.56511754	108	1
CP01925	3491.49999999823	3491.49999999823	3491.49999999823	85.484	76.221	92.358	733086.517274619	731235.147873293	99220.0758322452	214	1
CP01926	3521.19999999821	3521.19999999821	3521.19999999821	85.484	76.221	92.358	744869.690225368	741588.531583082	100208.776172394	156	1
CP01927	3862.0999999979	3862.0999999979	3862.0999999979	85.875	76.862	93.748	751620.447188506	742497.407038511	102456.120604295	51	1
CP01928	4056.70112369452	4056.69999999772	4056.70421896506	81.424	73.159	90.827	738870.292507137	726237.502246081	102670.08530191	33	1
CP01929	1574.79999999998	1574.79999999998	1574.79999999998	74.548	67.673	81.424	680417.435325541	680388.16801353	1e+05	7869	1
CP01930	1574.79999999998	1574.79999999998	1574.79999999998	86.516	81.424	93.748	239738.776812254	239712.190629259	33351.6036553358	2624	1
CP01931	1597.39999999996	1597.39999999996	1597.39999999996	74.548	67.673	81.424	672634.167289755	672611.05009854	1e+05	9699	1
CP01932	1597.39999999996	1597.39999999996	1597.39999999996	87.157	81.424	93.748	146698.37076382	146677.371299444	20019.7324885411	1942	1
CP01933	1631.49999999993	1631.49999999993	1631.49999999993	74.939	68.564	82.564	694101.508205209	692586.502826297	98442.9675418002	180	1
CP01934	1631.49999999993	1631.49999999993	1631.49999999993	88.797	82.564	94.139	173334.580423398	172081.995619048	26163.91453472	48	1
CP01935	1687.49999999988	1687.49999999987	1687.49999999988	76.221	67.282	86.516	716769.123122187	711069.988412822	99509.3370570589	68	1
CP01936	1687.49999999987	1687.49999999987	1687.49999999987	88.797	83.454	94.139	156474.782787374	153164.85139103	29858.5979421358	20	1
CP01937	1687.49999999987	1687.49999999987	1687.49999999988	76.221	76.221	83.454	405002.663248458	402441.985792505	99509.3370570589	68	1
CP01938	1877.4999999997	1877.4999999997	1877.4999999997	71.736	63.723	76.862	600303.621165932	599009.998803352	100344.812903602	192	1
CP01939	1877.4999999997	1877.4999999997	1877.4999999997	85.484	76.862	92.358	738354.863654015	736823.881372225	98803.5427672123	189	1
CP01940	2209.4999999994	2209.4999999994	2209.4999999994	86.516	78.752	94.139	380446.325876348	367115.642197702	58000.14005945	15	1
CP01941	2261.99999999935	2261.99999999935	2261.99999999935	85.875	75.83	96.671	770212.701710359	745851.880302189	105678.904041052	26	1
CP01942	2301.59999999932	2301.59999999932	2301.59999999932	83.844	76.862	93.748	799038.816848406	776356.432521419	113365.342718971	20	1
CP01943	2357.09999999927	2357.09999999927	2357.09999999927	83.454	75.83	91.967	762238.876468662	742802.663304635	116793.280698242	29	1
CP01944	2382.79999999924	2382.79999999924	2382.79999999924	83.844	75.83	92.358	705360.948881803	697583.241465271	1e+05	49	1
CP01945	2530.49999999911	2530.49999999911	2530.49999999911	86.516	78.752	93.748	697075.457259455	686866.572344587	98320.6691827629	33	1
CP01946	2563.39999999908	2563.39999999908	2563.39999999908	85.875	76.862	96.671	761737.731896953	744921.620924945	100874.619999262	27	1
CP01947	2655.49999999899	2655.49999999899	2655.49999999899	83.844	76.221	92.358	728733.332510099	721078.792626211	1e+05	48	1
CP01948	2738.39999999892	2738.39999999892	2738.39999999892	83.844	76.221	94.139	753849.110860339	736173.240288454	102784.870291261	22	1
CP01949	2798.19999999887	2798.19999999886	2798.19999999886	87.157	76.221	96.671	415516.728911081	404840.225434894	53595.8270155923	17	1
CP01950	2808.79999999886	2808.79999999885	2808.79999999886	85.484	76.862	93.748	739614.912027641	726612.9184692	102221.767351061	31	1
CP01951	2893.69999999878	2893.69999999878	2893.69999999878	86.516	74.939	100.234	719573.123167782	687061.824807313	107640.201009687	16	1
CP01952	3101.69999999859	3101.69999999859	3101.69999999859	85.875	65.751	107.967	824220.946177962	810902.43377119	102591.027574188	64	1
CP01953	3173.19999999852	3173.19999999852	3173.19999999852	85.484	76.221	92.358	736129.27832739	736102.269094081	1e+05	9614	1
CP01954	3463.49999999826	3463.49999999826	3463.49999999826	85.484	76.221	92.358	736129.27832739	736102.269094081	1e+05	9614	1
CP01955	3512.79999999821	3512.79999999821	3512.79999999822	85.875	76.862	93.748	777804.215987755	774801.520190244	100333.773951552	164	1
CP01956	3610.59999999813	3610.59999999813	3610.59999999813	85.875	76.862	93.748	756536.614097494	751267.615166688	109097.259346557	78	1
CP01957	3697.49999999805	3697.49999999805	3697.49999999805	85.875	69.847	99.093	792290.576399045	777952.577141735	101297.485502474	38	1
CP01958	3762.59999999799	3762.59999999799	3762.59999999799	85.875	76.862	93.748	785272.325126716	781988.206379311	103991.10622395	149	1
CP01959	3962.49999999781	3962.49999999781	3962.49999999781	85.484	76.221	93.748	774324.033301772	763980.815697538	106358.036828842	47	1
CP01960	4004.99999999777	4004.99999999777	4004.99999999777	85.484	76.221	92.358	736129.27832739	736102.269094081	1e+05	9614	1
CP01961	4016.89999999776	4016.89999999776	4016.89999999776	85.484	76.221	92.358	736129.27832739	736102.269094081	1e+05	9614	1
CP01962	4058.49999999772	4058.49999999772	4058.49999999772	85.875	76.862	93.748	770913.713904999	766790.385677199	99208.6815712564	138	1
CP01963	4072.19999999771	4072.19999999771	4072.19999999771	85.875	76.862	93.748	753035.238404796	749985.546222059	99688.3978101304	140	1
CP01964	4168.19999999795	4168.19999999795	4168.19999999795	87.157	80.142	95.03	693423.357727814	688895.889832552	107699.021587353	67	1
CP01965	1643.09999999992	1643.09999999992	1643.09999999992	75.83	68.956	83.454	715982.465126966	714702.177366596	102022.62800595	262	1
CP01966	1643.09999999992	1643.09999999992	1643.09999999992	89.187	83.454	95.03	132904.423155489	131942.303521038	20420.3928592502	52	1
CP01967	1930.89999999965	1930.89999999965	1930.89999999965	71.736	63.723	76.862	601569.994083734	599147.137800022	109079.349990148	116	1
CP01968	1930.89999999965	1930.89999999965	1930.89999999965	85.484	76.862	92.358	392141.537704986	389105.45297379	48898.1884190621	52	1
CP01969	1958.49999999963	1958.49999999963	1958.49999999963	86.516	78.752	94.139	685793.264633617	666114.161909255	104360.828182821	22	1
CP01970	2036.89999999956	2036.89999999956	2036.89999999956	85.875	80.142	94.139	359803.628166273	346286.819120309	52482.801230578	12	1
CP01971	2368.49999999926	2368.49999999926	2368.49999999926	85.484	75.83	93.748	724941.181269738	714567.527888916	1e+05	36	1
CP01972	2400.19999999923	2400.19999999923	2400.19999999923	85.484	76.221	93.748	747988.938912808	738103.984821452	1e+05	45	1
CP01973	2411.49999999922	2411.49999999922	2411.49999999922	85.484	74.939	93.748	723811.749094434	707700.91472031	98312.9686612871	26	1
CP01974	2416.59999999921	2416.59999999921	2416.59999999921	85.875	76.862	96.671	757069.335524584	742271.343936751	99921.8423529275	25	1
CP01975	2429.5999999992	2429.5999999992	2429.5999999992	85.484	76.221	93.748	728231.767215518	718153.19973279	100668.523205505	38	1
CP01976	2597.49999999905	2597.49999999905	2597.49999999905	86.516	78.752	94.139	710304.252128304	689342.132948288	112493.850323868	22	1
CP01977	2618.09999999903	2618.09999999903	2618.09999999903	86.516	78.752	94.139	662507.457475807	644113.006761991	101349.787112229	24	1
CP01978	2624.09999999902	2624.09999999902	2624.09999999902	86.516	78.752	94.139	720654.919553747	691926.301172707	117501.919338656	15	1
CP01979	2652.499999999	2652.499999999	2652.499999999	85.484	76.862	93.748	762557.541845792	754547.715950065	1e+05	48	1
CP01980	2655.39999999899	2655.39999999899	2655.39999999899	85.484	76.862	93.748	762557.541845792	754547.715950065	1e+05	48	1
CP01981	2664.29999999899	2664.29999999899	2664.29999999899	85.484	76.862	93.748	762557.523705894	754838.445935429	1e+05	52	1
CP01982	2694.59999999896	2694.59999999896	2694.59999999896	86.516	72.768	94.139	344587.142323923	331877.62675218	47629.2070313759	16	1
CP01983	2700.09999999895	2700.09999999895	2700.09999999895	85.484	76.862	93.748	765654.839734507	750947.615938899	100063.963311769	31	1
CP01984	2732.69999999892	2732.69999999892	2732.69999999892	83.844	76.221	93.748	748961.418263677	734658.506298961	100320.702148348	28	1
CP01985	2776.39999999888	2776.39999999888	2776.39999999888	85.875	76.862	94.139	756671.226172235	738916.424123134	104239.029085659	30	1
CP01986	2825.09999999884	2825.09999999884	2825.09999999884	87.157	81.032	96.671	678042.883461549	658839.521097341	99053.0073035535	29	1
CP01987	3109.69999999858	3109.69999999858	3109.69999999858	85.875	76.862	93.748	781313.310513706	767331.830426989	106378.21755204	39	1
CP01988	3173.29999999852	3173.29999999852	3173.29999999852	85.875	76.862	93.748	770296.771012971	770268.508144182	1e+05	9614	1
CP01989	3261.19999999844	3261.19999999844	3261.19999999844	85.484	76.221	92.358	729815.273269874	726373.612204854	100847.041601539	127	1
CP01990	3266.79999999844	3266.79999999844	3266.79999999844	85.875	76.862	93.748	768911.712993834	764984.220915108	103995.388619847	132	1
CP01991	3465.69999999826	3465.69999999826	3465.69999999826	85.875	76.862	93.748	770296.771012971	770268.508144182	1e+05	9614	1
CP01992	3639.8999999981	3639.8999999981	3639.8999999981	88.797	81.032	94.139	664182.229683017	657789.09227431	110313.924774907	57	1
CP01993	3649.59999999809	3649.59999999809	3649.59999999809	88.797	81.032	96.671	763841.201010727	756349.226809986	114074.609933759	56	1
CP01994	3724.09999999802	3724.09999999802	3724.09999999802	85.875	76.862	93.748	770296.771012971	770268.508144182	1e+05	9614	1
CP01995	3753.099999998	3753.099999998	3753.099999998	85.875	76.862	93.748	770296.771012971	770268.508144182	1e+05	9614	1
CP01996	3760.69999999799	3760.69999999799	3760.69999999799	86.516	78.752	94.139	713573.363866614	711232.079424369	99752.5581427463	189	1
CP01997	3775.89999999798	3775.89999999798	3775.89999999798	86.516	78.752	94.139	704593.085698403	702160.56860085	102321.996114357	195	1
CP01998	3922.09999999784	3922.09999999784	3922.09999999784	82.564	72.127	92.358	720797.177249812	712162.737700698	103668.255539833	48	1
CP01999	4092.99999999769	4092.99999999769	4092.99999999769	85.875	76.862	93.748	766578.481075153	760860.957391411	104011.451244068	77	1
[truncated: 36,725 more rows]
