# Supplementary material for: MassCube improves accuracy for metabolomics data processing from raw files to phenotype classifiers
Source: Nat Commun. 2025 Jul 1;16:5487. doi: 10.1038/s41467-025-60640-5 (PMC12216001; doi:10.1038/s41467-025-60640-5)
Supplement: Supplementary file 4 — Source Data [file 41467_2025_60640_MOESM4_ESM.zip › Source Data/Fig2_data_simulation_raw_results/Suppplementary_table_3_simulated_data_MassCube_features.txt]

ID	m/z	RT	length	RT_start	RT_end	peak_area	peak_height	Gaussian_similarity	noise_level	asymmetry_factor	charge	is_isotope	isotope_IDs	isotopes	is_in_source_fragment	ISF_parent_ID	ISF_child_ID	adduct	adduct_base_ID	adduct_other_ID	MS2	annotation	formula	similarity	matched_peak_number	SMILES	InChIKey
0	60.0169	1.336	1868	0.011216666666666668	34.99333333333333	33476258	24188	0.35	0.63	0.05	1	False			False
1	60.9924	11.656	2	11.554133333333334	11.70425	7744	1292		0.0	2.0	1	False			False
2	60.9927	8.745	5	8.6454	9.086983333333334	99042	14712	0.91	0.0	1.0	1	False			False
3	60.9927	20.954	20	20.634433333333334	21.24215	203115	10946	0.97	0.17	1.0	1	False			False
4	60.9928	21.649	68	21.24215	22.195933333333336	453547	18606	0.88	0.55	0.41	1	False			False
5	60.9929	15.206	1	15.199133333333332	15.212166666666667	398	1018		0.0	1.0	1	False			False
6	60.9933	27.303	41	26.802599999999998	29.510816666666663	61328	1544	0.41	0.59	4.0	1	False			False
7	61.0178	1.486	1623	0.011216666666666668	30.875966666666667	5737438	5860	0.37	0.67	0.07	1	False			False
8	61.018	32.475	346	27.060333333333332	34.99333333333333	1331076	5020	0.92	0.65	1.3	1	False			False
9	61.9878	22.26	14	22.161116666666665	22.756683333333335	9792	1950	0.39	0.67	2.0	1	False			False
10	61.988	4.294	171	0.011216666666666668	4.442066666666666	2476970	26072	0.42	0.56	7.33	1	False			False
11	61.9881	5.999	50	4.442066666666666	6.752316666666667	4419672	48544	0.97	0.5	2.06	1	False			False
12	61.9881	7.55	41	6.752316666666667	8.693533333333333	3820571	53300	0.88	0.62	0.74	1	False			False
13	61.9881	27.896	514	24.629883333333332	34.99333333333333	4665286	14930	0.72	0.65	0.49	1	False			False
14	61.9881	9.52	434	8.693533333333333	19.591716666666667	3955066	48186	0.93	0.4	0.77	1	False			False
15	61.9881	24.261	1	24.254399999999997	24.267433333333333	398	1020		0.0	1.0	1	False			False
16	61.9882	20.139	1	20.124366666666667	20.145716666666665	739	1154		0.0	1.0	1	False			False
17	62.9901	9.807	2	9.758633333333334	9.90235	8338	1878		0.0	0.5	1	False			False
18	67.0187	8.5	1	8.448083333333333	8.549183333333334	5071	1672		0.0	1.0	1	False			False
19	68.001	8.5	1	8.448083333333333	8.549183333333334	3973	1310		0.0	1.0	1	False			False
20	68.9955	3.952	4	3.8533666666666666	4.100083333333333	35176	3786	0.91	0.0	0.67	1	False			False
21	68.9958	27.535	476	25.451266666666665	34.99333333333333	1956518	8442	0.71	0.67	0.31	1	False			False
22	68.9962	7.23	6	6.704166666666667	7.54995	21588	1750	0.44	0.5	1.0	1	False			False
23	71.0136	6.56	19	6.239433333333333	7.22965	380255	15390	0.94	0.0	0.55	1	False			False
24	71.0136	9.807	2	9.7106	9.854233333333333	6419	1212		0.0	2.0	1	False			False
25	71.0136	11.8	3	11.70425	11.898766666666667	10218	1248	0.91	0.0	1.0	1	False			False
26	71.0499	7.905	3	7.803733333333333	8.000433333333334	43746	9040	0.97	0.0	1.0	1	False			False
27	72.0086	6.191	11	5.815816666666667	6.423633333333333	47032	1920	0.95	0.44	1.2	1	False			False
28	72.9695	21.649	43	21.37836666666667	22.07745	193525	8328	0.9	0.63	0.36	1	False			False
29	72.9932	9.759	2	9.611799999999999	9.8068	8550	1794	0.71	0.0	1.0	1	False			False
30	73.0114	7.598	1	7.54995	7.648	9306	3164		0.0	1.0	1	False			False
31	73.0289	9.423	3	8.448083333333333	9.519666666666666	30177	5686	0.92	0.0	1.0	1	False			False
32	73.0289	8.348	2	7.904683333333334	8.448083333333333	20499	4662	0.81	0.0	0.5	1	False			False
33	73.029	4.588	7	4.393816666666667	6.04695	36041	3126	0.84	0.2	2.0	1	False			False
34	73.0291	11.504	5	11.357233333333333	12.481	37882	5426	0.78	0.33	3.0	1	False			False
35	73.0293	7.804	2	7.7522	7.904683333333334	16570	3344		0.0	0.5	1	False			False
36	74.0242	7.804	10	7.54995	9.6599	58733	5594	0.8	0.62	0.4	1	False			False
37	74.0242	11.752	7	11.211350000000001	11.946933333333334	150953	20716	0.92	0.0	0.5	1	False			False
38	75.0081	7.804	2	7.7522	7.904683333333334	7600	1460		0.0	0.5	1	False			False
39	75.0083	11.012	20	9.611799999999999	11.6561	243921	16052	0.74	0.61	0.5	1	False			False
40	76.0227	7.952	3	7.904683333333334	10.425533333333334	10892	1436	0.52	0.0	1.0	1	False			False
41	76.9689	11.656	11	11.307233333333333	12.336900000000002	42096	1802	0.65	0.11	0.2	1	False			False
42	76.9696	16.1	1	16.093116666666667	16.110316666666666	577	1120		0.0	1.0	1	False			False
43	76.9697	25.163	1	25.156683333333334	25.211333333333336	1823	1112		0.0	1.0	1	False			False
44	76.9698	29.776	1	29.74485	29.812	2115	1050		0.0	1.0	1	False			False
45	76.97	28.3	14	27.334816666666665	29.047483333333332	22494	1446	0.26	0.75	1.0	1	False			False
46	77.0059	12.909	1	12.861316666666665	12.91595	1648	1006		0.0	1.0	1	False			False
47	77.0064	10.101	3	10.049916666666666	10.248233333333333	10080	1212	0.84	0.0	0.33	1	False			False
48	77.0389	8.052	2	8.000433333333334	8.152	8552	1754		0.0	0.5	1	False			False
49	77.9652	4.686	2	4.5884833333333335	4.734983333333333	10769	1992		0.0	2.0	1	False			False
50	78.9186	11.656	3	11.504333333333333	11.70425	28471	5032	0.86	0.0	3.0	1	False			False
51	78.9586	17.167	1	17.160816666666665	17.18635	776	1014		0.0	1.0	1	False			False
52	78.9586	12.531	41	12.385033333333332	14.4491	320605	17340	0.85	0.51	0.14	1	False			False
53	78.9851	4.638	3	4.538966666666667	4.734983333333333	11731	1650	0.91	0.0	1.0	1	False			False
54	78.9858	2.242	3	2.19395	2.8202833333333337	13849	2230	0.78	0.0	0.5	1	False			False
55	79.9568	29.561	31	28.044083333333333	29.86665	54050	1478	0.21	0.66	1.0	1	False			False
56	79.957	4.442	13	4.24575	6.1432166666666665	66500	4264	0.81	0.55	0.67	1	False			False
57	79.9571	4.002	9	3.3679666666666668	4.24575	142026	10560	0.98	0.0	1.0	1	False			False
58	79.9571	3.214	9	2.3862666666666663	3.3679666666666668	175950	14194	0.95	0.29	2.0	1	False			False
59	80.9163	11.656	4	11.504333333333333	11.752383333333334	38432	5084	0.9	0.0	1.5	1	False			False
60	80.9645	8.448	1	8.396516666666667	8.499666666666666	3682	1190		0.0	1.0	1	False			False
61	80.9649	3.214	23	2.97025	6.1432166666666665	143868	7552	0.86	0.52	1.67	1	False			False
62	81.0343	8.2	1	8.152	8.249283333333333	4879	1672		0.0	1.0	1	False			False
63	82.0294	10.474	4	10.333416666666666	10.569583333333332	26777	3856	0.96	0.0	1.5	1	False			False
64	82.0296	4.686	6	4.538966666666667	4.8853333333333335	998274	136006	0.94	0.0	1.5	1	False			False
65	82.9537	8.645	2	8.549183333333334	8.693533333333333	9010	1626		0.0	2.0	1	False			False
66	83.0133	8.152	1	8.10435	8.200133333333333	3045	1060		0.0	1.0	1	False			False
67	83.014	11.112	1	11.06095	11.162883333333333	3186	1042		0.0	1.0	1	False			False
68	83.0141	4.835	4	4.734983333333333	4.983883333333334	22184	2244	0.92	0.0	0.67	1	False			False
69	83.0328	4.686	3	4.5884833333333335	4.78465	34909	5472	0.94	0.0	1.0	1	False			False
70	83.0498	8.745	1	8.693533333333333	8.795266666666667	8051	2638		0.0	1.0	1	False			False
71	84.0085	8.795	1	8.74495	8.843166666666667	5657	1920		0.0	1.0	1	False			False
72	84.9907	21.004	2	20.95385	21.100266666666666	6281	1126		0.0	0.5	1	False			False
73	85.0285	12.531	3	11.452833333333333	12.674716666666665	10691	1576	0.63	0.0	1.0	1	False			False
74	85.0288	14.885	23	14.611766666666666	15.169450000000001	129090	17226	0.99	0.29	0.88	1	False			False
75	85.0289	8.843	4	8.249283333333333	9.135	14161	1262	0.59	0.0	2.0	1	False			False
76	85.0291	14.093	40	13.898533333333335	14.611766666666666	754063	73118	0.99	0.19	0.55	1	False			False
77	85.0293	5.032	25	4.78465	6.1432166666666665	845308	42054	0.97	0.12	0.56	1	False			False
78	86.0323	14.093	13	13.988833333333334	14.21205	26855	3436	0.97	0.36	0.56	1	False			False
79	86.0325	4.984	5	4.8853333333333335	5.1806833333333335	23794	2062	0.91	0.0	0.5	1	False			False
80	87.0077	27.398	1	27.34965	27.4043	1859	1134		0.0	1.0	1	False			False
81	87.0079	7.905	43	5.634133333333334	12.481	211243	2876	0.25	0.61	0.5	1	False			False
82	87.0084	33.893	1	33.88615	33.9117	925	1208		0.0	1.0	1	False			False
83	87.0085	14.261	40	14.206416666666666	15.920333333333334	57646	3294	0.76	0.61	0.16	1	False			False
84	87.0087	32.281	1	32.253416666666666	32.31225	2022	1146		0.0	1.0	1	False			False
85	87.0089	34.649	1	34.6422	34.68853333333333	2076	1494		0.0	1.0	1	False			False
86	87.009	29.412	26	28.217666666666666	31.47648333333333	43601	1542	0.17	0.54	1.0	1	False			False
87	87.0091	17.348	1	17.316883333333333	17.354916666666668	1161	1018		0.0	1.0	1	False			False
88	87.0445	8.745	8	8.597333333333333	9.90235	63172	6712	0.89	0.5	1.5	1	False			False
89	87.0446	8.152	18	7.648	8.597333333333333	295346	8274	0.99	0.25	1.11	1	False			False
90	87.0455	4.588	3	4.442066666666666	4.686166666666667	11878	1400	0.79	0.0	0.5	1	False			False
91	87.0455	11.851	2	11.752383333333334	11.898766666666667	7011	1278		0.0	2.0	1	False			False
92	88.0395	31.392	1	31.385583333333333	31.406983333333336	663	1034		0.0	1.0	1	False			False
93	88.0398	11.211	11	10.717116666666668	12.336900000000002	288155	32560	0.94	0.14	1.0	1	False			False
94	88.0402	9.039	1	8.990716666666666	9.086983333333334	2945	1020		0.0	1.0	1	False			False
95	88.9873	13.627	12	13.5478	13.988833333333334	41982	9952	0.96	0.4	0.6	1	False			False
96	89.0064	8.549	3	8.448083333333333	8.6454	34093	6104	0.88	0.0	1.0	1	False			False
97	89.0237	5.487	6	5.23025	5.685333333333333	20744	1388	0.74	0.5	1.0	1	False			False
98	89.0238	9.807	5	9.6599	9.953666666666667	51435	5562	0.97	0.0	1.0	1	False			False
99	89.024	10.248	28	9.953666666666667	11.898766666666667	188607	4740	0.53	0.35	0.6	1	False			False
100	89.0241	9.423	8	9.279416666666666	9.6599	93204	11888	0.95	0.0	0.75	1	False			False
101	89.0243	9.135	20	7.952299999999999	9.279416666666666	141199	4882	0.89	0.67	3.33	1	False			False
102	89.0433	11.163	1	11.11165	11.211350000000001	5569	1862		0.0	1.0	1	False			False
103	89.96	2.773	5	2.6767	2.97025	72921	8814	0.94	0.0	0.5	1	False			False
104	91.0216	8.745	2	8.6454	8.795266666666667	6696	1192		0.0	2.0	1	False			False
105	91.0217	1.896	4	1.7721166666666666	1.9920333333333333	21883	3140	0.96	0.0	1.5	1	False			False
106	92.0497	9.612	1	9.563633333333334	9.6599	5776	2000		0.0	1.0	1	False			False
107	93.0008	2.82	4	2.6767	2.9206833333333337	38809	4528	0.9	0.0	1.5	1	False			False
108	93.0339	10.248	2	10.197316666666667	10.333416666666666	7580	1374		0.0	0.5	1	False			False
109	93.0342	7.701	2	7.648	7.803733333333333	49390	14294		0.0	0.5	1	False			False
110	93.0343	4.051	10	3.7531166666666667	4.2939	1277402	118432	0.94	0.0	1.33	1	False			False						65.0395;1764.0
111	93.0453	10.57	4	10.473583333333332	11.405316666666666	15225	1584	0.68	0.0	2.0	1	False			False
112	93.0456	8.2	1	8.152	8.249283333333333	5842	2002		0.0	1.0	1	False			False
113	94.0295	4.686	6	4.1975999999999996	4.933316666666667	440294	52958	0.86	0.0	0.5	1	False			False						66.0349;2208.0
114	94.0378	4.051	6	3.8533666666666666	4.1975999999999996	85301	8708	0.94	0.0	1.33	1	False			False
115	94.0378	7.701	1	7.648	7.7522	5276	1688		0.0	1.0	1	False			False
116	94.9803	11.704	1556	8.6454	34.99333333333333	8104907	21844	0.21	0.65	0.02	1	False			False						76.9699;1472.0|78.9586;2538.0|79.9568;49868.0
117	94.9807	0.093	116	0.011216666666666668	2.5804	195733	2866	0.49	0.66	0.03	1	False			False
118	94.9926	22.887	2	22.8807	23.160033333333335	943	1076	0.59	0.0	1.0	1	False			False
119	94.9928	20.579	1	20.572166666666664	20.589366666666667	611	1186		0.0	1.0	1	False			False
120	94.9929	22.385	2	22.378066666666665	22.515150000000002	1244	1116	0.57	0.0	1.0	1	False			False
121	95.0331	4.735	3	4.63775	4.835333333333334	22057	3028	0.89	0.0	1.0	1	False			False
122	95.9794	28.852	1	28.833033333333333	28.90015	2114	1050		0.0	1.0	1	False			False
123	95.9798	11.704	4	11.405316666666666	11.799816666666667	12711	1232	0.8	0.0	1.0	1	False			False
124	96.0084	8.694	1	8.6454	8.74495	4157	1392		0.0	1.0	1	False			False
125	96.0458	4.394	2	4.2939	4.442066666666666	9694	1862		0.0	2.0	1	False			False
126	96.9597	13.658	27	13.5478	14.031833333333333	3020375	294760	0.95	0.0	0.17	1	False			False						76.9689;674.0|78.9588;3152.0|79.9569;56356.0|80.9575;838.0|81.9523;2778.0
127	96.9598	7.55	4	7.453683333333333	8.152	37931	6186	0.87	0.0	1.0	1	False			False
128	96.9598	4.984	2	4.8853333333333335	5.032266666666667	7022	1310		0.0	2.0	1	False			False
129	96.9601	3.116	2	3.0674166666666665	3.2143666666666664	9389	1878		0.0	0.5	1	False			False
130	96.9608	13.541	5	13.258049999999999	13.579283333333333	19625	3136	0.62	0.0	0.5	1	False			False
131	96.9691	12.531	40	11.452833333333333	13.5478	1619960	109948	0.9	0.3	0.13	1	False			False						62.9636;8306.0|76.9695;770.0|78.9584;41170.0
132	96.9695	13.989	342	13.898533333333335	20.464366666666667	472143	4426	0.41	0.69	0.02	1	False			False						76.9703;736.0|78.9586;2924.0
133	97.029	9.854	3	9.758633333333334	9.953666666666667	28383	4752	0.95	0.0	1.0	1	False			False
134	97.9601	13.699	15	13.579283333333333	13.836816666666666	23092	2596	0.97	0.69	0.67	1	False			False
135	98.0245	4.638	3	4.5884833333333335	4.78465	40026	6304	0.86	0.0	0.33	1	False			False
136	98.0357	9.66	2	9.611799999999999	9.758633333333334	11467	2306		0.0	0.5	1	False			False
137	98.9556	13.672	22	13.5478	13.934166666666666	144655	15730	0.97	0.5	0.24	1	False			False
138	98.9732	12.531	1	12.481	12.5789	2995	1020		0.0	1.0	1	False			False
139	99.0057	21.004	82	20.527083333333334	22.326483333333332	2054939	92078	0.94	0.29	0.62	1	False			False
140	99.006	22.817	5	22.63453333333333	22.91325	2863	1332	0.43	0.0	1.0	1	False			False
141	99.0061	24.623	1	24.6127	24.629883333333332	555	1078		0.0	1.0	1	False			False
142	99.0061	23.841	1	23.834966666666666	23.85216666666667	684	1326		0.0	1.0	1	False			False
143	99.0063	33.02	1	33.000616666666666	33.02615	781	1020		0.0	1.0	1	False			False
144	99.0064	24.319	1	24.312516666666667	24.333883333333333	662	1034		0.0	1.0	1	False			False
145	99.0066	29.079	1	29.047483333333332	29.085483333333332	1149	1008		0.0	1.0	1	False			False
146	99.007	31.52	13	29.963483333333333	32.31876666666667	22491	1408	0.24	0.64	1.0	1	False			False
147	99.0078	11.606	16	6.327366666666666	11.898766666666667	72957	3326	0.7	0.5	1.33	1	False			False
148	99.0085	4.539	12	3.6568166666666664	4.8853333333333335	55722	2152	0.68	0.2	1.33	1	False			False
149	99.0192	6.424	4	6.327366666666666	6.752316666666667	12634	1132	0.62	0.0	2.0	1	False			False
150	99.0446	9.279	8	8.843166666666667	9.423483333333333	84143	6338	0.93	0.0	2.0	1	False			False
151	99.0447	8.795	2	8.693533333333333	8.843166666666667	38875	8398		0.0	2.0	1	False			False
152	99.0448	12.043	6	11.946933333333334	12.385033333333332	72211	10236	0.93	0.5	0.67	1	False			False
153	100.0031	8.5	3	7.1375166666666665	8.549183333333334	17287	3134	0.85	0.0	2.0	1	False			False
154	100.0034	9.807	4	8.549183333333334	9.953666666666667	58392	8642	0.91	0.0	0.67	1	False			False
155	100.0094	21.1	7	20.75681666666667	21.1484	36911	2598	0.79	0.6	7.0	1	False			False
156	100.0396	10.621	2	10.521600000000001	10.668949999999999	15360	3668		0.0	2.0	1	False			False
157	100.0769	9.087	1	9.038833333333335	9.135	3952	1370		0.0	1.0	1	False			False
158	100.9326	32.742	1	32.70666666666667	32.74883333333334	1318	1042		0.0	1.0	1	False			False
159	100.9336	28.947	85	27.02648333333333	31.7753	133559	1698	0.3	0.61	0.75	1	False			False
160	100.9606	7.598	1	7.54995	7.648	5835	1984		0.0	1.0	1	False			False
161	100.9606	28.315	2	28.299683333333334	28.485566666666667	1719	1066	0.59	0.0	1.0	1	False			False
162	100.9853	21.1	635	12.142233333333333	29.86665	1581208	31992	0.84	0.57	0.58	1	False			False						60.9929;702.0
163	101.0238	12.807	11	12.190383333333333	12.958116666666665	222145	34012	0.94	0.14	1.33	1	False			False
164	101.0241	12.043	23	8.693533333333333	12.190383333333333	118403	4566	0.66	0.43	1.0	1	False			False
165	101.9652	4.638	2	4.5884833333333335	4.734983333333333	11786	2296		0.0	0.5	1	False			False
166	102.0192	7.952	1	7.904683333333334	8.000433333333334	5612	1954		0.0	1.0	1	False			False
167	102.0271	12.807	3	12.773249999999999	12.861316666666665	5956	1480	0.87	0.0	1.0	1	False			False
168	102.0349	8.052	2	8.000433333333334	8.152	12487	2316		0.0	0.5	1	False			False
169	102.0553	10.914	3	10.816216666666666	11.0121	20711	3368	0.93	0.0	1.0	1	False			False
170	102.0557	9.135	2	9.038833333333335	9.183150000000001	14396	2758		0.0	2.0	1	False			False
171	102.0559	10.717	3	10.620883333333333	10.816216666666666	23873	4832	0.99	0.0	1.0	1	False			False
172	103.0018	12.385	5	11.70425	12.674716666666665	20704	1814	0.62	0.0	2.0	1	False			False
173	103.014	8.745	1	8.693533333333333	8.795266666666667	3076	1008		0.0	1.0	1	False			False
174	103.0144	10.717	1	10.668949999999999	10.76525	5541	1918		0.0	1.0	1	False			False
175	103.0396	9.423	10	8.693533333333333	9.854233333333333	98027	15086	0.95	0.5	1.0	1	False			False						73.029;1380.0
176	103.0398	8.549	7	7.7522	8.693533333333333	299674	43498	0.95	0.0	1.0	1	False			False
177	104.0349	11.899	4	11.452833333333333	11.995000000000001	66735	9922	0.91	0.0	1.0	1	False			False
178	104.0427	8.5	3	8.448083333333333	8.6454	14158	1886	0.85	0.0	0.33	1	False			False
179	105.0012	12.909	1	12.861316666666665	12.91595	2396	1462		0.0	1.0	1	False			False
180	105.0191	10.866	2	10.816216666666666	10.961683333333333	15338	3228		0.0	0.5	1	False			False
181	106.0429	3.214	1	3.1662166666666667	3.264816666666667	3094	1046		0.0	1.0	1	False			False
182	107.0498	7.374	29	6.239433333333333	7.7522	832315	18584	0.88	0.37	4.6	1	False			False
183	107.0499	9.711	4	9.375433333333332	9.8068	33054	4784	0.9	0.0	1.0	1	False			False
184	107.0501	3.214	9	2.97025	3.4642833333333334	1519742	139218	0.94	0.0	1.33	1	False			False						77.0392;1034.0|92.0256;968.0|95.0494;1084.0|105.0343;900.0
185	108.0211	4.15	9	4.00205	4.5884833333333335	74432	5858	0.88	0.29	1.0	1	False			False
186	108.0452	4.15	10	3.3679666666666668	4.393816666666667	158127	11966	0.98	0.0	1.0	1	False			False
187	108.0454	4.588	5	4.393816666666667	4.734983333333333	35154	4018	0.97	0.0	1.0	1	False			False
188	108.0529	7.186	11	6.9930666666666665	8.051783333333335	38679	1470	0.9	0.44	0.57	1	False			False
189	108.0535	3.166	6	3.0182	3.3679666666666668	121814	10812	0.95	0.0	0.75	1	False			False
190	108.0563	8.745	1	8.693533333333333	8.795266666666667	6299	2064		0.0	1.0	1	False			False
191	108.9784	2.773	2	2.7247333333333335	2.8703	11785	2218		0.0	0.5	1	False			False
192	109.0292	4.442	16	3.0674166666666665	4.686166666666667	1216012	115426	0.94	0.0	0.75	1	False			False						65.0028;522.0|81.0351;528.0|91.0188;948.0
193	109.0399	11.554	1	11.504333333333333	11.605633333333333	4497	1480		0.0	1.0	1	False			False
194	109.0406	4.588	2	4.538966666666667	4.686166666666667	7715	1320		0.0	0.5	1	False			False
195	110.0238	8.448	1	8.396516666666667	8.499666666666666	4183	1352		0.0	1.0	1	False			False
196	110.0247	10.382	3	10.248233333333333	10.425533333333334	9359	1328	0.84	0.0	3.0	1	False			False
197	110.0322	4.49	6	4.2939	4.63775	79080	7874	0.95	0.0	1.33	1	False			False
198	110.0355	8.795	5	8.396516666666667	8.89455	28682	3256	0.8	0.33	1.0	1	False			False
199	110.0726	11.307	1	11.259500000000001	11.357233333333333	3125	1066		0.0	1.0	1	False			False
200	110.9756	8.549	2	8.499666666666666	8.6454	6293	1088		0.0	0.5	1	False			False						68.0014;1020.0
201	111.0082	14.261	548	13.898533333333335	20.540116666666666	2570306	37138	0.75	0.65	0.12	1	False			False						79.9567;2008.0
202	111.0083	12.627	8	11.554133333333334	12.750066666666667	42152	3356	0.8	0.33	0.67	1	False			False
203	111.0083	13.114	9	12.750066666666667	13.258049999999999	54363	7248	0.89	0.29	1.0	1	False			False
204	111.0085	4.835	8	4.686166666666667	5.131266666666666	91848	7024	0.95	0.0	0.5	1	False			False
205	111.0087	22.738	274	22.270716666666665	25.047533333333334	247253	2606	0.42	0.68	0.82	1	False			False
206	111.019	0.182	7	0.17148333333333332	1.0555333333333334	6493	1218	0.32	0.0	1.0	1	False			False
207	111.0193	10.002	7	9.90235	11.11165	57016	4572	0.86	0.2	0.4	1	False			False
208	111.0196	32.253	107	29.194816666666668	34.99333333333333	150210	2142	0.21	0.64	0.67	1	False			False						68.996;2954.0
209	111.0197	7.648	20	5.634133333333334	7.803733333333333	197859	26314	0.87	0.43	0.5	1	False			False						68.0143;616.0|68.9961;684.0|72.009;1902.0
210	111.045	4.984	15	4.24575	5.582616666666667	57135	1916	0.83	0.54	0.67	1	False			False
211	111.0813	7.598	1	7.54995	7.648	7900	2686		0.0	1.0	1	False			False
212	112.0015	29.195	129	26.8721	32.05743333333333	216213	1822	0.3	0.69	0.29	1	False			False						68.9957;4786.0
213	112.0015	34.171	1	34.16473333333333	34.194449999999996	925	1038		0.0	1.0	1	False			False
214	112.011	14.268	28	13.988833333333334	14.756133333333334	38046	2044	0.85	0.69	0.42	1	False			False
215	112.0112	15.219	1	15.212166666666667	15.241866666666665	1117	1254		0.0	1.0	1	False			False
216	112.0226	8.5	4	7.598216666666667	9.038833333333335	16708	1494	0.62	0.0	2.0	1	False			False
217	112.0397	3.067	1	3.0182	3.1161833333333333	2980	1014		0.0	1.0	1	False			False
218	112.04	12.627	15	12.433166666666667	13.2935	40743	2064	0.86	0.31	0.67	1	False			False
219	112.0507	33.618	88	27.896216666666664	34.99333333333333	129323	1564	0.12	0.72	0.5	1	False			False						68.9953;3940.0
220	112.0511	1.096	1	1.0893666666666666	1.1023666666666665	413	1060		0.0	1.0	1	False			False
221	112.0514	8.448	11	8.300266666666667	8.89455	13678633	1848294	0.93	0.0	0.67	1	False			False						67.029;342.0|68.0015;24250.0|68.0149;300.0|69.0089;2850.0|82.0164;632.0|83.0249;1802.0|96.0317;262.0|97.0277;422.0|110.0357;2758.0
222	112.0648	8.448	3	8.348416666666667	8.549183333333334	534446	110308	0.83	0.0	0.5	1	False			False
223	112.0763	7.952	2	7.853133333333333	8.000433333333334	9234	2144		0.0	2.0	1	False			False
224	112.1846	8.5	1	8.448083333333333	8.549183333333334	4695	1548		0.0	1.0	1	False			False
225	112.1916	8.448	2	8.396516666666667	8.549183333333334	11869	1950		0.0	0.5	1	False			False
226	112.1967	8.448	1	8.396516666666667	8.499666666666666	5761	1862		0.0	1.0	1	False			False
227	112.2119	8.448	1	8.396516666666667	8.499666666666666	3595	1162		0.0	1.0	1	False			False
228	112.2356	8.448	2	8.396516666666667	8.549183333333334	10558	1834		0.0	0.5	1	False			False
229	112.2478	8.5	1	8.448083333333333	8.549183333333334	4767	1572		0.0	1.0	1	False			False
230	112.2627	8.5	1	8.448083333333333	8.549183333333334	5374	1772		0.0	1.0	1	False			False
231	112.2836	8.5	1	8.448083333333333	8.549183333333334	4986	1644		0.0	1.0	1	False			False
232	112.2945	8.5	2	8.396516666666667	8.549183333333334	9321	1602		0.0	2.0	1	False			False
233	112.3076	8.5	1	8.448083333333333	8.549183333333334	4167	1374		0.0	1.0	1	False			False
234	112.3195	8.448	2	8.396516666666667	8.549183333333334	9444	1670		0.0	0.5	1	False			False
235	112.3349	8.448	2	8.396516666666667	8.549183333333334	12596	2224		0.0	0.5	1	False			False
236	112.3532	8.5	1	8.448083333333333	8.549183333333334	4695	1548		0.0	1.0	1	False			False
237	112.3709	8.448	2	8.396516666666667	8.549183333333334	8632	1580		0.0	0.5	1	False			False
238	112.3891	8.5	2	8.396516666666667	8.549183333333334	16980	3056		0.0	2.0	1	False			False
239	112.4142	8.448	2	8.396516666666667	8.549183333333334	10080	1958		0.0	0.5	1	False			False
240	112.4243	8.448	1	8.396516666666667	8.499666666666666	5260	1700		0.0	1.0	1	False			False
241	112.4452	8.5	1	8.448083333333333	8.549183333333334	3475	1146		0.0	1.0	1	False			False
242	112.4724	8.448	2	8.396516666666667	8.549183333333334	10388	2024		0.0	0.5	1	False			False
243	112.4926	8.448	2	8.396516666666667	8.549183333333334	9456	1668		0.0	0.5	1	False			False
244	112.5101	8.448	2	8.396516666666667	8.549183333333334	8041	1348		0.0	0.5	1	False			False
245	112.523	8.5	2	8.396516666666667	8.549183333333334	8860	1450		0.0	2.0	1	False			False
246	112.5394	8.448	2	8.396516666666667	8.549183333333334	10723	1752		0.0	0.5	1	False			False
247	112.5599	8.5	1	8.448083333333333	8.549183333333334	3955	1304		0.0	1.0	1	False			False
248	112.5787	8.448	2	8.396516666666667	8.549183333333334	6712	1140		0.0	0.5	1	False			False
249	112.5919	8.448	2	8.396516666666667	8.549183333333334	8684	1740		0.0	0.5	1	False			False
250	112.6035	8.448	2	8.396516666666667	8.549183333333334	9139	1842		0.0	0.5	1	False			False
251	112.6225	8.448	1	8.396516666666667	8.499666666666666	3397	1098		0.0	1.0	1	False			False
252	112.6511	8.5	1	8.448083333333333	8.549183333333334	3178	1048		0.0	1.0	1	False			False
253	112.66	8.5	1	8.448083333333333	8.549183333333334	3214	1060		0.0	1.0	1	False			False
254	112.6721	8.448	1	8.396516666666667	8.499666666666666	3348	1082		0.0	1.0	1	False			False
255	112.9369	15.738	19	15.59975	15.875833333333333	184611	28556	1.0	0.0	1.0	1	False			False						79.9566;2668.0
256	112.9849	15.704	1	15.693533333333333	15.710733333333334	598	1160		0.0	1.0	1	False			False
257	112.9853	27.605	502	25.13768333333333	34.99333333333333	11710107	47056	0.85	0.68	0.36	1	False			False						68.9956;4822.0
258	112.9855	3.952	287	0.011216666666666668	14.813166666666666	1130763	5838	0.27	0.65	0.54	1	False			False						68.9956;4546.0
259	112.9855	17.317	1	17.30205	17.3484	1421	1022		0.0	1.0	1	False			False
260	113.0245	7.598	44	4.2939	12.385033333333332	212565	11312	0.72	0.6	0.33	1	False			False						68.0136;1250.0|68.9966;834.0|71.0136;642.0|72.0088;2828.0
261	113.0351	6.375	18	6.04695	6.9930666666666665	186035	8258	0.97	0.38	0.64	1	False			False
262	113.0352	4.442	5	4.2939	4.5884833333333335	67617	7514	0.96	0.0	1.0	1	False			False
263	113.0357	11.704	2	11.6561	11.799816666666667	12838	2686		0.0	0.5	1	False			False
264	113.0542	8.448	8	7.7522	8.6454	699468	105744	0.92	0.0	0.67	1	False			False
265	113.0601	11.899	3	11.799816666666667	12.0941	12703	1678	0.73	0.0	2.0	1	False			False
266	113.0606	3.512	16	3.316333333333333	4.2939	152551	8384	0.91	0.29	0.36	1	False			False
267	113.0969	4.686	5	4.5884833333333335	4.8853333333333335	48156	5560	0.94	0.0	0.5	1	False			False
268	113.9886	30.275	1	30.22725	30.281916666666667	1928	1176		0.0	1.0	1	False			False
269	113.9899	28.038	28	27.06685	29.241133333333334	43569	1570	0.18	0.62	1.0	1	False			False
270	114.0191	6.191	24	5.634133333333334	6.800483333333333	1349143	45452	0.99	0.0	1.11	1	False			False						68.0137;1556.0|68.9956;584.0|72.0083;2992.0
271	114.0191	12.238	4	11.06095	12.336900000000002	26524	3526	0.84	0.0	1.0	1	False			False
272	114.0197	11.012	2	10.913566666666666	11.06095	17005	3328		0.0	2.0	1	False			False
273	114.0553	8.448	4	8.348416666666667	8.597333333333333	48378	7760	0.92	0.0	0.67	1	False			False
274	114.9323	15.766	10	15.680483333333333	15.82715	15728	2588	0.93	0.62	2.67	1	False			False
275	114.9357	1.533	3	1.1641166666666665	1.65155	3100	1128	0.46	0.0	1.0	1	False			False
276	114.9358	25.451	338	25.1632	34.95948333333333	604631	4412	0.35	0.62	1.17	1	False			False						68.9956;2634.0
277	114.9359	4.002	9	3.8533666666666666	4.344616666666667	82138	5138	0.95	0.0	0.43	1	False			False						68.9954;2040.0
278	114.936	7.55	35	4.344616666666667	7.598216666666667	200216	7138	0.72	0.58	15.0	1	False			False						68.9938;630.0
279	114.9364	0.43	4	0.09308333333333334	0.69695	4048	1100	0.39	0.0	1.0	1	False			False
280	114.9795	21.745	47	21.401533333333337	22.12255	602571	30314	0.98	0.6	0.5	1	False			False						60.9928;1468.0
281	115.0032	6.656	17	6.2875499999999995	7.1375166666666665	498009	23662	0.99	0.0	1.0	1	False			False						68.0135;1266.0|71.014;1430.0|72.0085;2410.0
282	115.0033	11.8	5	11.554133333333334	11.946933333333334	58445	6538	0.89	0.0	0.67	1	False			False						74.0237;624.0
283	115.0035	12.238	6	11.946933333333334	13.316683333333334	32734	4502	0.86	0.25	1.0	1	False			False
284	115.0227	6.191	9	5.9037500000000005	6.3755	45132	2366	0.95	0.43	1.5	1	False			False
285	115.0393	7.598	11	6.511583333333333	7.648	65924	8272	0.84	0.11	4.0	1	False			False
286	115.0395	12.433	2	12.336900000000002	12.481	7559	1478		0.0	2.0	1	False			False
287	115.0397	7.905	18	7.648	10.717116666666668	231331	29492	0.96	0.62	0.67	1	False			False						71.0501;2082.0
288	115.0753	34.575	2	34.54301666666667	34.648716666666665	2002	1056	0.52	0.0	1.0	1	False			False
289	115.0757	3.316	1	3.264816666666667	3.3679666666666668	3286	1062		0.0	1.0	1	False			False
290	115.0765	32.441	2	32.42215	32.78916666666667	2890	1058	0.57	0.0	1.0	1	False			False
291	115.0765	33.491	5	33.48471666666667	33.95151666666666	7329	1312	0.37	0.0	1.0	1	False			False
292	115.0766	31.453	25	29.140150000000002	31.47648333333333	42321	1432	0.18	0.48	1.0	1	False			False
293	116.0073	6.704	4	6.511583333333333	6.752316666666667	13616	1370	0.82	0.0	4.0	1	False			False
294	116.0173	8.5	2	8.448083333333333	8.597333333333333	17081	4486		0.0	0.5	1	False			False
295	116.035	9.375	7	7.853133333333333	10.473583333333332	61971	9654	0.84	0.4	1.0	1	False			False
296	116.0462	11.752	4	11.6561	11.898766666666667	68656	10792	0.91	0.0	0.67	1	False			False						74.0245;8920.0
297	116.071	0.205	1	0.18216666666666667	0.21185	927	1042		0.0	1.0	1	False			False
298	116.071	1.281	1	1.27035	1.3125333333333333	1392	1100		0.0	1.0	1	False			False
299	116.0714	10.248	6	7.952299999999999	10.333416666666666	62398	8124	0.87	0.5	1.0	1	False			False
300	116.0722	30.786	61	29.41165	34.91316666666667	91013	1964	0.31	0.54	1.0	1	False			False
301	116.9338	27.896	10	26.940333333333335	27.919383333333332	16201	1456	0.34	0.38	1.0	1	False			False
302	116.934	31.567	2	31.52698333333333	32.1376	2827	1120	0.54	0.0	1.0	1	False			False
303	116.9341	25.409	8	25.2623	25.5273	21093	2198	0.94	0.5	0.5	1	False			False
304	116.9345	4.051	5	3.9029000000000003	4.1975999999999996	27231	2464	0.95	0.0	1.0	1	False			False						60.0172;3818.0
305	116.9345	7.55	8	7.185666666666666	7.598216666666667	47291	3750	0.83	0.17	8.0	1	False			False
306	116.9346	29.745	4	29.5678	30.688816666666664	6795	1240	0.42	0.0	1.0	1	False			False
307	116.9591	21.649	62	21.34355	22.189416666666666	841803	36016	0.89	0.6	0.43	1	False			False						60.0169;6514.0|60.9924;1492.0
308	116.9599	27.535	1	27.528566666666666	27.54576666666667	549	1064		0.0	1.0	1	False			False
309	116.9781	21.697	11	21.5458	21.901116666666667	32956	2064	0.92	0.44	0.57	1	False			False						60.0165;6292.0|60.9926;1034.0
310	117.0186	11.012	3	10.913566666666666	11.11165	29270	5106	0.91	0.0	1.0	1	False			False						60.0167;6848.0
311	117.0187	12.433	3	11.6561	12.530766666666667	35512	6994	0.99	0.0	1.0	1	False			False						60.0168;6776.0|73.0283;776.0
312	117.0188	11.504	5	11.11165	11.6561	34002	4422	0.91	0.33	0.67	1	False			False						60.0169;6394.0|73.0291;812.0
313	117.0189	14.572	5	14.508483333333334	14.6415	10542	2552	0.85	0.67	0.67	1	False			False						60.0165;6932.0
314	117.019	5.952	8	5.76835	6.1912666666666665	40376	2152	0.94	0.33	0.8	1	False			False
315	117.0551	4.539	4	4.442066666666666	4.686166666666667	34284	3760	0.91	0.0	0.67	1	False			False						60.017;7476.0
316	117.0553	8.0	31	6.65605	9.327483333333333	1040028	168942	0.92	0.4	1.0	1	False			False						60.017;8832.0|87.0461;806.0
317	118.0504	11.307	5	11.211350000000001	11.554133333333334	58387	9196	0.99	0.0	0.67	1	False			False						60.0168;11716.0|61.0177;1862.0|74.024;1006.0
318	118.0584	8.0	6	7.803733333333333	9.279416666666666	50353	9140	0.91	0.0	1.0	1	False			False
319	118.9414	13.811	15	13.579283333333333	13.836816666666666	15122	1516	0.44	0.62	1.0	1	False			False						60.0169;8032.0|61.018;2086.0|95.9524;626.0
320	118.9575	21.6	24	21.4763	21.980883333333335	56498	2814	0.78	0.59	0.15	1	False			False						60.0169;8392.0|60.9931;620.0|61.0178;1576.0
321	119.0336	20.484	1	20.481566666666666	20.49031666666667	265	1010		0.0	1.0	1	False			False
322	119.0338	21.961	16	21.24866666666667	23.04015	11696	1184	0.31	0.5	2.0	1	False			False						60.0167;11526.0|61.0174;1906.0
323	119.034	34.234	60	28.90666666666667	34.99333333333333	85285	1452	0.19	0.64	2.0	1	False			False						60.0169;10944.0|61.0181;2684.0
324	119.034	16.687	5	16.64985	17.30205	3455	1196	0.32	0.33	1.0	1	False			False						60.0168;11438.0|61.0175;1918.0
325	119.0341	19.085	5	18.65941666666667	19.108616666666666	3166	1372	0.5	0.0	1.0	1	False			False						60.0168;11924.0|61.0173;2556.0
326	119.0344	15.745	23	13.579283333333333	16.2188	18643	1320	0.2	0.62	1.0	1	False			False						60.0169;12468.0|61.0173;2488.0
327	119.0346	9.759	128	0.05923333333333333	12.5789	2226756	158424	0.94	0.41	1.0	1	False			False						60.0168;14956.0|61.018;2852.0
328	119.0348	19.714	3	19.502066666666668	19.861	2384	1178	0.48	0.0	1.0	1	False			False						60.0168;10746.0|61.0178;2270.0
329	119.0349	23.865	5	23.764366666666668	24.254399999999997	2632	1138	0.38	0.0	1.0	1	False			False
330	119.035	24.728	5	24.53975	24.807216666666665	3631	1206	0.54	0.67	2.0	1	False			False						60.0173;8106.0|61.018;2566.0
331	119.0352	18.269	5	17.679483333333334	18.276	3756	1234	0.39	0.33	1.0	1	False			False						60.0168;11632.0|61.0173;1920.0
332	119.0506	2.773	3	2.6767	2.8703	19543	2726	0.91	0.0	1.0	1	False			False						60.0169;12948.0|61.0178;1896.0
333	119.0604	8.0	1	7.952299999999999	8.051783333333335	5843	1958		0.0	1.0	1	False			False
334	120.0116	11.8	1	11.752383333333334	11.850616666666667	3666	1244		0.0	1.0	1	False			False						60.0168;9262.0|61.0178;2182.0
335	120.0382	9.759	6	9.611799999999999	10.865566666666666	66908	6828	0.87	0.25	1.5	1	False			False
336	120.0451	4.294	1	4.24575	4.344616666666667	3114	1050		0.0	1.0	1	False			False						60.0169;10744.0|61.0179;2384.0
337	120.0455	7.55	2	7.501833333333334	7.648	8133	1574		0.0	0.5	1	False			False
338	120.0664	29.818	3	29.001166666666666	29.86665	5443	1096	0.42	0.0	1.0	1	False			False						60.0169;7890.0|61.0181;2218.0
339	121.0288	9.375	8	7.7522	11.259500000000001	63189	7084	0.82	0.33	1.0	1	False			False						60.017;12086.0|61.0175;2620.0|61.988;13152.0|93.0344;700.0
340	121.0291	4.984	4	4.538966666666667	5.356	12885	1218	0.62	0.0	0.5	1	False			False						60.0169;12068.0|61.0177;1328.0|61.988;2542.0
341	121.0293	29.622	198	28.66851666666667	34.99333333333333	315434	1800	0.09	0.7	1.0	1	False			False						60.0171;13968.0|61.0182;2682.0|61.988;3032.0
342	121.0294	2.773	48	0.011216666666666668	2.8703	69432	1760	0.32	0.67	1.5	1	False			False						60.0169;16154.0|61.0179;2422.0|61.9882;1496.0
343	121.0503	9.472	4	9.375433333333332	9.611799999999999	80363	14840	0.92	0.0	0.67	1	False			False						60.0169;14820.0|61.0176;2892.0|61.988;18680.0|71.0136;1974.0
344	121.0658	2.532	2	2.4367666666666663	2.5804	6451	1172		0.0	2.0	1	False			False						60.0169;11908.0|61.0185;1982.0|61.9879;1704.0
345	121.1031	7.598	1	7.54995	7.648	3776	1284		0.0	1.0	1	False			False
346	122.0246	12.579	4	12.481	12.722733333333334	52637	6796	0.92	0.0	0.67	1	False			False						60.0169;4162.0|61.0178;2170.0|61.9876;2014.0
347	122.9668	20.804	9	20.659966666666666	21.00361666666667	120585	8526	0.93	0.0	1.25	1	False			False						59.9851;1622.0|61.0177;1026.0
348	122.9671	21.1	16	21.00361666666667	21.2789	84121	8476	0.99	0.43	0.14	1	False			False						59.9845;2076.0|61.0175;1714.0
349	123.0081	5.131	22	4.983883333333334	6.04695	112344	2764	0.85	0.8	0.15	1	False			False						61.0172;738.0|61.9883;6124.0
350	123.0116	8.5	2	8.396516666666667	8.549183333333334	15730	3350		0.0	2.0	1	False			False						61.0171;660.0|61.9881;1672.0|66.0107;1012.0
351	123.0445	11.554	4	11.307233333333333	11.6561	17930	1672	0.86	0.0	1.0	1	False			False						61.018;818.0|61.988;6044.0
352	123.0446	4.15	5	3.5124333333333335	4.2939	70874	7054	0.98	0.0	1.0	1	False			False						60.0168;640.0|61.0177;844.0|61.9876;3146.0|108.0207;1694.0
353	123.0449	3.316	9	2.3388166666666668	3.5124333333333335	78279	5864	0.87	0.14	0.75	1	False			False						60.0168;760.0|61.0175;1358.0|61.9881;3334.0
354	123.0561	9.279	2	9.231283333333332	9.375433333333332	13613	3262		0.0	0.5	1	False			False						61.0182;1218.0|61.988;19454.0
355	123.0564	7.55	1	7.501833333333334	7.598216666666667	2897	1002		0.0	1.0	1	False			False
356	123.0564	3.753	2	3.7049666666666665	3.8533666666666666	6507	1124		0.0	0.5	1	False			False
357	123.0925	7.598	2	7.501833333333334	7.648	8589	1892		0.0	2.0	1	False			False
358	124.007	11.606	11	11.11165	12.530766666666667	821691	115806	0.86	0.0	0.33	1	False			False						79.9568;39164.0|81.9524;1532.0
359	124.016	7.853	3	7.7522	7.952299999999999	14025	2416	1.0	0.0	1.0	1	False			False
360	124.0163	3.018	6	2.8202833333333337	3.1662166666666667	137361	14024	0.97	0.0	1.33	1	False			False						61.988;2568.0
361	124.0395	8.5	3	8.396516666666667	8.843166666666667	20844	4010	0.88	0.0	2.0	1	False			False						61.9882;3462.0
362	124.041	4.294	4	4.24575	4.489533333333333	23853	2532	0.84	0.0	0.25	1	False			False						61.988;7662.0
363	124.9909	10.248	14	7.422183333333334	10.569583333333332	1058508	144350	0.94	0.0	0.5	1	False			False						61.9879;4236.0|79.9569;30078.0|81.9526;1162.0|94.9802;6334.0|96.9764;316.0|106.9806;1796.0
364	125.0096	11.606	2	11.554133333333334	11.70425	16395	2936		0.0	0.5	1	False			False
365	125.0231	12.385	1	12.336900000000002	12.433166666666667	6549	2268		0.0	1.0	1	False			False						61.9882;2646.0|79.9573;650.0
366	125.0239	2.87	7	2.6767	3.0674166666666665	225038	25382	0.97	0.0	1.0	1	False			False						61.9881;3660.0
367	125.0241	13.941	1	13.934166666666666	13.988833333333334	1656	1010		0.0	1.0	1	False			False						61.9877;2004.0
368	125.0242	5.181	39	3.56055	8.249283333333333	1168589	26080	0.85	0.27	0.22	1	False			False						61.988;11066.0|81.0341;1422.0
369	125.0349	5.634	5	5.403433333333334	5.9037500000000005	57571	5154	0.47	0.33	1.0	1	False			False
370	125.0354	6.472	14	5.9037500000000005	6.752316666666667	111400	3666	0.95	0.42	1.5	1	False			False
371	125.0361	11.112	1	11.06095	11.162883333333333	3186	1042		0.0	1.0	1	False			False
372	125.0472	8.104	1	8.051783333333335	8.152	3307	1100		0.0	1.0	1	False			False
373	125.0606	7.905	14	6.2875499999999995	8.000433333333334	84501	5310	0.71	0.5	1.0	1	False			False						61.9878;10754.0
374	125.9936	10.248	4	10.149183333333333	10.38155	26498	4208	0.94	0.0	0.67	1	False			False
375	126.0028	11.656	2	10.38155	11.70425	34927	6336	0.84	0.0	2.0	1	False			False
376	126.0193	10.474	11	10.101033333333334	10.668949999999999	148050	15340	0.95	0.22	2.33	1	False			False						61.9883;2126.0|79.9567;24078.0|81.9528;1452.0|94.9807;3606.0|106.98;1418.0
377	126.0283	2.82	2	2.7728166666666665	2.9206833333333337	8655	1594		0.0	0.5	1	False			False
378	126.0284	5.181	14	4.983883333333334	5.999416666666666	56833	1796	0.84	0.5	0.67	1	False			False
379	126.0318	8.249	1	8.200133333333333	8.300266666666667	7780	2590		0.0	1.0	1	False			False						61.9878;3700.0
380	126.0932	7.598	1	7.54995	7.648	3476	1182		0.0	1.0	1	False			False
381	126.9042	6.472	94	0.8779666666666667	7.598216666666667	381952	2222	0.77	0.67	3.47	1	False			False						61.9881;3086.0
382	126.9043	32.207	1	32.158966666666664	32.246900000000004	3128	1186		0.0	1.0	1	False			False
383	126.9043	33.707	8	33.41701666666667	34.99333333333333	8582	1252	0.3	0.5	1.0	1	False			False
384	126.9047	9.564	4	9.423483333333333	9.6599	25609	3304	0.95	0.0	1.5	1	False			False						61.9881;8108.0
385	126.905	25.493	172	25.156683333333334	31.290566666666667	354664	5360	0.37	0.62	0.1	1	False			False
386	126.9852	4.588	3	4.489533333333333	4.686166666666667	17499	2474	0.93	0.0	1.0	1	False			False						61.9882;680.0
387	126.9857	13.627	1	13.622966666666667	13.657533333333333	1117	1078		0.0	1.0	1	False			False
388	126.9866	10.248	5	10.149183333333333	10.425533333333334	45613	6330	0.94	0.0	0.5	1	False			False
389	127.0007	21.004	6	20.804366666666667	21.1484	68052	6432	0.96	0.0	1.33	1	False			False
390	127.0032	8.152	1	8.10435	8.200133333333333	3752	1306		0.0	1.0	1	False			False
391	127.0033	13.162	2	13.06565	13.209916666666667	13922	2622		0.0	2.0	1	False			False
392	127.0139	5.535	10	5.1806833333333335	5.685333333333333	36398	1628	0.92	0.62	2.67	1	False			False
393	127.0397	7.853	5	7.648	9.086983333333334	81490	10202	0.8	0.0	2.0	1	False			False						112.016;1714.0
394	127.0399	3.903	4	2.7247333333333335	3.9516833333333334	15354	1548	0.62	0.0	2.0	1	False			False
395	127.0502	8.249	2	8.152	8.300266666666667	13597	2494		0.0	2.0	1	False			False
396	127.0508	11.554	5	11.357233333333333	12.142233333333333	48037	7426	0.88	0.33	1.0	1	False			False
397	127.0508	11.26	4	10.668949999999999	11.357233333333333	66095	11066	0.93	0.0	1.5	1	False			False						88.0401;10540.0
398	127.0509	10.621	2	10.521600000000001	10.668949999999999	16223	3564		0.0	2.0	1	False			False
399	127.051	3.657	5	3.608683333333333	4.344616666666667	21460	2144	0.73	0.0	0.33	1	False			False
400	127.0759	11.453	4	11.307233333333333	11.554133333333334	15135	1566	0.91	0.0	1.5	1	False			False
401	127.076	3.903	11	3.804466666666667	4.734983333333333	50346	2346	0.68	0.56	0.25	1	False			False
402	127.0763	6.327	10	6.1912666666666665	7.7522	63301	3302	0.88	0.38	0.5	1	False			False						61.9883;994.0|72.0086;2466.0|111.0194;822.0
403	128.0349	4.294	6	4.1975999999999996	4.78465	38028	2974	0.87	0.25	0.5	1	False			False
404	128.035	10.101	15	9.90235	12.0941	798794	92720	0.96	0.0	1.0	1	False			False
405	128.0353	8.2	3	7.803733333333333	8.300266666666667	22968	3190	0.77	0.0	0.5	1	False			False
406	128.046	9.807	1	9.758633333333334	9.854233333333333	3344	1166		0.0	1.0	1	False			False
407	128.9319	12.723	8	12.530766666666667	12.854800000000001	39130	3312	0.94	0.33	0.8	1	False			False						80.9656;964.0
408	129.0012	4.588	1	4.538966666666667	4.63775	4018	1356		0.0	1.0	1	False			False
409	129.0184	18.858	1	18.8475	18.864700000000003	517	1002		0.0	1.0	1	False			False
410	129.0187	14.093	46	13.892016666666667	14.6712	1761597	169850	0.99	0.0	0.55	1	False			False						85.0286;1464.0
411	129.0189	14.885	69	14.6712	16.0201	266375	27630	0.97	0.5	1.14	1	False			False
412	129.019	17.167	9	16.386233333333333	17.64561666666667	7801	1350	0.3	0.29	1.0	1	False			False
413	129.0191	5.032	85	4.734983333333333	12.674716666666665	1872139	73516	0.96	0.25	0.45	1	False			False						85.0289;7308.0|86.031;610.0
414	129.0301	6.143	28	5.451333333333333	8.000433333333334	2033902	54126	0.96	0.09	1.56	1	False			False
415	129.0381	10.101	4	10.0018	10.248233333333333	39107	4868	0.94	0.0	0.67	1	False			False
416	129.0554	5.032	46	4.686166666666667	7.701183333333334	1556569	44888	0.94	0.33	0.35	1	False			False
417	129.0555	29.418	7	29.41165	30.524266666666666	9118	1146	0.32	0.4	1.0	1	False			False
418	129.0558	9.711	2	9.6599	9.8068	8980	2040		0.0	0.5	1	False			False
419	129.0559	12.142	1	12.0941	12.190383333333333	3264	1130		0.0	1.0	1	False			False
420	129.0915	7.701	1	7.648	7.7522	3701	1184		0.0	1.0	1	False			False
421	129.0917	33.485	1	33.44905	33.491216666666666	1373	1086		0.0	1.0	1	False			False
422	129.0918	2.921	2	2.8703	3.0182	7548	1376		0.0	0.5	1	False			False
423	129.0923	32.064	1	32.05743333333333	32.095416666666665	1160	1018		0.0	1.0	1	False			False
424	129.0931	30.834	1	30.785649999999997	30.869449999999997	3434	1366		0.0	1.0	1	False			False
425	130.0221	14.1	16	13.940683333333334	14.261233333333333	96855	10662	0.99	0.29	0.7	1	False			False
426	130.0223	14.885	4	14.813166666666666	14.908216666666668	6208	1734	0.85	0.0	4.0	1	False			False
427	130.0225	4.984	9	4.835333333333334	5.32035	78038	4886	0.94	0.29	0.43	1	False			False
428	130.0333	5.952	16	5.634133333333334	6.423633333333333	79504	2848	0.88	0.64	0.7	1	False			False
429	130.0505	12.238	3	12.142233333333333	12.336900000000002	42478	6938	0.89	0.0	1.0	1	False			False
430	130.0507	10.522	8	9.086983333333334	10.620883333333333	57697	3678	0.73	0.67	2.0	1	False			False
431	130.0589	5.032	18	4.734983333333333	5.76835	96957	3632	0.8	0.62	0.6	1	False			False						85.0294;5016.0
432	130.0617	11.163	3	11.11165	11.307233333333333	60046	9420	0.87	0.0	0.33	1	False			False						88.04;15202.0|89.0428;680.0
433	130.0659	8.895	3	8.795266666666667	8.990716666666666	38234	7766	0.98	0.0	1.0	1	False			False						71.0134;2918.0
434	130.087	9.423	14	7.598216666666667	9.758633333333334	230726	23970	0.93	0.36	1.0	1	False			False
435	130.0874	29.561	261	27.81365	34.99333333333333	460419	2048	0.13	0.63	3.0	1	False			False
436	130.0874	0.12	13	0.05923333333333333	1.4419333333333335	11993	1368	0.26	0.45	1.0	1	False			False
437	130.9982	14.336	14	14.206416666666666	14.482966666666666	19112	2146	0.84	0.42	3.5	1	False			False
438	131.0238	14.032	8	13.988833333333334	14.181183333333333	11527	1700	0.87	0.5	0.17	1	False			False
439	131.0342	4.638	2	4.5884833333333335	4.734983333333333	8859	1530		0.0	0.5	1	False			False
440	131.0344	10.816	9	8.597333333333333	10.913566666666666	53400	4560	0.74	0.57	1.0	1	False			False
441	131.0345	11.851	6	10.913566666666666	12.385033333333332	55757	6868	0.87	0.5	1.0	1	False			False						87.045;1256.0
442	131.0349	8.2	19	7.598216666666667	8.597333333333333	222130	7480	0.95	0.53	1.5	1	False			False						69.0346;798.0|87.0452;1052.0
443	131.0459	11.704	4	10.569583333333332	11.799816666666667	50103	7758	0.88	0.0	1.0	1	False			False
444	131.0711	7.648	4	7.501833333333334	7.7522	32839	5124	0.95	0.0	1.5	1	False			False
445	131.0711	8.448	4	7.7522	8.549183333333334	65112	12398	0.97	0.0	1.5	1	False			False						71.0493;1080.0|85.0658;894.0
446	131.09	9.423	2	9.327483333333333	9.471583333333333	8342	1798		0.0	2.0	1	False			False
447	132.0295	13.162	1	13.113783333333334	13.209916666666667	5468	1896		0.0	1.0	1	False			False						75.0082;1510.0
448	132.0297	11.012	4	10.76525	11.11165	55917	8500	0.91	0.0	1.0	1	False			False						70.0296;684.0|71.0135;1512.0|72.9926;2700.0|75.008;12016.0|114.0193;722.0
449	132.0418	12.043	2	11.946933333333334	12.0941	11565	2564		0.0	2.0	1	False			False
450	132.0443	8.052	2	8.000433333333334	8.152	22322	4412		0.0	0.5	1	False			False
451	132.066	10.717	2	10.620883333333333	10.76525	18201	3648		0.0	2.0	1	False			False
452	132.0661	5.082	4	4.835333333333334	5.131266666666666	14191	1420	0.68	0.0	2.0	1	False			False
453	132.9918	27.446	474	25.451266666666665	34.99333333333333	2243460	9642	0.79	0.65	0.34	1	False			False						76.9703;974.0
454	132.9922	7.454	1	7.422183333333334	7.501833333333334	2394	1002		0.0	1.0	1	False			False
455	132.9959	9.807	4	9.7106	9.953666666666667	24724	3462	0.93	0.0	0.67	1	False			False
456	133.0138	12.909	7	12.806849999999999	13.025266666666665	26220	4522	0.98	0.0	0.6	1	False			False						71.0131;1092.0
457	133.0501	7.454	24	5.403433333333334	7.648	250776	11012	0.94	0.36	2.5	1	False			False						61.9883;742.0
458	133.0502	7.804	9	7.648	8.200133333333333	258261	35518	0.91	0.0	0.67	1	False			False						72.9932;672.0|75.0079;1392.0
459	133.0502	9.854	14	9.471583333333333	10.76525	377209	38950	0.95	0.29	0.5	1	False			False						85.0288;818.0|87.0451;2876.0
460	133.0503	8.943	17	8.200133333333333	9.471583333333333	389586	29154	0.89	0.31	0.8	1	False			False						71.0136;5160.0|87.045;802.0
461	133.0651	25.262	3	25.211333333333336	25.409083333333335	10368	1200	0.83	0.0	0.33	1	False			False
462	133.0657	2.437	1	2.3862666666666663	2.4846166666666667	3345	1134		0.0	1.0	1	False			False
463	134.0537	9.854	7	8.249283333333333	9.953666666666667	35904	2628	0.67	0.2	1.0	1	False			False
464	134.0608	8.052	6	7.598216666666667	8.200133333333333	926330	171834	0.85	0.0	0.5	1	False			False						77.0393;744.0|78.041;212.0|80.9655;262.0
465	134.9713	29.412	1	29.367666666666665	29.418166666666664	1605	1060		0.0	1.0	1	False			False
466	134.9728	20.905	6	20.804366666666667	21.1484	25693	1608	0.89	0.25	0.4	1	False			False
467	135.0116	4.638	4	4.538966666666667	4.78465	26238	3524	0.94	0.0	0.67	1	False			False						92.0498;804.0|108.0446;1810.0|120.0453;674.0
468	135.0119	8.5	1	8.448083333333333	8.549183333333334	7813	2576		0.0	1.0	1	False			False
469	135.0294	11.012	38	10.865566666666666	13.622966666666667	2832600	355786	0.91	0.17	0.5	1	False			False						71.0132;3318.0|72.9928;4476.0|73.0292;478.0|75.008;43404.0|76.0114;882.0|76.9693;1438.0|87.0076;548.0|94.9795;1234.0
470	135.031	8.795	3	8.693533333333333	8.89455	132777	22006	0.91	0.0	1.0	1	False			False						65.0141;2470.0|66.0098;1364.0|71.0135;1194.0|76.9695;1404.0|92.025;10208.0|94.031;604.0|133.0141;744.0
471	135.0439	11.504	2	11.452833333333333	11.6561	8935	1690	0.69	0.0	1.0	1	False			False
472	135.0451	2.725	6	2.6285499999999997	3.1161833333333333	46568	5078	0.93	0.0	0.5	1	False			False						76.9698;1124.0|92.0273;760.0
473	135.064	8.052	11	7.904683333333334	9.183150000000001	143503	15028	0.92	0.44	1.5	1	False			False						76.9698;772.0
474	135.9452	27.44	1	27.4043	27.446466666666666	1272	1006		0.0	1.0	1	False			False
475	135.9707	7.55	1	7.501833333333334	7.598216666666667	4013	1388		0.0	1.0	1	False			False
476	135.9709	4.735	2	4.63775	4.78465	8676	1594		0.0	2.0	1	False			False
477	135.9717	31.297	1	31.290566666666667	31.320249999999998	938	1054		0.0	1.0	1	False			False
478	135.9829	8.694	3	8.597333333333333	8.795266666666667	13697	2526	0.99	0.0	1.0	1	False			False
479	136.0166	8.895	1	8.843166666666667	8.9427	3183	1066		0.0	1.0	1	False			False
480	136.0326	13.162	2	13.113783333333334	13.258049999999999	7641	1336		0.0	0.5	1	False			False
481	136.0331	11.012	7	9.7106	11.357233333333333	113113	15972	0.92	0.0	0.5	1	False			False
482	136.0398	9.612	4	8.74495	9.7106	42695	6786	0.87	0.0	1.0	1	False			False						76.9692;2326.0
483	136.0585	8.0	1	7.952299999999999	8.051783333333335	3103	1040		0.0	1.0	1	False			False
484	136.973	2.773	7	2.19395	2.97025	63866	6948	0.95	0.2	0.5	1	False			False						76.9699;774.0|124.0176;972.0
485	136.9904	28.374	1	28.363216666666666	28.401233333333334	1142	1002		0.0	1.0	1	False			False						76.9696;17076.0|77.9694;1156.0|78.9668;638.0|79.9577;2074.0|80.9648;980.0|94.98;7870.0
486	137.0021	20.551	3	20.533616666666667	20.589366666666667	1974	1132	0.73	0.0	2.0	1	False			False
487	137.0028	18.95	1	18.93948333333333	18.965016666666667	778	1016		0.0	1.0	1	False			False
488	137.0032	23.568	26	21.345783333333333	23.595399999999998	18644	1284	0.19	0.79	1.0	1	False			False						76.9698;5584.0|94.9803;2798.0
489	137.0035	19.78	3	19.613083333333336	19.79051666666667	2191	1128	0.48	0.0	1.0	1	False			False						76.9694;6234.0|78.9652;670.0|94.98;2932.0
490	137.0042	24.018	1	24.00695	24.024166666666666	629	1218		0.0	1.0	1	False			False
491	137.0245	5.082	21	4.933316666666667	5.951616666666666	102261	3452	0.78	0.58	0.16	1	False			False						79.9571;2040.0|93.0342;1316.0|96.9599;5756.0
492	137.0269	0.43	15	0.011216666666666668	0.9920166666666667	17516	1252	0.22	0.92	1.0	1	False			False
493	137.0273	11.704	1081	8.10435	25.974333333333334	2369863	13974	0.28	0.66	0.02	1	False			False						76.9695;25170.0|77.969;1144.0|78.9663;1132.0|94.0285;718.0|94.9798;10764.0
494	137.0274	28.218	377	26.768766666666668	34.99333333333333	1530460	7100	0.87	0.68	0.34	1	False			False						76.9698;16722.0|77.9694;1314.0|79.9576;1722.0|80.9659;902.0|94.9803;8374.0
495	137.0607	8.943	3	8.843166666666667	9.038833333333335	21400	3740	0.94	0.0	1.0	1	False			False
496	137.0608	10.866	1	10.816216666666666	10.913566666666666	4842	1658		0.0	1.0	1	False			False						76.9694;3386.0|79.9562;978.0|94.9797;1232.0
497	137.061	2.485	2	2.4367666666666663	2.5804	7321	1416		0.0	0.5	1	False			False						76.9695;888.0
498	137.0954	7.598	1	7.54995	7.648	3665	1246		0.0	1.0	1	False			False
499	138.0189	11.307	12	10.816216666666666	11.799816666666667	72217	3370	0.75	0.4	0.2	1	False			False						76.9695;11392.0|77.9688;696.0|94.0296;2104.0|94.9802;4948.0
500	138.0189	7.089	11	6.65605	7.453683333333333	41381	1692	0.86	0.89	0.5	1	False			False						76.9701;648.0|94.0298;1146.0
501	138.0192	34.416	4	33.15325	34.439150000000005	6000	1164	0.41	0.0	1.0	1	False			False						76.9693;4584.0|79.9567;1118.0|94.9801;2918.0
502	138.0556	8.397	3	8.300266666666667	8.499666666666666	31068	6876	0.96	0.0	1.0	1	False			False						123.031;728.0
503	138.0558	4.588	9	4.344616666666667	4.835333333333334	442147	48594	0.95	0.0	2.0	1	False			False						108.0456;1788.0|120.0449;780.0
504	138.9701	13.892	13	13.743566666666668	13.988833333333334	168978	24780	0.98	0.0	2.0	1	False			False						76.9693;5908.0|77.9698;744.0|78.9669;652.0|79.9569;25088.0|81.9529;1008.0|94.98;9368.0|96.9767;702.0
505	138.9979	20.954	6	20.804366666666667	21.179866666666666	27745	2106	0.75	0.25	3.0	1	False			False
506	139.0061	23.541	3	23.52423333333333	23.57401666666667	1595	1196	0.63	0.0	2.0	1	False			False						76.9688;3648.0|94.98;1344.0
507	139.0067	25.138	28	23.871716666666668	25.2623	24789	2020	0.61	0.62	1.25	1	False			False						76.97;5902.0|94.9807;2960.0
508	139.0068	8.795	5	7.501833333333334	10.248233333333333	49661	8564	0.97	0.0	1.0	1	False			False						76.9695;1394.0
509	139.0068	4.885	11	4.63775	5.32035	100219	5964	0.86	0.44	0.22	1	False			False
510	139.007	23.136	3	22.763199999999998	23.14285	2098	1404	0.54	0.0	1.0	1	False			False						76.9695;5262.0|94.9809;1872.0
511	139.0071	18.69	1	18.683116666666667	18.708633333333335	771	1008		0.0	1.0	1	False			False
512	139.0074	27.605	170	26.986666666666668	32.31225	322072	2226	0.13	0.64	0.01	1	False			False						76.9695;13370.0|77.9687;752.0|78.9677;688.0|79.9574;1846.0|94.9803;4744.0
513	139.0079	34.826	1	34.81988333333334	34.845416666666665	792	1034		0.0	1.0	1	False			False						76.9697;2192.0|79.9579;620.0|94.9807;592.0
514	139.0242	11.8	3	11.70425	11.898766666666667	11953	1500	0.91	0.0	1.0	1	False			False						76.9693;12814.0|77.9688;1154.0|78.9663;1018.0|94.9798;5424.0|95.9788;758.0
515	139.0395	3.018	7	2.8202833333333337	3.2143666666666664	221662	22448	0.97	0.0	1.33	1	False			False						124.0157;5466.0
516	139.0397	7.55	10	6.8967833333333335	7.598216666666667	48516	3860	0.71	0.5	5.0	1	False			False						94.0296;976.0|123.0319;744.0
517	139.0398	4.885	12	4.734983333333333	5.356	140264	8410	0.92	0.2	0.3	1	False			False						79.957;2466.0|96.9599;4908.0
518	139.0498	9.564	2	9.471583333333333	9.611799999999999	6702	1410		0.0	2.0	1	False			False						76.9693;990.0
519	139.0509	7.648	1	7.598216666666667	7.701183333333334	3268	1058		0.0	1.0	1	False			False
520	139.0586	4.588	4	4.442066666666666	4.686166666666667	29879	3646	0.91	0.0	1.5	1	False			False
521	139.0756	5.768	1	5.736866666666667	5.815816666666667	2557	1080		0.0	1.0	1	False			False
522	139.1131	4.686	2	4.63775	4.78465	6135	1062		0.0	0.5	1	False			False
523	139.9729	13.892	1	13.860533333333333	13.898533333333335	1265	1110		0.0	1.0	1	False			False
524	140.0357	4.394	11	2.8202833333333337	4.63775	58186	3414	0.84	0.33	0.6	1	False			False
525	140.046	9.039	1	8.990716666666666	9.086983333333334	3396	1176		0.0	1.0	1	False			False
526	140.0712	7.55	8	7.3259	7.7522	66838	5250	0.96	0.33	1.25	1	False			False						79.9569;650.0
527	140.9674	13.892	5	13.817816666666666	13.934166666666666	6292	1482	0.9	0.0	1.5	1	False			False
528	140.9746	11.554	1	11.504333333333333	11.605633333333333	3209	1056		0.0	1.0	1	False			False
529	140.9772	20.804	9	20.659966666666666	21.00361666666667	94674	8376	0.95	0.0	1.25	1	False			False
530	140.9774	21.148	17	21.00361666666667	21.302616666666665	72061	6972	0.94	0.4	0.23	1	False			False						60.0166;1700.0|60.9926;1422.0|99.0046;1284.0
531	141.0161	21.004	61	20.550816666666666	21.961333333333336	3890438	256718	0.95	0.0	1.2	1	False			False						60.0167;3468.0|60.9927;1750.0|99.0061;1774.0
532	141.0166	0.154	281	0.011216666666666668	10.961683333333333	1275657	4950	0.8	0.61	0.04	1	False			False						82.0291;2862.0
533	141.0172	34.767	251	29.590983333333334	34.99333333333333	954417	4866	0.68	0.66	17.08	1	False			False						79.9573;2090.0|124.0165;696.0
534	141.053	21.052	5	20.855633333333333	21.1484	18177	1404	0.89	0.67	2.0	1	False			False
535	141.0551	5.999	2	5.951616666666666	6.239433333333333	5958	1048	0.58	0.0	1.0	1	False			False						61.9883;1010.0
536	141.0559	8.249	2	8.200133333333333	8.348416666666667	14637	3750		0.0	0.5	1	False			False						111.0069;944.0|126.0312;3344.0
537	141.0911	11.012	1	10.961683333333333	11.06095	3269	1098		0.0	1.0	1	False			False
538	141.0917	7.701	5	7.54995	7.853133333333333	109176	15612	0.9	0.0	1.0	1	False			False
539	142.0196	21.004	12	20.708666666666666	21.229116666666666	167675	11040	0.98	0.1	1.2	1	False			False
540	142.0508	8.5	4	7.904683333333334	8.597333333333333	25911	3578	0.75	0.0	0.5	1	False			False
541	142.051	3.853	2	3.7531166666666667	3.9029000000000003	6540	1178		0.0	2.0	1	False			False
542	142.0511	9.039	5	8.597333333333333	9.375433333333332	39748	6314	0.92	0.33	1.0	1	False			False
543	142.0871	9.231	5	7.648	9.327483333333333	37202	4420	0.87	0.33	1.0	1	False			False						99.0444;848.0
544	142.9957	21.004	9	20.708666666666666	21.179866666666666	104235	7756	0.98	0.0	1.5	1	False			False
545	143.0213	20.954	6	20.804366666666667	21.1484	29202	1844	0.94	0.0	0.75	1	False			False
546	143.0345	12.289	5	11.70425	12.385033333333332	19777	1820	0.64	0.0	0.5	1	False			False
547	143.0346	4.394	8	3.6568166666666664	4.538966666666667	45138	3346	0.92	0.33	1.33	1	False			False
548	143.0348	28.401	126	27.592100000000002	33.8078	220601	2266	0.36	0.61	0.8	1	False			False						79.9569;1412.0|124.0169;698.0
549	143.035	8.549	27	4.538966666666667	9.327483333333333	124871	4684	0.57	0.52	1.0	1	False			False						61.988;1328.0
550	143.0361	34.439	1	34.41598333333333	34.462316666666666	1428	1028		0.0	1.0	1	False			False						61.9884;778.0
551	143.0466	10.05	2	9.953666666666667	10.101033333333334	11460	2158		0.0	2.0	1	False			False
552	143.0712	11.704	4	11.605633333333333	11.850616666666667	27455	3434	0.94	0.0	0.67	1	False			False
553	143.0713	9.231	6	7.701183333333334	9.375433333333332	80923	12842	0.88	0.25	0.67	1	False			False
554	143.072	4.638	5	4.5884833333333335	5.32035	18926	1748	0.5	0.67	1.0	1	False			False						61.9884;1526.0
555	143.1077	30.571	175	28.826516666666667	34.99333333333333	270581	1954	0.12	0.62	0.33	1	False			False						79.9568;1724.0
556	143.1082	7.598	1	7.54995	7.648	6330	2152		0.0	1.0	1	False			False
557	143.1083	2.725	5	2.5322833333333334	2.8202833333333337	25487	2150	0.93	0.0	2.0	1	False			False						61.9879;958.0
558	144.0301	10.474	18	9.183150000000001	11.11165	287958	26852	0.94	0.36	3.0	1	False			False						72.0451;1800.0|74.0247;1114.0|82.0293;9648.0|84.0448;838.0|98.0249;942.0|126.0191;892.0
559	144.0453	2.725	3	2.6285499999999997	2.8202833333333337	12936	1738	0.9	0.0	1.0	1	False			False						61.988;2174.0
560	144.0455	8.152	3	8.051783333333335	8.249283333333333	40010	8770	0.97	0.0	1.0	1	False			False						61.9882;846.0
561	144.0656	11.995	1	11.946933333333334	12.042733333333333	3540	1232		0.0	1.0	1	False			False
562	144.0663	10.149	3	9.231283333333332	10.248233333333333	34972	6420	0.92	0.0	1.0	1	False			False						82.0289;622.0
563	144.0665	9.135	5	8.300266666666667	9.231283333333332	130338	20676	0.87	0.0	1.0	1	False			False						100.0764;2450.0|102.0558;1540.0
564	144.0668	8.2	3	8.10435	8.300266666666667	61534	12064	0.87	0.0	1.0	1	False			False
565	144.0668	4.835	1	4.78465	4.8853333333333335	4005	1326		0.0	1.0	1	False			False
566	144.9752	21.004	22	20.666483333333336	21.302616666666665	215913	13696	0.96	0.45	2.0	1	False			False
567	145.0144	12.792	13	11.357233333333333	12.958116666666665	215833	29778	0.91	0.22	0.6	1	False			False						101.0243;740.0
568	145.0325	10.474	1	10.425533333333334	10.521600000000001	4980	1728		0.0	1.0	1	False			False
569	145.0507	11.947	5	11.850616666666667	12.190383333333333	31533	2728	0.9	0.67	0.67	1	False			False
570	145.0509	8.745	13	7.803733333333333	8.9427	64972	2602	0.56	0.73	0.5	1	False			False
571	145.0616	11.554	6	10.668949999999999	11.70425	552081	95048	0.9	0.0	1.0	1	False			False						74.0243;2126.0|84.0448;1478.0|101.0719;696.0|104.0358;578.0|109.0411;754.0|127.0508;1094.0|128.035;420.0
572	145.0617	8.249	7	7.904683333333334	9.183150000000001	240730	43498	0.89	0.0	1.0	1	False			False						71.013;1140.0|73.0292;1432.0|74.0238;952.0|83.0505;516.0|89.0243;2228.0
573	145.0617	7.853	5	7.54995	7.904683333333334	41122	4334	0.71	0.33	2.0	1	False			False
574	145.0874	5.583	28	4.8853333333333335	7.904683333333334	113748	2112	0.83	0.5	2.14	1	False			False						61.988;4080.0
575	145.0982	11.504	1	11.452833333333333	11.554133333333334	4607	1516		0.0	1.0	1	False			False
576	145.0991	16.529	24	16.392766666666667	16.788616666666666	31598	2874	0.91	0.64	0.67	1	False			False
577	146.0182	12.807	4	12.750066666666667	12.861316666666665	9473	2256	0.93	0.0	1.5	1	False			False
578	146.025	2.773	6	2.6285499999999997	3.4642833333333334	29285	2802	0.95	0.0	1.0	1	False			False						61.9882;2064.0
579	146.0457	13.258	3	13.161933333333334	13.316683333333334	19341	3628	0.89	0.0	1.0	1	False			False						102.0544;628.0
580	146.0457	10.426	8	9.8068	11.799816666666667	94287	8020	0.68	0.5	1.0	1	False			False						75.0082;1392.0|82.0291;1560.0|85.0294;600.0
581	146.046	9.711	3	9.611799999999999	9.8068	20067	3102	0.9	0.0	1.0	1	False			False
582	146.0644	11.554	4	11.405316666666666	11.6561	37973	5710	0.92	0.0	1.5	1	False			False
583	146.065	8.249	2	8.152	8.300266666666667	12849	2552		0.0	2.0	1	False			False
584	146.0823	10.426	1	10.38155	10.473583333333332	4726	1712		0.0	1.0	1	False			False
585	146.965	30.476	1	30.448233333333334	30.482083333333332	1078	1062		0.0	1.0	1	False			False
586	146.966	6.424	193	0.011216666666666668	7.598216666666667	719598	4178	0.62	0.67	1.16	1	False			False						61.9879;4630.0
587	146.9661	9.564	5	9.375433333333332	9.6599	25233	2406	0.89	0.67	2.0	1	False			False						61.9878;2496.0
588	146.9664	34.543	173	31.39215	34.99333333333333	385812	2976	0.67	0.63	5.6	1	False			False						61.9881;2960.0
589	147.0293	14.726	11	14.4491	14.878516666666666	19948	2630	0.93	0.44	1.0	1	False			False
590	147.0298	10.002	7	8.249283333333333	10.149183333333333	48239	3392	0.67	0.4	0.33	1	False			False						61.9882;658.0|71.0503;970.0
591	147.0298	12.337	34	10.149183333333333	13.161933333333334	471470	19386	0.92	0.56	0.71	1	False			False						85.0289;2066.0|87.0081;4162.0
592	147.0413	12.094	1	12.042733333333333	12.142233333333333	3444	1154		0.0	1.0	1	False			False
593	147.0456	9.327	3	9.231283333333332	9.423483333333333	16617	2650	0.89	0.0	1.0	1	False			False
594	147.0459	7.598	1	7.54995	7.648	3741	1272		0.0	1.0	1	False			False
595	147.066	11.554	1	11.504333333333333	11.605633333333333	3786	1246		0.0	1.0	1	False			False
596	147.0662	7.804	35	4.734983333333333	7.904683333333334	226076	19786	0.84	0.67	0.5	1	False			False						61.9879;4510.0
597	147.0664	8.448	13	7.904683333333334	8.597333333333333	370963	32434	0.74	0.44	1.0	1	False			False						71.0135;1976.0|71.0495;976.0|73.0293;2548.0|83.0501;798.0|89.0241;2794.0
598	147.0664	4.588	6	4.393816666666667	4.734983333333333	43970	4302	0.98	0.0	1.33	1	False			False						61.988;1046.0|73.0286;720.0
599	147.0665	9.711	14	8.597333333333333	9.90235	106591	7426	0.76	0.5	0.5	1	False			False						61.988;786.0|75.0079;1612.0|87.0449;602.0|101.0598;760.0
600	148.0335	12.289	3	12.237933333333332	12.530766666666667	11116	1610	0.74	0.0	0.5	1	False			False
601	148.0403	8.104	2	8.000433333333334	8.152	9815	1894		0.0	2.0	1	False			False
602	148.0406	4.345	5	4.1975999999999996	4.489533333333333	67597	6952	0.97	0.0	1.0	1	False			False						61.9877;3332.0|92.05;5266.0|102.0348;1538.0|120.0454;1734.0
603	148.0624	2.725	1	2.6767	2.7728166666666665	3685	1278		0.0	1.0	1	False			False
604	148.0631	11.357	2	11.307233333333333	11.452833333333333	7464	1334		0.0	0.5	1	False			False
605	148.0699	8.448	3	8.200133333333333	8.549183333333334	18112	2916	0.82	0.0	0.5	1	False			False
606	148.9909	12.909	3	12.854800000000001	12.951600000000001	5047	1172	0.88	0.0	1.0	1	False			False
607	149.0096	13.419	8	13.316683333333334	13.579283333333333	87180	13000	0.96	0.33	0.5	1	False			False						72.9922;2954.0|87.0081;1610.0
608	149.0254	7.598	1	7.54995	7.648	13860	4712		0.0	1.0	1	False			False
609	149.0457	10.816	22	10.38155	11.6561	894079	105012	0.89	0.29	0.67	1	False			False						60.0168;336.0|69.0342;880.0|71.0134;2016.0|73.0288;1214.0|83.0132;1252.0|85.029;2620.0|89.0238;296.0|101.0247;400.0|129.0198;342.0|131.0351;1114.0
610	149.0459	9.759	30	7.185666666666666	10.38155	298250	16966	0.82	0.43	0.15	1	False			False						61.9879;2724.0|106.0413;812.0|107.0497;19594.0|108.0523;1372.0|134.0234;1588.0
611	149.061	4.638	1	4.5884833333333335	4.686166666666667	3358	1146		0.0	1.0	1	False			False
612	149.0712	8.597	1	8.549183333333334	8.6454	3515	1218		0.0	1.0	1	False			False
613	149.0814	7.804	10	5.951616666666666	8.795266666666667	41764	2696	0.46	0.5	1.0	1	False			False
614	150.0231	10.669	4	9.375433333333332	10.76525	19303	2658	0.89	0.0	1.0	1	False			False
615	150.0493	10.816	11	7.853133333333333	11.162883333333333	73966	5986	0.77	0.33	0.67	1	False			False						61.9883;638.0
616	151.0072	9.807	8	9.6599	10.101033333333334	266045	32016	0.96	0.0	0.5	1	False			False						60.9746;934.0|62.9907;4606.0|63.9622;1808.0|72.9924;1016.0|75.0083;3014.0|76.9703;780.0|79.9572;1404.0|108.0199;2096.0|132.9964;634.0
617	151.0264	9.759	4	9.611799999999999	9.854233333333333	75829	10658	0.96	0.0	1.5	1	False			False
618	151.0403	7.701	3	7.598216666666667	7.803733333333333	85319	24228	0.86	0.0	1.0	1	False			False						65.0391;2156.0|93.0341;37408.0|94.0373;2650.0|107.0505;628.0
619	151.0404	2.339	5	2.2421	2.5322833333333334	30369	3208	0.95	0.0	0.5	1	False			False						92.0258;1216.0
620	151.0405	7.186	27	6.2875499999999995	7.598216666666667	770467	16576	0.98	0.48	2.11	1	False			False						106.0419;1826.0|107.0496;22938.0|108.0532;1436.0|134.0235;1100.0
621	151.0406	9.711	11	7.803733333333333	9.8068	121808	15352	0.96	0.44	1.0	1	False			False						62.9901;624.0|65.9981;630.0|75.0083;1416.0|107.0503;3396.0|108.0205;3440.0
622	151.0407	4.198	6	2.5322833333333334	4.344616666666667	34779	3364	0.82	0.25	0.67	1	False			False						79.9572;1646.0|96.96;5016.0|108.0213;902.0
623	151.0516	10.816	2	10.717116666666668	10.865566666666666	10917	2142		0.0	2.0	1	False			False
624	151.0517	5.768	26	5.1806833333333335	6.423633333333333	1359005	37834	0.99	0.26	1.0	1	False			False						79.9572;2852.0|80.9651;1348.0|96.9594;794.0|107.0499;6158.0
625	151.0614	10.248	6	9.90235	10.38155	457765	69928	0.95	0.0	1.0	1	False			False						71.0133;7850.0|73.0289;704.0|89.0243;1862.0|101.0243;1796.0
626	152.0048	9.807	3	9.7106	9.90235	12459	2040	0.89	0.0	1.0	1	False			False
627	152.0353	8.943	2	8.843166666666667	8.990716666666666	7450	1500		0.0	2.0	1	False			False						63.962;2006.0|78.9857;1378.0|108.0213;1228.0
628	152.0471	8.745	13	6.8967833333333335	8.795266666666667	63568	5326	0.59	0.55	1.0	1	False			False						96.9596;2232.0|108.056;716.0|109.0287;2356.0
629	152.0551	5.816	16	5.403433333333334	6.1912666666666665	101492	3438	0.98	0.5	1.12	1	False			False
630	152.065	10.248	5	9.563633333333334	10.333416666666666	34519	4726	0.89	0.33	1.0	1	False			False						67.0299;974.0
631	152.0833	7.598	1	7.54995	7.648	9801	3332		0.0	1.0	1	False			False
632	152.9864	6.375	13	5.999416666666666	6.65605	99304	4020	0.97	0.27	1.33	1	False			False						79.9574;2878.0|80.9654;994.0|96.9597;1106.0|107.0492;748.0
633	152.9865	13.258	6	13.161933333333334	13.419450000000001	140477	21970	0.98	0.0	0.5	1	False			False						71.0127;772.0|79.9577;1180.0|80.9648;15596.0
634	152.9961	10.765	4	9.758633333333334	10.865566666666666	25788	4814	0.83	0.0	0.5	1	False			False
635	153.0197	3.166	8	2.97025	3.416116666666667	378997	39078	0.98	0.0	1.0	1	False			False						65.0035;1232.0|65.0393;3980.0|67.0183;4194.0|91.0186;1618.0|109.0291;13738.0|110.0323;1052.0|135.0083;2878.0|136.0112;630.0
636	153.0199	8.745	3	8.6454	8.843166666666667	15607	2412	0.94	0.0	1.0	1	False			False
637	153.0229	4.15	7	3.416116666666667	4.78465	75601	5416	0.68	0.4	1.0	1	False			False						79.9567;3106.0|96.9597;9148.0
638	153.031	9.902	5	9.8068	10.569583333333332	58921	7438	0.9	0.0	0.67	1	False			False						62.9906;686.0|63.9614;654.0
639	153.0564	8.152	1	8.10435	8.200133333333333	2919	1016		0.0	1.0	1	False			False
640	153.0672	5.27	29	3.7531166666666667	7.374033333333333	198316	5150	0.86	0.3	0.55	1	False			False						99.009;926.0|108.0447;1238.0
641	154.015	12.043	1	11.995000000000001	12.0941	3062	1030		0.0	1.0	1	False			False						60.0174;608.0|76.9695;1900.0|94.981;790.0
642	154.0233	3.166	4	3.0674166666666665	3.316333333333333	28316	3474	0.94	0.0	0.67	1	False			False
643	154.0528	9.612	2	9.563633333333334	9.7106	9753	1766		0.0	0.5	1	False			False						67.0297;2726.0
644	154.0625	11.307	24	11.211350000000001	12.433166666666667	1204915	105690	0.87	0.33	0.33	1	False			False						65.0148;408.0|66.0345;1320.0|67.0297;3924.0|68.0319;410.0|72.0086;4098.0|74.025;912.0|76.9691;694.0|80.0373;5740.0|81.0452;4466.0|93.0449;21026.0|94.049;1590.0|94.9803;350.0|108.0553;1930.0|109.0392;792.0|109.058;272.0|110.0718;4060.0|111.0737;386.0|118.0406;640.0|136.0513;988.0|137.035;3620.0|138.0357;356.0
645	154.0632	9.564	3	8.990716666666666	9.611799999999999	12284	1558	0.51	0.0	1.0	1	False			False						67.0295;2546.0
646	154.0881	7.55	2	7.453683333333333	7.598216666666667	7803	1552		0.0	2.0	1	False			False						61.9874;706.0|108.0535;738.0
647	154.9161	21.649	16	21.50361666666667	21.931233333333335	50312	3230	0.87	0.43	0.27	1	False			False						59.9852;724.0|60.0166;858.0|76.9693;1068.0
648	154.9474	19.45	1	19.443983333333332	19.457	446	1144		0.0	1.0	1	False			False
649	154.9475	11.554	3	11.504333333333333	11.799816666666667	15319	2788	0.85	0.0	0.5	1	False			False						67.0295;1042.0|76.9693;3516.0|80.0377;808.0|81.0455;834.0|93.045;2362.0|94.9813;752.0|137.0364;672.0
650	154.9478	16.333	2	16.314383333333335	16.63085	1672	1154	0.53	0.0	1.0	1	False			False						76.9693;752.0
651	154.9479	17.366	24	17.210066666666666	19.108616666666666	19630	1540	0.21	0.5	1.0	1	False			False						76.9692;1362.0|78.9589;646.0
652	154.9484	19.797	1	19.79051666666667	19.820216666666667	910	1022		0.0	1.0	1	False			False						76.9692;1084.0
653	154.9484	22.763	36	22.180666666666664	23.45785	22785	1564	0.18	0.62	1.0	1	False			False						76.9695;1086.0
654	154.9485	23.758	6	23.738833333333332	24.49703333333333	4982	1240	0.34	0.25	1.0	1	False			False						76.9701;1040.0
655	154.9485	20.497	1	20.49031666666667	20.503383333333332	393	1004		0.0	1.0	1	False			False
656	154.9487	24.951	16	24.822066666666668	25.2623	13536	1706	0.28	0.5	1.0	1	False			False						76.9689;938.0
657	154.9664	14.483	4	14.42595	14.508483333333334	5319	1784	0.88	0.0	1.5	1	False			False						76.9691;840.0|78.9584;1744.0|96.9596;1648.0
658	154.9805	13.419	1	13.371333333333332	13.459266666666668	3223	1222		0.0	1.0	1	False			False						76.9699;1484.0|78.9587;2960.0|96.9693;692.0
659	154.999	13.114	3	13.059133333333333	13.209916666666667	17062	3530	0.94	0.0	1.0	1	False			False						76.9701;1428.0|78.9588;3492.0|96.9692;986.0
660	154.9994	14.561	7	14.261233333333333	14.6415	10836	1996	0.85	0.0	0.5	1	False			False						76.9699;1274.0|78.9584;1114.0
661	155.0018	31.527	3	31.250766666666667	31.670166666666667	4935	1360	0.49	0.0	1.0	1	False			False						76.9698;2104.0|94.98;932.0
662	155.0026	33.265	3	32.951933333333336	33.38316666666667	5001	1166	0.4	0.0	1.0	1	False			False						61.9881;674.0|76.9704;1388.0
663	155.0026	8.795	5	8.6454	8.9427	33735	3084	0.98	0.0	1.0	1	False			False						79.9565;656.0|96.9605;1036.0
664	155.0036	30.021	4	30.013966666666665	30.524266666666666	5083	1182	0.41	0.0	1.0	1	False			False						60.0175;660.0|76.97;2440.0|94.9799;830.0
665	155.0105	10.05	15	8.9427	11.898766666666667	128735	8976	0.94	0.31	0.75	1	False			False						111.0195;3122.0
666	155.0354	4.885	13	4.489533333333333	5.270083333333333	134666	8384	0.96	0.27	0.5	1	False			False						61.9877;658.0|99.0082;4398.0
667	155.0359	4.345	3	4.149566666666667	4.393816666666667	11062	1700	0.76	0.0	2.0	1	False			False						76.97;600.0
668	155.0359	7.804	2	7.7522	7.904683333333334	6619	1118		0.0	0.5	1	False			False
669	155.0467	10.621	5	10.521600000000001	10.816216666666666	110238	15388	0.92	0.33	0.5	1	False			False						72.993;1394.0|81.0449;964.0|93.0451;2570.0|100.0085;2322.0|109.0399;4804.0
670	155.0467	8.795	1	8.74495	8.843166666666667	4101	1392		0.0	1.0	1	False			False
671	155.0578	7.326	12	7.041216666666667	7.648	213374	11130	0.94	0.0	0.71	1	False			False						61.9878;810.0|76.9696;768.0
672	155.0663	11.357	7	11.211350000000001	11.605633333333333	71705	6980	0.94	0.4	0.6	1	False			False
673	155.0725	4.002	18	3.7531166666666667	5.9037500000000005	96827	3758	0.86	0.25	1.0	1	False			False						61.9883;1132.0|76.9692;786.0|113.0607;738.0
674	155.108	7.598	2	7.54995	7.701183333333334	19131	5330		0.0	0.5	1	False			False
675	156.0297	12.289	3	12.190383333333333	12.385033333333332	18037	2698	0.89	0.0	1.0	1	False			False						76.969;1660.0
676	156.0391	4.835	1	4.78465	4.8853333333333335	3715	1230		0.0	1.0	1	False			False
677	156.0499	10.621	2	10.569583333333332	11.605633333333333	7546	1402	0.64	0.0	1.0	1	False			False
678	156.0672	3.067	6	2.9206833333333337	3.316333333333333	30227	2368	0.91	0.25	1.0	1	False			False						76.9696;832.0|97.0173;666.0|112.0395;1064.0
679	156.0672	7.952	6	7.853133333333333	8.74495	186536	35218	0.86	0.0	1.0	1	False			False						74.0253;754.0|96.0458;866.0|112.0765;1046.0
680	156.9912	21.745	37	21.42706666666667	22.047216666666667	371843	26020	0.97	0.33	0.5	1	False			False						60.0169;2794.0|60.9927;6622.0|114.9797;642.0
681	157.0375	10.866	3	10.76525	10.961683333333333	24861	3792	0.9	0.0	1.0	1	False			False						97.0038;1890.0|114.0302;926.0
682	157.0511	3.512	79	2.4367666666666663	8.152	518622	12596	0.86	0.47	0.33	1	False			False						61.9882;1152.0|76.97;602.0|113.0602;1100.0
683	157.0512	11.995	5	11.6561	12.142233333333333	49994	7200	0.9	0.0	0.67	1	False			False						76.9696;2112.0|113.0607;1246.0
684	157.0519	0.801	3	0.7948833333333333	1.2424666666666666	2904	1264	0.46	0.0	1.0	1	False			False						61.9877;1040.0|76.9697;1130.0
685	157.0523	29.464	157	27.34965	34.99333333333333	249867	2190	0.17	0.68	5.0	1	False			False						60.0167;764.0|61.9883;618.0|76.9698;1714.0|99.9248;660.0|100.9336;834.0
686	157.0705	7.952	2	7.853133333333333	8.000433333333334	13591	2534		0.0	2.0	1	False			False
687	157.0871	7.55	20	7.041216666666667	8.597333333333333	131305	3814	0.82	0.56	5.5	1	False			False						61.9886;1488.0|100.934;614.0
688	157.0876	6.608	32	4.00205	7.041216666666667	182573	4666	0.9	0.33	0.78	1	False			False						61.9878;1340.0
689	157.0879	3.657	10	3.4642833333333334	4.00205	211325	17272	0.98	0.0	0.67	1	False			False						61.9879;1264.0|113.0607;2554.0
690	157.0879	31.001	1	30.985833333333336	31.048800000000004	2017	1068		0.0	1.0	1	False			False						60.0173;684.0|76.97;862.0|100.9343;760.0
691	157.1237	2.58	10	1.8476166666666667	2.7728166666666665	128747	12314	0.96	0.25	1.0	1	False			False						61.9878;924.0
692	157.124	7.598	1	7.54995	7.648	20261	6888		0.0	1.0	1	False			False
693	157.1242	30.13	234	28.6982	34.99333333333333	401568	2130	0.44	0.71	1.42	1	False			False						61.9883;602.0|76.971;832.0|99.9254;840.0|100.9336;1558.0
694	157.1244	0.519	1	0.5123333333333333	0.5295333333333333	524	1016		0.0	1.0	1	False			False
695	157.9945	21.697	3	21.6486	21.832866666666668	9725	1190	0.82	0.0	0.33	1	False			False
696	158.0148	10.621	1	10.569583333333332	10.668949999999999	7667	2572		0.0	1.0	1	False			False
697	158.0464	8.597	3	8.499666666666666	8.74495	14882	2202	0.84	0.0	2.0	1	False			False						89.0238;788.0
698	158.0467	10.426	2	10.333416666666666	10.473583333333332	13214	2532		0.0	2.0	1	False			False
699	158.055	3.512	1	3.4642833333333334	3.56055	4066	1408		0.0	1.0	1	False			False
700	158.0827	8.052	3	7.904683333333334	8.152	63058	11360	0.88	0.0	1.0	1	False			False						116.0716;3768.0
701	158.0827	8.597	3	8.152	8.74495	35526	6878	0.84	0.0	0.33	1	False			False						68.0499;900.0|89.0237;684.0|97.0291;714.0|114.0927;1142.0|116.0719;890.0
702	158.0828	7.804	5	7.501833333333334	7.904683333333334	185232	44142	0.92	0.0	2.0	1	False			False						72.0448;522.0|74.0241;19960.0|98.061;1442.0|114.0924;1668.0
703	158.091	3.657	3	3.56055	3.804466666666667	12953	2212	0.83	0.0	2.0	1	False			False
704	158.1189	7.598	9	7.54995	9.375433333333332	97871	9310	0.81	0.57	0.25	1	False			False
705	158.1201	5.131	4	5.081783333333333	5.403433333333334	13561	1352	0.46	0.0	1.0	1	False			False						61.9878;1030.0
706	158.1283	2.58	2	2.4846166666666667	2.6285499999999997	8517	1646		0.0	2.0	1	False			False
707	158.9703	21.745	24	21.4763	21.974366666666665	142884	8586	0.96	0.68	0.53	1	False			False						60.0171;1370.0|60.9927;24792.0|72.9692;7298.0|116.959;614.0
708	158.9901	21.745	5	21.600483333333333	21.87976666666667	20949	2102	0.83	0.0	1.5	1	False			False
709	159.011	10.621	3	10.521600000000001	10.717116666666668	41869	8754	0.98	0.0	1.0	1	False			False
710	159.0305	12.433	3	11.554133333333334	12.481	18220	3314	0.79	0.0	2.0	1	False			False
711	159.0306	8.645	5	8.549183333333334	9.6599	34498	4308	0.9	0.33	1.0	1	False			False
712	159.067	11.752	9	10.620883333333333	11.850616666666667	122587	8890	0.82	0.29	2.5	1	False			False						79.9569;6264.0|95.0495;910.0|97.0656;1156.0|124.0073;7156.0
713	159.067	8.5	3	7.374033333333333	8.549183333333334	17108	2994	0.8	0.0	2.0	1	False			False						112.0513;748.0
714	159.0863	7.804	3	7.701183333333334	8.10435	16331	2848	0.78	0.0	2.0	1	False			False
715	159.103	8.0	1	7.952299999999999	8.051783333333335	3885	1302		0.0	1.0	1	False			False
716	159.104	5.768	27	4.538966666666667	6.1432166666666665	168131	4402	0.8	0.32	1.12	1	False			False						61.9875;1214.0
717	160.041	4.638	3	4.538966666666667	4.734983333333333	17703	2762	0.89	0.0	1.0	1	False			False
718	160.0419	8.052	1	8.000433333333334	8.10435	3472	1114		0.0	1.0	1	False			False
719	160.062	9.375	8	9.279416666666666	9.758633333333334	123267	17162	0.89	0.33	1.0	1	False			False						70.0305;978.0|72.045;1640.0|74.0244;10532.0|98.0245;5316.0|116.0354;650.0|116.071;1060.0
720	160.0621	11.8	3	11.70425	11.898766666666667	56347	10066	0.9	0.0	1.0	1	False			False						98.0608;862.0|116.0706;2706.0
721	160.0768	25.312	1	25.2623	25.361383333333333	3864	1300		0.0	1.0	1	False			False						61.988;756.0
722	160.0769	7.701	1	7.648	7.7522	6414	2052		0.0	1.0	1	False			False
723	160.95	21.697	42	21.40805	22.090516666666666	275052	15188	0.98	0.4	0.44	1	False			False						60.0167;788.0|60.9926;24562.0|72.9691;7792.0|74.9674;714.0
724	161.0257	3.214	4	3.0674166666666665	3.316333333333333	20893	2160	0.9	0.0	1.5	1	False			False
725	161.0261	7.598	1	7.54995	7.648	4171	1418		0.0	1.0	1	False			False
726	161.046	12.043	36	8.597333333333333	12.433166666666667	584405	55990	0.94	0.3	1.5	1	False			False						99.0444;8682.0|100.0483;636.0|101.0236;3284.0
727	161.0461	8.348	38	6.095083333333333	8.597333333333333	206648	6306	0.68	0.61	0.4	1	False			False						61.988;912.0|92.051;1212.0|120.0462;1062.0
728	161.0582	10.962	2	10.913566666666666	11.06095	7378	1382		0.0	0.5	1	False			False
729	161.0653	9.375	2	9.327483333333333	9.471583333333333	6628	1242		0.0	0.5	1	False			False
730	161.0826	8.448	6	7.54995	8.549183333333334	197224	33826	0.87	0.33	1.0	1	False			False						71.05;2514.0|87.0089;748.0
731	161.9873	4.638	9	4.489533333333333	4.983883333333334	9274540	1239072	0.88	0.0	0.67	1	False			False						63.9622;13254.0|64.0189;5308.0|70.0294;16818.0|77.9651;268584.0|77.9763;4062.0|79.9604;11564.0|82.0295;389474.0|82.0405;39248.0|83.0325;27896.0|98.024;4644.0
732	162.0032	4.638	2	4.5884833333333335	4.734983333333333	63736	11204		0.0	0.5	1	False			False
733	162.0226	4.835	18	4.100083333333333	5.131266666666666	116158	5374	0.82	0.38	0.5	1	False			False						77.9651;2368.0|82.0292;3856.0
734	162.0236	8.694	14	8.152	9.611799999999999	86173	3916	0.53	0.67	0.33	1	False			False						63.9622;4070.0|72.045;1176.0|78.9855;1130.0|87.0083;760.0|89.024;610.0|106.0282;714.0|119.0501;830.0
735	162.0237	7.598	43	5.131266666666666	7.648	190554	6024	0.58	0.59	5.0	1	False			False						61.9883;1458.0
736	162.0242	7.853	10	7.648	8.152	65576	3766	0.94	0.38	0.67	1	False			False
737	162.0499	12.043	3	11.946933333333334	12.142233333333333	21395	4180	0.98	0.0	1.0	1	False			False
738	162.0874	8.448	2	8.348416666666667	8.499666666666666	16292	3458		0.0	2.0	1	False			False
739	162.1499	4.686	1	4.63775	4.734983333333333	3389	1162		0.0	1.0	1	False			False
740	162.1616	4.638	1	4.5884833333333335	4.686166666666667	3686	1258		0.0	1.0	1	False			False
741	162.2052	4.686	1	4.63775	4.734983333333333	3325	1140		0.0	1.0	1	False			False
742	162.2195	4.686	2	4.5884833333333335	4.734983333333333	6647	1250		0.0	2.0	1	False			False
743	162.2322	4.638	1	4.5884833333333335	4.686166666666667	3540	1208		0.0	1.0	1	False			False
744	162.2543	4.638	1	4.5884833333333335	4.686166666666667	3317	1132		0.0	1.0	1	False			False
745	162.2751	4.638	2	4.5884833333333335	4.734983333333333	6391	1118		0.0	0.5	1	False			False
746	162.2916	4.686	1	4.63775	4.734983333333333	3797	1302		0.0	1.0	1	False			False
747	162.3195	4.638	2	4.5884833333333335	4.734983333333333	6374	1128		0.0	0.5	1	False			False
748	162.3302	4.686	1	4.63775	4.734983333333333	3109	1066		0.0	1.0	1	False			False
749	162.3468	4.686	2	4.5884833333333335	4.734983333333333	6600	1254		0.0	2.0	1	False			False
750	162.3987	4.686	2	4.5884833333333335	4.734983333333333	8593	1620		0.0	2.0	1	False			False
751	162.4236	4.638	1	4.5884833333333335	4.686166666666667	3715	1268		0.0	1.0	1	False			False
752	162.4357	4.686	1	4.63775	4.734983333333333	3827	1312		0.0	1.0	1	False			False
753	162.4672	4.686	1	4.63775	4.734983333333333	3127	1072		0.0	1.0	1	False			False
754	162.484	4.638	2	4.5884833333333335	4.734983333333333	7211	1342		0.0	0.5	1	False			False
755	162.4952	4.638	2	4.5884833333333335	4.734983333333333	8058	1438		0.0	0.5	1	False			False
756	162.5077	4.686	2	4.5884833333333335	4.734983333333333	7219	1428		0.0	2.0	1	False			False
757	162.5265	4.686	1	4.63775	4.734983333333333	2940	1008		0.0	1.0	1	False			False
758	162.5589	4.638	2	4.5884833333333335	4.734983333333333	7556	1416		0.0	0.5	1	False			False
759	162.5714	4.638	1	4.5884833333333335	4.686166666666667	3956	1350		0.0	1.0	1	False			False
760	162.5816	4.686	2	4.5884833333333335	4.734983333333333	8250	1464		0.0	2.0	1	False			False
761	162.6188	4.686	2	4.5884833333333335	4.734983333333333	6350	1090		0.0	2.0	1	False			False
762	162.6363	4.686	2	4.5884833333333335	4.734983333333333	6256	1096		0.0	2.0	1	False			False
763	162.7204	4.686	1	4.63775	4.734983333333333	3167	1086		0.0	1.0	1	False			False
764	162.9485	21.649	2	21.552316666666666	21.69675	6758	1220		0.0	2.0	1	False			False
765	162.9602	21.1	11	20.708666666666666	21.20125	79162	4140	0.78	0.44	2.0	1	False			False						79.9562;646.0
766	162.9717	4.885	2	4.78465	4.933316666666667	7551	1336		0.0	2.0	1	False			False
767	162.9901	4.686	6	4.538966666666667	4.8853333333333335	423160	56744	0.94	0.0	1.5	1	False			False
768	163.0251	12.909	6	12.792	12.958116666666665	11447	1764	0.9	0.0	1.33	1	False			False						79.9563;1166.0
769	163.0255	11.307	2	11.211350000000001	11.357233333333333	6795	1274		0.0	2.0	1	False			False
770	163.0525	4.785	4	4.686166666666667	4.933316666666667	17073	1716	0.91	0.0	0.67	1	False			False
771	163.062	8.104	6	7.7522	8.249283333333333	40268	3808	0.96	0.0	1.0	1	False			False
772	163.0623	10.717	17	9.327483333333333	10.913566666666666	109578	9724	0.82	0.4	0.5	1	False			False						61.9873;1638.0|117.0559;1486.0
773	163.0625	9.087	14	8.249283333333333	9.327483333333333	109157	4068	0.94	0.5	2.0	1	False			False						61.9883;1554.0|79.957;610.0
774	163.9834	4.638	5	4.538966666666667	4.835333333333334	399945	55638	0.89	0.0	0.67	1	False			False
775	164.0121	11.947	2	11.898766666666667	12.042733333333333	8854	1546		0.0	0.5	1	False			False
776	164.0359	8.104	4	7.648	8.795266666666667	43211	6372	0.78	0.0	0.5	1	False			False						107.0377;1340.0|108.044;2030.0|118.0302;846.0|136.0409;1122.0
777	164.0364	7.598	13	6.9930666666666665	7.648	88028	5426	0.67	0.45	13.0	1	False			False						61.9883;1072.0|79.9571;1550.0|92.0502;1448.0|120.0439;1392.0
778	164.0587	8.645	6	8.499666666666666	8.843166666666667	123493	16140	0.96	0.0	1.0	1	False			False
779	164.0726	9.327	7	7.7522	9.519666666666666	183062	27926	0.9	0.0	0.67	1	False			False						66.0347;7104.0|71.0134;834.0|72.0092;2420.0|74.0243;1116.0|79.9572;3856.0|91.0552;862.0|103.0551;1900.0|123.057;1124.0|147.045;2264.0
780	164.9793	20.905	10	20.708666666666666	21.20125	61709	3184	0.94	0.25	0.67	1	False			False
781	164.9868	4.686	3	4.5884833333333335	4.78465	18384	2826	0.93	0.0	1.0	1	False			False
782	164.987	12.909	1	12.861316666666665	12.91595	1996	1218		0.0	1.0	1	False			False
783	165.0212	13.114	1	13.06565	13.161933333333334	3876	1342		0.0	1.0	1	False			False						79.957;2014.0|121.0296;1012.0
784	165.0226	8.5	2	8.396516666666667	8.549183333333334	8720	1508		0.0	2.0	1	False			False
785	165.0411	11.504	22	10.816216666666666	12.042733333333333	1192614	108416	0.93	0.36	1.0	1	False			False						71.0135;4828.0|72.993;3220.0|75.0082;76070.0|76.0118;1340.0|85.0291;1660.0|87.0082;2782.0|89.0234;1898.0|99.008;2976.0|124.0141;916.0|129.019;1418.0|147.0297;1092.0
786	165.0413	2.194	6	1.79945	2.2911	60041	6080	0.9	0.25	1.5	1	False			False						74.9906;3210.0|79.9573;1342.0|91.0211;630.0|93.0002;612.0|149.0094;3792.0
787	165.0425	7.752	6	7.598216666666667	7.952299999999999	952695	139988	0.94	0.0	1.0	1	False			False						65.9983;4274.0|67.0288;806.0|79.0173;2504.0|80.0242;592.0|92.0248;590.0|94.0407;5418.0|96.0565;1336.0|108.0196;9662.0|109.022;608.0|122.0352;50398.0|123.0385;2742.0|126.0305;792.0|140.0454;1146.0|150.0176;14696.0|151.022;1188.0
788	165.0563	7.598	10	7.54995	8.89455	86259	7504	0.65	0.62	0.5	1	False			False
789	165.0571	4.588	2	4.538966666666667	4.686166666666667	8600	1860		0.0	0.5	1	False			False
790	165.0773	9.231	7	9.086983333333334	9.854233333333333	93278	9696	0.96	0.0	0.75	1	False			False						79.9574;2342.0
791	165.079	6.239	8	6.04695	6.5597666666666665	26261	1356	0.78	0.5	0.14	1	False			False						61.9874;746.0|79.9569;1368.0|108.0216;1292.0
792	165.0927	7.598	3	7.54995	7.7522	107839	19934	0.85	0.0	0.5	1	False			False						72.9929;1542.0|101.0397;604.0|103.0551;1134.0|119.05;1868.0|147.0461;1288.0
793	166.0146	12.627	4	12.481	12.722733333333334	38636	5342	0.92	0.0	1.5	1	False			False						78.034;1356.0|79.9569;1002.0|122.0234;650.0
794	166.019	9.231	3	9.135	9.327483333333333	76329	15634	0.98	0.0	1.0	1	False			False						66.0348;1440.0|71.0138;1278.0|79.9568;15624.0|80.9644;912.0|81.9527;814.0|102.0564;654.0|106.9802;2768.0|108.0221;864.0|124.0073;724.0
795	166.0457	7.752	262	0.011216666666666668	11.6561	1048915	9328	0.29	0.68	1.0	1	False			False						60.0172;604.0|61.9883;1020.0|79.9574;1282.0|108.0218;2336.0
796	166.0555	28.195	1227	13.860533333333333	34.99333333333333	4437755	12210	0.84	0.68	0.58	1	False			False						79.957;21666.0|80.9637;674.0|81.9533;660.0
797	166.0559	11.947	6	11.898766666666667	13.113783333333334	16001	1310	0.4	0.75	1.0	1	False			False						79.9565;1192.0
798	166.0968	7.598	2	7.54995	7.701183333333334	12553	2266		0.0	0.5	1	False			False
799	166.9584	20.856	14	20.702166666666667	21.229116666666666	60275	2786	0.82	0.5	0.4	1	False			False						59.9845;1206.0|60.9919;720.0|79.9566;1194.0
800	167.0216	11.211	12	11.0121	11.6561	3444441	553536	0.92	0.0	1.0	1	False			False						69.0088;20252.0|75.0084;2050.0|96.0198;20026.0|97.0037;4888.0|123.0315;1122.0|124.0148;74148.0|125.0172;4046.0
801	167.0225	3.166	1	3.1161833333333333	3.2143666666666664	4748	1612		0.0	1.0	1	False			False
802	167.0363	10.717	5	10.668949999999999	11.554133333333334	38619	5824	0.78	0.0	0.5	1	False			False
803	167.0364	6.327	28	5.451333333333333	9.231283333333332	124057	1974	0.84	0.58	2.38	1	False			False						79.9562;1040.0|108.0214;1422.0
804	167.0366	11.504	1	11.452833333333333	11.554133333333334	3567	1174		0.0	1.0	1	False			False
805	167.0394	3.166	8	2.8703	3.3679666666666668	272349	25728	0.98	0.0	1.33	1	False			False						79.9569;12018.0|95.952;1076.0|96.9597;52246.0|97.9598;718.0|98.9553;2236.0
806	167.0468	9.279	3	8.89455	9.375433333333332	35219	5466	0.91	0.0	1.0	1	False			False
807	167.0472	8.795	3	8.693533333333333	8.89455	24669	3846	0.89	0.0	1.0	1	False			False						79.9568;1076.0
808	167.0588	28.044	2	28.037566666666667	28.462433333333333	2484	1108	0.55	0.0	1.0	1	False			False						79.957;17396.0|80.9639;828.0|81.9527;1202.0
809	167.0834	7.598	1	7.54995	7.648	6936	2358		0.0	1.0	1	False			False
810	167.1082	7.598	2	7.54995	7.701183333333334	10061	2280		0.0	0.5	1	False			False
811	168.0241	11.211	7	11.06095	12.288883333333333	192961	30112	0.92	0.0	1.0	1	False			False						78.9584;1786.0|79.9567;2144.0
812	168.031	8.5	5	8.396516666666667	8.693533333333333	410250	83716	0.95	0.0	1.0	1	False			False						65.0027;488.0|66.0108;2616.0|67.0186;13044.0|68.0138;1514.0|68.0223;592.0|69.0349;398.0|95.013;1914.0|96.0445;488.0|112.0517;3006.0|124.0395;2324.0
813	168.0419	3.166	3	3.0674166666666665	3.9516833333333334	12476	1860	0.75	0.0	2.0	1	False			False						79.9566;1000.0|93.034;4500.0
814	168.078	10.298	11	10.149183333333333	10.668949999999999	166446	14290	0.96	0.0	0.43	1	False			False						79.957;2394.0
815	168.0784	10.765	10	10.668949999999999	11.162883333333333	380412	56948	0.91	0.0	0.67	1	False			False						72.0085;6172.0|79.9569;1150.0|93.0457;982.0|107.0604;1774.0|150.0685;640.0|151.051;4022.0
816	168.9821	13.579	8	13.025266666666665	13.672383333333332	40231	8882	0.82	0.17	0.25	1	False			False						71.0135;5090.0|79.9562;774.0|80.9646;4974.0|150.9703;1626.0
817	169.0146	7.804	2	7.7522	7.904683333333334	13578	2864		0.0	0.5	1	False			False
818	169.0151	4.15	4	4.00205	4.24575	26156	2720	0.92	0.0	1.5	1	False			False						65.0394;12458.0|79.9569;36616.0|93.0341;323222.0
819	169.0255	11.211	3	11.11165	11.307233333333333	23071	4342	0.91	0.0	1.0	1	False			False
820	169.0343	8.5	2	8.396516666666667	8.549183333333334	27107	6448		0.0	2.0	1	False			False
821	169.0357	3.116	2	3.0674166666666665	3.2143666666666664	7147	1388		0.0	0.5	1	False			False
822	169.0498	7.598	1	7.54995	7.648	3123	1062		0.0	1.0	1	False			False
823	169.0503	5.904	2	4.734983333333333	5.951616666666666	6006	1030	0.58	0.0	1.0	1	False			False						108.0209;884.0
824	169.0622	4.198	2	4.149566666666667	4.2939	8753	1640		0.0	0.5	1	False			False
825	169.0625	9.327	3	9.279416666666666	9.471583333333333	16860	2542	0.86	0.0	0.33	1	False			False
826	169.0743	7.598	1	7.54995	7.648	5718	1944		0.0	1.0	1	False			False
827	169.0816	10.765	6	10.197316666666667	10.913566666666666	42057	4400	0.87	0.5	0.67	1	False			False
828	169.0881	4.539	12	3.5124333333333335	4.8853333333333335	53555	2434	0.77	0.3	0.43	1	False			False						82.9959;2696.0
829	169.0985	4.588	1	4.538966666666667	4.63775	3070	1036		0.0	1.0	1	False			False
830	169.1247	7.598	1	7.54995	7.648	8683	2952		0.0	1.0	1	False			False
831	170.0353	8.5	1	8.448083333333333	8.549183333333334	3384	1116		0.0	1.0	1	False			False
832	170.0463	11.995	2	11.946933333333334	12.0941	7647	1496		0.0	0.5	1	False			False						76.9696;714.0|84.0083;694.0|154.9472;704.0
833	170.0831	7.598	2	7.54995	7.701183333333334	54077	15446		0.0	0.5	1	False			False
834	170.9768	4.588	1	4.538966666666667	4.63775	4368	1474		0.0	1.0	1	False			False
835	171.0068	12.142	3	12.042733333333333	12.237933333333332	16268	2708	0.89	0.0	1.0	1	False			False
836	171.0418	10.621	6	10.38155	10.717116666666668	61800	8080	0.9	0.5	2.5	1	False			False						86.0604;940.0|100.04;3268.0
837	171.0421	12.043	6	10.717116666666668	12.288883333333333	90298	11566	0.87	0.0	0.5	1	False			False						84.0089;1576.0|88.04;634.0
838	171.0668	2.773	1	2.7247333333333335	2.8202833333333337	3027	1056		0.0	1.0	1	False			False
839	171.0669	11.554	4	11.405316666666666	11.6561	58330	10532	0.99	0.0	1.0	1	False			False						76.9695;2474.0|86.0609;1050.0|109.0656;660.0|127.0763;1162.0|132.0668;1522.0|136.936;1090.0|154.9481;6218.0
840	171.0672	6.327	19	6.04695	7.701183333333334	138679	5664	0.91	0.18	0.75	1	False			False						93.0341;1550.0|127.0764;898.0
841	171.0674	30.116	1	30.10905	30.13041666666667	675	1054		0.0	1.0	1	False			False
842	171.0783	10.717	1	10.668949999999999	10.76525	4911	1700		0.0	1.0	1	False			False
843	171.0875	7.598	1	7.54995	7.648	4500	1530		0.0	1.0	1	False			False
844	171.1041	7.041	16	6.752316666666667	7.701183333333334	93409	3946	0.89	0.36	1.2	1	False			False						125.0966;872.0
845	171.1047	3.512	3	3.3679666666666668	3.608683333333333	10259	1408	0.81	0.0	0.5	1	False			False
846	171.14	34.469	101	29.085483333333332	34.90665	163023	1682	0.14	0.57	0.5	1	False			False						154.9486;1124.0
847	171.14	2.485	4	2.3388166666666668	2.5804	19550	2170	0.91	0.0	1.5	1	False			False
848	172.0264	12.627	1	12.5789	12.674716666666665	3639	1266		0.0	1.0	1	False			False
849	172.0624	7.905	4	7.853133333333333	8.795266666666667	20869	2598	0.65	0.0	0.5	1	False			False						100.0771;818.0
850	172.0699	11.554	1	11.504333333333333	11.605633333333333	3233	1064		0.0	1.0	1	False			False
851	172.0987	7.701	4	7.54995	7.952299999999999	109901	14398	0.81	0.0	3.0	1	False			False						61.9878;5686.0|93.0356;606.0|128.1089;1342.0|130.0872;4896.0|131.0904;648.0
852	172.9106	4.051	2	3.9516833333333334	4.100083333333333	6507	1156		0.0	2.0	1	False			False
853	172.9274	21.649	2	21.600483333333333	21.839383333333334	4867	1182	0.61	0.0	1.0	1	False			False
854	172.9284	4.002	1	3.9516833333333334	4.0513	3251	1088		0.0	1.0	1	False			False
855	172.9439	4.051	3	3.9029000000000003	4.100083333333333	12300	1692	0.84	0.0	3.0	1	False			False
856	172.958	30.337	11	30.330050000000004	32.14411666666667	15171	1164	0.35	0.56	0.5	1	False			False						76.9705;832.0|154.9479;1242.0
857	172.9584	16.346	352	15.033483333333333	20.61306666666667	322830	2186	0.15	0.65	5.0	1	False			False						76.9694;1708.0|136.9375;682.0|154.9472;2858.0
858	172.9587	25.211	277	22.116033333333334	25.31185	239090	2656	0.34	0.67	21.0	1	False			False						76.9693;2268.0|136.9372;726.0|154.9477;3234.0
859	172.9589	11.554	9	11.405316666666666	11.898766666666667	59343	5518	0.86	0.29	0.43	1	False			False
860	172.9626	4.051	3	3.9029000000000003	4.149566666666667	13002	2268	0.85	0.0	0.5	1	False			False
861	172.993	4.051	31	3.7049666666666665	6.239433333333333	35164595	2272876	0.94	0.0	1.67	1	False			False						65.0395;92538.0|79.9569;378162.0|81.9526;15848.0|93.0345;1289920.0|94.0376;242438.0
862	173.0089	4.1	2	4.00205	4.1975999999999996	622022	205810	0.82	0.0	1.0	1	False			False
863	173.009	3.952	2	3.8533666666666666	4.00205	682325	207392		0.0	2.0	1	False			False
864	173.0095	19.122	1	19.115133333333333	19.14065	797	1042		0.0	1.0	1	False			False
865	173.0097	14.093	183	13.898533333333335	18.31635	1509680	114768	0.98	0.28	0.46	1	False			False						67.0182;1540.0|85.0291;86228.0|86.0325;4068.0|111.0081;6540.0|129.0187;2850.0
866	173.0097	7.55	5	7.185666666666666	7.648	23275	2984	0.77	0.33	0.5	1	False			False						93.0345;972.0
867	173.01	12.861	6	12.750066666666667	12.909433333333334	22165	3964	0.91	0.0	5.0	1	False			False						78.9578;1252.0|111.009;768.0
868	173.01	12.627	13	9.8068	12.750066666666667	115790	10152	0.86	0.36	0.67	1	False			False						78.9587;2932.0|85.0283;878.0|111.0081;1250.0
869	173.0461	11.606	1	11.554133333333334	11.6561	6356	2078		0.0	1.0	1	False			False
870	173.0461	8.694	2	7.952299999999999	8.795266666666667	20716	4110	0.82	0.0	0.5	1	False			False						93.0334;1776.0|112.0505;878.0|115.0405;658.0|130.0866;2148.0
871	173.0464	7.752	15	6.095083333333333	7.952299999999999	112589	8628	0.8	0.46	0.5	1	False			False						67.019;1418.0|85.0655;722.0|93.0344;1864.0
872	173.0473	28.9	1	28.852033333333335	28.90666666666667	1796	1096		0.0	1.0	1	False			False
873	173.0572	10.621	8	10.38155	11.752383333333334	120769	14586	0.92	0.5	2.0	1	False			False						71.0136;1238.0|74.0235;876.0|76.9695;1358.0|87.0082;4678.0|115.0036;1474.0|115.0385;680.0|136.9372;926.0|154.9475;2562.0
874	173.0828	11.163	6	9.563633333333334	11.259500000000001	59199	7114	0.86	0.75	1.0	1	False			False						83.0495;628.0|85.0656;808.0|109.0661;646.0|111.0815;3658.0|113.0599;674.0|115.0398;1868.0
875	173.0833	7.598	1	7.54995	7.648	6024	2048		0.0	1.0	1	False			False
876	173.093	4.051	2	3.9516833333333334	4.100083333333333	11774	2270		0.0	2.0	1	False			False
877	173.0942	9.954	2	9.90235	10.049916666666666	7866	1398		0.0	0.5	1	False			False
878	173.1027	7.701	2	7.598216666666667	7.7522	8236	1366		0.0	2.0	1	False			False
879	173.1051	17.186	1	17.167333333333332	17.192866666666664	888	1160		0.0	1.0	1	False			False
880	173.1183	4.588	2	4.538966666666667	4.686166666666667	11234	1922		0.0	0.5	1	False			False
881	173.1308	14.782	3	14.692566666666666	14.84285	3580	1226	0.45	0.0	1.0	1	False			False						78.958;754.0|85.0291;808.0
882	173.1707	3.903	1	3.8533666666666666	3.9516833333333334	4353	1476		0.0	1.0	1	False			False
883	173.1715	4.051	5	3.8533666666666666	4.149566666666667	73834	7732	0.92	0.0	2.0	1	False			False
884	173.1974	3.952	2	3.9029000000000003	4.149566666666667	9423	1626	0.59	0.0	1.0	1	False			False
885	173.219	4.051	5	3.8533666666666666	4.149566666666667	46150	3994	0.93	0.0	2.0	1	False			False
886	173.2352	4.051	4	3.9029000000000003	4.1975999999999996	39557	5032	0.84	0.0	3.0	1	False			False
887	173.2527	4.051	5	3.8533666666666666	4.149566666666667	45040	4794	0.92	0.0	2.0	1	False			False
888	173.2683	4.002	4	3.8533666666666666	4.149566666666667	24473	2450	0.84	0.0	3.0	1	False			False
889	173.2872	4.002	5	3.8533666666666666	4.149566666666667	44644	4174	0.94	0.0	1.0	1	False			False
890	173.3079	4.051	4	3.8533666666666666	4.149566666666667	24947	2642	0.89	0.0	1.0	1	False			False
891	173.3292	4.051	3	3.9029000000000003	4.100083333333333	21009	2522	0.84	0.0	3.0	1	False			False
892	173.3453	4.051	5	3.8533666666666666	4.149566666666667	40219	4066	0.92	0.0	2.0	1	False			False
893	173.3562	3.903	1	3.8533666666666666	3.9516833333333334	3993	1354		0.0	1.0	1	False			False
894	173.368	4.002	2	3.9516833333333334	4.1975999999999996	9586	2182	0.74	0.0	1.0	1	False			False
895	173.3866	4.051	5	3.8533666666666666	4.149566666666667	39288	3462	0.92	0.67	2.0	1	False			False
896	173.4175	4.051	5	3.8533666666666666	4.149566666666667	125939	14820	0.94	0.0	2.0	1	False			False
897	173.4307	3.903	1	3.8533666666666666	3.9516833333333334	4459	1512		0.0	1.0	1	False			False
898	173.442	4.051	5	3.8533666666666666	4.149566666666667	38412	3930	0.93	0.0	2.0	1	False			False
899	173.4559	4.051	3	3.9029000000000003	4.100083333333333	27549	3832	0.85	0.0	3.0	1	False			False
900	173.4866	4.051	4	3.8533666666666666	4.149566666666667	19442	2004	0.9	0.0	1.0	1	False			False
901	173.5067	4.1	2	3.8533666666666666	4.149566666666667	10832	2450	0.73	0.0	1.0	1	False			False
902	173.5161	4.051	5	3.8533666666666666	4.149566666666667	39727	3594	0.93	0.0	2.0	1	False			False
903	173.5238	4.002	2	3.8533666666666666	4.0513	13461	3028	0.75	0.0	1.0	1	False			False
904	173.5371	4.15	1	4.100083333333333	4.1975999999999996	3019	1032		0.0	1.0	1	False			False
905	173.5589	3.903	1	3.8533666666666666	3.9516833333333334	3114	1056		0.0	1.0	1	False			False
906	173.5702	4.002	2	3.9516833333333334	4.100083333333333	13057	2222		0.0	0.5	1	False			False
907	173.5838	4.002	4	3.8533666666666666	4.149566666666667	24000	2426	0.83	0.0	3.0	1	False			False
908	173.6024	4.051	6	3.8533666666666666	4.1975999999999996	42750	3452	0.95	0.0	1.33	1	False			False
909	173.6201	4.051	1	4.00205	4.100083333333333	8393	2854		0.0	1.0	1	False			False
910	173.6328	4.1	2	3.8533666666666666	4.149566666666667	9223	1922	0.69	0.0	1.0	1	False			False
911	173.6541	4.1	2	3.8533666666666666	4.149566666666667	8940	1790	0.67	0.0	1.0	1	False			False
912	173.6688	4.1	1	4.0513	4.149566666666667	6320	2144		0.0	1.0	1	False			False
913	173.6766	4.002	4	3.9029000000000003	4.149566666666667	31530	2984	0.92	0.0	0.67	1	False			False
914	173.6798	3.952	2	3.8533666666666666	4.00205	11030	2346		0.0	2.0	1	False			False
915	173.7002	3.903	1	3.8533666666666666	3.9516833333333334	3450	1170		0.0	1.0	1	False			False
916	173.7228	4.051	3	3.9029000000000003	4.149566666666667	11533	1436	0.79	0.0	0.5	1	False			False
917	173.7417	3.952	3	3.9029000000000003	4.149566666666667	13814	1612	0.72	0.0	0.5	1	False			False
918	173.7487	4.051	4	3.9029000000000003	4.149566666666667	22543	2270	0.91	0.0	1.5	1	False			False
919	173.7743	3.952	1	3.9029000000000003	4.00205	4437	1492		0.0	1.0	1	False			False
920	173.8062	3.952	1	3.9029000000000003	4.00205	3063	1030		0.0	1.0	1	False			False
921	173.8303	3.952	1	3.9029000000000003	4.00205	3741	1258		0.0	1.0	1	False			False
922	173.8349	4.002	4	3.9029000000000003	4.149566666666667	19614	2000	0.92	0.0	0.67	1	False			False
923	173.9198	4.002	2	3.9516833333333334	4.100083333333333	6984	1288		0.0	0.5	1	False			False
924	173.9874	4.686	12	4.2939	5.1806833333333335	10499662	1343034	0.88	0.0	0.5	1	False			False						66.0347;52440.0|79.9572;16898.0|94.0297;817656.0|94.0409;102152.0|95.0328;82894.0
925	173.9953	4.051	10	3.7531166666666667	4.2939	4537509	453956	0.93	0.0	1.33	1	False			False
926	174.0039	4.686	2	4.63775	4.78465	70023	14606		0.0	0.5	1	False			False
927	174.0131	14.093	18	13.940683333333334	14.611766666666666	81772	9192	0.98	0.44	0.55	1	False			False
928	174.0171	11.851	4	10.521600000000001	11.898766666666667	19963	2580	0.75	0.0	3.0	1	False			False
929	174.0413	12.238	9	11.995000000000001	12.481	468670	73578	1.0	0.0	1.0	1	False			False						70.0297;438.0|71.0136;3346.0|88.0397;25932.0|89.0418;728.0|96.9932;1576.0|112.0393;572.0|114.0183;604.0|115.0036;2158.0|130.0507;2190.0|154.9475;538.0
930	174.0424	8.795	3	8.693533333333333	8.89455	20483	2900	0.92	0.0	1.0	1	False			False
931	174.0571	8.895	3	8.795266666666667	8.990716666666666	19509	3508	0.99	0.0	1.0	1	False			False						74.025;592.0
932	174.078	8.5	2	8.396516666666667	8.549183333333334	11751	2636		0.0	2.0	1	False			False						60.0172;762.0|61.988;9956.0|68.0013;1276.0|112.0512;37810.0|113.0552;2020.0
933	174.0883	11.554	3	11.452833333333333	11.6561	33880	5566	0.94	0.0	1.0	1	False			False
934	174.1576	4.686	2	4.63775	4.78465	6250	1124		0.0	0.5	1	False			False
935	174.1711	4.686	3	4.00205	4.78465	10528	1418	0.72	0.0	0.5	1	False			False
936	174.2216	4.735	2	4.63775	4.78465	7203	1364		0.0	2.0	1	False			False
937	174.2451	4.686	1	4.63775	4.734983333333333	3687	1264		0.0	1.0	1	False			False
938	174.2615	4.735	1	4.686166666666667	4.78465	3131	1060		0.0	1.0	1	False			False
939	174.2718	4.686	1	4.63775	4.734983333333333	3214	1102		0.0	1.0	1	False			False
940	174.2859	4.686	2	4.63775	4.78465	7516	1408		0.0	0.5	1	False			False
941	174.3088	4.686	2	4.63775	4.78465	6491	1160		0.0	0.5	1	False			False
942	174.3247	4.686	1	4.63775	4.734983333333333	3471	1190		0.0	1.0	1	False			False
943	174.3403	4.686	2	4.63775	4.78465	7931	1374		0.0	0.5	1	False			False
944	174.3579	4.686	1	4.63775	4.734983333333333	3663	1256		0.0	1.0	1	False			False
945	174.3684	4.735	1	4.686166666666667	4.78465	3184	1078		0.0	1.0	1	False			False
946	174.3799	4.686	2	4.63775	4.78465	7624	1518		0.0	0.5	1	False			False
947	174.4079	4.735	1	4.686166666666667	4.78465	4520	1530		0.0	1.0	1	False			False
948	174.4141	4.686	2	4.63775	4.78465	8101	1420		0.0	0.5	1	False			False
949	174.4377	4.686	2	4.63775	4.78465	7008	1244		0.0	0.5	1	False			False
950	174.4844	4.735	1	4.686166666666667	4.78465	3214	1088		0.0	1.0	1	False			False
951	174.5088	4.735	2	4.63775	4.78465	6896	1254		0.0	2.0	1	False			False
952	174.5219	4.735	1	4.686166666666667	4.78465	3125	1058		0.0	1.0	1	False			False
953	174.5328	4.686	1	4.63775	4.734983333333333	3914	1342		0.0	1.0	1	False			False
954	174.5521	4.735	1	4.686166666666667	4.78465	3208	1086		0.0	1.0	1	False			False
955	174.5777	4.686	2	4.63775	4.78465	6538	1184		0.0	0.5	1	False			False
956	174.5912	4.686	2	4.63775	4.78465	6740	1156		0.0	0.5	1	False			False
957	174.6068	4.686	2	4.63775	4.78465	7143	1272		0.0	0.5	1	False			False
958	174.6197	4.686	1	4.63775	4.734983333333333	3162	1084		0.0	1.0	1	False			False
959	174.6315	4.735	1	4.686166666666667	4.78465	3084	1044		0.0	1.0	1	False			False
960	174.6531	4.686	2	4.63775	4.78465	6636	1244		0.0	0.5	1	False			False
961	174.6736	4.735	1	4.686166666666667	4.78465	3096	1048		0.0	1.0	1	False			False
962	174.9474	16.333	1	16.314383333333335	16.3399	796	1040		0.0	1.0	1	False			False
963	174.9479	15.359	3	15.142133333333334	15.59975	2841	1150	0.43	0.0	1.0	1	False			False						78.9586;612.0|154.9468;862.0
964	174.9484	13.491	27	12.433166666666667	14.031833333333333	69614	2066	0.51	0.76	1.25	1	False			False						78.9587;9052.0
965	174.9884	4.051	10	3.7531166666666667	4.2939	2798497	269372	0.93	0.0	1.33	1	False			False
966	174.9901	4.686	6	4.2939	4.933316666666667	604812	76034	0.88	0.0	0.5	1	False			False
967	175.0153	14.059	9	13.988833333333334	14.162166666666668	13223	1896	0.94	0.57	0.25	1	False			False
968	175.0252	14.313	3	14.261233333333333	14.3363	3849	1190	0.82	0.0	3.0	1	False			False						85.0292;3814.0|111.0072;802.0
969	175.0253	11.8	17	11.504333333333333	13.209916666666667	694639	82168	0.96	0.25	0.67	1	False			False						71.0132;4626.0|72.9923;566.0|73.0286;938.0|74.0237;1024.0|76.9697;526.0|85.0298;732.0|87.0081;18378.0|88.0116;850.0|115.0031;8270.0|115.039;500.0|154.947;456.0
970	175.0254	16.168	9	16.093116666666667	16.259166666666665	7845	1582	0.83	0.57	0.75	1	False			False						76.9693;836.0|78.9581;742.0|154.9473;686.0
971	175.0257	7.598	10	7.501833333333334	8.051783333333335	115620	21352	0.89	0.57	0.25	1	False			False						61.9879;1914.0
972	175.0263	8.745	6	8.051783333333335	8.89455	29027	3046	0.85	0.25	0.67	1	False			False
973	175.045	12.238	3	12.142233333333333	12.336900000000002	28155	5214	0.92	0.0	1.0	1	False			False
974	175.0614	11.211	24	11.0121	12.190383333333333	197780	5444	0.91	0.36	0.2	1	False			False						113.0594;614.0|115.0397;1714.0|154.9482;760.0
975	175.0617	10.333	37	7.54995	10.717116666666668	278002	5294	0.93	0.51	2.0	1	False			False						85.0648;678.0|86.0606;2370.0|115.0391;1838.0|132.0662;2474.0
976	175.0619	10.816	6	10.717116666666668	11.0121	62444	4350	0.92	0.0	0.5	1	False			False
977	175.073	10.717	1	10.668949999999999	10.76525	14000	4846		0.0	1.0	1	False			False
978	175.0978	7.804	15	4.78465	8.795266666666667	73578	6270	0.82	0.54	1.0	1	False			False						93.0345;1290.0|94.0295;3658.0
979	175.9836	4.686	6	4.1975999999999996	4.933316666666667	432403	54634	0.89	0.0	0.5	1	False			False
980	175.9918	4.051	6	3.8533666666666666	4.1975999999999996	162622	16422	0.93	0.0	1.33	1	False			False
981	176.028	7.598	1	7.54995	7.648	5900	2006		0.0	1.0	1	False			False
982	176.0289	11.8	4	11.70425	11.946933333333334	42794	6000	0.94	0.0	0.67	1	False			False
983	176.0392	9.612	1	9.563633333333334	9.6599	4886	1692		0.0	1.0	1	False			False
984	176.9182	13.692	6	13.626716666666665	13.743566666666668	5367	1360	0.86	0.5	1.0	1	False			False						76.9701;746.0|79.9566;648.0|96.9594;3368.0
985	176.9367	12.481	10	12.433166666666667	12.861316666666665	123716	12382	0.84	0.25	0.2	1	False			False						78.9587;9782.0
986	176.9849	21.052	6	20.804366666666667	21.1484	36444	2574	0.9	0.5	2.5	1	False			False
987	176.9868	4.686	8	3.7049666666666665	4.835333333333334	92196	9120	0.87	0.33	0.67	1	False			False
988	176.9879	3.561	4	3.4642833333333334	3.7049666666666665	35902	4202	0.94	0.0	0.67	1	False			False						61.9886;652.0|79.9571;5062.0
989	177.0102	8.694	1	8.597333333333333	8.74495	8971	3004		0.0	1.0	1	False			False
990	177.0111	8.5	2	8.448083333333333	8.597333333333333	45877	12226		0.0	0.5	1	False			False
991	177.0236	8.249	12	8.152	8.990716666666666	332653	37042	0.92	0.4	0.4	1	False			False						61.988;56458.0|72.993;1040.0|75.0076;682.0
992	177.0298	11.851	1	11.799816666666667	11.898766666666667	4173	1406		0.0	1.0	1	False			False
993	177.0412	11.606	14	11.06095	12.530766666666667	168714	31728	0.91	0.0	2.0	1	False			False						67.0191;932.0|71.0133;4476.0|75.0086;3348.0|83.0133;554.0|85.0286;3298.0|87.0084;2876.0|89.024;614.0|115.004;1080.0|115.04;630.0|117.0192;980.0
994	177.0413	7.374	12	6.9930666666666665	7.598216666666667	108466	5416	0.98	0.3	1.6	1	False			False
995	177.0415	10.914	6	10.717116666666668	11.06095	88106	9940	0.97	0.0	1.33	1	False			False						71.0139;794.0|73.0293;848.0|75.0083;5506.0|87.008;2546.0|115.0389;934.0
996	177.0568	7.598	1	7.54995	7.648	5906	2008		0.0	1.0	1	False			False
997	178.0145	8.5	1	8.448083333333333	8.549183333333334	3227	1064		0.0	1.0	1	False			False
998	178.0184	2.242	3	2.1443999999999996	2.3388166666666668	20691	3734	0.93	0.0	1.0	1	False			False						79.9564;1126.0|151.0078;1036.0
999	178.0268	8.249	2	8.200133333333333	8.348416666666667	12548	2726		0.0	0.5	1	False			False
1000	178.0454	11.606	1	11.554133333333334	11.6561	5922	1936		0.0	1.0	1	False			False
1001	178.0517	8.052	7	7.952299999999999	8.396516666666667	9583161	1882398	0.84	0.0	0.5	1	False			False						61.9879;2630.0|77.0392;95452.0|77.05;8824.0|78.0424;10126.0|102.0344;1738.0|104.0501;2184.0|107.05;2806.0|116.05;2518.0|132.045;31266.0|133.0484;2654.0|134.0604;172770.0|134.0747;3532.0|135.0636;14618.0|160.0407;1770.0
1002	178.0685	8.052	2	8.000433333333334	8.152	172421	48256		0.0	0.5	1	False			False
1003	178.2221	8.052	2	8.000433333333334	8.152	9060	1666		0.0	0.5	1	False			False
1004	178.2349	8.052	2	8.000433333333334	8.152	8360	1698		0.0	0.5	1	False			False
1005	178.2904	8.052	2	8.000433333333334	8.152	9697	1992		0.0	0.5	1	False			False
1006	178.3182	8.052	1	8.000433333333334	8.10435	5486	1760		0.0	1.0	1	False			False
1007	178.3508	8.052	2	8.000433333333334	8.152	9017	1828		0.0	0.5	1	False			False
1008	178.3739	8.052	2	8.000433333333334	8.152	9579	2064		0.0	0.5	1	False			False
1009	178.3942	8.052	2	8.000433333333334	8.152	7599	1454		0.0	0.5	1	False			False
1010	178.4081	8.052	1	8.000433333333334	8.10435	5299	1700		0.0	1.0	1	False			False
1011	178.4213	8.052	1	8.000433333333334	8.10435	5106	1638		0.0	1.0	1	False			False
1012	178.4448	8.052	1	8.000433333333334	8.10435	4433	1422		0.0	1.0	1	False			False
1013	178.478	8.052	2	8.000433333333334	8.152	11907	2560		0.0	0.5	1	False			False
1014	178.497	8.052	1	8.000433333333334	8.10435	5536	1776		0.0	1.0	1	False			False
1015	178.5215	8.052	2	8.000433333333334	8.152	8059	1484		0.0	0.5	1	False			False
1016	178.551	8.052	1	8.000433333333334	8.10435	4925	1580		0.0	1.0	1	False			False
1017	178.5705	8.104	1	8.051783333333335	8.152	3517	1170		0.0	1.0	1	False			False
1018	178.5814	8.052	1	8.000433333333334	8.10435	4763	1528		0.0	1.0	1	False			False
1019	178.5941	8.052	2	8.000433333333334	8.152	8819	1774		0.0	0.5	1	False			False
1020	178.6121	8.052	2	8.000433333333334	8.152	8306	1430		0.0	0.5	1	False			False
1021	178.6321	8.052	2	8.000433333333334	8.152	8531	1504		0.0	0.5	1	False			False
1022	178.6603	8.052	2	8.000433333333334	8.152	8946	1778		0.0	0.5	1	False			False
1023	178.6719	8.104	1	8.051783333333335	8.152	3932	1308		0.0	1.0	1	False			False
1024	178.6827	8.104	1	8.051783333333335	8.152	3758	1250		0.0	1.0	1	False			False
1025	178.7127	8.052	1	8.000433333333334	8.10435	4882	1566		0.0	1.0	1	False			False
1026	178.7282	8.052	2	8.000433333333334	8.152	8771	1670		0.0	0.5	1	False			False
1027	178.7435	8.052	2	8.000433333333334	8.152	8261	1456		0.0	0.5	1	False			False
1028	178.7984	8.052	1	8.000433333333334	8.10435	3179	1020		0.0	1.0	1	False			False
1029	178.8172	8.052	1	8.000433333333334	8.10435	3398	1090		0.0	1.0	1	False			False
1030	178.8448	8.052	1	8.000433333333334	8.10435	3747	1202		0.0	1.0	1	False			False
1031	178.9662	4.442	6	4.2939	4.63775	70723	8186	0.97	0.0	0.75	1	False			False						65.0027;654.0|79.0184;1842.0|79.9572;852.0|92.0496;1188.0|99.0083;4840.0|106.9785;666.0|108.0448;18202.0|120.0447;1660.0|138.0555;17490.0
1032	179.0026	3.903	1	3.8533666666666666	3.9516833333333334	3557	1206		0.0	1.0	1	False			False
1033	179.0145	21.208	1	21.20125	21.214266666666667	402	1032		0.0	1.0	1	False			False
1034	179.0148	22.202	1	22.195933333333336	22.2173	665	1038		0.0	1.0	1	False			False
1035	179.0148	22.941	1	22.93045	22.947666666666667	578	1120		0.0	1.0	1	False			False
1036	179.0149	20.289	1	20.282766666666664	20.2958	400	1024		0.0	1.0	1	False			False
1037	179.0205	8.249	2	8.200133333333333	8.348416666666667	9463	1998		0.0	0.5	1	False			False
1038	179.055	8.052	5	7.904683333333334	8.200133333333333	961913	175170	0.87	0.0	1.0	1	False			False						61.9882;6076.0|78.0343;1054.0|117.0551;838.0
1039	179.0564	11.211	25	11.0121	12.481	707773	51198	0.95	0.33	1.0	1	False			False						71.0131;1442.0|81.0341;716.0|83.013;800.0|85.0291;3936.0|87.009;550.0|89.0238;2632.0|131.0344;930.0|161.0465;1118.0
1040	179.057	10.816	19	8.200133333333333	11.0121	487046	35008	0.9	0.29	1.75	1	False			False						71.0135;3232.0|72.0091;696.0|73.0293;2154.0|75.0086;8172.0|89.024;3494.0|101.0233;1486.0|119.0489;1124.0|163.04;626.0
1041	179.0582	4.15	15	3.7531166666666667	4.538966666666667	781772	49038	0.94	0.18	1.4	1	False			False						65.9981;1296.0|67.0298;706.0|79.017;1442.0|93.0339;1826.0|94.0404;730.0|95.0392;886.0|96.0564;3924.0|107.0125;806.0|108.0193;4496.0|122.0354;18482.0|123.0391;1058.0|135.0062;730.0|135.0306;786.0|164.0346;5340.0
1042	179.0709	8.152	1	8.10435	8.200133333333333	3051	1062		0.0	1.0	1	False			False
1043	180.0344	8.3	6	8.200133333333333	10.620883333333333	35505	4920	0.76	0.5	2.0	1	False			False						79.9568;1134.0
1044	180.0544	9.183	3	8.152	9.279416666666666	28277	5024	0.92	0.0	1.0	1	False			False						68.9954;648.0|79.9572;648.0|135.0312;2244.0
1045	180.0569	8.052	3	7.952299999999999	8.152	89385	16924	0.88	0.0	1.0	1	False			False
1046	180.0602	4.15	9	3.804466666666667	4.2939	62491	4126	0.9	0.29	2.33	1	False			False
1047	180.0603	11.163	5	10.913566666666666	11.307233333333333	38043	3544	0.98	0.0	1.0	1	False			False
1048	180.0672	10.717	8	9.279416666666666	10.913566666666666	130728	15336	0.96	0.17	1.0	1	False			False						68.9958;924.0|71.0134;1112.0|72.0087;2280.0|75.0079;1160.0|89.0235;916.0|93.0343;1120.0|119.0498;4228.0|163.0395;1556.0
1049	180.0674	7.853	2	7.803733333333333	7.952299999999999	37141	8816		0.0	0.5	1	False			False						61.9882;2184.0|68.9954;842.0|74.0242;616.0|79.054;650.0|80.026;786.0|81.0337;1892.0|117.0548;626.0|134.0603;824.0
1050	181.0098	21.004	22	20.666483333333336	21.2789	611869	31842	0.94	0.33	1.0	1	False			False						60.0168;1354.0|76.9689;648.0|99.0057;7462.0|141.0166;956.0
1051	181.0375	10.101	9	9.90235	11.605633333333333	388315	37508	0.99	0.0	1.0	1	False			False						68.9955;664.0|69.009;1192.0|83.0244;1242.0|96.0195;796.0|110.0349;1226.0|138.0305;3776.0|166.0136;894.0
1052	181.0509	8.943	6	7.598216666666667	9.038833333333335	45894	4534	0.8	0.25	1.0	1	False			False						68.9951;614.0
1053	181.0514	9.375	4	9.038833333333335	9.519666666666666	71765	10940	0.93	0.0	0.67	1	False			False						93.0346;874.0|119.0495;4868.0|121.0292;7020.0|135.0445;1168.0
1054	181.0515	4.588	3	4.489533333333333	4.686166666666667	11570	1514	0.9	0.0	1.0	1	False			False
1055	181.0727	10.816	11	9.375433333333332	11.0121	379340	37574	0.97	0.14	1.0	1	False			False						68.9956;858.0|71.0131;8394.0|73.029;1570.0|75.0084;3966.0|83.0135;956.0|85.0292;1104.0|89.0241;4234.0|95.05;612.0|101.0238;4020.0|137.0592;1340.0
1056	181.0878	7.598	3	7.54995	7.7522	11935	1658	0.84	0.0	0.33	1	False			False
1057	181.0878	5.032	10	3.56055	5.32035	40135	1726	0.81	0.75	1.33	1	False			False
1058	181.993	6.327	28	5.403433333333334	6.752316666666667	373063	7074	0.9	0.62	2.22	1	False			False						61.988;1920.0|68.9955;2544.0|105.96;956.0|112.9847;1322.0
1059	182.0058	26.892	3	26.8786	27.02648333333333	2358	1206	0.71	0.0	2.0	1	False			False
1060	182.0069	29.928	105	27.81365	32.70666666666667	177972	1906	0.38	0.62	4.5	1	False			False
1061	182.0131	20.905	5	20.804366666666667	21.100266666666666	21756	1718	0.89	0.0	0.5	1	False			False
1062	182.0136	10.522	1	10.473583333333332	10.569583333333332	4020	1396		0.0	1.0	1	False			False						63.9619;802.0|68.9947;956.0|78.9848;606.0
1063	182.0325	11.8	3	11.70425	11.898766666666667	17354	2394	0.9	0.0	1.0	1	False			False						68.9952;1646.0
1064	182.04	10.101	5	9.953666666666667	10.248233333333333	33181	3694	0.97	0.0	1.0	1	False			False
1065	182.0464	7.853	2	7.803733333333333	7.952299999999999	28028	7962		0.0	0.5	1	False			False
1066	182.0467	4.588	15	4.2939	5.1806833333333335	2774587	302810	0.96	0.0	2.0	1	False			False						65.0028;1370.0|68.9952;982.0|79.0189;3718.0|92.0503;5262.0|94.0294;1080.0|106.029;1360.0|107.0368;1068.0|108.045;87626.0|109.0482;6448.0|120.0449;6596.0|123.0315;1736.0|136.0392;986.0|138.0555;73672.0|139.0589;5374.0
1067	182.0759	10.866	3	10.76525	10.961683333333333	18965	2992	0.94	0.0	1.0	1	False			False
1068	182.0835	7.701	2	7.648	7.803733333333333	26465	5614		0.0	0.5	1	False			False						68.9951;1156.0|112.9836;696.0
1069	182.9889	20.856	16	20.702166666666667	21.25518333333333	130736	5640	0.89	0.29	0.33	1	False			False
1070	182.989	17.603	1	17.583900000000003	17.609416666666668	872	1140		0.0	1.0	1	False			False
1071	182.9896	29.745	503	25.131166666666665	34.99333333333333	15349554	42350	0.99	0.69	0.94	1	False			False						68.9955;65342.0|69.9993;812.0|112.9852;25754.0
1072	182.9981	13.317	374	0.011216666666666668	16.7649	1897356	15016	0.45	0.67	0.75	1	False			False						68.9947;988.0|79.9571;2408.0|80.9643;1410.0|96.9597;22004.0|98.9561;1054.0|101.0239;756.0|103.0395;1588.0
1073	183.0098	12.094	2	12.042733333333333	12.190383333333333	8130	1584		0.0	0.5	1	False			False
1074	183.0307	2.82	5	2.7247333333333335	3.316333333333333	28436	2856	0.89	0.33	0.67	1	False			False						68.996;1676.0|77.0393;1308.0|79.9568;29590.0|80.9645;2982.0|95.0497;1170.0|106.0421;5220.0|107.0498;112848.0|123.0446;2278.0
1075	183.0317	8.397	2	7.54995	8.448083333333333	6050	1034	0.58	0.0	1.0	1	False			False
1076	183.0502	4.588	6	4.393816666666667	4.734983333333333	235645	26706	0.96	0.0	1.33	1	False			False
1077	183.0528	7.422	14	6.9930666666666665	7.701183333333334	617484	30272	0.98	0.0	1.4	1	False			False						68.9954;3818.0|112.0507;3668.0|112.9853;1710.0|155.0579;16096.0|156.0587;972.0
1078	183.0533	9.423	4	9.375433333333332	9.611799999999999	17025	1534	0.82	0.0	0.25	1	False			False						60.0164;696.0|61.9879;7216.0|68.9952;892.0|89.0234;774.0|121.029;724.0
1079	183.0783	5.32	29	4.5884833333333335	7.277816666666666	170969	3838	0.86	0.52	1.67	1	False			False						68.9949;1718.0|79.957;3826.0|108.045;4436.0|112.9853;652.0|138.0553;3798.0
1080	183.1033	3.116	38	2.9206833333333337	7.701183333333334	154317	2890	0.45	0.61	2.0	1	False			False						68.9954;1882.0|79.9568;7050.0|80.9644;870.0|106.0418;1528.0|107.0497;30372.0|112.9855;1050.0
1081	183.1394	7.598	1	7.54995	7.648	3376	1148		0.0	1.0	1	False			False
1082	183.9936	29.622	199	26.342433333333336	32.84023333333333	345068	1998	0.18	0.68	2.0	1	False			False						68.9955;63754.0|69.9985;716.0|112.9853;24952.0
1083	184.0514	4.588	4	4.442066666666666	4.686166666666667	26143	3178	0.94	0.0	1.5	1	False			False
1084	184.0556	7.326	9	7.185666666666666	8.448083333333333	53335	2640	0.89	0.43	0.5	1	False			False						68.9955;668.0|82.9955;800.0
1085	184.0987	7.648	2	7.54995	7.701183333333334	78071	23442		0.0	1.0	1	False			False						68.9943;1580.0|74.0243;5196.0|112.9854;652.0|138.0915;926.0|140.108;1014.0|155.0576;972.0
1086	184.9676	21.148	13	20.95385	21.25518333333333	39100	3216	0.91	0.27	0.5	1	False			False						59.9847;1070.0|140.9773;620.0
1087	184.9688	20.856	7	20.666483333333336	20.95385	49245	4848	0.96	0.0	2.5	1	False			False
1088	184.9943	13.317	1	13.2935	13.364816666666666	2246	1050		0.0	1.0	1	False			False
1089	185.0286	4.638	7	4.538966666666667	4.933316666666667	64901	5098	0.9	0.0	0.33	1	False			False						79.9568;6262.0|87.0454;942.0|107.0251;620.0|107.0496;1234.0|108.0456;1166.0|109.0288;1502.0|109.0481;2614.0|121.0639;960.0|139.0583;1934.0
1090	185.0573	11.752	5	10.297766666666666	11.850616666666667	35019	4904	0.87	0.67	1.0	1	False			False
1091	185.0823	11.112	3	10.961683333333333	11.211350000000001	15227	2204	0.81	0.0	0.5	1	False			False
1092	185.0825	4.588	6	4.442066666666666	4.835333333333334	24490	1734	0.88	0.0	1.5	1	False			False
1093	185.0832	7.55	1	7.501833333333334	7.598216666666667	3799	1314		0.0	1.0	1	False			False
1094	185.1023	7.648	3	7.501833333333334	7.701183333333334	21321	4002	0.91	0.0	3.0	1	False			False
1095	185.1188	6.047	29	4.442066666666666	7.952299999999999	132307	2660	0.71	0.56	2.0	1	False			False						68.9953;802.0
1096	186.0414	12.289	1	12.237933333333332	12.336900000000002	4791	1614		0.0	1.0	1	False			False
1097	186.0415	8.843	2	8.74495	8.89455	10402	2080		0.0	2.0	1	False			False
1098	186.0779	8.745	2	8.693533333333333	8.843166666666667	12376	2864		0.0	0.5	1	False			False
1099	186.088	10.962	2	10.913566666666666	11.11165	7551	1510	0.7	0.0	1.0	1	False			False
1100	186.1137	7.502	7	7.041216666666667	7.648	23434	1434	0.43	0.2	1.0	1	False			False
1101	186.1512	8.348	1	8.300266666666667	8.396516666666667	3823	1324		0.0	1.0	1	False			False
1102	186.8441	3.214	1	3.1662166666666667	3.264816666666667	2969	1004		0.0	1.0	1	False			False
1103	186.8691	3.214	1	3.1662166666666667	3.264816666666667	3330	1126		0.0	1.0	1	False			False
1104	186.8946	3.166	1	3.1161833333333333	3.2143666666666664	3298	1120		0.0	1.0	1	False			False
1105	186.9173	3.214	2	3.1161833333333333	3.264816666666667	7156	1354		0.0	2.0	1	False			False
1106	186.9444	3.166	3	3.1161833333333333	3.316333333333333	12571	1618	0.85	0.0	0.33	1	False			False
1107	186.9672	3.214	4	3.0674166666666665	3.316333333333333	20888	2458	0.94	0.0	1.5	1	False			False
1108	186.9867	3.214	2	3.1161833333333333	3.264816666666667	15019	3092		0.0	2.0	1	False			False
1109	187.0081	3.116	36	2.8703	5.582616666666667	35415630	2236464	0.87	0.33	0.4	1	False			False						77.0394;33586.0|79.957;543186.0|79.9684;14208.0|80.9647;51476.0|81.9529;20588.0|92.0267;22460.0|95.0501;13700.0|105.0343;38584.0|106.0423;102394.0|107.0502;1230458.0|107.0626;173230.0|108.0533;207460.0|123.0451;41790.0
1110	187.0246	3.265	2	3.1662166666666667	3.3679666666666668	756858	240762	0.82	0.0	1.0	1	False			False
1111	187.0251	3.116	2	3.0182	3.1662166666666667	807787	255844		0.0	1.0	1	False			False
1112	187.0255	12.385	3	12.288883333333333	12.481	42366	8720	0.98	0.0	1.0	1	False			False						99.0452;2068.0|125.0244;1896.0
1113	187.0257	8.052	2	7.952299999999999	8.10435	16827	3280		0.0	2.0	1	False			False
1114	187.0421	9.423	1	9.375433333333332	9.471583333333333	3397	1178		0.0	1.0	1	False			False
1115	187.0531	3.416	1	3.3679666666666668	3.4642833333333334	4438	1536		0.0	1.0	1	False			False						77.0397;728.0|79.957;15872.0|80.9648;1600.0|92.0262;748.0|95.0498;752.0|105.0343;1232.0|106.0422;2632.0|107.0498;60924.0|108.0532;6130.0|109.0403;684.0|123.044;1340.0|146.0249;1196.0
1116	187.0616	11.656	6	11.554133333333334	11.995000000000001	39746	4126	0.94	0.5	0.5	1	False			False						110.0251;870.0
1117	187.0616	8.694	2	8.6454	8.795266666666667	10527	1982		0.0	0.5	1	False			False
1118	187.0729	10.298	4	10.149183333333333	10.38155	48954	6440	0.93	0.0	1.5	1	False			False						79.9569;2216.0|124.9914;1830.0|125.0712;730.0
1119	187.098	7.598	2	7.54995	7.701183333333334	8608	1702		0.0	0.5	1	False			False
1120	187.0982	10.717	5	10.620883333333333	11.405316666666666	120480	22566	0.89	0.0	1.0	1	False			False						97.065;1510.0|123.0802;678.0|125.0966;6856.0|126.102;690.0
1121	187.0983	4.539	6	4.393816666666667	4.78465	34468	2940	0.95	0.0	1.0	1	False			False
1122	187.1094	10.382	3	10.333416666666666	10.521600000000001	24253	4076	0.87	0.0	0.33	1	False			False						145.0987;652.0
1123	187.113	3.166	4	3.0674166666666665	3.316333333333333	22289	2752	0.96	0.0	0.67	1	False			False
1124	187.1349	4.198	5	4.100083333333333	4.393816666666667	31030	2734	0.9	0.0	0.5	1	False			False
1125	187.1812	3.067	2	3.0182	3.3679666666666668	6978	1294	0.64	0.0	1.0	1	False			False
1126	187.1938	3.214	6	3.0182	3.3679666666666668	89190	9026	0.92	0.0	1.33	1	False			False
1127	187.2185	3.166	3	3.0674166666666665	3.316333333333333	18064	2236	0.8	0.0	2.0	1	False			False
1128	187.2456	3.214	6	3.0182	3.3679666666666668	53132	4818	0.94	0.0	1.33	1	False			False
1129	187.2588	3.214	5	3.0182	3.316333333333333	47915	4370	0.93	0.0	2.0	1	False			False
1130	187.2795	3.214	6	3.0182	3.3679666666666668	49974	4074	0.96	0.0	1.33	1	False			False
1131	187.2941	3.166	4	3.0674166666666665	3.3679666666666668	25136	2524	0.9	0.0	1.0	1	False			False
1132	187.3143	3.166	6	3.0182	3.3679666666666668	48141	3958	0.96	0.0	0.75	1	False			False
1133	187.3301	3.067	1	3.0182	3.1161833333333333	3615	1230		0.0	1.0	1	False			False
1134	187.3392	3.116	3	3.0182	3.316333333333333	19053	2446	0.65	0.0	2.0	1	False			False
1135	187.3583	3.214	5	3.0182	3.3679666666666668	27374	2618	0.93	0.0	0.67	1	False			False
1136	187.3746	3.214	6	3.0182	3.3679666666666668	55146	4854	0.95	0.0	1.33	1	False			False
1137	187.3872	3.116	1	3.0674166666666665	3.1662166666666667	7617	2570		0.0	1.0	1	False			False
1138	187.3975	3.214	3	3.1662166666666667	3.3679666666666668	18835	3032	0.86	0.0	0.33	1	False			False
1139	187.4144	3.166	6	3.0182	3.3679666666666668	40745	3186	0.96	0.0	0.75	1	False			False
1140	187.4512	3.214	6	3.0182	3.3679666666666668	152635	17586	0.96	0.0	2.0	1	False			False
1141	187.4647	3.067	1	3.0182	3.1161833333333333	4656	1584		0.0	1.0	1	False			False
1142	187.4754	3.214	4	3.0674166666666665	3.316333333333333	41117	3990	0.92	0.0	1.5	1	False			False
1143	187.4895	3.214	5	3.0182	3.316333333333333	39626	3402	0.94	0.0	2.0	1	False			False
1144	187.5146	3.166	2	3.0182	3.2143666666666664	7116	1408	0.69	0.0	1.0	1	False			False
1145	187.5402	3.214	3	3.0674166666666665	3.3679666666666668	21419	3194	0.63	0.0	1.0	1	False			False
1146	187.5496	3.166	6	3.0182	3.3679666666666668	48691	4618	0.96	0.0	0.75	1	False			False
1147	187.5682	3.116	2	3.0674166666666665	3.3679666666666668	10686	2384	0.73	0.0	1.0	1	False			False
1148	187.5786	3.067	1	3.0182	3.1161833333333333	3656	1244		0.0	1.0	1	False			False
1149	187.5864	3.265	4	3.0674166666666665	3.316333333333333	24194	2200	0.83	0.0	4.0	1	False			False
1150	187.6231	3.265	3	3.0182	3.316333333333333	20244	2662	0.55	0.0	1.0	1	False			False
1151	187.6418	3.214	6	3.0182	3.3679666666666668	51277	4442	0.96	0.0	1.33	1	False			False
1152	187.6603	3.116	2	3.0182	3.1662166666666667	11738	2814		0.0	2.0	1	False			False
1153	187.68	3.067	1	3.0182	3.1161833333333333	3198	1088		0.0	1.0	1	False			False
1154	187.6918	3.214	3	3.1161833333333333	3.3679666666666668	13881	1816	0.82	0.0	2.0	1	False			False
1155	187.7099	3.067	1	3.0182	3.1161833333333333	3780	1286		0.0	1.0	1	False			False
1156	187.7194	3.166	5	3.0674166666666665	3.3679666666666668	39464	3228	0.93	0.33	0.5	1	False			False
1157	187.7316	3.067	1	3.0182	3.1161833333333333	3004	1022		0.0	1.0	1	False			False
1158	187.7501	3.067	1	3.0182	3.1161833333333333	3280	1116		0.0	1.0	1	False			False
1159	187.7618	3.265	3	3.0182	3.316333333333333	11702	1452	0.52	0.0	1.0	1	False			False
1160	187.7954	3.116	2	3.0674166666666665	3.2143666666666664	12311	2200		0.0	0.5	1	False			False
1161	187.804	3.166	3	3.1161833333333333	3.316333333333333	19172	2474	0.85	0.0	0.33	1	False			False
1162	187.8067	3.265	1	3.2143666666666664	3.316333333333333	5224	1708		0.0	1.0	1	False			False
1163	187.8174	3.166	1	3.1161833333333333	3.2143666666666664	5949	2020		0.0	1.0	1	False			False
1164	187.8623	3.265	1	3.2143666666666664	3.316333333333333	4417	1444		0.0	1.0	1	False			False
1165	187.883	3.166	4	3.0674166666666665	3.316333333333333	20487	1892	0.91	0.0	0.67	1	False			False
1166	187.8955	3.214	1	3.1662166666666667	3.264816666666667	5324	1800		0.0	1.0	1	False			False
1167	187.955	3.116	1	3.0674166666666665	3.1662166666666667	3023	1020		0.0	1.0	1	False			False
1168	187.9805	3.214	3	3.0674166666666665	3.264816666666667	9642	1152	0.83	0.0	3.0	1	False			False
1169	188.0029	4.15	19	3.56055	4.538966666666667	2860699	203246	0.99	0.0	1.0	1	False			False						79.9569;7360.0|80.0498;3414.0|93.0221;2096.0|107.0373;8942.0|107.0501;1248.0|108.045;109602.0|109.0485;8186.0
1170	188.0034	7.648	2	7.598216666666667	7.7522	39738	11294		0.0	0.5	1	False			False
1171	188.011	3.214	12	2.9206833333333337	3.56055	5879289	585480	0.92	0.0	1.33	1	False			False
1172	188.0357	8.152	3	8.051783333333335	8.249283333333333	71747	13494	0.99	0.0	1.0	1	False			False						61.988;3386.0|65.9978;1758.0|74.0244;1476.0|116.05;1038.0|144.0452;25838.0|145.0492;3288.0
1173	188.0572	11.995	6	11.70425	12.142233333333333	145017	20208	0.89	0.25	0.67	1	False			False						87.009;620.0|100.0763;1914.0|102.0558;5082.0|127.0504;582.0|128.0344;2414.0|144.068;612.0|146.0451;568.0
1174	188.0575	8.991	4	8.89455	9.135	28295	4226	0.92	0.0	0.67	1	False			False						114.0549;1056.0
1175	188.0937	7.952	6	7.853133333333333	8.74495	60368	9952	0.92	0.25	1.0	1	False			False						61.9876;824.0
1176	188.1048	11.504	4	10.668949999999999	11.605633333333333	33589	5396	0.95	0.0	1.0	1	False			False						85.0291;1232.0|87.0085;2148.0|93.034;642.0|93.0453;1754.0|99.0086;602.0|110.0707;698.0|137.0357;1016.0|145.0989;2382.0|154.0622;3860.0
1177	188.3057	3.214	1	3.1662166666666667	3.264816666666667	3378	1142		0.0	1.0	1	False			False
1178	188.9399	20.856	22	20.659966666666666	21.265866666666668	513865	23098	0.84	0.22	0.38	1	False			False						59.9848;21792.0|60.9878;640.0|82.9747;2772.0
1179	188.9866	8.745	7	8.6454	9.423483333333333	51180	5726	0.82	0.2	0.67	1	False			False						65.039;1070.0|79.957;882.0|109.0292;6834.0|146.0603;1170.0
1180	188.9868	4.442	16	4.1975999999999996	5.131266666666666	23208821	2156550	0.94	0.0	0.75	1	False			False						79.9569;119662.0|80.9649;10680.0|81.0341;12082.0|91.0186;19318.0|108.0213;122666.0|109.0291;796362.0|109.0418;54858.0|110.0323;78792.0
1181	189.0039	4.442	16	3.5124333333333335	4.5884833333333335	774617	82874	0.89	0.25	0.67	1	False			False
1182	189.004	3.214	10	2.97025	3.5124333333333335	3078121	316266	0.93	0.0	1.33	1	False			False
1183	189.0046	13.162	6	13.0318	13.2935	76384	10650	0.96	0.0	1.33	1	False			False						73.0295;1134.0|83.0134;1728.0|127.0033;1806.0
1184	189.0409	10.57	5	10.425533333333334	10.717116666666668	289669	55942	0.98	0.0	1.0	1	False			False						68.9984;1342.0|71.0127;1144.0|73.0287;1028.0|86.0006;2070.0|96.9928;672.0|97.9998;724.0|99.0083;8988.0|101.0258;474.0|113.9953;2602.0|129.0185;10430.0|174.0181;1300.0
1185	189.041	6.849	15	6.471783333333334	8.200133333333333	78339	2496	0.93	0.54	1.14	1	False			False						61.9883;1004.0
1186	189.0523	12.094	4	11.946933333333334	12.190383333333333	27963	3856	0.93	0.0	1.5	1	False			False						74.0245;2036.0|84.0086;2432.0|85.0404;1022.0|87.008;942.0|100.077;596.0|102.0556;1232.0|127.0505;1954.0
1187	189.0773	11.606	8	10.717116666666668	11.946933333333334	43869	3890	0.68	0.5	3.0	1	False			False						85.028;714.0|87.0088;1464.0|110.0243;1622.0|154.063;1162.0
1188	189.1143	7.598	1	7.54995	7.648	25402	8636		0.0	1.0	1	False			False
1189	189.1632	4.539	1	4.489533333333333	4.5884833333333335	3532	1190		0.0	1.0	1	False			False
1190	189.1741	4.442	4	4.344616666666667	4.5884833333333335	23218	2600	0.9	0.0	0.67	1	False			False
1191	189.2032	4.442	1	4.393816666666667	4.489533333333333	3388	1180		0.0	1.0	1	False			False
1192	189.2244	4.49	3	4.344616666666667	4.538966666666667	15937	2242	0.85	0.0	3.0	1	False			False
1193	189.2412	4.49	3	4.393816666666667	4.5884833333333335	18297	2714	0.95	0.0	1.0	1	False			False
1194	189.2596	4.442	3	4.344616666666667	4.538966666666667	15236	2086	0.91	0.0	1.0	1	False			False
1195	189.2798	4.539	2	4.344616666666667	4.5884833333333335	7585	1340	0.6	0.0	1.0	1	False			False
1196	189.2951	4.49	3	4.393816666666667	4.5884833333333335	15165	2012	0.9	0.0	1.0	1	False			False
1197	189.3169	4.49	3	4.344616666666667	4.5884833333333335	12164	1798	0.82	0.0	0.5	1	False			False
1198	189.3431	4.49	2	4.344616666666667	4.538966666666667	8184	1516	0.66	0.0	1.0	1	False			False
1199	189.356	4.49	4	4.344616666666667	4.5884833333333335	19146	2114	0.91	0.0	1.5	1	False			False
1200	189.3795	4.442	4	4.344616666666667	4.5884833333333335	18124	1998	0.92	0.0	0.67	1	False			False
1201	189.3966	4.442	4	4.344616666666667	4.5884833333333335	17229	1730	0.91	0.0	0.67	1	False			False
1202	189.4065	4.49	1	4.442066666666666	4.538966666666667	4563	1570		0.0	1.0	1	False			False
1203	189.4302	4.442	4	4.344616666666667	4.5884833333333335	25287	3466	0.95	0.0	0.67	1	False			False
1204	189.4443	4.394	2	4.344616666666667	4.5884833333333335	7275	1258	0.59	0.0	1.0	1	False			False
1205	189.4505	4.442	4	4.344616666666667	4.5884833333333335	18270	1928	0.92	0.0	0.67	1	False			False
1206	189.4697	4.442	4	4.344616666666667	4.5884833333333335	18519	2112	0.95	0.0	0.67	1	False			False
1207	189.5011	4.442	2	4.393816666666667	4.538966666666667	7754	1358		0.0	0.5	1	False			False
1208	189.5119	4.394	1	4.344616666666667	4.442066666666666	3081	1054		0.0	1.0	1	False			False
1209	189.5306	4.442	3	4.344616666666667	4.538966666666667	15940	2152	0.9	0.0	1.0	1	False			False
1210	189.5477	4.49	2	4.442066666666666	4.5884833333333335	9718	2124		0.0	0.5	1	False			False
1211	189.5652	4.49	1	4.442066666666666	4.538966666666667	4174	1436		0.0	1.0	1	False			False
1212	189.574	4.442	3	4.344616666666667	4.538966666666667	12748	1752	0.91	0.0	1.0	1	False			False
1213	189.5903	4.49	3	4.344616666666667	4.538966666666667	13120	1650	0.84	0.0	3.0	1	False			False
1214	189.6093	4.442	4	4.344616666666667	4.5884833333333335	17616	1894	0.91	0.0	0.67	1	False			False
1215	189.6203	4.49	4	4.344616666666667	4.5884833333333335	21781	2234	0.92	0.0	1.5	1	False			False
1216	189.6388	4.49	1	4.442066666666666	4.538966666666667	5505	1894		0.0	1.0	1	False			False
1217	189.6568	4.49	2	4.344616666666667	4.538966666666667	8581	1560	0.65	0.0	1.0	1	False			False
1218	189.6711	4.442	1	4.393816666666667	4.489533333333333	4847	1688		0.0	1.0	1	False			False
1219	189.6813	4.49	3	4.344616666666667	4.5884833333333335	12259	1844	0.8	0.0	0.5	1	False			False
1220	189.6951	4.442	4	4.344616666666667	4.5884833333333335	17395	1972	0.91	0.0	0.67	1	False			False
1221	189.7123	4.442	1	4.393816666666667	4.489533333333333	4370	1522		0.0	1.0	1	False			False
1222	189.7572	4.442	1	4.393816666666667	4.489533333333333	3945	1374		0.0	1.0	1	False			False
1223	189.771	4.49	1	4.442066666666666	4.538966666666667	3802	1308		0.0	1.0	1	False			False
1224	189.7899	4.442	1	4.393816666666667	4.489533333333333	4175	1454		0.0	1.0	1	False			False
1225	189.8521	4.442	1	4.393816666666667	4.489533333333333	3032	1056		0.0	1.0	1	False			False
1226	189.8684	4.49	1	4.442066666666666	4.538966666666667	3191	1098		0.0	1.0	1	False			False
1227	189.8794	4.442	1	4.393816666666667	4.489533333333333	3106	1082		0.0	1.0	1	False			False
1228	189.9898	4.442	16	3.416116666666667	4.686166666666667	1700618	158932	0.93	0.0	0.75	1	False			False
1229	190.0075	3.214	7	3.0182	3.416116666666667	222149	21886	0.94	0.0	1.33	1	False			False
1230	190.0078	13.114	1	13.06565	13.161933333333334	2923	1012		0.0	1.0	1	False			False
1231	190.018	12.531	2	12.481	12.626883333333334	7430	1442		0.0	0.5	1	False			False						68.0499;632.0|78.9585;1606.0
1232	190.0379	13.21	1	13.161933333333334	13.258049999999999	4146	1438		0.0	1.0	1	False			False						83.0125;650.0|102.0556;1254.0
1233	190.0447	10.57	4	10.473583333333332	11.504333333333333	25936	4200	0.9	0.0	1.0	1	False			False
1234	190.0512	8.745	1	8.693533333333333	8.795266666666667	13282	4352		0.0	1.0	1	False			False
1235	190.0735	9.279	1	9.231283333333332	9.327483333333333	3064	1062		0.0	1.0	1	False			False
1236	190.9664	4.835	13	4.686166666666667	5.356	754874	61960	0.95	0.0	0.6	1	False			False						60.0166;512.0|61.9879;4758.0|79.9568;5892.0|83.0134;18218.0|84.0167;1288.0|99.0093;474.0|109.0285;1716.0|111.0082;35784.0|112.0113;2342.0|113.0234;708.0
1237	190.9834	4.49	8	4.24575	4.686166666666667	969184	94856	0.93	0.0	1.33	1	False			False
1238	191.0026	5.23	23	4.8853333333333335	5.999416666666666	789987	24360	0.96	0.19	0.4	1	False			False						79.9571;5010.0|80.9646;5292.0|81.9521;742.0|83.0136;2116.0|83.0497;3810.0|85.0276;600.0|109.0294;912.0|111.0086;3124.0|111.0449;23242.0|112.0483;1870.0
1239	191.0075	3.166	4	3.0674166666666665	3.316333333333333	30089	3154	0.91	0.0	0.67	1	False			False
1240	191.0194	10.621	10	8.9427	10.816216666666666	54444	3116	0.88	0.25	0.75	1	False			False						61.988;3446.0
1241	191.0201	11.8	20	10.816216666666666	12.237933333333332	179491	5010	0.97	0.44	1.22	1	False			False						87.0082;1388.0
1242	191.0201	12.385	18	12.237933333333332	13.541266666666667	108315	6880	0.86	0.62	0.33	1	False			False						68.0509;878.0|78.9585;2368.0|84.0453;688.0|96.9691;718.0|112.0392;612.0|134.0368;672.0
1243	191.0202	14.261	548	14.1325	20.634433333333334	8833585	131384	0.65	0.61	0.04	1	False			False						67.0187;5472.0|85.0291;27644.0|86.0325;1414.0|87.0084;57560.0|88.0114;2830.0|103.0404;746.0|111.0084;57202.0|112.0119;4494.0|113.0127;656.0|129.0194;2484.0
1244	191.0204	22.597	315	22.12255	25.361383333333333	946377	7840	0.86	0.66	0.19	1	False			False						85.0288;2202.0|87.0084;4220.0|111.0085;3504.0
1245	191.0458	10.57	1	10.521600000000001	10.620883333333333	3127	1050		0.0	1.0	1	False			False
1246	191.0561	11.554	5	11.452833333333333	11.70425	82359	11088	0.96	0.0	0.67	1	False			False						67.0303;658.0|71.0132;678.0|75.0081;4578.0|85.0293;3244.0|87.0083;2742.0|93.0347;1142.0|93.0456;1208.0|129.019;804.0|154.0622;3348.0
1247	191.0563	4.638	4	4.5884833333333335	4.835333333333334	32289	3434	0.84	0.0	0.25	1	False			False						61.9879;7014.0|79.9569;2528.0|107.037;634.0|108.0204;2324.0|108.0452;3374.0|109.029;17392.0|109.0409;1794.0|110.0325;2154.0
1248	191.057	11.112	13	10.76525	11.452833333333333	727809	117072	0.89	0.0	1.0	1	False			False						67.0177;740.0|69.0342;1102.0|71.0134;1534.0|73.0289;880.0|81.0344;790.0|83.0489;890.0|85.029;13898.0|86.0315;1162.0|87.008;2336.0|93.0342;5324.0|97.0274;516.0|99.0446;728.0|108.021;816.0|109.0291;1094.0|111.0454;1630.0|113.0239;390.0|127.0398;3076.0|171.0315;586.0|173.0468;676.0
1249	191.9694	4.835	6	4.734983333333333	5.081783333333333	45522	4770	0.92	0.0	0.4	1	False			False
1250	191.9871	4.49	6	4.2939	4.63775	66346	6914	0.96	0.0	1.33	1	False			False
1251	192.0066	5.181	9	5.032266666666667	5.535166666666667	36441	2046	0.79	0.43	1.5	1	False			False
1252	192.0233	14.268	289	14.162166666666668	19.219566666666665	520522	9728	0.59	0.65	0.05	1	False			False						67.0187;2582.0|72.9923;6224.0|73.0291;7054.0|85.029;22152.0|86.0323;920.0|87.0081;24848.0|88.0121;610.0|99.0079;668.0|101.0241;1864.0|103.039;824.0|111.0082;37366.0|112.0114;1426.0|117.0187;4306.0|129.0188;3528.0|154.9995;1248.0
1253	192.0601	11.112	3	11.0121	11.211350000000001	51674	9866	0.88	0.0	1.0	1	False			False
1254	192.067	7.648	2	7.54995	7.701183333333334	31746	5440		0.0	2.0	1	False			False						61.9879;1010.0|79.9568;1552.0
1255	192.0672	7.853	2	7.701183333333334	7.952299999999999	15324	3848	0.9	0.0	0.5	1	False			False						67.0188;608.0|74.024;1852.0|87.0452;898.0|93.0341;1780.0|122.0619;846.0
1256	192.9626	4.835	5	3.804466666666667	5.032266666666667	30823	3488	0.93	0.0	0.5	1	False			False
1257	192.9644	3.657	4	3.56055	3.804466666666667	21224	3472	0.97	0.0	0.67	1	False			False						79.9572;3538.0|113.0072;1200.0
1258	192.9818	5.999	44	4.393816666666667	6.8967833333333335	6686628	172876	0.97	0.09	1.4	1	False			False						61.9877;2546.0|73.0289;2592.0|79.9569;93234.0|80.9646;21228.0|81.9528;3408.0|85.0288;3680.0|93.9721;1026.0|96.9593;960.0|101.0243;1162.0|113.0239;26718.0|114.0275;2496.0|115.0028;2318.0|164.9872;2330.0
1259	192.9982	5.23	4	5.081783333333333	5.32035	12720	1218	0.91	0.0	1.5	1	False			False
1260	193.0191	9.854	1	9.8068	9.90235	3130	1092		0.0	1.0	1	False			False
1261	193.0248	14.268	28	14.1876	14.77515	39568	2162	0.79	0.58	0.36	1	False			False						67.0189;1560.0|85.029;12872.0|86.0332;1214.0|87.0083;25880.0|88.0117;1826.0|111.0083;22878.0|112.0114;2490.0|129.0179;1202.0
1262	193.0356	12.337	8	11.995000000000001	12.5789	111154	7628	0.89	0.33	0.8	1	False			False						71.0136;1780.0|72.9924;1836.0|73.029;758.0|85.0293;1372.0|87.0081;1690.0|113.0242;988.0
1263	193.036	7.598	3	7.54995	7.7522	52773	12452	0.89	0.0	0.33	1	False			False						61.9876;1330.0|79.9566;634.0|148.0763;1440.0
1264	193.0361	11.8	6	11.6561	11.995000000000001	51544	3764	0.95	0.0	0.75	1	False			False						71.0134;2444.0|72.9926;682.0|75.0083;17902.0|85.0294;1592.0|87.0084;3176.0|89.0234;1068.0|99.0084;1650.0|129.0185;2018.0
1265	193.037	9.807	1	9.758633333333334	9.854233333333333	3028	1056		0.0	1.0	1	False			False
1266	193.0496	7.502	2	7.453683333333333	7.598216666666667	6311	1106		0.0	0.5	1	False			False
1267	193.0514	12.675	2	12.5789	12.722733333333334	8544	1604		0.0	2.0	1	False			False						78.9585;11124.0|96.9684;4942.0
1268	193.0524	4.885	5	4.734983333333333	5.032266666666667	26583	2206	0.93	0.0	1.0	1	False			False
1269	193.0615	11.112	3	10.569583333333332	11.162883333333333	11433	1534	0.69	0.0	2.0	1	False			False
1270	193.0625	8.597	5	8.499666666666666	8.795266666666667	55838	10334	0.97	0.0	0.5	1	False			False						92.05;16226.0|93.0525;1660.0|149.0713;778.0
1271	193.0907	3.018	5	2.8703	3.1662166666666667	33773	3160	0.96	0.0	1.0	1	False			False						79.957;4410.0|116.0501;620.0
1272	193.9846	6.047	23	5.356	6.471783333333334	397543	10346	0.95	0.19	1.67	1	False			False
1273	194.0459	9.375	4	8.10435	9.471583333333333	139841	21538	0.9	0.0	1.5	1	False			False						61.9876;778.0|79.9569;1566.0|92.0259;706.0|93.034;7764.0|121.029;854.0|124.007;1478.0|150.0569;3894.0
1274	194.0461	9.807	5	9.471583333333333	9.953666666666667	96865	14258	0.97	0.0	0.67	1	False			False						61.9878;3814.0|74.0245;4424.0|93.0339;10244.0|94.0369;1054.0|100.0034;2974.0|150.0569;866.0
1275	194.0466	8.0	6	7.54995	8.10435	82844	12450	0.91	0.0	1.5	1	False			False						65.0398;660.0|87.045;1028.0|93.0342;5272.0|121.0297;716.0|136.0533;1712.0|150.056;1006.0|154.0505;772.0
1276	194.0468	4.638	3	4.5884833333333335	4.78465	18441	2784	0.86	0.0	0.33	1	False			False
1277	194.0654	8.597	1	8.549183333333334	8.6454	4814	1668		0.0	1.0	1	False			False
1278	194.0832	4.588	2	4.489533333333333	4.63775	9300	1722		0.0	2.0	1	False			False
1279	194.928	13.672	23	13.5478	13.934166666666666	867635	83934	0.97	0.32	0.24	1	False			False						79.9568;42442.0|96.9595;431306.0|97.9595;4374.0|98.9553;17636.0
1280	194.9429	4.294	3	4.149566666666667	4.344616666666667	13437	1748	0.85	0.0	3.0	1	False			False						82.029;620.0|86.9907;870.0|99.0094;700.0|114.9855;1078.0
1281	194.947	12.531	21	12.433166666666667	13.113783333333334	271067	24890	0.92	0.47	0.29	1	False			False						71.0138;956.0|72.9925;950.0|78.9585;51066.0|80.9626;632.0|96.969;35090.0
1282	194.9616	5.904	15	5.487	6.2875499999999995	92065	3508	0.96	0.54	2.25	1	False			False
1283	194.9776	6.047	23	5.356	6.471783333333334	309964	8400	0.95	0.29	1.67	1	False			False						61.988;970.0|73.0288;1626.0|79.9568;42596.0|80.9646;8850.0|81.9527;3202.0|82.9608;702.0|85.0296;2228.0|113.024;12154.0|114.0273;1590.0|115.0033;1364.0|164.9864;1288.0|192.9807;2202.0
1284	194.9967	9.52	1	9.471583333333333	9.563633333333334	3120	1130		0.0	1.0	1	False			False						137.0235;1974.0
1285	195.0335	8.895	4	8.795266666666667	9.038833333333335	30594	4000	0.94	0.0	0.67	1	False			False
1286	195.0516	11.606	25	8.89455	12.481	2050934	261194	0.93	0.5	1.25	1	False			False						60.0168;1574.0|71.0131;11100.0|72.9926;3438.0|73.0289;1844.0|75.0082;139312.0|75.0191;5094.0|76.0115;4426.0|83.0128;1404.0|85.0289;12478.0|87.0082;17596.0|89.024;12586.0|99.0081;25874.0|100.0116;1506.0|101.0235;1432.0|129.0185;18876.0
1287	195.0528	8.745	8	8.348416666666667	8.89455	1123135	216196	0.95	0.0	1.0	1	False			False						71.0142;1452.0|80.0015;1234.0|89.0238;1114.0|93.0321;926.0|95.0247;2084.0|110.0356;21234.0|111.0401;1242.0|112.0515;2348.0|123.0072;2386.0|124.0505;1212.0|135.0308;950.0|136.0387;6488.0|137.0227;22832.0|138.0302;6714.0|180.0292;89396.0|181.0314;6634.0
1288	195.0671	8.0	4	7.501833333333334	8.051783333333335	57386	10074	0.84	0.0	2.0	1	False			False						65.0391;1810.0|87.0441;754.0|93.0342;20776.0|94.0371;976.0|119.0506;806.0|121.0293;2832.0|135.0448;992.0|136.0522;3034.0|150.0566;6812.0|154.0512;664.0
1289	195.068	3.561	1	3.5124333333333335	3.608683333333333	2893	1002		0.0	1.0	1	False			False
1290	195.0876	8.694	3	8.6454	8.843166666666667	26644	4560	0.86	0.0	0.33	1	False			False
1291	195.9282	13.692	9	13.579283333333333	13.732883333333332	10338	1826	0.94	0.43	1.0	1	False			False
1292	196.0291	9.375	2	9.279416666666666	9.423483333333333	28968	7690		0.0	2.0	1	False			False
1293	196.0551	11.606	9	11.357233333333333	11.850616666666667	131066	16864	0.91	0.14	1.25	1	False			False
1294	196.0555	8.745	7	8.6454	10.149183333333333	102090	15906	0.93	0.4	1.0	1	False			False
1295	196.0708	8.0	1	7.952299999999999	8.051783333333335	3641	1220		0.0	1.0	1	False			False
1296	196.9245	13.716	20	13.579283333333333	13.892016666666667	81538	8466	0.97	0.56	0.62	1	False			False						79.9568;29060.0|96.9596;283646.0|97.9596;5246.0|98.9554;20394.0
1297	196.9266	21.745	5	21.600483333333333	21.86255	16359	1868	0.86	0.33	3.0	1	False			False
1298	197.0459	9.472	4	8.6454	9.563633333333334	30523	5100	0.89	0.0	1.0	1	False			False						61.9882;820.0|137.0237;4290.0|138.029;668.0
1299	197.046	2.339	2	2.2421	2.3862666666666663	9290	1880		0.0	2.0	1	False			False						79.9563;602.0|118.0293;3792.0
1300	197.0557	11.606	3	11.504333333333333	11.799816666666667	20763	3528	0.8	0.0	2.0	1	False			False
1301	197.0685	7.752	14	7.648	8.795266666666667	222168	14100	0.85	0.25	0.18	1	False			False						61.9881;1226.0|97.0397;1450.0|154.05;3830.0
1302	197.0686	9.039	8	8.74495	9.183150000000001	209789	18682	0.93	0.33	2.0	1	False			False						61.9883;1622.0|72.0454;5900.0|85.0409;820.0|98.0358;4688.0|127.0511;3394.0|140.0464;2142.0
1303	197.0815	10.621	2	10.569583333333332	10.717116666666668	23413	4488		0.0	0.5	1	False			False						153.0932;726.0
1304	197.0821	5.27	42	4.149566666666667	7.648	214290	3192	0.82	0.65	0.47	1	False			False						61.9878;1476.0|151.0778;798.0|158.1192;3224.0
1305	197.9867	2.339	2	2.2911	2.4367666666666663	7530	1318		0.0	0.5	1	False			False						79.9568;2392.0|106.0418;1066.0|118.0294;1554.0|121.0657;7342.0
1306	198.0413	9.375	1	9.327483333333333	9.423483333333333	3525	1224		0.0	1.0	1	False			False
1307	198.0713	9.039	5	7.701183333333334	9.135	19935	1552	0.58	0.33	0.5	1	False			False
1308	198.1138	6.849	32	5.76835	7.3259	390760	6528	0.99	0.43	1.7	1	False			False						74.0243;6212.0|158.1192;1750.0
1309	198.114	7.55	7	7.3259	7.648	122144	14348	0.83	0.4	2.5	1	False			False						74.0242;36210.0|75.0256;680.0|111.0805;878.0|156.1033;736.0
1310	198.9063	21.745	17	21.510133333333332	21.931233333333335	59525	3542	0.97	0.4	0.5	1	False			False						60.9928;1614.0
1311	199.0078	2.773	7	2.6285499999999997	3.0182	216861	24206	0.96	0.0	0.75	1	False			False						61.9875;1996.0|79.9568;3282.0|93.0341;2372.0|117.0335;676.0|119.0497;40182.0|120.0528;4108.0|121.065;3970.0
1312	199.0374	9.612	1	9.563633333333334	9.6599	4655	1612		0.0	1.0	1	False			False						61.9881;4208.0|92.0494;612.0
1313	199.0622	7.454	8	7.089366666666667	7.598216666666667	28866	1812	0.85	0.67	1.0	1	False			False						61.9879;810.0|71.0133;656.0|74.0245;4664.0|111.0811;776.0|156.1034;596.0
1314	199.0632	30.13	1	30.115566666666666	30.161883333333332	1511	1088		0.0	1.0	1	False			False
1315	199.0979	10.522	1	10.473583333333332	10.569583333333332	6785	2356		0.0	1.0	1	False			False						61.9877;1602.0
1316	199.098	3.804	10	3.5124333333333335	4.1975999999999996	293100	23556	0.96	0.0	1.25	1	False			False						71.0139;1918.0|79.9569;1188.0|99.0083;9254.0|100.0126;1060.0|122.0605;5378.0
1317	199.0984	7.598	63	4.78465	8.795266666666667	340571	3722	0.37	0.56	30.0	1	False			False
1318	199.109	4.588	8	4.393816666666667	4.78465	51376	4792	0.96	0.0	1.0	1	False			False						78.0352;1100.0
1319	199.1177	7.55	3	6.65605	7.598216666666667	11199	1402	0.51	0.0	1.0	1	False			False						71.0138;662.0|74.0241;6174.0|158.1189;1706.0
1320	199.1711	2.242	3	2.19395	2.3862666666666663	15936	2006	0.84	0.0	0.33	1	False			False						118.0284;2180.0
1321	199.97	13.025	5	12.958116666666665	13.113783333333334	22167	4644	0.94	0.67	0.5	1	False			False						74.0058;1104.0|80.9648;3280.0|120.0119;780.0
1322	200.0102	2.773	3	2.6767	2.8703	15038	2060	0.9	0.0	1.0	1	False			False
1323	200.0561	12.094	3	11.898766666666667	12.142233333333333	12632	1912	0.76	0.0	2.0	1	False			False						74.0243;856.0
1324	200.0571	4.345	6	4.1975999999999996	4.538966666666667	65898	7174	0.95	0.0	0.75	1	False			False						78.0349;738.0|79.957;10514.0|108.0215;34470.0|123.0448;19122.0
1325	200.0607	9.423	1	9.375433333333332	9.471583333333333	4182	1450		0.0	1.0	1	False			False
1326	200.1009	3.753	4	3.6568166666666664	3.9029000000000003	24486	2618	0.91	0.0	0.67	1	False			False
1327	200.1052	9.375	1	9.327483333333333	9.423483333333333	3663	1272		0.0	1.0	1	False			False
1328	200.1301	5.27	46	4.8853333333333335	7.089366666666667	778936	12576	0.83	0.5	0.22	1	False			False						72.9918;698.0|79.9564;648.0|125.0238;2112.0|158.1197;5568.0|159.1231;1008.0
1329	201.0045	2.773	1	2.7247333333333335	2.8202833333333337	3520	1228		0.0	1.0	1	False			False
1330	201.0228	2.532	11	2.3388166666666668	2.9206833333333337	349600	37024	0.97	0.0	1.0	1	False			False						79.9568;19364.0|80.9648;2192.0|106.042;5756.0|107.0462;618.0|108.0224;1322.0|121.0284;570.0|121.0652;36502.0|122.0372;4748.0|122.0687;4172.0|123.0447;35482.0|124.0486;1754.0
1331	201.0512	12.238	3	12.142233333333333	12.336900000000002	14773	2800	0.99	0.0	1.0	1	False			False
1332	201.0589	9.423	1	9.375433333333332	9.471583333333333	8884	3080		0.0	1.0	1	False			False						114.0239;830.0|115.0201;2324.0
1333	201.0771	11.504	1	11.452833333333333	11.554133333333334	3598	1184		0.0	1.0	1	False			False
1334	201.1136	7.804	80	4.63775	10.76525	707807	29954	0.76	0.61	0.5	1	False			False						69.0347;1382.0|79.0186;1276.0|79.9569;8388.0|81.0347;1290.0|95.0134;808.0|97.0289;1544.0|123.0086;1786.0|124.0161;1918.0|125.024;41506.0|156.1389;612.0|158.1194;5738.0|159.1211;632.0
1335	201.1342	5.32	9	5.081783333333333	5.582616666666667	31632	1638	0.93	0.43	1.25	1	False			False
1336	201.1363	14.968	28	14.84285	15.248383333333333	63150	4572	0.93	0.54	0.32	1	False			False						131.0822;2558.0|156.0784;598.0
1337	202.0182	3.067	12	2.6285499999999997	3.316333333333333	87526	4806	0.95	0.3	1.4	1	False			False						63.0237;2004.0|68.9978;2950.0|69.0345;6732.0|79.9562;1964.0|81.0342;6510.0|82.0056;2444.0|83.0136;4428.0|107.0382;1508.0|121.0643;1192.0|122.0602;2560.0|125.024;117296.0
1338	202.0185	3.464	13	3.316333333333333	3.9516833333333334	112160	5264	0.96	0.55	0.3	1	False			False						79.9569;25670.0|80.9646;3080.0|105.0339;2422.0|108.0209;5288.0|122.0369;20082.0|122.0606;7794.0|123.0446;109462.0|124.0479;7172.0
1339	202.0262	2.532	3	2.4367666666666663	2.6285499999999997	25553	3614	0.89	0.0	1.0	1	False			False
1340	202.0359	12.433	2	12.336900000000002	12.481	10633	2542		0.0	2.0	1	False			False						74.0236;1718.0
1341	202.055	7.598	1	7.54995	7.648	12089	4110		0.0	1.0	1	False			False
1342	202.072	11.8	6	10.101033333333334	11.898766666666667	35714	4150	0.89	0.25	1.0	1	False			False						88.0395;2642.0|98.0606;706.0|113.0346;1030.0|114.0925;822.0|160.0629;768.0
1343	202.0722	8.397	2	8.348416666666667	8.499666666666666	13127	2308		0.0	0.5	1	False			False
1344	202.1087	7.648	7	7.54995	9.086983333333334	99639	10804	0.85	0.6	1.0	1	False			False						69.0352;612.0|79.9569;2572.0|80.9646;1082.0|97.0288;1816.0|125.0237;9706.0|130.0654;1064.0
1345	203.0017	6.327	4	6.095083333333333	6.471783333333334	13314	1238	0.47	0.0	1.0	1	False			False
1346	203.0023	2.386	10	2.2421	2.7728166666666665	490253	53948	0.94	0.29	0.5	1	False			False						79.9568;21770.0|80.9647;1946.0|81.9531;1046.0|95.0499;996.0|108.021;4386.0|122.0369;12052.0|123.0446;88224.0|124.0478;7950.0
1347	203.0024	4.15	11	3.7531166666666667	4.442066666666666	3188646	348824	0.98	0.0	1.0	1	False			False						79.9569;60920.0|80.0265;1428.0|81.9526;2738.0|108.0211;135614.0|109.0244;9892.0|123.0445;111812.0|124.048;8624.0|125.0599;1516.0
1348	203.0026	3.368	14	2.7728166666666665	3.7531166666666667	1456544	129406	0.95	0.0	1.67	1	False			False						79.957;28528.0|80.965;2994.0|105.0347;2670.0|108.021;5972.0|122.0369;18008.0|122.0603;1532.0|123.0446;114240.0|124.0481;9968.0
1349	203.0138	3.804	4	2.5322833333333334	3.8533666666666666	24020	2444	0.79	0.0	3.0	1	False			False
1350	203.056	11.752	1	11.70425	11.799816666666667	4019	1402		0.0	1.0	1	False			False
1351	203.069	11.752	2	11.70425	11.850616666666667	10693	2630		0.0	0.5	1	False			False
1352	203.0834	9.954	6	9.8068	10.149183333333333	159315	18870	0.97	0.0	0.5	1	False			False						74.025;1570.0|116.05;5308.0|125.0226;768.0|142.066;912.0
1353	203.1044	11.061	1	11.0121	11.11165	3303	1106		0.0	1.0	1	False			False
1354	203.1048	12.723	1	12.674716666666665	12.750066666666667	2359	1044		0.0	1.0	1	False			False
1355	203.113	7.648	1	7.598216666666667	7.701183333333334	4046	1310		0.0	1.0	1	False			False
1356	203.1293	7.598	14	7.041216666666667	7.904683333333334	98952	8132	0.8	0.5	6.0	1	False			False						79.9567;1456.0|87.0454;594.0
1357	203.9967	11.307	1	11.259500000000001	11.357233333333333	3213	1096		0.0	1.0	1	False			False
1358	203.9978	6.424	15	5.999416666666666	8.300266666666667	86582	2658	0.8	0.31	2.25	1	False			False						69.0342;10066.0|79.0184;12680.0|79.9568;56990.0|80.9647;3686.0|81.0343;6022.0|95.0131;4910.0|97.029;10280.0|123.0078;12592.0|124.0157;10340.0|125.0238;295746.0|126.0272;14794.0
1359	204.0054	2.386	5	2.2911	2.5804	42510	5220	0.94	0.0	0.5	1	False			False
1360	204.0056	4.15	11	3.5124333333333335	4.538966666666667	361631	28226	0.93	0.22	0.43	1	False			False						71.05;1110.0|79.9571;11716.0|80.9649;2340.0|81.0215;1528.0|82.0295;4298.0|108.0212;23684.0|109.0245;1008.0|110.0375;1432.0|123.0445;13132.0|124.0403;11342.0|125.0441;878.0|125.0604;4496.0
1361	204.0059	3.316	7	2.5804	3.5124333333333335	118862	10086	0.96	0.0	1.0	1	False			False
1362	204.0516	12.142	3	12.042733333333333	12.237933333333332	23732	4654	0.89	0.0	1.0	1	False			False						88.0392;1430.0|161.0927;608.0
1363	204.0666	7.701	5	7.598216666666667	8.843166666666667	74193	11340	0.69	0.67	2.0	1	False			False						61.9881;2508.0|72.9922;748.0|99.0445;790.0|101.0231;1116.0|116.0508;1096.0|130.0661;802.0|142.0658;936.0|158.0617;2562.0|161.045;914.0
1364	204.0864	9.954	3	9.854233333333333	10.049916666666666	14620	2296	0.95	0.0	1.0	1	False			False
1365	204.0871	7.326	4	7.22965	7.453683333333333	14618	1574	0.91	0.0	0.67	1	False			False
1366	204.1325	7.598	1	7.54995	7.648	3623	1232		0.0	1.0	1	False			False
1367	204.9705	21.004	14	20.708666666666666	21.229116666666666	344291	19612	0.94	0.0	1.0	1	False			False						59.9846;808.0|99.0053;660.0
1368	204.9815	2.87	14	2.4367666666666663	3.1662166666666667	1224086	130984	0.97	0.0	1.0	1	False			False						68.9984;1646.0|69.0345;3936.0|79.9566;1294.0|81.0342;4554.0|83.0133;4016.0|125.0237;110922.0|126.0269;8640.0|127.0392;2710.0
1369	204.9816	5.181	57	4.78465	9.519666666666666	28807333	685102	0.86	0.0	0.22	1	False			False						69.0343;17140.0|79.0185;24464.0|79.957;99586.0|80.965;6058.0|81.0342;10192.0|95.0136;8590.0|97.0292;14754.0|107.0135;6218.0|123.0083;24000.0|124.0159;19064.0|125.024;547218.0|126.0275;44438.0
1370	204.9821	13.497	5	13.419450000000001	13.579283333333333	11585	1732	0.93	0.33	1.0	1	False			False						75.0081;1210.0|125.0243;1372.0|135.0296;860.0
1371	204.9991	4.15	12	3.5124333333333335	5.356	181917	15088	0.95	0.3	1.0	1	False			False
1372	204.9994	3.368	10	2.2911	3.5124333333333335	84666	6120	0.86	0.25	1.33	1	False			False
1373	205.0069	20.856	3	20.804366666666667	21.179866666666666	9606	1228	0.7	0.0	0.5	1	False			False
1374	205.0183	4.198	5	4.100083333333333	4.393816666666667	92961	9378	0.92	0.0	0.5	1	False			False						61.9877;800.0|71.0495;1588.0|79.9568;28522.0|80.0266;938.0|80.9646;3472.0|81.9529;1140.0|82.0294;2444.0|97.0656;994.0|108.0213;59622.0|109.0245;7436.0|110.0252;824.0|110.0372;1742.0|123.0447;24730.0|124.0425;6040.0|125.0602;9166.0|127.0403;1588.0|203.0011;1518.0
1375	205.0352	13.934	18	13.490766666666667	14.408733333333334	48265	4822	0.78	0.38	1.33	1	False			False						71.0496;660.0|87.0082;2230.0|101.0241;920.0|125.0242;1840.0
1376	205.0363	11.8	3	11.70425	11.898766666666667	14541	1938	0.91	0.0	1.0	1	False			False
1377	205.071	7.701	2	7.648	8.795266666666667	6567	1072	0.58	0.0	1.0	1	False			False
1378	205.0903	5.23	1	5.1806833333333335	5.270083333333333	2773	1034		0.0	1.0	1	False			False
1379	205.0905	7.598	1	7.54995	7.648	6565	2232		0.0	1.0	1	False			False
1380	205.368	5.23	1	5.1806833333333335	5.270083333333333	2960	1104		0.0	1.0	1	False			False
1381	205.9745	21.004	1	20.95385	21.052083333333332	3524	1196		0.0	1.0	1	False			False
1382	205.9847	2.87	5	2.7247333333333335	3.0182	81907	10620	0.98	0.0	1.0	1	False			False
1383	205.9847	5.23	34	4.8853333333333335	7.7522	1970312	47292	0.91	0.21	0.26	1	False			False
1384	206.0017	4.15	2	4.100083333333333	4.24575	6639	1228		0.0	0.5	1	False			False
1385	206.0491	7.55	5	7.22965	7.598216666666667	17082	1496	0.69	0.33	3.0	1	False			False
1386	206.083	7.648	2	7.54995	7.701183333333334	13348	2274		0.0	2.0	1	False			False
1387	206.9498	21.1	21	20.666483333333336	21.2789	396669	16280	0.74	0.11	0.91	1	False			False						59.9848;854.0
1388	206.961	15.359	4	15.3297	15.402099999999999	3393	1188	0.76	0.0	1.0	1	False			False						127.0021;1812.0
1389	206.9782	5.181	33	4.8853333333333335	7.7522	1266402	29396	0.86	0.48	0.22	1	False			False						67.0186;3950.0|69.0342;13950.0|79.0188;14754.0|79.957;63978.0|80.9649;4718.0|81.0343;6214.0|81.9528;4468.0|95.0134;6116.0|97.0293;10472.0|107.0132;4756.0|123.0084;14102.0|124.0158;12594.0|125.024;338980.0|126.0272;47834.0|127.0284;4504.0
1390	206.9789	2.87	5	2.7247333333333335	3.0182	47820	6298	0.98	0.0	1.0	1	False			False
1391	206.9972	3.903	24	2.6767	4.734983333333333	3842066	317824	0.99	0.0	1.0	1	False			False						71.0498;33136.0|72.0528;1438.0|79.9569;55066.0|80.9651;19340.0|81.9528;2176.0|82.9609;706.0|85.0287;614.0|87.0442;1112.0|99.0447;3468.0|127.0397;14650.0|128.0419;1600.0|179.0028;1570.0
1392	206.9975	7.089	14	6.65605	7.374033333333333	67681	2566	0.96	0.17	1.5	1	False			False						61.9881;668.0|79.9571;7064.0|80.9646;1312.0|81.953;640.0
1393	207.0156	13.21	7	13.06565	13.579283333333333	60732	8876	0.92	0.4	1.0	1	False			False						71.0138;618.0|75.0082;6640.0|89.0243;854.0|135.0296;6658.0
1394	207.0677	3.316	5	3.2143666666666664	3.5124333333333335	33097	3314	0.89	0.0	0.5	1	False			False						79.9569;870.0|123.0444;1240.0|163.0768;644.0
1395	207.0872	6.56	8	6.3755	8.051783333333335	26852	1454	0.81	0.5	1.33	1	False			False						69.0344;694.0|79.9567;4646.0|106.9801;842.0|125.0237;5404.0|126.027;800.0
1396	207.9825	5.23	19	4.983883333333334	5.999416666666666	78805	2168	0.85	0.71	0.83	1	False			False
1397	208.0002	3.903	9	3.6568166666666664	4.149566666666667	261688	22910	0.99	0.0	1.0	1	False			False
1398	208.062	7.804	32	6.04695	7.904683333333334	285331	21754	0.79	0.66	0.5	1	False			False						61.9874;930.0|79.0185;796.0|79.9568;3306.0|81.9522;2112.0|106.9793;630.0|123.0079;708.0|124.0135;1108.0|125.0239;14826.0|126.0271;9578.0|127.0281;2164.0|151.0519;1092.0|205.9848;672.0
1399	208.9348	11.554	4	11.452833333333333	11.70425	124788	18754	0.91	0.0	1.0	1	False			False						76.9691;1272.0|87.0084;2238.0|127.0761;1122.0|132.066;2478.0|136.9362;2056.0|154.9482;7542.0|155.9477;660.0|156.946;698.0|171.0662;778.0|172.9582;1044.0|174.0884;1304.0
1400	208.9587	4.735	1	4.686166666666667	4.78465	3527	1194		0.0	1.0	1	False			False
1401	208.976	8.795	3	8.693533333333333	8.89455	31984	4494	0.9	0.0	1.0	1	False			False						61.9878;1854.0|73.0291;898.0|79.9574;1316.0|96.9591;762.0|129.0183;1232.0|150.0334;698.0
1402	208.977	2.725	5	2.5804	2.8703	50774	5716	0.97	0.0	1.0	1	False			False						61.9883;776.0|127.0391;592.0|129.0188;4470.0
1403	208.9932	3.853	7	3.7049666666666665	4.100083333333333	154695	13158	0.94	0.0	0.6	1	False			False
1404	209.031	12.385	18	11.799816666666667	13.419450000000001	84363	3330	0.69	0.5	6.0	1	False			False						75.0081;1910.0|85.0298;720.0|135.0291;1122.0
1405	209.047	8.3	1	8.249283333333333	8.348416666666667	3973	1336		0.0	1.0	1	False			False						61.988;4290.0|79.957;8200.0|80.9649;2510.0|132.0453;1908.0
1406	209.0683	7.598	8	7.54995	10.961683333333333	120028	20694	0.87	0.6	0.5	1	False			False						61.988;866.0|80.0008;1154.0|94.0049;908.0|107.0497;798.0|110.0715;820.0|121.9989;1184.0|124.0511;3132.0|137.0224;6600.0|151.0515;768.0|179.0221;680.0|194.0452;7158.0|195.0449;646.0
1407	209.9343	11.554	2	11.504333333333333	11.6561	8216	1532		0.0	0.5	1	False			False
1408	210.0082	12.792	2	12.773249999999999	12.854800000000001	3832	1462		0.0	0.5	1	False			False						79.9571;864.0|124.0066;1406.0
1409	210.0439	8.597	1	8.549183333333334	8.6454	3579	1240		0.0	1.0	1	False			False						79.9562;602.0
1410	210.0646	11.554	1	11.504333333333333	11.605633333333333	3634	1196		0.0	1.0	1	False			False
1411	210.0726	7.598	1	7.54995	7.648	6365	2164		0.0	1.0	1	False			False
1412	210.0883	7.648	5	7.501833333333334	8.990716666666666	29558	3550	0.74	0.33	3.0	1	False			False						136.0166;1038.0
1413	210.1132	4.686	1	4.63775	4.734983333333333	3389	1162		0.0	1.0	1	False			False
1414	210.9318	11.554	3	11.452833333333333	11.6561	51856	8698	0.91	0.0	1.0	1	False			False						76.9696;754.0|87.0074;1198.0|132.0662;2608.0|136.9365;1278.0|142.0508;604.0|154.9477;5038.0|155.9488;884.0|172.9575;854.0|174.0896;1226.0
1415	211.0007	11.453	1	11.405316666666666	11.504333333333333	3843	1294		0.0	1.0	1	False			False						154.9479;738.0
1416	211.0278	10.669	2	10.620883333333333	10.76525	6128	1062		0.0	0.5	1	False			False
1417	211.0475	9.423	4	9.279416666666666	9.519666666666666	28170	3870	0.96	0.0	1.5	1	False			False						61.9881;3948.0|71.0134;1528.0|89.0241;1004.0|113.0357;744.0|140.0468;602.0
1418	211.0614	4.638	1	4.5884833333333335	4.686166666666667	3252	1110		0.0	1.0	1	False			False
1419	211.0621	9.039	8	8.693533333333333	9.135	61692	5298	0.79	0.5	3.5	1	False			False						108.0221;652.0|134.037;1590.0|136.0168;1886.0|151.0401;974.0|168.0776;900.0
1420	211.0725	5.856	17	5.356	6.1912666666666665	143518	4684	0.98	0.53	1.57	1	False			False						60.0166;1718.0|61.0173;696.0|61.9879;47204.0|129.0302;720.0|151.0507;2388.0
1421	211.083	10.248	1	10.197316666666667	10.297766666666666	3730	1238		0.0	1.0	1	False			False						61.9876;4800.0|71.0134;2910.0|89.0239;3030.0|101.0233;2214.0|151.0613;4502.0
1422	211.0839	3.853	11	3.5124333333333335	4.0513	408849	23586	0.98	0.0	1.5	1	False			False						97.0406;2356.0|110.0357;710.0|111.0433;892.0|134.0243;1772.0|168.0655;1690.0
1423	211.0841	4.198	13	4.0513	4.686166666666667	306993	15364	0.97	0.18	0.3	1	False			False						61.9883;896.0|97.0405;3312.0|110.0353;1024.0|111.0428;1132.0|168.0659;1764.0|183.0897;606.0
1424	211.11	3.265	2	3.2143666666666664	3.3679666666666668	6705	1128		0.0	0.5	1	False			False
1425	211.1328	4.442	1	4.393816666666667	4.489533333333333	2894	1008		0.0	1.0	1	False			False
1426	211.1352	7.598	1	7.54995	7.648	3112	1058		0.0	1.0	1	False			False
1427	212.002	4.735	4	3.56055	4.8853333333333335	58320	7400	0.93	0.0	0.67	1	False			False						61.9875;1542.0|78.9855;1076.0|79.9573;5558.0|93.0009;828.0|104.0499;742.0|130.0868;708.0|131.0378;920.0|132.0449;8846.0|133.0479;692.0
1428	212.0025	8.448	13	8.000433333333334	8.795266666666667	1376799	182582	0.96	0.25	0.67	1	False			False						77.0397;1322.0|79.957;80732.0|80.9649;23042.0|81.9522;2902.0|81.9622;836.0|82.9604;1122.0|92.0503;2872.0|132.0447;15036.0|133.0486;1494.0
1429	212.0032	3.368	6	3.2143666666666664	3.56055	137849	16620	0.96	0.0	0.75	1	False			False						132.0448;4912.0
1430	212.0862	3.804	11	3.6568166666666664	4.393816666666667	56796	2848	0.8	0.33	0.75	1	False			False						82.0166;616.0|97.0402;8352.0|110.0352;1744.0|111.043;2504.0|154.0626;680.0|168.0662;6868.0|183.089;1704.0
1431	212.1291	4.785	1	4.734983333333333	4.835333333333334	3323	1104		0.0	1.0	1	False			False
1432	212.9571	21.697	6	21.552316666666666	21.88628333333333	25109	2422	0.87	0.0	1.0	1	False			False
1433	213.0054	8.448	6	8.051783333333335	8.597333333333333	118143	15882	0.97	0.25	0.67	1	False			False
1434	213.0068	3.368	2	3.316333333333333	3.4642833333333334	7636	1524		0.0	0.5	1	False			False
1435	213.0076	13.419	3	13.364816666666666	13.490766666666667	8479	1590	0.89	0.0	1.0	1	False			False						80.9647;1068.0
1436	213.0232	2.437	6	2.2421	2.5804	173572	18572	0.96	0.0	1.0	1	False			False						79.9567;6252.0|106.0417;810.0|131.0497;1370.0|132.0578;3834.0|133.0652;32090.0|134.0689;4082.0
1437	213.0443	4.638	5	4.538966666666667	4.835333333333334	80658	10168	0.94	0.0	0.5	1	False			False						60.0167;1608.0|61.988;16186.0|63.9622;1272.0|78.9853;2010.0|79.9572;868.0|93.0025;1242.0|97.0413;640.0
1438	213.0772	6.56	9	6.3755	7.7522	32359	1458	0.85	0.57	1.0	1	False			False						61.988;6106.0
1439	213.1137	9.854	4	9.563633333333334	9.953666666666667	20500	2928	0.87	0.0	1.0	1	False			False						61.988;2002.0|151.1125;846.0
1440	213.1504	7.598	1	7.54995	7.648	6812	2316		0.0	1.0	1	False			False
1441	213.9822	3.609	2	3.56055	3.7049666666666665	9375	2010		0.0	0.5	1	False			False
1442	213.9989	8.448	4	8.348416666666667	8.597333333333333	58443	8442	0.91	0.0	0.67	1	False			False
1443	214.0186	8.991	2	8.9427	9.086983333333334	8894	1654		0.0	0.5	1	False			False
1444	214.0258	2.386	3	2.3388166666666668	3.0674166666666665	11977	1554	0.75	0.0	0.5	1	False			False
1445	214.0722	11.606	4	11.452833333333333	11.70425	23153	3034	0.94	0.0	1.5	1	False			False
1446	214.1085	7.598	1	7.54995	7.648	3006	1022		0.0	1.0	1	False			False
1447	214.9362	21.649	8	21.552316666666666	21.87325	29306	2214	0.88	0.0	0.29	1	False			False
1448	215.0024	2.725	12	2.5804	3.2143666666666664	387496	27750	0.89	0.2	0.33	1	False			False						79.957;1996.0|92.0264;10190.0|93.0339;7704.0|95.013;782.0|108.0207;1080.0|120.0217;3206.0|121.054;908.0|122.0376;666.0|134.0606;694.0|135.0447;37926.0|136.048;4392.0|136.0757;2634.0|137.0606;3440.0
1449	215.0375	2.144	1	2.0948666666666664	2.19395	3882	1306		0.0	1.0	1	False			False
1450	215.0927	11.504	4	10.865566666666666	11.554133333333334	17689	1854	0.5	0.0	1.0	1	False			False						136.0763;674.0|157.0876;622.0
1451	215.1039	8.5	4	8.396516666666667	8.6454	209035	38034	0.9	0.0	1.0	1	False			False						63.9619;1502.0|70.9963;1862.0|74.0068;776.0|79.9569;6352.0|80.9643;1966.0|81.9528;5074.0|82.9606;1072.0|84.0451;2554.0|86.0607;1662.0|89.0065;2386.0|99.9862;1492.0|103.0398;7202.0|112.0756;866.0|115.0096;2726.0|116.0165;566.0|128.0354;1240.0|129.1026;4844.0|132.0443;1404.0|133.0472;904.0|155.0828;3564.0|171.1143;1012.0|173.0943;4770.0
1452	215.1043	8.943	4	8.6454	9.086983333333334	81897	13874	0.92	0.0	1.0	1	False			False						61.9883;1366.0|129.1032;1572.0|173.0934;3556.0
1453	215.1152	11.163	2	11.11165	11.259500000000001	8365	1444		0.0	0.5	1	False			False						131.0817;880.0
1454	215.1411	10.248	2	10.197316666666667	10.333416666666666	6796	1382		0.0	0.5	1	False			False						61.9879;8308.0
1455	216.0056	2.725	7	2.6285499999999997	4.00205	32210	2644	0.79	0.4	0.67	1	False			False
1456	216.0329	2.58	4	2.4846166666666667	2.7247333333333335	21736	2750	0.9	0.0	0.67	1	False			False						79.9572;7382.0|80.9647;970.0|93.0339;660.0|121.0528;1098.0|122.0368;5442.0|135.0442;1558.0|136.076;4764.0|137.0604;20594.0|138.0635;1442.0|157.1244;2308.0
1457	216.0875	11.504	1	11.452833333333333	11.554133333333334	3203	1054		0.0	1.0	1	False			False
1458	216.0887	9.279	4	9.183150000000001	9.423483333333333	23733	3124	0.91	0.0	0.67	1	False			False						72.0089;1520.0|79.9563;774.0|80.9647;682.0|123.0072;770.0|124.016;1350.0|139.0389;968.0|144.0298;1936.0
1459	216.1079	8.5	7	8.448083333333333	10.521600000000001	44230	4252	0.65	0.2	0.5	1	False			False						131.0817;1768.0|173.0947;786.0
1460	216.1247	7.598	1	7.54995	7.648	7759	2638		0.0	1.0	1	False			False
1461	216.9101	13.744	11	13.579283333333333	13.804783333333335	12338	1590	0.6	0.44	3.0	1	False			False						94.0291;2106.0|96.9589;2340.0|138.0191;1272.0
1462	216.9159	21.745	13	21.510133333333332	21.914033333333336	34811	1998	0.9	0.64	1.5	1	False			False
1463	216.9809	3.853	12	3.7049666666666665	5.951616666666666	101854	7260	0.91	0.2	0.75	1	False			False						67.0185;948.0|69.0341;2208.0|79.957;6172.0|80.9647;1748.0|83.0498;1772.0|95.0133;7630.0|96.0187;690.0|111.045;8872.0|121.0288;1336.0|137.0248;884.0|139.0397;17808.0|140.0434;1098.0
1464	216.9815	14.561	15	14.42595	14.692566666666666	90475	11294	0.99	0.15	1.0	1	False			False						93.0342;8450.0|94.0383;828.0|137.0234;5674.0
1465	216.9979	2.725	2	2.6285499999999997	2.7728166666666665	7770	1596		0.0	2.0	1	False			False
1466	217.0176	3.265	6	2.7728166666666665	3.4642833333333334	59671	6224	0.97	0.0	0.75	1	False			False						79.9569;6988.0|122.0369;6150.0|123.0079;736.0|123.0394;812.0|124.0163;11960.0|125.019;722.0|135.0444;792.0|137.0601;2174.0|139.0396;8372.0|139.0766;952.0
1467	217.0177	7.598	7	6.8967833333333335	7.648	35244	3058	0.75	0.6	5.0	1	False			False						61.9874;762.0|119.0495;778.0|137.0608;1364.0|138.0556;672.0
1468	217.0179	2.485	15	1.9438833333333332	2.7728166666666665	447825	39846	0.97	0.33	0.75	1	False			False						79.9571;18482.0|80.9651;1872.0|81.9529;724.0|122.0368;12810.0|123.0397;962.0|133.0645;980.0|136.076;1172.0|137.0604;45738.0|138.0643;4562.0|139.0397;976.0
1469	217.035	8.694	1	8.6454	8.74495	6122	2050		0.0	1.0	1	False			False
1470	217.0827	10.05	1	10.0018	10.101033333333334	4149	1394		0.0	1.0	1	False			False						111.0191;1426.0
1471	217.1089	10.717	4	10.620883333333333	10.961683333333333	24536	2948	0.66	0.0	2.0	1	False			False						155.1089;622.0|171.1035;1358.0
1472	217.1094	8.5	4	7.701183333333334	8.549183333333334	13555	1284	0.47	0.0	1.0	1	False			False
1473	217.1444	7.598	1	7.54995	7.648	4235	1440		0.0	1.0	1	False			False
1474	217.9769	13.767	1	13.743566666666668	13.773283333333334	1100	1234		0.0	1.0	1	False			False
1475	218.0208	2.485	5	2.3862666666666663	2.6767	35088	3930	0.94	0.33	0.5	1	False			False
1476	218.0494	8.5	5	7.54995	8.74495	72749	12222	0.95	0.0	1.0	1	False			False						63.962;2254.0|70.9956;1982.0|73.9829;1288.0|74.007;688.0|84.0454;1594.0|89.0063;1272.0|99.9856;1956.0|103.0397;1878.0|115.009;4078.0|116.0157;716.0
1477	218.0672	11.947	3	11.850616666666667	12.042733333333333	22186	4194	0.91	0.0	1.0	1	False			False						88.0404;724.0|89.0238;710.0|128.0349;860.0
1478	218.0833	7.598	1	7.54995	7.648	5018	1706		0.0	1.0	1	False			False
1479	218.1036	9.039	3	8.9427	9.135	58926	12116	0.98	0.0	1.0	1	False			False						71.0129;1160.0|71.0498;2610.0|88.0398;5670.0|99.045;966.0|146.0814;3974.0
1480	218.9968	3.018	23	2.3862666666666663	3.7531166666666667	7689632	738758	0.98	0.0	1.33	1	False			False						79.957;148188.0|80.9648;16134.0|81.9529;5488.0|85.0656;6742.0|95.014;8662.0|123.0084;37738.0|124.0162;530828.0|125.0197;37256.0|139.0396;343640.0|140.0431;25914.0
1481	218.9969	7.853	11	7.7522	9.327483333333333	504555	76552	0.98	0.0	1.0	1	False			False						61.9879;4644.0|73.029;502.0|79.9568;8264.0|95.0136;976.0|123.0086;2816.0|124.0161;36788.0|125.0199;2240.0|139.0394;12204.0|140.0434;734.0|203.9721;610.0
1482	218.997	4.885	31	3.7531166666666667	5.815816666666667	3050038	157118	0.93	0.11	0.3	1	False			False						61.9882;698.0|65.0396;598.0|67.0186;1348.0|68.9976;946.0|69.0342;3582.0|79.9569;13536.0|80.965;4538.0|81.953;622.0|83.0496;3534.0|93.0343;1732.0|95.0136;25244.0|95.0495;500.0|96.0191;1376.0|96.9598;1050.0|99.0084;856.0|111.0452;18748.0|112.0484;1586.0|121.0294;2456.0|124.0151;790.0|138.0555;652.0|139.0395;45802.0|140.0427;3504.0|155.0358;608.0
1483	219.0143	3.018	5	2.3862666666666663	3.0674166666666665	39542	5126	0.78	0.33	2.0	1	False			False
1484	219.0347	3.265	1	3.2143666666666664	3.316333333333333	3646	1192		0.0	1.0	1	False			False
1485	219.0524	8.5	1	8.448083333333333	8.549183333333334	3245	1070		0.0	1.0	1	False			False
1486	219.0622	12.238	1	12.190383333333333	12.288883333333333	3628	1228		0.0	1.0	1	False			False
1487	219.0689	9.472	4	9.375433333333332	9.854233333333333	22830	2354	0.65	0.0	2.0	1	False			False						61.9876;1420.0|89.0237;1030.0|115.0206;2270.0
1488	219.0876	8.795	1	8.74495	8.843166666666667	4083	1386		0.0	1.0	1	False			False
1489	219.1067	9.039	1	8.990716666666666	9.086983333333334	3251	1126		0.0	1.0	1	False			False
1490	219.1239	7.648	4	7.54995	7.803733333333333	28097	2926	0.91	0.0	0.67	1	False			False
1491	219.2029	3.018	1	2.97025	3.0674166666666665	3136	1076		0.0	1.0	1	False			False
1492	219.9997	7.853	3	7.7522	7.952299999999999	35799	6660	0.99	0.0	1.0	1	False			False
1493	219.9998	3.018	8	2.8202833333333337	3.264816666666667	586254	55192	0.95	0.0	1.33	1	False			False
1494	219.9999	4.885	18	3.264816666666667	5.451333333333333	247947	13644	0.91	0.38	0.33	1	False			False
1495	220.0635	8.745	5	8.200133333333333	8.990716666666666	49385	6818	0.77	0.0	2.0	1	False			False						63.9623;614.0|79.9574;1218.0|84.0455;636.0|89.0061;1040.0|91.0218;9012.0|113.0232;592.0|115.0091;616.0|119.0486;1260.0|141.0179;1120.0
1496	220.0825	9.759	4	9.6599	9.90235	13203	1428	0.91	0.0	0.67	1	False			False						61.9881;1878.0|157.076;596.0
1497	220.0981	7.55	11	6.752316666666667	7.648	41754	2678	0.72	0.67	2.5	1	False			False						61.9876;852.0|79.9574;2690.0|80.9652;790.0|87.0441;2152.0|96.9595;2722.0|115.0392;720.0|125.0247;864.0|143.0343;1578.0
1498	220.1188	10.426	1	10.38155	10.473583333333332	3572	1294		0.0	1.0	1	False			False
1499	220.8892	21.833	14	21.465616666666666	21.914033333333336	30096	1782	0.55	0.33	0.2	1	False			False						59.9847;654.0
1500	220.9754	8.745	3	7.54995	8.795266666666667	12816	1684	0.55	0.0	1.0	1	False			False
1501	220.9762	14.181	8	14.1325	14.267750000000001	11123	1852	0.94	0.5	0.5	1	False			False
1502	220.9933	3.018	6	2.8202833333333337	3.1662166666666667	328177	33004	0.98	0.0	1.33	1	False			False
1503	220.9936	4.885	15	3.1662166666666667	5.403433333333334	137196	7018	0.9	0.23	0.27	1	False			False
1504	220.9939	7.853	2	7.7522	7.904683333333334	18012	4562		0.0	2.0	1	False			False
1505	221.0048	9.135	2	9.038833333333335	9.183150000000001	10397	2196		0.0	2.0	1	False			False						64.9522;2898.0|71.0138;1236.0|89.0246;1106.0|100.0037;946.0|108.0211;844.0|115.0385;826.0|123.045;836.0
1506	221.0104	3.018	7	2.5804	3.316333333333333	161898	15856	0.81	0.0	0.2	1	False			False
1507	221.0126	2.386	6	2.2421	2.5804	373254	47926	0.95	0.0	1.0	1	False			False						79.9569;79818.0|80.9644;1402.0|81.9526;3838.0|126.0326;1594.0|141.0117;836.0|141.0556;1448.0|143.0172;2612.0
1508	221.0224	20.188	1	20.1736	20.20328333333333	958	1076		0.0	1.0	1	False			False
1509	221.0243	22.348	3	22.341333333333335	22.484916666666667	1786	1116	0.48	0.0	1.0	1	False			False
1510	221.0254	21.931	1	21.924716666666665	21.941916666666668	522	1012		0.0	1.0	1	False			False
1511	221.0672	8.348	5	7.7522	8.843166666666667	32820	2682	0.58	0.0	2.0	1	False			False						60.0162;634.0|61.9882;1936.0|84.045;1556.0|85.0293;642.0|89.0237;694.0
1512	221.0818	7.55	1	7.501833333333334	7.598216666666667	3620	1252		0.0	1.0	1	False			False
1513	221.9963	3.018	4	2.8703	3.1161833333333333	25977	2962	0.91	0.0	1.5	1	False			False
1514	222.0155	2.386	4	2.2911	3.1161833333333333	30821	4172	0.86	0.0	1.0	1	False			False
1515	222.0456	8.645	5	7.853133333333333	8.74495	26311	2512	0.73	0.67	1.0	1	False			False						61.9878;5474.0|63.962;1676.0|78.985;1826.0|79.957;1194.0|97.0284;916.0|106.0282;796.0|164.0583;1008.0
1516	222.0784	8.104	1	8.051783333333335	8.152	3066	1020		0.0	1.0	1	False			False
1517	222.0795	4.686	3	4.5884833333333335	4.78465	19791	2638	0.91	0.0	1.0	1	False			False						61.9881;3280.0|77.9661;922.0|79.9567;3350.0|80.9638;940.0|82.0297;2414.0|161.9878;1438.0
1518	222.0987	9.711	2	9.6599	9.8068	10939	2000		0.0	0.5	1	False			False						61.9876;1524.0
1519	222.1134	5.32	50	4.983883333333334	7.422183333333334	475302	6278	0.68	0.62	0.16	1	False			False						61.9879;646.0|79.9572;1580.0|81.9531;864.0|95.0131;1146.0|96.0172;882.0|111.0445;1674.0|112.0483;734.0|139.0398;2342.0|140.043;1898.0
1520	222.9741	2.242	9	2.0948666666666664	2.6285499999999997	136425	14346	0.96	0.0	0.6	1	False			False						61.9884;1802.0|74.9896;978.0|79.9569;13170.0|143.0167;7370.0|147.0824;694.0|149.0095;1418.0|165.0411;926.0
1521	222.9919	7.23	34	6.2875499999999995	9.135	1248282	35208	0.98	0.23	1.5	1	False			False						61.9883;766.0|69.0343;1760.0|79.9569;7144.0|80.9648;3750.0|85.0289;664.0|87.0084;778.0|87.0448;9546.0|96.96;11298.0|97.0287;1076.0|113.0253;644.0|115.0398;3080.0|125.0241;3030.0|143.0345;10170.0|144.0379;1086.0
1522	223.009	2.386	4	2.2911	3.0182	19814	2612	0.85	0.0	1.0	1	False			False
1523	223.0197	21.004	6	20.804366666666667	21.1484	57312	4504	0.97	0.0	1.33	1	False			False						60.0168;2606.0|99.0055;23722.0|141.0164;12888.0|142.0195;758.0|181.0091;806.0
1524	223.0285	1.944	9	1.79945	2.2911	63886	5208	0.92	0.29	0.43	1	False			False						74.9908;1262.0
1525	223.065	4.539	2	4.489533333333333	4.63775	6982	1298		0.0	0.5	1	False			False
1526	223.0985	3.705	1	3.6568166666666664	3.7531166666666667	3859	1336		0.0	1.0	1	False			False						99.0085;1170.0
1527	223.9774	2.242	1	2.19395	2.2911	3579	1228		0.0	1.0	1	False			False
1528	223.9954	7.23	13	6.8967833333333335	7.54995	73756	2892	0.97	0.36	1.0	1	False			False
1529	224.0236	12.433	4	12.336900000000002	12.5789	118414	24574	0.97	0.0	1.0	1	False			False						79.9567;17768.0|80.9646;686.0|81.9526;894.0|98.024;1000.0|106.9806;564.0|124.0067;32962.0|125.0105;1298.0|126.0016;1450.0
1530	224.0293	1.944	2	1.89575	2.0433166666666667	6698	1280		0.0	0.5	1	False			False
1531	224.057	9.087	4	7.952299999999999	9.183150000000001	34523	4050	0.95	0.0	1.5	1	False			False						61.9877;1758.0|71.0136;1994.0|73.0289;986.0|79.9567;3696.0|80.9644;1774.0|82.0283;642.0|87.0455;628.0|89.0245;1244.0|108.0207;720.0|115.0399;1322.0|143.0344;752.0
1532	224.0624	7.853	6	7.598216666666667	7.952299999999999	176414	18984	0.78	0.5	1.0	1	False			False						61.9877;1748.0|79.9566;6926.0|95.9524;1478.0|96.9597;43802.0|98.9554;1658.0
1533	224.5638	7.853	5	7.598216666666667	7.952299999999999	38111	3782	0.79	0.0	1.0	1	False			False
1534	224.9713	8.843	3	8.795266666666667	8.990716666666666	16476	2136	0.84	0.0	0.33	1	False			False
1535	224.9725	2.242	1	2.19395	2.2911	4389	1506		0.0	1.0	1	False			False
1536	224.9874	7.278	11	6.848616666666667	7.422183333333334	44410	1836	0.93	0.67	3.0	1	False			False						61.9885;1664.0|69.0338;1146.0|71.0137;848.0|73.0283;692.0|79.957;4770.0|80.9645;1372.0|87.0446;5140.0|96.9593;7434.0|97.0291;620.0|115.0395;1660.0|125.024;1504.0|143.0344;6432.0
1537	225.0253	12.433	2	12.385033333333332	12.530766666666667	7413	1448		0.0	0.5	1	False			False
1538	225.0629	8.895	8	7.7522	9.038833333333335	466011	57312	0.94	0.0	1.5	1	False			False						61.9874;1996.0|72.0452;7084.0|82.0276;474.0|85.0406;2296.0|97.0406;796.0|98.0356;5052.0|112.0262;546.0|126.03;1618.0|127.0506;16590.0|128.0541;1218.0|140.0456;4998.0|145.0135;1418.0|154.0626;5082.0|155.056;554.0|197.0681;5584.0|198.0706;576.0
1539	225.0752	7.701	4	7.501833333333334	7.803733333333333	15299	1832	0.78	0.0	0.5	1	False			False
1540	225.0777	10.522	2	10.425533333333334	10.569583333333332	9063	1706		0.0	2.0	1	False			False						137.096;626.0
1541	225.088	8.745	6	8.693533333333333	9.231283333333332	29893	3170	0.78	0.0	0.33	1	False			False						61.988;4846.0|71.0141;1092.0|73.0286;606.0|85.0295;602.0|89.0244;1188.0|165.0774;1694.0
1542	225.0991	11.8	3	11.70425	11.898766666666667	35525	5408	0.94	0.0	1.0	1	False			False						80.0372;1060.0|81.0455;1118.0|110.0715;6924.0|154.0624;2028.0
1543	225.1127	7.598	5	6.9930666666666665	7.701183333333334	20020	2146	0.62	0.67	0.5	1	False			False
1544	225.1135	4.294	3	4.24575	4.442066666666666	14069	1870	0.84	0.0	0.33	1	False			False						61.9879;728.0
1545	225.114	3.316	11	3.1662166666666667	3.804466666666667	61657	3352	0.77	0.33	1.0	1	False			False						71.0132;934.0|99.0083;2684.0|147.0448;836.0
1546	225.125	2.87	8	2.7247333333333335	3.1662166666666667	85036	5814	0.91	0.33	0.5	1	False			False						99.0078;1624.0|147.046;1588.0|207.1155;824.0
1547	226.0166	7.598	1	7.54995	7.648	6235	2120		0.0	1.0	1	False			False
1548	226.022	12.433	1	12.385033333333332	12.481	3282	1140		0.0	1.0	1	False			False
1549	226.0663	8.895	4	8.74495	8.990716666666666	36218	4502	0.89	0.0	1.5	1	False			False
1550	226.1269	2.921	1	2.8703	2.97025	3112	1038		0.0	1.0	1	False			False
1551	226.9965	11.504	5	11.452833333333333	11.752383333333334	42604	3836	0.79	0.33	0.2	1	False			False						71.0143;1074.0|72.0459;740.0|82.0295;1256.0|85.0289;692.0|98.0246;850.0|99.0085;3100.0|102.0558;1268.0|111.0093;910.0|112.9878;2814.0|191.0552;814.0
1552	227.038	2.144	5	2.0433166666666667	2.3388166666666668	75583	8914	0.91	0.0	0.5	1	False			False						61.9879;708.0|74.9896;898.0|79.957;4748.0|131.0496;1054.0|147.0816;17012.0|148.085;1822.0|149.0102;892.0|149.0978;1406.0
1553	227.0497	7.804	1	7.7522	7.853133333333333	3130	1034		0.0	1.0	1	False			False
1554	227.1032	7.752	2	7.701183333333334	8.396516666666667	13093	3062	0.75	0.0	1.0	1	False			False						61.9879;16350.0|96.959;1868.0|98.0062;1190.0|98.9559;1040.0|108.0201;1674.0|165.0428;3132.0
1555	227.1065	11.357	27	10.248233333333333	11.605633333333333	245092	6208	0.88	0.6	4.6	1	False			False						67.0299;1378.0|112.0514;6082.0|114.0555;1134.0|127.0873;1960.0|155.0823;1014.0|165.1031;1062.0
1556	227.1286	2.773	4	2.7247333333333335	2.97025	19939	2042	0.84	0.0	0.25	1	False			False
1557	227.1291	7.598	33	4.489533333333333	7.648	125446	2844	0.37	0.61	2.0	1	False			False						79.9566;606.0|107.0503;900.0|149.0604;4856.0
1558	227.2014	2.194	4	2.0433166666666667	2.2911	27385	3558	0.94	0.0	1.5	1	False			False
1559	227.2024	33.132	2	32.916266666666665	33.138416666666664	2335	1026	0.52	0.0	1.0	1	False			False
1560	227.203	29.97	3	29.963483333333333	30.330050000000004	5123	1124	0.44	0.0	1.0	1	False			False						68.9952;1366.0|112.9858;1076.0
1561	227.9969	8.104	3	8.000433333333334	8.200133333333333	58117	10278	0.9	0.0	1.0	1	False			False						61.9882;1208.0|79.9567;1410.0|80.9647;3290.0|96.96;4382.0|120.0451;4124.0|148.0408;8406.0|149.0435;924.0
1562	227.9972	8.5	4	8.200133333333333	8.6454	36374	4394	0.93	0.0	0.67	1	False			False						79.9566;2630.0|80.9648;654.0|112.0513;7840.0|113.055;5744.0|114.0552;954.0|120.0459;1166.0|147.0332;766.0|148.0405;6358.0|149.0431;678.0
1563	227.9976	4.785	4	4.686166666666667	4.933316666666667	21362	2294	0.91	0.0	0.67	1	False			False						61.9881;858.0|79.9566;1232.0|120.0458;1216.0|148.0402;3654.0|151.0771;1454.0
1564	228.0339	7.598	1	7.54995	7.648	6024	2048		0.0	1.0	1	False			False
1565	228.041	2.144	1	2.0948666666666664	2.19395	3234	1088		0.0	1.0	1	False			False
1566	228.9316	21.1	19	20.666483333333336	21.24866666666667	438446	20884	0.73	0.18	1.29	1	False			False						59.9849;7826.0|60.9932;1270.0|82.975;1290.0|96.9879;852.0|99.0057;756.0|100.984;710.0|122.9675;1940.0|140.9774;3058.0|188.9397;6414.0|206.95;5424.0
1567	228.9811	2.725	1	2.6767	2.7728166666666665	2923	1014		0.0	1.0	1	False			False
1568	228.9931	11.606	2	11.554133333333334	11.70425	9544	1832		0.0	0.5	1	False			False
1569	229.0124	12.675	1	12.626883333333334	12.722733333333334	3358	1168		0.0	1.0	1	False			False						78.9587;1732.0
1570	229.017	2.87	8	2.6285499999999997	3.0182	66617	5128	0.89	0.33	1.67	1	False			False						61.9885;798.0|79.9567;2292.0|134.0377;5622.0|135.0414;932.0|149.0246;762.0|149.0608;4812.0|151.0403;708.0|152.072;1808.0
1571	229.0174	2.339	9	2.19395	2.6285499999999997	201715	17546	0.94	0.0	0.5	1	False			False						61.9882;924.0|79.957;2472.0|92.0261;8566.0|93.0319;874.0|108.0209;874.0|136.0166;1210.0|147.0814;3988.0|148.0526;714.0|149.0611;9584.0|150.0639;696.0|151.0401;8810.0|151.0878;868.0
1572	229.0177	6.656	25	6.239433333333333	7.422183333333334	219309	4968	0.99	0.52	0.56	1	False			False						61.9881;1784.0|71.014;864.0|79.9575;1158.0|107.0494;602.0|149.0611;5672.0|150.0637;704.0
1573	229.0179	5.535	24	5.131266666666666	6.239433333333333	268189	6908	0.93	0.45	0.6	1	False			False						79.9569;1850.0|107.0493;1054.0|149.0608;7878.0|150.0643;998.0|151.0399;890.0
1574	229.0539	1.992	4	1.89575	2.1443999999999996	109954	14918	0.95	0.0	0.67	1	False			False						79.9569;10598.0|80.9649;592.0|133.065;1080.0|134.0738;744.0|149.0975;22982.0|150.0563;1902.0|150.1011;2116.0
1575	229.1194	8.597	3	8.152	8.693533333333333	16639	2122	0.71	0.0	0.5	1	False			False						61.9879;3514.0|148.0399;680.0
1576	229.1437	7.598	3	7.041216666666667	7.648	9627	1338	0.54	0.0	1.0	1	False			False						61.988;1354.0|79.9572;658.0|149.0613;3294.0|151.0402;622.0
1577	229.1451	4.885	3	4.78465	4.983883333333334	12024	1588	0.91	0.0	1.0	1	False			False
1578	230.0121	3.018	11	1.9920333333333333	3.1161833333333333	153179	13516	0.98	0.33	2.0	1	False			False						79.9569;5230.0|95.0136;2790.0|96.9595;1420.0|107.0372;3036.0|108.0452;33754.0|109.0484;2528.0|123.0085;8614.0|138.0322;5770.0|149.0615;746.0|150.056;11648.0|151.0598;1316.0|153.0556;4336.0
1579	230.0125	4.984	1	4.933316666666667	5.032266666666667	4043	1362		0.0	1.0	1	False			False						79.9572;1670.0|123.0083;710.0|150.0558;1460.0|152.0716;780.0|153.0567;922.0
1580	230.0128	11.26	2	11.162883333333333	11.307233333333333	7444	1526		0.0	2.0	1	False			False						114.0546;686.0|167.0215;2070.0
1581	230.0128	3.265	7	3.1161833333333333	3.4642833333333334	155281	16756	0.98	0.0	0.75	1	False			False						79.957;10192.0|91.0181;2024.0|95.0135;2516.0|107.0372;5178.0|108.045;9286.0|109.0482;638.0|123.0088;6526.0|138.0324;3208.0|150.0564;18388.0|151.0402;4406.0|151.0598;2240.0|152.0448;678.0|153.0563;4766.0
1582	230.0567	1.992	3	1.89575	2.0948666666666664	12304	1988	0.89	0.0	1.0	1	False			False
1583	230.067	11.606	4	11.504333333333333	11.752383333333334	27193	3586	0.93	0.0	0.67	1	False			False						72.0453;990.0|82.0294;1280.0|98.0245;2230.0|99.0081;1044.0|100.0397;608.0|102.0558;3276.0|112.9878;2054.0|142.0502;1518.0
1584	230.1037	10.669	2	10.620883333333333	10.76525	8687	1518		0.0	0.5	1	False			False						130.0883;678.0
1585	230.1151	9.854	2	9.8068	9.953666666666667	10790	2170		0.0	0.5	1	False			False						145.0972;706.0
1586	230.9952	13.989	1	13.940683333333334	14.031833333333333	3029	1108		0.0	1.0	1	False			False
1587	230.9968	2.339	6	2.19395	2.5322833333333334	190186	22610	0.96	0.0	1.0	1	False			False						79.9572;2940.0|92.0262;18788.0|93.0299;1636.0|95.0134;876.0|108.0217;1394.0|122.0369;1150.0|136.0157;3234.0|148.0524;1070.0|149.061;15168.0|150.065;2226.0|151.0405;25686.0|151.0773;610.0|151.0882;1070.0|152.0432;2082.0
1588	230.9971	3.416	18	2.5322833333333334	3.7049666666666665	208889	10414	0.91	0.25	1.33	1	False			False						79.957;15456.0|91.0184;2830.0|92.0252;666.0|93.0339;762.0|95.0138;10108.0|107.0373;2202.0|108.0451;4988.0|121.0289;790.0|123.0081;26762.0|124.0124;1312.0|138.032;15370.0|139.0348;878.0|150.0563;7634.0|151.041;6234.0|152.0432;644.0|153.0564;15456.0|154.0598;1076.0
1589	230.9971	4.198	8	3.7049666666666665	4.442066666666666	272369	27906	0.98	0.0	0.75	1	False			False						61.988;738.0|79.9569;1026.0|108.0213;17404.0|109.0287;6410.0|123.0079;698.0|124.0168;1048.0|136.0167;1610.0|151.0403;47342.0|152.0436;5428.0
1590	231.0163	3.316	5	2.9206833333333337	3.3679666666666668	21897	1810	0.63	0.33	2.0	1	False			False
1591	231.033	4.686	3	4.63775	4.835333333333334	16782	2144	0.84	0.0	0.33	1	False			False						61.9878;902.0|79.957;2476.0|96.9598;952.0|138.0314;1130.0|151.0773;3462.0|152.074;696.0|153.0567;1564.0
1592	231.0335	2.58	10	2.0433166666666667	2.7247333333333335	80073	5086	0.83	0.12	1.67	1	False			False						79.9567;4456.0|92.0264;706.0|121.029;3060.0|136.0528;3990.0|138.0308;1054.0|149.0611;4478.0|150.0609;780.0|151.0391;1082.0|151.077;2688.0|152.034;644.0|153.0561;692.0
1593	231.0522	7.853	2	7.7522	7.904683333333334	9090	1620		0.0	2.0	1	False			False
1594	231.087	11.504	1	11.452833333333333	11.554133333333334	5318	1750		0.0	1.0	1	False			False
1595	231.9922	15.661	1	15.654966666666667	15.680483333333333	805	1052		0.0	1.0	1	False			False
1596	231.9999	4.15	9	2.2421	4.344616666666667	45873	2904	0.65	0.57	0.25	1	False			False
1597	232.028	10.962	2	10.865566666666666	11.0121	7846	1398		0.0	2.0	1	False			False						79.9572;652.0|122.0364;814.0|152.0711;1528.0
1598	232.0286	2.82	3	2.7247333333333335	2.9206833333333337	14886	1854	0.91	0.0	1.0	1	False			False						61.9882;870.0|79.9568;1296.0|108.0454;2972.0|137.0479;636.0|150.0566;1392.0|152.0729;1904.0
1599	232.0288	4.885	5	4.686166666666667	4.983883333333334	22199	1710	0.9	0.33	2.0	1	False			False
1600	232.0593	8.0	1	7.952299999999999	8.051783333333335	4208	1410		0.0	1.0	1	False			False
1601	232.0825	11.606	4	11.452833333333333	11.799816666666667	43195	5224	0.8	0.0	3.0	1	False			False						72.008;1462.0|75.0083;1914.0|82.0287;702.0|85.0289;668.0|87.0087;704.0|88.0403;618.0|102.0553;964.0|125.0604;806.0|135.0444;1756.0|142.0505;7488.0|143.053;702.0|144.0293;984.0|195.0514;2166.0|196.904;1972.0|214.914;3508.0
1602	232.0949	10.669	1	10.620883333333333	10.717116666666668	3320	1150		0.0	1.0	1	False			False
1603	232.9245	11.554	3	11.452833333333333	11.6561	33204	6982	0.96	0.0	1.0	1	False			False						72.0081;1798.0|75.0086;3218.0|88.0395;822.0|99.0085;630.0|129.0187;1040.0|135.0449;1020.0|142.0505;7018.0|195.0511;3088.0|196.9058;948.0|214.914;2604.0
1604	232.9757	16.901	40	16.346416666666666	17.07538333333333	73636	3946	0.77	0.55	0.57	1	False			False						61.9878;948.0|108.0215;1762.0|109.029;7118.0|153.0202;6498.0
1605	232.9953	2.677	5	2.5804	4.2939	16036	1246	0.56	0.33	2.0	1	False			False
1606	233.0123	3.067	46	2.0948666666666664	6.095083333333333	732283	43350	0.92	0.33	0.75	1	False			False						79.9569;14390.0|81.9526;656.0|95.0136;12666.0|96.0169;782.0|108.0446;2876.0|109.048;1554.0|123.0084;34118.0|124.0116;1460.0|138.0318;20310.0|139.0353;1100.0|151.0592;1064.0|153.056;16382.0|154.0595;1512.0
1607	233.0125	8.104	4	7.803733333333333	8.249283333333333	38515	7992	0.95	0.0	0.67	1	False			False						61.9874;1682.0|79.9569;1984.0|96.9593;3162.0|105.0376;4886.0|111.0081;3632.0|120.021;986.0|135.0449;814.0|138.0315;1300.0|153.0558;5402.0|154.0598;624.0|155.0357;2182.0
1608	233.0132	7.701	4	7.54995	7.803733333333333	30056	3628	0.95	0.0	1.5	1	False			False
1609	233.0299	7.55	1	7.501833333333334	7.598216666666667	6696	2316		0.0	1.0	1	False			False
1610	233.0492	11.504	1	11.452833333333333	11.554133333333334	3652	1202		0.0	1.0	1	False			False
1611	233.0667	7.752	4	7.701183333333334	8.795266666666667	39750	6458	0.86	0.0	0.5	1	False			False						61.988;17788.0|67.0187;828.0|71.0129;690.0|79.9569;1194.0|93.0344;4896.0|96.9601;1220.0|111.0448;912.0|123.0452;1636.0|153.055;904.0|173.0461;1946.0
1612	233.077	10.05	3	9.953666666666667	10.149183333333333	13583	2332	0.94	0.0	1.0	1	False			False						61.9878;1170.0|115.0509;794.0|143.0461;1554.0|155.0352;636.0
1613	233.1027	7.278	16	6.800483333333333	8.249283333333333	96465	3016	0.95	0.29	1.14	1	False			False						61.9881;6012.0|71.0127;1204.0|79.9565;936.0|99.0076;880.0|125.0351;1026.0|153.0656;994.0
1614	233.924	11.554	1	11.504333333333333	11.605633333333333	4011	1320		0.0	1.0	1	False			False
1615	234.0151	3.067	5	2.97025	3.264816666666667	44002	4630	0.95	0.0	0.5	1	False			False
1616	234.0804	5.082	6	4.8853333333333335	5.270083333333333	25056	1838	0.85	0.0	0.25	1	False			False						61.9882;1540.0|79.9569;2490.0|123.0081;790.0|138.0328;774.0|140.0106;1356.0|152.0719;618.0|153.0555;742.0
1617	234.0814	8.152	4	7.54995	8.249283333333333	32045	4018	0.81	0.0	1.0	1	False			False
1618	234.9228	11.606	1	11.554133333333334	11.6561	3083	1008		0.0	1.0	1	False			False
1619	234.973	2.629	1	2.5804	2.6767	3062	1060		0.0	1.0	1	False			False
1620	234.9919	8.104	4	7.501833333333334	8.200133333333333	43201	8148	0.96	0.0	1.0	1	False			False						61.9879;12748.0|66.0347;2718.0|71.0132;1664.0|73.0292;1900.0|79.9575;600.0|99.0081;876.0|133.0501;3398.0|140.0112;934.0|153.0655;656.0|155.0359;1040.0|195.1148;1688.0
1621	235.0096	3.067	4	2.97025	3.2143666666666664	19526	2116	0.9	0.0	0.67	1	False			False
1622	235.0276	2.532	1	2.4846166666666667	2.5804	4683	1630		0.0	1.0	1	False			False
1623	235.1007	7.598	1	7.54995	7.648	3453	1174		0.0	1.0	1	False			False
1624	235.1819	25.361	8	25.211333333333336	25.544483333333336	19282	1584	0.86	0.67	0.75	1	False			False						61.9883;768.0|121.0405;3074.0
1625	236.0039	7.55	1	7.501833333333334	7.598216666666667	6251	2162		0.0	1.0	1	False			False
1626	236.023	13.293	5	13.209916666666667	13.419450000000001	23139	3792	0.94	0.0	0.5	1	False			False						71.0136;1110.0|105.001;688.0|115.0035;2800.0|120.012;838.0|155.0354;1552.0
1627	236.056	8.745	2	8.693533333333333	10.0018	6520	1118	0.6	0.0	1.0	1	False			False						61.9882;2470.0|107.0175;694.0
1628	236.0599	3.464	3	3.416116666666667	3.608683333333333	12102	1498	0.84	0.0	0.33	1	False			False						79.9569;1514.0|80.9652;664.0|81.9516;692.0|123.0092;752.0|124.0082;1182.0
1629	236.0775	12.043	3	11.946933333333334	12.142233333333333	14240	2098	0.9	0.0	1.0	1	False			False						71.0144;628.0|89.0237;1250.0
1630	236.0931	7.648	3	7.54995	7.7522	22569	4910	0.96	0.0	1.0	1	False			False						61.988;9728.0|74.024;1708.0|88.0396;1644.0|118.0508;734.0
1631	236.8614	21.697	25	21.4763	21.980883333333335	302118	18030	0.97	0.35	0.4	1	False			False						59.9847;4158.0|72.9693;9398.0|98.9483;1496.0
1632	236.9703	11.656	1	11.605633333333333	11.70425	4064	1374		0.0	1.0	1	False			False
1633	236.9898	2.485	1	2.4367666666666663	2.5322833333333334	4567	1594		0.0	1.0	1	False			False						79.9571;3258.0|80.9649;660.0
1634	237.007	14.843	1	14.819683333333334	14.878516666666666	1987	1126		0.0	1.0	1	False			False						120.9959;746.0
1635	237.0616	11.504	3	11.452833333333333	11.6561	13541	1952	0.84	0.0	0.33	1	False			False
1636	237.097	5.181	1	5.131266666666666	5.23025	3052	1028		0.0	1.0	1	False			False
1637	237.1241	7.55	13	6.9930666666666665	7.648	92934	6512	0.8	0.73	6.0	1	False			False						61.9881;16236.0|66.0344;1692.0|73.0288;692.0|80.9642;604.0|85.0297;706.0|133.0501;2126.0|159.0125;664.0|195.1151;806.0
1638	237.1246	27.719	2	27.34965	27.763166666666667	3505	1160	0.47	0.0	1.0	1	False			False
1639	237.1254	25.361	2	25.2623	25.409083333333335	7136	1240		0.0	2.0	1	False			False
1640	238.0376	12.19	2	12.0941	12.237933333333332	8290	1614		0.0	2.0	1	False			False						74.0069;1146.0|79.9572;1334.0|120.0125;750.0|124.0073;2204.0
1641	238.0774	7.598	2	7.501833333333334	7.648	52210	9980		0.0	2.0	1	False			False						61.988;96100.0|66.0345;29826.0|79.9569;49380.0|96.9597;724076.0|98.9554;29238.0|195.1142;15452.0
1642	238.1087	7.853	3	7.453683333333333	7.904683333333334	19633	3174	0.64	0.0	1.0	1	False			False						61.9879;3460.0|74.0239;786.0|82.0292;824.0|84.0449;884.0|101.0722;970.0|109.0403;808.0|127.0509;2402.0|128.0343;636.0|141.1032;858.0|145.0617;6764.0|147.0323;664.0|197.1297;2160.0
1643	238.5799	7.598	2	7.501833333333334	7.648	9856	2006		0.0	2.0	1	False			False
1644	238.8585	21.649	14	21.510133333333332	21.931233333333335	61281	4108	0.86	0.42	0.44	1	False			False
1645	238.9683	7.55	12	6.9930666666666665	7.648	72516	4434	0.86	0.4	5.0	1	False			False						61.9879;22398.0|66.0342;1932.0|68.9953;652.0|71.0133;1374.0|73.0289;1500.0|80.9642;1384.0|85.0289;714.0|131.017;1162.0|133.0508;3376.0|159.0119;896.0|195.1153;974.0
1646	238.9865	4.785	1	4.734983333333333	4.835333333333334	3215	1068		0.0	1.0	1	False			False
1647	239.0176	12.19	2	12.142233333333333	12.288883333333333	9402	2118		0.0	0.5	1	False			False
1648	239.0596	1.944	6	1.79945	2.1443999999999996	61309	6230	0.96	0.0	0.75	1	False			False						74.9903;6070.0|91.0215;2056.0|93.0008;862.0|149.0096;1822.0|223.0286;5976.0|224.0283;1206.0|225.0285;722.0
1649	239.0606	8.5	1	8.448083333333333	8.549183333333334	3779	1246		0.0	1.0	1	False			False
1650	239.076	12.433	2	12.336900000000002	12.481	6799	1194		0.0	2.0	1	False			False						124.0065;760.0
1651	239.0782	8.104	28	5.535166666666667	8.200133333333333	111684	2842	0.38	0.73	0.5	1	False			False						61.9881;32110.0|125.0469;1936.0|178.0516;764.0
1652	239.0931	3.657	4	3.56055	3.804466666666667	14431	1470	0.91	0.0	0.67	1	False			False						61.9877;1496.0|79.9565;674.0|120.0444;766.0|147.0321;690.0|160.0413;1254.0|161.0246;1036.0|162.0569;10532.0
1653	239.1138	11.163	6	10.816216666666666	11.307233333333333	40307	3820	0.81	0.0	0.67	1	False			False						61.9878;874.0|71.0135;2866.0|89.0234;2208.0|101.0238;1956.0|119.035;598.0|137.0597;690.0|168.0793;2006.0|181.0719;4636.0
1654	239.1281	2.58	3	2.4846166666666667	2.7247333333333335	10672	1490	0.81	0.0	2.0	1	False			False						61.9873;974.0|79.9564;838.0|161.0609;686.0
1655	239.9969	4.638	5	4.489533333333333	4.78465	213788	32714	0.97	0.0	0.67	1	False			False						61.9878;616.0|68.9946;1584.0|79.9581;652.0|104.0497;702.0|112.9856;1732.0|131.0377;1462.0|132.0454;2238.0|159.0332;1738.0|160.0412;50704.0|161.0445;4910.0
1656	240.0004	11.947	3	11.850616666666667	12.042733333333333	16236	2488	0.89	0.0	1.0	1	False			False						68.995;1248.0|74.9898;700.0|78.9585;1188.0|96.9595;2506.0|112.985;1406.0|120.9962;2238.0
1657	240.0196	12.75	1	12.722733333333334	12.773249999999999	1676	1106		0.0	1.0	1	False			False						68.9951;956.0|101.0251;768.0|112.984;926.0|124.0069;1264.0|145.0132;630.0
1658	240.0601	1.944	2	1.89575	2.0433166666666667	9400	1846		0.0	0.5	1	False			False
1659	240.1224	4.885	1	4.835333333333334	4.933316666666667	3021	1028		0.0	1.0	1	False			False
1660	240.1604	4.785	6	4.5884833333333335	4.933316666666667	66388	4686	0.93	0.0	1.33	1	False			False						61.9877;758.0|68.9953;2432.0|74.0244;1468.0|112.9854;1698.0|153.0683;618.0|160.0409;834.0|163.0772;1382.0|196.1716;962.0
1661	240.1974	7.701	2	7.648	7.803733333333333	26729	4486		0.0	0.5	1	False			False						61.988;2420.0|68.9958;1326.0|84.0454;770.0|101.0717;1334.0|109.0401;954.0|112.9857;1254.0|114.0918;3444.0|127.0507;4854.0|128.0348;1140.0|145.0618;8140.0|181.135;4038.0
1662	240.981	3.214	11	2.8703	3.9516833333333334	162362	12178	0.93	0.22	1.33	1	False			False						65.0027;698.0|68.9955;2494.0|77.04;1016.0|89.0397;970.0|105.034;1006.0|112.9844;2386.0|117.0343;648.0|123.0446;1200.0|133.0293;5496.0|134.0333;880.0|161.0248;24756.0|162.0287;3414.0|163.0407;4106.0
1663	240.9815	2.725	4	2.6285499999999997	2.8703	26737	3176	0.93	0.0	0.67	1	False			False						61.9877;928.0|68.9956;2886.0|79.9571;2412.0|112.9847;2066.0|133.0294;1954.0|159.0562;642.0|161.0254;7530.0|161.0627;922.0|162.0291;828.0|162.0566;1290.0|162.0921;792.0|163.0769;1200.0
1664	240.9992	4.638	3	4.538966666666667	4.734983333333333	17994	2958	0.94	0.0	1.0	1	False			False
1665	241.0395	6.047	2	5.9037500000000005	6.095083333333333	6836	1296	0.66	0.0	1.0	1	False			False
1666	241.1071	7.701	1	7.648	7.7522	7271	2326		0.0	1.0	1	False			False
1667	241.108	10.474	2	10.425533333333334	10.569583333333332	6989	1262		0.0	0.5	1	False			False						61.9879;4104.0|68.9955;1274.0|89.0243;700.0|112.9855;1280.0
1668	241.119	7.853	8	7.7522	8.795266666666667	258098	34686	0.96	0.0	0.67	1	False			False						61.9883;664.0|68.9957;2008.0|74.0246;1930.0|84.0457;1844.0|86.0232;700.0|101.0711;2648.0|109.0407;3186.0|112.9844;1496.0|114.091;668.0|127.051;13064.0|128.0349;3246.0|128.0537;928.0|145.0615;40922.0|146.0646;2926.0|162.0569;830.0|179.1196;788.0
1669	241.1624	4.785	1	4.734983333333333	4.835333333333334	3444	1144		0.0	1.0	1	False			False
1670	241.2164	2.144	3	2.0433166666666667	2.2421	14720	2360	0.95	0.0	1.0	1	False			False						68.9954;1894.0|74.9894;670.0|79.9571;1592.0|112.9847;3168.0|122.0371;814.0|123.045;694.0|133.0288;2526.0|148.0533;952.0|149.0097;908.0|163.0769;2830.0|165.0571;3078.0|223.0292;944.0
1671	241.218	30.986	1	30.979300000000002	31.00065	731	1142		0.0	1.0	1	False			False						68.9955;32696.0|112.0012;1248.0|112.9853;35540.0|132.9915;2190.0|182.989;3946.0
1672	241.9839	3.166	2	3.1161833333333333	3.264816666666667	7590	1414		0.0	0.5	1	False			False
1673	241.994	4.638	1	4.5884833333333335	4.686166666666667	4008	1368		0.0	1.0	1	False			False
1674	242.0127	7.905	4	7.648	8.000433333333334	31708	4680	0.9	0.0	1.0	1	False			False
1675	242.013	3.753	8	3.5124333333333335	3.9516833333333334	110163	9044	0.98	0.0	1.25	1	False			False						68.9955;2732.0|79.957;1358.0|93.0343;794.0|112.9851;3870.0|120.0442;822.0|121.0292;974.0|134.0612;688.0|147.0324;1406.0|160.0407;778.0|162.0571;11756.0|163.0583;1070.0|165.0209;1066.0
1676	242.0485	7.598	1	7.54995	7.648	4041	1374		0.0	1.0	1	False			False
1677	242.0785	11.752	2	11.70425	11.850616666666667	7587	1602		0.0	0.5	1	False			False
1678	242.1132	10.765	1	10.717116666666668	10.816216666666666	3026	1018		0.0	1.0	1	False			False						61.9878;6576.0|68.9959;928.0|71.0134;3476.0|73.0288;1102.0|89.0241;2124.0|101.0244;1740.0|112.9854;1142.0|116.072;792.0|137.0606;684.0|181.0721;6386.0
1679	242.1225	7.853	4	7.7522	8.000433333333334	28237	4060	0.96	0.0	0.67	1	False			False
1680	242.1773	1.944	1	1.89575	1.9920333333333333	3443	1192		0.0	1.0	1	False			False
1681	242.9964	3.018	7	2.8202833333333337	3.2143666666666664	49653	4044	0.99	0.0	1.0	1	False			False						61.9882;992.0|68.9953;2492.0|79.957;1056.0|108.0217;1308.0|112.9852;2360.0|161.024;780.0|163.0406;8226.0|164.0428;1100.0|165.0562;4528.0
1682	242.9968	12.952	7	12.861316666666665	13.059133333333333	16820	2682	0.95	0.6	0.6	1	False			False						68.9946;1068.0|112.9849;2280.0|119.0498;3950.0|163.0406;2872.0
1683	243.0098	30.395	32	28.3567	32.253416666666666	45491	1434	0.29	0.63	1.5	1	False			False						61.9881;2884.0|68.9954;40356.0|112.0012;1410.0|112.9852;39258.0|113.988;1040.0|132.9916;3374.0|182.9895;3662.0
1684	243.0099	26.892	1	26.885116666666665	26.898149999999998	403	1032		0.0	1.0	1	False			False						68.9955;34462.0|112.0018;1406.0|112.9853;38598.0|113.9889;636.0|132.9913;2612.0|182.989;4608.0
1685	243.016	3.804	2	3.6568166666666664	3.8533666666666666	7111	1308	0.66	0.0	1.0	1	False			False
1686	243.0178	11.995	4	11.898766666666667	12.142233333333333	48087	6836	0.91	0.0	0.67	1	False			False						68.996;882.0|96.9596;5892.0|101.0238;602.0|112.9854;978.0|115.0041;634.0|127.0516;836.0
1687	243.0328	4.885	4	4.734983333333333	4.983883333333334	21048	2288	0.9	0.0	1.5	1	False			False						61.9881;1928.0|68.9955;2036.0|79.9569;1482.0|80.9642;896.0|112.9856;2556.0|124.0405;4004.0|153.0675;686.0|162.0694;1016.0|163.077;2098.0|165.0674;712.0|166.0516;2108.0
1688	243.0329	2.437	13	2.0948666666666664	2.7728166666666665	532124	51870	0.96	0.0	1.33	1	False			False						61.9875;564.0|68.9957;2232.0|79.9568;33554.0|80.9647;1520.0|81.952;1022.0|93.0346;706.0|112.9855;1984.0|119.0497;1122.0|121.0293;4092.0|122.0371;610.0|147.0455;4174.0|148.0529;50828.0|149.0564;4806.0|163.0767;28326.0|164.0792;2534.0|165.0566;1002.0
1689	243.0623	9.954	6	9.758633333333334	10.101033333333334	426843	57448	0.94	0.0	1.5	1	False			False						61.988;6448.0|68.995;864.0|71.0137;752.0|82.0293;1228.0|96.0448;1150.0|101.025;494.0|109.0406;466.0|110.0242;5402.0|111.0194;4214.0|112.9856;732.0|113.0238;882.0|124.0268;480.0|140.0347;6026.0|153.0306;41628.0|154.0334;2890.0|155.0355;590.0|183.0419;3528.0
1690	243.0626	12.043	2	11.946933333333334	12.0941	9178	1844		0.0	2.0	1	False			False
1691	243.0769	8.5	3	8.396516666666667	8.597333333333333	21676	3804	0.91	0.0	1.0	1	False			False						61.9882;5302.0|68.9959;1068.0|74.0243;1724.0|100.0033;1892.0|112.9859;1310.0|116.0491;1018.0|131.0725;934.0|142.0663;8484.0|143.069;842.0|168.0462;710.0
1692	243.0828	4.984	7	4.78465	5.1806833333333335	36406	2344	0.95	0.4	1.0	1	False			False
1693	243.1229	7.853	1	7.803733333333333	7.904683333333334	3930	1298		0.0	1.0	1	False			False
1694	243.1249	10.248	3	10.149183333333333	10.620883333333333	16153	2330	0.73	0.0	2.0	1	False			False						61.9884;1228.0|68.9948;1158.0|112.9848;1212.0|130.0861;618.0|181.037;672.0|199.1336;896.0
1695	243.135	7.752	2	7.701183333333334	7.853133333333333	70704	16366		0.0	0.5	1	False			False						61.9884;672.0|68.9958;2614.0|74.024;574.0|84.046;586.0|101.0717;1342.0|109.0403;614.0|112.9856;1542.0|114.0921;8056.0|127.0508;7794.0|128.0351;1982.0|145.0619;8512.0|181.1356;6914.0|182.1376;766.0|225.1254;636.0
1696	243.9926	10.962	2	10.913566666666666	11.06095	6691	1244		0.0	0.5	1	False			False						68.995;926.0|78.9588;800.0|112.9852;1270.0|164.0361;1044.0
1697	244.0353	2.437	6	2.2421	2.5804	64428	6654	0.97	0.0	1.33	1	False			False
1698	244.0655	9.954	4	9.8068	10.049916666666666	44357	5698	0.93	0.0	1.5	1	False			False
1699	244.0933	11.357	1	11.307233333333333	11.405316666666666	3860	1312		0.0	1.0	1	False			False						61.988;3216.0|68.9956;1100.0|112.985;906.0
1700	244.1387	7.752	1	7.701183333333334	7.803733333333333	6288	2044		0.0	1.0	1	False			False
1701	244.9759	3.705	2	3.608683333333333	3.7531166666666667	8157	1506		0.0	2.0	1	False			False
1702	244.9779	5.403	11	5.23025	5.815816666666667	42033	1700	0.92	0.67	0.57	1	False			False						61.988;3314.0|68.9952;1888.0|79.9562;750.0|93.0346;1418.0|112.9851;1680.0|121.0286;1482.0|125.0337;694.0|153.0675;2644.0|165.0204;2014.0|167.0717;1768.0
1703	245.0119	12.627	5	12.481	12.750066666666667	55811	7468	0.94	0.0	1.0	1	False			False						68.9954;1002.0|112.9851;1102.0|119.0493;690.0|121.0658;1310.0|129.0191;772.0|147.0291;672.0|165.0559;1374.0
1704	245.0119	2.629	13	2.4367666666666663	3.1161833333333333	121519	8942	0.92	0.18	0.4	1	False			False						61.988;1386.0|68.996;2618.0|79.9567;4642.0|108.0207;888.0|112.9853;2942.0|122.0367;2670.0|123.0431;694.0|148.0535;4298.0|150.0326;8746.0|151.0367;832.0|163.0777;2330.0|164.079;680.0|165.0563;10112.0|166.0586;1310.0|214.9651;780.0
1705	245.0127	3.416	7	3.1161833333333333	4.686166666666667	40229	3566	0.83	0.4	0.67	1	False			False						61.9879;2002.0|68.9954;1938.0|79.9571;28064.0|80.9648;4600.0|93.034;952.0|106.9802;4310.0|112.9852;1886.0|119.0492;848.0|121.0296;788.0|124.0071;4024.0|165.0573;1818.0|165.0925;2474.0|167.0363;782.0
1706	245.0129	2.194	9	1.9438833333333332	2.4367666666666663	92949	6754	0.95	0.14	1.0	1	False			False						61.9881;650.0|68.9954;2358.0|79.9563;1914.0|112.9858;2008.0|122.0372;5232.0|123.0445;2036.0|133.0283;1672.0|148.0532;618.0|163.0762;2970.0|165.0566;11600.0|166.0599;1644.0
1707	245.0293	2.437	4	2.2911	2.5322833333333334	24137	2714	0.95	0.0	1.5	1	False			False
1708	245.0422	11.061	1	11.0121	11.11165	4312	1444		0.0	1.0	1	False			False						68.995;676.0
1709	245.0489	4.345	13	4.149566666666667	4.78465	311013	17386	0.9	0.18	0.44	1	False			False						61.9876;2758.0|68.996;1436.0|79.9569;10286.0|80.9647;4778.0|108.0209;4454.0|109.029;988.0|112.9858;1724.0|135.0443;1920.0|137.0239;692.0|149.0612;2630.0|150.0687;958.0|152.0476;728.0|163.04;878.0|164.0849;4614.0|165.0931;9498.0|166.0915;752.0|167.0359;1486.0|167.0717;888.0
1710	245.0497	3.952	9	3.7049666666666665	4.149566666666667	107552	7012	0.99	0.0	1.25	1	False			False						61.9883;1898.0|68.9953;2296.0|79.9568;4036.0|107.0499;724.0|112.9851;1364.0|121.0287;1412.0|122.0359;616.0|147.0817;656.0|149.0605;712.0|165.0184;978.0|165.0929;8456.0|166.0968;1112.0
1711	245.0671	7.598	2	7.501833333333334	7.648	26901	8084		0.0	2.0	1	False			False
1712	245.0773	11.704	6	9.90235	12.190383333333333	24153	1796	0.64	0.0	3.0	1	False			False						61.9876;1274.0|68.9952;916.0|138.031;1256.0|155.0454;602.0|181.0373;4772.0|199.1363;762.0
1713	245.0782	8.795	5	8.6454	8.9427	169502	26864	0.94	0.0	1.0	1	False			False						61.9883;654.0|70.0292;1060.0|71.0133;662.0|79.9572;716.0|84.0086;6846.0|112.0389;1158.0|113.0346;1266.0|155.0479;968.0
1714	245.0925	8.249	2	8.152	8.300266666666667	12859	2324		0.0	2.0	1	False			False						68.996;996.0|74.0246;1860.0|112.9851;828.0
1715	245.1153	10.866	3	9.519666666666666	10.913566666666666	11237	1612	0.71	0.0	2.0	1	False			False						61.9879;20100.0|68.995;674.0|128.0348;620.0
1716	245.138	10.298	1	10.248233333333333	10.333416666666666	3010	1178		0.0	1.0	1	False			False
1717	245.1389	7.598	3	7.54995	7.7522	19673	2860	0.85	0.0	0.33	1	False			False
1718	245.5706	7.598	1	7.54995	7.648	4535	1542		0.0	1.0	1	False			False
1719	246.0087	4.835	5	4.734983333333333	5.032266666666667	28024	2592	0.92	0.0	0.5	1	False			False						61.9881;2218.0|79.9565;1504.0|96.0437;674.0|124.04;4226.0|137.024;750.0|149.0615;612.0|164.0736;702.0|166.0524;2778.0
1720	246.014	2.629	2	2.1443999999999996	2.6767	6691	1194	0.6	0.0	1.0	1	False			False
1721	246.0439	8.0	2	7.904683333333334	8.051783333333335	14673	3750		0.0	2.0	1	False			False						73.0116;3120.0|76.0226;2196.0|119.0519;652.0
1722	246.051	4.394	5	4.24575	4.538966666666667	22724	2080	0.93	0.0	1.0	1	False			False
1723	246.0665	9.759	4	9.611799999999999	9.854233333333333	32899	4636	0.92	0.0	1.5	1	False			False
1724	246.0752	7.853	7	7.7522	8.89455	57950	6462	0.86	0.4	0.67	1	False			False
1725	246.079	4.638	1	4.5884833333333335	4.686166666666667	2994	1022		0.0	1.0	1	False			False
1726	246.1533	7.952	1	7.904683333333334	8.000433333333334	4371	1522		0.0	1.0	1	False			False
1727	246.5768	7.853	2	7.803733333333333	7.952299999999999	7831	1472		0.0	0.5	1	False			False
1728	246.9411	21.052	6	20.75681666666667	21.179866666666666	24902	1820	0.45	0.5	1.0	1	False			False						162.9601;734.0
1729	246.9595	2.773	6	2.6285499999999997	2.97025	138483	15562	0.96	0.0	0.75	1	False			False						61.9885;1334.0|62.9907;1574.0|63.9622;1700.0|78.9854;2608.0|79.9574;1940.0|89.9596;806.0|93.0011;1396.0|108.9782;1290.0|122.037;1312.0|150.0325;3378.0|165.0559;2878.0|166.0524;624.0
1730	246.9801	21.004	10	20.708666666666666	21.1864	266552	18778	0.95	0.0	1.25	1	False			False						59.9854;614.0|60.017;1080.0|99.0057;2302.0|141.0163;4798.0|162.9613;798.0|204.971;1588.0
1731	246.9916	2.921	5	2.8202833333333337	4.393816666666667	22108	2080	0.79	0.0	1.0	1	False			False
1732	246.9918	13.989	4	13.898533333333335	14.059	24149	4090	0.89	0.0	1.5	1	False			False						96.9604;722.0|108.0215;3940.0|123.0451;784.0|152.012;2858.0|167.0359;4266.0
1733	246.9919	8.5	3	8.396516666666667	8.597333333333333	20506	2780	0.9	0.0	1.0	1	False			False
1734	246.9923	15.083	16	14.997283333333334	15.2187	21545	2610	0.94	0.64	0.6	1	False			False						60.9929;798.0|123.045;4498.0
1735	247.017	21.004	2	20.95385	21.100266666666666	6362	1112		0.0	0.5	1	False			False
1736	247.0282	6.191	53	4.24575	7.598216666666667	291508	3114	0.9	0.67	0.87	1	False			False						61.988;4118.0|79.9575;724.0|121.0292;872.0|122.036;1052.0|165.0204;1560.0|167.0726;1968.0
1737	247.0393	12.385	2	12.288883333333333	12.433166666666667	9600	2016		0.0	2.0	1	False			False						74.0247;960.0|125.0707;930.0
1738	247.0457	8.052	1	8.000433333333334	8.10435	3772	1210		0.0	1.0	1	False			False
1739	247.0584	13.491	1	13.459266666666668	13.497283333333334	1195	1048		0.0	1.0	1	False			False
1740	247.063	11.504	1	11.452833333333333	11.554133333333334	6035	1986		0.0	1.0	1	False			False
1741	247.0632	9.711	4	9.611799999999999	9.854233333333333	129095	16618	0.96	0.0	0.67	1	False			False						100.0085;4220.0|101.0046;16154.0|101.0236;762.0|102.0068;812.0|144.0351;2384.0|145.0313;10138.0|146.0347;666.0|203.0364;1326.0
1742	247.1543	7.701	3	7.598216666666667	7.803733333333333	12850	1600	0.91	0.0	1.0	1	False			False
1743	247.962	2.773	2	2.7247333333333335	2.8703	7913	1418		0.0	0.5	1	False			False
1744	247.9835	21.004	3	20.905016666666665	21.100266666666666	11938	1850	0.9	0.0	1.0	1	False			False
1745	248.0236	11.899	3	11.799816666666667	12.288883333333333	12093	1498	0.67	0.0	2.0	1	False			False
1746	248.0588	11.307	2	11.259500000000001	11.405316666666666	6660	1226		0.0	0.5	1	False			False						119.0157;844.0
1747	248.0663	9.711	2	9.6599	9.8068	10328	1926		0.0	0.5	1	False			False
1748	248.0787	7.648	2	7.598216666666667	7.7522	11518	2484		0.0	0.5	1	False			False
1749	248.0956	7.952	2	7.853133333333333	8.000433333333334	16213	4298		0.0	2.0	1	False			False						61.9879;1152.0|73.0113;1956.0|76.022;3508.0|96.959;910.0|119.0531;3854.0
1750	248.0957	4.15	12	3.804466666666667	4.78465	364562	25374	0.97	0.1	1.5	1	False			False						61.9881;720.0|79.957;34774.0|80.9647;4260.0|81.9529;1704.0|93.9728;688.0|106.9806;4258.0|124.0068;3546.0|166.0956;624.0|167.0724;610.0
1751	248.9394	8.104	1	8.051783333333335	8.152	4684	1558		0.0	1.0	1	False			False
1752	248.9727	7.278	859	0.011216666666666668	21.465616666666666	10518928	30460	0.55	0.65	7.67	1	False			False						61.9881;3248.0|79.9572;1732.0|134.0361;1504.0|149.0606;870.0|167.0734;1226.0|234.0246;742.0
1753	248.9729	25.312	509	24.629883333333332	34.99333333333333	19575469	228804	0.49	0.65	0.01	1	False			False						61.9878;678.0|79.9571;1216.0|166.0552;1354.0
1754	248.973	22.084	1	22.07745	22.090516666666666	406	1038		0.0	1.0	1	False			False
1755	248.9746	23.323	1	23.312483333333333	23.329666666666665	531	1032		0.0	1.0	1	False			False
1756	249.0124	2.386	1	2.3388166666666668	2.4367666666666663	3114	1060		0.0	1.0	1	False			False
1757	249.0215	2.437	2	2.3388166666666668	2.4846166666666667	7119	1222		0.0	2.0	1	False			False						79.9559;1598.0|96.9586;604.0|139.0015;1160.0|169.0667;2704.0
1758	249.0219	11.656	2	11.554133333333334	11.70425	10804	2558		0.0	2.0	1	False			False						61.9876;796.0|79.9569;1322.0|124.0068;2836.0
1759	249.0638	8.249	2	8.152	8.300266666666667	11756	2056		0.0	2.0	1	False			False
1760	249.0994	4.1	6	3.9516833333333334	4.2939	37611	3246	0.96	0.0	0.75	1	False			False
1761	249.114	5.032	4	4.78465	5.081783333333333	14600	1528	0.65	0.0	2.0	1	False			False						61.9885;1126.0|79.957;880.0|167.0715;624.0
1762	249.9744	6.095	4	6.04695	7.185666666666666	12236	1072	0.41	0.0	1.0	1	False			False
1763	249.9746	25.312	99	25.1632	31.14561666666667	183236	5960	0.66	0.63	0.38	1	False			False						79.9561;726.0|166.056;600.0
1764	249.9747	34.241	2	34.23426666666667	34.54301666666667	1609	1102	0.57	0.0	1.0	1	False			False
1765	249.9752	33.259	2	32.7957	33.26546666666667	2231	1200	0.57	0.0	1.0	1	False			False
1766	250.0544	7.55	3	7.422183333333334	7.598216666666667	8969	1148	0.82	0.0	3.0	1	False			False
1767	250.072	8.5	4	8.396516666666667	9.519666666666666	72283	12984	0.87	0.0	1.0	1	False			False						89.0388;1064.0|100.0026;816.0|112.0507;1052.0|134.0368;4876.0|135.0424;690.0|147.0442;852.0|148.0536;704.0|149.0611;720.0|163.0648;1746.0|191.0589;646.0|206.0827;896.0
1768	250.0933	4.1	2	4.0513	4.1975999999999996	7807	1404		0.0	0.5	1	False			False
1769	251.0763	8.5	2	8.396516666666667	8.549183333333334	9381	1732		0.0	2.0	1	False			False
1770	251.0937	9.472	3	8.6454	9.563633333333334	15361	2316	0.75	0.0	0.5	1	False			False						61.988;1442.0|94.0298;1816.0|121.0329;668.0|124.0401;1402.0|129.0363;652.0|130.0879;640.0|147.0483;780.0|248.9733;2358.0
1771	252.0183	12.531	2	12.433166666666667	12.5789	11805	2584		0.0	2.0	1	False			False						79.9568;2546.0|80.9639;920.0|124.0063;1614.0|190.0181;2070.0
1772	252.0874	8.991	1	8.9427	9.038833333333335	3633	1260		0.0	1.0	1	False			False						61.9877;1040.0
1773	252.893	21.745	5	21.552316666666666	21.832866666666668	23389	1986	0.91	0.67	2.0	1	False			False
1774	252.9228	13.419	1	13.371333333333332	13.459266666666668	2711	1028		0.0	1.0	1	False			False						78.9585;992.0
1775	252.948	4.051	6	3.8533666666666666	4.1975999999999996	108115	11236	0.96	0.0	1.33	1	False			False						79.9565;592.0|93.0342;6776.0|94.0371;824.0|172.9923;3822.0
1776	253.0823	8.5	2	8.448083333333333	8.597333333333333	9853	1788		0.0	0.5	1	False			False
1777	253.0921	10.717	5	9.611799999999999	10.865566666666666	49935	7806	0.98	0.0	0.67	1	False			False						61.9878;1366.0|71.0131;1056.0|89.0247;810.0|101.024;1364.0
1778	253.1083	5.032	1	4.983883333333334	5.081783333333333	3706	1262		0.0	1.0	1	False			False						176.0742;676.0
1779	253.1196	9.423	4	8.74495	9.519666666666666	25131	3614	0.92	0.0	1.0	1	False			False						61.9882;2300.0|66.0341;878.0|93.0338;1198.0|94.0292;3896.0|124.0401;2306.0|150.0562;1274.0|194.0461;1650.0
1780	253.1197	8.694	1	8.6454	8.74495	5351	1792		0.0	1.0	1	False			False
1781	253.1429	4.835	3	4.78465	4.983883333333334	9686	1124	0.83	0.0	0.33	1	False			False
1782	253.2174	2.144	4	1.9920333333333333	2.2421	24229	3268	0.95	0.0	1.5	1	False			False
1783	253.943	4.686	4	4.5884833333333335	4.835333333333334	99679	14584	0.87	0.0	0.33	1	False			False						94.0294;7772.0|173.9877;2852.0|177.0194;1338.0
1784	254.0114	2.532	4	2.4367666666666663	2.6767	22061	2710	0.92	0.0	0.67	1	False			False						61.9883;634.0|67.0188;626.0|146.0626;674.0|157.124;966.0|174.0573;3676.0|177.0565;1028.0
1785	254.0154	9.902	5	9.758633333333334	10.049916666666666	24703	2256	0.94	0.0	1.0	1	False			False						61.9879;23744.0
1786	254.6224	7.598	1	7.54995	7.648	19190	6524		0.0	1.0	1	False			False
1787	254.8712	21.649	8	21.552316666666666	21.87976666666667	28837	2296	0.89	0.0	0.33	1	False			False						60.0169;656.0|60.9927;3122.0|114.9797;3448.0|156.9915;1288.0
1788	254.9121	12.75	2	12.674716666666665	12.773249999999999	4026	1088		0.0	2.0	1	False			False						78.9587;1080.0
1789	254.9454	4.051	3	4.00205	4.78465	11334	1416	0.52	0.0	1.0	1	False			False						79.957;622.0|93.0339;6700.0|172.9925;3162.0|176.0728;826.0
1790	254.9813	12.977	15	12.806849999999999	13.2935	235076	20092	0.96	0.15	1.0	1	False			False						71.0134;2908.0|73.0287;676.0|87.0086;14316.0|88.0116;632.0|96.9595;740.0|99.0085;1410.0|111.0088;660.0|112.9878;976.0|115.0031;9940.0|116.007;816.0|175.0253;20214.0|176.0294;1088.0
1791	254.9813	16.174	34	15.941699999999999	16.386233333333333	601126	52942	0.99	0.07	1.36	1	False			False						67.0185;600.0|71.0134;7734.0|72.9924;812.0|73.0287;1284.0|80.9645;5192.0|85.0293;714.0|87.0083;26906.0|88.0108;876.0|96.9594;2256.0|99.008;3638.0|111.0084;1534.0|112.9873;4686.0|115.0029;18792.0|116.0065;880.0|173.0096;1178.0|175.0251;48620.0|176.0286;3522.0|177.0302;858.0
1792	255.0869	11.453	1	11.405316666666666	11.504333333333333	5507	1854		0.0	1.0	1	False			False						61.9882;3092.0|99.0086;2964.0
1793	255.1345	7.648	3	7.54995	7.7522	109233	16576	0.91	0.0	1.0	1	False			False						74.0245;4640.0|82.0295;680.0|84.0448;1366.0|86.024;882.0|96.9596;2522.0|101.0716;1710.0|109.04;3150.0|127.0508;8350.0|128.0349;2548.0|128.0536;632.0|145.0616;35192.0|146.0643;2750.0
1794	255.2324	2.095	225	0.011216666666666668	7.598216666666667	1392744	53328	0.81	0.65	0.75	1	False			False						79.9572;852.0|164.0489;566.0|177.056;806.0|179.0719;740.0|253.2172;1170.0
1795	255.2325	11.704	2	11.605633333333333	11.752383333333334	6802	1216		0.0	2.0	1	False			False
1796	255.2333	30.275	453	25.2623	34.99333333333333	2962125	9052	0.94	0.64	0.66	1	False			False						166.0554;666.0
1797	255.6303	7.598	2	7.54995	7.701183333333334	16036	3024		0.0	0.5	1	False			False
1798	255.9397	4.735	2	4.63775	4.78465	8898	1762		0.0	2.0	1	False			False
1799	255.9845	16.151	22	16.048016666666665	16.314383333333335	39773	4248	0.97	0.6	0.77	1	False			False
1800	255.9846	13.032	5	12.91595	13.059133333333333	10708	1936	0.85	0.33	5.0	1	False			False
1801	256.0924	8.397	2	8.348416666666667	8.499666666666666	8469	1694		0.0	0.5	1	False			False
1802	256.1347	7.648	3	7.54995	7.7522	17558	2838	0.88	0.0	1.0	1	False			False
1803	256.229	7.598	1	7.54995	7.648	3976	1352		0.0	1.0	1	False			False
1804	256.2358	2.095	5	1.9920333333333333	2.2911	75857	9342	0.94	0.0	0.5	1	False			False
1805	256.2363	0.479	10	0.29855	1.2810333333333332	9966	1286	0.27	0.5	1.0	1	False			False
1806	256.2368	30.177	225	27.7697	34.98681666666666	384846	2780	0.24	0.67	1.6	1	False			False
1807	256.9753	4.638	1	4.5884833333333335	4.686166666666667	4190	1430		0.0	1.0	1	False			False
1808	256.9782	16.174	19	16.06525	16.28705	24852	3042	0.98	0.47	1.22	1	False			False
1809	257.0123	2.339	9	2.19395	3.1662166666666667	55602	3474	0.77	0.29	1.5	1	False			False						177.0564;7956.0|178.0601;780.0|179.034;758.0|179.072;1252.0|199.1693;658.0
1810	257.0767	11.851	3	11.06095	11.946933333333334	17062	2228	0.75	0.0	0.5	1	False			False						82.0295;952.0|96.9597;912.0|128.0339;1180.0|130.0504;1094.0|152.0729;710.0
1811	257.0777	6.375	19	5.76835	6.704166666666667	93471	2700	0.96	0.41	1.86	1	False			False						61.9879;982.0|125.0351;1200.0
1812	257.0888	9.375	1	9.327483333333333	9.423483333333333	2995	1040		0.0	1.0	1	False			False						61.988;23906.0|125.0459;714.0
1813	257.1501	7.598	2	7.54995	7.701183333333334	16105	3478		0.0	0.5	1	False			False
1814	257.2376	2.095	2	2.0433166666666667	2.19395	6504	1108		0.0	0.5	1	False			False
1815	258.0433	10.002	3	9.90235	10.101033333333334	28409	3676	0.9	0.0	1.0	1	False			False						61.9885;744.0|79.957;780.0|149.061;1874.0|178.0873;1794.0
1816	258.0436	4.735	13	4.63775	5.356	96021	4528	0.78	0.45	0.2	1	False			False						61.9877;724.0|79.9571;1062.0|94.0296;2558.0|107.0499;3584.0|149.0243;672.0|166.0272;1998.0|173.9886;754.0|176.0743;726.0|177.0209;1058.0|178.0879;3610.0|181.0521;3250.0
1817	258.0618	11.752	4	11.6561	11.898766666666667	71699	12598	0.93	0.0	0.67	1	False			False						72.0455;1506.0|82.0294;1054.0|88.0404;3752.0|94.029;1374.0|96.0448;1436.0|96.9605;1280.0|98.0245;796.0|127.0507;994.0|130.0506;1470.0|150.0569;620.0|152.0719;10634.0|153.075;1458.0|196.0622;828.0|225.0516;1758.0
1818	258.0792	9.423	1	9.375433333333332	9.471583333333333	3115	1080		0.0	1.0	1	False			False
1819	258.9908	2.677	10	1.89575	3.5124333333333335	43314	2458	0.74	0.38	2.0	1	False			False						79.9562;982.0|121.0292;1172.0|124.0163;1022.0|179.0369;956.0|179.0717;650.0|180.067;650.0|181.0515;2038.0
1820	258.9913	14.843	25	14.561266666666667	14.997283333333334	92583	7324	0.94	0.57	1.89	1	False			False						96.959;646.0|134.0368;2000.0|135.0444;11254.0|136.0488;1154.0|179.0357;6986.0|180.0385;1006.0
1821	258.9917	13.899	5	13.836816666666666	13.940683333333334	7041	1708	0.85	0.33	1.0	1	False			False						79.9573;966.0|109.0289;798.0|121.0287;670.0|135.0458;1050.0|137.0597;1024.0|181.0509;4028.0
1822	259.0133	13.365	11	13.06565	13.579283333333333	38780	2668	0.79	0.78	0.5	1	False			False						87.0082;790.0|96.9592;2544.0
1823	259.0271	2.629	15	2.3388166666666668	4.24575	130900	9020	0.91	0.31	1.2	1	False			False						61.9878;1888.0|79.9571;2302.0|80.9648;1268.0|93.034;748.0|121.0291;3466.0|122.0362;716.0|134.0367;680.0|135.0441;1276.0|177.0565;1260.0|179.036;2874.0|179.0721;8358.0|180.0744;838.0
1824	259.0275	1.992	9	1.8476166666666667	2.3388166666666668	51773	3746	0.92	0.43	0.43	1	False			False						79.957;664.0|92.0265;1340.0|179.0727;1554.0
1825	259.0568	11.947	5	11.70425	12.042733333333333	65083	11488	0.9	0.33	1.0	1	False			False						74.0244;3082.0|84.0084;1018.0|87.0561;5464.0|96.0438;844.0|96.96;1270.0|98.0242;930.0|112.0387;1528.0|153.0657;928.0|169.0628;1092.0|197.0557;696.0|213.0517;2918.0
1826	259.0648	1.992	2	1.89575	2.0433166666666667	9511	1676		0.0	2.0	1	False			False
1827	259.0755	8.152	3	8.051783333333335	8.300266666666667	16819	2956	0.84	0.0	2.0	1	False			False						61.9875;956.0|91.055;696.0|145.0608;2516.0
1828	259.0942	11.504	4	11.452833333333333	12.336900000000002	13261	1168	0.42	0.0	1.0	1	False			False
1829	259.1086	4.442	11	4.100083333333333	4.686166666666667	57110	2404	0.95	0.44	1.4	1	False			False						61.9878;1296.0|78.0348;754.0|79.9577;738.0|96.0447;828.0|108.0449;2338.0|125.0357;1086.0|140.0338;712.0|153.0667;990.0|180.067;906.0|181.0876;1332.0
1830	259.1178	10.962	3	10.913566666666666	11.307233333333333	15259	2526	0.77	0.0	0.5	1	False			False						215.1292;958.0
1831	259.1293	8.745	1	8.693533333333333	8.795266666666667	4919	1612		0.0	1.0	1	False			False
1832	260.0226	12.337	5	12.190383333333333	12.481	163170	22084	0.97	0.0	1.5	1	False			False						72.0083;1056.0|74.0241;2542.0|79.9566;5248.0|93.0341;5264.0|96.9591;602.0|106.0413;576.0|107.05;740.0|119.0499;7816.0|120.0535;1058.0|130.051;1058.0|135.0454;650.0|163.041;618.0|180.0676;7768.0|181.0703;650.0|186.0005;716.0|199.0068;2474.0|215.0014;720.0
1833	260.0229	4.588	4	4.442066666666666	4.686166666666667	28904	4072	0.96	0.0	1.5	1	False			False						61.9879;3184.0|79.9569;1062.0|107.038;976.0|108.0451;7292.0|109.0479;710.0|115.0864;626.0|118.0281;870.0|125.0352;1012.0|153.0678;1296.0|180.0678;3652.0|199.1082;1306.0
1834	260.0606	11.947	1	11.898766666666667	11.995000000000001	5023	1740		0.0	1.0	1	False			False
1835	260.0888	11.752	3	11.6561	11.850616666666667	20799	3388	0.89	0.0	1.0	1	False			False
1836	261.0066	13.548	10	12.626883333333334	13.622966666666667	65273	9690	0.95	0.25	2.5	1	False			False						96.9594;1446.0|122.0372;1270.0|137.0609;954.0|181.0508;2060.0
1837	261.0068	13.892	19	13.622966666666667	13.988833333333334	83042	8676	0.97	0.41	3.75	1	False			False						79.9562;1400.0|109.0276;654.0|121.0284;662.0|135.044;874.0|137.0597;1662.0|181.0508;4416.0|182.0534;654.0
1838	261.0069	4.885	16	2.19395	5.270083333333333	122843	6482	0.92	0.29	0.5	1	False			False						61.9883;1566.0|136.018;660.0|149.0232;750.0|166.0282;5398.0|181.0515;6448.0|182.0553;674.0
1839	261.007	6.849	28	5.270083333333333	7.598216666666667	155096	3384	0.95	0.46	0.81	1	False			False						61.9882;5150.0|166.0274;2296.0|181.0511;2892.0
1840	261.0253	12.337	6	11.752383333333334	12.626883333333334	38988	3484	0.57	0.5	2.0	1	False			False						96.9591;4562.0
1841	261.0444	4.345	4	4.24575	4.489533333333333	15447	1618	0.91	0.0	0.67	1	False			False						61.9881;3936.0|78.0339;1716.0|79.9569;684.0|96.045;1028.0|122.0368;1066.0|140.0346;1168.0|153.0676;1164.0|181.0868;1838.0
1842	261.0719	12.043	2	11.995000000000001	12.142233333333333	7355	1458		0.0	0.5	1	False			False						96.9602;772.0|115.0514;768.0|130.05;764.0
1843	261.0878	8.549	8	7.7522	9.953666666666667	77918	7864	0.82	0.5	0.67	1	False			False						70.0296;1046.0|74.0243;6790.0|98.0242;2816.0|116.0351;3604.0|132.045;3270.0|169.0645;686.0
1844	261.1241	8.104	3	8.051783333333335	8.249283333333333	10692	1288	0.83	0.0	0.33	1	False			False
1845	262.0109	13.548	1	13.541266666666667	13.579283333333333	1211	1062		0.0	1.0	1	False			False
1846	262.093	8.549	1	8.499666666666666	8.597333333333333	3539	1208		0.0	1.0	1	False			False
1847	262.1041	10.765	2	10.717116666666668	10.865566666666666	17787	3928		0.0	0.5	1	False			False						87.0561;1736.0|102.056;734.0|144.0776;1578.0|146.0448;1208.0|218.0768;624.0
1848	262.1111	7.598	1	7.54995	7.648	7106	2416		0.0	1.0	1	False			False
1849	262.6205	8.0	3	7.853133333333333	8.051783333333335	13308	1878	0.84	0.0	3.0	1	False			False
1850	262.9535	2.242	3	2.1443999999999996	2.3388166666666668	19513	3426	0.93	0.0	1.0	1	False			False						61.9883;950.0|63.962;968.0|78.9856;2838.0|79.9569;784.0|96.9593;1368.0|135.0443;1580.0|166.0278;1210.0|181.0505;1034.0
1851	262.9867	15.914	17	15.654966666666667	16.026616666666666	22299	2244	0.9	0.67	0.56	1	False			False						124.0165;1724.0|168.0061;1182.0|183.029;904.0
1852	263.0114	21.052	5	20.855633333333333	21.1484	39517	3762	0.9	0.0	2.0	1	False			False
1853	263.0222	2.386	5	2.2911	2.5804	56304	5818	0.92	0.0	0.5	1	False			False						61.9884;598.0|79.9569;6474.0|96.96;1338.0|110.0005;1584.0|137.9948;820.0|153.0199;4442.0|168.0443;2200.0|183.0673;636.0
1854	263.0228	9.564	2	9.471583333333333	9.611799999999999	12996	2510		0.0	2.0	1	False			False						61.988;1928.0|121.0286;2248.0|150.0325;1804.0|165.0561;1584.0
1855	263.0235	4.638	1	4.5884833333333335	4.686166666666667	3329	1136		0.0	1.0	1	False			False
1856	263.0571	10.621	1	10.569583333333332	10.668949999999999	3314	1112		0.0	1.0	1	False			False
1857	263.1033	8.249	6	8.10435	8.448083333333333	1897529	356928	0.89	0.0	1.0	1	False			False						74.0244;4378.0|84.045;3292.0|91.055;2504.0|101.0722;3208.0|109.0404;8684.0|127.0506;32298.0|128.0349;7022.0|145.0615;155892.0|146.0642;9200.0
1858	263.6278	8.152	5	7.952299999999999	8.249283333333333	27438	2482	0.91	0.0	2.0	1	False			False
1859	264.0547	11.752	4	11.554133333333334	11.850616666666667	30311	3906	0.91	0.0	1.0	1	False			False						79.9567;3628.0|124.0068;4360.0
1860	264.0869	10.765	2	10.668949999999999	10.816216666666666	12753	2288		0.0	2.0	1	False			False						87.0562;1660.0|102.0551;1212.0|144.0771;662.0|146.0456;1872.0
1861	264.0877	7.598	1	7.54995	7.648	9142	3108		0.0	1.0	1	False			False
1862	264.1063	8.249	4	8.10435	8.348416666666667	278301	51558	0.9	0.0	1.0	1	False			False
1863	264.1305	8.104	1	8.051783333333335	8.152	3944	1312		0.0	1.0	1	False			False
1864	264.196	7.598	3	7.54995	7.7522	27027	4264	0.86	0.0	0.33	1	False			False
1865	265.0559	12.289	2	12.237933333333332	12.385033333333332	6446	1194		0.0	0.5	1	False			False						87.0093;614.0|111.0082;1496.0
1866	265.0564	8.795	1	8.74495	8.843166666666667	3694	1254		0.0	1.0	1	False			False
1867	265.0718	7.598	1	7.54995	7.648	3670	1248		0.0	1.0	1	False			False
1868	265.0933	10.522	1	10.473583333333332	10.569583333333332	3841	1334		0.0	1.0	1	False			False
1869	265.1089	8.249	4	7.54995	8.348416666666667	48349	6044	0.73	0.0	1.0	1	False			False
1870	265.1465	34.729	6	33.51676666666667	34.767066666666665	7107	1146	0.48	0.25	0.5	1	False			False						96.9599;1998.0
1871	265.1471	25.312	1	25.2623	25.361383333333333	3448	1160		0.0	1.0	1	False			False
1872	265.1479	1.848	6	1.7168999999999999	1.9920333333333333	46737	5770	0.91	0.0	1.0	1	False			False						79.957;1320.0|96.96;11346.0
1873	265.1481	29.644	69	27.446466666666666	32.878233333333334	112934	1562	0.16	0.73	1.0	1	False			False						79.9573;708.0|96.9595;2674.0
1874	265.1496	1.149	1	1.1427333333333332	1.1641166666666665	677	1056		0.0	1.0	1	False			False						96.9604;770.0
1875	265.9796	3.368	1	3.316333333333333	3.416116666666667	3652	1220		0.0	1.0	1	False			False
1876	266.0884	8.348	1	8.300266666666667	8.396516666666667	3366	1166		0.0	1.0	1	False			False
1877	266.9634	3.214	5	3.0182	3.316333333333333	90525	9742	0.93	0.0	2.0	1	False			False						79.9567;1534.0|107.0499;5746.0|166.0541;630.0|187.0073;2680.0
1878	267.0709	11.899	2	11.70425	11.946933333333334	19600	3500	0.84	0.0	2.0	1	False			False						87.0083;3994.0|113.0349;1058.0
1879	267.0714	11.606	3	11.504333333333333	11.70425	36564	7962	0.96	0.0	1.0	1	False			False						71.0136;1528.0|72.0081;658.0|74.0235;1020.0|75.0084;1856.0|79.9566;1414.0|85.0289;936.0|87.0081;730.0|113.0243;1522.0|124.0064;2002.0|142.0508;2756.0|214.0732;1002.0
1880	267.1059	8.0	2	7.853133333333333	8.051783333333335	8369	1606	0.69	0.0	1.0	1	False			False
1881	267.109	9.807	5	9.6599	9.953666666666667	103392	15728	0.96	0.0	1.5	1	False			False						70.0298;1184.0|79.9567;834.0|81.0453;1210.0|93.0456;2624.0|110.0716;2570.0|119.0354;620.0|154.0625;8278.0|164.0831;3172.0|166.0559;1616.0
1882	267.1224	9.472	2	9.423483333333333	9.563633333333334	8292	1846		0.0	0.5	1	False			False						61.988;948.0|79.9574;902.0|93.0343;1664.0|166.0552;1254.0
1883	267.1243	4.345	16	4.149566666666667	5.032266666666667	104658	4820	0.82	0.5	0.36	1	False			False						61.9874;958.0|79.9568;1534.0|96.9602;786.0|166.0554;2748.0|179.145;1192.0|223.1343;1474.0
1884	267.1341	7.701	3	7.598216666666667	7.904683333333334	28222	4550	0.82	0.0	2.0	1	False			False
1885	267.9596	4.1	4	3.9516833333333334	4.1975999999999996	28634	3050	0.92	0.0	1.5	1	False			False						79.9567;942.0|108.0443;796.0|166.0565;972.0|189.0563;838.0
1886	268.0757	11.606	1	11.554133333333334	11.6561	3346	1094		0.0	1.0	1	False			False
1887	268.1111	9.807	3	9.7106	9.90235	13804	1792	0.91	0.0	1.0	1	False			False
1888	268.9431	4.49	4	4.344616666666667	4.5884833333333335	25398	2778	0.91	0.0	1.5	1	False			False						79.9574;2992.0|109.0292;6500.0|166.0557;3280.0|179.1466;740.0|188.9875;2120.0|223.1343;856.0
1889	269.0131	2.437	4	2.2911	2.5322833333333334	20154	1976	0.92	0.0	1.5	1	False			False						67.0187;658.0|79.9568;3138.0|159.0458;606.0|166.0548;4178.0|189.0555;2538.0
1890	269.0146	11.504	1	11.452833333333333	11.554133333333334	8776	2888		0.0	1.0	1	False			False						74.0248;746.0|129.0192;690.0|142.0506;1648.0|214.0713;798.0
1891	269.0658	4.638	2	4.538966666666667	4.686166666666667	6758	1196		0.0	2.0	1	False			False
1892	269.0663	9.52	2	9.471583333333333	9.611799999999999	20476	3974		0.0	0.5	1	False			False						61.9882;724.0|79.9567;1220.0|85.0304;642.0|93.0343;3298.0|113.0227;878.0|141.0023;1220.0|166.0548;1652.0
1893	269.0776	8.645	3	8.499666666666666	8.693533333333333	15696	2250	0.86	0.0	3.0	1	False			False						79.9568;1408.0|137.0352;1094.0|166.055;2280.0|185.0997;884.0
1894	269.1024	2.095	5	1.9438833333333332	2.2421	57146	7246	0.95	0.0	1.0	1	False			False						69.0342;3446.0|79.9575;3092.0|97.0297;1410.0|125.0245;8592.0|166.0557;4520.0|169.0143;1456.0
1895	269.15	7.598	18	4.538966666666667	7.803733333333333	536141	157056	0.83	0.0	1.0	1	False			False						61.988;3858.0|74.0242;3440.0|84.0451;4002.0|101.0716;19922.0|109.0403;11066.0|123.0811;2992.0|127.0508;93582.0|128.035;14442.0|128.0537;4852.0|140.1073;29102.0|141.1099;1974.0|145.0616;157522.0|145.0768;3796.0|146.0648;10194.0|207.1497;27724.0|208.1529;3200.0|225.1579;3564.0|251.1392;3150.0
1896	269.248	2.043	2	1.9920333333333333	2.1443999999999996	13076	2424		0.0	0.5	1	False			False
1897	270.0598	10.474	2	10.425533333333334	10.569583333333332	12106	2322		0.0	0.5	1	False			False						79.957;1102.0|94.0295;3072.0|166.0541;1600.0
1898	270.1007	25.211	6	25.1632	25.551	15030	1456	0.63	0.75	0.33	1	False			False
1899	270.1015	0.512	270	0.011216666666666668	11.11165	1384530	6180	0.88	0.65	0.25	1	False			False						61.9878;1132.0|79.9569;3690.0|133.0296;998.0|134.0371;1242.0|161.026;730.0|166.0548;5398.0|189.0573;1942.0|191.0718;712.0|193.051;3622.0
1900	270.1021	23.345	50	22.109516666666664	24.42405	33667	1628	0.19	0.67	2.0	1	False			False						79.9568;1310.0|166.0544;1934.0
1901	270.1024	33.491	348	27.446466666666666	34.99333333333333	2015176	7394	0.96	0.69	3.16	1	False			False						61.988;1224.0|79.957;5670.0|166.0552;9662.0|167.0583;1132.0|168.0525;772.0
1902	270.1341	9.135	1	9.086983333333334	9.183150000000001	2948	1022		0.0	1.0	1	False			False						61.9875;1990.0|79.9566;1242.0|166.0539;1688.0
1903	270.1535	7.598	1	7.54995	7.648	68066	23140		0.0	1.0	1	False			False
1904	270.9413	21.052	13	20.708666666666666	21.214266666666667	248225	13252	0.86	0.18	1.4	1	False			False						59.9847;6666.0|82.9742;2522.0|114.9648;688.0|162.9614;1104.0|188.9402;10552.0|206.9502;8942.0|228.9326;1530.0
1905	270.9761	12.916	12	12.530766666666667	13.06565	37275	3216	0.89	0.4	0.57	1	False			False						78.9584;1158.0|96.9594;9042.0|166.0554;754.0
1906	270.9911	4.294	7	3.7531166666666667	4.344616666666667	35193	2360	0.72	0.2	4.0	1	False			False
1907	271.0272	3.265	8	3.0182	3.4642833333333334	151000	11652	0.93	0.0	1.67	1	False			False						79.9572;10720.0|106.0422;1896.0|107.0497;5392.0|135.0445;6230.0|147.0817;2816.0|163.0408;5896.0|164.0454;626.0|166.0557;1612.0|178.0647;2782.0|187.0066;1846.0|191.0721;4066.0|193.0872;3102.0
1908	271.0661	11.012	1	10.961683333333333	11.06095	5193	1744		0.0	1.0	1	False			False						72.9924;760.0|75.0081;20068.0|89.0238;596.0|117.0192;1174.0|135.0293;39470.0|136.0328;2756.0|166.055;828.0
1909	271.0816	7.804	1	7.7522	7.853133333333333	4354	1438		0.0	1.0	1	False			False
1910	271.1014	4.785	3	4.734983333333333	4.933316666666667	12327	1622	0.84	0.0	0.33	1	False			False
1911	271.1019	33.912	1	33.89268333333333	33.95151666666666	1906	1080		0.0	1.0	1	False			False						61.9882;1380.0|79.9573;5530.0|166.0554;12112.0|167.0586;776.0
1912	271.1023	31.567	1	31.52698333333333	31.573316666666663	1473	1060		0.0	1.0	1	False			False
1913	271.1028	7.55	1	7.501833333333334	7.598216666666667	3238	1120		0.0	1.0	1	False			False
1914	271.103	33.229	3	32.916266666666665	33.332633333333334	4153	1086	0.46	0.0	1.0	1	False			False
1915	271.1046	30.615	2	30.39538333333333	30.621100000000002	2408	1230	0.55	0.0	1.0	1	False			False
1916	271.1055	34.959	3	34.616683333333334	34.98681666666666	2740	1034	0.43	0.0	1.0	1	False			False
1917	271.1552	7.598	4	7.54995	8.795266666666667	34589	6272	0.79	0.0	0.5	1	False			False						61.9879;670.0|79.9565;1586.0|166.0551;2666.0|227.1652;1354.0
1918	272.0233	4.198	6	4.100083333333333	4.983883333333334	25189	1870	0.62	0.75	1.0	1	False			False						61.9882;13648.0|79.9573;3680.0|108.0457;1646.0|147.0454;986.0|166.0549;2740.0|179.0582;860.0|191.0365;3168.0|192.0671;1650.0
1919	272.0319	3.214	4	3.1161833333333333	3.3679666666666668	16252	2002	0.9	0.0	0.67	1	False			False						79.9571;4210.0|92.0264;1448.0|106.0419;6454.0|107.0494;2818.0|108.0529;702.0|135.0439;760.0|145.0654;654.0|147.0819;9478.0|148.0853;978.0|163.042;936.0|166.0551;1428.0|178.0616;626.0|187.0084;636.0|191.0722;15044.0|192.0751;2010.0|193.0879;1084.0|195.0648;1000.0
1920	272.0973	3.853	5	3.7049666666666665	4.00205	23303	1950	0.93	0.0	1.0	1	False			False						61.9881;13928.0|79.9573;4148.0|80.9647;678.0|108.0208;608.0|124.0079;748.0|166.0556;4124.0|191.0358;1650.0
1921	272.1288	2.339	1	2.2911	2.3862666666666663	3494	1224		0.0	1.0	1	False			False
1922	272.131	8.549	4	8.396516666666667	8.6454	19845	2336	0.92	0.0	1.5	1	False			False						61.9884;638.0|79.9577;1036.0|166.0547;1202.0|185.1021;1624.0
1923	272.1671	7.752	2	7.54995	7.803733333333333	6768	1240	0.63	0.0	1.0	1	False			False
1924	272.9217	21.1	1	21.052083333333332	21.1484	3276	1134		0.0	1.0	1	False			False
1925	273.0066	2.194	7	2.0433166666666667	2.3862666666666663	105413	11072	0.95	0.0	0.5	1	False			False						61.988;662.0|65.0398;860.0|79.9567;1218.0|93.0337;876.0|121.029;2518.0|122.0361;732.0|123.0471;808.0|149.0245;1708.0|178.066;968.0|193.0514;10280.0|193.0875;2426.0|194.0548;1658.0
1926	273.0068	2.532	7	2.3862666666666663	2.7247333333333335	52545	4770	0.99	0.0	0.75	1	False			False						61.9882;2056.0|79.9571;652.0|96.9596;4664.0|133.0292;1526.0|134.0361;1738.0|161.0256;768.0|193.0509;5014.0|195.0668;778.0
1927	273.0076	12.675	8	12.481	12.806849999999999	239684	28736	0.94	0.0	0.75	1	False			False						78.9586;602.0|79.9571;1644.0|85.0289;724.0|96.9601;1852.0|106.0424;828.0|111.0082;1486.0|133.0291;2552.0|134.0368;14268.0|135.0415;1220.0|149.0617;2400.0|173.0085;704.0|178.0278;4406.0|193.0515;16264.0|194.0548;2028.0
1928	273.0084	4.638	1	4.5884833333333335	4.686166666666667	3041	1038		0.0	1.0	1	False			False
1929	273.0417	10.57	2	10.521600000000001	10.668949999999999	13920	2674		0.0	0.5	1	False			False						100.0081;1308.0|101.0046;3796.0
1930	273.0433	3.018	11	2.2421	3.264816666666667	234811	19546	0.97	0.0	1.25	1	False			False						61.9883;1052.0|79.9568;12380.0|135.0451;6660.0|136.0494;1076.0|163.0408;10120.0|164.0443;1378.0|178.0651;6102.0|193.0882;5798.0|194.0893;692.0
1931	273.0446	2.095	4	1.9920333333333333	2.2421	31627	3762	0.93	0.0	0.67	1	False			False						61.9884;852.0|79.9566;1094.0|135.0449;1058.0|137.0606;724.0|149.0236;1096.0|149.0614;820.0|178.0644;726.0|193.0507;1422.0|193.0878;3034.0
1932	273.075	28.622	4	28.217666666666666	28.946516666666664	7966	1090	0.38	0.0	1.0	1	False			False						61.9881;1600.0
1933	273.0759	6.993	33	5.032266666666667	7.598216666666667	135074	2374	0.63	0.61	1.23	1	False			False						61.9881;4944.0
1934	273.076	1.48	2	1.4526166666666667	1.68125	1953	1040	0.53	0.0	1.0	1	False			False
1935	273.0764	32.502	3	32.41563333333333	32.951933333333336	3445	1178	0.48	0.0	1.0	1	False			False						61.9883;1470.0|79.957;612.0
1936	273.0916	8.104	3	8.000433333333334	8.200133333333333	11627	1446	0.91	0.0	1.0	1	False			False
1937	273.1446	8.104	1	8.051783333333335	8.152	4209	1400		0.0	1.0	1	False			False
1938	273.1704	7.278	19	6.511583333333333	7.422183333333334	114557	3492	0.92	0.53	5.33	1	False			False						61.9879;4924.0
1939	273.1708	7.648	7	7.422183333333334	7.7522	59604	5782	0.83	0.4	2.5	1	False			False
1940	274.0019	13.162	5	12.750066666666667	13.2935	56515	7718	0.95	0.0	1.0	1	False			False						78.9586;644.0|93.0345;1488.0|150.0563;1530.0|194.0466;1892.0
1941	274.0093	2.194	2	2.1443999999999996	2.2911	6506	1148		0.0	0.5	1	False			False
1942	274.0101	12.627	4	12.530766666666667	12.750066666666667	26607	3906	0.93	0.0	0.67	1	False			False
1943	274.039	5.032	27	4.78465	6.095083333333333	355992	10828	0.87	0.52	0.24	1	False			False						61.9884;2374.0|79.9573;2376.0|80.9651;1298.0|122.0368;2056.0|123.045;5906.0|124.0474;684.0|135.0458;668.0|194.0826;8744.0|195.086;882.0
1944	274.046	3.018	4	2.8703	3.1161833333333333	27228	3140	0.91	0.0	1.5	1	False			False
1945	274.0994	9.854	1	9.8068	9.90235	2877	1004		0.0	1.0	1	False			False
1946	274.1124	3.657	1	3.608683333333333	3.7049666666666665	3073	1064		0.0	1.0	1	False			False
1947	275.0053	12.627	3	12.5789	13.209916666666667	10163	1344	0.72	0.0	0.5	1	False			False
1948	275.0094	2.291	1	2.2421	2.3388166666666668	2988	1030		0.0	1.0	1	False			False
1949	275.0218	12.142	3	12.042733333333333	12.237933333333332	25097	4788	0.99	0.0	1.0	1	False			False						79.9563;900.0|136.0502;618.0|195.0661;1400.0
1950	275.0226	12.531	5	12.237933333333332	12.674716666666665	67700	8434	0.94	0.0	1.0	1	False			False						79.9569;1786.0|136.0533;832.0|193.051;888.0|195.0657;1860.0
1951	275.0231	3.464	14	2.2421	5.081783333333333	52829	2280	0.56	0.58	1.0	1	False			False						79.9568;816.0|121.029;710.0|149.0621;746.0|193.052;3046.0|195.0672;622.0
1952	275.0409	3.018	3	2.8703	3.0674166666666665	10823	1420	0.83	0.0	3.0	1	False			False
1953	275.0422	4.984	5	4.933316666666667	5.403433333333334	18258	1544	0.77	0.67	0.25	1	False			False						61.9877;2670.0|79.9568;1980.0|80.9637;594.0|111.0448;676.0|122.0369;952.0|123.0452;3194.0|194.0824;5530.0
1954	275.0547	11.504	3	11.452833333333333	11.6561	14348	1756	0.84	0.0	0.33	1	False			False
1955	275.0583	2.629	6	2.4846166666666667	2.8202833333333337	37953	3706	0.99	0.0	0.75	1	False			False						61.9878;1900.0|96.9596;6512.0|133.0287;656.0|134.0368;1144.0|161.0253;734.0|193.0511;3148.0|195.0671;634.0
1956	275.0703	9.52	5	9.183150000000001	9.611799999999999	36471	4366	0.8	0.33	1.0	1	False			False						61.9878;2148.0|84.0448;642.0|162.0239;730.0
1957	275.0936	9.854	4	9.6599	9.953666666666667	23681	4062	0.96	0.0	1.0	1	False			False						61.9873;606.0|159.0474;1220.0
1958	275.1064	8.0	1	7.952299999999999	8.051783333333335	6482	2172		0.0	1.0	1	False			False						61.9878;716.0|116.072;1038.0|158.0836;610.0
1959	276.0261	12.531	1	12.481	12.5789	3224	1098		0.0	1.0	1	False			False
1960	276.0543	8.5	1	8.448083333333333	8.549183333333334	4937	1628		0.0	1.0	1	False			False
1961	276.1105	11.947	1	11.898766666666667	11.995000000000001	4838	1676		0.0	1.0	1	False			False
1962	277.0017	13.419	4	13.371333333333332	13.541266666666667	19207	2988	0.88	0.0	0.25	1	False			False						123.0084;1218.0|197.0465;870.0
1963	277.021	2.043	1	1.9920333333333333	2.0948666666666664	3621	1174		0.0	1.0	1	False			False
1964	277.0745	9.759	3	9.7106	10.865566666666666	17032	3054	0.81	0.0	0.5	1	False			False						101.0045;1846.0|113.0049;694.0|145.0304;1442.0|145.0602;844.0|215.0377;752.0
1965	277.108	3.018	3	2.8703	3.0674166666666665	10248	1314	0.83	0.0	3.0	1	False			False
1966	277.1184	8.745	1	8.693533333333333	8.795266666666667	4724	1548		0.0	1.0	1	False			False
1967	277.9579	6.047	6	5.815816666666667	6.2875499999999995	20578	1338	0.39	0.5	1.0	1	False			False						61.9881;1092.0|72.0093;1044.0|79.9576;796.0|111.0191;1050.0|125.0352;678.0|129.0299;5148.0
1968	278.0556	11.012	3	10.913566666666666	11.11165	45976	8840	0.88	0.0	1.0	1	False			False
1969	278.0692	11.307	2	11.259500000000001	11.405316666666666	14782	2884		0.0	0.5	1	False			False						79.9571;2370.0|124.0078;1420.0|148.063;648.0
1970	278.0876	10.717	2	10.668949999999999	10.816216666666666	7732	1590		0.0	0.5	1	False			False
1971	278.1445	2.97	2	2.9206833333333337	3.0674166666666665	6787	1228		0.0	0.5	1	False			False						79.9566;1402.0
1972	278.9479	2.773	2	2.7247333333333335	2.8703	8621	1518		0.0	0.5	1	False			False						63.962;976.0|78.9853;1498.0|93.0011;612.0
1973	279.0182	2.095	1	2.0433166666666667	2.1443999999999996	3590	1184		0.0	1.0	1	False			False						79.9571;928.0|96.9595;776.0|197.066;688.0
1974	279.034	9.807	2	9.7106	9.854233333333333	13042	2666		0.0	2.0	1	False			False
1975	279.0524	11.012	4	10.913566666666666	11.162883333333333	193669	36108	0.88	0.0	1.0	1	False			False						60.0129;1698.0|61.0098;7448.0|71.0132;984.0|75.0086;3802.0|99.0083;734.0|100.0084;2316.0|101.005;6088.0|117.0189;850.0|135.029;7010.0|142.0199;544.0|143.0157;2464.0|151.0255;526.0|160.031;2704.0|161.0271;8232.0
1976	279.0717	12.627	1	12.5789	12.674716666666665	4231	1472		0.0	1.0	1	False			False
1977	279.088	10.197	7	9.6599	10.38155	34128	2476	0.67	0.6	0.5	1	False			False						79.9571;5726.0|94.9804;3860.0|106.9794;834.0|124.991;25476.0|125.9935;1364.0|126.9863;1008.0|128.0347;3384.0
1978	279.0984	7.853	2	7.803733333333333	7.952299999999999	17058	3888		0.0	0.5	1	False			False						61.9875;944.0|92.0505;1180.0|93.0341;3954.0|159.0922;1040.0
1979	279.1262	1.992	3	1.89575	2.0948666666666664	14756	2022	0.91	0.0	1.0	1	False			False						79.9574;698.0|96.9598;3578.0
1980	279.1357	7.598	2	7.501833333333334	7.648	11292	2274		0.0	2.0	1	False			False
1981	279.2329	2.043	2	1.9920333333333333	2.1443999999999996	11325	2112		0.0	0.5	1	False			False						79.9567;1602.0|96.9595;2412.0|197.0646;918.0
1982	279.6136	7.55	1	7.501833333333334	7.598216666666667	3660	1266		0.0	1.0	1	False			False
1983	280.0559	11.012	2	10.961683333333333	11.11165	19527	3972		0.0	0.5	1	False			False
1984	280.962	34.171	1	34.16473333333333	34.194449999999996	934	1048		0.0	1.0	1	False			False
1985	280.9624	1.652	187	0.011216666666666668	7.453683333333333	429569	2090	0.4	0.69	25.0	1	False			False						129.0295;2598.0|129.0558;842.0
1986	280.9625	30.351	329	25.865716666666668	33.44905	642718	2452	0.57	0.68	2.03	1	False			False
1987	280.9639	34.774	2	34.767066666666665	34.98681666666666	1446	1038	0.58	0.0	1.0	1	False			False
1988	281.0237	3.609	3	3.5124333333333335	3.7049666666666665	10731	1634	0.9	0.0	1.0	1	False			False						61.9883;884.0|79.9566;1442.0
1989	281.0259	11.405	1	11.357233333333333	11.452833333333333	3108	1084		0.0	1.0	1	False			False						148.064;818.0
1990	281.0325	9.759	2	9.6599	9.8068	7782	1576		0.0	2.0	1	False			False
1991	281.0579	11.012	1	10.961683333333333	11.06095	3472	1166		0.0	1.0	1	False			False
1992	281.0885	8.104	4	8.051783333333335	9.086983333333334	21456	2612	0.67	0.0	0.5	1	False			False						61.9881;17128.0
1993	281.1149	7.648	4	7.422183333333334	7.7522	25960	3992	0.82	0.0	0.5	1	False			False						61.9881;2276.0|63.9623;934.0|78.9854;2796.0|109.0404;640.0|127.0505;994.0|145.0618;5332.0
1994	281.1519	7.598	1	7.54995	7.648	3176	1080		0.0	1.0	1	False			False
1995	281.2478	2.043	84	0.011216666666666668	2.7247333333333335	169377	7702	0.68	0.66	0.75	1	False			False
1996	281.2485	30.177	329	27.486266666666666	34.99333333333333	805170	3184	0.71	0.65	0.27	1	False			False
1997	282.0471	7.752	2	7.648	7.803733333333333	44308	9588		0.0	2.0	1	False			False						61.9878;1014.0|63.962;5888.0|78.9855;10636.0|111.0199;742.0|141.0925;594.0
1998	282.2513	2.043	3	1.9438833333333332	2.1443999999999996	12299	1652	0.9	0.0	1.0	1	False			False
[truncated: 41,152 more rows]
