# Supplementary material for: MassCube improves accuracy for metabolomics data processing from raw files to phenotype classifiers
Source: Nat Commun. 2025 Jul 1;16:5487. doi: 10.1038/s41467-025-60640-5 (PMC12216001; doi:10.1038/s41467-025-60640-5)
Supplement: Supplementary file 4 — Source Data [file 41467_2025_60640_MOESM4_ESM.zip › Source Data/Fig2_data_simulation_raw_results/Suppplementary_table_2_simulated_single_peak_results.csv]

m/z	start_scan_index_of_inserted_signal	noise_level	resolution	intensity_ratio	msdial_reported_number	xcms_reported_number	mzmine_reported_number	masscube_reported_number
2900	828	0	1	1	1	1	1	1
2900.1	14	0	1	1	1	1	1	1
2900.2	836	0	1	1	1	1	1	1
2900.3	342	0	1	1	1	1	1	1
2900.4	1081	0	1	1	1	1	1	1
2900.5	759	0	1	1	1	1	1	1
2900.6	553	0	1	1	1	1	1	1
2900.7	551	0	1	1	1	1	1	1
2900.8	188	0	1	1	1	1	1	1
2900.9	211	0	1	1	2	1	1	1
2901	469	0	1	1	1	1	1	1
2901.1	1008	0	1	1	1	1	1	1
2901.2	161	0	1	1	1	1	1	1
2901.3	52	0	1	1	1	1	1	1
2901.4	242	0	1	1	1	1	1	1
2901.5	166	0	1	1	1	1	1	1
2901.6	926	0	1	1	1	1	1	1
2901.7	694	0	1	1	1	1	1	1
2901.8	772	0	1	1	1	1	1	1
2901.9	390	0	1	1	1	1	1	1
2902	503	0	1	1	1	1	1	1
2902.1	274	0	1	1	1	1	1	1
2902.2	805	0	1	1	1	1	1	1
2902.3	400	0	1	1	1	1	1	1
2902.4	687	0	1	1	1	1	1	1
2902.5	938	0	1	1	1	1	1	1
2902.6	453	0	1	1	1	1	1	1
2902.7	697	0	1	1	1	1	1	1
2902.8	1072	0	1	1	1	1	1	1
2902.9	630	0	1	1	1	1	1	1
2903	246	0	1	1	1	1	1	1
2903.1	1076	0	1	1	1	1	1	1
2903.2	746	0	1	1	1	1	1	1
2903.3	433	0	1	1	1	1	1	1
2903.4	994	0	1	1	1	1	1	1
2903.5	424	0	1	1	1	1	1	1
2903.6	810	0	1	1	1	1	1	1
2903.7	1042	0	1	1	1	1	1	1
2903.8	1009	0	1	1	1	1	1	1
2903.9	625	0	1	1	1	1	1	1
2904	271	0	1	1	1	1	1	1
2904.1	140	0	1	1	1	1	1	1
2904.2	64	0	1	1	1	1	1	1
2904.3	508	0	1	1	1	1	1	1
2904.4	285	0	1	1	1	1	1	1
2904.5	833	0	1	1	1	1	1	1
2904.6	720	0	1	1	1	1	1	1
2904.7	404	0	1	1	1	1	1	1
2904.8	1073	0	1	1	1	1	1	1
2904.9	722	0	1	1	1	1	1	1
2905	706	0	1	1	1	1	1	1
2905.1	710	0	1	1	1	1	1	1
2905.2	372	0	1	1	1	1	1	1
2905.3	437	0	1	1	1	1	1	1
2905.4	858	0	1	1	1	1	1	1
2905.5	149	0	1	1	1	1	1	1
2905.6	887	0	1	1	1	1	1	1
2905.7	286	0	1	1	1	1	1	1
2905.8	338	0	1	1	1	1	1	1
2905.9	56	0	1	1	1	1	1	1
2906	1050	0	1	1	1	1	1	1
2906.1	981	0	1	1	1	1	1	1
2906.2	592	0	1	1	1	1	1	1
2906.3	327	0	1	1	1	1	1	1
2906.4	214	0	1	1	1	1	1	1
2906.5	933	0	1	1	1	1	1	1
2906.6	195	0	1	1	1	1	1	1
2906.7	467	0	1	1	1	1	1	1
2906.8	982	0	1	1	1	1	1	1
2906.9	995	0	1	1	1	1	1	1
2907	308	0	1	1	1	1	1	1
2907.1	741	0	1	1	1	1	1	1
2907.2	723	0	1	1	1	1	1	1
2907.3	219	0	1	1	1	1	1	1
2907.4	749	0	1	1	1	1	1	1
2907.5	304	0	1	1	1	1	1	1
2907.6	621	0	1	1	1	1	1	1
2907.7	484	0	1	1	1	1	1	1
2907.8	531	0	1	1	1	1	1	1
2907.9	630	0	1	1	1	1	1	1
2908	1010	0	1	1	1	1	1	1
2908.1	955	0	1	1	1	1	1	1
2908.2	857	0	1	1	1	1	1	1
2908.3	48	0	1	1	1	1	1	1
2908.4	422	0	1	1	1	1	1	1
2908.5	571	0	1	1	1	1	1	1
2908.6	702	0	1	1	1	1	1	1
2908.7	908	0	1	1	1	1	1	1
2908.8	935	0	1	1	2	1	1	1
2908.9	837	0	1	1	1	1	1	1
2909	581	0	1	1	1	1	1	1
2909.1	433	0	1	1	1	1	1	1
2909.2	849	0	1	1	1	1	1	1
2909.3	608	0	1	1	1	1	1	1
2909.4	256	0	1	1	1	1	1	1
2909.5	619	0	1	1	1	1	1	1
2909.6	497	0	1	1	1	1	1	1
2909.7	900	0	1	1	1	1	1	1
2909.8	1036	0	1	1	1	1	1	1
2909.9	701	0	1	1	1	1	1	1
2910	207	0	1	2	1	1	1	1
2910.1	419	0	1	2	1	1	1	1
2910.2	654	0	1	2	1	1	1	1
2910.3	206	0	1	2	1	1	1	1
2910.4	561	0	1	2	1	1	1	1
2910.5	1022	0	1	2	1	1	1	1
2910.6	324	0	1	2	1	1	1	1
2910.7	345	0	1	2	2	1	1	1
2910.8	953	0	1	2	1	1	1	1
2910.9	437	0	1	2	1	1	1	1
2911	122	0	1	2	1	1	1	1
2911.1	92	0	1	2	1	1	1	1
2911.2	1018	0	1	2	1	1	1	1
2911.3	65	0	1	2	1	1	1	1
2911.4	371	0	1	2	1	1	1	1
2911.5	552	0	1	2	1	1	1	1
2911.6	516	0	1	2	1	1	1	1
2911.7	682	0	1	2	1	1	1	1
2911.8	598	0	1	2	1	1	1	1
2911.9	724	0	1	2	1	1	1	1
2912	1071	0	1	2	1	1	1	1
2912.1	504	0	1	2	1	1	1	1
2912.2	281	0	1	2	1	1	1	1
2912.3	627	0	1	2	1	1	1	1
2912.4	903	0	1	2	1	1	1	1
2912.5	579	0	1	2	1	1	1	1
2912.6	207	0	1	2	1	1	1	1
2912.7	858	0	1	2	1	1	1	1
2912.8	1098	0	1	2	1	1	1	1
2912.9	352	0	1	2	1	1	1	1
2913	1061	0	1	2	1	1	1	1
2913.1	1055	0	1	2	1	1	1	1
2913.2	1011	0	1	2	1	1	1	1
2913.3	675	0	1	2	1	1	1	1
2913.4	140	0	1	2	1	1	1	1
2913.5	955	0	1	2	1	1	1	1
2913.6	146	0	1	2	2	1	1	1
2913.7	122	0	1	2	1	1	1	1
2913.8	596	0	1	2	1	1	1	1
2913.9	957	0	1	2	1	1	1	1
2914	81	0	1	2	1	1	1	1
2914.1	981	0	1	2	1	1	1	1
2914.2	1060	0	1	2	1	1	1	1
2914.3	653	0	1	2	1	1	1	1
2914.4	931	0	1	2	1	1	1	1
2914.5	42	0	1	2	1	1	1	1
2914.6	625	0	1	2	1	1	1	1
2914.7	595	0	1	2	1	1	1	1
2914.8	683	0	1	2	1	1	1	1
2914.9	414	0	1	2	1	1	1	1
2915	1079	0	1	2	1	1	1	1
2915.1	951	0	1	2	1	1	1	1
2915.2	1093	0	1	2	1	1	1	1
2915.3	165	0	1	2	1	1	1	1
2915.4	42	0	1	2	1	1	1	1
2915.5	568	0	1	2	1	1	1	1
2915.6	699	0	1	2	1	1	1	1
2915.7	284	0	1	2	1	1	1	1
2915.8	1007	0	1	2	1	1	1	1
2915.9	53	0	1	2	1	1	1	1
2916	112	0	1	2	1	1	1	1
2916.1	514	0	1	2	1	1	1	1
2916.2	581	0	1	2	1	1	1	1
2916.3	1078	0	1	2	1	1	1	1
2916.4	109	0	1	2	1	1	1	1
2916.5	388	0	1	2	1	1	1	1
2916.6	664	0	1	2	1	1	1	1
2916.7	273	0	1	2	1	1	1	1
2916.8	746	0	1	2	1	1	1	1
2916.9	1012	0	1	2	1	1	1	1
2917	121	0	1	2	1	1	1	1
2917.1	542	0	1	2	1	1	1	1
2917.2	110	0	1	2	1	1	1	1
2917.3	493	0	1	2	1	1	1	1
2917.4	467	0	1	2	1	1	1	1
2917.5	564	0	1	2	1	1	1	1
2917.6	84	0	1	2	1	1	1	1
2917.7	327	0	1	2	1	1	1	1
2917.8	638	0	1	2	1	1	1	1
2917.9	654	0	1	2	1	1	1	1
2918	120	0	1	2	1	1	1	1
2918.1	567	0	1	2	1	1	1	1
2918.2	582	0	1	2	1	1	1	1
2918.3	909	0	1	2	1	1	1	1
2918.4	286	0	1	2	1	1	1	1
2918.5	96	0	1	2	1	1	1	1
2918.6	544	0	1	2	1	1	1	1
2918.7	641	0	1	2	1	1	1	1
2918.8	1015	0	1	2	1	1	1	1
2918.9	981	0	1	2	1	1	1	1
2919	246	0	1	2	1	1	1	1
2919.1	979	0	1	2	1	1	1	1
2919.2	994	0	1	2	1	1	1	1
2919.3	874	0	1	2	1	1	1	1
2919.4	138	0	1	2	1	1	1	1
2919.5	858	0	1	2	1	1	1	1
2919.6	247	0	1	2	1	1	1	1
2919.7	486	0	1	2	1	1	1	1
2919.8	705	0	1	2	1	1	1	1
2919.9	127	0	1	2	1	1	1	1
2920	428	0	1	3	1	1	1	1
2920.1	645	0	1	3	1	1	1	1
2920.2	279	0	1	3	1	1	1	1
2920.3	778	0	1	3	1	1	1	1
2920.4	442	0	1	3	1	1	1	1
2920.5	756	0	1	3	1	1	1	1
2920.6	205	0	1	3	1	1	1	1
2920.7	867	0	1	3	1	1	1	1
2920.8	471	0	1	3	1	1	1	1
2920.9	212	0	1	3	1	1	1	1
2921	1089	0	1	3	1	1	1	1
2921.1	765	0	1	3	1	1	1	1
2921.2	736	0	1	3	1	1	1	1
2921.3	546	0	1	3	1	1	1	1
2921.4	368	0	1	3	1	1	1	1
2921.5	956	0	1	3	1	1	1	1
2921.6	573	0	1	3	1	1	1	1
2921.7	795	0	1	3	1	1	1	1
2921.8	384	0	1	3	1	1	1	1
2921.9	508	0	1	3	1	1	1	1
2922	1054	0	1	3	1	1	1	1
2922.1	315	0	1	3	1	1	1	1
2922.2	660	0	1	3	1	1	1	1
2922.3	796	0	1	3	1	1	1	1
2922.4	637	0	1	3	1	1	1	1
2922.5	43	0	1	3	1	1	1	1
2922.6	791	0	1	3	1	1	1	1
2922.7	654	0	1	3	1	1	1	1
2922.8	424	0	1	3	1	1	1	1
2922.9	279	0	1	3	1	1	1	1
2923	213	0	1	3	1	1	1	1
2923.1	880	0	1	3	1	1	1	1
2923.2	338	0	1	3	1	1	1	1
2923.3	1036	0	1	3	1	1	1	1
2923.4	692	0	1	3	1	1	1	1
2923.5	181	0	1	3	1	1	1	1
2923.6	495	0	1	3	1	1	1	1
2923.7	283	0	1	3	1	1	1	1
2923.8	930	0	1	3	1	1	1	1
2923.9	735	0	1	3	1	1	1	1
2924	580	0	1	3	1	1	1	1
2924.1	79	0	1	3	1	1	1	1
2924.2	505	0	1	3	1	1	1	1
2924.3	164	0	1	3	1	1	1	1
2924.4	539	0	1	3	1	1	1	1
2924.5	200	0	1	3	1	1	1	1
2924.6	850	0	1	3	1	1	1	1
2924.7	215	0	1	3	1	1	1	1
2924.8	117	0	1	3	1	1	1	1
2924.9	979	0	1	3	1	1	1	1
2925	340	0	1	3	1	1	1	1
2925.1	1058	0	1	3	1	1	1	1
2925.2	910	0	1	3	1	1	1	1
2925.3	415	0	1	3	1	1	1	1
2925.4	51	0	1	3	1	1	1	1
2925.5	393	0	1	3	1	1	1	1
2925.6	774	0	1	3	1	1	1	1
2925.7	983	0	1	3	1	1	1	1
2925.8	406	0	1	3	1	1	1	1
2925.9	14	0	1	3	1	1	1	1
2926	794	0	1	3	1	1	1	1
2926.1	318	0	1	3	1	1	1	1
2926.2	691	0	1	3	1	1	1	1
2926.3	107	0	1	3	1	1	1	1
2926.4	457	0	1	3	1	1	1	1
2926.5	222	0	1	3	1	1	1	1
2926.6	312	0	1	3	1	1	1	1
2926.7	24	0	1	3	1	1	1	1
2926.8	674	0	1	3	1	1	1	1
2926.9	1000	0	1	3	1	1	1	1
2927	751	0	1	3	1	1	1	1
2927.1	405	0	1	3	1	1	1	1
2927.2	151	0	1	3	1	1	1	1
2927.3	169	0	1	3	2	1	1	1
2927.4	600	0	1	3	1	1	1	1
2927.5	781	0	1	3	1	1	1	1
2927.6	82	0	1	3	1	1	1	1
2927.7	143	0	1	3	1	1	1	1
2927.8	556	0	1	3	1	1	1	1
2927.9	962	0	1	3	1	1	1	1
2928	610	0	1	3	1	1	1	1
2928.1	937	0	1	3	1	1	1	1
2928.2	414	0	1	3	1	1	1	1
2928.3	477	0	1	3	1	1	1	1
2928.4	363	0	1	3	1	1	1	1
2928.5	865	0	1	3	1	1	1	1
2928.6	729	0	1	3	1	1	1	1
2928.7	91	0	1	3	1	1	1	1
2928.8	922	0	1	3	1	1	1	1
2928.9	143	0	1	3	1	1	1	1
2929	1043	0	1	3	1	1	1	1
2929.1	261	0	1	3	1	1	1	1
2929.2	873	0	1	3	1	1	1	1
2929.3	178	0	1	3	1	1	1	1
2929.4	514	0	1	3	1	1	1	1
2929.5	678	0	1	3	1	1	1	1
2929.6	1057	0	1	3	1	1	1	1
2929.7	210	0	1	3	1	1	1	1
2929.8	461	0	1	3	1	1	1	1
2929.9	1020	0	1	3	1	1	1	1
2930	720	0	1	4	1	1	1	1
2930.1	360	0	1	4	1	1	1	1
2930.2	522	0	1	4	1	1	1	1
2930.3	184	0	1	4	1	1	1	1
2930.4	498	0	1	4	1	1	1	1
2930.5	51	0	1	4	1	1	1	1
2930.6	70	0	1	4	1	1	1	1
2930.7	1076	0	1	4	1	1	1	1
2930.8	261	0	1	4	1	1	1	1
2930.9	804	0	1	4	1	1	1	1
2931	816	0	1	4	1	1	1	1
2931.1	993	0	1	4	1	1	1	1
2931.2	157	0	1	4	2	1	1	1
2931.3	145	0	1	4	1	1	1	1
2931.4	183	0	1	4	1	1	1	1
2931.5	466	0	1	4	1	1	1	1
2931.6	80	0	1	4	1	1	1	1
2931.7	713	0	1	4	1	1	1	1
2931.8	22	0	1	4	1	1	1	1
2931.9	102	0	1	4	1	1	1	1
2932	809	0	1	4	1	1	1	1
2932.1	613	0	1	4	1	1	1	1
2932.2	980	0	1	4	1	1	1	1
2932.3	139	0	1	4	1	1	1	1
2932.4	190	0	1	4	1	1	1	1
2932.5	395	0	1	4	1	1	1	1
2932.6	853	0	1	4	1	1	1	1
2932.7	957	0	1	4	1	1	1	1
2932.8	165	0	1	4	1	1	1	1
2932.9	392	0	1	4	1	1	1	1
2933	1060	0	1	4	1	1	1	1
2933.1	778	0	1	4	1	1	1	1
2933.2	998	0	1	4	1	1	1	1
2933.3	35	0	1	4	1	1	1	1
2933.4	1059	0	1	4	1	1	1	1
2933.5	656	0	1	4	1	1	1	1
2933.6	37	0	1	4	1	1	1	1
2933.7	794	0	1	4	1	1	1	1
2933.8	969	0	1	4	1	1	1	1
2933.9	564	0	1	4	1	1	1	1
2934	700	0	1	4	1	1	1	1
2934.1	1068	0	1	4	1	1	1	1
2934.2	864	0	1	4	1	1	1	1
2934.3	1050	0	1	4	1	1	1	1
2934.4	482	0	1	4	1	1	1	1
2934.5	521	0	1	4	1	1	1	1
2934.6	388	0	1	4	1	1	1	1
2934.7	725	0	1	4	1	1	1	1
2934.8	280	0	1	4	1	1	1	1
2934.9	301	0	1	4	2	1	1	1
2935	1093	0	1	4	1	1	1	1
2935.1	611	0	1	4	1	1	1	1
2935.2	347	0	1	4	1	1	1	1
2935.3	362	0	1	4	1	1	1	1
2935.4	719	0	1	4	1	1	1	1
2935.5	286	0	1	4	1	1	1	1
2935.6	965	0	1	4	1	1	1	1
2935.7	920	0	1	4	1	1	1	1
2935.8	970	0	1	4	1	1	1	1
2935.9	1054	0	1	4	1	1	1	1
2936	698	0	1	4	1	1	1	1
2936.1	784	0	1	4	1	1	1	1
2936.2	1044	0	1	4	1	1	1	1
2936.3	869	0	1	4	1	1	1	1
2936.4	988	0	1	4	1	1	1	1
2936.5	253	0	1	4	1	1	1	1
2936.6	70	0	1	4	1	1	1	1
2936.7	771	0	1	4	1	1	1	1
2936.8	569	0	1	4	1	1	1	1
2936.9	529	0	1	4	1	1	1	1
2937	1081	0	1	4	1	1	1	1
2937.1	228	0	1	4	1	1	1	1
2937.2	768	0	1	4	1	1	1	1
2937.3	163	0	1	4	1	1	1	1
2937.4	1095	0	1	4	1	1	1	1
2937.5	80	0	1	4	1	1	1	1
2937.6	710	0	1	4	1	1	1	1
2937.7	181	0	1	4	1	1	1	1
2937.8	565	0	1	4	1	1	1	1
2937.9	435	0	1	4	1	1	1	1
2938	996	0	1	4	1	1	1	1
2938.1	928	0	1	4	1	1	1	1
2938.2	886	0	1	4	1	1	1	1
2938.3	210	0	1	4	1	1	1	1
2938.4	416	0	1	4	1	1	1	1
2938.5	598	0	1	4	1	1	1	1
2938.6	241	0	1	4	1	1	1	1
2938.7	406	0	1	4	1	1	1	1
2938.8	721	0	1	4	1	1	1	1
2938.9	525	0	1	4	1	1	1	1
2939	844	0	1	4	1	1	1	1
2939.1	200	0	1	4	1	1	1	1
2939.2	447	0	1	4	1	1	1	1
2939.3	291	0	1	4	1	1	1	1
2939.4	589	0	1	4	1	1	1	1
2939.5	890	0	1	4	1	1	1	1
2939.6	1036	0	1	4	1	1	1	1
2939.7	167	0	1	4	1	1	1	1
2939.8	936	0	1	4	1	1	1	1
2939.9	95	0	1	4	1	1	1	1
2940	804	0	1	5	1	1	1	1
2940.1	374	0	1	5	1	1	1	1
2940.2	715	0	1	5	1	1	1	1
2940.3	755	0	1	5	1	1	1	1
2940.4	1018	0	1	5	1	1	1	1
2940.5	447	0	1	5	1	1	1	1
2940.6	994	0	1	5	1	1	1	1
2940.7	224	0	1	5	1	1	1	1
2940.8	414	0	1	5	1	1	1	1
2940.9	700	0	1	5	1	1	1	1
2941	269	0	1	5	1	1	1	1
2941.1	635	0	1	5	1	1	1	1
2941.2	1002	0	1	5	1	1	1	1
2941.3	1033	0	1	5	1	1	1	1
2941.4	409	0	1	5	1	1	1	1
2941.5	501	0	1	5	1	1	1	1
2941.6	874	0	1	5	1	1	1	1
2941.7	980	0	1	5	1	1	1	1
2941.8	1066	0	1	5	1	1	1	1
2941.9	302	0	1	5	1	1	1	1
2942	176	0	1	5	1	1	1	1
2942.1	146	0	1	5	1	1	1	1
2942.2	209	0	1	5	1	1	1	1
2942.3	537	0	1	5	1	1	1	1
2942.4	150	0	1	5	1	1	1	1
2942.5	318	0	1	5	1	1	1	1
2942.6	429	0	1	5	1	1	1	1
2942.7	200	0	1	5	1	1	1	1
2942.8	608	0	1	5	1	1	1	1
2942.9	986	0	1	5	1	1	1	1
2943	930	0	1	5	1	1	1	1
2943.1	110	0	1	5	1	1	1	1
2943.2	521	0	1	5	1	1	1	1
2943.3	922	0	1	5	1	1	1	1
2943.4	944	0	1	5	2	1	1	1
2943.5	512	0	1	5	1	1	1	1
2943.6	756	0	1	5	1	1	1	1
2943.7	207	0	1	5	1	1	1	1
2943.8	1047	0	1	5	1	1	1	1
2943.9	710	0	1	5	1	1	1	1
2944	1078	0	1	5	1	1	1	1
2944.1	78	0	1	5	1	1	1	1
2944.2	76	0	1	5	1	1	1	1
2944.3	496	0	1	5	1	1	1	1
2944.4	965	0	1	5	1	1	1	1
2944.5	767	0	1	5	1	1	1	1
2944.6	841	0	1	5	1	1	1	1
2944.7	63	0	1	5	1	1	1	1
2944.8	638	0	1	5	1	1	1	1
2944.9	248	0	1	5	1	1	1	1
2945	218	0	1	5	1	1	1	1
2945.1	730	0	1	5	1	1	1	1
2945.2	793	0	1	5	1	1	1	1
2945.3	465	0	1	5	1	1	1	1
2945.4	299	0	1	5	1	1	1	1
2945.5	656	0	1	5	1	1	1	1
2945.6	632	0	1	5	1	1	1	1
2945.7	54	0	1	5	1	1	1	1
2945.8	999	0	1	5	1	1	1	1
2945.9	881	0	1	5	1	1	1	1
2946	370	0	1	5	1	1	1	1
2946.1	96	0	1	5	1	1	1	1
2946.2	127	0	1	5	1	1	1	1
2946.3	944	0	1	5	1	1	1	1
2946.4	152	0	1	5	1	1	1	1
2946.5	884	0	1	5	1	1	1	1
2946.6	818	0	1	5	1	1	1	1
2946.7	994	0	1	5	1	1	1	1
2946.8	1011	0	1	5	1	1	1	1
2946.9	888	0	1	5	1	1	1	1
2947	428	0	1	5	1	1	1	1
2947.1	645	0	1	5	1	1	1	1
2947.2	66	0	1	5	1	1	1	1
2947.3	67	0	1	5	1	1	1	1
2947.4	256	0	1	5	1	1	1	1
2947.5	599	0	1	5	1	1	1	1
2947.6	361	0	1	5	1	1	1	1
2947.7	276	0	1	5	1	1	1	1
2947.8	35	0	1	5	1	1	1	1
2947.9	94	0	1	5	1	1	1	1
2948	662	0	1	5	1	1	1	1
2948.1	133	0	1	5	1	1	1	1
2948.2	718	0	1	5	1	1	1	1
2948.3	462	0	1	5	1	1	1	1
2948.4	1070	0	1	5	1	1	1	1
2948.5	205	0	1	5	1	1	1	1
2948.6	985	0	1	5	1	1	1	1
2948.7	317	0	1	5	1	1	1	1
2948.8	193	0	1	5	1	1	1	1
2948.9	241	0	1	5	1	1	1	1
2949	463	0	1	5	1	1	1	1
2949.1	915	0	1	5	1	1	1	1
2949.2	22	0	1	5	1	1	1	1
2949.3	981	0	1	5	1	1	1	1
2949.4	1027	0	1	5	1	1	1	1
2949.5	703	0	1	5	1	1	1	1
2949.6	181	0	1	5	1	1	1	1
2949.7	541	0	1	5	1	1	1	1
2949.8	40	0	1	5	1	1	1	1
2949.9	106	0	1	5	1	1	1	1
2950	741	0.02	1	1	1	1	1	1
2950.1	1074	0.02	1	1	2	1	2	1
2950.2	178	0.02	1	1	2	1	1	1
2950.3	769	0.02	1	1	1	1	1	1
2950.4	360	0.02	1	1	1	1	1	1
2950.5	844	0.02	1	1	1	1	1	1
2950.6	182	0.02	1	1	2	1	1	1
2950.7	901	0.02	1	1	1	1	1	1
2950.8	1051	0.02	1	1	2	1	1	1
2950.9	653	0.02	1	1	1	1	1	1
2951	479	0.02	1	1	1	1	1	1
2951.1	1001	0.02	1	1	2	1	1	1
2951.2	360	0.02	1	1	1	1	1	1
2951.3	186	0.02	1	1	1	1	1	1
2951.4	861	0.02	1	1	1	1	1	1
2951.5	1046	0.02	1	1	1	1	1	1
2951.6	479	0.02	1	1	1	1	1	1
2951.7	937	0.02	1	1	2	1	1	1
2951.8	630	0.02	1	1	1	1	1	1
2951.9	941	0.02	1	1	1	1	1	1
2952	963	0.02	1	1	2	1	1	1
2952.1	531	0.02	1	1	1	1	1	1
2952.2	498	0.02	1	1	1	1	1	1
2952.3	114	0.02	1	1	1	1	1	1
2952.4	904	0.02	1	1	1	1	1	1
2952.5	965	0.02	1	1	1	1	1	1
2952.6	74	0.02	1	1	1	1	1	1
2952.7	235	0.02	1	1	2	1	1	1
2952.8	507	0.02	1	1	1	1	1	1
2952.9	983	0.02	1	1	1	1	1	1
2953	809	0.02	1	1	1	1	1	1
2953.1	269	0.02	1	1	2	1	2	1
2953.2	209	0.02	1	1	1	1	1	1
2953.3	343	0.02	1	1	1	1	1	1
2953.4	207	0.02	1	1	1	1	1	1
2953.5	966	0.02	1	1	1	1	1	1
2953.6	472	0.02	1	1	1	1	1	1
2953.7	202	0.02	1	1	2	1	2	1
2953.8	425	0.02	1	1	2	1	1	1
2953.9	157	0.02	1	1	1	1	1	1
2954	1036	0.02	1	1	1	1	1	1
2954.1	467	0.02	1	1	1	1	1	1
2954.2	1027	0.02	1	1	2	1	1	1
2954.3	408	0.02	1	1	1	1	1	1
2954.4	536	0.02	1	1	2	1	1	1
2954.5	150	0.02	1	1	1	1	1	1
2954.6	718	0.02	1	1	2	1	2	1
2954.7	52	0.02	1	1	2	1	1	1
2954.8	691	0.02	1	1	1	1	1	1
2954.9	829	0.02	1	1	1	1	1	1
2955	238	0.02	1	1	3	1	1	1
2955.1	389	0.02	1	1	1	1	1	1
2955.2	1092	0.02	1	1	1	1	1	1
2955.3	381	0.02	1	1	1	1	1	1
2955.4	580	0.02	1	1	1	1	1	1
2955.5	397	0.02	1	1	1	1	1	1
2955.6	632	0.02	1	1	1	1	1	1
2955.7	130	0.02	1	1	1	1	1	1
2955.8	1036	0.02	1	1	1	1	1	1
2955.9	792	0.02	1	1	2	1	1	1
2956	577	0.02	1	1	1	1	1	1
2956.1	802	0.02	1	1	2	1	1	1
2956.2	310	0.02	1	1	1	1	1	1
2956.3	259	0.02	1	1	2	1	1	1
2956.4	431	0.02	1	1	1	1	1	1
2956.5	780	0.02	1	1	1	1	1	1
2956.6	135	0.02	1	1	1	1	1	1
2956.7	216	0.02	1	1	1	1	1	1
2956.8	308	0.02	1	1	1	1	1	1
2956.9	692	0.02	1	1	1	1	1	1
2957	1027	0.02	1	1	2	1	1	1
2957.1	393	0.02	1	1	1	1	1	1
2957.2	519	0.02	1	1	1	1	1	1
2957.3	307	0.02	1	1	2	1	1	1
2957.4	44	0.02	1	1	1	1	2	1
2957.5	186	0.02	1	1	2	1	1	1
2957.6	303	0.02	1	1	1	1	1	1
2957.7	302	0.02	1	1	1	1	2	1
2957.8	866	0.02	1	1	1	1	1	1
2957.9	425	0.02	1	1	1	1	1	1
2958	482	0.02	1	1	1	1	1	1
2958.1	618	0.02	1	1	1	1	1	1
2958.2	274	0.02	1	1	2	1	1	1
2958.3	421	0.02	1	1	1	1	1	1
2958.4	774	0.02	1	1	1	1	1	1
2958.5	202	0.02	1	1	1	1	1	1
2958.6	462	0.02	1	1	1	1	1	1
2958.7	421	0.02	1	1	1	1	1	1
2958.8	152	0.02	1	1	2	1	2	1
2958.9	348	0.02	1	1	1	1	1	1
2959	82	0.02	1	1	1	1	1	1
2959.1	63	0.02	1	1	1	1	1	1
2959.2	299	0.02	1	1	1	1	1	1
2959.3	142	0.02	1	1	1	1	1	1
2959.4	119	0.02	1	1	2	1	1	1
2959.5	1051	0.02	1	1	1	1	1	1
2959.6	1094	0.02	1	1	1	1	1	1
2959.7	443	0.02	1	1	2	1	2	1
2959.8	548	0.02	1	1	2	1	1	1
2959.9	427	0.02	1	1	1	1	1	1
2960	943	0.02	1	2	1	1	1	1
2960.1	298	0.02	1	2	1	1	1	1
2960.2	979	0.02	1	2	1	1	1	1
2960.3	41	0.02	1	2	1	1	1	1
2960.4	752	0.02	1	2	1	1	1	1
2960.5	1050	0.02	1	2	1	1	1	1
2960.6	398	0.02	1	2	1	1	1	1
2960.7	904	0.02	1	2	1	1	1	1
2960.8	812	0.02	1	2	1	1	1	1
2960.9	1087	0.02	1	2	1	1	1	1
2961	46	0.02	1	2	2	1	1	1
2961.1	207	0.02	1	2	1	1	1	1
2961.2	871	0.02	1	2	1	1	1	1
2961.3	482	0.02	1	2	1	1	1	1
2961.4	908	0.02	1	2	1	1	1	1
2961.5	207	0.02	1	2	1	1	1	1
2961.6	905	0.02	1	2	2	1	1	1
2961.7	169	0.02	1	2	1	1	1	1
2961.8	919	0.02	1	2	1	1	1	1
2961.9	636	0.02	1	2	1	1	1	1
2962	847	0.02	1	2	2	1	2	1
2962.1	255	0.02	1	2	2	1	1	1
2962.2	488	0.02	1	2	1	1	1	1
2962.3	947	0.02	1	2	1	1	1	1
2962.4	191	0.02	1	2	1	1	1	1
2962.5	867	0.02	1	2	2	1	1	1
2962.6	16	0.02	1	2	1	1	1	1
2962.7	660	0.02	1	2	1	1	1	1
2962.8	475	0.02	1	2	2	1	1	1
2962.9	403	0.02	1	2	1	1	1	1
2963	294	0.02	1	2	1	1	2	1
2963.1	346	0.02	1	2	1	1	1	1
2963.2	1079	0.02	1	2	2	1	2	1
2963.3	604	0.02	1	2	1	1	2	1
2963.4	909	0.02	1	2	2	1	2	1
2963.5	59	0.02	1	2	2	1	1	1
2963.6	150	0.02	1	2	1	1	1	1
2963.7	238	0.02	1	2	1	1	1	1
2963.8	395	0.02	1	2	1	1	1	1
2963.9	257	0.02	1	2	1	1	1	1
2964	841	0.02	1	2	1	1	1	1
2964.1	165	0.02	1	2	1	1	1	1
2964.2	18	0.02	1	2	1	1	1	1
2964.3	191	0.02	1	2	2	1	1	1
2964.4	1038	0.02	1	2	1	1	1	1
2964.5	1008	0.02	1	2	1	1	1	1
2964.6	431	0.02	1	2	2	1	1	1
2964.7	937	0.02	1	2	1	1	1	1
2964.8	1098	0.02	1	2	1	1	1	1
2964.9	571	0.02	1	2	2	1	1	1
2965	748	0.02	1	2	1	1	1	1
2965.1	330	0.02	1	2	1	1	2	1
2965.2	128	0.02	1	2	2	1	1	1
2965.3	498	0.02	1	2	1	1	1	1
2965.4	119	0.02	1	2	2	1	1	1
2965.5	281	0.02	1	2	2	1	1	1
2965.6	1081	0.02	1	2	1	1	1	1
2965.7	339	0.02	1	2	2	1	1	1
2965.8	174	0.02	1	2	1	1	1	1
2965.9	153	0.02	1	2	1	1	1	1
2966	361	0.02	1	2	1	1	1	1
2966.1	653	0.02	1	2	1	1	1	1
2966.2	1098	0.02	1	2	1	1	1	1
2966.3	405	0.02	1	2	2	1	1	1
2966.4	87	0.02	1	2	3	1	1	1
2966.5	697	0.02	1	2	1	1	1	1
2966.6	244	0.02	1	2	3	1	1	1
2966.7	54	0.02	1	2	1	1	1	1
2966.8	1038	0.02	1	2	2	1	1	1
2966.9	1043	0.02	1	2	1	1	1	1
2967	250	0.02	1	2	1	1	1	1
2967.1	47	0.02	1	2	2	1	1	1
2967.2	390	0.02	1	2	1	1	1	1
2967.3	728	0.02	1	2	1	1	1	1
2967.4	487	0.02	1	2	1	1	1	1
2967.5	357	0.02	1	2	2	1	1	1
2967.6	1062	0.02	1	2	1	1	1	1
2967.7	312	0.02	1	2	2	1	1	1
2967.8	529	0.02	1	2	1	1	1	1
2967.9	353	0.02	1	2	2	1	1	1
2968	219	0.02	1	2	1	1	1	1
2968.1	743	0.02	1	2	1	1	2	1
2968.2	641	0.02	1	2	1	1	1	1
2968.3	1000	0.02	1	2	2	1	1	1
2968.4	650	0.02	1	2	1	1	1	1
2968.5	606	0.02	1	2	2	1	1	1
2968.6	75	0.02	1	2	3	1	1	1
2968.7	184	0.02	1	2	1	1	1	1
2968.8	90	0.02	1	2	2	1	2	1
2968.9	804	0.02	1	2	1	1	1	1
2969	559	0.02	1	2	1	1	1	1
2969.1	820	0.02	1	2	2	1	1	1
2969.2	411	0.02	1	2	1	1	1	1
2969.3	1021	0.02	1	2	1	1	1	1
2969.4	1036	0.02	1	2	2	1	1	1
2969.5	233	0.02	1	2	1	1	1	1
2969.6	176	0.02	1	2	1	1	1	1
2969.7	565	0.02	1	2	1	1	1	1
2969.8	454	0.02	1	2	1	1	1	1
2969.9	751	0.02	1	2	1	1	1	1
2970	817	0.02	1	3	1	1	1	1
2970.1	1010	0.02	1	3	2	1	1	1
2970.2	856	0.02	1	3	1	1	1	1
2970.3	944	0.02	1	3	1	1	1	1
2970.4	653	0.02	1	3	1	1	1	1
2970.5	487	0.02	1	3	1	1	1	1
2970.6	283	0.02	1	3	2	1	1	1
2970.7	1002	0.02	1	3	1	1	1	1
2970.8	75	0.02	1	3	1	1	1	1
2970.9	1002	0.02	1	3	1	1	1	1
2971	806	0.02	1	3	1	1	1	1
2971.1	187	0.02	1	3	2	1	1	1
2971.2	873	0.02	1	3	2	1	1	1
2971.3	755	0.02	1	3	2	1	1	1
2971.4	177	0.02	1	3	2	1	1	1
2971.5	550	0.02	1	3	1	1	1	1
2971.6	363	0.02	1	3	1	1	1	1
2971.7	774	0.02	1	3	1	1	1	1
2971.8	280	0.02	1	3	1	1	2	1
2971.9	768	0.02	1	3	1	1	1	1
2972	63	0.02	1	3	1	1	1	1
2972.1	1032	0.02	1	3	2	1	1	1
2972.2	512	0.02	1	3	1	1	1	1
2972.3	645	0.02	1	3	1	1	1	1
2972.4	264	0.02	1	3	1	1	1	1
2972.5	465	0.02	1	3	2	1	1	1
2972.6	146	0.02	1	3	1	1	1	1
2972.7	649	0.02	1	3	1	1	1	1
2972.8	279	0.02	1	3	1	1	1	1
2972.9	146	0.02	1	3	1	1	1	1
2973	595	0.02	1	3	1	1	1	1
2973.1	740	0.02	1	3	1	1	1	1
2973.2	610	0.02	1	3	3	1	1	1
2973.3	767	0.02	1	3	2	1	1	1
2973.4	519	0.02	1	3	1	1	1	1
2973.5	648	0.02	1	3	2	1	1	1
2973.6	1039	0.02	1	3	1	1	1	1
2973.7	511	0.02	1	3	1	1	1	1
2973.8	197	0.02	1	3	1	1	1	1
2973.9	901	0.02	1	3	1	1	1	1
2974	366	0.02	1	3	1	1	1	1
2974.1	703	0.02	1	3	1	1	1	1
2974.2	725	0.02	1	3	1	1	1	1
2974.3	271	0.02	1	3	2	1	1	1
2974.4	378	0.02	1	3	1	1	1	1
2974.5	1011	0.02	1	3	1	1	1	1
2974.6	968	0.02	1	3	1	1	1	1
2974.7	694	0.02	1	3	1	1	1	1
2974.8	750	0.02	1	3	1	1	1	1
2974.9	751	0.02	1	3	1	1	1	1
2975	835	0.02	1	3	2	1	1	1
2975.1	1077	0.02	1	3	1	1	1	1
2975.2	498	0.02	1	3	1	1	1	1
2975.3	306	0.02	1	3	1	1	1	1
2975.4	623	0.02	1	3	1	1	1	1
2975.5	529	0.02	1	3	1	1	1	1
2975.6	716	0.02	1	3	1	1	1	1
2975.7	1098	0.02	1	3	1	1	1	1
2975.8	774	0.02	1	3	1	1	1	1
2975.9	594	0.02	1	3	1	1	1	1
2976	488	0.02	1	3	1	1	1	1
2976.1	1091	0.02	1	3	1	1	1	1
2976.2	32	0.02	1	3	1	1	1	1
2976.3	118	0.02	1	3	2	1	1	1
2976.4	137	0.02	1	3	2	1	1	1
2976.5	20	0.02	1	3	2	1	1	1
2976.6	810	0.02	1	3	1	1	1	1
2976.7	983	0.02	1	3	1	1	1	1
2976.8	769	0.02	1	3	1	1	2	1
2976.9	500	0.02	1	3	1	1	1	1
2977	1031	0.02	1	3	1	1	1	1
2977.1	341	0.02	1	3	1	1	1	1
2977.2	309	0.02	1	3	1	1	1	1
2977.3	304	0.02	1	3	3	1	1	1
2977.4	693	0.02	1	3	1	1	1	1
2977.5	1095	0.02	1	3	1	1	1	1
2977.6	334	0.02	1	3	1	1	2	1
2977.7	325	0.02	1	3	2	1	1	1
2977.8	707	0.02	1	3	1	1	1	1
2977.9	176	0.02	1	3	1	1	1	1
2978	72	0.02	1	3	1	1	1	1
2978.1	618	0.02	1	3	1	1	1	1
2978.2	1065	0.02	1	3	1	1	1	1
2978.3	839	0.02	1	3	2	1	1	1
2978.4	195	0.02	1	3	1	1	1	1
2978.5	262	0.02	1	3	2	1	1	1
2978.6	37	0.02	1	3	1	1	1	1
2978.7	604	0.02	1	3	2	1	1	1
2978.8	125	0.02	1	3	2	1	1	1
2978.9	196	0.02	1	3	1	1	1	1
2979	109	0.02	1	3	1	1	1	1
2979.1	431	0.02	1	3	2	1	1	1
2979.2	585	0.02	1	3	1	1	1	1
2979.3	589	0.02	1	3	1	1	1	1
2979.4	854	0.02	1	3	1	1	1	1
2979.5	864	0.02	1	3	1	1	1	1
2979.6	503	0.02	1	3	1	1	1	1
2979.7	807	0.02	1	3	2	1	1	1
2979.8	1089	0.02	1	3	2	1	1	1
2979.9	346	0.02	1	3	1	1	1	1
2980	984	0.02	1	4	2	1	1	1
2980.1	282	0.02	1	4	2	1	1	1
2980.2	650	0.02	1	4	1	1	1	1
2980.3	709	0.02	1	4	1	1	1	1
2980.4	931	0.02	1	4	1	1	1	1
2980.5	328	0.02	1	4	1	1	1	1
2980.6	968	0.02	1	4	1	1	1	1
2980.7	466	0.02	1	4	1	1	1	1
2980.8	857	0.02	1	4	2	1	1	1
2980.9	339	0.02	1	4	1	1	1	1
2981	626	0.02	1	4	1	1	1	1
2981.1	776	0.02	1	4	2	1	1	1
2981.2	623	0.02	1	4	1	1	1	1
2981.3	72	0.02	1	4	1	1	1	1
2981.4	805	0.02	1	4	2	1	2	1
2981.5	875	0.02	1	4	1	1	1	1
2981.6	150	0.02	1	4	1	1	1	1
2981.7	685	0.02	1	4	1	1	1	1
2981.8	149	0.02	1	4	1	1	1	1
2981.9	689	0.02	1	4	1	1	1	1
2982	437	0.02	1	4	1	1	1	1
2982.1	733	0.02	1	4	1	1	2	1
2982.2	569	0.02	1	4	2	1	1	1
2982.3	416	0.02	1	4	1	1	1	1
2982.4	791	0.02	1	4	2	1	1	1
2982.5	74	0.02	1	4	1	1	1	1
2982.6	277	0.02	1	4	3	1	2	1
2982.7	284	0.02	1	4	1	1	1	1
2982.8	760	0.02	1	4	1	1	1	1
2982.9	323	0.02	1	4	1	1	1	1
2983	623	0.02	1	4	1	1	1	1
2983.1	274	0.02	1	4	1	1	1	1
2983.2	896	0.02	1	4	1	1	1	1
2983.3	928	0.02	1	4	1	1	1	1
2983.4	577	0.02	1	4	1	1	1	1
2983.5	478	0.02	1	4	1	1	1	1
2983.6	254	0.02	1	4	2	1	1	1
2983.7	273	0.02	1	4	3	1	1	1
2983.8	524	0.02	1	4	1	1	1	1
2983.9	999	0.02	1	4	1	1	1	1
2984	928	0.02	1	4	2	1	1	1
2984.1	517	0.02	1	4	1	1	1	1
2984.2	434	0.02	1	4	1	1	1	1
2984.3	548	0.02	1	4	2	1	1	1
2984.4	559	0.02	1	4	1	1	1	1
2984.5	800	0.02	1	4	2	1	1	1
2984.6	410	0.02	1	4	1	1	2	1
2984.7	53	0.02	1	4	1	1	1	1
2984.8	835	0.02	1	4	1	1	1	1
2984.9	102	0.02	1	4	2	1	2	1
2985	374	0.02	1	4	1	1	1	1
2985.1	494	0.02	1	4	1	1	1	1
2985.2	802	0.02	1	4	2	1	1	1
2985.3	343	0.02	1	4	2	1	1	1
2985.4	959	0.02	1	4	1	1	1	1
2985.5	719	0.02	1	4	1	1	1	1
2985.6	467	0.02	1	4	1	1	1	1
2985.7	884	0.02	1	4	1	1	2	1
2985.8	337	0.02	1	4	2	1	1	1
2985.9	72	0.02	1	4	1	1	2	1
2986	87	0.02	1	4	1	1	1	1
2986.1	983	0.02	1	4	1	1	1	1
2986.2	227	0.02	1	4	1	1	2	1
2986.3	806	0.02	1	4	1	1	1	1
2986.4	717	0.02	1	4	1	1	1	1
2986.5	722	0.02	1	4	1	1	1	1
2986.6	266	0.02	1	4	1	1	1	1
2986.7	726	0.02	1	4	1	1	1	1
2986.8	748	0.02	1	4	1	1	1	1
2986.9	363	0.02	1	4	1	1	1	1
2987	894	0.02	1	4	1	1	1	1
2987.1	966	0.02	1	4	2	1	1	1
2987.2	544	0.02	1	4	1	1	1	1
2987.3	916	0.02	1	4	1	1	1	1
2987.4	1031	0.02	1	4	1	1	1	1
2987.5	952	0.02	1	4	1	1	1	1
2987.6	799	0.02	1	4	1	1	1	1
2987.7	119	0.02	1	4	1	1	1	1
2987.8	378	0.02	1	4	2	1	1	1
2987.9	633	0.02	1	4	1	1	2	1
2988	120	0.02	1	4	2	1	1	1
2988.1	242	0.02	1	4	1	1	1	1
2988.2	333	0.02	1	4	2	1	2	1
2988.3	1097	0.02	1	4	1	1	1	1
2988.4	400	0.02	1	4	1	1	1	1
2988.5	380	0.02	1	4	2	1	1	1
2988.6	736	0.02	1	4	1	1	1	1
2988.7	532	0.02	1	4	2	1	1	1
2988.8	260	0.02	1	4	1	1	1	1
2988.9	379	0.02	1	4	2	1	1	1
2989	1086	0.02	1	4	2	1	1	1
2989.1	316	0.02	1	4	1	1	1	1
2989.2	104	0.02	1	4	1	1	1	1
2989.3	233	0.02	1	4	1	1	1	1
2989.4	1067	0.02	1	4	2	1	1	1
2989.5	19	0.02	1	4	1	1	1	1
2989.6	405	0.02	1	4	1	1	1	1
2989.7	588	0.02	1	4	1	1	1	1
2989.8	676	0.02	1	4	1	1	1	1
2989.9	933	0.02	1	4	1	1	1	1
2990	178	0.02	1	5	1	1	1	1
2990.1	792	0.02	1	5	1	1	2	1
2990.2	350	0.02	1	5	1	1	1	1
2990.3	469	0.02	1	5	1	1	1	1
2990.4	370	0.02	1	5	1	1	1	1
2990.5	201	0.02	1	5	3	1	1	1
2990.6	106	0.02	1	5	1	1	1	1
2990.7	139	0.02	1	5	1	1	1	1
2990.8	407	0.02	1	5	2	1	1	1
2990.9	315	0.02	1	5	1	1	1	1
2991	937	0.02	1	5	1	1	1	1
2991.1	732	0.02	1	5	1	1	1	1
2991.2	901	0.02	1	5	1	1	1	1
2991.3	325	0.02	1	5	1	1	1	1
2991.4	270	0.02	1	5	1	1	1	1
2991.5	1017	0.02	1	5	1	1	1	1
2991.6	169	0.02	1	5	1	1	1	1
2991.7	189	0.02	1	5	2	1	1	1
2991.8	495	0.02	1	5	1	1	1	1
2991.9	695	0.02	1	5	1	1	1	1
2992	470	0.02	1	5	1	1	1	1
2992.1	1002	0.02	1	5	1	1	1	1
2992.2	628	0.02	1	5	1	1	1	1
2992.3	211	0.02	1	5	1	1	1	1
2992.4	893	0.02	1	5	2	1	1	1
2992.5	588	0.02	1	5	1	1	1	1
2992.6	356	0.02	1	5	1	1	1	1
2992.7	121	0.02	1	5	1	1	1	1
2992.8	70	0.02	1	5	1	1	1	1
2992.9	603	0.02	1	5	1	1	1	1
2993	1095	0.02	1	5	1	1	1	1
2993.1	442	0.02	1	5	2	1	1	1
2993.2	602	0.02	1	5	1	1	1	1
2993.3	924	0.02	1	5	2	1	1	1
2993.4	1034	0.02	1	5	1	1	1	1
2993.5	531	0.02	1	5	1	1	1	1
2993.6	1019	0.02	1	5	1	1	1	1
2993.7	474	0.02	1	5	1	1	1	1
2993.8	378	0.02	1	5	1	1	1	1
2993.9	25	0.02	1	5	1	1	1	1
2994	119	0.02	1	5	1	1	1	1
2994.1	407	0.02	1	5	1	1	1	1
2994.2	661	0.02	1	5	1	1	1	1
2994.3	345	0.02	1	5	1	1	1	1
2994.4	98	0.02	1	5	1	1	1	1
2994.5	735	0.02	1	5	1	1	1	1
2994.6	217	0.02	1	5	1	1	1	1
2994.7	113	0.02	1	5	1	1	1	1
2994.8	1040	0.02	1	5	1	1	1	1
2994.9	43	0.02	1	5	1	1	1	1
2995	225	0.02	1	5	1	1	1	1
2995.1	109	0.02	1	5	2	1	1	1
2995.2	173	0.02	1	5	1	1	2	1
2995.3	64	0.02	1	5	1	1	1	1
2995.4	384	0.02	1	5	2	1	2	1
2995.5	486	0.02	1	5	1	1	1	1
2995.6	586	0.02	1	5	1	1	1	1
2995.7	381	0.02	1	5	2	1	2	1
2995.8	172	0.02	1	5	1	1	1	1
2995.9	430	0.02	1	5	1	1	1	1
2996	904	0.02	1	5	1	1	1	1
2996.1	363	0.02	1	5	1	1	1	1
2996.2	975	0.02	1	5	1	1	1	1
2996.3	1063	0.02	1	5	1	1	1	1
2996.4	20	0.02	1	5	1	1	1	1
2996.5	797	0.02	1	5	1	1	2	1
2996.6	220	0.02	1	5	1	1	1	1
2996.7	1042	0.02	1	5	1	1	1	1
2996.8	628	0.02	1	5	1	1	1	1
2996.9	472	0.02	1	5	1	1	1	1
2997	718	0.02	1	5	1	1	1	1
2997.1	195	0.02	1	5	1	1	1	1
2997.2	843	0.02	1	5	1	1	1	1
2997.3	14	0.02	1	5	1	1	1	1
2997.4	562	0.02	1	5	1	1	1	1
2997.5	599	0.02	1	5	1	1	1	1
2997.6	957	0.02	1	5	1	1	1	1
2997.7	140	0.02	1	5	2	1	1	1
2997.8	593	0.02	1	5	3	1	1	1
2997.9	466	0.02	1	5	1	1	1	1
2998	638	0.02	1	5	1	1	1	1
2998.1	682	0.02	1	5	1	1	1	1
2998.2	48	0.02	1	5	1	1	1	1
2998.3	1029	0.02	1	5	1	1	1	1
2998.4	672	0.02	1	5	1	1	1	1
2998.5	596	0.02	1	5	3	1	2	1
2998.6	855	0.02	1	5	1	1	1	1
2998.7	387	0.02	1	5	1	1	2	1
2998.8	344	0.02	1	5	1	1	1	1
2998.9	143	0.02	1	5	1	1	1	1
2999	1082	0.02	1	5	1	1	1	1
2999.1	946	0.02	1	5	2	1	1	1
2999.2	284	0.02	1	5	1	1	1	1
2999.3	619	0.02	1	5	1	1	1	1
2999.4	566	0.02	1	5	1	1	1	1
2999.5	461	0.02	1	5	1	1	1	1
2999.6	33	0.02	1	5	1	1	1	1
2999.7	1045	0.02	1	5	1	1	1	1
2999.8	129	0.02	1	5	1	1	2	1
2999.9	532	0.02	1	5	1	1	1	1
3000	248	0.04	1	1	2	1	1	1
3000.1	891	0.04	1	1	1	1	1	1
3000.2	594	0.04	1	1	2	1	1	1
3000.3	992	0.04	1	1	1	1	1	1
3000.4	33	0.04	1	1	1	1	1	1
3000.5	714	0.04	1	1	1	1	1	1
3000.6	463	0.04	1	1	3	1	1	1
3000.7	81	0.04	1	1	1	1	1	1
3000.8	461	0.04	1	1	1	1	1	1
3000.9	763	0.04	1	1	1	1	1	1
3001	776	0.04	1	1	1	1	1	1
3001.1	816	0.04	1	1	2	1	1	1
3001.2	1017	0.04	1	1	1	1	1	1
3001.3	533	0.04	1	1	1	1	1	1
3001.4	972	0.04	1	1	1	1	1	1
3001.5	667	0.04	1	1	3	1	1	1
3001.6	144	0.04	1	1	2	1	1	1
3001.7	210	0.04	1	1	1	1	1	1
3001.8	920	0.04	1	1	1	1	2	1
3001.9	51	0.04	1	1	1	1	1	1
3002	797	0.04	1	1	1	1	1	1
3002.1	1014	0.04	1	1	2	1	2	1
3002.2	47	0.04	1	1	2	1	1	1
3002.3	793	0.04	1	1	1	2	1	1
3002.4	492	0.04	1	1	1	1	1	1
3002.5	254	0.04	1	1	1	1	1	1
3002.6	1048	0.04	1	1	2	1	1	1
3002.7	523	0.04	1	1	1	1	1	1
3002.8	696	0.04	1	1	1	1	1	1
3002.9	940	0.04	1	1	2	1	2	1
3003	853	0.04	1	1	1	1	1	1
3003.1	156	0.04	1	1	3	1	1	1
3003.2	993	0.04	1	1	1	1	1	1
3003.3	713	0.04	1	1	2	1	1	1
3003.4	439	0.04	1	1	1	1	1	1
3003.5	326	0.04	1	1	1	1	1	1
3003.6	630	0.04	1	1	1	1	2	1
3003.7	1073	0.04	1	1	1	1	1	1
3003.8	971	0.04	1	1	1	1	1	1
3003.9	621	0.04	1	1	1	1	1	1
3004	266	0.04	1	1	1	1	1	1
3004.1	1080	0.04	1	1	1	1	1	1
3004.2	333	0.04	1	1	1	1	1	1
3004.3	607	0.04	1	1	1	1	1	1
3004.4	307	0.04	1	1	1	1	2	1
3004.5	731	0.04	1	1	2	1	1	1
3004.6	576	0.04	1	1	3	1	2	1
3004.7	1051	0.04	1	1	1	1	1	1
3004.8	98	0.04	1	1	1	1	1	1
3004.9	583	0.04	1	1	1	1	1	1
3005	745	0.04	1	1	1	1	1	1
3005.1	811	0.04	1	1	2	1	1	1
3005.2	153	0.04	1	1	1	1	1	1
3005.3	772	0.04	1	1	1	1	1	1
3005.4	138	0.04	1	1	3	1	1	1
3005.5	140	0.04	1	1	1	1	1	1
3005.6	1006	0.04	1	1	3	1	1	1
3005.7	932	0.04	1	1	1	1	3	1
3005.8	940	0.04	1	1	2	1	1	1
3005.9	739	0.04	1	1	2	1	1	1
3006	981	0.04	1	1	1	1	1	1
3006.1	106	0.04	1	1	1	1	1	1
3006.2	511	0.04	1	1	1	1	1	1
3006.3	311	0.04	1	1	1	1	1	1
3006.4	480	0.04	1	1	2	1	1	1
3006.5	1001	0.04	1	1	1	1	1	1
3006.6	521	0.04	1	1	1	1	1	1
3006.7	411	0.04	1	1	1	1	1	1
3006.8	231	0.04	1	1	1	1	1	1
3006.9	413	0.04	1	1	1	2	1	1
3007	760	0.04	1	1	2	1	1	1
3007.1	682	0.04	1	1	2	1	1	1
3007.2	265	0.04	1	1	2	1	2	1
3007.3	774	0.04	1	1	1	1	1	1
3007.4	297	0.04	1	1	1	1	1	1
3007.5	1035	0.04	1	1	1	1	1	1
3007.6	1072	0.04	1	1	1	1	1	1
3007.7	605	0.04	1	1	1	1	1	1
3007.8	710	0.04	1	1	1	1	1	1
3007.9	342	0.04	1	1	2	1	2	1
3008	451	0.04	1	1	1	1	1	1
3008.1	1006	0.04	1	1	2	1	1	1
3008.2	298	0.04	1	1	2	1	1	1
3008.3	724	0.04	1	1	1	1	1	1
3008.4	718	0.04	1	1	1	1	1	1
3008.5	312	0.04	1	1	1	1	1	1
3008.6	128	0.04	1	1	2	1	1	1
3008.7	951	0.04	1	1	2	1	1	1
3008.8	607	0.04	1	1	1	1	1	1
3008.9	383	0.04	1	1	2	1	1	1
3009	384	0.04	1	1	2	1	2	1
3009.1	531	0.04	1	1	2	1	1	1
3009.2	736	0.04	1	1	3	1	2	1
3009.3	293	0.04	1	1	1	1	1	1
3009.4	695	0.04	1	1	1	1	1	1
3009.5	499	0.04	1	1	1	1	1	1
3009.6	589	0.04	1	1	1	1	1	1
3009.7	555	0.04	1	1	1	1	1	1
3009.8	753	0.04	1	1	1	1	1	1
3009.9	435	0.04	1	1	1	1	2	1
3010	192	0.04	1	2	2	1	1	1
3010.1	530	0.04	1	2	2	1	1	1
3010.2	810	0.04	1	2	2	1	1	1
3010.3	146	0.04	1	2	3	1	1	1
3010.4	871	0.04	1	2	1	1	1	2
3010.5	362	0.04	1	2	2	1	1	1
3010.6	922	0.04	1	2	1	1	1	1
3010.7	142	0.04	1	2	1	1	1	1
3010.8	75	0.04	1	2	1	1	1	1
3010.9	927	0.04	1	2	2	1	1	1
3011	467	0.04	1	2	1	1	1	1
3011.1	551	0.04	1	2	2	1	2	1
3011.2	450	0.04	1	2	1	1	1	1
3011.3	782	0.04	1	2	2	1	1	1
3011.4	175	0.04	1	2	1	1	1	1
3011.5	825	0.04	1	2	1	1	1	1
3011.6	598	0.04	1	2	2	1	1	1
3011.7	855	0.04	1	2	1	1	1	1
3011.8	797	0.04	1	2	2	1	1	1
3011.9	156	0.04	1	2	1	1	1	1
3012	1009	0.04	1	2	1	1	1	1
3012.1	325	0.04	1	2	1	1	1	1
3012.2	604	0.04	1	2	1	1	1	1
3012.3	31	0.04	1	2	1	1	1	1
3012.4	746	0.04	1	2	1	1	1	1
3012.5	687	0.04	1	2	1	1	1	1
3012.6	954	0.04	1	2	2	1	2	1
3012.7	592	0.04	1	2	1	1	1	1
3012.8	901	0.04	1	2	2	1	1	1
3012.9	550	0.04	1	2	2	1	1	1
3013	628	0.04	1	2	1	1	1	1
3013.1	983	0.04	1	2	1	1	1	1
3013.2	1051	0.04	1	2	1	1	1	1
3013.3	257	0.04	1	2	2	1	1	1
3013.4	642	0.04	1	2	1	1	1	1
3013.5	653	0.04	1	2	1	1	1	1
3013.6	790	0.04	1	2	2	1	1	1
3013.7	876	0.04	1	2	1	1	1	1
3013.8	1075	0.04	1	2	3	1	1	1
3013.9	1069	0.04	1	2	2	1	1	1
3014	76	0.04	1	2	1	1	1	1
3014.1	336	0.04	1	2	1	1	1	1
3014.2	80	0.04	1	2	3	1	1	1
3014.3	980	0.04	1	2	2	1	1	1
3014.4	643	0.04	1	2	1	1	1	1
3014.5	823	0.04	1	2	2	1	1	1
3014.6	233	0.04	1	2	2	1	1	1
3014.7	403	0.04	1	2	2	1	1	1
3014.8	889	0.04	1	2	1	1	1	1
3014.9	1044	0.04	1	2	1	1	1	1
3015	353	0.04	1	2	1	1	2	1
3015.1	528	0.04	1	2	2	1	1	1
3015.2	58	0.04	1	2	1	1	1	1
3015.3	927	0.04	1	2	3	1	1	1
3015.4	479	0.04	1	2	1	1	2	1
3015.5	258	0.04	1	2	3	1	2	1
3015.6	851	0.04	1	2	2	1	2	1
3015.7	591	0.04	1	2	2	1	1	1
3015.8	251	0.04	1	2	2	1	1	1
3015.9	403	0.04	1	2	1	1	1	1
3016	204	0.04	1	2	3	1	1	1
3016.1	793	0.04	1	2	1	1	1	1
3016.2	646	0.04	1	2	1	1	1	1
3016.3	862	0.04	1	2	3	1	1	1
3016.4	509	0.04	1	2	1	1	2	1
3016.5	562	0.04	1	2	1	1	1	1
3016.6	622	0.04	1	2	1	1	1	1
3016.7	1054	0.04	1	2	2	1	1	1
3016.8	240	0.04	1	2	1	1	2	1
3016.9	768	0.04	1	2	1	1	1	1
3017	1077	0.04	1	2	1	1	1	1
3017.1	955	0.04	1	2	1	1	1	1
3017.2	318	0.04	1	2	1	1	1	1
3017.3	927	0.04	1	2	1	1	1	1
3017.4	319	0.04	1	2	2	1	1	1
3017.5	1062	0.04	1	2	3	1	1	1
3017.6	857	0.04	1	2	1	1	1	1
3017.7	494	0.04	1	2	1	1	2	1
3017.8	584	0.04	1	2	1	1	1	1
3017.9	661	0.04	1	2	1	1	1	1
3018	272	0.04	1	2	2	1	2	1
3018.1	358	0.04	1	2	1	1	1	1
3018.2	12	0.04	1	2	1	1	1	1
3018.3	752	0.04	1	2	1	1	1	1
3018.4	546	0.04	1	2	1	1	1	1
3018.5	867	0.04	1	2	1	1	1	1
3018.6	106	0.04	1	2	1	1	1	1
3018.7	203	0.04	1	2	1	1	1	1
3018.8	1078	0.04	1	2	1	1	1	1
3018.9	984	0.04	1	2	3	1	1	1
3019	766	0.04	1	2	1	1	2	1
3019.1	630	0.04	1	2	1	1	1	1
3019.2	718	0.04	1	2	2	1	1	1
3019.3	1054	0.04	1	2	1	1	2	1
3019.4	690	0.04	1	2	1	1	1	1
3019.5	238	0.04	1	2	1	1	1	1
3019.6	693	0.04	1	2	1	1	1	1
3019.7	759	0.04	1	2	2	1	1	1
3019.8	757	0.04	1	2	1	1	1	1
3019.9	959	0.04	1	2	2	1	1	1
3020	237	0.04	1	3	1	1	1	1
3020.1	59	0.04	1	3	1	1	1	1
3020.2	941	0.04	1	3	1	1	1	1
3020.3	299	0.04	1	3	2	1	1	1
3020.4	296	0.04	1	3	1	1	1	1
3020.5	588	0.04	1	3	2	1	1	1
3020.6	416	0.04	1	3	1	1	1	1
3020.7	227	0.04	1	3	3	1	1	1
3020.8	235	0.04	1	3	0	1	1	1
3020.9	237	0.04	1	3	2	1	1	1
3021	14	0.04	1	3	2	1	1	1
3021.1	771	0.04	1	3	1	1	2	1
3021.2	96	0.04	1	3	1	1	1	1
3021.3	946	0.04	1	3	2	1	1	1
3021.4	916	0.04	1	3	1	1	1	1
3021.5	870	0.04	1	3	1	1	1	1
3021.6	173	0.04	1	3	3	1	1	1
3021.7	679	0.04	1	3	1	1	1	1
3021.8	773	0.04	1	3	2	1	1	1
3021.9	107	0.04	1	3	1	1	1	1
3022	550	0.04	1	3	1	1	1	1
3022.1	401	0.04	1	3	1	1	1	1
3022.2	128	0.04	1	3	3	1	1	1
3022.3	912	0.04	1	3	1	1	1	1
3022.4	259	0.04	1	3	2	1	1	1
3022.5	269	0.04	1	3	2	1	1	1
3022.6	367	0.04	1	3	1	1	2	1
3022.7	308	0.04	1	3	1	1	1	1
3022.8	728	0.04	1	3	1	1	1	1
3022.9	41	0.04	1	3	1	1	1	1
3023	1040	0.04	1	3	1	1	1	1
3023.1	125	0.04	1	3	1	1	1	1
3023.2	803	0.04	1	3	1	1	1	1
3023.3	513	0.04	1	3	3	1	1	1
3023.4	884	0.04	1	3	1	1	2	1
3023.5	1026	0.04	1	3	1	1	1	1
3023.6	947	0.04	1	3	1	1	1	1
3023.7	647	0.04	1	3	1	1	1	1
3023.8	243	0.04	1	3	1	1	1	1
3023.9	1088	0.04	1	3	2	1	1	1
3024	967	0.04	1	3	3	1	1	1
3024.1	472	0.04	1	3	1	1	1	1
3024.2	988	0.04	1	3	1	1	1	1
3024.3	706	0.04	1	3	1	1	1	1
3024.4	256	0.04	1	3	1	1	1	1
3024.5	332	0.04	1	3	1	1	1	1
3024.6	41	0.04	1	3	1	1	2	1
3024.7	611	0.04	1	3	1	1	1	1
3024.8	712	0.04	1	3	1	1	1	1
3024.9	583	0.04	1	3	1	1	1	1
3025	482	0.04	1	3	1	1	1	1
3025.1	410	0.04	1	3	1	1	1	1
3025.2	583	0.04	1	3	2	1	1	1
3025.3	752	0.04	1	3	1	1	1	1
3025.4	564	0.04	1	3	1	1	1	1
3025.5	445	0.04	1	3	2	1	1	1
3025.6	133	0.04	1	3	1	1	1	1
3025.7	935	0.04	1	3	3	1	1	1
3025.8	319	0.04	1	3	1	1	1	1
3025.9	566	0.04	1	3	1	1	1	1
3026	663	0.04	1	3	1	1	1	1
3026.1	817	0.04	1	3	2	1	1	1
3026.2	168	0.04	1	3	1	1	1	1
3026.3	735	0.04	1	3	1	1	1	1
3026.4	179	0.04	1	3	1	1	1	1
3026.5	253	0.04	1	3	1	1	1	1
3026.6	1047	0.04	1	3	1	1	2	1
3026.7	428	0.04	1	3	2	1	1	1
3026.8	205	0.04	1	3	1	1	1	1
3026.9	231	0.04	1	3	2	1	1	1
3027	895	0.04	1	3	2	1	1	1
3027.1	537	0.04	1	3	1	1	1	1
3027.2	338	0.04	1	3	1	1	1	1
3027.3	995	0.04	1	3	2	1	1	1
3027.4	922	0.04	1	3	1	1	1	1
3027.5	768	0.04	1	3	3	1	1	1
3027.6	1009	0.04	1	3	1	1	1	1
3027.7	547	0.04	1	3	2	1	1	1
3027.8	424	0.04	1	3	2	1	1	1
3027.9	348	0.04	1	3	1	1	1	1
3028	646	0.04	1	3	2	1	2	1
3028.1	288	0.04	1	3	1	1	1	1
3028.2	812	0.04	1	3	2	1	1	1
3028.3	256	0.04	1	3	1	1	1	1
3028.4	929	0.04	1	3	2	1	1	1
3028.5	939	0.04	1	3	1	1	1	1
3028.6	944	0.04	1	3	2	1	1	1
3028.7	341	0.04	1	3	1	1	1	1
3028.8	903	0.04	1	3	2	1	1	1
3028.9	1052	0.04	1	3	1	1	1	1
3029	183	0.04	1	3	1	1	1	1
3029.1	286	0.04	1	3	1	1	1	1
3029.2	246	0.04	1	3	1	1	1	1
3029.3	58	0.04	1	3	1	1	1	1
3029.4	296	0.04	1	3	1	1	1	1
3029.5	33	0.04	1	3	1	1	1	1
3029.6	891	0.04	1	3	2	1	1	1
3029.7	1064	0.04	1	3	2	1	2	1
3029.8	387	0.04	1	3	1	1	1	1
3029.9	401	0.04	1	3	1	1	1	1
3030	463	0.04	1	4	1	2	1	1
3030.1	489	0.04	1	4	2	1	1	1
3030.2	243	0.04	1	4	1	1	1	1
3030.3	1007	0.04	1	4	1	1	2	1
3030.4	428	0.04	1	4	1	1	2	1
3030.5	83	0.04	1	4	1	1	1	1
3030.6	720	0.04	1	4	1	1	1	1
3030.7	195	0.04	1	4	3	1	1	1
3030.8	176	0.04	1	4	1	1	1	1
3030.9	874	0.04	1	4	2	1	1	1
3031	747	0.04	1	4	1	1	1	1
3031.1	777	0.04	1	4	1	1	1	1
3031.2	917	0.04	1	4	1	1	1	1
3031.3	325	0.04	1	4	1	1	1	1
3031.4	917	0.04	1	4	2	1	1	1
3031.5	530	0.04	1	4	1	1	1	1
3031.6	153	0.04	1	4	1	1	1	1
3031.7	1017	0.04	1	4	1	1	1	1
3031.8	763	0.04	1	4	1	1	1	1
3031.9	1074	0.04	1	4	2	1	1	1
3032	1068	0.04	1	4	1	1	1	1
3032.1	589	0.04	1	4	1	1	2	1
3032.2	619	0.04	1	4	2	1	1	1
3032.3	672	0.04	1	4	1	1	1	1
3032.4	331	0.04	1	4	1	1	1	1
3032.5	351	0.04	1	4	1	1	1	1
3032.6	985	0.04	1	4	1	1	1	1
3032.7	588	0.04	1	4	2	1	1	1
3032.8	243	0.04	1	4	2	1	1	1
3032.9	231	0.04	1	4	2	1	1	1
3033	348	0.04	1	4	2	1	1	1
3033.1	435	0.04	1	4	2	1	1	1
3033.2	406	0.04	1	4	1	1	1	1
3033.3	526	0.04	1	4	1	1	1	1
3033.4	494	0.04	1	4	2	1	1	1
3033.5	14	0.04	1	4	1	1	1	1
3033.6	682	0.04	1	4	1	1	1	1
3033.7	615	0.04	1	4	1	1	1	1
3033.8	267	0.04	1	4	2	1	3	1
3033.9	342	0.04	1	4	1	1	1	1
3034	175	0.04	1	4	1	1	1	1
3034.1	909	0.04	1	4	1	1	1	1
3034.2	839	0.04	1	4	1	1	1	1
3034.3	990	0.04	1	4	1	1	1	1
3034.4	80	0.04	1	4	1	1	1	1
3034.5	378	0.04	1	4	1	1	1	1
3034.6	1053	0.04	1	4	1	1	1	1
3034.7	18	0.04	1	4	2	1	1	1
3034.8	20	0.04	1	4	1	1	1	1
3034.9	324	0.04	1	4	3	1	1	1
3035	1050	0.04	1	4	1	1	1	1
3035.1	560	0.04	1	4	1	1	1	1
3035.2	400	0.04	1	4	1	1	1	1
3035.3	934	0.04	1	4	1	1	1	1
3035.4	903	0.04	1	4	1	1	1	1
3035.5	898	0.04	1	4	1	1	1	1
3035.6	859	0.04	1	4	1	1	1	1
3035.7	1042	0.04	1	4	1	1	1	1
3035.8	849	0.04	1	4	2	1	1	1
3035.9	974	0.04	1	4	1	1	1	1
3036	25	0.04	1	4	1	1	1	1
3036.1	346	0.04	1	4	1	1	1	1
3036.2	601	0.04	1	4	1	1	1	1
3036.3	740	0.04	1	4	1	1	1	1
3036.4	1013	0.04	1	4	2	1	1	1
3036.5	1034	0.04	1	4	2	1	1	1
3036.6	232	0.04	1	4	1	1	1	1
3036.7	801	0.04	1	4	1	1	2	1
3036.8	905	0.04	1	4	1	1	1	1
3036.9	495	0.04	1	4	1	1	1	1
3037	557	0.04	1	4	1	1	1	1
3037.1	690	0.04	1	4	2	1	1	1
3037.2	544	0.04	1	4	1	1	1	1
3037.3	333	0.04	1	4	2	1	1	1
3037.4	323	0.04	1	4	2	1	1	1
3037.5	203	0.04	1	4	1	1	1	1
3037.6	904	0.04	1	4	1	1	1	1
3037.7	349	0.04	1	4	2	1	1	1
3037.8	989	0.04	1	4	1	1	1	1
3037.9	844	0.04	1	4	2	1	1	1
3038	970	0.04	1	4	2	1	1	1
3038.1	459	0.04	1	4	2	1	1	1
3038.2	870	0.04	1	4	2	1	1	1
3038.3	248	0.04	1	4	2	1	1	1
3038.4	894	0.04	1	4	1	1	1	1
3038.5	708	0.04	1	4	1	1	1	1
3038.6	76	0.04	1	4	2	1	2	1
3038.7	1013	0.04	1	4	1	1	1	1
3038.8	568	0.04	1	4	2	1	1	1
3038.9	285	0.04	1	4	1	1	1	1
3039	416	0.04	1	4	1	1	1	1
3039.1	738	0.04	1	4	2	1	1	1
3039.2	172	0.04	1	4	2	1	1	1
3039.3	149	0.04	1	4	2	1	1	1
3039.4	1084	0.04	1	4	1	1	1	1
3039.5	1069	0.04	1	4	2	1	1	1
3039.6	330	0.04	1	4	1	1	2	1
3039.7	366	0.04	1	4	1	1	1	1
3039.8	744	0.04	1	4	1	1	1	1
3039.9	1076	0.04	1	4	2	1	1	1
3040	207	0.04	1	5	1	1	2	1
3040.1	947	0.04	1	5	1	1	1	1
3040.2	910	0.04	1	5	2	1	1	1
3040.3	416	0.04	1	5	2	1	1	1
3040.4	955	0.04	1	5	2	1	1	1
3040.5	457	0.04	1	5	2	1	1	1
3040.6	78	0.04	1	5	1	1	2	1
3040.7	32	0.04	1	5	1	1	1	1
3040.8	138	0.04	1	5	2	1	1	1
3040.9	273	0.04	1	5	1	1	1	1
3041	198	0.04	1	5	2	1	2	1
3041.1	584	0.04	1	5	1	1	1	1
3041.2	479	0.04	1	5	1	1	2	1
3041.3	493	0.04	1	5	2	1	2	1
3041.4	69	0.04	1	5	1	1	1	1
3041.5	1077	0.04	1	5	1	1	1	1
3041.6	653	0.04	1	5	2	1	1	1
3041.7	91	0.04	1	5	1	1	1	1
3041.8	709	0.04	1	5	1	1	1	1
3041.9	605	0.04	1	5	2	1	1	1
3042	55	0.04	1	5	1	1	1	1
3042.1	1053	0.04	1	5	2	1	1	1
3042.2	240	0.04	1	5	1	1	1	1
3042.3	454	0.04	1	5	1	1	1	1
3042.4	208	0.04	1	5	1	1	2	1
3042.5	625	0.04	1	5	2	1	2	1
3042.6	289	0.04	1	5	1	1	1	1
3042.7	400	0.04	1	5	2	1	1	1
3042.8	29	0.04	1	5	2	1	1	1
3042.9	757	0.04	1	5	1	1	1	1
3043	922	0.04	1	5	1	1	1	1
3043.1	740	0.04	1	5	1	1	1	1
3043.2	530	0.04	1	5	1	1	1	1
3043.3	956	0.04	1	5	1	1	1	1
3043.4	819	0.04	1	5	2	1	1	1
3043.5	944	0.04	1	5	1	1	1	1
3043.6	409	0.04	1	5	3	1	1	1
3043.7	135	0.04	1	5	2	1	1	1
3043.8	902	0.04	1	5	2	1	1	1
3043.9	440	0.04	1	5	1	1	1	1
3044	348	0.04	1	5	1	1	1	1
3044.1	672	0.04	1	5	1	1	2	1
3044.2	1091	0.04	1	5	2	1	1	1
3044.3	723	0.04	1	5	1	1	1	1
3044.4	1031	0.04	1	5	3	1	1	1
3044.5	49	0.04	1	5	1	1	1	1
3044.6	12	0.04	1	5	1	1	1	1
3044.7	936	0.04	1	5	1	1	1	1
3044.8	265	0.04	1	5	2	1	2	1
3044.9	159	0.04	1	5	1	1	1	1
3045	269	0.04	1	5	1	1	1	1
3045.1	654	0.04	1	5	1	1	1	1
3045.2	60	0.04	1	5	1	1	1	1
3045.3	914	0.04	1	5	1	1	1	1
3045.4	221	0.04	1	5	3	1	1	1
3045.5	233	0.04	1	5	1	1	1	1
3045.6	299	0.04	1	5	1	1	2	1
3045.7	743	0.04	1	5	1	1	1	1
3045.8	906	0.04	1	5	2	1	2	1
3045.9	647	0.04	1	5	1	1	2	1
3046	952	0.04	1	5	1	1	1	1
3046.1	1030	0.04	1	5	1	1	1	1
3046.2	301	0.04	1	5	2	1	1	1
3046.3	694	0.04	1	5	1	1	1	1
3046.4	137	0.04	1	5	1	1	1	1
3046.5	458	0.04	1	5	3	1	1	1
3046.6	347	0.04	1	5	1	1	1	1
3046.7	232	0.04	1	5	2	1	1	1
3046.8	1070	0.04	1	5	1	1	1	1
3046.9	929	0.04	1	5	2	1	1	1
3047	611	0.04	1	5	1	1	1	1
3047.1	804	0.04	1	5	2	1	2	1
3047.2	314	0.04	1	5	1	1	1	1
3047.3	486	0.04	1	5	1	1	1	1
3047.4	391	0.04	1	5	1	1	2	1
3047.5	536	0.04	1	5	1	1	1	1
3047.6	261	0.04	1	5	2	1	1	1
3047.7	706	0.04	1	5	1	1	2	1
3047.8	374	0.04	1	5	2	1	1	1
3047.9	121	0.04	1	5	1	1	1	1
3048	208	0.04	1	5	1	1	1	1
3048.1	1080	0.04	1	5	1	1	1	1
3048.2	334	0.04	1	5	2	1	1	1
3048.3	630	0.04	1	5	1	1	1	1
3048.4	619	0.04	1	5	1	1	2	1
3048.5	906	0.04	1	5	2	1	1	1
3048.6	895	0.04	1	5	1	1	2	1
3048.7	276	0.04	1	5	1	1	1	1
3048.8	894	0.04	1	5	1	1	2	1
3048.9	783	0.04	1	5	2	1	1	1
3049	348	0.04	1	5	2	1	1	1
3049.1	516	0.04	1	5	1	1	1	1
3049.2	95	0.04	1	5	1	1	1	1
3049.3	978	0.04	1	5	1	1	1	1
3049.4	430	0.04	1	5	1	1	1	1
3049.5	315	0.04	1	5	1	1	1	1
3049.6	531	0.04	1	5	1	1	1	1
3049.7	180	0.04	1	5	1	1	1	1
3049.8	1023	0.04	1	5	1	1	1	1
3049.9	917	0.04	1	5	1	1	1	1
3050	429	0.06	1	1	1	1	1	1
3050.1	906	0.06	1	1	3	1	1	1
3050.2	880	0.06	1	1	2	1	2	1
3050.3	963	0.06	1	1	2	1	1	1
3050.4	907	0.06	1	1	2	1	1	1
3050.5	451	0.06	1	1	1	1	1	1
3050.6	370	0.06	1	1	1	1	1	1
3050.7	823	0.06	1	1	1	1	2	1
3050.8	233	0.06	1	1	1	1	2	1
3050.9	438	0.06	1	1	1	1	1	1
3051	279	0.06	1	1	1	1	1	1
3051.1	323	0.06	1	1	1	1	2	1
3051.2	321	0.06	1	1	1	1	1	1
3051.3	377	0.06	1	1	1	1	2	1
3051.4	361	0.06	1	1	2	1	1	1
3051.5	591	0.06	1	1	2	1	1	1
3051.6	323	0.06	1	1	1	1	1	1
3051.7	151	0.06	1	1	1	1	2	1
3051.8	406	0.06	1	1	1	1	1	1
3051.9	560	0.06	1	1	2	1	1	1
3052	492	0.06	1	1	1	1	1	1
3052.1	76	0.06	1	1	1	1	1	1
3052.2	179	0.06	1	1	1	1	1	1
3052.3	469	0.06	1	1	1	1	1	1
3052.4	86	0.06	1	1	1	1	1	1
3052.5	1034	0.06	1	1	1	1	1	1
3052.6	640	0.06	1	1	2	1	1	1
3052.7	822	0.06	1	1	1	1	1	1
3052.8	1064	0.06	1	1	1	1	1	1
3052.9	708	0.06	1	1	2	1	1	1
3053	160	0.06	1	1	1	1	1	1
3053.1	649	0.06	1	1	2	1	1	1
3053.2	365	0.06	1	1	2	1	1	1
3053.3	1057	0.06	1	1	1	1	1	1
3053.4	623	0.06	1	1	1	1	1	1
3053.5	49	0.06	1	1	1	1	1	1
3053.6	740	0.06	1	1	2	1	1	1
3053.7	620	0.06	1	1	1	1	1	1
3053.8	776	0.06	1	1	1	1	3	1
3053.9	465	0.06	1	1	3	1	1	1
3054	153	0.06	1	1	1	1	2	1
3054.1	681	0.06	1	1	1	1	1	1
3054.2	924	0.06	1	1	3	1	1	1
3054.3	1031	0.06	1	1	2	1	1	1
3054.4	161	0.06	1	1	1	1	1	1
3054.5	762	0.06	1	1	2	1	1	1
3054.6	730	0.06	1	1	1	1	1	1
3054.7	166	0.06	1	1	1	1	1	1
3054.8	191	0.06	1	1	1	1	1	1
3054.9	149	0.06	1	1	2	1	1	1
3055	397	0.06	1	1	1	1	2	1
3055.1	351	0.06	1	1	1	1	1	1
3055.2	483	0.06	1	1	1	1	2	1
3055.3	825	0.06	1	1	1	1	1	1
3055.4	613	0.06	1	1	1	1	1	1
3055.5	700	0.06	1	1	1	1	2	1
3055.6	132	0.06	1	1	1	1	1	1
3055.7	514	0.06	1	1	1	1	1	1
3055.8	1042	0.06	1	1	1	1	1	1
3055.9	366	0.06	1	1	2	1	1	1
3056	247	0.06	1	1	1	1	1	1
3056.1	85	0.06	1	1	1	1	1	1
3056.2	252	0.06	1	1	1	1	1	1
3056.3	209	0.06	1	1	1	1	1	1
3056.4	194	0.06	1	1	1	1	1	1
3056.5	138	0.06	1	1	2	1	1	1
3056.6	797	0.06	1	1	2	1	1	1
3056.7	665	0.06	1	1	1	1	1	1
3056.8	670	0.06	1	1	2	1	1	1
3056.9	39	0.06	1	1	1	1	1	1
3057	488	0.06	1	1	1	1	1	1
3057.1	45	0.06	1	1	2	1	1	1
3057.2	433	0.06	1	1	1	1	1	1
3057.3	662	0.06	1	1	2	1	1	1
3057.4	1039	0.06	1	1	1	1	1	1
3057.5	292	0.06	1	1	1	1	2	1
3057.6	574	0.06	1	1	1	1	1	1
3057.7	198	0.06	1	1	1	1	1	1
3057.8	437	0.06	1	1	1	1	1	1
3057.9	351	0.06	1	1	1	1	1	1
3058	997	0.06	1	1	1	1	1	1
3058.1	568	0.06	1	1	1	1	2	1
3058.2	46	0.06	1	1	1	1	1	1
3058.3	264	0.06	1	1	1	1	2	1
3058.4	144	0.06	1	1	1	1	1	1
3058.5	302	0.06	1	1	2	1	1	1
3058.6	215	0.06	1	1	1	1	1	1
3058.7	1040	0.06	1	1	1	1	1	1
3058.8	551	0.06	1	1	1	1	1	1
3058.9	635	0.06	1	1	3	1	1	1
3059	489	0.06	1	1	3	1	3	1
3059.1	750	0.06	1	1	3	1	1	1
3059.2	948	0.06	1	1	2	1	1	1
3059.3	652	0.06	1	1	1	1	1	1
3059.4	972	0.06	1	1	1	1	1	1
3059.5	273	0.06	1	1	2	1	1	1
3059.6	848	0.06	1	1	1	1	1	1
3059.7	152	0.06	1	1	3	1	1	1
3059.8	499	0.06	1	1	1	1	2	1
3059.9	692	0.06	1	1	1	1	1	1
3060	568	0.06	1	2	2	1	1	1
3060.1	310	0.06	1	2	1	1	1	1
3060.2	638	0.06	1	2	1	1	1	1
3060.3	611	0.06	1	2	1	1	1	1
3060.4	941	0.06	1	2	1	1	1	1
3060.5	575	0.06	1	2	1	1	1	1
3060.6	228	0.06	1	2	1	1	1	1
3060.7	331	0.06	1	2	1	1	1	1
3060.8	610	0.06	1	2	1	1	1	1
3060.9	347	0.06	1	2	2	1	1	1
3061	623	0.06	1	2	1	1	1	1
3061.1	567	0.06	1	2	1	1	1	1
3061.2	541	0.06	1	2	1	1	2	1
3061.3	856	0.06	1	2	2	1	1	1
3061.4	101	0.06	1	2	1	1	1	1
3061.5	1086	0.06	1	2	2	1	1	1
3061.6	1078	0.06	1	2	1	1	1	1
3061.7	1018	0.06	1	2	1	1	1	1
3061.8	225	0.06	1	2	1	1	1	1
3061.9	20	0.06	1	2	1	1	1	1
3062	124	0.06	1	2	2	1	1	1
3062.1	1032	0.06	1	2	1	1	1	1
3062.2	328	0.06	1	2	2	1	2	1
3062.3	563	0.06	1	2	1	1	1	1
3062.4	753	0.06	1	2	2	1	1	1
3062.5	170	0.06	1	2	2	1	1	1
3062.6	863	0.06	1	2	1	1	1	1
3062.7	1061	0.06	1	2	1	1	1	1
3062.8	408	0.06	1	2	1	1	1	1
3062.9	667	0.06	1	2	1	1	2	1
3063	724	0.06	1	2	1	1	1	1
3063.1	126	0.06	1	2	1	1	2	1
3063.2	719	0.06	1	2	1	1	1	1
3063.3	231	0.06	1	2	2	1	1	1
3063.4	322	0.06	1	2	1	1	1	1
3063.5	141	0.06	1	2	2	1	2	1
3063.6	514	0.06	1	2	1	1	1	1
3063.7	1013	0.06	1	2	1	1	1	1
3063.8	349	0.06	1	2	1	1	1	1
3063.9	846	0.06	1	2	2	1	1	1
3064	913	0.06	1	2	2	1	1	1
3064.1	571	0.06	1	2	1	1	1	1
3064.2	454	0.06	1	2	2	1	1	1
3064.3	139	0.06	1	2	1	1	1	1
3064.4	723	0.06	1	2	1	2	1	1
3064.5	1031	0.06	1	2	3	1	1	1
3064.6	1030	0.06	1	2	1	1	1	1
3064.7	1059	0.06	1	2	1	1	1	1
3064.8	647	0.06	1	2	1	1	1	1
3064.9	304	0.06	1	2	1	1	1	1
3065	527	0.06	1	2	1	1	1	1
3065.1	495	0.06	1	2	2	1	1	1
3065.2	131	0.06	1	2	1	1	1	1
3065.3	852	0.06	1	2	1	1	1	1
3065.4	428	0.06	1	2	1	1	2	1
3065.5	596	0.06	1	2	1	1	1	1
3065.6	920	0.06	1	2	1	1	1	1
3065.7	225	0.06	1	2	1	1	1	1
3065.8	1024	0.06	1	2	1	1	1	1
3065.9	937	0.06	1	2	1	1	1	1
3066	744	0.06	1	2	2	1	1	1
3066.1	821	0.06	1	2	2	1	1	1
3066.2	863	0.06	1	2	1	1	1	1
3066.3	1031	0.06	1	2	3	1	1	1
3066.4	1050	0.06	1	2	3	1	1	1
3066.5	898	0.06	1	2	1	1	1	1
3066.6	976	0.06	1	2	1	1	1	1
3066.7	917	0.06	1	2	1	1	1	1
3066.8	221	0.06	1	2	1	1	2	1
3066.9	712	0.06	1	2	1	1	1	1
3067	457	0.06	1	2	1	1	1	1
3067.1	30	0.06	1	2	1	1	2	1
3067.2	1086	0.06	1	2	1	1	1	1
3067.3	763	0.06	1	2	1	1	1	1
3067.4	647	0.06	1	2	1	1	1	1
3067.5	596	0.06	1	2	1	1	2	1
3067.6	590	0.06	1	2	2	1	1	1
3067.7	494	0.06	1	2	1	1	2	1
3067.8	50	0.06	1	2	1	1	1	1
3067.9	883	0.06	1	2	1	1	1	1
3068	613	0.06	1	2	1	1	1	1
3068.1	177	0.06	1	2	2	1	1	1
3068.2	669	0.06	1	2	1	1	1	1
3068.3	352	0.06	1	2	1	1	1	1
3068.4	88	0.06	1	2	1	1	1	1
3068.5	137	0.06	1	2	2	1	1	1
3068.6	88	0.06	1	2	1	1	1	1
3068.7	247	0.06	1	2	2	1	1	1
3068.8	629	0.06	1	2	1	1	1	1
3068.9	754	0.06	1	2	1	1	2	1
3069	898	0.06	1	2	1	1	1	1
3069.1	468	0.06	1	2	3	1	1	1
3069.2	353	0.06	1	2	1	1	1	1
3069.3	30	0.06	1	2	2	1	1	1
3069.4	912	0.06	1	2	1	1	1	1
3069.5	1010	0.06	1	2	1	1	1	1
3069.6	560	0.06	1	2	1	1	1	1
3069.7	712	0.06	1	2	2	1	1	1
3069.8	192	0.06	1	2	1	1	2	1
3069.9	344	0.06	1	2	2	1	1	1
3070	461	0.06	1	3	2	1	1	1
3070.1	100	0.06	1	3	1	1	1	1
3070.2	444	0.06	1	3	1	1	1	1
3070.3	1097	0.06	1	3	1	1	1	1
3070.4	154	0.06	1	3	1	1	1	1
3070.5	597	0.06	1	3	1	1	1	1
3070.6	958	0.06	1	3	2	1	1	1
3070.7	14	0.06	1	3	2	1	1	1
3070.8	818	0.06	1	3	1	1	1	1
3070.9	316	0.06	1	3	1	1	2	1
3071	1030	0.06	1	3	1	1	1	1
3071.1	482	0.06	1	3	2	1	1	1
3071.2	490	0.06	1	3	1	1	1	2
3071.3	517	0.06	1	3	2	1	1	1
3071.4	926	0.06	1	3	1	1	1	1
3071.5	789	0.06	1	3	1	1	2	1
3071.6	899	0.06	1	3	1	1	1	1
3071.7	216	0.06	1	3	2	1	1	1
3071.8	734	0.06	1	3	1	1	1	1
3071.9	275	0.06	1	3	1	1	1	1
3072	365	0.06	1	3	1	1	1	1
3072.1	205	0.06	1	3	3	1	1	1
3072.2	534	0.06	1	3	1	1	1	1
3072.3	749	0.06	1	3	1	1	1	1
3072.4	624	0.06	1	3	2	1	1	1
3072.5	756	0.06	1	3	1	1	1	1
3072.6	167	0.06	1	3	1	1	1	1
3072.7	293	0.06	1	3	1	1	1	1
3072.8	114	0.06	1	3	2	1	1	1
3072.9	917	0.06	1	3	1	1	1	1
3073	607	0.06	1	3	2	1	1	1
3073.1	89	0.06	1	3	2	1	1	1
3073.2	725	0.06	1	3	1	1	1	1
3073.3	94	0.06	1	3	1	1	1	1
3073.4	782	0.06	1	3	1	1	1	1
3073.5	1019	0.06	1	3	1	1	1	1
3073.6	106	0.06	1	3	1	1	1	1
3073.7	593	0.06	1	3	1	1	1	1
3073.8	334	0.06	1	3	1	1	1	1
3073.9	267	0.06	1	3	1	1	1	1
3074	120	0.06	1	3	2	1	2	1
3074.1	952	0.06	1	3	2	1	1	1
3074.2	426	0.06	1	3	1	1	1	1
3074.3	704	0.06	1	3	1	1	2	1
3074.4	325	0.06	1	3	1	1	1	1
3074.5	860	0.06	1	3	1	1	1	1
3074.6	585	0.06	1	3	1	1	1	1
3074.7	404	0.06	1	3	1	1	1	1
3074.8	450	0.06	1	3	1	1	1	1
3074.9	669	0.06	1	3	1	1	1	1
3075	358	0.06	1	3	1	1	1	1
3075.1	488	0.06	1	3	1	1	1	1
3075.2	476	0.06	1	3	1	1	1	1
3075.3	433	0.06	1	3	1	1	1	1
3075.4	387	0.06	1	3	1	1	1	1
3075.5	296	0.06	1	3	1	1	1	1
3075.6	245	0.06	1	3	1	1	2	1
3075.7	217	0.06	1	3	1	1	1	1
3075.8	867	0.06	1	3	1	1	1	1
3075.9	448	0.06	1	3	1	1	1	1
3076	596	0.06	1	3	2	1	1	1
3076.1	130	0.06	1	3	1	1	1	1
3076.2	180	0.06	1	3	2	1	2	1
3076.3	187	0.06	1	3	1	1	1	1
3076.4	159	0.06	1	3	1	1	1	1
3076.5	722	0.06	1	3	2	1	1	1
3076.6	301	0.06	1	3	1	1	1	1
3076.7	344	0.06	1	3	1	1	1	1
3076.8	939	0.06	1	3	1	1	1	1
3076.9	981	0.06	1	3	1	1	2	1
3077	90	0.06	1	3	1	1	1	1
3077.1	153	0.06	1	3	2	1	1	1
3077.2	106	0.06	1	3	2	1	1	1
3077.3	362	0.06	1	3	1	1	1	1
3077.4	372	0.06	1	3	1	1	1	1
3077.5	711	0.06	1	3	1	1	1	1
3077.6	237	0.06	1	3	1	1	1	1
3077.7	1021	0.06	1	3	1	1	1	1
3077.8	372	0.06	1	3	1	1	1	1
3077.9	56	0.06	1	3	2	1	1	1
3078	113	0.06	1	3	2	1	1	1
3078.1	873	0.06	1	3	2	1	1	1
3078.2	925	0.06	1	3	1	1	1	1
3078.3	716	0.06	1	3	1	1	1	1
3078.4	974	0.06	1	3	1	1	2	1
3078.5	852	0.06	1	3	1	1	1	1
3078.6	186	0.06	1	3	2	1	1	1
3078.7	168	0.06	1	3	1	1	2	1
3078.8	844	0.06	1	3	1	1	1	1
3078.9	736	0.06	1	3	1	2	1	1
3079	134	0.06	1	3	1	1	1	1
3079.1	231	0.06	1	3	1	1	2	1
3079.2	607	0.06	1	3	2	1	1	1
3079.3	677	0.06	1	3	1	1	1	1
3079.4	284	0.06	1	3	1	1	1	1
3079.5	986	0.06	1	3	3	1	1	1
3079.6	1091	0.06	1	3	1	1	1	1
3079.7	932	0.06	1	3	1	1	1	1
3079.8	167	0.06	1	3	2	1	1	1
3079.9	762	0.06	1	3	1	1	1	1
3080	676	0.06	1	4	1	1	1	1
3080.1	274	0.06	1	4	1	1	2	1
3080.2	620	0.06	1	4	1	1	1	1
3080.3	993	0.06	1	4	1	1	1	1
3080.4	261	0.06	1	4	1	1	1	1
3080.5	638	0.06	1	4	1	1	1	1
3080.6	275	0.06	1	4	2	1	2	1
3080.7	616	0.06	1	4	1	1	1	1
3080.8	744	0.06	1	4	3	1	1	1
3080.9	493	0.06	1	4	1	1	1	1
3081	750	0.06	1	4	1	1	1	1
3081.1	306	0.06	1	4	1	1	1	1
3081.2	750	0.06	1	4	2	1	1	1
3081.3	232	0.06	1	4	2	1	1	1
3081.4	682	0.06	1	4	2	1	1	1
3081.5	479	0.06	1	4	1	1	1	1
3081.6	902	0.06	1	4	1	1	1	1
3081.7	573	0.06	1	4	2	1	1	1
3081.8	1024	0.06	1	4	1	1	1	1
3081.9	487	0.06	1	4	1	1	1	1
3082	710	0.06	1	4	1	1	1	1
3082.1	791	0.06	1	4	1	1	1	1
3082.2	718	0.06	1	4	2	1	1	1
3082.3	883	0.06	1	4	3	1	1	1
3082.4	446	0.06	1	4	2	1	1	1
3082.5	299	0.06	1	4	2	1	1	1
3082.6	236	0.06	1	4	2	1	1	1
3082.7	491	0.06	1	4	1	1	1	1
3082.8	288	0.06	1	4	1	1	1	1
3082.9	791	0.06	1	4	1	1	1	1
3083	417	0.06	1	4	3	1	1	1
3083.1	132	0.06	1	4	2	1	1	1
3083.2	540	0.06	1	4	1	1	1	1
3083.3	858	0.06	1	4	1	1	1	1
3083.4	960	0.06	1	4	1	1	1	1
3083.5	739	0.06	1	4	1	1	1	1
3083.6	468	0.06	1	4	1	1	1	1
3083.7	493	0.06	1	4	1	1	1	1
3083.8	735	0.06	1	4	2	1	1	1
3083.9	427	0.06	1	4	2	1	2	1
3084	93	0.06	1	4	3	1	2	1
3084.1	184	0.06	1	4	1	1	1	1
3084.2	1045	0.06	1	4	2	1	1	1
3084.3	129	0.06	1	4	2	1	2	1
3084.4	347	0.06	1	4	2	1	2	1
3084.5	445	0.06	1	4	1	1	1	1
3084.6	972	0.06	1	4	2	1	1	1
3084.7	984	0.06	1	4	1	1	2	1
3084.8	167	0.06	1	4	1	1	1	1
3084.9	635	0.06	1	4	1	1	1	1
3085	317	0.06	1	4	2	1	1	1
3085.1	320	0.06	1	4	1	1	1	1
3085.2	977	0.06	1	4	1	1	1	1
3085.3	559	0.06	1	4	1	1	1	1
3085.4	126	0.06	1	4	2	1	1	1
3085.5	308	0.06	1	4	1	1	1	1
3085.6	526	0.06	1	4	2	1	1	1
3085.7	1013	0.06	1	4	1	1	1	1
3085.8	1063	0.06	1	4	1	1	1	1
3085.9	723	0.06	1	4	1	1	1	1
3086	748	0.06	1	4	1	1	2	1
3086.1	581	0.06	1	4	1	1	1	1
3086.2	1085	0.06	1	4	3	1	1	1
3086.3	629	0.06	1	4	1	1	1	1
3086.4	992	0.06	1	4	1	1	1	1
3086.5	265	0.06	1	4	2	1	1	1
3086.6	718	0.06	1	4	3	1	1	1
3086.7	544	0.06	1	4	1	1	1	1
3086.8	881	0.06	1	4	2	1	1	1
3086.9	853	0.06	1	4	1	1	1	1
3087	388	0.06	1	4	2	1	1	1
3087.1	612	0.06	1	4	1	1	1	1
3087.2	1076	0.06	1	4	2	1	1	1
3087.3	927	0.06	1	4	2	1	1	1
3087.4	802	0.06	1	4	1	1	1	1
3087.5	105	0.06	1	4	1	1	1	1
3087.6	172	0.06	1	4	1	1	1	1
3087.7	1057	0.06	1	4	1	1	1	1
3087.8	158	0.06	1	4	2	1	1	1
3087.9	735	0.06	1	4	1	1	1	1
3088	21	0.06	1	4	1	1	1	1
3088.1	850	0.06	1	4	2	1	2	1
3088.2	904	0.06	1	4	2	1	1	1
3088.3	659	0.06	1	4	1	1	1	1
3088.4	601	0.06	1	4	1	1	1	1
3088.5	700	0.06	1	4	3	1	1	1
3088.6	16	0.06	1	4	1	1	1	1
3088.7	417	0.06	1	4	1	1	1	1
3088.8	184	0.06	1	4	1	1	4	1
3088.9	999	0.06	1	4	3	1	1	1
3089	56	0.06	1	4	2	1	1	1
3089.1	939	0.06	1	4	1	1	1	1
3089.2	124	0.06	1	4	1	1	1	1
3089.3	777	0.06	1	4	1	1	1	1
3089.4	231	0.06	1	4	2	1	1	1
3089.5	352	0.06	1	4	3	1	1	1
3089.6	519	0.06	1	4	1	1	1	1
3089.7	994	0.06	1	4	2	1	1	1
3089.8	189	0.06	1	4	1	1	1	1
3089.9	1004	0.06	1	4	1	1	1	1
3090	393	0.06	1	5	1	1	1	1
3090.1	91	0.06	1	5	1	1	1	1
3090.2	148	0.06	1	5	1	2	2	1
3090.3	1097	0.06	1	5	1	1	1	1
3090.4	699	0.06	1	5	1	1	1	1
3090.5	819	0.06	1	5	1	1	1	1
3090.6	521	0.06	1	5	2	1	2	1
3090.7	887	0.06	1	5	3	1	1	1
3090.8	911	0.06	1	5	2	1	2	1
3090.9	415	0.06	1	5	1	1	1	1
3091	669	0.06	1	5	2	1	1	1
3091.1	24	0.06	1	5	1	1	1	1
3091.2	93	0.06	1	5	3	1	2	1
3091.3	85	0.06	1	5	2	1	1	1
3091.4	337	0.06	1	5	1	1	1	1
3091.5	611	0.06	1	5	1	1	1	1
3091.6	712	0.06	1	5	2	1	1	1
3091.7	522	0.06	1	5	1	1	2	1
3091.8	411	0.06	1	5	3	1	1	1
3091.9	478	0.06	1	5	1	1	1	1
3092	437	0.06	1	5	1	1	1	1
3092.1	336	0.06	1	5	1	1	1	1
3092.2	696	0.06	1	5	1	1	1	1
3092.3	479	0.06	1	5	2	1	1	1
3092.4	779	0.06	1	5	1	1	1	1
3092.5	79	0.06	1	5	1	1	1	1
3092.6	592	0.06	1	5	1	1	1	1
3092.7	424	0.06	1	5	1	1	2	1
3092.8	879	0.06	1	5	3	1	1	1
3092.9	264	0.06	1	5	1	1	1	1
3093	386	0.06	1	5	1	1	1	1
3093.1	1042	0.06	1	5	1	1	1	1
3093.2	735	0.06	1	5	2	1	2	1
3093.3	32	0.06	1	5	1	1	1	1
3093.4	636	0.06	1	5	1	1	1	1
3093.5	1041	0.06	1	5	1	1	1	1
3093.6	942	0.06	1	5	1	1	1	1
3093.7	46	0.06	1	5	1	1	1	1
3093.8	219	0.06	1	5	1	1	1	1
3093.9	549	0.06	1	5	1	1	1	1
3094	746	0.06	1	5	2	1	1	1
3094.1	288	0.06	1	5	1	1	1	1
3094.2	777	0.06	1	5	1	1	1	1
3094.3	822	0.06	1	5	1	1	1	1
3094.4	960	0.06	1	5	1	1	1	1
3094.5	440	0.06	1	5	2	1	1	1
3094.6	727	0.06	1	5	1	1	1	1
3094.7	879	0.06	1	5	3	1	1	1
3094.8	132	0.06	1	5	1	1	1	1
3094.9	754	0.06	1	5	1	1	1	1
3095	93	0.06	1	5	2	1	1	1
3095.1	771	0.06	1	5	1	1	1	1
3095.2	679	0.06	1	5	3	1	1	1
3095.3	959	0.06	1	5	1	1	1	1
3095.4	280	0.06	1	5	1	1	1	1
3095.5	1001	0.06	1	5	1	1	1	1
3095.6	855	0.06	1	5	2	1	1	1
3095.7	546	0.06	1	5	3	1	1	1
3095.8	902	0.06	1	5	1	1	1	1
3095.9	633	0.06	1	5	1	1	1	1
3096	137	0.06	1	5	1	1	1	1
3096.1	848	0.06	1	5	1	1	1	1
3096.2	912	0.06	1	5	1	1	1	1
3096.3	555	0.06	1	5	1	1	2	1
3096.4	313	0.06	1	5	1	1	1	1
3096.5	169	0.06	1	5	2	1	1	1
3096.6	885	0.06	1	5	1	1	1	1
3096.7	21	0.06	1	5	1	1	1	1
3096.8	606	0.06	1	5	1	1	1	1
3096.9	337	0.06	1	5	3	1	1	1
3097	134	0.06	1	5	1	1	1	1
3097.1	375	0.06	1	5	1	1	2	1
3097.2	565	0.06	1	5	2	1	1	1
3097.3	140	0.06	1	5	2	1	1	1
3097.4	707	0.06	1	5	2	1	1	1
3097.5	558	0.06	1	5	1	1	2	1
3097.6	839	0.06	1	5	1	1	2	1
3097.7	429	0.06	1	5	1	1	1	1
3097.8	744	0.06	1	5	1	1	1	1
3097.9	576	0.06	1	5	1	1	1	1
3098	1046	0.06	1	5	1	1	1	1
3098.1	187	0.06	1	5	1	1	1	1
3098.2	577	0.06	1	5	1	1	1	1
3098.3	346	0.06	1	5	1	1	1	1
3098.4	851	0.06	1	5	1	1	1	1
3098.5	677	0.06	1	5	1	1	1	1
3098.6	89	0.06	1	5	1	2	2	1
3098.7	214	0.06	1	5	1	1	1	1
3098.8	555	0.06	1	5	1	1	1	1
3098.9	695	0.06	1	5	1	1	1	1
3099	358	0.06	1	5	2	1	1	1
3099.1	821	0.06	1	5	1	1	1	1
3099.2	701	0.06	1	5	1	1	1	1
3099.3	981	0.06	1	5	1	1	1	1
3099.4	640	0.06	1	5	1	1	1	1
3099.5	403	0.06	1	5	3	1	1	1
3099.6	678	0.06	1	5	1	1	1	1
3099.7	379	0.06	1	5	1	1	1	1
3099.8	250	0.06	1	5	2	1	1	1
[truncated: 11,501 more rows]
