# Supplementary material for: MassCube improves accuracy for metabolomics data processing from raw files to phenotype classifiers
Source: Nat Commun. 2025 Jul 1;16:5487. doi: 10.1038/s41467-025-60640-5 (PMC12216001; doi:10.1038/s41467-025-60640-5)
Supplement: Supplementary file 4 — Source Data [file 41467_2025_60640_MOESM4_ESM.zip › Source Data/Source_Data_Supplementary_Fig_4.xlsx]

## Sheet: SI Fig.4a
sample_name	order	intensity_before_correction	intensity_after_correction
498307_HILICpos_poolQC_iterative_001	0	61442545	2.66897e+07
498307_HILICpos_poolQC_iterative_002	1	59203903	2.57051e+07
498307_HILICpos_poolQC_iterative_003	2	61833414	2.68282e+07
498307_HILICpos_poolQC_iterative_004	3	60792486	2.65076e+07
498307_HILICpos_poolQC_iterative_005	4	58667245	2.66679e+07
498307_HILICpos_poolQC_001	5	54955679	2.61598e+07
498307_HILICpos_EA_M7_PON	6	13285876	6.37186e+06
498307_HILICpos_AD_M7_CB	7	42451350	2.05138e+07
498307_HILICpos_LA_M2_CB	8	27041622	1.31671e+07
498307_HILICpos_LA_M3_HT	9	108368231	5.31726e+07
498307_HILICpos_EA_M2_OB	10	84348417	4.17078e+07
498307_HILICpos_AD_M1_HT	11	71955280	3.58577e+07
498307_HILICpos_EA_M1_PON	12	40730042	2.0457e+07
498307_HILICpos_AD_M1_TL	13	38715573	1.95996e+07
498307_HILICpos_AD_M3_TL	14	40787529	2.08137e+07
498307_HILICpos_LA_M2_MD	15	36159810	1.8601e+07
498307_HILICpos_poolQC_002	16	50756287	2.63219e+07
498307_HILICpos_EA_M4_CB	17	24962899	1.29206e+07
498307_HILICpos_LA_M6_HC	18	38458975	1.98677e+07
498307_HILICpos_EA_M5_TL	19	52565343	2.71026e+07
498307_HILICpos_LA_M3_CT	20	32214033	1.65776e+07
498307_HILICpos_AD_M4_HT	21	98550365	5.06176e+07
498307_HILICpos_AD_M4_CB	22	36903054	1.89179e+07
498307_HILICpos_AD_M2_HC	23	35580473	1.82051e+07
498307_HILICpos_EA_M7_CB	24	13570894	6.93043e+06
498307_HILICpos_LA_M8_PON	25	33774180	1.72151e+07
498307_HILICpos_AD_M6_TL	26	60048151	3.05491e+07
498307_HILICpos_poolQC_003	27	47769678	2.42564e+07
498307_HILICpos_LA_M1_HC	28	28229999	1.42328e+07
498307_HILICpos_AD_M1_OB	29	73105480	3.65979e+07
498307_HILICpos_AD_M5_PON	30	30600530	1.52119e+07
498307_HILICpos_AD_M8_HT	31	71177138	3.5137e+07
498307_HILICpos_EA_M6_HC	32	29454473	1.44399e+07
498307_HILICpos_LA_M6_BG	33	49582310	2.41408e+07
498307_HILICpos_EA_M7_CT	34	30974398	1.49782e+07
498307_HILICpos_LA_M3_MD	35	29822468	1.43236e+07
498307_HILICpos_AD_M2_OB	36	94616579	4.51386e+07
498307_HILICpos_LA_M8_TL	37	54528729	2.58403e+07
498307_HILICpos_poolQC_004	38	59336582	2.79322e+07
498307_HILICpos_LA_M5_HT	39	35084228	1.64282e+07
498307_HILICpos_LA_M2_PON	40	45930203	2.13937e+07
498307_HILICpos_EA_M7_TL	41	78912109	3.65637e+07
498307_HILICpos_AD_M7_MD	42	25992234	1.19807e+07
498307_HILICpos_AD_M6_MB	43	102843024	4.71582e+07
498307_HILICpos_LA_M4_CB	44	45669454	2.08336e+07
498307_HILICpos_EA_M5_CT	45	31870771	1.44643e+07
498307_HILICpos_AD_M8_PON	46	19424520	8.77067e+06
498307_HILICpos_LA_M5_MD	47	23879978	1.07277e+07
498307_HILICpos_EA_M5_MD	48	24998073	1.11733e+07
498307_HILICpos_poolQC_005	49	59328812	2.63846e+07
498307_HILICpos_AD_M4_PON	50	18922893	8.43961e+06
498307_HILICpos_AD_M8_BG	51	44966392	2.0113e+07
498307_HILICpos_AD_M7_HC	52	15374542	6.8968e+06
498307_HILICpos_LA_M2_TL	53	20633500	9.28281e+06
498307_HILICpos_AD_M8_HC	54	32155657	1.45087e+07
498307_HILICpos_EA_M2_HC	55	42138736	1.90687e+07
498307_HILICpos_AD_M5_CT	56	29278074	1.32878e+07
498307_HILICpos_EA_M4_TL	57	49976612	2.27485e+07
498307_HILICpos_LA_M7_OB	58	156819152	7.15921e+07
498307_HILICpos_AD_M1_MB	59	84492261	3.86871e+07
498307_HILICpos_poolQC_006	60	59223852	2.71977e+07
498307_HILICpos_AD_M3_HT	61	55594497	2.56023e+07
498307_HILICpos_EA_M1_HC	62	35052545	1.61875e+07
498307_HILICpos_AD_M5_TL	63	45967627	2.12877e+07
498307_HILICpos_EA_M6_PON	64	50057660	2.32471e+07
498307_HILICpos_AD_M8_CB	65	22679779	1.05624e+07
498307_HILICpos_EA_M8_BG	66	27309294	1.27544e+07
498307_HILICpos_EA_M3_MB	67	51331171	2.40415e+07
498307_HILICpos_AD_M5_BG	68	60198055	2.82747e+07
498307_HILICpos_EA_M1_CT	69	41880630	1.97272e+07
498307_HILICpos_LA_M1_CB	70	41777641	1.97351e+07
498307_HILICpos_poolQC_007	71	52840395	2.50326e+07
498307_HILICpos_AD_M5_OB	72	90486428	4.28452e+07
498307_HILICpos_EA_M5_CB	73	44567336	2.10919e+07
498307_HILICpos_EA_M6_TL	74	57878985	2.73778e+07
498307_HILICpos_LA_M3_MB	75	65410850	3.09248e+07
498307_HILICpos_EA_M8_CB	76	24485969	1.15705e+07
498307_HILICpos_EA_M7_OB	77	109486094	5.17101e+07
498307_HILICpos_LA_M6_TL	78	78257787	3.69423e+07
498307_HILICpos_AD_M8_MD	79	15395297	7.2638e+06
498307_HILICpos_EA_M6_OB	80	88545527	4.17564e+07
498307_HILICpos_LA_M8_BG	81	27495318	1.29597e+07
498307_HILICpos_poolQC_008	82	56333557	2.65389e+07
498307_HILICpos_AD_M2_HT	83	83614794	3.92778e+07
498307_HILICpos_AD_M6_OB	84	84027062	3.93582e+07
498307_HILICpos_LA_M2_OB	85	121199258	5.66072e+07
498307_HILICpos_AD_M4_MB	86	76384760	3.55744e+07
498307_HILICpos_EA_M4_OB	87	167704369	7.7882e+07
498307_HILICpos_EA_M4_CT	88	38880495	1.80049e+07
498307_HILICpos_EA_M6_HT	89	80284481	3.70732e+07
498307_HILICpos_LA_M7_PON	90	44384305	2.04376e+07
498307_HILICpos_LA_M6_MB	91	72147257	3.31282e+07
498307_HILICpos_EA_M3_BG	92	26721731	1.22355e+07
498307_HILICpos_poolQC_009	93	58590720	2.67528e+07
498307_HILICpos_LA_M5_CB	94	23495593	1.07251e+07
498307_HILICpos_EA_M6_CT	95	26415864	1.20546e+07
498307_HILICpos_LA_M4_OB	96	131671037	6.0069e+07
498307_HILICpos_EA_M5_OB	97	87565890	3.99364e+07
498307_HILICpos_LA_M4_HT	98	41215678	1.87919e+07
498307_HILICpos_EA_M5_HT	99	85320551	3.88897e+07
498307_HILICpos_EA_M7_HC	100	33886786	1.54413e+07
498307_HILICpos_EA_M2_CB	101	19422654	8.84783e+06
498307_HILICpos_LA_M1_OB	102	102500302	4.66796e+07
498307_HILICpos_LA_M5_PON	103	28083061	1.27856e+07
498307_HILICpos_poolQC_010	104	57936756	2.63696e+07
498307_HILICpos_AD_M3_CT	105	18166719	8.291e+06
498307_HILICpos_LA_M2_CT	106	41199192	1.8854e+07
498307_HILICpos_LA_M8_HC	107	34398582	1.5785e+07
498307_HILICpos_LA_M3_TL	108	63258950	2.91083e+07
498307_HILICpos_EA_M2_CT	109	38894159	1.79462e+07
498307_HILICpos_AD_M8_CT	110	51925298	2.40251e+07
498307_HILICpos_LA_M5_MB	111	63192828	2.93195e+07
498307_HILICpos_AD_M6_BG	112	35389450	1.64652e+07
498307_HILICpos_EA_M8_PON	113	72734937	3.39347e+07
498307_HILICpos_EA_M4_MB	114	48432348	2.26593e+07
498307_HILICpos_poolQC_011	115	57303139	2.68847e+07
498307_HILICpos_AD_M2_MD	116	47679702	2.23768e+07
498307_HILICpos_LA_M8_CB	117	30575030	1.43539e+07
498307_HILICpos_LA_M8_MB	118	76946074	3.6135e+07
498307_HILICpos_AD_M4_OB	119	71722821	3.36929e+07
498307_HILICpos_AD_M6_CB	120	24705122	1.16093e+07
498307_HILICpos_EA_M6_MB	121	84191435	3.95755e+07
498307_HILICpos_EA_M7_BG	122	21697851	1.02027e+07
498307_HILICpos_LA_M8_CT	123	34310980	1.61387e+07
498307_HILICpos_LA_M4_MB	124	52327683	2.4621e+07
498307_HILICpos_LA_M5_TL	125	45795200	2.15543e+07
498307_HILICpos_poolQC_012	126	52854669	2.48849e+07
498307_HILICpos_AD_M4_HC	127	38574583	1.81534e+07
498307_HILICpos_LA_M5_CT	128	27461614	1.29177e+07
498307_HILICpos_EA_M7_MD	129	38517875	1.81103e+07
498307_HILICpos_LA_M2_MB	130	67252025	3.16061e+07
498307_HILICpos_EA_M2_MD	131	27610070	1.29699e+07
498307_HILICpos_AD_M3_OB	132	89040949	4.18083e+07
498307_HILICpos_AD_M1_MD	133	38695207	1.81607e+07
498307_HILICpos_AD_M2_BG	134	41119817	1.92899e+07
498307_HILICpos_LA_M5_OB	135	77544442	3.63609e+07
498307_HILICpos_LA_M7_CB	136	32420367	1.51952e+07
498307_HILICpos_poolQC_013	137	59439604	2.78463e+07
498307_HILICpos_LA_M6_CB	138	38869147	1.82376e+07
498307_HILICpos_AD_M3_PON	139	43544299	2.04629e+07
498307_HILICpos_AD_M6_PON	140	38815160	1.82689e+07
498307_HILICpos_AD_M2_CT	141	23507460	1.10813e+07
498307_HILICpos_LA_M4_CT	142	19556681	9.2333e+06
498307_HILICpos_EA_M2_MB	143	64932514	3.07045e+07
498307_HILICpos_AD_M7_OB	144	78611774	3.7231e+07
498307_HILICpos_LA_M3_PON	145	19729764	9.35877e+06
498307_HILICpos_EA_M3_HT	146	81513229	3.87263e+07
498307_HILICpos_EA_M4_MD	147	27379815	1.30284e+07
498307_HILICpos_poolQC_014	148	55034905	2.62289e+07
498307_HILICpos_EA_M5_MB	149	88279520	4.22411e+07
498307_HILICpos_LA_M6_MD	150	22134602	1.06338e+07
498307_HILICpos_LA_M7_MB	151	69002154	3.32834e+07
498307_HILICpos_EA_M4_PON	152	28282630	1.36974e+07
498307_HILICpos_EA_M3_MD	153	34215795	1.66383e+07
498307_HILICpos_EA_M6_MD	154	22968012	1.12144e+07
498307_HILICpos_AD_M3_CB	155	25160776	1.23354e+07
498307_HILICpos_EA_M1_OB	156	91238567	4.49149e+07
498307_HILICpos_EA_M8_MB	157	48547133	2.39975e+07
498307_HILICpos_AD_M4_CT	158	21590038	1.07165e+07
498307_HILICpos_poolQC_015	159	51680717	2.57594e+07
498307_HILICpos_AD_M7_CT	160	35291368	1.7584e+07
498307_HILICpos_EA_M5_BG	161	19161567	9.54384e+06
498307_HILICpos_EA_M3_HC	162	15932084	7.93244e+06
498307_HILICpos_LA_M4_MD	163	26057055	1.29689e+07
498307_HILICpos_EA_M5_PON	164	64200144	3.19415e+07
498307_HILICpos_LA_M1_MB	165	76120220	3.78583e+07
498307_HILICpos_AD_M7_HT	166	65991546	3.28089e+07
498307_HILICpos_AD_M7_BG	167	53140100	2.641e+07
498307_HILICpos_AD_M8_TL	168	79888015	3.96891e+07
498307_HILICpos_LA_M1_CT	169	49969211	2.48161e+07
498307_HILICpos_poolQC_016	170	52620655	2.61235e+07
498307_HILICpos_EA_M8_CT	171	18968018	9.41178e+06
498307_HILICpos_AD_M5_HT	172	87175619	4.32334e+07
498307_HILICpos_AD_M2_PON	173	70474496	3.49327e+07
498307_HILICpos_EA_M3_CT	174	15606427	7.73177e+06
498307_HILICpos_EA_M3_TL	175	94417412	4.67523e+07
498307_HILICpos_AD_M3_HC	176	33152852	1.64077e+07
498307_HILICpos_AD_M5_CB	177	36047783	1.78312e+07
498307_HILICpos_EA_M8_MD	178	20724743	1.02463e+07
498307_HILICpos_AD_M4_TL	179	36179648	1.7878e+07
498307_HILICpos_LA_M6_HT	180	92284454	4.55784e+07
498307_HILICpos_poolQC_017	181	55310725	2.73034e+07
498307_HILICpos_LA_M6_PON	182	39150436	1.9363e+07
498307_HILICpos_EA_M2_BG	183	40029696	1.98357e+07
498307_HILICpos_AD_M2_CB	184	20502768	1.01791e+07
498307_HILICpos_AD_M5_MD	185	22260224	1.10728e+07
498307_HILICpos_EA_M3_CB	186	38074004	1.89754e+07
498307_HILICpos_AD_M6_CT	187	41288314	2.0617e+07
498307_HILICpos_AD_M5_MB	188	98774486	4.94176e+07
498307_HILICpos_LA_M8_MD	189	29041929	1.4558e+07
498307_HILICpos_EA_M2_HT	190	50840181	2.55343e+07
498307_HILICpos_LA_M7_HT	191	102883430	5.17732e+07
498307_HILICpos_poolQC_018	192	51412464	2.59222e+07
498307_HILICpos_LA_M2_HT	193	96974085	4.89538e+07
498307_HILICpos_LA_M5_BG	194	30283278	1.5306e+07
498307_HILICpos_LA_M4_HC	195	20876503	1.05644e+07
498307_HILICpos_LA_M4_PON	196	51286652	2.5985e+07
498307_HILICpos_AD_M1_HC	197	37902503	1.92272e+07
498307_HILICpos_LA_M5_HC	198	28440744	1.44451e+07
498307_HILICpos_LA_M8_HT	199	93013493	4.72994e+07
498307_HILICpos_EA_M3_PON	200	26867198	1.36793e+07
498307_HILICpos_EA_M1_TL	201	58324235	2.9732e+07
498307_HILICpos_EA_M6_BG	202	37428791	1.91035e+07
498307_HILICpos_poolQC_019	203	50631611	2.5874e+07
498307_HILICpos_AD_M1_BG	204	51939012	2.65342e+07
498307_HILICpos_EA_M4_HC	205	43799516	2.23692e+07
498307_HILICpos_AD_M7_MB	206	74796617	3.81885e+07
498307_HILICpos_EA_M5_HC	207	19335110	9.86885e+06
498307_HILICpos_AD_M4_MD	208	29651381	1.51298e+07
498307_HILICpos_LA_M7_TL	209	31004907	1.58157e+07
498307_HILICpos_LA_M1_TL	210	47238847	2.40895e+07
498307_HILICpos_AD_M1_CB	211	47495770	2.42133e+07
498307_HILICpos_EA_M8_OB	212	123132511	6.27539e+07
498307_HILICpos_AD_M1_CT	213	42324504	2.1564e+07
498307_HILICpos_poolQC_020	214	53255875	2.71253e+07
498307_HILICpos_LA_M4_TL	215	49929344	2.54536e+07
498307_HILICpos_AD_M4_BG	216	57469277	2.93234e+07
498307_HILICpos_AD_M7_PON	217	16679851	8.51839e+06
498307_HILICpos_AD_M8_MB	218	41106048	2.10115e+07
498307_HILICpos_AD_M2_MB	219	76872499	3.93288e+07
498307_HILICpos_LA_M6_OB	220	100630426	5.15295e+07
498307_HILICpos_LA_M8_OB	221	126311502	6.47377e+07
498307_HILICpos_LA_M3_OB	222	92248034	4.73216e+07
498307_HILICpos_EA_M1_MD	223	46651609	2.39528e+07
498307_HILICpos_AD_M3_MD	224	31241666	1.60551e+07
498307_HILICpos_poolQC_021	225	50715774	2.60862e+07
498307_HILICpos_EA_M7_HT	226	40593255	2.08832e+07
498307_HILICpos_LA_M1_HT	227	47192970	2.42825e+07
498307_HILICpos_LA_M7_CT	228	39154977	2.01501e+07
498307_HILICpos_EA_M8_TL	229	31534807	1.62313e+07
498307_HILICpos_AD_M5_HC	230	19240682	9.9051e+06
498307_HILICpos_LA_M7_HC	231	29390430	1.51328e+07
498307_HILICpos_EA_M1_MB	232	54429016	2.80296e+07
498307_HILICpos_LA_M4_BG	233	57232194	2.94782e+07
498307_HILICpos_LA_M7_MD	234	34063373	1.75478e+07
498307_HILICpos_LA_M1_BG	235	57107628	2.94241e+07
498307_HILICpos_poolQC_022	236	50117661	2.5827e+07
498307_HILICpos_AD_M6_HT	237	94680110	4.87579e+07
498307_HILICpos_AD_M2_TL	238	65961631	3.39454e+07
498307_HILICpos_LA_M3_BG	239	20992377	1.07958e+07
498307_HILICpos_AD_M7_TL	240	39976302	2.05447e+07
498307_HILICpos_LA_M1_MD	241	41818320	2.14767e+07
498307_HILICpos_AD_M3_MB	242	23517129	1.20695e+07
498307_HILICpos_EA_M4_BG	243	34257377	1.75697e+07
498307_HILICpos_LA_M2_HC	244	34786004	1.78287e+07
498307_HILICpos_AD_M6_MD	245	21754117	1.1142e+07
498307_HILICpos_LA_M3_CB	246	29603209	1.51518e+07
498307_HILICpos_poolQC_023	247	53215182	2.72186e+07
498307_HILICpos_AD_M6_HC	248	26096900	1.33344e+07
498307_HILICpos_EA_M8_HT	249	60859671	3.10646e+07
498307_HILICpos_EA_M1_BG	250	38364536	1.95623e+07
498307_HILICpos_LA_M3_HC	251	29108672	1.48274e+07
498307_HILICpos_LA_M2_BG	252	52438662	2.66839e+07
498307_HILICpos_LA_M6_CT	253	28993158	1.47383e+07
498307_HILICpos_EA_M8_HC	254	22841286	1.15992e+07
498307_HILICpos_EA_M3_OB	255	78545763	3.98462e+07
498307_HILICpos_EA_M1_CB	256	26835436	1.35997e+07
498307_HILICpos_EA_M7_MB	257	54001467	2.7339e+07
498307_HILICpos_poolQC_024	258	50532888	2.55569e+07
498307_HILICpos_AD_M3_BG	259	50366776	2.55157e+07
498307_HILICpos_EA_M2_TL	260	42512472	2.15729e+07
498307_HILICpos_EA_M6_CB	261	20477085	1.04086e+07
498307_HILICpos_AD_M1_PON	262	30500930	1.55299e+07
498307_HILICpos_LA_M7_BG	263	92590247	4.7223e+07
498307_HILICpos_EA_M4_HT	264	53034652	2.70946e+07
498307_HILICpos_LA_M1_PON	265	36629554	1.87452e+07
498307_HILICpos_EA_M2_PON	266	40203982	2.06093e+07
498307_HILICpos_AD_M8_OB	267	105255656	5.40479e+07
498307_HILICpos_EA_M1_HT	268	48632997	2.50152e+07
498307_HILICpos_poolQC_025	269	53481118	2.75559e+07
498307_HILICpos_EA_F7_PON	270	17623410	9.11779e+06
498307_HILICpos_AD_F7_CB	271	6951184	3.61121e+06
498307_HILICpos_LA_F2_CB	272	44922586	2.34347e+07
498307_HILICpos_LA_F3_HT	273	73519213	3.85127e+07
498307_HILICpos_EA_F2_OB	274	102041398	5.36779e+07
498307_HILICpos_AD_F1_HT	275	50112417	2.64721e+07
498307_HILICpos_EA_F1_PON	276	31968908	1.69591e+07
498307_HILICpos_AD_F1_TL	277	30865182	1.64431e+07
498307_HILICpos_AD_F3_TL	278	81877446	4.38051e+07
498307_HILICpos_LA_F2_MD	279	33809437	1.81658e+07
498307_HILICpos_poolQC_026	280	48405785	2.61202e+07
498307_HILICpos_EA_F4_CB	281	40188031	2.17598e+07
498307_HILICpos_LA_F6_HC	282	47444350	2.57767e+07
498307_HILICpos_EA_F5_TL	283	33882575	1.84718e+07
498307_HILICpos_LA_F3_CT	284	18842462	1.03078e+07
498307_HILICpos_AD_F4_HT	285	69640844	3.82288e+07
498307_HILICpos_AD_F4_CB	286	21829509	1.20247e+07
498307_HILICpos_AD_F2_HC	287	33351602	1.84356e+07
498307_HILICpos_EA_F7_CB	288	28215016	1.56508e+07
498307_HILICpos_LA_F8_PON	289	34303274	1.90947e+07
498307_HILICpos_AD_F6_TL	290	59842617	3.34283e+07
498307_HILICpos_poolQC_027	291	44961955	2.52047e+07
498307_HILICpos_LA_F1_HC	292	23295649	1.3035e+07
498307_HILICpos_AD_F1_OB	293	104159340	5.81748e+07
498307_HILICpos_AD_F5_PON	294	32264964	1.79875e+07
498307_HILICpos_AD_F8_HT	295	75069352	4.17739e+07
498307_HILICpos_EA_F6_HC	296	31444888	1.74662e+07
498307_HILICpos_LA_F6_BG	297	54241557	3.00737e+07
498307_HILICpos_EA_F7_CT	298	36171390	2.00184e+07
498307_HILICpos_LA_F3_MD	299	28889207	1.59591e+07
498307_HILICpos_AD_F2_OB	300	55805307	3.07723e+07
498307_HILICpos_LA_F8_TL	301	38999606	2.14663e+07
498307_HILICpos_poolQC_028	302	48792675	2.68081e+07
498307_HILICpos_LA_F5_HT	303	45405523	2.48618e+07
498307_HILICpos_LA_F2_PON	304	36057222	1.96758e+07
498307_HILICpos_EA_F7_TL	305	60523065	3.29142e+07
498307_HILICpos_AD_F7_MD	306	19709837	1.06825e+07
498307_HILICpos_AD_F6_MB	307	61425130	3.31794e+07
498307_HILICpos_LA_F4_CB	308	24173397	1.30136e+07
498307_HILICpos_EA_F5_CT	309	46469521	2.49328e+07
498307_HILICpos_AD_F8_PON	310	21636175	1.15699e+07
498307_HILICpos_LA_F5_MD	311	14940629	7.96288e+06
498307_HILICpos_EA_F5_MD	312	25450455	1.35193e+07
498307_HILICpos_poolQC_029	313	49852716	2.63942e+07
498307_HILICpos_AD_F4_PON	314	36986118	1.95896e+07
498307_HILICpos_AD_F8_BG	315	34124685	1.80811e+07
498307_HILICpos_AD_F7_HC	316	20435080	1.08318e+07
498307_HILICpos_LA_F2_TL	317	50557604	2.68089e+07
498307_HILICpos_AD_F8_HC	318	38658724	2.05073e+07
498307_HILICpos_EA_F2_HC	319	49196454	2.61074e+07
498307_HILICpos_AD_F5_CT	320	35935032	1.90773e+07
498307_HILICpos_EA_F4_TL	321	56606609	3.00632e+07
498307_HILICpos_LA_F7_OB	322	100377762	5.33303e+07
498307_HILICpos_AD_F1_MB	323	66903299	3.55593e+07
498307_HILICpos_poolQC_030	324	50767832	2.69937e+07
498307_HILICpos_AD_F3_HT	325	89294123	4.76068e+07
498307_HILICpos_EA_F1_HC	326	26920885	1.43916e+07
498307_HILICpos_AD_F5_TL	327	41630659	2.23158e+07
498307_HILICpos_EA_F6_PON	328	23161908	1.24496e+07
498307_HILICpos_AD_F8_CB	329	23476046	1.26529e+07
498307_HILICpos_EA_F8_BG	330	20955765	1.13255e+07
498307_HILICpos_EA_F3_MB	331	47119660	2.55356e+07
498307_HILICpos_AD_F5_BG	332	34050891	1.8504e+07
498307_HILICpos_EA_F1_CT	333	46026702	2.5081e+07
498307_HILICpos_LA_F1_CB	334	28887911	1.57853e+07
498307_HILICpos_poolQC_031	335	47600446	2.60826e+07
498307_HILICpos_AD_F5_OB	336	43690129	2.39659e+07
498307_HILICpos_EA_F5_CB	337	55852447	3.06707e+07
498307_HILICpos_EA_F6_TL	338	59724276	3.28325e+07
498307_HILICpos_LA_F3_MB	339	76304831	4.19929e+07
498307_HILICpos_EA_F8_CB	340	43322409	2.38676e+07
498307_HILICpos_EA_F7_OB	341	115965594	6.39585e+07
498307_HILICpos_LA_F6_TL	342	57324930	3.16509e+07
498307_HILICpos_AD_F8_MD	343	38214235	2.11223e+07
498307_HILICpos_EA_F6_OB	344	152982703	8.46512e+07
498307_HILICpos_LA_F8_BG	345	36417755	2.01734e+07
498307_HILICpos_poolQC_032	346	46592020	2.58376e+07
498307_HILICpos_AD_F2_HT	347	63885545	3.54122e+07
498307_HILICpos_AD_F6_OB	348	107423533	5.95194e+07
498307_HILICpos_LA_F2_OB	349	107646707	5.96169e+07
498307_HILICpos_AD_F4_MB	350	61153823	3.38534e+07
498307_HILICpos_EA_F4_OB	351	109973045	6.08519e+07
498307_HILICpos_EA_F4_CT	352	31961892	1.76779e+07
498307_HILICpos_EA_F6_HT	353	92324731	5.10418e+07
498307_HILICpos_LA_F7_PON	354	27773620	1.53479e+07
498307_HILICpos_LA_F6_MB	355	64147807	3.54331e+07
498307_HILICpos_EA_F3_BG	356	122384625	6.75716e+07
498307_HILICpos_LA_F5_CB	357	49360334	2.72412e+07
498307_HILICpos_EA_F6_CT	358	26974103	1.48801e+07
498307_HILICpos_LA_F4_OB	359	106714269	5.88425e+07
498307_HILICpos_EA_F5_OB	360	128550113	7.08518e+07
498307_HILICpos_LA_F4_HT	361	81744004	4.50345e+07
498307_HILICpos_EA_F5_HT	362	56382296	3.10486e+07
498307_HILICpos_EA_F7_HC	363	32132247	1.76869e+07
498307_HILICpos_EA_F2_CB	364	57441788	3.16045e+07
498307_HILICpos_LA_F1_OB	365	103403575	5.68679e+07
498307_HILICpos_LA_F5_PON	366	19551929	1.07481e+07
498307_HILICpos_poolQC_034	367	48307981	2.65444e+07
498307_HILICpos_AD_F3_CT	368	34764847	1.90857e+07
498307_HILICpos_LA_F2_CT	369	43590463	2.39097e+07
498307_HILICpos_LA_F8_HC	370	26052287	1.42772e+07
498307_HILICpos_LA_F3_TL	371	39607459	2.16866e+07
498307_HILICpos_EA_F2_CT	372	31544453	1.72565e+07
498307_HILICpos_AD_F8_CT	373	45450323	2.48418e+07
498307_HILICpos_LA_F5_MB	374	71146510	3.88523e+07
498307_HILICpos_AD_F6_BG	375	42718586	2.33075e+07
498307_HILICpos_EA_F8_PON	376	29363504	1.60068e+07
498307_HILICpos_EA_F4_MB	377	61481955	3.34859e+07
498307_HILICpos_poolQC_035	378	48305618	2.62863e+07
498307_HILICpos_AD_F2_MD	379	23260356	1.26261e+07
498307_HILICpos_LA_F8_CB	380	31552159	1.70846e+07
498307_HILICpos_LA_F8_MB	381	58215174	3.14441e+07
498307_HILICpos_AD_F4_OB	382	94622710	5.09833e+07
498307_HILICpos_AD_F6_CB	383	25240971	1.35666e+07
498307_HILICpos_EA_F6_MB	384	72537833	3.88922e+07
498307_HILICpos_EA_F7_BG	385	94325617	5.04504e+07
498307_HILICpos_LA_F8_CT	386	27600095	1.4726e+07
498307_HILICpos_LA_F4_MB	387	55371216	2.94714e+07
498307_HILICpos_LA_F5_TL	388	35389963	1.87906e+07
498307_HILICpos_AD_F4_HC	389	31100175	1.64729e+07
498307_HILICpos_LA_F5_CT	390	32068732	1.69449e+07
498307_HILICpos_EA_F7_MD	391	31046841	1.63654e+07
498307_HILICpos_LA_F2_MB	392	61562967	3.23731e+07
498307_HILICpos_EA_F2_MD	393	18911384	9.92076e+06
498307_HILICpos_AD_F3_OB	394	46195697	2.41759e+07
498307_HILICpos_AD_F1_MD	395	42701815	2.22941e+07
498307_HILICpos_AD_F2_BG	396	17586178	9.15967e+06
498307_HILICpos_LA_F5_OB	397	154941431	8.05087e+07
498307_HILICpos_LA_F7_CB	398	52102713	2.70088e+07
498307_HILICpos_LA_F6_CB	399	33732356	1.74447e+07
498307_HILICpos_AD_F3_PON	400	19639535	1.01326e+07
498307_HILICpos_AD_F6_PON	401	36478968	1.87763e+07
498307_HILICpos_AD_F2_CT	402	26436802	1.35755e+07
498307_HILICpos_LA_F4_CT	403	52669374	2.69828e+07
498307_HILICpos_EA_F2_MB	404	82399979	4.21154e+07
498307_HILICpos_AD_F7_OB	405	83193388	4.24218e+07
498307_HILICpos_LA_F3_PON	406	43866717	2.23164e+07
498307_HILICpos_EA_F3_HT	407	92618067	4.70084e+07
498307_HILICpos_EA_F4_MD	408	48606977	2.46134e+07
498307_HILICpos_EA_F5_MB	409	61528764	3.10847e+07
498307_HILICpos_LA_F6_MD	410	24146624	1.21709e+07
498307_HILICpos_LA_F7_MB	411	53189338	2.67481e+07
498307_HILICpos_EA_F4_PON	412	27619467	1.38575e+07
498307_HILICpos_EA_F3_MD	413	53993216	2.7028e+07
498307_HILICpos_EA_F6_MD	414	23297116	1.16355e+07
498307_HILICpos_AD_F3_CB	415	22812808	1.13677e+07
498307_HILICpos_EA_F1_OB	416	86264996	4.28883e+07
498307_HILICpos_EA_F8_MB	417	78619477	3.89985e+07
498307_HILICpos_AD_F4_CT	418	24002313	1.18792e+07
498307_HILICpos_AD_F7_CT	419	32937064	1.62644e+07
498307_HILICpos_EA_F5_BG	420	23980422	1.18149e+07
498307_HILICpos_EA_F3_HC	421	31789721	1.56273e+07
498307_HILICpos_LA_F4_MD	422	34029070	1.66906e+07
498307_HILICpos_EA_F5_PON	423	67059769	3.28179e+07
498307_HILICpos_LA_F1_MB	424	48721826	2.37904e+07
498307_HILICpos_AD_F7_HT	425	78501821	3.82463e+07
498307_HILICpos_AD_F7_BG	426	49469321	2.4048e+07
498307_HILICpos_AD_F8_TL	427	78191140	3.7926e+07
498307_HILICpos_LA_F1_CT	428	29025625	1.40475e+07
498307_HILICpos_EA_F8_CT	429	60512816	2.92217e+07
498307_HILICpos_AD_F5_HT	430	89161976	4.29616e+07
498307_HILICpos_AD_F2_PON	431	13668793	6.57166e+06
498307_HILICpos_EA_F3_CT	432	40188981	1.92796e+07
498307_HILICpos_EA_F3_TL	433	93372074	4.46948e+07
498307_HILICpos_AD_F3_HC	434	29857942	1.4261e+07
498307_HILICpos_AD_F5_CB	435	36307914	1.73039e+07
498307_HILICpos_EA_F8_MD	436	33475238	1.59192e+07
498307_HILICpos_AD_F4_TL	437	34333080	1.62918e+07
498307_HILICpos_LA_F6_HT	438	71769792	3.39825e+07
498307_HILICpos_LA_F6_PON	439	23351207	1.10328e+07
498307_HILICpos_EA_F2_BG	440	50475069	2.37966e+07
498307_HILICpos_AD_F2_CB	441	32099350	1.51008e+07
498307_HILICpos_AD_F5_MD	442	19172235	9e+06
498307_HILICpos_EA_F3_CB	443	63149909	2.95809e+07
498307_HILICpos_AD_F6_CT	444	31966971	1.49421e+07
498307_HILICpos_AD_F5_MB	445	82293679	3.83839e+07
498307_HILICpos_LA_F8_MD	446	22320188	1.03886e+07
498307_HILICpos_EA_F2_HT	447	67977977	3.15721e+07
498307_HILICpos_LA_F7_HT	448	78374190	3.63234e+07
498307_HILICpos_poolQC_042	449	58343324	2.69827e+07
498307_HILICpos_LA_F2_HT	450	91675278	4.24473e+07
498307_HILICpos_LA_F5_BG	451	21217896	9.8357e+06
498307_HILICpos_LA_F4_HC	452	25033763	1.16181e+07
498307_HILICpos_LA_F4_PON	453	31687039	1.4723e+07
498307_HILICpos_AD_F1_HC	454	44403171	2.06554e+07
498307_HILICpos_LA_F5_HC	455	40250667	1.87456e+07
498307_HILICpos_LA_F8_HT	456	74929261	3.4937e+07
498307_HILICpos_EA_F3_PON	457	18225488	8.50788e+06
498307_HILICpos_EA_F1_TL	458	65426506	3.05777e+07
498307_HILICpos_EA_F6_BG	459	47731453	2.23339e+07
498307_HILICpos_poolQC_043	460	53436118	2.50325e+07
498307_HILICpos_AD_F1_BG	461	54083381	2.53663e+07
498307_HILICpos_EA_F4_HC	462	66281725	3.1125e+07
498307_HILICpos_AD_F7_MB	463	75473934	3.54843e+07
498307_HILICpos_EA_F5_HC	464	55604407	2.61742e+07
498307_HILICpos_AD_F4_MD	465	37888227	1.78564e+07
498307_HILICpos_LA_F7_TL	466	62875798	2.96687e+07
498307_HILICpos_LA_F1_TL	467	81281102	3.84e+07
498307_HILICpos_AD_F1_CB	468	25251655	1.19443e+07
498307_HILICpos_EA_F8_OB	469	101540571	4.8088e+07
498307_HILICpos_AD_F1_CT	470	35332287	1.67532e+07
498307_HILICpos_poolQC_044	471	57728555	2.7406e+07
498307_HILICpos_LA_F4_TL	472	31396451	1.48991e+07
498307_HILICpos_AD_F4_BG	473	22921791	1.08731e+07
498307_HILICpos_AD_F7_PON	474	21741252	1.0309e+07
498307_HILICpos_AD_F8_MB	475	65053018	3.08338e+07
498307_HILICpos_AD_F2_MB	476	60889049	2.88486e+07
498307_HILICpos_LA_F6_OB	477	126244360	5.97894e+07
498307_HILICpos_LA_F8_OB	478	102219685	4.8392e+07
498307_HILICpos_LA_F3_OB	479	125687162	5.9478e+07
498307_HILICpos_EA_F1_MD	480	31188535	1.47532e+07
498307_HILICpos_AD_F3_MD	481	40139142	1.89796e+07
498307_HILICpos_poolQC_045	482	54415665	2.57199e+07
498307_HILICpos_EA_F7_HT	483	101236528	4.78896e+07
498307_HILICpos_LA_F1_HT	484	104811966	4.9622e+07
498307_HILICpos_LA_F7_CT	485	42560634	2.01665e+07
498307_HILICpos_EA_F8_TL	486	41073819	1.94782e+07
498307_HILICpos_AD_F5_HC	487	43382209	2.05899e+07
498307_HILICpos_LA_F7_HC	488	28325225	1.34548e+07
498307_HILICpos_EA_F1_MB	489	70359297	3.34492e+07
498307_HILICpos_LA_F4_BG	490	49132598	2.33773e+07
498307_HILICpos_LA_F7_MD	491	32725222	1.55837e+07
498307_HILICpos_LA_F1_BG	492	32871502	1.56664e+07
498307_HILICpos_poolQC_046	493	56249859	2.68307e+07
498307_HILICpos_AD_F6_HT	494	71829716	3.48394e+07
498307_HILICpos_AD_F2_TL	495	72413229	3.57243e+07
498307_HILICpos_LA_F3_BG	496	71505400	3.58915e+07
498307_HILICpos_AD_F7_TL	497	46648912	2.38305e+07
498307_HILICpos_LA_F1_MD	498	27023018	1.4054e+07
498307_HILICpos_AD_F3_MB	499	91905409	4.86772e+07
498307_HILICpos_EA_F4_BG	500	103838311	5.60282e+07
498307_HILICpos_LA_F2_HC	501	51340330	2.82309e+07
498307_HILICpos_AD_F6_MD	502	22147905	1.24158e+07
498307_HILICpos_LA_F3_CB	503	29616515	1.69323e+07
498307_HILICpos_AD_F6_HC	504	39831094	2.32336e+07
498307_HILICpos_EA_F8_HT	505	103887078	6.18508e+07
498307_HILICpos_EA_F1_BG	506	112321981	6.82848e+07
498307_HILICpos_LA_F3_HC	507	49122051	3.05074e+07
498307_HILICpos_LA_F2_BG	508	73515641	4.66638e+07
498307_HILICpos_LA_F6_CT	509	51200959	3.32324e+07
498307_HILICpos_EA_F8_HC	510	29337546	1.9481e+07
498307_HILICpos_EA_F3_OB	511	75035349	5.1002e+07
498307_HILICpos_EA_F1_CB	512	36032764	2.50839e+07
498307_HILICpos_EA_F7_MB	513	80523837	5.74452e+07
498307_HILICpos_AD_F3_BG	514	27252533	1.99358e+07
498307_HILICpos_EA_F2_TL	515	83545211	6.27085e+07
498307_HILICpos_EA_F6_CB	516	22018878	1.69697e+07
498307_HILICpos_AD_F1_PON	517	29777031	2.358e+07
498307_HILICpos_LA_F7_BG	518	68067553	5.54264e+07
498307_HILICpos_EA_F4_HT	519	86362737	7.23709e+07
498307_HILICpos_LA_F1_PON	520	65843090	5.683e+07
498307_HILICpos_EA_F2_PON	521	69806011	6.21126e+07
498307_HILICpos_AD_F8_OB	522	135537200	1.24446e+08
498307_HILICpos_EA_F1_HT	523	100932034	9.57256e+07
OldMAPool001_MX591555_posHILIC_preDing001	524	27242220	2.67171e+07
Ding001_MX591555_posHILIC_900483-014-056	525	95329159	9.35633e+07
Ding002_MX591555_posHILIC_900483-011-033	526	19827967	1.94756e+07
Ding003_MX591555_posHILIC_900483-014-145	527	15334819	1.50738e+07
Ding004_MX591555_posHILIC_900483-012-123	528	21722567	2.13693e+07
Ding005_MX591555_posHILIC_900483-011-115	529	44758652	4.40645e+07
Ding007_MX591555_posHILIC_900483-016-078	530	79541086	7.83677e+07
Ding008_MX591555_posHILIC_900483-010-013	531	29410506	2.89989e+07
Ding010_MX591555_posHILIC_900483-010-016	532	27832888	2.74645e+07
OldMAPool002_MX591555_posHILIC_postDing010	533	25730086	2.54091e+07
Ding011_MX591555_posHILIC_900483-013-141	534	20615473	2.033e+07
Ding013_MX591555_posHILIC_900483-013-051	535	38528017	3.79418e+07
Ding014_MX591555_posHILIC_900483-014-057	536	20873723	2.05277e+07
Ding015_MX591555_posHILIC_900483-014-061	537	24198372	2.37643e+07
Ding016_MX591555_posHILIC_900483-009-090	538	25236525	2.47496e+07
Ding017_MX591555_posHILIC_900483-011-027	539	36259815	3.55112e+07
Ding019_MX591555_posHILIC_900483-009-011	540	18970722	1.85535e+07
Ding020_MX591555_posHILIC_900483-013-053	541	22623804	2.20958e+07
OldMAPool003_MX591555_posHILIC_postDing020	542	26620845	2.59638e+07
Ding021_MX591555_posHILIC_900483-016-171	543	21192304	2.05723e+07
Ding022_MX591555_posHILIC_900483-014-146	544	12573889	1.21491e+07
Ding023_MX591555_posHILIC_900483-010-018	545	37361247	3.59314e+07
Ding024_MX591555_posHILIC_900483-012-124	546	17198922	1.64642e+07
Ding025_MX591555_posHILIC_900483-012-125	547	22995973	2.19123e+07
Ding026_MX591555_posHILIC_900483-016-167	548	24924110	2.36408e+07
Ding027_MX591555_posHILIC_900483-009-003	549	23275433	2.19763e+07
Ding028_MX591555_posHILIC_900483-009-089	550	54273746	5.10119e+07
Ding029_MX591555_posHILIC_900483-013-139	551	30881382	2.88943e+07
Ding030_MX591555_posHILIC_900483-016-173	552	22437520	2.08993e+07
OldMAPool004_MX591555_posHILIC_postDing030	553	28911371	2.68087e+07
Ding031_MX591555_posHILIC_900483-010-015	554	20690154	1.91846e+07
Ding032_MX591555_posHILIC_900483-014-148	555	17279598	1.60215e+07
Ding033_MX591555_posHILIC_900483-013-135	556	14062936	1.30385e+07
Ding034_MX591555_posHILIC_900483-009-004	557	34608672	3.20861e+07
Ding035_MX591555_posHILIC_900483-013-143	558	19210426	1.78094e+07
Ding036_MX591555_posHILIC_900483-009-095	559	46029009	4.26704e+07
Ding037_MX591555_posHILIC_900483-010-100	560	77024680	7.14012e+07
Ding038_MX591555_posHILIC_900483-012-127	561	37399242	3.46673e+07
Ding039_MX591555_posHILIC_900483-013-140	562	12244730	1.13498e+07
Ding040_MX591555_posHILIC_900483-013-138	563	24384220	2.2601e+07
OldMAPool005_MX591555_posHILIC_postDing040	564	29447892	2.72932e+07
Ding041_MX591555_posHILIC_900483-011-028	565	30075322	2.78855e+07
Ding042_MX591555_posHILIC_900483-014-062	566	37268788	3.45686e+07
Ding043_MX591555_posHILIC_900483-009-099	567	34925719	3.24078e+07
Ding044_MX591555_posHILIC_900483-015-159	568	34342815	3.18792e+07
Ding045_MX591555_posHILIC_900483-015-073	569	24950100	2.31693e+07
Ding046_MX591555_posHILIC_900483-014-060	570	38068601	3.53651e+07
Ding048_MX591555_posHILIC_900483-013-048	571	25971919	2.41368e+07
Ding050_MX591555_posHILIC_900483-010-012	572	55743121	5.18245e+07
OldMAPool006_MX591555_posHILIC_postDing050	573	26725730	2.48566e+07
Ding051_MX591555_posHILIC_900483-010-019	574	10785083	1.00358e+07
Ding052_MX591555_posHILIC_900483-009-092	575	21690926	2.0194e+07
Ding053_MX591555_posHILIC_900483-010-110	576	40583401	3.78016e+07
Ding054_MX591555_posHILIC_900483-011-030	577	31859618	2.96906e+07
Ding055_MX591555_posHILIC_900483-011-114	578	25729977	2.39903e+07
Ding056_MX591555_posHILIC_900483-015-163	579	11891474	1.1093e+07
Ding057_MX591555_posHILIC_900483-016-081	580	29203019	2.72557e+07
Ding058_MX591555_posHILIC_900483-016-172	581	46966211	4.38564e+07
Ding059_MX591555_posHILIC_900483-016-082	582	38453357	3.59252e+07
OldMAPool007_MX591555_posHILIC_postDing060	583	29003292	2.711e+07
Ding061_MX591555_posHILIC_900483-010-108	584	22749904	2.13009e+07
Ding062_MX591555_posHILIC_900483-012-126	585	39044163	3.66196e+07
Ding063_MX591555_posHILIC_900483-010-014	586	14855086	1.39563e+07
Ding064_MX591555_posHILIC_900483-009-007	587	15408940	1.45014e+07
Ding065_MX591555_posHILIC_900483-016-168	588	16523688	1.55771e+07
Ding066_MX591555_posHILIC_900483-012-035	589	24766481	2.33876e+07
Ding067_MX591555_posHILIC_900483-013-047	590	15610477	1.47667e+07
Ding068_MX591555_posHILIC_900483-014-149	591	19245596	1.82366e+07
Ding069_MX591555_posHILIC_900483-012-130	592	17524352	1.66342e+07
Ding070_MX591555_posHILIC_900483-010-106	593	81661914	7.76473e+07
Ding071_MX591555_posHILIC_900483-009-009	594	19040314	1.81355e+07
Ding072_MX591555_posHILIC_900483-010-105	595	35182325	3.35685e+07
Ding073_MX591555_posHILIC_900483-014-154	596	18020259	1.72235e+07
Ding075_MX591555_posHILIC_900483-010-017	597	29438818	2.8186e+07
Ding076_MX591555_posHILIC_900483-013-046	598	13768902	1.32059e+07
Ding077_MX591555_posHILIC_900483-016-174	599	18492178	1.77669e+07
Ding078_MX591555_posHILIC_900483-015-162	600	15955105	1.53561e+07
Ding079_MX591555_posHILIC_900483-012-128	601	36231756	3.49324e+07
Ding080_MX591555_posHILIC_900483-009-096	602	17863899	1.72534e+07
OldMAPool009_MX591555_posHILIC_postDing080	603	28058836	2.71475e+07
Ding081_MX591555_posHILIC_900483-010-103	604	15641969	1.51956e+07
Ding083_MX591555_posHILIC_900483-016-084	605	34303602	3.34612e+07
Ding084_MX591555_posHILIC_900483-013-045	606	107739957	1.05526e+08
Ding086_MX591555_posHILIC_900483-014-147	607	19212547	1.88954e+07
Ding087_MX591555_posHILIC_900483-015-077	608	29000572	2.864e+07
Ding088_MX591555_posHILIC_900483-013-133	609	61710670	6.11971e+07
Ding089_MX591555_posHILIC_900483-013-050	610	26775466	2.66636e+07
OldMAPool010_MX591555_posHILIC_postDing090	611	25600439	25600439
Ding091_MX591555_posHILIC_900483-010-107	612	14134787	1.4134e+07
Ding092_MX591555_posHILIC_900483-015-069	613	20204079	2.02019e+07
Ding093_MX591555_posHILIC_900483-011-117	614	23310116	2.33064e+07
Ding094_MX591555_posHILIC_900483-015-075	615	12007036	1.20045e+07
Ding095_MX591555_posHILIC_900483-011-111	616	75156544	7.51365e+07
Ding096_MX591555_posHILIC_900483-016-176	617	24015152	2.40075e+07
Ding097_MX591555_posHILIC_900483-011-116	618	35129483	3.51164e+07
Ding098_MX591555_posHILIC_900483-014-058	619	16171327	1.61644e+07
Ding099_MX591555_posHILIC_900483-013-052	620	15037161	1.503e+07
Ding100_MX591555_posHILIC_900483-015-072	621	35689897	3.56709e+07
OldMAPool011_MX591555_posHILIC_postDing100	622	25279785	2.5265e+07
Ding101_MX591555_posHILIC_900483-014-064	623	27324922	2.72506e+07
Ding102_MX591555_posHILIC_900483-016-080	624	16378450	1.62991e+07
Ding103_MX591555_posHILIC_900483-012-041	625	18347617	1.82198e+07
Ding104_MX591555_posHILIC_900483-016-166	626	58182550	5.76547e+07
Ding105_MX591555_posHILIC_900483-012-036	627	13583824	1.34321e+07
Ding106_MX591555_posHILIC_900483-009-008	628	18476879	1.82318e+07
Ding107_MX591555_posHILIC_900483-011-121	629	48109700	4.73716e+07
Ding108_MX591555_posHILIC_900483-012-044	630	12748237	1.25262e+07
Ding110_MX591555_posHILIC_900483-009-091	631	22779753	2.2336e+07
Ding111_MX591555_posHILIC_900483-015-158	632	17586021	1.72073e+07
Ding112_MX591555_posHILIC_900483-009-093	633	27951286	2.72921e+07
Ding114_MX591555_posHILIC_900483-015-155	634	63111114	6.14942e+07
Ding115_MX591555_posHILIC_900483-011-112	635	19359968	1.88247e+07
Ding116_MX591555_posHILIC_900483-016-085	636	21574126	2.0934e+07
Ding117_MX591555_posHILIC_900483-015-071	637	21209603	2.05376e+07
Ding118_MX591555_posHILIC_900483-014-152	638	14304046	1.38222e+07
Ding120_MX591555_posHILIC_900483-012-122	639	46801936	4.51318e+07
Ding121_MX591555_posHILIC_900483-009-002	640	16970709	1.63314e+07
Ding122_MX591555_posHILIC_900483-014-150	641	28183815	2.70663e+07
Ding123_MX591555_posHILIC_900483-011-026	642	22730165	2.1784e+07
Ding124_MX591555_posHILIC_900483-012-132	643	18134421	1.7344e+07
Ding125_MX591555_posHILIC_900483-016-086	644	15489669	1.47842e+07
Ding126_MX591555_posHILIC_900483-009-097	645	18224545	1.7359e+07
Ding127_MX591555_posHILIC_900483-014-063	646	12489129	1.18718e+07
Ding128_MX591555_posHILIC_900483-010-101	647	22503245	2.13474e+07
Ding129_MX591555_posHILIC_900483-010-102	648	15674141	1.48389e+07
Ding130_MX591555_posHILIC_900483-013-055	649	16690602	1.57692e+07
OldMAPool014_MX591555_posHILIC_postDing130	650	28791062	2.71468e+07
Ding131_MX591555_posHILIC_900483-016-088	651	23156348	2.17993e+07
Ding132_MX591555_posHILIC_900483-013-134	652	24480020	2.3009e+07
Ding133_MX591555_posHILIC_900483-009-001	653	83293502	7.81651e+07
Ding134_MX591555_posHILIC_900483-015-068	654	20563882	1.92674e+07
Ding135_MX591555_posHILIC_900483-013-137	655	45038030	4.21322e+07
Ding136_MX591555_posHILIC_900483-012-039	656	31253056	2.91907e+07
Ding137_MX591555_posHILIC_900483-012-042	657	13204018	1.23134e+07
Ding138_MX591555_posHILIC_900483-014-144	658	58280845	5.42647e+07
Ding139_MX591555_posHILIC_900483-011-113	659	28357542	2.63622e+07
Ding140_MX591555_posHILIC_900483-010-020	660	17474026	1.62191e+07
OldMAPool015_MX591555_posHILIC_postDing140	661	26611698	2.46621e+07
Ding141_MX591555_posHILIC_900483-015-070	662	17248795	1.5992e+07
Ding142_MX591555_posHILIC_900483-012-037	663	24036506	2.22947e+07
Ding143_MX591555_posHILIC_900483-011-029	664	40196841	3.72999e+07
Ding144_MX591555_posHILIC_900483-016-083	665	26169158	2.42936e+07
Ding145_MX591555_posHILIC_900483-012-040	666	40608110	3.77138e+07
Ding146_MX591555_posHILIC_900483-015-165	667	14749208	1.37038e+07
Ding147_MX591555_posHILIC_900483-013-136	668	15906441	1.47854e+07
Ding149_MX591555_posHILIC_900483-016-169	669	23573262	2.19213e+07
Ding150_MX591555_posHILIC_900483-009-005	670	33262414	3.09447e+07
OldMAPool016_MX591555_posHILIC_postDing150	671	31296350	2.91281e+07
Ding151_MX591555_posHILIC_900483-014-151	672	14335746	1.3379e+07
Ding152_MX591555_posHILIC_900483-015-074	673	24887920	2.32905e+07
Ding153_MX591555_posHILIC_900483-016-170	674	23830591	2.23623e+07
Ding155_MX591555_posHILIC_900483-011-024	675	17915111	1.68576e+07
Ding156_MX591555_posHILIC_900483-011-118	676	16317656	1.53968e+07
Ding157_MX591555_posHILIC_900483-013-049	677	38440329	3.63715e+07
Ding158_MX591555_posHILIC_900483-012-034	678	64821508	6.15032e+07
Ding159_MX591555_posHILIC_900483-015-161	679	28289143	2.69157e+07
Ding160_MX591555_posHILIC_900483-010-104	680	32743988	3.12412e+07
OldMAPool017_MX591555_posHILIC_postDing160	681	25893373	2.47742e+07
Ding161_MX591555_posHILIC_900483-009-094	682	32402836	3.10175e+07
Ding162_MX591555_posHILIC_900483-015-157	683	12650144	1.21153e+07
Ding163_MX591555_posHILIC_900483-015-160	684	23381961	2.24043e+07
Ding164_MX591555_posHILIC_900483-012-129	685	21619123	2.07253e+07
Ding165_MX591555_posHILIC_900483-011-031	686	15741888	1.50985e+07
Ding166_MX591555_posHILIC_900483-011-023	687	91602242	8.79016e+07
Ding168_MX591555_posHILIC_900483-016-079	688	24363306	2.33905e+07
Ding169_MX591555_posHILIC_900483-009-006	689	32069218	3.08039e+07
Ding170_MX591555_posHILIC_900483-012-038	690	41666945	4.00427e+07
OldMAPool018_MX591555_posHILIC_postDing170	691	25849696	2.48543e+07
Ding171_MX591555_posHILIC_900483-014-066	692	33926872	3.25848e+07
Ding172_MX591555_posHILIC_900483-015-156	693	21338138	2.04717e+07
Ding173_MX591555_posHILIC_900483-011-119	694	31719303	3.03983e+07
Ding174_MX591555_posHILIC_900483-010-022	695	41822111	4.00368e+07
Ding175_MX591555_posHILIC_900483-011-025	696	29916760	2.86085e+07
Ding176_MX591555_posHILIC_900483-014-059	697	17294733	1.65205e+07
OldMAPool019_MX591555_posHILIC_postDing176	698	29149770	2.78147e+07

## Sheet: SI Fig.4b
sample_name	before_norm_vecPC1	before_norm_vecPC2	after_norm_vecPC1	after_norm_vecPC2
498307_HILICpos_poolQC_iterative_001	-4.96467	0.551989	-1.6556	-3.00126
498307_HILICpos_poolQC_iterative_002	-5.03117	0.655131	-2.15422	-2.14804
498307_HILICpos_poolQC_iterative_003	-4.10121	-0.0998065	-1.66298	-2.85391
498307_HILICpos_poolQC_iterative_004	-3.76504	-0.381693	-1.88559	-2.95222
498307_HILICpos_poolQC_iterative_005	-3.65936	-0.0165803	-1.32814	-2.77952
498307_HILICpos_poolQC_001	-6.82837	-0.295405	-2.40117	-2.55547
498307_HILICpos_EA_M7_PON	-10.9501	13.0745	-9.55781	11.9745
498307_HILICpos_AD_M7_CB	-7.14294	-8.3988	-1.41577	-10.1366
498307_HILICpos_LA_M2_CB	-8.90885	-1.11418	-6.55035	-3.37415
498307_HILICpos_LA_M3_HT	-6.67474	-0.0291774	-2.63603	-2.03845
498307_HILICpos_EA_M2_OB	-9.25047	-3.60619	-8.45882	-4.65392
498307_HILICpos_AD_M1_HT	-6.90609	-5.91535	-1.53575	-6.9559
498307_HILICpos_EA_M1_PON	-5.99552	7.4344	-0.857986	5.03678
498307_HILICpos_AD_M1_TL	-6.66324	-5.60823	0.360383	-6.28727
498307_HILICpos_AD_M3_TL	-9.64527	3.23265	-4.99452	3.88527
498307_HILICpos_LA_M2_MD	-8.93705	10.3664	-4.16595	8.16035
498307_HILICpos_poolQC_002	-7.48353	-0.351528	-1.92026	-2.6695
498307_HILICpos_EA_M4_CB	-9.68148	-1.32397	-7.62096	-3.54636
498307_HILICpos_LA_M6_HC	-9.13617	-3.1784	-4.46632	-5.12239
498307_HILICpos_EA_M5_TL	-7.98747	1.52076	-3.79119	-0.934199
498307_HILICpos_LA_M3_CT	-7.47066	-4.44037	-4.5738	-6.55313
498307_HILICpos_AD_M4_HT	-3.43768	-6.24576	3.00453	-6.95614
498307_HILICpos_AD_M4_CB	-7.90219	-2.68401	-4.11341	-4.83791
498307_HILICpos_AD_M2_HC	-7.38412	-8.53781	-3.15488	-10.1112
498307_HILICpos_EA_M7_CB	-13.9324	0.408381	-12.3299	-0.322324
498307_HILICpos_LA_M8_PON	-13.6442	11.6498	-12.6214	10.9554
498307_HILICpos_AD_M6_TL	-2.60882	-5.51708	3.91108	-7.34858
498307_HILICpos_poolQC_003	-6.82834	-0.269612	-1.82881	-2.77913
498307_HILICpos_LA_M1_HC	-8.6303	0.191572	-6.00967	-1.34424
498307_HILICpos_AD_M1_OB	-7.99645	-7.38535	-3.96864	-8.30079
498307_HILICpos_AD_M5_PON	-9.80372	2.90375	-5.75278	4.02147
498307_HILICpos_AD_M8_HT	-5.68621	-5.22168	0.76996	-4.84964
498307_HILICpos_EA_M6_HC	-10.3801	-3.33611	-7.35663	-4.13938
498307_HILICpos_LA_M6_BG	-8.46935	-0.143979	-5.85447	-2.53258
498307_HILICpos_EA_M7_CT	-10.0993	-5.6781	-8.28347	-6.41543
498307_HILICpos_LA_M3_MD	-8.00917	12.0357	-8.42032	9.50404
498307_HILICpos_AD_M2_OB	-5.50682	-10.2924	-2.57826	-11.9267
498307_HILICpos_LA_M8_TL	-7.06872	6.14474	-5.38303	4.34625
498307_HILICpos_poolQC_004	-6.37624	-0.159906	-2.21798	-2.26747
498307_HILICpos_LA_M5_HT	-13.6916	10.3126	-17.3743	10.072
498307_HILICpos_LA_M2_PON	-7.36987	8.17239	-6.1229	5.85101
498307_HILICpos_EA_M7_TL	-8.63391	3.22191	-6.24114	1.82493
498307_HILICpos_AD_M7_MD	-4.12616	1.31512	1.14986	0.412195
498307_HILICpos_AD_M6_MB	-5.36535	-5.55525	0.199402	-6.64827
498307_HILICpos_LA_M4_CB	-6.2634	-1.76693	-5.07359	-4.90916
498307_HILICpos_EA_M5_CT	-9.14548	-2.25027	-7.79594	-3.14485
498307_HILICpos_AD_M8_PON	-7.75687	3.06338	-1.91766	3.9196
498307_HILICpos_LA_M5_MD	-9.90051	9.61131	-8.67824	7.99821
498307_HILICpos_EA_M5_MD	-10.6428	10.2427	-9.25263	10.0286
498307_HILICpos_poolQC_005	-5.60617	-1.45026	-1.52058	-3.0564
498307_HILICpos_AD_M4_PON	-6.98951	4.24163	-3.08641	4.47739
498307_HILICpos_AD_M8_BG	-7.54711	-6.03984	-4.35518	-4.35836
498307_HILICpos_AD_M7_HC	-11.2912	-2.0876	-11.7746	-0.910932
498307_HILICpos_LA_M2_TL	-10.7023	6.50703	-11.9373	6.19039
498307_HILICpos_AD_M8_HC	-7.02813	-7.88055	-3.66505	-7.90942
498307_HILICpos_EA_M2_HC	-6.40666	-6.17653	-4.10737	-7.03159
498307_HILICpos_AD_M5_CT	-8.02208	-8.07274	-5.47938	-8.00584
498307_HILICpos_EA_M4_TL	-7.56778	3.51609	-7.53277	2.19134
498307_HILICpos_LA_M7_OB	-6.55744	-5.88171	-4.25147	-6.15291
498307_HILICpos_AD_M1_MB	-0.976112	-4.14983	3.18774	-4.67597
498307_HILICpos_poolQC_006	-5.01917	-1.36933	-1.95048	-2.75961
498307_HILICpos_AD_M3_HT	-4.17805	-4.88263	1.22709	-2.89103
498307_HILICpos_EA_M1_HC	-8.71438	-4.4717	-7.31909	-4.67652
498307_HILICpos_AD_M5_TL	-9.20571	0.229243	-6.07711	2.82021
498307_HILICpos_EA_M6_PON	-7.83872	6.43832	-4.93789	5.5555
498307_HILICpos_AD_M8_CB	-8.25627	-7.05818	-6.66654	-7.12001
498307_HILICpos_EA_M8_BG	-9.81951	-3.27981	-7.50248	-3.15886
498307_HILICpos_EA_M3_MB	-10.5185	4.52566	-10.3446	4.99368
498307_HILICpos_AD_M5_BG	-5.16139	-7.97011	-0.440813	-6.62126
498307_HILICpos_EA_M1_CT	-7.2936	-6.91298	-6.13165	-6.99469
498307_HILICpos_LA_M1_CB	-7.46195	-2.99913	-5.61245	-4.36953
498307_HILICpos_poolQC_007	-4.67805	-1.48786	-1.8728	-2.53815
498307_HILICpos_AD_M5_OB	-6.85043	-10.9616	-2.83928	-10.2861
498307_HILICpos_EA_M5_CB	-8.70189	-6.35553	-6.18183	-7.6813
498307_HILICpos_EA_M6_TL	-9.51168	4.9102	-7.77659	4.56362
498307_HILICpos_LA_M3_MB	-6.33302	3.1857	-6.23416	2.26334
498307_HILICpos_EA_M8_CB	-8.97803	-3.47022	-8.22952	-4.17041
498307_HILICpos_EA_M7_OB	-7.93591	-5.6157	-5.81388	-4.93388
498307_HILICpos_LA_M6_TL	-5.3778	3.4446	-3.62839	2.06806
498307_HILICpos_AD_M8_MD	-9.32863	6.04258	-9.13544	6.78608
498307_HILICpos_EA_M6_OB	-10.0342	-4.03363	-9.55945	-3.25438
498307_HILICpos_LA_M8_BG	-11.9717	-1.81034	-10.6885	-1.21603
498307_HILICpos_poolQC_008	-3.98182	-1.62479	-1.86077	-2.83675
498307_HILICpos_AD_M2_HT	-4.32068	-5.67428	-1.61055	-4.94337
498307_HILICpos_AD_M6_OB	-7.2432	-11.0271	-3.50952	-10.291
498307_HILICpos_LA_M2_OB	-7.00184	-4.18063	-4.76806	-3.8984
498307_HILICpos_AD_M4_MB	-4.54333	-3.14835	-0.0427479	-2.85787
498307_HILICpos_EA_M4_OB	-7.18751	-8.34246	-4.05594	-8.33691
498307_HILICpos_EA_M4_CT	-7.64003	-7.13365	-5.69332	-7.74162
498307_HILICpos_EA_M6_HT	-8.3706	-1.6201	-7.7389	-2.06513
498307_HILICpos_LA_M7_PON	-9.44367	8.32956	-9.3021	8.27134
498307_HILICpos_LA_M6_MB	-7.392	4.60736	-8.60772	3.93157
498307_HILICpos_EA_M3_BG	-10.8508	-0.640596	-11.5758	0.256006
498307_HILICpos_poolQC_009	-3.76095	-1.26587	-1.9949	-2.47621
498307_HILICpos_LA_M5_CB	-6.40493	-2.12166	-6.09406	-3.42016
498307_HILICpos_EA_M6_CT	-9.45766	-4.68842	-10.538	-4.20545
498307_HILICpos_LA_M4_OB	-7.1277	-6.25471	-5.51001	-5.77551
498307_HILICpos_EA_M5_OB	-10.1301	-5.78512	-7.97756	-4.45789
498307_HILICpos_LA_M4_HT	-13.8829	7.36103	-16.5527	8.94381
498307_HILICpos_EA_M5_HT	-7.77634	-0.948001	-5.56816	-0.635023
498307_HILICpos_EA_M7_HC	-9.14563	-4.20491	-10.2688	-4.53191
498307_HILICpos_EA_M2_CB	-9.58297	-2.26439	-8.1824	-1.68596
498307_HILICpos_LA_M1_OB	-9.38195	-4.54099	-7.72821	-2.85904
498307_HILICpos_LA_M5_PON	-9.29815	8.78939	-10.7298	8.91386
498307_HILICpos_poolQC_010	-3.21077	-1.98433	-1.79313	-2.74159
498307_HILICpos_AD_M3_CT	-9.96564	-7.24418	-10.0617	-5.58616
498307_HILICpos_LA_M2_CT	-7.46568	-7.56145	-6.61031	-7.7867
498307_HILICpos_LA_M8_HC	-7.20231	-1.65887	-6.89073	-1.76143
498307_HILICpos_LA_M3_TL	-8.3045	5.77385	-8.04824	5.85582
498307_HILICpos_EA_M2_CT	-6.75985	-8.08542	-4.54844	-7.75282
498307_HILICpos_AD_M8_CT	-5.0774	-12.0869	-3.29847	-12.3954
498307_HILICpos_LA_M5_MB	-7.693	4.19677	-6.22844	4.53044
498307_HILICpos_AD_M6_BG	-6.24015	-9.48149	-3.47709	-7.38556
498307_HILICpos_EA_M8_PON	-7.98054	4.90987	-6.65013	5.08584
498307_HILICpos_EA_M4_MB	-10.4137	4.22824	-11.8318	4.7862
498307_HILICpos_poolQC_011	-2.71983	-2.2797	-1.05313	-3.4078
498307_HILICpos_AD_M2_MD	-1.71517	-2.87531	2.49154	-2.55042
498307_HILICpos_LA_M8_CB	-8.09118	0.830208	-6.90944	0.531502
498307_HILICpos_LA_M8_MB	-5.52561	4.09148	-3.73331	4.0928
498307_HILICpos_AD_M4_OB	-7.23329	-7.70609	-5.16291	-6.68527
498307_HILICpos_AD_M6_CB	-6.29091	-7.0548	-4.50995	-7.33684
498307_HILICpos_EA_M6_MB	-7.2388	2.61006	-6.14166	1.88706
498307_HILICpos_EA_M7_BG	-9.46309	-0.956608	-9.24206	-0.506557
498307_HILICpos_LA_M8_CT	-6.719	-6.37682	-6.72601	-7.064
498307_HILICpos_LA_M4_MB	-9.02405	6.55856	-8.54596	7.00061
498307_HILICpos_LA_M5_TL	-8.12259	4.67845	-6.80822	3.93304
498307_HILICpos_poolQC_012	-6.18383	-0.820498	-3.03447	-1.85991
498307_HILICpos_AD_M4_HC	-7.03445	-8.25255	-4.02979	-9.03733
498307_HILICpos_LA_M5_CT	-8.91513	-4.99758	-9.19091	-5.20351
498307_HILICpos_EA_M7_MD	-7.44293	6.48167	-5.37693	5.5161
498307_HILICpos_LA_M2_MB	-8.22718	5.82264	-7.50777	5.01575
498307_HILICpos_EA_M2_MD	-8.02989	9.05146	-5.78262	8.7501
498307_HILICpos_AD_M3_OB	-8.05208	-9.36911	-4.03197	-8.69917
498307_HILICpos_AD_M1_MD	-5.06835	-1.21126	3.4462	-0.762443
498307_HILICpos_AD_M2_BG	-6.79862	-9.04084	-0.537002	-7.28005
498307_HILICpos_LA_M5_OB	-9.75151	-2.25128	-8.4311	-1.86062
498307_HILICpos_LA_M7_CB	-8.54511	-2.04429	-6.78956	-4.14241
498307_HILICpos_poolQC_013	-5.8187	-1.26997	-1.7845	-2.96361
498307_HILICpos_LA_M6_CB	-8.23391	-3.03677	-5.05487	-4.92905
498307_HILICpos_AD_M3_PON	-5.24624	1.81939	0.436143	1.80545
498307_HILICpos_AD_M6_PON	-5.05679	-2.5859	0.714851	-2.66517
498307_HILICpos_AD_M2_CT	-8.0983	-8.01568	-6.41046	-8.64671
498307_HILICpos_LA_M4_CT	-9.06978	-1.77454	-10.8973	-2.74411
498307_HILICpos_EA_M2_MB	-7.08693	2.30531	-4.92595	1.38372
498307_HILICpos_AD_M7_OB	-7.45833	-9.38196	-3.66568	-8.94903
498307_HILICpos_LA_M3_PON	-9.42211	12.962	-9.04704	11.5875
498307_HILICpos_EA_M3_HT	-7.84297	1.58345	-4.66306	1.59907
498307_HILICpos_EA_M4_MD	-9.30799	11.3058	-7.23837	11.0267
498307_HILICpos_poolQC_014	-5.92775	-1.03633	-1.95597	-2.50817
498307_HILICpos_EA_M5_MB	-8.45114	1.5705	-5.5599	0.870654
498307_HILICpos_LA_M6_MD	-9.15907	10.4332	-9.21172	8.54838
498307_HILICpos_LA_M7_MB	-10.0638	4.27487	-7.62017	3.68952
498307_HILICpos_EA_M4_PON	-13.6118	11.8484	-13.8622	12.3447
498307_HILICpos_EA_M3_MD	-8.05328	9.55397	-5.869	9.2291
498307_HILICpos_EA_M6_MD	-7.04011	11.0447	-6.29083	10.1043
498307_HILICpos_AD_M3_CB	-7.04949	-4.87346	-5.05756	-5.80192
498307_HILICpos_EA_M1_OB	-8.41823	-4.14024	-5.08576	-3.39886
498307_HILICpos_EA_M8_MB	-11.3503	4.42231	-11.2958	4.61346
498307_HILICpos_AD_M4_CT	-8.85775	-8.95831	-6.77587	-8.80214
498307_HILICpos_poolQC_015	-5.73906	-1.22852	-1.60854	-2.71105
498307_HILICpos_AD_M7_CT	-8.87855	-9.83231	-4.45502	-10.2696
498307_HILICpos_EA_M5_BG	-12.234	2.75705	-12.6113	3.1432
498307_HILICpos_EA_M3_HC	-10.7617	3.44744	-11.9851	3.72543
498307_HILICpos_LA_M4_MD	-11.3553	11.7588	-11.1943	11.2708
498307_HILICpos_EA_M5_PON	-9.0528	4.85785	-6.17741	4.37971
498307_HILICpos_LA_M1_MB	-8.05865	6.81695	-7.55685	5.66843
498307_HILICpos_AD_M7_HT	-7.87107	-2.85663	-4.09117	-1.2104
498307_HILICpos_AD_M7_BG	-6.37088	-9.98074	-0.590149	-8.39736
498307_HILICpos_AD_M8_TL	-1.55834	-5.17446	3.8202	-4.89885
498307_HILICpos_LA_M1_CT	-6.26582	-3.94771	-4.20715	-4.74939
498307_HILICpos_poolQC_016	-5.50291	-1.15219	-2.13862	-2.54174
498307_HILICpos_EA_M8_CT	-11.9107	-3.25164	-12.5595	-2.21284
498307_HILICpos_AD_M5_HT	-4.97843	-5.86012	-1.0039	-5.1336
498307_HILICpos_AD_M2_PON	-4.87975	-2.73896	1.83273	-2.09739
498307_HILICpos_EA_M3_CT	-11.9595	-3.42147	-13.0909	-2.38013
498307_HILICpos_EA_M3_TL	-5.25329	1.82081	-3.34287	0.352224
498307_HILICpos_AD_M3_HC	-7.43388	-8.18196	-5.65191	-8.67768
498307_HILICpos_AD_M5_CB	-6.25847	-8.89861	-3.13105	-9.72667
498307_HILICpos_EA_M8_MD	-8.51569	10.7608	-8.19795	10.2804
498307_HILICpos_AD_M4_TL	-3.88577	-6.10092	-0.37281	-6.5679
498307_HILICpos_LA_M6_HT	-6.69053	-0.575098	-4.87988	-1.54028
498307_HILICpos_poolQC_017	-5.07333	-1.59949	-1.36575	-2.99109
498307_HILICpos_LA_M6_PON	-5.20906	8.14699	-6.10028	5.71914
498307_HILICpos_EA_M2_BG	-6.36858	-0.271237	-4.36475	-1.55715
498307_HILICpos_AD_M2_CB	-8.79553	-6.82915	-7.24445	-7.19561
498307_HILICpos_AD_M5_MD	-7.30278	3.17028	-5.90991	3.99261
498307_HILICpos_EA_M3_CB	-5.3238	-5.75068	-4.10342	-7.88398
498307_HILICpos_AD_M6_CT	-4.6582	-11.1331	-3.51013	-12.3436
498307_HILICpos_AD_M5_MB	-1.94066	-6.10835	2.66628	-6.39063
498307_HILICpos_LA_M8_MD	-6.14102	8.88308	-6.97931	7.32849
498307_HILICpos_EA_M2_HT	-8.60899	4.23795	-9.53954	4.3673
498307_HILICpos_LA_M7_HT	-6.20355	0.140719	-4.72146	-1.40864
498307_HILICpos_poolQC_018	-6.34537	-1.36577	-2.26636	-2.55038
498307_HILICpos_LA_M2_HT	-6.21753	0.695841	-5.18464	-0.357327
498307_HILICpos_LA_M5_BG	-8.84101	-0.580943	-6.63485	-1.39931
498307_HILICpos_LA_M4_HC	-10.4272	6.58139	-7.96217	7.24932
498307_HILICpos_LA_M4_PON	-10.2957	8.79414	-9.63843	8.05263
498307_HILICpos_AD_M1_HC	-8.31929	-9.57509	-4.2887	-9.31492
498307_HILICpos_LA_M5_HC	-10.1686	-0.357352	-8.14306	-0.0317642
498307_HILICpos_LA_M8_HT	-6.82941	-0.171049	-3.75979	-0.973854
498307_HILICpos_EA_M3_PON	-9.35895	9.95126	-7.42796	9.31519
498307_HILICpos_EA_M1_TL	-6.04244	3.13147	-3.2955	2.27739
498307_HILICpos_EA_M6_BG	-9.39737	0.426841	-6.59204	-0.0384863
498307_HILICpos_poolQC_019	-5.98968	-1.28105	-1.83108	-2.76906
498307_HILICpos_AD_M1_BG	-4.00452	-6.26549	-1.26517	-7.48987
498307_HILICpos_EA_M4_HC	-6.8186	-5.55195	-3.02736	-6.8535
498307_HILICpos_AD_M7_MB	-5.5321	-4.24146	-0.861208	-4.0115
498307_HILICpos_EA_M5_HC	-9.85218	-2.15171	-10.6338	-2.77152
498307_HILICpos_AD_M4_MD	-4.65741	2.82058	-2.0813	2.39319
498307_HILICpos_LA_M7_TL	-9.98796	4.75486	-8.94819	4.92567
498307_HILICpos_LA_M1_TL	-4.87793	1.72974	-4.85786	-0.344648
498307_HILICpos_AD_M1_CB	-4.34545	-9.23339	-1.28793	-11.7778
498307_HILICpos_EA_M8_OB	-7.6464	-7.49228	-6.27824	-7.93961
498307_HILICpos_AD_M1_CT	-4.9452	-3.77824	-3.71486	-5.88099
498307_HILICpos_poolQC_020	-6.34298	-1.17568	-2.17404	-2.39169
498307_HILICpos_LA_M4_TL	-6.39173	4.89139	-4.63613	3.92935
498307_HILICpos_AD_M4_BG	-4.14127	-9.95639	1.16309	-9.42548
498307_HILICpos_AD_M7_PON	-5.53411	2.88861	-4.46917	2.36766
498307_HILICpos_AD_M8_MB	-7.65466	-1.0188	-5.6882	-0.189674
498307_HILICpos_AD_M2_MB	-3.24664	-4.97302	1.74403	-5.30798
498307_HILICpos_LA_M6_OB	-6.60068	-3.75385	-5.84173	-4.35275
498307_HILICpos_LA_M8_OB	-6.15477	-5.16729	-4.74357	-5.95955
498307_HILICpos_LA_M3_OB	-7.55266	-3.89878	-5.74878	-4.10531
498307_HILICpos_EA_M1_MD	-3.31619	5.8528	-0.407042	4.58757
498307_HILICpos_AD_M3_MD	-4.70303	0.994532	-0.593349	1.28737
498307_HILICpos_poolQC_021	-5.34049	-1.62768	-1.46044	-3.03985
498307_HILICpos_EA_M7_HT	-11.3282	1.59149	-12.5539	1.88178
498307_HILICpos_LA_M1_HT	-9.54223	6.80382	-12.4385	6.47149
498307_HILICpos_LA_M7_CT	-5.96379	-3.28995	-5.02998	-5.17777
498307_HILICpos_EA_M8_TL	-10.2943	1.36243	-10.1288	0.9526
498307_HILICpos_AD_M5_HC	-9.02877	-4.961	-8.25361	-4.57982
498307_HILICpos_LA_M7_HC	-6.02181	-0.402521	-7.31061	-1.48446
498307_HILICpos_EA_M1_MB	-10.2287	8.61374	-13.2789	8.28093
498307_HILICpos_LA_M4_BG	-10.3051	-0.197979	-10.6623	-0.645777
498307_HILICpos_LA_M7_MD	-3.93789	6.61771	-2.83015	5.2889
498307_HILICpos_LA_M1_BG	-8.49832	3.05585	-10.1853	1.83968
498307_HILICpos_poolQC_022	-5.56	-1.12105	-2.21505	-2.38973
498307_HILICpos_AD_M6_HT	-3.64868	-8.65956	1.28641	-7.83327
498307_HILICpos_AD_M2_TL	-4.56384	-4.05961	-2.20627	-4.06001
498307_HILICpos_LA_M3_BG	-9.87549	1.90453	-9.54481	1.01381
498307_HILICpos_AD_M7_TL	-3.89708	-6.24209	1.25397	-6.03167
498307_HILICpos_LA_M1_MD	-7.20107	7.36393	-6.61692	7.15331
498307_HILICpos_AD_M3_MB	-4.76419	6.25617	-1.2167	6.65118
498307_HILICpos_EA_M4_BG	-9.55871	-2.54404	-6.43136	-2.58711
498307_HILICpos_LA_M2_HC	-8.14303	-2.95244	-7.09713	-3.35754
498307_HILICpos_AD_M6_MD	-5.89581	3.33677	-4.12236	3.79446
498307_HILICpos_LA_M3_CB	-8.53337	-1.09961	-7.32064	-2.29896
498307_HILICpos_poolQC_023	-5.13524	-1.62006	-1.71092	-2.65511
498307_HILICpos_AD_M6_HC	-8.36269	-7.70654	-7.0165	-7.09935
498307_HILICpos_EA_M8_HT	-9.55864	1.81108	-8.50541	2.29391
498307_HILICpos_EA_M1_BG	-8.45207	0.480185	-7.19878	0.740704
498307_HILICpos_LA_M3_HC	-8.98204	-0.586213	-7.53042	-0.183051
498307_HILICpos_LA_M2_BG	-8.27024	0.447084	-6.72866	0.403161
498307_HILICpos_LA_M6_CT	-10.8093	-6.34677	-9.81921	-5.71735
498307_HILICpos_EA_M8_HC	-11.4996	-0.443898	-10.8634	0.764961
498307_HILICpos_EA_M3_OB	-9.0939	-4.57295	-8.85685	-3.35046
498307_HILICpos_EA_M1_CB	-8.66874	-1.5172	-8.04699	-1.81648
498307_HILICpos_EA_M7_MB	-10.646	3.1696	-10.715	3.55826
498307_HILICpos_poolQC_024	-4.98853	-2.03479	-2.17416	-2.60449
498307_HILICpos_AD_M3_BG	-7.24808	-6.88891	-4.3956	-4.59203
498307_HILICpos_EA_M2_TL	-7.12305	2.85612	-6.15501	2.61993
498307_HILICpos_EA_M6_CB	-11.1399	-1.09432	-10.1133	-0.333916
498307_HILICpos_AD_M1_PON	-6.67171	-0.204188	-0.969174	1.21254
498307_HILICpos_LA_M7_BG	-8.14388	-1.42871	-6.35895	-1.18673
498307_HILICpos_EA_M4_HT	-10.8344	0.914074	-11.4275	2.30615
498307_HILICpos_LA_M1_PON	-13.6977	13.7585	-15.1806	15.1401
498307_HILICpos_EA_M2_PON	-11.0901	7.63527	-11.2184	8.36716
498307_HILICpos_AD_M8_OB	-7.7077	-10.6089	-4.23919	-10.1186
498307_HILICpos_EA_M1_HT	-8.78366	2.48261	-8.66205	3.44363
498307_HILICpos_poolQC_025	-4.03028	-2.43137	-1.33948	-3.3869
498307_HILICpos_EA_F7_PON	-6.21356	4.25856	-5.46278	4.35585
498307_HILICpos_AD_F7_CB	-12.5344	3.23754	-16.7488	5.3506
498307_HILICpos_LA_F2_CB	-7.02015	-1.16024	-4.77273	-2.22762
498307_HILICpos_LA_F3_HT	-4.57087	4.13182	-2.13909	4.23494
498307_HILICpos_EA_F2_OB	-3.71514	-2.26965	-2.25235	-1.98343
498307_HILICpos_AD_F1_HT	-10.7737	-0.961875	-8.7425	1.15326
498307_HILICpos_EA_F1_PON	-10.3012	10.2387	-10.4473	10.6065
498307_HILICpos_AD_F1_TL	-5.32399	-2.16111	-3.69903	-2.45202
498307_HILICpos_AD_F3_TL	-3.55181	-2.99341	-0.336259	-4.35871
498307_HILICpos_LA_F2_MD	-6.26513	11.9746	-5.22736	11.9003
498307_HILICpos_poolQC_026	-4.82303	-1.19787	-2.59257	-1.91948
498307_HILICpos_EA_F4_CB	-6.38726	-6.17459	-3.66428	-7.89522
498307_HILICpos_LA_F6_HC	-2.78698	-4.20268	0.00646281	-5.12466
498307_HILICpos_EA_F5_TL	-5.78548	0.589494	-4.07109	-0.614031
498307_HILICpos_LA_F3_CT	-7.13254	2.79947	-6.08009	2.42454
498307_HILICpos_AD_F4_HT	-7.55001	-3.10261	-4.54506	-2.26661
498307_HILICpos_AD_F4_CB	-8.01583	-6.3056	-6.32722	-6.84425
498307_HILICpos_AD_F2_HC	-8.07425	-6.36432	-6.0399	-5.46516
498307_HILICpos_EA_F7_CB	-7.36365	-0.848346	-5.95266	-2.47943
498307_HILICpos_LA_F8_PON	-5.66375	9.75559	-5.2202	8.17681
498307_HILICpos_AD_F6_TL	-4.53498	1.61068	-0.664313	1.49045
498307_HILICpos_poolQC_027	-4.92488	-1.73352	-1.46497	-3.01012
498307_HILICpos_LA_F1_HC	-8.55951	-1.40546	-7.98036	-1.92134
498307_HILICpos_AD_F1_OB	-3.92027	-11.1943	0.113122	-12.3451
498307_HILICpos_AD_F5_PON	-3.22017	2.97047	1.03276	1.328
498307_HILICpos_AD_F8_HT	-4.47941	-3.53478	-1.02378	-3.78918
498307_HILICpos_EA_F6_HC	-6.04369	-3.44174	-3.54353	-4.88537
498307_HILICpos_LA_F6_BG	-8.01239	1.04852	-5.28826	0.819106
498307_HILICpos_EA_F7_CT	-5.81321	-6.15772	-3.93013	-7.70769
498307_HILICpos_LA_F3_MD	-4.50057	12.9204	-3.5955	11.1027
498307_HILICpos_AD_F2_OB	-9.44565	-6.06925	-6.49796	-4.91402
498307_HILICpos_LA_F8_TL	-9.20294	8.44411	-11.1401	7.15494
498307_HILICpos_poolQC_028	-5.55832	-0.887911	-2.67294	-2.24411
498307_HILICpos_LA_F5_HT	-7.58109	8.92241	-8.11885	9.14516
498307_HILICpos_LA_F2_PON	-3.5928	10.0739	-1.87421	8.21461
498307_HILICpos_EA_F7_TL	-4.07168	3.37072	-1.06273	1.28975
498307_HILICpos_AD_F7_MD	-4.86869	8.81887	-2.15372	8.67748
498307_HILICpos_AD_F6_MB	-2.99119	1.60701	-0.0577493	0.715144
498307_HILICpos_LA_F4_CB	-9.00843	0.843734	-8.12561	0.046223
498307_HILICpos_EA_F5_CT	-2.5216	-6.21428	0.329466	-8.27874
498307_HILICpos_AD_F8_PON	-3.92726	6.47154	-2.3726	5.76004
498307_HILICpos_LA_F5_MD	-8.45079	17.6631	-9.37731	17.4098
498307_HILICpos_EA_F5_MD	-4.71052	9.23701	-1.99509	7.69165
498307_HILICpos_poolQC_029	-4.32147	-1.32241	-1.52079	-2.9211
498307_HILICpos_AD_F4_PON	-3.09071	2.40465	-0.535418	0.50572
498307_HILICpos_AD_F8_BG	-7.98598	-4.08836	-6.8317	-3.37312
498307_HILICpos_AD_F7_HC	-5.0026	-2.37306	-3.36574	-2.36395
498307_HILICpos_LA_F2_TL	-8.80483	5.38017	-5.95433	5.48216
498307_HILICpos_AD_F8_HC	-4.63057	-7.73261	-1.16881	-8.13171
498307_HILICpos_EA_F2_HC	-3.1213	-4.17441	-1.24745	-5.52519
498307_HILICpos_AD_F5_CT	-4.67546	-7.94571	-2.40405	-8.32388
498307_HILICpos_EA_F4_TL	-7.99591	3.17499	-5.6823	2.50014
498307_HILICpos_LA_F7_OB	-3.58139	-2.47164	-2.06587	-2.76006
498307_HILICpos_AD_F1_MB	-4.04885	-0.849455	-1.49373	-1.90035
498307_HILICpos_poolQC_030	-3.84035	-1.08636	-1.68061	-2.64807
498307_HILICpos_AD_F3_HT	-2.03778	-5.18964	0.684483	-5.96949
498307_HILICpos_EA_F1_HC	-6.93796	-2.96755	-5.65252	-3.76545
498307_HILICpos_AD_F5_TL	-4.13519	4.11487	-3.18499	3.83638
498307_HILICpos_EA_F6_PON	-3.19882	10.4829	-1.96719	9.06025
498307_HILICpos_AD_F8_CB	-2.64449	-3.914	-1.06428	-5.92045
498307_HILICpos_EA_F8_BG	-9.05679	0.320782	-6.54517	-0.101731
498307_HILICpos_EA_F3_MB	-8.64226	5.93781	-6.71738	5.59303
498307_HILICpos_AD_F5_BG	-5.25754	-4.37608	-0.93972	-4.97715
498307_HILICpos_EA_F1_CT	-5.67088	-6.28228	-3.50221	-8.26015
498307_HILICpos_LA_F1_CB	-8.70303	0.214843	-5.97277	-0.9531
498307_HILICpos_poolQC_031	-4.83112	-0.763244	-2.54873	-2.70846
498307_HILICpos_AD_F5_OB	-7.63557	-3.20573	-6.00206	-2.45324
498307_HILICpos_EA_F5_CB	-5.59234	-2.36252	-1.10653	-4.94703
498307_HILICpos_EA_F6_TL	-5.5166	2.21562	-1.11545	0.639562
498307_HILICpos_LA_F3_MB	-2.3925	5.16076	2.37768	3.83914
498307_HILICpos_EA_F8_CB	-3.66612	-3.44541	1.49534	-5.52515
498307_HILICpos_EA_F7_OB	-7.18465	-6.09836	-3.91293	-6.57026
498307_HILICpos_LA_F6_TL	-5.61509	7.17311	-1.27545	6.30889
498307_HILICpos_AD_F8_MD	-2.16865	3.62783	2.57341	2.47558
498307_HILICpos_EA_F6_OB	-3.37395	-6.64522	1.09106	-8.39303
498307_HILICpos_LA_F8_BG	-6.98549	3.52116	-4.3716	2.74123
498307_HILICpos_poolQC_032	-5.02188	-0.766776	-2.00086	-2.3835
498307_HILICpos_AD_F2_HT	-5.77487	-1.92789	-3.84988	-2.95225
498307_HILICpos_AD_F6_OB	-4.70967	-6.82562	-1.42549	-7.46334
498307_HILICpos_LA_F2_OB	-5.25105	-4.52396	-1.89177	-5.52298
498307_HILICpos_AD_F4_MB	-6.28744	0.255839	-2.41191	-0.327794
498307_HILICpos_EA_F4_OB	-5.31681	-5.66244	-1.69739	-6.45582
498307_HILICpos_EA_F4_CT	-3.71677	-4.14551	-0.772067	-6.38265
498307_HILICpos_EA_F6_HT	-4.42116	-0.0191669	-1.19258	-1.46614
498307_HILICpos_LA_F7_PON	-8.49376	14.8698	-7.73709	14.2178
498307_HILICpos_LA_F6_MB	-6.61985	7.69935	-3.42054	7.56903
498307_HILICpos_EA_F3_BG	-3.61701	-3.21638	0.798063	-5.02164
498307_HILICpos_LA_F5_CB	-3.12447	-0.178085	1.77382	-2.17208
498307_HILICpos_EA_F6_CT	-6.78495	-6.00328	-5.42397	-7.14541
498307_HILICpos_LA_F4_OB	-3.76658	-1.99658	-1.07924	-2.95194
498307_HILICpos_EA_F5_OB	-3.18195	-5.07868	-1.16903	-6.46185
498307_HILICpos_LA_F4_HT	-4.83421	3.25602	-2.05075	2.77566
498307_HILICpos_EA_F5_HT	-7.54688	0.340723	-5.61969	-0.46398
498307_HILICpos_EA_F7_HC	-6.04718	-3.7011	-4.20773	-5.10324
498307_HILICpos_EA_F2_CB	-3.12885	-3.95264	-0.285477	-6.94248
498307_HILICpos_LA_F1_OB	-4.79343	-4.50399	-2.68917	-5.05654
498307_HILICpos_LA_F5_PON	-3.85076	12.8815	-2.0771	11.5882
498307_HILICpos_poolQC_034	-4.24027	-1.09406	-1.80615	-2.74428
498307_HILICpos_AD_F3_CT	-6.16453	-7.46527	-4.30802	-7.90922
498307_HILICpos_LA_F2_CT	-7.26826	-3.77179	-5.77217	-5.00567
498307_HILICpos_LA_F8_HC	-7.74125	0.110689	-7.2068	-0.694696
498307_HILICpos_LA_F3_TL	-4.35253	4.62742	-1.68123	3.52445
498307_HILICpos_EA_F2_CT	-4.12065	0.070579	-2.97347	-1.13752
498307_HILICpos_AD_F8_CT	-4.66496	-9.26831	-1.58275	-9.88105
498307_HILICpos_LA_F5_MB	-2.5002	5.37637	0.399702	4.16099
498307_HILICpos_AD_F6_BG	-4.0266	-5.16791	-0.362227	-5.59872
498307_HILICpos_EA_F8_PON	-7.76435	8.56055	-5.21121	7.87762
498307_HILICpos_EA_F4_MB	-6.73096	3.25341	-6.39717	1.58262
498307_HILICpos_poolQC_035	-4.49157	-1.15923	-1.96953	-2.70336
498307_HILICpos_AD_F2_MD	-6.34635	6.10043	-3.99318	5.54007
498307_HILICpos_LA_F8_CB	-7.88785	-2.80556	-5.83142	-4.33447
498307_HILICpos_LA_F8_MB	-7.28049	7.02121	-6.27206	6.27649
498307_HILICpos_AD_F4_OB	-5.57725	-8.56764	-2.11563	-8.6125
498307_HILICpos_AD_F6_CB	-3.88983	-2.77369	-1.90895	-3.9966
498307_HILICpos_EA_F6_MB	-5.13356	3.11347	-3.19853	1.46781
498307_HILICpos_EA_F7_BG	-4.57483	-5.58311	-0.291462	-6.99679
498307_HILICpos_LA_F8_CT	-7.65502	-4.67487	-7.3695	-5.46596
498307_HILICpos_LA_F4_MB	-5.7206	7.11662	-1.52898	6.93352
498307_HILICpos_LA_F5_TL	-4.6928	5.16024	-2.44939	3.63902
498307_HILICpos_AD_F4_HC	-5.30166	-5.65329	-3.35553	-6.38946
498307_HILICpos_LA_F5_CT	-5.9862	-2.34679	-4.04034	-2.59265
498307_HILICpos_EA_F7_MD	-4.13854	9.53736	-2.09392	8.12358
498307_HILICpos_LA_F2_MB	-7.31451	7.8171	-6.75164	7.14471
498307_HILICpos_EA_F2_MD	-5.34339	12.949	-3.75161	12.1679
498307_HILICpos_AD_F3_OB	-9.49525	-5.26307	-7.18709	-3.75083
498307_HILICpos_AD_F1_MD	-0.794439	1.43606	1.89452	-0.622567
498307_HILICpos_AD_F2_BG	-6.29303	-2.4131	-5.23105	-2.63856
498307_HILICpos_LA_F5_OB	-3.64407	-3.84206	1.00715	-4.57794
498307_HILICpos_LA_F7_CB	-5.83358	-2.80718	-1.80162	-4.88567
498307_HILICpos_LA_F6_CB	-5.96237	3.7814	-4.01263	2.30423
498307_HILICpos_AD_F3_PON	-4.83208	4.81639	-1.99326	3.6418
498307_HILICpos_AD_F6_PON	-3.05004	4.6353	0.338421	3.81079
498307_HILICpos_AD_F2_CT	-6.56479	-6.09453	-5.1865	-6.03219
498307_HILICpos_LA_F4_CT	-4.94062	-4.99943	-2.35851	-6.21784
498307_HILICpos_EA_F2_MB	-3.90394	4.07137	-0.988626	2.38599
498307_HILICpos_AD_F7_OB	-3.47514	-5.51408	-1.8363	-6.38637
498307_HILICpos_LA_F3_PON	-4.42473	9.51039	-2.01518	8.56434
498307_HILICpos_EA_F3_HT	-3.89844	-0.476331	-0.270944	-1.38673
498307_HILICpos_EA_F4_MD	-2.73519	4.66086	0.833527	2.52651
498307_HILICpos_EA_F5_MB	-7.49802	3.45788	-6.56628	2.4767
498307_HILICpos_LA_F6_MD	-7.05424	14.6443	-6.77063	15.117
498307_HILICpos_LA_F7_MB	-2.69584	9.42733	-2.6662	7.64831
498307_HILICpos_EA_F4_PON	-5.29354	8.00324	-2.20435	6.90768
498307_HILICpos_EA_F3_MD	-2.42584	6.13533	2.5382	4.25039
498307_HILICpos_EA_F6_MD	-7.49605	11.5423	-6.44501	11.3609
498307_HILICpos_AD_F3_CB	-5.281	-3.7255	-3.56678	-4.43815
498307_HILICpos_EA_F1_OB	-6.5145	-4.72332	-4.86818	-4.99665
498307_HILICpos_EA_F8_MB	-5.19635	3.35235	-3.6695	1.46948
498307_HILICpos_AD_F4_CT	-5.1717	-7.06913	-4.10005	-7.64915
498307_HILICpos_AD_F7_CT	-6.0688	-7.31904	-4.70587	-6.95551
498307_HILICpos_EA_F5_BG	-7.02982	1.36027	-5.50937	0.301456
498307_HILICpos_EA_F3_HC	-4.07056	-2.80785	-4.06248	-4.21353
498307_HILICpos_LA_F4_MD	-4.73068	10.9587	-3.33464	9.62809
498307_HILICpos_EA_F5_PON	-2.31837	4.75036	1.44812	2.8268
498307_HILICpos_LA_F1_MB	-9.43871	8.20835	-10.0692	8.04964
498307_HILICpos_AD_F7_HT	-3.48158	-3.00842	-0.944093	-3.42835
498307_HILICpos_AD_F7_BG	-2.69103	-5.54565	-1.70047	-7.23699
498307_HILICpos_AD_F8_TL	-0.240372	-3.55097	3.34344	-6.06461
498307_HILICpos_LA_F1_CT	-4.63058	-3.85759	-5.29405	-6.07129
498307_HILICpos_EA_F8_CT	-1.70436	-8.3089	-0.105307	-11.0405
498307_HILICpos_AD_F5_HT	-1.4467	-4.73359	0.726257	-7.634
498307_HILICpos_AD_F2_PON	-4.55442	6.95441	-3.66321	5.95591
498307_HILICpos_EA_F3_CT	-3.56251	-7.25671	-2.05416	-8.85661
498307_HILICpos_EA_F3_TL	-5.75909	3.18935	-1.83746	2.37835
498307_HILICpos_AD_F3_HC	-5.53698	-7.76071	-2.06341	-8.26955
498307_HILICpos_AD_F5_CB	-1.00315	-3.97965	-1.3202	-6.69658
498307_HILICpos_EA_F8_MD	-5.63555	9.17915	-3.26322	7.9366
498307_HILICpos_AD_F4_TL	-5.82693	-0.392474	-3.25377	-1.00688
498307_HILICpos_LA_F6_HT	-7.34138	3.3968	-5.92324	3.68606
498307_HILICpos_LA_F6_PON	-9.54583	14.4793	-8.30457	15.2028
498307_HILICpos_EA_F2_BG	-7.48197	4.58457	-5.77125	4.81843
498307_HILICpos_AD_F2_CB	-5.0392	-7.61212	-1.58579	-9.01708
498307_HILICpos_AD_F5_MD	-3.43182	10.016	0.360672	10.0826
498307_HILICpos_EA_F3_CB	-4.52929	-2.7629	-0.794791	-5.2154
498307_HILICpos_AD_F6_CT	-4.46205	-5.44955	-2.49716	-5.86009
498307_HILICpos_AD_F5_MB	-2.0358	-0.501047	3.34111	-1.81082
498307_HILICpos_LA_F8_MD	-9.10468	11.8131	-8.15722	10.8969
498307_HILICpos_EA_F2_HT	-5.81364	5.23821	-2.51333	5.40078
498307_HILICpos_LA_F7_HT	-8.73549	5.16271	-6.28797	5.16532
498307_HILICpos_poolQC_042	-5.79939	-1.25367	-1.73513	-2.69105
498307_HILICpos_LA_F2_HT	-7.7365	3.8786	-4.68357	3.60681
498307_HILICpos_LA_F5_BG	-7.29773	4.05092	-3.6783	3.71968
498307_HILICpos_LA_F4_HC	-9.50076	1.18028	-8.29069	1.8618
498307_HILICpos_LA_F4_PON	-6.62744	13.0756	-3.61374	13.1735
498307_HILICpos_AD_F1_HC	-7.23572	-8.62694	-3.68257	-8.66565
498307_HILICpos_LA_F5_HC	-3.68236	-2.7818	0.329964	-4.15339
498307_HILICpos_LA_F8_HT	-7.68452	3.47743	-5.56762	2.90807
498307_HILICpos_EA_F3_PON	-7.45484	9.68985	-5.03267	8.98345
498307_HILICpos_EA_F1_TL	-8.72347	2.96506	-6.53728	2.15142
498307_HILICpos_EA_F6_BG	-6.40539	-5.64358	-0.854405	-6.99985
498307_HILICpos_poolQC_043	-5.6786	-0.921565	-2.02827	-2.5752
498307_HILICpos_AD_F1_BG	-6.34524	-7.25908	-2.04939	-7.43426
498307_HILICpos_EA_F4_HC	-3.72459	-7.04842	1.22122	-8.52155
498307_HILICpos_AD_F7_MB	-2.24254	-0.232971	1.9308	-1.88707
498307_HILICpos_EA_F5_HC	-4.35984	-7.15711	-0.181871	-8.92936
498307_HILICpos_AD_F4_MD	-3.51677	2.8889	0.106759	1.48589
498307_HILICpos_LA_F7_TL	-7.10929	7.02801	-5.93606	5.45227
498307_HILICpos_LA_F1_TL	-9.84866	5.33055	-6.8472	4.60736
498307_HILICpos_AD_F1_CB	-8.0345	-4.19757	-4.62719	-4.32219
498307_HILICpos_EA_F8_OB	-5.44883	-4.96416	-3.3489	-6.13484
498307_HILICpos_AD_F1_CT	-7.82162	-8.16009	-6.04039	-8.11008
498307_HILICpos_poolQC_044	-5.20885	-1.0841	-1.86196	-2.62807
498307_HILICpos_LA_F4_TL	-9.73386	9.2601	-9.25658	9.46135
498307_HILICpos_AD_F4_BG	-10.1995	-1.37134	-8.55714	-0.410898
498307_HILICpos_AD_F7_PON	-7.47866	8.55399	-4.72786	9.38561
498307_HILICpos_AD_F8_MB	-4.30619	1.51079	-0.834877	0.633472
498307_HILICpos_AD_F2_MB	-6.88285	0.954922	-3.43809	0.675035
498307_HILICpos_LA_F6_OB	-5.60396	-3.3547	-1.35373	-2.86704
498307_HILICpos_LA_F8_OB	-7.34892	-3.21586	-6.10957	-3.26291
498307_HILICpos_LA_F3_OB	-5.96821	-4.73285	-2.90601	-4.5283
498307_HILICpos_EA_F1_MD	-6.53551	9.09126	-5.79375	7.32881
498307_HILICpos_AD_F3_MD	-3.52569	3.51811	-0.416984	1.72693
498307_HILICpos_poolQC_045	-5.3289	-0.892654	-2.26312	-2.44931
498307_HILICpos_EA_F7_HT	-5.07328	-0.888879	-1.5135	-1.4586
498307_HILICpos_LA_F1_HT	-5.73402	-0.847107	-2.9156	-1.90876
498307_HILICpos_LA_F7_CT	-5.48831	-4.92119	-3.07192	-6.09013
498307_HILICpos_EA_F8_TL	-10.7298	2.33064	-8.45426	3.94316
498307_HILICpos_AD_F5_HC	-4.54474	-7.45123	-0.25235	-6.96845
498307_HILICpos_LA_F7_HC	-8.57158	1.58739	-7.24328	2.66913
498307_HILICpos_EA_F1_MB	-8.23885	3.35646	-7.50375	3.10308
498307_HILICpos_LA_F4_BG	-5.47037	1.87833	-4.8911	1.56889
498307_HILICpos_LA_F7_MD	-5.14912	11.0249	-2.91429	10.2024
498307_HILICpos_LA_F1_BG	-7.2852	0.569393	-5.77943	0.555703
498307_HILICpos_poolQC_046	-4.52544	-1.72361	-1.65407	-2.51565
498307_HILICpos_AD_F6_HT	-7.13424	-0.456099	-6.1704	1.22012
498307_HILICpos_AD_F2_TL	-2.92905	-4.30239	0.655799	-4.01815
498307_HILICpos_LA_F3_BG	-7.28438	2.33292	-4.52479	4.69697
498307_HILICpos_AD_F7_TL	-5.2112	-2.18623	-1.96788	0.154624
498307_HILICpos_LA_F1_MD	-7.85798	10.2384	-7.70969	12.9005
498307_HILICpos_AD_F3_MB	-3.88045	-1.89633	-1.21857	0.498539
498307_HILICpos_EA_F4_BG	-6.99726	-3.36509	-4.51624	-0.184583
498307_HILICpos_LA_F2_HC	-6.41432	-5.47027	-3.69321	-1.86293
498307_HILICpos_AD_F6_MD	-8.28517	9.55775	-5.99913	15.7883
498307_HILICpos_LA_F3_CB	-7.46972	0.322962	-8.3709	3.71091
498307_HILICpos_AD_F6_HC	-4.77526	-6.14893	-2.39361	-1.16894
498307_HILICpos_EA_F8_HT	-4.76974	-1.53617	-2.34663	2.65618
498307_HILICpos_EA_F1_BG	-7.22556	-2.43786	-4.87913	2.91798
498307_HILICpos_LA_F3_HC	-4.45689	-3.41187	-2.7397	1.43326
498307_HILICpos_LA_F2_BG	-6.60616	-0.152496	-4.00394	4.95931
498307_HILICpos_LA_F6_CT	-4.16464	-5.36837	-1.4572	0.120901
498307_HILICpos_EA_F8_HC	-7.3411	-3.24718	-6.82424	2.36568
498307_HILICpos_EA_F3_OB	-6.94357	-0.73746	-6.46927	6.89199
498307_HILICpos_EA_F1_CB	-9.17748	-2.77056	-8.30618	3.28109
498307_HILICpos_EA_F7_MB	-7.18997	2.19806	-4.72461	8.70709
498307_HILICpos_AD_F3_BG	-8.03406	-4.09698	-6.3705	3.83051
498307_HILICpos_EA_F2_TL	-3.61868	1.64688	-0.0530552	7.87505
498307_HILICpos_EA_F6_CB	-8.96284	-2.92858	-7.86291	3.92471
498307_HILICpos_AD_F1_PON	-7.37121	3.36334	-4.55017	11.4231
498307_HILICpos_LA_F7_BG	-8.59511	1.9418	-6.67574	10.1625
498307_HILICpos_EA_F4_HT	-8.12022	-0.493935	-5.48228	7.69496
498307_HILICpos_LA_F1_PON	-4.45589	4.74037	1.12449	11.8844
498307_HILICpos_EA_F2_PON	-2.97611	5.81013	1.12057	13.2659
498307_HILICpos_AD_F8_OB	-4.86694	-9.90672	0.23174	-1.35119
498307_HILICpos_EA_F1_HT	-7.07763	-2.55087	-3.76584	5.63175
OldMAPool001_MX591555_posHILIC_preDing001	13.1354	2.25516	-1.85179	-2.84503
Ding001_MX591555_posHILIC_900483-014-056	22.779	-9.61423	18.9787	-11.1278
Ding002_MX591555_posHILIC_900483-011-033	15.735	-2.88294	7.437	-2.27553
Ding003_MX591555_posHILIC_900483-014-145	17.1374	4.79648	9.50684	5.98642
Ding004_MX591555_posHILIC_900483-012-123	17.9497	-0.714315	12.1383	0.755736
Ding005_MX591555_posHILIC_900483-011-115	24.6414	2.48682	21.0787	1.53242
Ding007_MX591555_posHILIC_900483-016-078	19.4647	-7.08349	15.8697	-6.09285
Ding008_MX591555_posHILIC_900483-010-013	22.8569	-5.00166	17.307	-5.52407
Ding010_MX591555_posHILIC_900483-010-016	20.1414	4.14457	14.3646	4.87465
OldMAPool002_MX591555_posHILIC_postDing010	11.876	1.7801	-2.33588	-2.12441
Ding011_MX591555_posHILIC_900483-013-141	18.1352	10.9693	12.5429	12.0062
Ding013_MX591555_posHILIC_900483-013-051	23.1579	-2.17386	18.3602	-2.4149
Ding014_MX591555_posHILIC_900483-014-057	22.68	-4.01969	16.7903	-4.50549
Ding015_MX591555_posHILIC_900483-014-061	20.6655	0.000532929	16.7724	1.21335
Ding016_MX591555_posHILIC_900483-009-090	20.2147	-4.07596	14.7526	-4.60938
Ding017_MX591555_posHILIC_900483-011-027	23.9339	-0.431748	17.5871	-1.19963
Ding019_MX591555_posHILIC_900483-009-011	21.1853	2.11197	15.1746	2.28846
Ding020_MX591555_posHILIC_900483-013-053	23.7052	2.86069	19.7349	2.53274
OldMAPool003_MX591555_posHILIC_postDing020	14.1392	2.00265	-2.10622	-2.18462
Ding021_MX591555_posHILIC_900483-016-171	18.3841	6.47357	11.7255	7.42148
Ding022_MX591555_posHILIC_900483-014-146	15.9433	1.14634	8.98046	3.87376
Ding023_MX591555_posHILIC_900483-010-018	22.6398	-0.00253656	16.8645	0.879015
Ding024_MX591555_posHILIC_900483-012-124	19.9025	1.38531	14.0214	3.33784
Ding025_MX591555_posHILIC_900483-012-125	21.7354	1.53713	16.6285	2.46531
Ding026_MX591555_posHILIC_900483-016-167	17.5201	-3.19975	11.8721	-1.03394
Ding027_MX591555_posHILIC_900483-009-003	21.2556	-4.18914	15.0388	-2.53961
Ding028_MX591555_posHILIC_900483-009-089	16.771	-4.60537	11.0841	-1.5759
Ding029_MX591555_posHILIC_900483-013-139	18.8278	4.90714	12.6453	7.63622
Ding030_MX591555_posHILIC_900483-016-173	18.9655	10.812	12.6902	11.341
OldMAPool004_MX591555_posHILIC_postDing030	15.248	0.420118	-1.65857	-3.19907
Ding031_MX591555_posHILIC_900483-010-015	22.9749	-1.18709	15.9561	-1.22142
Ding032_MX591555_posHILIC_900483-014-148	18.1497	7.82523	10.1912	11.1185
Ding033_MX591555_posHILIC_900483-013-135	17.1876	-1.71938	10.1564	1.14385
Ding034_MX591555_posHILIC_900483-009-004	24.3334	-1.58556	18.7464	-1.47508
Ding035_MX591555_posHILIC_900483-013-143	16.0472	2.56438	10.5283	4.90172
Ding036_MX591555_posHILIC_900483-009-095	23.0993	-2.87958	17.3278	-2.79205
Ding037_MX591555_posHILIC_900483-010-100	21.1003	-3.80285	15.5696	-3.56564
Ding038_MX591555_posHILIC_900483-012-127	22.9468	3.86602	18.0354	6.15911
Ding039_MX591555_posHILIC_900483-013-140	17.2953	12.0449	12.3881	15.1197
Ding040_MX591555_posHILIC_900483-013-138	17.1903	7.34389	11.4153	10.8993
OldMAPool005_MX591555_posHILIC_postDing040	14.7636	0.842762	-2.21735	-2.45305
Ding041_MX591555_posHILIC_900483-011-028	20.6457	3.41034	12.5832	4.95864
Ding042_MX591555_posHILIC_900483-014-062	20.7858	0.632733	14.357	2.42908
Ding043_MX591555_posHILIC_900483-009-099	22.7949	-7.21689	17.2918	-7.39067
Ding044_MX591555_posHILIC_900483-015-159	19.4235	3.2553	15.488	5.38193
Ding045_MX591555_posHILIC_900483-015-073	18.8629	3.68354	12.5955	6.80322
Ding046_MX591555_posHILIC_900483-014-060	23.7953	1.99505	17.2497	2.7919
Ding048_MX591555_posHILIC_900483-013-048	24.147	-7.80045	18.6377	-8.80835
Ding050_MX591555_posHILIC_900483-010-012	21.1361	-5.71926	14.2696	-3.93052
OldMAPool006_MX591555_posHILIC_postDing050	14.8262	0.478105	-1.40013	-2.83272
Ding051_MX591555_posHILIC_900483-010-019	20.6498	9.08551	11.8291	10.1846
Ding052_MX591555_posHILIC_900483-009-092	23.3924	-3.73678	17.4455	-4.95685
Ding053_MX591555_posHILIC_900483-010-110	23.6805	-5.61989	18.4248	-6.23094
Ding054_MX591555_posHILIC_900483-011-030	23.0324	5.38831	18.146	6.30705
Ding055_MX591555_posHILIC_900483-011-114	22.0778	-3.76291	16.2039	-4.59365
Ding056_MX591555_posHILIC_900483-015-163	15.9481	10.0144	8.09832	11.1623
Ding057_MX591555_posHILIC_900483-016-081	22.1474	-1.39498	17.4559	-0.570852
Ding058_MX591555_posHILIC_900483-016-172	20.9282	0.462743	15.6763	1.19053
Ding059_MX591555_posHILIC_900483-016-082	23.3743	4.88902	17.8295	5.29121
OldMAPool007_MX591555_posHILIC_postDing060	14.3965	0.76685	-1.65949	-2.52835
Ding061_MX591555_posHILIC_900483-010-108	25.3296	2.97008	19.3596	1.01802
Ding062_MX591555_posHILIC_900483-012-126	23.9389	4.3554	19.5092	6.78411
Ding063_MX591555_posHILIC_900483-010-014	21.1575	-0.409758	14.5662	1.12485
Ding064_MX591555_posHILIC_900483-009-007	21.7078	7.24934	15.387	8.20938
Ding065_MX591555_posHILIC_900483-016-168	14.4408	0.0762831	8.91646	3.60076
Ding066_MX591555_posHILIC_900483-012-035	20.671	-6.70401	12.8	-5.84704
Ding067_MX591555_posHILIC_900483-013-047	20.8343	-4.84484	12.7947	-4.22344
Ding068_MX591555_posHILIC_900483-014-149	16.3612	6.81746	10.1619	9.32861
Ding069_MX591555_posHILIC_900483-012-130	21.178	11.5578	15.1476	13.5208
Ding070_MX591555_posHILIC_900483-010-106	26.0303	-7.21791	23.339	-8.10911
Ding071_MX591555_posHILIC_900483-009-009	22.5338	6.91207	17.6124	7.56264
Ding072_MX591555_posHILIC_900483-010-105	24.7703	3.32027	19.7928	2.77087
Ding073_MX591555_posHILIC_900483-014-154	19.8332	-3.30433	13.5774	-1.77712
Ding075_MX591555_posHILIC_900483-010-017	23.6098	0.406559	18.036	0.859796
Ding076_MX591555_posHILIC_900483-013-046	17.0774	1.05142	9.25851	3.08413
Ding077_MX591555_posHILIC_900483-016-174	19.8067	5.03732	14.9227	5.00745
Ding078_MX591555_posHILIC_900483-015-162	17.5213	9.80681	13.3659	12.0264
Ding079_MX591555_posHILIC_900483-012-128	20.461	6.82144	16.2792	9.87593
Ding080_MX591555_posHILIC_900483-009-096	25.3419	5.70838	20.4977	5.28602
OldMAPool009_MX591555_posHILIC_postDing080	13.2777	1.6686	-1.99774	-2.0654
Ding081_MX591555_posHILIC_900483-010-103	21.1127	-2.69432	16.3895	-3.39845
Ding083_MX591555_posHILIC_900483-016-084	21.1898	0.420396	15.0968	1.54103
Ding084_MX591555_posHILIC_900483-013-045	20.7838	-7.83291	16.4117	-7.13549
Ding086_MX591555_posHILIC_900483-014-147	19.1673	2.11636	14.1426	3.44279
Ding087_MX591555_posHILIC_900483-015-077	22.083	-5.55559	18.9097	-4.75235
Ding088_MX591555_posHILIC_900483-013-133	19.6229	-4.12013	15.0418	-2.24673
Ding089_MX591555_posHILIC_900483-013-050	22.3705	0.567461	17.0277	1.21657
OldMAPool010_MX591555_posHILIC_postDing090	14.2974	0.542269	-1.96008	-2.7132
Ding091_MX591555_posHILIC_900483-010-107	17.3023	8.47213	9.14133	9.69152
Ding092_MX591555_posHILIC_900483-015-069	20.0126	-4.33716	14.6201	-1.94788
Ding093_MX591555_posHILIC_900483-011-117	17.3317	2.95381	10.4942	5.19408
Ding094_MX591555_posHILIC_900483-015-075	20.9072	6.1406	15.8933	7.85913
Ding095_MX591555_posHILIC_900483-011-111	19.5044	-7.50434	15.183	-5.8548
Ding096_MX591555_posHILIC_900483-016-176	14.0863	-0.0774652	8.86647	2.17906
Ding097_MX591555_posHILIC_900483-011-116	25.5037	1.9517	20.1867	1.18225
Ding098_MX591555_posHILIC_900483-014-058	20.3867	-5.19618	14.0708	-3.8623
Ding099_MX591555_posHILIC_900483-013-052	26.8425	6.26207	17.9024	6.34636
Ding100_MX591555_posHILIC_900483-015-072	24.56	-1.36927	21.6113	-0.223883
OldMAPool011_MX591555_posHILIC_postDing100	14.2899	0.375369	-2.09947	-2.83321
Ding101_MX591555_posHILIC_900483-014-064	25.9082	2.45049	24.4012	2.79352
Ding102_MX591555_posHILIC_900483-016-080	14.0332	-1.02918	8.7395	3.0546
Ding103_MX591555_posHILIC_900483-012-041	20.9988	6.38112	15.6062	8.69351
Ding104_MX591555_posHILIC_900483-016-166	18.8441	0.427198	15.0997	3.59887
Ding105_MX591555_posHILIC_900483-012-036	15.5417	-3.56397	7.57281	-0.734704
Ding106_MX591555_posHILIC_900483-009-008	21.6239	7.15524	16.3985	8.74603
Ding107_MX591555_posHILIC_900483-011-121	21.1724	-6.03304	16.955	-5.98835
Ding108_MX591555_posHILIC_900483-012-044	17.0502	0.347649	10.0523	2.66162
Ding110_MX591555_posHILIC_900483-009-091	20.3843	-6.08841	15.1236	-5.47689
Ding111_MX591555_posHILIC_900483-015-158	18.1139	0.249078	13.6353	2.56207
Ding112_MX591555_posHILIC_900483-009-093	21.7926	3.11906	16.5473	4.20733
Ding114_MX591555_posHILIC_900483-015-155	19.0147	-3.24776	15.2611	0.312389
Ding115_MX591555_posHILIC_900483-011-112	19.7775	-3.63792	14.0784	-3.23651
Ding116_MX591555_posHILIC_900483-016-085	19.6156	6.53709	13.1194	7.62314
Ding117_MX591555_posHILIC_900483-015-071	18.5061	4.77415	12.2489	8.24944
Ding118_MX591555_posHILIC_900483-014-152	18.0624	8.24112	13.1236	10.1519
Ding120_MX591555_posHILIC_900483-012-122	17.5348	-4.2263	12.373	-1.2796
Ding121_MX591555_posHILIC_900483-009-002	17.706	0.80808	9.62201	3.98382
Ding122_MX591555_posHILIC_900483-014-150	20.2087	3.09091	14.9431	5.52493
Ding123_MX591555_posHILIC_900483-011-026	22.3921	-4.23661	14.7568	-4.69545
Ding124_MX591555_posHILIC_900483-012-132	16.1989	2.45669	8.66235	5.48042
Ding125_MX591555_posHILIC_900483-016-086	22.1021	5.57723	16.1866	5.48499
Ding126_MX591555_posHILIC_900483-009-097	24.9405	3.42636	20.0166	1.89682
Ding127_MX591555_posHILIC_900483-014-063	21.5835	4.03151	15.3252	4.9724
Ding128_MX591555_posHILIC_900483-010-101	22.9273	-4.3657	16.8138	-5.09815
Ding129_MX591555_posHILIC_900483-010-102	16.8207	-3.4496	10.3561	-2.01743
Ding130_MX591555_posHILIC_900483-013-055	19.534	-3.64082	13.896	-2.26625
OldMAPool014_MX591555_posHILIC_postDing130	13.3116	0.172207	-1.64391	-2.73117
Ding131_MX591555_posHILIC_900483-016-088	20.1805	-5.49407	14.177	-5.228
Ding132_MX591555_posHILIC_900483-013-134	19.658	-4.13859	12.223	-2.94953
Ding133_MX591555_posHILIC_900483-009-001	21.3033	-9.0311	16.576	-7.62098
Ding134_MX591555_posHILIC_900483-015-068	20.749	-5.82984	16.7011	-4.1704
Ding135_MX591555_posHILIC_900483-013-137	22.7176	2.61247	20.077	4.83715
Ding136_MX591555_posHILIC_900483-012-039	23.1222	-0.67295	17.6361	-0.748785
Ding137_MX591555_posHILIC_900483-012-042	20.0367	4.54519	14.2146	5.51927
Ding138_MX591555_posHILIC_900483-014-144	14.892	-2.7184	7.34165	0.208787
Ding139_MX591555_posHILIC_900483-011-113	22.1026	-7.32573	16.568	-7.29465
Ding140_MX591555_posHILIC_900483-010-020	22.2702	3.25328	15.7804	3.63696
OldMAPool015_MX591555_posHILIC_postDing140	13.3205	0.276241	-1.97195	-2.4093
Ding141_MX591555_posHILIC_900483-015-070	20.5751	-2.05044	16.4406	-0.098121
Ding142_MX591555_posHILIC_900483-012-037	23.9163	-8.05459	17.6912	-8.92001
Ding143_MX591555_posHILIC_900483-011-029	22.6202	-3.67741	17.3807	-2.46114
Ding144_MX591555_posHILIC_900483-016-083	19.8463	2.7961	13.9514	4.0835
Ding145_MX591555_posHILIC_900483-012-040	22.0631	-3.19445	16.2717	-1.63683
Ding146_MX591555_posHILIC_900483-015-165	10.5541	3.91818	1.32818	8.10706
Ding147_MX591555_posHILIC_900483-013-136	17.343	2.96844	11.0946	5.25256
Ding149_MX591555_posHILIC_900483-016-169	19.4985	0.726878	14.0358	2.93442
Ding150_MX591555_posHILIC_900483-009-005	21.8222	2.47783	16.1127	5.083
OldMAPool016_MX591555_posHILIC_postDing150	14.2246	0.354399	-1.6749	-2.63103
Ding151_MX591555_posHILIC_900483-014-151	17.1017	9.2157	11.0862	13.0641
Ding152_MX591555_posHILIC_900483-015-074	24.0507	3.82579	21.1117	5.22179
Ding153_MX591555_posHILIC_900483-016-170	12.2888	7.40529	6.16498	12.3132
Ding155_MX591555_posHILIC_900483-011-024	21.4741	-5.69818	14.6694	-3.95213
Ding156_MX591555_posHILIC_900483-011-118	24.0586	5.63883	19.6537	6.14663
Ding157_MX591555_posHILIC_900483-013-049	23.359	0.415183	16.5997	1.55438
Ding158_MX591555_posHILIC_900483-012-034	19.0119	-4.78549	10.6473	-2.21928
Ding159_MX591555_posHILIC_900483-015-161	14.6827	3.09943	8.03148	6.88363
Ding160_MX591555_posHILIC_900483-010-104	24.3367	2.24641	19.0669	2.70162
OldMAPool017_MX591555_posHILIC_postDing160	14.0234	-0.1397	-1.78132	-2.87945
Ding161_MX591555_posHILIC_900483-009-094	22.2173	2.59009	17.1767	3.82898
Ding162_MX591555_posHILIC_900483-015-157	12.4318	4.70749	3.93603	8.79567
Ding163_MX591555_posHILIC_900483-015-160	17.3524	5.68841	10.208	8.24184
Ding164_MX591555_posHILIC_900483-012-129	22.9371	10.0802	18.1327	12.5934
Ding165_MX591555_posHILIC_900483-011-031	18.9526	5.46729	12.0898	7.02954
Ding166_MX591555_posHILIC_900483-011-023	22.7374	-9.89486	16.6344	-9.01959
Ding168_MX591555_posHILIC_900483-016-079	19.9003	-5.97626	14.0174	-3.9958
Ding169_MX591555_posHILIC_900483-009-006	21.4815	1.80272	16.3526	3.46865
Ding170_MX591555_posHILIC_900483-012-038	21.7983	3.38118	15.4926	5.76989
OldMAPool018_MX591555_posHILIC_postDing170	14.5889	0.558925	-2.13057	-2.42218
Ding171_MX591555_posHILIC_900483-014-066	22.9164	-10.3365	19.3144	-9.4426
Ding172_MX591555_posHILIC_900483-015-156	16.3074	-4.93691	10.5454	-1.42198
Ding173_MX591555_posHILIC_900483-011-119	26.1611	0.282274	22.035	-1.44769
Ding174_MX591555_posHILIC_900483-010-022	23.7005	-9.47197	18.0487	-9.49863
Ding175_MX591555_posHILIC_900483-011-025	22.1004	-5.98791	14.2973	-5.45502
Ding176_MX591555_posHILIC_900483-014-059	21.9413	-5.65194	15.722	-4.76277
OldMAPool019_MX591555_posHILIC_postDing176	14.3521	0.176601	-1.63837	-2.911

## Sheet: SI Fig.4c
RSD, HILIC positive			RSD, HILIC negative			RSD, RP positive			RSD, RP negative
Before	After		Before	After		Before	After		Before	After
84.5905	11.3599		27.4955	10.9036		25.264	2.94375		237.628	223.695
7.54451	2.60415		31.6897	8.87637		26.833	7.15219		21.3023	8.0323
31.5232	5.19857		16.8572	4.92327		33.1504	6.83696		43.7768	28.9017
10.6251	4.14696		49.9106	13.1694		30.2898	8.709		42.3411	17.7362
62.1303	63.7151		43.6326	9.03599		25.1691	2.68528		22.146	14.9297
150.474	21.8428		114.851	19.1713		30.9375	10.9576		42.2667	23.5346
94.5743	26.1571		54.3411	6.71867		32.9983	8.70526		41.5947	19.7692
19.7982	7.79187		11.5128	5.13932		31.9566	8.9449		20.4037	15.2948
13.94	3.7889		81.4666	14.0697		26.948	7.09846		52.0268	31.0122
6.3532	6.29674		19.3948	6.05884		35.9727	8.04978		25.9911	14.4112
102.132	37.0394		67.1142	25.6406		31.1424	8.78		30.0309	15.8793
87.6606	18.3416		35.4078	16.4095		33.1973	6.87842		50.3424	21.0309
53.6551	8.30686		46.9718	6.01299		30.1608	5.37694		43.5611	29.3015
20.2695	5.66787		64.4881	13.5387		35.3447	9.86209		50.3167	26.9132
70.9255	27.3687		39.7183	6.29203		34.9957	14.0689		42.7159	12.142
53.6554	33.6386		40.5308	10.0958		41.4812	17.6236		42.4098	14.4943
13.3672	6.59851		72.3645	15.3227		27.4674	7.93148		29.2347	15.0924
18.1621	6.74335		51.1114	7.07775		35.1572	20.2288		51.4072	32.114
15.4539	5.80592		10.0087	4.36735		28.5412	9.12342		36.7563	10.2966
106.064	35.0713		22.0168	7.92613		30.1121	9.25561		39.9484	10.6957
33.8397	18.5646		35.6837	7.50947		30.0151	30.5796		42.6538	18.7726
40.9873	6.76165		48.6522	20.265		35.3977	25.7431		44.7589	9.17228
130.946	36.2893		29.4536	6.73183		28.3891	7.14332		41.2459	23.3094
55.8767	51.7398		35.3904	11.603		38.4895	10.2837		41.917	20.2776
72.5955	23.3888		34.8917	10.3655		31.8004	9.24962		237.902	201.281
55.4592	49.0407		30.7548	6.74131		31.8352	9.53688		40.5806	14.4286
85.831	11.0314		38.3835	4.83301		31.074	11.9173		64.5083	23.7928
16.4247	6.45301		56.6786	82.1727		36.4936	8.40622		36.0843	15.348
34.597	48.6965		128.134	10.1383		31.5267	10.5312		36.0446	47.2043
13.3426	6.68213		82.9435	20.4326		37.4832	9.81808		37.9725	19.8345
49.5538	46.0443		31.3136	22.2029		33.1568	9.54058		30.5944	10.7332
47.9053	44.372		79.5835	11.749		22.8285	7.3099		52.3599	31.1141
65.1427	20.631		56.1965	74.4542		32.3984	7.71127		70.1896	28.9127
17.1905	1.69677		19.7074	14.9101		28.2465	14.7		26.4933	12.3838
52.6345	10.4288		79.0501	10.8241		31.098	7.94759		35.3404	12.6306
80.7307	12.7528		63.3828	43.9115		35.8003	7.85638		34.8223	10.2033
65.499	34.0826		54.3743	9.21671		34.8808	12.8588		38.3313	23.1906
21.2617	4.8773		34.5676	7.04826		35.3061	9.82556		41.5067	13.7828
9.09647	3.29976		29.1705	21.3609		37.2902	7.80827		30.4008	14.4277
12.3497	4.77335		59.6756	12.8015		41.531	17.7932		49.7748	21.5198
118.512	31.337		40.6991	31.2023		34.7623	14.0648		39.5941	9.91273
26.8066	22.8503		40.8276	12.3355		32.8122	9.12239		39.9106	13.2562
37.872	6.02799		36.1379	15.2724		29.2739	17.2979		50.9011	28.147
36.0182	5.21945		43.7936	17.0787		24.3992	26.2365		42.4024	14.8385
145.065	19.4886		40.3875	18.6166		35.2773	20.0037		42.608	12.6218
113.961	77.4126		13.8852	10.7583		29.5737	11.2907		27.6303	40.7475
132.799	11.1511		6.36674	4.65069		27.5789	7.76677		21.4436	7.45215
64.0356	66.1603		44.786	10.3765		19.2914	19.9314		45.3866	49.9823
13.5508	12.4266		49.6903	6.35687		34.0999	14.0696		45.2344	24.7617
180.094	71.0287		24.0022	17.733		30.9391	7.39989		31.3259	15.6637
8.91171	6.03404		26.1758	7.57942		26.6463	9.70518		76.478	20.5452
133.859	125.787		15.1928	8.9273		15.731	14.5717		44.1729	29.395
55.6663	48.5006		137.201	100.742		34.9223	9.85703		33.7215	12.456
7.12709	4.09183		25.8218	15.908		30.1467	30.453		27.4087	13.021
42.7659	26.7892		69.3893	20.2273		28.9418	9.68873		49.5265	26.8422
57.8607	9.04495		38.3499	8.64807		18.0937	15.3924		36.8453	9.94509
20.1817	6.91279		84.9661	17.9017		35.7143	26.1377		44.8737	9.33893
50.2769	112.569		85.2525	111.1		24.8995	3.47561		40.2848	11.3464
27.0647	8.32278		55.5413	6.64367		28.2099	6.83826		28.8199	10.4922
7.65397	5.19877		63.6455	9.28753		37.6749	9.25839		54.8058	18.5586
7.0847	5.08178		30.9462	3.93598		36.5716	7.88818		26.164	6.7049
180.334	36.8954		80.4287	18.9524		31.5918	9.39515		31.4359	8.97081
14.4641	5.93944		35.7772	14.2401		27.3379	6.72024		29.314	34.2896
21.5503	5.35623		60.1336	33.371		31.8563	10.8663		36.3599	47.5913
52.8289	53.3416		65.046	23.3398		8.26957	13.1252		46.7545	11.9508
14.3492	15.1313		58.3695	11.4102		37.7041	9.50039		64.3359	26.7074
53.5456	8.11202		43.8698	9.12754		28.3297	15.0932		30.0966	13.7291
79.5443	10.0461		44.33	5.50746		27.9189	9.25083		30.8532	7.38983
22.1006	5.59346		38.1611	16.4999		37.9751	9.39024		51.7166	31.534
16.9126	13.7306		23.586	7.90487		38.1583	14.3001		31.2553	15.5115
156.06	57.4379		30.2653	14.6335		34.8	10.9005		44.5566	13.9018
36.075	15.3668		16.1157	3.4979		33.564	7.49377		38.5274	17.5291
57.2993	49.7999		5.85758	5.5319		37.9289	4.07237		38.6054	29.8486
64.7809	23.6691		92.6441	8.23288		36.2077	19.7085		31.6972	17.1565
34.6594	9.47087		30.3624	24.032		30.4381	6.31967		70.2259	28.4297
10.3587	10.0578		125.834	129.112		57.8016	100.963		34.6917	14.5521
39.582	10.8941		81.4241	16.2178		32.9008	13.1375		36.6748	15.7284
150.776	22.8798		28.5617	19.9227		26.2115	8.36108		40.697	12.5122
20.8583	7.17453		51.1068	19.0584		31.8445	7.67321		39.0597	20.0936
81.9651	78.5754		40.0075	10.5075		22.942	8.06659		37.1074	27.8006
9.73641	4.00839		18.4615	9.24218		17.4407	20.3956		11.0278	8.42038
90.9034	61.9957		76.0344	74.2946		41.0938	35.892		39.6478	26.722
75.4597	21.7678		35.429	10.0265		46.1179	27.8174		42.0722	13.6185
72.0643	16.2902		26.8212	3.45945		32.4085	6.98146		186.027	179.585
87.4085	18.186		70.9203	10.2743		32.7134	12.9203		45.9515	21.9139
20.8335	13.5193		98.7121	9.37065		47.2228	17.0205		50.7965	21.1041
17.0109	13.4378		54.3828	23.7215		37.3342	15.1311		114.253	203.818
14.6748	10.9464		97.3307	18.1133		37.4377	7.95626		4.24882	2.59553
103.588	31.2523		43.0753	11.9561		20.7082	29.0974		188.437	252.718
62.0533	14.2054		91.0649	26.9347		38.1315	12.5761		34.1954	9.8221
20.9729	12.8945		47.8119	37.6576		34.7861	13.3841		193.128	213.18
124.523	32.6052		34.5167	9.92252		24.1345	13.302		15.0374	12.5995
37.665	8.79177		75.3222	14.8005		30.9268	8.78424		270.758	295.799
70.7426	10.45		223.381	241.64		30.6764	9.75001		143.158	143.494
38.3394	27.2584		12.5384	10.2862		30.778	8.19341		54.8209	50.0543
80.9968	101.84		24.1444	7.77931		47.2439	7.20796		21.3601	9.715
36.8242	32.0028		18.7492	12.8075		24.4969	28.1076		24.8849	8.31077
62.7392	30.6317		42.2798	3.46696		30.6892	8.52348		182.764	237.321
6.44374	4.33039		81.1322	87.4021		26.7271	9.78208		19.9506	21.3675
151.738	39.6664		63.4878	10.536		17.1749	16.1686		51.9404	32.0487
22.6433	5.98376		60.7345	53.3222		35.1244	13.2081		52.8835	25.1047
99.0657	177.887		13.0319	6.00003		38.2043	10.1689		159.373	69.7975
63.162	7.34968		5.52293	5.42741		29.866	11.9022		103.911	91.7313
24.1894	4.84282		96.051	12.4839		37.5533	11.1208		69.161	11.1918
23.268	9.53339		79.5835	11.749		32.0428	8.46011		8.19392	6.39712
43.9296	10.4002		30.2971	40.5214		38.7264	14.272		43.1776	40.0969
82.8272	14.9776		54.6033	51.2373		28.8667	9.65596		18.9639	10.4983
75.3317	22.4244		109.819	91.5468		32.7972	8.8336		89.7758	81.8778
72.2308	22.1704		269.847	286.718		29.291	16.6735		11.0309	10.005
18.7268	8.13049		75.3721	13.7203		30.7966	10.8704		7.26491	6.15078
88.4264	23.6461		116.102	20.4076		33.8421	14.0315		51.6102	19.6746
6.49177	7.14027		72.1223	17.4667		53.8702	9.38982		6.16972	17.5372
34.1212	19.7706		46.532	9.24349		15.9716	14.701		38.5757	9.52974
82.0339	48.2804		72.2486	81.5284		17.4334	13.6912		40.6736	18.9076
64.6217	21.279		61.9752	9.38388		34.099	7.16524		34.8608	34.2089
10.9294	5.81901		113.922	171.815		35.1168	9.65165		35.7596	13.3422
136.323	152.644		43.3264	18.4924		31.2581	11.4445		9.94274	9.36755
111.452	86.3146		71.8818	10.8165		17.7824	10.8119		32.8306	37.3315
17.4633	10.5584		32.4892	8.65697		14.9427	9.32235		15.3407	12.8906
23.6635	8.67671		47.7673	50.042		37.8566	9.90782		11.1765	9.51746
83.7716	18.5599		11.9051	8.89268		24.0025	9.37218		22.0724	15.1176
26.918	5.70154		10.4584	5.44781		19.5414	19.2999		7.78102	5.19997
50.4233	10.1066		32.7619	12.0882		23.277	8.67801		25.4577	15.3873
57.0944	10.64		126.618	107.134		33.3033	9.34449		35.7269	11.2732
18.1119	8.93321		14.8958	12.6335		29.0492	12.5557		40.2368	10.121
29.1242	8.48163		102.647	16.6023		31.6641	9.35815		15.9513	8.56016
13.1836	14.8514		75.017	51.4975		32.5076	9.58807		53.0438	53.4907
82.742	15.2877		77.8962	71.4185		19.6192	9.52241		17.1557	7.42639
62.9928	11.4059		54.0747	67.8155		32.8932	11.9222		24.2941	12.4266
24.1583	5.73065		36.4638	12.1861		36.9431	7.1766		42.4984	20.1548
77.0107	69.5095		43.33	6.5132		29.6422	8.20139		47.107	47.4466
114.742	99.4186		10.5468	4.54379		18.0849	21.1903		33.7534	13.1521
44.6103	56.321		81.1114	123.149		28.1706	11.7466		20.8148	7.64191
31.1587	10.0028		9.3383	7.82663		58.1963	96.1421		9.35986	10.5874
50.0316	9.21034		89.5747	33.928		25.9823	12.8821		15.1472	12.3382
79.8505	8.97071		27.9572	10.5138		37.9441	5.40561		8.44412	9.519
63.3821	35.6812		51.741	9.0328		34.7765	10.0115		105.13	161.099
9.8527	5.92654		55.0198	9.17041		34.6395	9.3161		47.982	30.0415
11.9418	7.58039		13.7659	5.43479		46.4883	18.9006		10.8921	9.60942
99.9226	51.0687		123.575	14.2094		36.3271	10.9038		8.06592	9.12483
103.137	10.9409		101.722	44.0021		33.9355	9.66542		39.9607	13.6879
62.1791	17.5009		17.6087	18.0526		35.7512	7.42612		52.9898	53.5704
88.8197	51.1114		59.7368	34.7576		36.3337	8.43422		45.4124	46.5996
65.3004	33.8793		14.5034	9.48981		46.6066	26.0671		13.9403	14.9023
63.2841	14.0514		53.5659	64.0455		31.8516	9.36241		40.985	18.9665
15.6177	4.09737		63.7398	29.3195		40.9647	38.2399		49.3666	12.019
18.8497	7.34919		57.6988	25.8459		18.137	20.1402		37.7607	7.52204
60.9146	54.543		54.6057	59.5276		33.6705	13.7507		42.1557	16.6359
124.066	182.548		76.4756	58.0286		41.7075	18.4407		27.3776	14.0598
245.78	54.3483		25.9165	8.18377		19.8815	24.5392		39.0648	11.2857
105.471	39.5053		34.8072	28.8432		30.1526	12.3012		23.3029	11.8048
9.93694	11.9046		59.0245	9.31041		13.8031	11.2715		25.6155	12.3418
73.9624	25.5718		44.6815	30.1882		44.9154	14.2445		35.395	13.6482
48.2751	62.1007		43.6202	9.80075		33.8682	13.284		35.2097	13.205
118.834	48.0744		118.789	29.8784		24.3654	12.9368		37.716	26.5942
156.805	73.0854		102.796	31.1292		20.098	19.5501		9.53755	5.20323
92.374	19.1549		57.7889	15.4262		58.9891	10.4658		54.0815	15.7001
204.481	85.4252		54.2621	15.2357		37.4934	15.1267		46.5452	28.7337
65.0873	45.4518		66.4036	25.0922		39.032	12.6273		35.5734	17.7788
47.6583	18.8975		52.271	22.2407		26.4848	8.67773		41.5631	23.0786
14.2917	8.85644		97.2017	124.744		53.6926	12.0212		55.5201	26.2989
53.2441	50.1377		13.9441	7.70632		39.8235	14.0968		32.115	15.8701
54.0469	8.80503		17.8666	8.23762		47.7823	16.5951		28.8772	12.7237
41.0121	10.592		18.2337	5.16065		47.2916	9.46586		37.8938	13.6185
62.6827	7.24566		35.333	33.0797		17.4072	19.789		26.9106	14.9048
65.4333	33.1589		94.8662	22.2429		34.1498	9.24906		43.4247	22.7556
53.9196	16.5192		28.4441	6.75466		25.0146	8.04898		27.6948	40.9839
68.6229	27.878		40.0381	21.3418		32.8984	12.615		56.67	32.2593
63.5798	55.15		111.465	25.2511		34.1506	14.2686		20.4696	16.1237
33.9795	10.6997		19.0345	10.9713		29.0068	10.0403		30.3724	12.5222
15.2873	8.01331		112.656	27.0712		39.8923	7.77752		54.9341	18.9841
40.5972	13.8823		57.8723	7.93796		39.9671	13.7683		50.073	26.1286
87.5074	40.5099		69.6244	15.9228		29.7684	30.3485		37.1083	17.4452
132.374	8.63332		115.554	200.108		28.285	7.57591		26.3277	15.9764
83.8584	27.4234		39.63	6.19849		33.3414	21.6188		32.6775	28.9135
18.5759	6.83954		57.0073	48.8347		38.7699	8.78909		45.6528	21.9502
39.2242	11.0264		27.3753	15.8856		41.1165	14.6298		28.7669	9.56167
51.3312	104.733		55.6391	14.2199		30.0613	9.4713		39.0598	25.7937
60.4058	15.8359		56.9257	8.28028		38.7859	9.52019		35.0442	21.9611
69.0445	40.9946		29.1781	8.79093		32.1528	7.25404		66.2543	16.35
59.0234	15.8607		32.7236	10.6092		28.7883	9.7484		32.2798	14.7835
99.5661	80.1591		81.6631	17.9322		32.7349	9.68391		29.9582	32.3906
36.1134	20.4725		49.7009	12.0025		35.1377	14.0632		48.8764	29.2972
60.16	15.6548		27.2785	23.7818		19.4406	9.97225		48.9321	17.533
22.8874	7.34165		82.8029	19.791		28.704	8.76048		31.8509	8.9388
55.2193	12.0826		24.009	8.29813		30.544	8.88627		23.3838	29.9553
26.4164	4.9355		58.8594	27.6062		30.7685	8.78358		38.5271	9.65581
144.864	299.978		184.455	262.91		37.7778	11.7168		25.5743	19.787
57.3276	51.3179		59.3887	68.8825		29.1289	5.471		30.4772	9.28138
41.4826	35.3251		119.365	18.3757		33.8076	13.4462		43.376	12.6483
135.894	66.8513		127.63	144.251		29.3938	9.99873		51.7178	22.7272
21.0081	11.2456		129.493	29.0592		36.5053	7.25746		36.1944	13.433
29.6473	7.43136		107.297	21.2238		32.363	8.11399		35.0822	9.27444
10.695	7.1857		38.8145	35.9877		33.1113	12.8497		40.7741	15.6817
50.3956	47.2183		62.9459	49.8913		33.923	11.5567		38.039	9.19207
67.4218	32.4212		80.3087	11.7877		76.4575	41.3344		34.5407	15.0498
24.2462	8.88842		117.473	31.997		147.37	33.6074		60.2179	28.7026
41.448	36.0534		108.117	53.1285		31.2929	6.83212		50.5088	16.903
52.8374	11.7094		89.7499	95.0304		30.6794	12.843		39.1192	16.645
8.23829	6.36024		15.0339	7.26971		32.6879	6.93025		58.2952	35.0616
67.1003	52.4239		44.8803	12.7617		44.2944	10.4871		12.0428	10.3054
59.931	56.2128		186.556	34.6698		25.7521	8.14023		54.1184	23.9804
12.6677	9.63041		58.263	51.5148		36.1281	8.66824		31.1875	15.9297
21.7153	8.29299		31.628	17.6402		21.129	13.3912		47.2278	16.5357
21.3889	7.15747		51.666	8.05859		36.8497	5.47901		23.5279	24.3847
165.138	49.6376		80.0827	27.6765		28.0115	5.0464		44.7858	21.714
63.4514	50.8144		46.3135	37.0045		53.3592	13.4806		38.8124	9.80952
13.9808	9.26391		49.8993	14.3618		32.3494	13.3468		30.3086	11.5046
57.4467	28.2465		32.811	11.9705		28.9741	15.4496		36.499	16.7293
122.057	204.603		53.8376	8.37492		58.2045	172.258		50.3364	20.4062
120.852	16.2909		46.1727	14.8547		47.1994	8.7246		29.0697	9.68465
53.032	6.91876		32.2603	18.3572		35.0861	46.3996		51.0517	31.2043
27.5812	21.591		21.4397	15.6422		16.5401	10.8711		39.1142	23.3854
106.692	35.8021		80.4066	14.4373		115.382	83.224		39.9182	18.5784
6.33683	5.22674		59.8458	7.65504		36.6801	41.8799		50.3726	30.186
50.5729	7.4879		5.44902	7.17422		6.39008	8.60002		46.4209	45.4165
10.4514	4.67319		19.1095	6.43177		16.745	33.5693		30.9528	14.8044
55.7151	26.2717		82.1857	62.055		29.6234	10.6401		34.7978	11.8396
116.711	9.69833		84.3272	83.9469		23.8494	9.02821		42.2151	14.5835
16.3904	11.3276		27.4525	10.752		39.5366	14.8399		32.8764	12.167
4.90317	6.4748		35.7885	14.4686		28.499	11.236		30.303	40.5558
21.1725	14.0533		60.821	7.96662		46.4681	19.853		37.7097	14.1498
181.893	43.8885		61.295	75.9097		31.8918	11.7527		32.9145	27.2708
63.7338	39.53		42.1739	13.9873		50.2483	49.0438		41.3812	15.7379
67.978	45.8936		56.0743	72.9726		24.5485	9.19562		48.9965	50.4069
112.102	19.6897		42.4604	20.2747		39.1039	9.47224		58.6918	13.4757
12.5696	9.00715		52.7659	14.3881		48.3888	35.4953		28.9328	13.9655
46.4529	16.249		100.184	8.08616		35.8909	12.2288		44.5318	11.0906
27.76	15.672		30.2678	8.75882		64.989	30.5912		46.4017	27.2028
69.9607	58.2685		69.0338	82.7536		35.6373	14.2607		28.1472	19.0685
40.0586	16.5638		110.606	33.3526		34.1688	7.02813		51.2236	20.5519
52.7345	9.88482		84.6851	14.8471		42.6833	9.59197		39.7673	11.045
17.0048	8.05034		30.4817	8.08883		65.4484	47.3589		39.642	15.8218
16.3401	17.9226		103.828	34.4517		79.8215	61.6588		149.144	38.9733
56.344	33.376		62.7069	8.83487		81.9281	64.9139		36.0355	12.2049
62.0633	50.7038		37.842	22.6736		53.0598	13.8618		46.0847	14.1965
125.471	42.1181		41.7877	9.81438		43.6721	14.5891		11.9245	16.5788
25.5072	11.3461		123.872	299.994		35.3966	10.9904		38.1373	13.5282
18.127	5.7942		8.62226	9.3973		61.2405	15.812		38.3097	11.6377
109.818	43.5579		20.2791	7.42104		26.3198	4.14822		20.0499	5.08512
12.5565	13.833		35.4088	9.03386		29.4424	7.27695		25.3545	8.31114
18.6389	5.40364		64.5188	18.1965		32.4227	13.3768		51.7822	19.335
249.304	189.289		39.1128	17.4465		25.1969	12.6764		29.018	18.5314
81.1504	15.3571		19.4638	7.11841		23.2644	9.73733		39.4407	30.7348
67.6084	11.7183		39.2018	3.85601		23.071	8.54135		33.1809	15.1708
10.4359	9.57188		54.2057	85.9174		33.2394	8.05491		41.9421	16.4262
28.3359	10.7589		101.374	150.188		36.3507	7.10004		54.2477	22.6011
32.758	15.9331		54.7936	18.5014		11.0498	10.7967		29.4062	7.1497
167.046	177.956		203.757	48.2857		22.5902	14.0456		65.1901	15.4981
109.37	100.428		28.9947	14.8543		31.8357	9.85845		26.9856	13.9162
74.5793	17.5916		20.734	15.2775		59.5683	23.6641		12.3768	40.3177
146.549	32.5908		84.7275	14.8812		34.2407	15.0822		35.626	19.0141
59.4298	10.7481		28.6261	6.81059		112.082	30.6377		30.2414	20.0856
31.6682	7.73948		105.156	20.1709		24.035	17.369		37.5836	7.18163
7.97581	8.20685		65.2498	13.5877		45.5742	14.4758		43.5296	40.2393
40.0209	7.77393		30.4028	10.6782		19.5237	9.57291		46.9978	24.6248
93.1078	16.4141		44.4103	13.8861		47.1582	10.1692		39.1142	9.68043
45.2141	33.3717		45.6041	28.4876		11.8827	9.52636		36.9132	43.5028
17.7674	7.60929		141.618	42.6953		20.3922	14.7116		70.69	29.1714
55.1398	12.0129		7.47682	9.33102		39.8575	13.8374		47.8036	17.8436
104.961	46.8545		60.0895	15.2913		14.4963	11.4246		46.0483	24.6204
53.2136	48.7916		13.5395	7.44961		33.2451	13.5405		31.1115	6.5615
49.7125	9.0461		27.1963	11.0111		17.8229	11.8363		26.5869	11.9588
20.0679	6.6973		15.1969	11.6834		27.918	11.4339		48.5422	21.7313
17.4405	11.7843		62.0827	29.5688		38.5037	9.7189		41.2657	39.2149
50.5824	13.153		50.1416	19.1669		33.8039	8.93321		40.2967	31.6481
80.9709	22.0011		45.2664	25.0349		36.9393	15.9774		44.6309	26.1768
23.9158	10.6971		90.9218	8.16698		31.9431	8.46996		36.1661	12.2584
41.4969	27.6384		85.0634	23.404		16.5035	12.281		50.0518	53.8624
27.7953	12.7337		79.3845	10.1053		15.3789	14.0303		46.8241	32.0678
21.7172	8.58722		59.7763	35.6885		40.8769	9.96773		42.7888	13.524
135.961	72.7699		75.4693	11.1332		23.5455	8.44677		48.4085	11.2074
100.501	180.98		29.2629	11.1606		8.15627	12.0993		54.2716	23.7805
76.9831	61.4021		71.2902	95.4333		41.0677	13.7987		42.208	17.5873
111.143	46.259		14.0373	11.7731		29.5779	12.1838		63.1966	61.0207
27.6392	14.4856		121.863	17.7029		18.7662	17.6034		64.4471	30.93
28.013	6.92524		48.5175	12.247		31.6804	8.15696		22.4446	16.9168
69.941	36.613		70.4132	40.5797		53.0108	20.9544		36.9486	10.774
44.5585	28.7354		100.291	10.7764		66.1805	35.7129		38.5545	19.6294
18.6088	7.29259		120.094	21.2728		58.3088	10.6965		26.2499	14.8361
149.12	46.6468		109.197	40.29		50.3426	22.4079		34.6112	14.298
22.9104	7.42236		65.8189	25.7649		32.0407	12.4009		41.9614	14.3569
55.943	28.8352		28.6296	11.764		32.5917	13.0738		32.7159	11.7967
14.6062	12.7908		112.099	110.711		17.9288	17.3685		32.8679	10.3225
141.478	52.8534		45.3025	28.6831		35.4346	12.6501		50.7048	18.5213
50.543	7.65332		46.3815	33.8957		39.7853	13.4135		35.9281	16.3941
108.095	36.4773		60.467	26.3606		40.6263	12.6126		49.2564	26.7932
13.175	8.13365		34.8654	7.46707		31.9874	12.7614		30.4189	16.9779
245.907	299.976		145.462	256.225		25.0346	27.8975		34.5214	20.8173
66.2768	60.2509		182.554	66.6918		38.1688	32.9013		42.9386	27.0293
35.2474	22.4426		21.2608	9.7809		88.5447	38.3941		42.0819	24.591
11.1186	10.5027		56.8475	29.1696		22.8188	11.9879		36.8075	14.6417
40.3679	23.3253		156.97	249.802		34.4264	13.7689		40.2145	22.1908
28.0415	10.7417		96.0345	225.485		28.5439	9.94927		11.7859	17.7891
17.9013	2.76413		19.7146	24.3011		27.0274	8.52518		36.7256	9.1512
24.699	10.8747		54.8868	22.9553		50.5946	16.4815		29.9686	14.188
27.5762	18.2025		116.284	19.4559		30.2482	13.1495		29.9478	14.3852
140.329	48.2538		121.555	297.361		13.4655	13.663		29.5698	11.9843
27.3294	5.97834		32.7053	8.81512		23.1481	13.3827		35.4296	251.115
34.826	28.8783		29.8403	13.9628		29.1448	5.6591		39.8734	22.3408
23.5004	12.4747		58.4107	12.7523		35.0056	15.1291		17.7209	12.6291
56.0873	8.81272		68.6215	11.8343		48.8769	16.959		53.2748	18.6145
28.1239	21.021		60.228	17.7594		29.6648	6.99074		49.7603	33.9914
63.5617	61.2204		129.462	41.8312		39.4542	8.4753		22.2987	15.6443
104.672	19.3896		56.5766	49.4911		22.9	15.7389		28.4316	12.7704
124.976	73.0978		75.2002	71.9591		33.5872	6.93807		8.1015	13.7703
48.9976	15.2145		50.2679	20.5093		53.3192	9.02823		54.9022	7.25011
54.9497	17.394		77.0357	13.4082		78.0415	37.551		63.8153	15.0316
58.5777	12.2167		33.6689	49.5991		21.3734	6.97874		24.4647	20.0342
180.845	58.306		54.7508	39.5935		48.2292	8.06919		25.9355	7.28013
53.8563	22.1135		33.8574	11.8945		45.1613	14.0414		26.4666	17.7853
83.6928	147.306		77.0669	56.924		31.0325	12.6894		37.9604	24.7692
55.132	15.0221		59.5791	16.8869		16.9134	4.69589		66.0472	16.4222
76.1505	24.7872		17.2424	4.93639		38.4852	9.21347		54.199	14.723
27.6884	5.32306		106.789	16.0615		10.9706	8.18329		69.2441	26.3927
60.8868	42.5518		51.8894	17.1211		33.8735	12.8401		14.2766	11.5723
40.6786	9.55179		134.127	14.9837		30.5302	17.9485		35.0112	20.3768
17.9842	8.85338		88.4481	218.94		30.1067	10.2911		41.7411	24.5604
13.4609	11.1235		70.4593	19.271		39.9312	10.7087		38.5317	11.9008
179.284	41.6301		18.911	10.5598		34.1606	20.9394		38.2887	8.52947
30.7942	6.21739		33.3756	5.87171		32.5292	11.3804		40.0818	23.2066
114.117	57.9417		66.6594	9.58473		40.6871	16.3708		50.736	56.6079
135.865	37.4261		84.2465	21.8337		42.7641	23.2885		37.689	11.0202
12.4035	13.0615		120.055	31.7147		35.7925	14.0268		21.9792	24.4359
136.731	47.0627		80.9322	15.9699		10.0555	10.1489		38.7303	26.5726
10.5954	9.86792		109.126	9.71669		23.3375	16.1941		31.9584	16.3222
40.0469	15.715		51.1506	10.8504		17.424	11.9751		34.9559	11.4772
92.2398	22.9584		61.722	14.5652		12.616	5.14886		11.3334	8.99058
59.5363	53.0757		79.3372	23.6943		38.9054	11.4931		30.6219	18.4868
46.3592	36.1052		72.3091	71.3546		48.9113	21.4213		34.1688	13.8228
44.5631	7.96494		35.5454	4.5125		73.2335	37.2997		50.6756	47.3755
32.9261	109.972		30.8214	45.0728		43.1077	16.9821		46.674	25.4568
100.48	35.2342		144.936	11.3793		28.9723	8.81102		50.3583	14.8506
134.611	40.066		41.7627	15.4292		30.8879	12.2736		9.03628	8.27954
87.7571	35.1129		81.7769	67.2234		39.7403	15.1623		38.9218	15.2833
72.3833	24.7299		94.0421	13.9655		98.4913	13.5428		39.6583	8.87042
31.2192	30.5857		62.5746	69.1055		21.6967	38.2024		48.6264	21.6077
253.952	270.371		5.77149	10.4772		61.1071	29.3216		51.7985	31.3045
87.6614	22.5211		132.705	39.9479		41.9836	18.1932		32.0425	20.381
154.781	68.3777		17.847	6.12113		34.0207	29.7472		41.958	18.584
46.6133	17.8519		41.0375	7.39498		18.7488	7.37849		163.548	86.2118
11.4965	4.31164		17.0718	11.9658		32.977	8.52301		17.6728	24.0408
26.1265	20.7686		77.3389	16.9655		25.9241	11.1884		28.7182	7.85133
53.0662	50.3828		26.0942	9.85924		29.1755	9.32762		40.4008	15.973
68.1373	189.672		60.0763	24.3116		28.4291	8.89989		48.5576	19.6038
132.675	29.0089		47.8684	12.9637		27.592	10.1892		39.3493	11.142
51.7292	71.76		124.826	26.974		42.4774	6.65062		35.5591	13.2991
111.703	28.7139		16.183	16.2257		31.5138	14.0833		40.8317	12.3069
80.8193	87.0798		29.9298	7.35025		19.5991	21.1785		54.1046	25.4857
52.4061	10.9932		43.2097	8.5344		13.9194	7.81985		51.2974	16.071
101.558	17.6016		55.4348	28.2546		54.9699	12.9747		41.5131	21.1551
80.3342	84.5763		24.9872	13.4719		42.8355	15.4064		36.1384	13.6874
62.653	26.8845		239.943	239.111		53.6468	19.9464		33.7481	37.5705
41.3438	12.0054		33.8975	8.97108		34.7591	9.1488		38.8191	14.6453
290.441	44.193		23.2989	4.90509		49.5619	17.7881		36.2378	12.7996
21.0273	6.80387		40.7877	16.0402		65.5967	5.93943		37.7148	27.5708
56.4877	7.38828		81.5001	26.7349		3.51129	4.8824		50.4895	11.8129
10.2889	5.52889		105.503	38.2281		30.6068	11.6342		42.3094	14.9705
89.5799	30.522		64.6545	16.6577		34.0824	9.8732		42.8547	25.6328
32.0786	12.4931		62.1941	6.51488		53.8974	11.1204		42.8035	28.7847
42.7139	15.2281		11.8983	3.9236		14.8805	11.4712		24.8217	14.2996
42.8504	101.103		22.5246	29.2062		61.6196	10.1191		32.0757	13.7313
9.50433	3.85167		19.6199	10.7752		27.4036	5.63546		25.4724	41.4753
16.1353	7.46315		35.0734	18.164		27.5676	10.9257		42.3784	12.4689
39.5875	26.758		27.4096	21.4965		19.7753	10.1814		34.5472	11.76
94.6925	46.7072		53.7494	33.6142		21.0617	6.98014		25.5885	11.5698
88.876	23.3475		54.2924	16.0504		82.6038	62.9995		54.3591	50.136
177.732	35.4354		29.4176	24.3079		29.6395	17.6737		36.3242	16.7684
64.5231	54.5595		69.1692	62.1758		34.6385	15.858		38.7901	24.9609
83.2418	23.0919		20.9007	6.29293		22.3933	7.93692		37.0015	14.9608
15.7371	15.8228		21.3995	18.542		69.8734	61.4852		41.0841	23.5607
9.77646	6.82388		31.5604	15.7501		21.9478	7.26695		43.8519	35.2859
18.0228	12.0164		93.1463	16.8415		34.1722	10.5684		46.6468	15.885
10.3174	11.7459		40.4089	31.0779		30.1431	13.0654		51.0275	25.1093
145.769	24.4883		31.1136	9.50778		100.677	91.5964		54.7561	17.8216
139.761	10.1905		71.7528	26.9418		34.6583	11.2509		18.5163	16.1803
88.9881	29.2951		116.781	32.3395		36.1861	10.6706		22.8972	13.2486
29.86	7.98107		52.2601	51.546		24.5055	15.329		39.3476	24.5146
99.7711	64.3031		34.1872	25.9788		11.1511	5.82013		18.4857	10.4972
58.5768	12.65		47.1274	11.8922		30.4288	10.932		51.3092	28.2845
48.3146	17.1372		114.377	20.1005		18.2984	22.9746		12.7013	16.7483
61.9516	52.9333		54.6209	4.98524		61.5069	29.0279		42.0009	19.6102
82.1922	36.736		25.7698	8.39421		30.6173	8.83883		37.0344	13.8534
16.589	7.43547		54.0351	12.8407		38.9967	12.1752		20.4457	19.3115
60.885	7.57137		58.142	25.9684		30.6833	11.7127		45.8515	14.9107
17.1541	5.24468		89.1253	68.2469		7.70821	5.2942		16.3646	19.4836
66.7135	216.599		26.5488	7.89881		16.0033	8.78334		44.6543	12.3927
8.82946	6.40794		23.3867	18.231		61.1393	13.1953		38.5675	14.4389
20.348	10.8923		18.7205	10.7957		44.3411	14.5217		56.359	52.4507
68.52	48.6319		48.4382	31.1174		40.726	16.1848		29.8366	22.9617
37.5294	9.08666		43.3261	21.8968		66.7916	31.2999		39.716	12.8226
33.6607	32.8002		11.6985	7.2999		65.9942	20.455		58.3921	14.2101
9.49736	6.01722		23.4156	13.6927		65.889	32.2834		44.7797	12.9019
23.5013	16.3913		87.7417	32.9614		51.2989	14.3555		41.9271	57.7693
41.7195	32.7251		56.4902	14.1247		38.6473	4.72252		38.9535	14.5218
37.6933	5.42033		76.7379	12.0112		32.8623	26.2329		36.1466	14.4041
22.909	5.74694		40.6617	18.778		24.8393	17.4502		16.6662	17.0438
80.6034	112.883		74.5969	12.8866		31.8154	13.4071		51.049	17.9501
134.378	88.0953		95.6391	96.6033		31.5183	6.34535		53.7924	44.1588
33.2612	59.7527		155.735	173.934		23.3181	9.49289		39.1725	10.4902
40.1229	19.503		37.2804	6.09129		30.9273	11.7985		18.5121	18.2816
23.3063	7.18276		23.956	22.5982		24.0224	11.028		28.0664	13.4864
18.6312	16.4095		46.4094	23.5445		63.9658	39.7159		36.7917	13.3289
101.809	14.2484		25.2127	6.62539		41.6932	7.39947		35.26	12.4628
57.3841	35.5198		44.0435	4.57805		31.8288	12.2213		36.1883	14.9524
44.1983	20.8954		63.7692	46.0078		49.4788	16.3904		77.4507	41.9771
31.5402	7.91539		63.6019	18.6664		24.3063	11.6009		13.3819	16.0644
49.4886	244.838		146.098	106.933		53.2962	17.462		47.037	24.7586
124.32	37.5716		58.5358	24.1613		48.6736	10.1861		30.8482	21.7319
75.324	66.2754		80.7245	16.8393		26.3243	10.3625		44.8113	20.3668
93.2883	19.0911		45.2844	15.1566		68.5661	40.4658		48.4774	19.365
54.1996	47.3978		34.079	10.6221		15.5664	9.61373		149.259	35.5897
58.6971	36.2791		21.6464	9.68529		29.4533	6.03608		29.0887	22.0144
97.3493	95.9656		139.385	6.95743		40.206	18.2304		38.7623	9.37584
21.8487	13.5019		8.12344	6.10012		28.4157	10.8116		43.3781	33.8108
66.3	260.884		60.4948	58.5072		57.0487	14.6265		30.5258	20.7266
17.2062	3.19909		26.0546	15.5642		17.5773	7.58051		41.5744	11.8314
50.2589	56.8916		61.5317	39.4364		46.5269	17.4647		46.252	14.2207
84.2821	37.3491		17.1381	4.3113		32.4349	11.6478		28.2295	8.55917
22.6245	12.8693		66.7253	67.8796		59.0104	16.1515		28.7141	13.2815
105.839	40.888		123.766	34.0132		21.0065	30.2179		31.29	9.25682
64.8233	125.1		35.0466	8.22304		29.2	9.01993		37.9544	18.9291
25.1194	11.8231		81.6147	19.7796		31.4938	11.3881		37.1967	13.315
254.573	250.62		51.0359	50.3097		50.7147	167.364		31.1082	48.1394
81.5244	11.0738		36.1894	17.1353		43.1182	33.6673		46.2906	16.9584
85.6185	49.1587		16.5125	4.09724		47.3015	16.0223		54.9154	7.54156
15.7156	11.9087		47.0376	9.86281		40.2265	36.9303		47.651	26.1191
77.3234	20.4547		56.4211	11.5006		52.8853	14.0822		33.4372	13.7324
28.8799	17.0669		97.3326	23.0513		31.575	12.9353		28.8509	14.6739
40.1567	9.75029		125.593	22.9462		53.0392	13.9634		56.9819	51.5968
143.818	44.1477		138.353	20.9548		44.7028	50.2043		35.8784	18.591
21.5332	11.5739		80.0102	15.5792		52.0231	59.561		29.7909	13.8
30.3486	26.9289		50.0251	12.2094		106.032	97.617		56.695	22.2489
72.306	17.1119		8.16378	7.85272		29.4533	9.58693		44.3721	13.9975
18.2036	33.2831		49.3899	15.5295		19.1017	14.1886		40.1622	25.2232
62.4128	11.7177		60.193	32.5495		20.8448	9.8801		42.3998	6.62137
110.645	94.3135		45.7336	59.1021		21.6826	14.1551		41.4657	16.2463
96.0258	107.273		32.986	16.3231		27.5947	9.80194		51.9229	23.7534
11.6369	10.3916		25.5301	27.9947		65.2393	37.0554		37.6898	19.7204
96.6245	112.158		54.5681	28.9649		30.7593	11.0624		30.2169	28.6701
48.2421	46.7598		43.7568	8.51754		73.9255	81.0458		50.6414	31.3369
38.384	8.80802		44.8865	19.7563		40.9812	37.3425		25.8231	21.3164
175.536	18.9475		18.2823	6.83298		26.3737	5.50664		55.8287	46.3681
13.7106	10.2392		57.9264	33.4087		25.5036	9.33983		31.6108	17.6337
76.6979	50.8361		20.8782	18.5179		12.7619	11.0259		53.4762	21.5424
41.2849	12.9653		17.9374	8.39644		74.2017	68.165		44.2074	24.6956
14.3778	11.9807		25.6832	19.2624		21.5183	14.6828		32.3075	10.7186
13.6817	10.1733		86.9865	13.4447		35.5078	11.4232		42.0429	23.349
9.71189	6.84455		76.7269	21.7441		45.2932	22.6318		43.0624	12.3625
30.6212	7.2789		57.7727	12.3846		22.6605	9.25249		48.7579	22.66
25.1321	5.56937		110.784	17.1208		35.8114	12.3023		18.3434	10.2039
16.6025	8.93964		88.7708	29.3969		115.536	35.752		37.8048	26.6577
97.5931	65.8468		75.1386	11.2204		45.9198	7.13821		40.3002	12.9006
48.3915	53.1404		28.999	13.1216		42.4431	14.4663		101.88	15.1229
123.576	31.5734		38.9182	14.9038		19.407	13.0794		45.694	19.3352
21.4092	9.8012		33.8425	5.35371		27.0875	14.38		27.9761	17.0839
10.1052	7.87753		83.8452	35.8872		37.8357	12.0643		37.0688	8.07932
86.1297	42.8447		70.6855	16.1699		39.5255	7.39464		25.5856	9.5875
28.6198	9.05615		65.8316	33.0052		28.1114	14.836		30.1788	9.24771
34.8394	8.27597		99.6546	17.215		65.6048	17.8084		31.6107	13.1671
8.53166	5.2612		53.4636	10.0118		63.237	18.5143		28.4723	18.843
147.332	49.0651		60.464	30.736		55.1905	5.03107		30.4708	7.61706
95.1298	48.1014		96.753	81.2629		76.9946	60.8773		36.1482	12.9283
138.293	70.0801		36.7224	12.3893		27.1621	8.66479		36.9648	8.66216
90.5453	67.3732		137.793	146.19		165.709	50.4341		45.4993	13.5741
66.7366	32.7833		11.972	12.9151		10.3585	9.83742		27.1467	40.2451
46.6494	12.7042		21.1633	13.8352		34.7836	10.1222		50.948	21.6627
18.0027	9.33329		45.0096	28.0325		10.9945	7.53166		24.2543	10.484
53.0681	5.52356		16.1755	8.59738		35.7096	30.2975		50.4093	28.6704
12.9219	12.1744		5.01325	5.01532		34.6306	16.8019		46.7751	23.8501
74.9264	77.1524		22.9857	10.5202		21.0805	19.9764		33.7643	7.83021
146.22	51.036		42.5132	13.0495		55.8864	35.8341		37.9418	11.4319
149.477	37.3842		39.6533	7.37905		31.5317	15.2558		36.1087	14.694
22.7968	10.3447		74.6151	36.1205		47.9977	18.5516		44.5194	17.7084
23.4863	18.3201		19.2632	13.8285		32.4421	7.27446		42.818	46.71
115.081	19.6054		63.4311	15.3186		40.1625	7.1106		41.2495	12.6859
8.12558	31.1668		44.1778	6.29741		121.47	27.2778		56.0467	15.9832
160.984	49.0469		80.5598	14.0121		43.3089	13.6168		34.4611	14.8549
25.9175	5.8258		12.3742	9.97865		17.5066	11.2387		30.4528	12.8981
68.2413	43.5891		14.2722	7.91802		22.2039	20.1381		28.2579	17.3937
8.14899	2.92766		131.361	29.5153		66.4973	57.1808		29.7928	8.73659
71.5856	31.7518		101.494	18.4709		57.982	36.3802		45.0354	47.8253
118.578	57.429		118.472	32.9629		9.37722	8.08809		44.774	16.8486
89.5707	16.1299		58.4685	19.139		21.2421	7.50878		12.157	15.5352
11.8809	8.09336		55.8791	65.5305		17.822	14.3691		36.4952	8.34788
16.3122	10.5295		118.357	11.4409		24.9787	13.201		57.6415	17.8963
72.7001	31.4767		94.1334	90.9308		37.0133	13.3604		36.2926	15.1877
40.8489	8.44847		102.788	66.283		33.6735	30.0572		28.4358	18.0416
196.795	210.985		27.8385	12.3226		24.907	11.253		36.0096	19.3554
52.1847	9.95676		33.8064	20.1005		38.9864	10.4369		36.0345	17.155
97.1672	239.101		34.7193	14.7007		23.6646	12.2205		38.3181	16.812
7.73207	5.61665		46.8113	13.7292		53.0779	21.5866		28.3884	20.1437
12.5645	8.89553		58.8025	67.9444		53.1326	32.3765		29.2649	37.6284
80.8796	21.4212		80.171	13.9272		46.9297	12.6234		57.2715	6.36532
24.344	8.77332		68.3152	10.6422		61.1198	14.9235		41.3921	18.9919
152.651	91.2103		68.2885	45.8276		102.032	27.3192		68.1978	21.8227
39.9629	10.5252		126.289	17.9535		46.6719	11.3256		39.7348	23.8202
23.3386	15.681		64.1636	14.7567		47.0865	23.8747		53.535	26.9097
10.8577	10.8498		22.1563	10.1509		31.0756	13.0738		28.7182	7.96725
40.8872	32.7889		39.3587	8.64763		113.817	32.3181		33.4969	7.17922
27.7653	12.2188		144.258	141.836		32.5877	8.54893		21.8738	18.9039
17.501	16.0962		95.941	17.773		49.998	13.4435		41.8675	14.4867
33.0925	31.2357		13.9611	12.6452		27.1904	11.6656		43.4011	22.1545
81.283	184.22		54.7236	70.3438		14.7111	12.8921		47.7191	48.5822
10.9229	17.7232		9.83452	8.42787		30.3468	12.9582		85.8642	37.1637
22.8431	6.99711		13.4032	3.66909		157.504	43.3745		42.1426	15.4176
32.3396	35.8268		170.911	55.6742		51.9322	14.0389		23.7975	12.3392
108.315	30.7836		39.7798	29.0623		65.9827	20.1312		31.6344	14.6182
36.8121	9.15838		16.2944	13.3528		52.3196	21.1661		37.2788	30.4592
8.08727	5.83356		30.3513	10.2313		16.1511	8.10032		33.8282	33.0557
17.59	5.31973		39.3993	9.99558		48.9639	20.1473		20.0545	8.98665
140.601	28.071		39.3478	14.0547		33.2868	14.8883		37.9734	12.6087
108.44	16.0625		20.535	15.236		35.4797	11.887		38.0766	26.9127
22.974	13.6821		27.8323	14.3947		19.7341	9.38295		18.6434	6.3092
110.632	78.615		48.3714	24.0103		39.5012	18.0443		46.6569	18.9541
112.933	18.7825		39.5294	9.20581		38.8699	10.2684		34.186	13.9452
148.125	47.9544		174.039	23.6569		35.3201	14.6793		42.0171	22.517
62.6402	11.7758		121.278	22.857		37.648	11.3781		40.3956	13.4366
13.8186	8.55253		33.7462	28.3458		55.6505	14.2684		40.1024	9.68427
26.5457	16.2863		74.5069	110.454		66.4357	33.7619		49.6667	36.7561
96.3944	47.9908		31.196	24.4746		36.977	15.6344		41.7773	21.9282
85.5273	26.9625		60.0595	27.522		47.2584	17.3297		38.9294	14.338
48.4198	35.3145		15.8374	9.92037		32.9241	9.7048		46.31	24.6179
198.082	237.685		25.9375	44.5382		41.0683	14.3803		16.1194	11.2859
14.771	6.92898		50.3934	12.211		61.2019	24.7839		26.6245	11.6751
86.8333	22.8859		112.575	28.9814		9.76428	5.85577		49.7848	53.3615
242.513	56.6171		80.0875	14.3013		11.1821	10.1821		30.2074	18.9441
24.793	20.596		28.5072	20.5848		28.6311	8.06588		12.3746	15.0431
63.7627	72.86		65.9266	7.85935		44.3281	14.6411		49.5839	25.7029
55.7817	48.2799		63.9823	8.49381		23.6182	14.7422		34.2762	18.9586
101.859	34.463		72.0161	12.0046		42.2404	19.4079		39.1489	26.3701
56.4324	24.1213		58.8873	54.4303		50.15	11.096		61.9887	32.732
19.7921	24.0477		135.667	47.3296		9.65892	10.9499		35.1101	22.4434
61.3139	128.183		51.7124	39.2294		31.1401	6.9381		38.448	7.43196
22.8858	19.4285		19.7626	8.09559		26.2493	7.67521		53.0044	27.3225
54.5226	6.53333		84.3145	36.9858		22.3248	5.78085		48.7026	18.0033
15.7885	11.247		74.2304	56.9357		37.7216	13.9238		47.5695	26.6261
65.8608	52.9558		131.88	27.6844		49.445	17.582		53.5728	22.6482
31.1823	9.49967		12.373	8.39403		50.8956	13.3644		46.9194	15.7695
141.838	39.5196		70.4036	65.0854		27.0908	59.0435		45.4649	11.352
104.09	29.9231		74.5058	21.2084		70.48	46.9555		42.8267	27.5565
80.2569	109.066		47.737	11.6424		34.8582	13.7443		32.9723	34.6121
97.0604	33.3315		61.8358	13.3609		53.703	60.8553		10.9124	18.0253
66.7559	49.6577		41.5418	16.6087		20.6933	35.4776		33.6685	15.4144
38.4316	4.00971		33.096	12.0615		65.1557	69.2441		34.6422	17.1136
92.8933	37.6438		52.452	8.09038		42.1228	17.863		31.2973	12.9352
39.9789	6.45025		24.0727	26.5533		54.2417	299.999		38.8803	18.3182
67.8015	22.5355		236.243	66.9801		32.7857	13.5347		32.3405	12.3284
41.1899	8.8718		18.8472	6.45679		17.753	5.06662		41.4244	12.5
17.8047	7.49613		56.4658	11.8281		17.2308	19.3481		13.8639	15.2408
184.295	38.7022		45.5283	18.4126		38.1562	11.6474		31.1253	9.08986
113.257	45.5307		55.0604	19.5156		43.4662	25.1587		42.1259	17.0746
48.9126	9.83903		33.6693	12.5008		22.6837	16.1381		55.0193	8.63127
131.045	58.9506		17.0593	5.678		34.3829	15.1551		42.8046	41.7715
10.6774	26.8883		71.6094	16.1844		32.2419	8.53254		65.5767	16.3776
71.8554	13.2222		60.9825	24.0355		50.705	28.8679		49.7777	18.2301
12.3251	4.67472		35.3163	9.06489		31.988	13.2804		36.7682	26.6208
58.2931	9.12043		142.224	41.2192		33.062	15.5646		11.8737	12.7511
63.4001	34.5371		13.5501	6.65241		13.7935	13.5234		30.1256	11.9483
50.7484	22.2142		117.659	8.22563		53.8783	30.8079		54.812	7.33681
52.4842	8.51095		91.091	26.0501		21.9234	13.4563		50.9241	12.6843
42.2594	44.5354		90.5038	32.9974		32.6738	12.4103		22.3985	9.62311
21.3668	14.0571		54.5941	15.4955		30.9843	12.2173		35.4466	14.862
12.8314	13.0593		59.5831	17.9207		48.8621	9.56226		30.9552	16.6852
105.478	53.8882		40.5959	11.2095		73.1213	60.2469		48.9326	30.7544
120.488	223.65		107.662	22.0913		44.1052	14.552		40.2104	19.7231
142.297	14.013		13.0342	5.45595		11.4488	8.73264		35.0765	26.8432
85.6491	43.7794		76.5845	51.1485		43.4418	10.2785		28.3688	24.1072
10.9755	7.89443		51.8955	10.7634		30.9323	10.7198		22.5796	10.815
117.554	18.6541		33.5945	21.943		33.7918	11.2954		50.3319	17.0594
132.759	36.4263		113.209	21.7476		26.2949	9.68213		38.0972	9.60921
44.4164	22.3515		68.1783	38.8548		51.0087	18.4685		63.0384	32.7607
53.8375	14.6563		110.64	38.1383		33.2752	10.144		50.6142	28.6092
41.8863	28.8755		10.4418	9.588		15.8272	9.49403		40.4893	10.7111
25.5063	3.21547		11.5239	6.71457		42.8998	9.23325		23.5219	13.71
31.305	38.62		49.0434	38.453		35.0676	17.3691		55.346	10.9106
26.2692	9.84594		60.9175	35.9625		58.2702	55.4227		44.5314	18.4365
36.5987	13.8022		7.75894	6.72021		34.9099	12.2651		37.1368	6.43172
85.5448	23.9049		8.27996	10.3119		62.9383	56.8494		36.565	12.3907
128.994	33.4567		82.057	61.6088		64.4451	30.7599		19.0857	12.1381
85.3702	37.8981		28.3785	10.8595		37.9499	15.1819		64.4708	14.7067
36.9538	39.2713		76.3723	75.7161		8.40889	13.0876		29.731	44.1784
43.5581	33.8951		71.961	16.3582		52.5769	37.3052		41.3463	17.6362
40.9133	21.7791		55.2969	9.39269		31.1678	9.1615		32.6859	14.1333
34.8087	38.1431		24.0129	17.7951		78.758	37.3972		47.2523	58.6725
32.8537	7.59397		40.5691	14.3507		40.055	13.0172		36.9186	15.8951
80.6021	19.5947		33.9664	5.90719		35.0133	25.9671		21.9236	8.38819
14.3606	15.0885		81.6163	11.3091		36.1451	12.856		40.1084	13.1801
10.3373	11.9352		80.0595	10.4861		27.1066	8.36374		49.6094	13.1947
74.3078	23.3169		44.7901	32.6126		65.1582	69.6962		10.6129	8.93049
97.4497	122.458		16.7462	7.60951		17.5886	29.0633		31.9563	15.6075
40.6873	5.44557		111.096	29.2485		24.2254	8.75317		37.6025	43.2361
8.04425	7.41055		44.6485	36.1688		66.2178	20.4586		35.2844	10.4207
23.4808	10.6173		62.3067	10.3516		32.1077	14.1429		37.3141	20.4226
32.9261	12.2213		31.3878	17.4986		40.2852	110.011		50.3978	16.331
33.6069	26.5782		28.8444	22.1076		39.9697	34.9813		38.8375	14.6291
86.0047	89.9095		67.4741	21.3322		27.6276	12.0199		87.1191	39.1671
132.99	25.6995		34.1753	8.84889		20.6183	9.12305		32.6071	28.2113
123.169	10.9343		6.31941	12.6027		35.5941	6.05446		10.1714	13.705
109.324	7.45277		57.9192	6.6114		29.18	8.87727		29.8662	29.2638
116.942	286.601		17.6844	18.5694		45.5638	18.881		75.5873	27.5098
74.0641	20.1264		36.0508	9.28432		49.5487	15.0541		54.5802	23.7184
46.4482	11.1301		85.5228	31.2998		41.303	33.362		42.9027	14.6912
126.747	122.976		14.0317	11.0095		34.6263	12.2987		41.9797	14.0839
64.7351	31.7038		69.7754	22.6422		33.0254	9.9937		40.8019	23.8037
63.7174	9.2335		55.7964	18.5031		27.4494	10.6711		27.0119	13.2349
30.016	15.6939		35.665	35.2668		64.3001	67.7003		35.5476	21.7363
15.1907	8.19701		23.8132	15.6739		65.8329	67.4631		60.7263	48.3916
135.273	33.8156		55.0669	16.489		45.1228	16.4817		51.1089	19.226
21.8624	5.082		45.3817	9.32429		22.964	7.3972		37.7285	48.1244
122.15	155.117		30.4117	13.212		43.9484	9.29834		54.8887	6.95596
72.8724	13.5999		51.8314	9.92705		27.6672	43.4756		41.0065	15.4715
144.419	9.46354		90.1241	16.7096		24.2453	8.01391		34.0974	11.4737
52.0148	9.72414		60.8009	28.6143		23.7981	13.3004		43.2897	23.2839
87.5359	30.0305		79.5369	47.9655		42.2461	18.1343		55.1378	35.7141
15.2415	2.49059		28.6928	8.96273		24.1161	13.019		36.5364	24.4694
65.1753	20.1073		91.6371	81.3791		10.6945	12.6274		43.4522	30.3658
179.147	175.935		9.51459	5.48599		50.5635	18.2429		45.4893	29.8425
55.7083	15.6448		12.7418	9.29644		19.9744	18.2843		89.4058	84.9184
37.9076	13.6588		197.437	191.807		65.4021	32.9597		31.976	14.9465
120.176	210.222		141.694	20.3971		24.5863	6.55545		18.7533	11.7157
23.6665	10.4357		45.6692	36.0522		29.3378	7.47749		25.513	10.1483
62.6118	14.1445		115.852	7.87094		105.15	85.465		27.5108	14.2044
87.3254	26.9934		123.036	29.0011		31.8119	10.8295		35.0208	11.5651
21.1685	16.8713		28.5384	14.2491		62.6552	11.1868		21.8085	28.1095
51.6802	29.2788		130.179	33.4082		148.118	14.063		72.3145	40.7277
50.4068	12.0024		59.0831	8.19845		18.5929	12.9717		15.77	6.99427
75.9499	23.6134		26.9117	17.3891		39.3054	36.9756		51.2674	15.2369
90.563	12.6433		50.4827	13.4598		51.2731	39.4652		57.0931	27.5378
61.4824	44.25		34.8384	8.85419		31.3153	11.4992		51.2137	15.206
93.0587	12.5092		63.3447	15.5244		23.9905	7.67445		11.311	10.536
21.6611	27.3764		32.1534	38.6923		19.8237	10.4605		35.4631	26.3524
24.2969	19.8503		88.4956	26.1267		45.8943	26.3885		52.2805	21.6132
26.294	28.1131		69.9234	16.5388		33.4812	9.09786		49.2762	14.262
43.3431	23.2456		59.17	13.6121		68.8231	53.8646		32.2332	6.81314
7.80015	5.28335		76.4644	70.0017		42.5183	19.5876		50.8079	26.4435
22.3551	23.4259		50.3976	9.36293		23.3498	8.3471		40.8078	14.9678
58.5906	12.1998		8.74304	6.2651		42.4862	15.0596		21.5605	16.231
67.5158	20.9598		118.778	65.1626		31.6913	9.14928		14.3346	15.9435
109.911	31.6222		21.2932	4.02882		45.0255	29.68		25.8142	6.52795
60.6722	16.1903		36.5183	4.87872		57.0521	21.108		47.0262	16.8463
98.8725	42.4868		7.67468	7.50223		41.1587	47.9192		42.9242	14.9306
85.6998	32.5484		69.9588	19.1515		43.7027	10.5573		46.4161	15.5624
20.1023	6.61942		103.587	26.4615		43.8837	10.9371		46.1013	28.4068
19.6291	12.5622		72.3395	16.7859		14.1726	11.4702		12.5508	12.0774
16.555	10.5063		68.3594	8.26604		27.0692	11.531		91.1383	48.2765
133.766	32.5888		39.3426	36.8834		50.5675	72.4689		34.4355	24.3472
73.4829	18.3063		136.093	16.9571		61.8879	31.9247		24.6674	8.40992
57.809	22.5679		46.8937	21.6228		48.4674	10.2498		72.2551	18.1648
39.0868	10.1406		72.1176	61.7557		24.1783	13.4049		25.7076	22.4812
30.456	15.7457		78.8363	12.7407		27.8737	10.3575		51.7968	80.6127
129.749	50.3191		86.5071	15.0999		30.2087	16.5548		40.1339	12.1232
21.384	5.85323		68.6797	28.6345		51.5234	10.8855		47.3046	21.7484
72.9328	48.4906		21.0318	6.93043		28.3998	24.2982		35.5725	20.4688
117.974	299.962		18.468	11.8485		14.5537	8.84886		64.6745	91.5043
139.765	58.7732		39.341	17.016		60.742	53.5473		34.3753	20.9551
6.31591	7.07435		46.5563	26.9761		31.9343	12.3218		26.6992	9.7466
31.98	32.3783		80.6693	16.8825		15.2973	11.7697		17.08	11.9818
50.9883	12.9184		27.2564	16.2748		44.2023	14.4872		33.4704	13.659
19.4575	10.9599		23.897	32.1943		29.9012	29.831		21.8421	14.401
82.5299	20.0802		33.293	23.0214		46.1069	17.8829		30.0457	21.5785
126.009	76.9046		69.9693	9.19651		47.9058	26.7107		36.813	22.993
102.049	91.6835		9.71675	10.6707		32.9309	12.9893		55.7303	31.2314
97.4258	16.0488		110.04	157.698		47.3666	18.1252		36.6785	17.9625
32.3953	10.8212		38.7902	9.09919		48.8561	10.6626		33.5535	13.6036
177.448	164.065		19.9734	6.89182		37.162	13.076		28.0051	20.6182
52.7789	6.31129		54.5801	20.2187		44.6358	10.9882		69.8323	84.6149
8.5766	7.77666		102.602	20.7739		27.6173	5.29981		64.7344	43.5537
81.7554	145.291		109.372	75.0355		22.7901	12.2699		49.6954	8.47955
78.0577	82.8389		63.4583	20.5127		46.0605	19.2631		31.2537	43.9745
100.755	78.1372		73.4224	83.0745		30.587	8.23052		51.0981	22.4285
47.2283	30.1328		76.3666	16.2346		24.4279	6.65112		38.1279	7.62265
44.5179	24.3467		167.688	33.9718		28.1567	5.7569		21.3527	15.0311
102.386	38.4166		98.2797	29.2996		15.2412	10.5461		98.8005	98.9062
48.25	18.2066		12.4152	13.9601		44.6608	13.8071		25.1644	19.464
118.27	299.953		36.1562	10.2873		11.0579	13.3853		28.5432	11.3828
14.774	25.431		75.7521	39.509		145.384	120.958		49.8352	54.9463
23.7267	16.7793		30.9408	6.77176		35.3459	16.9414		36.6315	25.692
81.4305	30.1724		36.1668	18.4398		26.3978	5.82772		80.8837	186.932
37.7906	12.894		109.837	11.8823		29.1335	8.72237		73.5871	42.8705
39.57	34.3557		111.734	13.5625		35.6631	9.67927		28.8175	18.691
50.3377	7.98536		92.8708	16.9302		33.41	14.376		25.0181	16.108
148.827	267.469		41.4861	15.2515		62.2268	12.6015		3.80627	2.52413
37.5549	16.7144		63.8102	10.8594		20.0304	12.8072		52.2282	49.6015
13.9709	7.4177		19.9501	9.31144		32.0738	12.9846		54.7923	15.5772
165.5	156.082		71.9689	12.7446		49.5085	16.1334		120.203	16.5462
14.7833	17.0929		25.1936	12.9981		20.4178	14.3774		28.5804	23.3653
16.5244	11.3684		43.5308	11.9272		41.0941	38.9773		44.3878	14.9011
76.1889	10.9154		123.922	166.178		27.1438	7.16131		43.0005	12.8971
28.5671	18.8885		138.898	27.1574		40.9851	20.4553		33.3757	33.035
65.1446	25.5358		10.4472	4.97354		53.7007	13.7621		42.686	15.5487
124.355	26.2771		34.4563	11.6433		35.0557	16.0416		63.5844	39.4612
87.487	31.4521		118.644	34.1802		28.6966	10.2416		35.7523	13.284
58.6859	34.8434		56.4713	95.2545		35.6256	30.3087		57.0832	21.0658
38.7045	11.1467		11.1748	6.08932		54.5309	6.14111		29.0418	5.1807
43.1054	8.38795		21.8657	20.6884		57.3573	14.519		23.1909	21.9189
17.7036	10.7104		10.9706	7.22605		35.2866	16.669		46.3159	15.1981
40.9984	60.18		36.8747	11.8196		16.6824	15.3771		20.5578	14.0709
31.4608	9.34752		39.3463	11.4468		48.2254	8.75402		39.0118	11.409
50.5429	41.3791		34.2939	10.1612		31.2116	13.3186		80.1544	58.9742
20.0946	15.0644		19.6893	10.9386		63.3274	68.2719		64.6626	14.3304
19.0257	11.9094		143.175	16.6701		54.78	11.8352		25.4327	15.213
59.4846	9.90627		99.3438	17.9221		20.7367	10.7224		28.5256	16.7588
56.3273	26.6793		53.5259	7.3539		43.5195	18.3492		23.0556	38.4611
57.154	53.3024		88.902	88.9246		25.7669	18.5963		23.1788	15.757
26.2437	18.0166		20.4114	9.77372		55.7718	9.91385		35.3322	15.4717
30.2546	10.4749		61.2691	17.414		31.0951	13.4366		50.6605	19.9711
54.4212	10.5528		131.727	11.5803		22.3825	14.7531		78.1205	74.4117
47.0909	13.2261		29.2751	24.9981		49.097	13.1245		23.517	18.6964
112.155	56.5547		112.64	19.9405		46.4113	18.0323		40.3956	13.4366
22.7621	20.2119		112.776	41.2856		36.2251	7.38362		121.051	122.583
102.617	19.7491		125.034	23.181		27.7681	7.65739		80.7645	250.131
67.2123	23.6652		60.3139	16.5556		12.7284	7.79563		25.0307	22.7851
98.5283	29.6081		21.0759	16.2425		45.5286	17.8197		16.488	43.8936
65.7681	12.0025		46.4502	16.4729		45.7868	22.5845		48.3095	12.7971
87.8854	37.5998		30.9476	7.88839		34.6364	9.24383		28.113	12.4229
13.8634	14.7432		36.4726	35.6643		10.8024	9.93472		52.339	23.5638
47.8513	77.1957		62.7807	44.969		30.0376	10.6491		41.705	20.9191
22.0465	15.2654		58.4274	41.3201		120.556	21.6748		40.3059	12.1337
71.6702	25.3467		37.8453	27.1404		18.1767	9.42106		32.4023	24.9447
139.388	47.3846		30.7449	12.8717		80.0778	131.196		32.0727	15.2745
37.3323	28.3451		39.1368	16.6427		52.9901	9.87844		81.1364	72.4786
49.6847	28.5447		27.8178	32.8166		28.4896	14.6187		13.1586	9.58326
42.4557	29.0851		56.2266	12.4249		31.2537	9.6402		69.6569	69.3586
50.44	11.3526		53.1037	18.2642		25.8699	15.5551		29.1278	14.601
39.6394	44.0757		39.9929	19.7815		49.1297	12.7942		24.2675	31.4169
68.5573	11.098		71.3656	12.1241		37.9599	14.1607		35.1227	24.4802
54.3277	48.2011		79.9056	14.5032		53.6557	23.9453		26.7496	12.3049
75.1863	13.1116		70.1736	19.8782		30.8572	9.53029		34.7535	19.0416
45.9305	52.7629		41.4796	7.34692		30.4436	7.14953		26.1756	16.5552
138.472	59.7023		33.764	4.52404		48.7436	43.8374		41.0002	11.8304
7.37956	5.98563		121.454	25.66		45.545	19.5232		45.4827	34.312
9.45819	6.62989		11.8771	6.53099		48.162	12.6703		4.23339	4.34118
91.9468	26.889		34.0637	22.1741		34.2664	13.4109		57.3768	33.6049
21.7926	15.0427		34.3796	5.95737		27.1998	3.45233		70.4196	92.2755
71.1891	34.0436		146.094	37.7546		17.7518	25.7417		30.8142	6.52639
101.708	49.8949		48.237	7.47365		29.9078	9.07594		29.0447	19.2447
21.5478	20.7588		129.057	68.7045		19.2478	10.3478		11.8043	11.1562
9.45576	10.4365		112.921	24.4597		62.4676	35.3		52.1569	38.2961
24.2937	21.4078		150.072	54.1838		49.3054	41.8146		64.9944	104.411
13.2057	7.02411		43.88	13.0302		9.73582	7.81908		46.4418	13.4233
42.3534	35.8038		121.544	31.401		158.057	22.3892		45.0588	6.00683
137	65.8367		66.5294	16.4074		49.5795	45.1086		21.3632	17.0937
24.1368	10.3046		74.9271	18.6324		7.17934	5.36583		30.003	9.17409
135.411	19.0034		79.7712	13.1304		59.661	11.3091		45.3487	15.0283
53.2529	6.9576		56.2666	36.5848		43.5625	13.4961		33.0316	11.4128
33.9981	11.1985		23.1296	17.8492		49.3812	27.8847		46.0385	15.672
14.501	15.8941		26.3336	8.06657		100.061	27.8325		63.5012	63.4396
107.809	22.3912		27.8827	3.75458		29.0904	7.3239		8.81639	15.9928
72.4659	19.695		54.4469	44.488		29.5013	8.80718		44.1177	13.1955
121.373	99.345		46.1562	16.6521		44.1897	18.7596		40.3683	41.4234
227.162	43.4773		147.624	16.2969		39.8255	19.0062		42.9282	16.3204
82.7702	71.4101		25.1505	7.28536		145.71	34.5124		48.1954	15.3069
51.6432	153.922		95.874	97.7942		8.47238	9.26959		25.812	14.9581
39.021	11.196		25.6826	14.4698		35.4647	8.29878		83.6313	39.7432
55.2633	18.553		6.0018	3.00744		44.6061	15.2868		74.6825	121.067
58.4752	15.1695		74.5471	10.8068		11.3329	14.9148		39.8364	57.1724
101.474	143.066		33.0458	18.3712		56.2192	27.6178		34.8876	15.8821
48.4857	18.8171		65.8005	26.9983		38.2594	9.23763		30.7926	12.51
78.6391	25.3753		25.7074	9.36361		57.6745	19.8688		30.9683	19.4498
112.294	206.556		30.0384	15.459		39.4551	10.7992		27.7897	16.0529
105.009	44.8321		78.0146	27.5257		36.8538	10.467		22.3897	16.6432
34.6645	15.1221		55.0577	17.1575		54.2117	9.23532		13.0263	7.37682
128.504	38.033		50.9732	13.3809		36.5149	14.3055		48.5546	18.1933
64.5466	19.2517		23.4103	7.73437		44.4132	15.025		36.4249	10.9618
19.8834	11.9058		145.706	31.5907		49.5271	18.5436		32.6218	33.3396
19.0046	19.7237		102.651	26.3053		60.4053	13.5259		53.8972	18.0108
27.4691	14.6284		62.5262	31.3126		37.8355	14.2814		22.1926	17.3285
122.473	41.7979		36.672	32.9692		31.4853	14.5122		34.383	11.8234
13.5877	13.1967		93.7982	44.217		28.2541	15.1516		40.6152	15.9268
63.1441	46.1866		11.8611	10.5381		45.0715	21.9297		39.7877	9.8859
71.1218	23.6756		58.5875	25.953		46.6622	7.85196		34.0252	9.62434
45.5697	15.74		44.3308	8.75104		49.1083	11.8721		37.8238	21.6396
33.2155	17.4207		61.8479	23.3252		58.8185	29.458		19.7892	34.8496
48.6738	57.3284		64.3613	10.2602		52.3332	19.4152		26.7364	13.2192
73.6315	49.6638		63.7658	35.6033		36.7264	10.2017		23.7937	15.0006
63.5083	72.1023		30.5176	3.57055		35.7508	10.0533		43.8808	25.1439
62.439	72.4346		62.1529	12.01		132.194	38.7109		30.3371	11.6933
125.828	5.39404		55.3782	10.7236		34.6068	15.0622		30.6568	29.3347
21.0086	7.23521		49.407	19.1775		41.0243	13.9092		13.8611	17.5
109.555	190.92		81.8466	11.3224		47.4192	18.0734		27.7686	13.4677
104.98	63.0796		79.7398	15.1499		18.7204	10.3006		46.3479	16.85
25.8138	2.8654		57.4077	22.7667		119.529	95.6969		17.977	17.346
18.4705	5.84456		114.186	26.537		49.2625	14.8421		43.6057	10.8765
103.577	20.1619		41.6233	20.0324		57.6318	31.6987		99.282	92.7846
82.6922	64.7788		67.2678	16.825		49.4389	10.0031		27.6081	12.721
53.092	49.8025		59.4467	14.1943		55.362	12.0453		34.6187	10.2439
171.839	208.322		157.108	49.7121		21.6762	14.4728		40.1002	8.49492
52.4221	33.6769		90.8338	115.503		31.0227	11.0443		23.8328	24.8602
60.1134	42.8624		87.4464	15.2684		76.4077	42.2842		34.904	42.9334
35.2317	13.654		61.1448	14.7972		49.2714	13.7954		31.9932	17.1745
108.829	28.8537		65.3642	14.8223		17.2516	12.2109		57.0059	29.8302
67.0277	39.2131		19.6251	17.9593		14.3149	8.19263		56.329	38.1148
138.198	74.2352		8.42915	7.3708		39.2856	36.5007		34.9991	13.9596
22.5401	7.01382		46.8874	30.202		33.4718	12.8287		10.648	10.0349
27.3582	5.2363		74.0913	16.8366		9.54753	8.01736		42.0704	23.9614
77.5264	32.024		71.1819	36.286		29.0182	7.34091		39.3275	18.0029
36.7885	21.8386		65.22	15.8846		14.3208	11.7006		34.8224	16.553
10.1391	8.91371		24.4158	11.7421		60.89	14.1561		37.1892	17.53
68.3553	21.7519		55.4303	22.6577		38.5061	14.0058		64.5445	23.6696
24.4067	22.6592		34.111	9.39594		28.0129	13.9777		29.9628	14.2928
83.6832	19.308		44.956	107.278		51.5475	48.011		41.9794	18.7848
62.1055	14.3066		77.2339	80.773		39.4695	11.8792		35.8594	18.1881
37.3645	33.6528		36.8892	14.9386		37.429	8.7799		41.9038	24.0522
90.2908	79.6264		95.3714	18.2669		61.0577	29.2673		49.2245	26.4825
39.8679	33.7088		46.8013	122.762		64.0669	27.6294		37.4093	21.5549
84.6589	92.8912		63.9197	7.92894		44.9409	22.0446		41.5543	45.7878
84.4637	19.9482		52.9341	22.1718		37.6422	11.9903		23.998	10.5934
21.0451	8.81817		13.1942	11.0218		17.6014	16.0871		31.8521	11.6269
35.3047	13.6298		57.9711	6.32423		37.6405	26.0172		26.6543	12.2301
26.0815	9.77444		20.9519	8.31459		34.6551	8.19404		50.7155	24.279
95.6849	120.214		96.3706	10.3018		15.5586	5.17464		24.5463	21.5208
36.4672	12.7211		58.5469	12.2205		35.3212	10.4512		34.133	10.2791
35.2495	39.3871		18.8425	8.74384		44.242	5.45997		13.7598	12.6715
58.7832	11.7435		40.8275	13.9171		54.7961	37.2873		45.8668	17.2323
13.2969	5.70575		6.91237	7.33172		55.2819	21.6858		54.2726	24.66
22.755	15.1962		94.6238	32.0935		33.9555	13.8922		33.0892	7.91952
45.203	10.6852		34.1402	26.4744		33.4771	10.8925		34.456	18.9491
93.7923	23.7833		34.629	23.8287		66.0293	30.8479		44.0677	19.8498
148.183	12.6353		32.6595	7.21144		28.6783	8.40891		51.1176	13.8793
89.4937	20.8402		50.8866	32.0745		62.6106	44.7066		40.1945	22.5264
47.428	15.5904		89.2992	16.3353		12.581	13.5123		61.0485	11.2697
54.2913	19.9692		128.242	9.39505		8.3965	9.28905		26.9375	15.8087
89.1788	20.7501		44.1271	8.61709		56.4687	26.4294		36.9948	14.9624
50.3951	17.5808		73.4444	10.891		35.4687	10.815		15.989	7.75554
111.22	29.5796		13.6517	15.3616		47.8081	15.5332		65.742	27.9503
60.7134	11.7293		53.9789	18.9405		40.5409	27.8182		51.2432	22.8893
84.0953	24.3421		52.3222	23.0728		73.2008	109.163		64.0359	43.1033
74.1632	39.6895		75.1724	13.5287		32.2833	15.587		29.5817	13.7254
35.7884	34.5112		145.623	40.268		46.2239	15.0002		37.785	22.7239
75.4172	129.659		19.3481	11.6076		38.5629	14.5531		54.1821	18.1104
47.4159	12.902		80.2143	33.4181		53.2195	44.0814		51.1594	17.1345
131.44	27.807		99.0539	34.7475		32.3548	17.4118		37.9459	18.8423
85.6669	111.733		77.8931	23.8547		41.8971	11.8293		40.6503	17.4065
11.874	21.5477		133.448	13.7183		51.102	12.7477		32.1847	11.8227
8.34157	12.7264		23.6828	16.2904		72.8968	23.4485		25.1897	19.5735
63.6258	34.4098		56.0483	32.9828		65.1051	29.4006		137.214	52.0077
38.1831	18.8089		81.8636	19.1135		81.5845	67.2102		37.4907	7.96356
96.872	20.79		57.4979	9.21862		59.3358	10.6965		38.0959	10.7862
59.1809	24.6837		79.2413	16.328		35.2823	6.74718		41.1556	15.9743
9.00744	9.05231		102.57	31.9122		47.5996	17.0154		47.2392	20.4771
98.5229	15.8816		86.4574	14.0023		58.43	46.2426		44.7426	48.1115
17.7608	15.3126		10.3568	12.4582		51.2101	7.47575		24.938	15.2141
26.7427	11.3845		96.6821	10.3577		55.197	39.0442		52.752	20.7271
111.927	49.4682		41.9587	9.44625		37.6038	14.5885		14.9534	5.74996
115.722	37.2517		110.363	31.8325		34.5987	7.72736		21.4739	13.2882
30.0371	20.2588		9.54569	7.02849		43.3559	8.31326		27.3356	17.2851
67.9489	26.8757		132.587	24.0956		53.5423	13.2485		31.1628	16.562
111.733	18.0575		37.6956	9.74064		25.3124	10.8525		96.2007	28.105
13.7041	8.27549		60.1969	64.3859		47.1047	20.0702		51.9438	31.3873
8.25163	7.27913		28.8278	17.958		52.4246	46.4912		32.0235	14.0651
35.0638	33.6116		116.372	24.2002		7.82515	8.6358		20.313	26.194
64.712	33.647		51.7205	67.9045		38.6769	10.9146		25.5316	19.2518
5.97551	8.04432		12.4748	9.36627		21.737	10.803		41.6512	12.6251
70.879	17.0658		62.2732	12.9819		20.1422	7.22557		30.5368	20.8749
13.9748	6.99258		84.1185	10.4824		35.1774	11.61		41.1268	17.7622
10.4346	3.09529		113.598	27.903		39.523	13.951		52.4301	5.23966
126.599	36.2366		53.8009	19.6488		28.6761	24.1624		39.4784	17.9432
126.061	31.7076		202.273	44.1178		24.1894	18.9683		25.2009	10.6949
95.1855	19.9547		24.6788	4.71108		42.8056	18.7446		22.5395	8.55596
101.665	59.4211		34.1696	6.1425		74.0611	49.7996		63.7689	67.3416
24.5812	25.197		8.66502	4.24638		13.9381	13.2713		48.243	17.1028
96.1974	66.0686		41.3045	16.389		38.8834	8.74433		46.668	18.815
44.8704	20.6592		46.4944	38.692		25.2524	13.119		23.8544	20.4963
52.4408	10.1967		128.051	33.2305		4.79965	11.9987		57.2661	15.8964
70.6775	10.3287		28.5028	15.0944		42.0067	15.3875		20.9511	13.333
66.6768	138.075		54.102	11.0439		57.4759	47.8799		34.5563	13.0331
49.5364	14.9215		69.8189	18.7494		14.2089	6.80806		44.3228	15.7025
40.4743	15.11		61.6219	11.1084		40.7541	13.9115		41.3552	22.4353
38.3409	7.40124		43.1184	52.3915		39.1062	12.0752		49.5406	15.9086
77.0981	60.5685		65.9848	8.12511		23.8281	11.9545		38.2414	10.5377
41.213	22.2454		64.8628	28.7285		31.4595	10.0106		29.109	22.8095
50.2186	19.028		84.2663	14.9093		45.4525	19.7609		15.0092	21.6534
12.1254	10.7312		28.3071	18.3478		50.536	9.81753		31.8348	18.3252
83.4066	21.5986		42.8041	14.8398		55.4785	52.0892		41.9823	24.7997
59.77	9.94493		63.1046	29.8104		14.3402	13.5999		46.6799	17.9141
65.7117	15.9182		19.59	10.1004		37.9026	14.8302		55.3204	15.9727
17.529	11.4316		87.5174	34.0608		78.7943	72.7021		9.3168	9.75963
10.6981	7.21421		22.7381	15.6058		62.1427	25.2096		31.8789	17.245
51.8384	14.7664		15.2261	14.7835		62.9079	35.6091		41.7018	42.0621
57.9615	48.0795		15.8091	4.31124		93.9142	42.5371		31.4856	17.8413
48.0337	49.1352		114.05	35.3443		35.8965	30.4954		38.8278	12.017
38.6867	7.61298		11.0593	5.82933		27.1267	11.3486		39.9205	20.5446
78.4089	10.7937		62.2727	23.172		41.3804	15.8583		56.7113	34.9982
47.1849	46.8321		67.4963	25.8393		38.6977	12.9966		36.2411	7.44424
25.513	13.5269		108.53	13.6529		44.9652	10.9912		56.2624	25.7257
44.586	45.322		16.1768	13.2753		28.89	11.2392		42.9055	25.3624
54.7918	12.5538		62.8376	25.5474		26.7145	13.9702		35.4433	8.04914
36.2197	47.2004		121.1	19.1735		48.4491	33.2939		49.7988	34.8256
36.6448	25.5047		206.58	299.942		55.3111	40.1017		44.5613	27.305
97.3695	118.349		138.063	14.1426		44.8109	17.0998		39.0351	20.1267
88.8384	27.4301		38.212	9.85874		31.6027	24.2464		44.434	261.117
62.3246	16.503		17.2979	12.6416		19.907	9.45799		32.974	11.3208
44.5655	35.8764		27.7048	23.9445		69.4066	83.2161		42.6333	34.2112
9.34152	8.201		32.1087	10.2549		37.2077	14.3517		50.3171	18.1445
104.403	18.9222		9.26302	3.97192		39.8979	11.9103		25.5519	20.5197
61.3818	10.2184		34.1008	10.0255		34.3749	10.0761		22.0024	42.2569
23.5192	9.7121		49.5515	19.0638		55.3158	15.5874		11.9426	18.1436
56.7686	28.1563		49.7769	47.9555		40.6061	6.64598		29.5334	13.0303
78.8961	29.4408		79.0698	57.2651		44.5393	14.5864		31.7913	12.2837
13.1235	8.59078		31.5629	11.3282		30.3421	13.1718		13.0966	18.79
23.5214	16.9736		11.0224	4.48428		16.3151	14.2248		31.149	12.3796
138.483	60.0457		93.1683	14.8965		33.025	11.7646		50.6417	17.7238
68.3934	62.3627		68.5	53.1993		33.2605	22.38		50.5316	30.1863
60.972	11.0981		86.7176	11.386		56.0885	42.8083		30.8393	18.8053
33.1019	25.0836		27.4037	17.6449		29.7533	11.0594		48.8482	14.2248
81.1846	21.2019		55.4057	10.4402		29.9532	8.92447		9.87189	10.2693
22.1032	11.4641		60.484	21.7451		62.6045	34.0732		30.0016	7.66338
40.4428	16.5889		85.0561	8.59087		62.7795	49.8883		29.8553	14.138
128.762	127.297		37.859	3.08155		42.5684	39.7264		19.7693	18.3165
48.079	17.6271		28.5043	10.0348		48.603	8.93773		62.5773	57.6385
55.2491	57.2125		10.0886	9.27721		28.1059	11.2883		37.7473	9.85446
74.0532	27.8858		115.173	209.695		31.0263	11.1076		33.034	19.3793
31.5295	7.06508		123.699	24.6379		39.4634	27.0727		41.4504	20.1744
70.8311	71.1067		26.0293	17.9945		36.3269	7.09029		36.8385	13.1602
71.8334	26.1752		18.2073	13.6726		23.2144	13.2468		29.2059	29.3612
85.8863	32.8543		44.1788	8.17655		79.1647	31.4249		30.2524	16.0343
92.1121	37.6381		112.419	20.4787		37.426	14.4883		12.9147	9.67785
123.569	101.366		19.843	9.49608		29.2674	11.502		37.9915	7.24279
13.9964	7.851		29.0196	10.694		61.1261	33.3581		22.9898	17.7088
57.5761	19.6072		124.092	33.6004		49.2987	13.6781		19.1302	18.7779
15.2421	11.3113		12.9278	12.9934		45.9927	11.2181		37.1654	9.13088
91.0105	78.4924		24.1626	13.242		53.6247	16.0998		101.481	30.8066
38.7221	12.2135		38.3842	36.7935		14.4019	8.63501		35.6405	14.0889
57.4006	15.5738		45.1447	7.84003		40.723	15.4098		17.3971	23.4394
14.5812	7.03469		29.9577	72.7259		31.3765	16.7944		53.9084	12.4821
34.3747	8.67994		93.7606	17.8961		54.7418	155.184		26.5095	23.1858
33.615	7.48918		12.2578	7.31426		35.3673	13.3043		39.8763	11.8864
32.1855	34.3386		106.023	23.1357		35.5673	12.5144		44.0293	16.2786
73.5098	67.9644		62.5183	30.8752		53.6718	11.4497		26.3599	18.3637
159.512	77.6039		22.0977	21.5568		30.8798	12.9866		42.9178	10.9094
24.4815	14.0967		61.6185	72.7266		64.6734	14.4778		17.8244	17.0063
32.8101	7.4733		13.7406	8.36791		64.8008	42.3205		26.2205	16.4829
22.5955	6.70298		94.4807	111.484		25.0207	9.49713		40.2831	25.4648
7.22382	4.16013		37.0789	50.5833		47.3591	32.3439		29.483	11.0715
66.0781	11.8868		37.7095	19.7172		35.6546	49.5505		35.1803	14.4235
29.7627	3.27731		83.4692	12.6618		40.1674	10.7271		19.4368	26.1541
32.3487	21.7141		75.5431	86.0214		36.2399	8.77017		47.6309	18.2053
34.4365	13.8743		22.5539	9.5467		36.592	15.263		30.7449	17.9392
31.4081	25.5501		28.9813	34.7413		40.1217	11.0733		139.72	100.823
42.7061	29.3762		40.1944	7.86462		48.9274	15.7646		41.6837	18.9904
39.1617	32.2674		48.0808	29.1995		30.0987	28.306		19.7715	7.68963
60.1638	7.40499		23.8323	8.28644		86.5658	83.7607		55.0138	36.1044
51.4697	7.62011		82.7384	20.0658		48.2803	16.1775		62.6805	31.0559
47.6807	11.9378		97.7111	17.2162		52.1005	34.7647		22.3985	8.51216
11.6676	10.9635		133.427	28.4063		33.4245	6.25526		36.1201	18.338
47.242	7.1493		71.9359	59.7596		14.9207	14.2405		42.608	23.1708
9.73191	13.2266		7.4999	2.84218		12.5767	5.50811		37.0677	23.4852
77.7416	16.7182		71.0954	15.4227		133.243	168.404		35.1523	15.5666
47.8861	11.449		50.9809	143.588		28.5179	16.8866		40.0909	14.715
64.3337	30.9626		19.5081	6.01582		13.2767	17.63		25.0769	19.919
62.4475	29.029		27.4782	5.49464		27.7383	6.91521		48.6622	9.26395
97.4199	33.6215		27.8877	8.03275		33.8674	28.7875		28.0834	14.0774
160.105	55.9883		53.9347	64.8057		14.1009	7.84723		36.1821	27.2044
27.6141	14.8346		116.021	20.445		48.7329	15.9139		64.8978	135.117
18.9583	21.2391		96.0018	21.0763		26.4287	15.2785		41.8084	9.38781
10.6527	4.04997		7.71981	6.72895		32.9538	13.5556		116.796	194.836
68.9145	71.7016		16.0342	12.6082		43.1699	14.3426		57.5546	22.4871
40.624	29.9131		80.741	29.583		38.0963	11.5407		74.2254	49.888
57.6199	50.2262		13.639	11.3177		43.9061	16.5161		43.1614	25.7986
123.834	21.0632		51.6529	13.6139		35.7149	10.2647		118.076	36.054
44.4597	14.6666		67.326	19.3852		27.7568	16.3146		33.5482	25.013
32.7201	32.1677		27.9843	9.90705		46.8945	17.7738		46.5627	17.4786
21.6837	11.9182		35.0988	10.6385		24.6253	9.67335		17.4082	42.2793
53.3181	29.9306		60.6707	21.1122		26.1672	9.9767		176.212	124.306
47.4795	43.224		20.1135	10.5251		15.0733	10.6741		25.2479	21.4979
171.983	46.0287		96.8195	20.4572		49.5731	33.1828		80.9239	63.2764
68.6927	31.1616		45.7182	16.0228		27.6049	16.6386		50.148	22.68
26.4215	12.4444		27.8782	19.2306		33.004	11.1581		48.7897	28.2922
52.0581	58.8108		24.2713	11.3755		28.0559	10.447		32.3252	12.4084
96.1259	83.1335		26.8553	14.9394		49.5331	20.3471		92.5848	73.8884
112.011	17.7716		54.4496	28.2161		58.0375	30.2794		43.4364	32.724
10.5316	11.3141		36.7004	6.19433		32.1551	9.97176		74.1063	49.0902
57.0211	25.2933		79.6077	20.4989		29.6617	14.8936		42.6448	17.2649
99.2862	98.9366		8.06133	4.01554		34.0938	12.1672		53.2562	15.5531
17.6043	10.6593		30.7627	11.2381		40.5794	10.4988		22.3081	18.1684
60.0445	42.3832		85.0039	18.4091		67.9947	54.3809		37.4379	18.4896
42.0575	16.565		51.7225	10.5192		17.6345	8.44143		37.7065	7.05656
61.7378	39.0182		38.9286	44.8575		53.8929	47.6977		39.9432	13.254
90.0002	14.9778		32.3503	7.35639		36.2932	10.2689		35.9379	14.0971
17.1135	13.3693		45.5262	19.502		32.9336	11.0375		149.482	154.243
49.3716	116.148		27.1348	13.811		30.0077	12.4064		40.6235	11.8718
102.153	30.751		38.9286	44.6055		12.438	14.516		36.6122	20.0035
38.4769	27.4073		56.9291	7.40834		30.7582	17.6559		12.1392	13.8025
57.2626	14.3237		66.9301	11.916		49.9984	15.9027		60.2125	15.3146
54.569	11.8982		6.0713	6.09762		52.2655	76.3863		46.5104	38.1078
91.5521	63.2181		13.8137	9.89306		40.877	41.893		34.9753	30.8167
71.6519	38.5858		107.746	30.7642		64.4835	71.4664		45.8078	9.14592
28.2418	12.5868		129.874	13.7215		29.7852	10.3494		53.9491	16.268
85.8662	41.3058		24.1585	13.2659		11.0668	4.7473		45.3823	17.5196
23.0354	9.59782		26.4209	6.70319		65.0306	72.5415		16.3229	10.8031
121.388	276.713		26.9327	8.68905		15.5861	10.5618		20.254	18.6258
11.3647	7.97981		49.0747	29.3657		31.0951	8.51456		36.0902	22.6215
123.227	27.0788		75.6461	10.3064		31.9711	9.93881		26.0739	12.7208
82.8248	23.5096		6.77773	9.2229		17.7709	8.9058		52.3465	62.5433
49.9254	21.2967		33.0863	9.14311		33.6546	9.44394		30.6982	20.1385
97.4738	44.6077		12.566	5.97708		144.064	48.0143		57.7437	16.8068
40.9398	16.0193		24.8514	12.4227		52.7619	24.2517		52.1865	25.6297
72.6159	16.458		30.8788	30.3957		47.2822	7.94638		80.6669	120.331
23.8315	23.7241		17.4187	12.8243		42.4984	8.34016		28.1938	12.8646
46.2643	20.165		127.586	20.6018		42.7718	49.1011		17.1926	9.45703
24.8619	23.0513		20.9337	9.40039		34.3625	15.1656		41.5173	20.8238
84.7839	27.8869		40.0843	9.90901		27.2013	34.5877		52.0513	24.8263
19.1551	8.58502		74.2448	10.3835		29.2548	8.67753		26.4638	14.2877
56.7461	45.1227		22.4075	9.94875		67.8999	103.156		60.813	56.2553
29.975	14.481		18.18	5.52886		29.1442	11.0407		34.6906	21.685
64.8428	49.8484		73.8696	38.028		30.349	11.258		56.267	10.2702
92.1142	21.2634		85.9097	27.3075		57.4847	39.6337		55.5389	27.8769
44.6538	21.5478		40.2876	12.7973		13.1754	8.08815		51.3625	41.1783
38.474	5.97045		44.5141	14.9807		22.6874	21.7934		35.7999	12.7071
102.365	99.7982		47.9171	8.56933		38.054	8.32734		16.4722	11.4289
49.65	34.1886		43.3301	10.6477		73.2928	53.0933		32.942	8.46995
60.1958	20.2676		95.9114	18.8776		27.2468	5.4288		39.4761	12.5895
67.2542	29.147		46.1827	11.9452		56.2152	10.1889		104.702	73.7466
47.6718	12.6562		118.357	11.4409		45.1463	6.02702		191.629	162.19
47.4795	20.9688		138.942	19.539		61.1601	9.53167		47.2523	18.072
19.1304	8.29973		14.4938	6.63111		11.0572	9.76277		42.1984	9.02722
116.047	299.999		54.6432	5.35093		65.6325	65.0587		53.5885	144.713
22.9504	6.42703		47.0631	7.58474		30.4966	15.6821		43.5349	35.5726
20.6349	13.4781		6.1318	7.37656		36.146	10.4871		51.0529	26.1697
37.1118	31.1224		111.803	16.7651		17.5696	15.3423		71.1615	12.0897
16.0351	12.1745		14.1784	12.1444		38.3101	12.0691		18.489	12.512
91.3009	40.3681		25.1173	6.90203		56.6451	22.6705		49.9483	22.6962
184.13	63.8114		116.281	26.3049		46.7543	16.0115		27.6397	28.0816
143.057	39.2755		37.8846	19.943		62.3076	24.8544		34.2535	12.3717
12.6487	5.96579		10.1755	5.76905		39.3916	16.0251		51.6648	14.0141
18.4987	15.9504		42.0784	9.17064		56.686	33.8655		40.1226	16.0259
86.543	19.3759		17.1407	8.33499		26.1785	27.3145		46.4739	22.7013
57.8754	24.5784		76.9539	18.1586		65.1404	40.3729		16.8668	18.6209
49.6721	9.8774		31.8869	17.9087		16.3927	10.2616		28.7536	31.1182
27.7604	12.6661		118.315	24.0661		47.1349	14.7926		19.4534	19.5481
21.0094	8.13544		91.4466	10.1643		39.2469	18.9845		59.6328	24.0984
48.6372	14.4934		90.2467	117.336		30.6094	20.3582		119.806	69.0503
57.0848	28.3732		28.382	6.29474		31.6407	7.39272		67.8622	56.6573
87.574	40.3354		79.5383	27.417		56.7619	50.859		25.1833	26.5046
125.535	24.9563		66.8056	12.848		29.7387	9.97989		64.1461	48.4376
26.579	19.1625		7.01911	7.72263		24.2535	16.5738		45.1821	28.6814
60.7871	32.7548		49.9316	12.4566		19.0289	13.4774		18.4937	13.8232
37.0607	6.09077		19.4558	5.31883		33.4523	12.4581		37.7903	15.3832
56.2344	12.4466		46.6591	14.4358		26.2725	11.1035		47.4143	22.1637
118.494	33.979		11.0593	5.82933		18.7681	7.26512		35.155	34.8125
120.675	25.5768		24.6856	21.6356		8.52965	8.21063		29.2408	17.1028
48.4167	22.3599		100.511	20.9425		50.1134	23.081		38.5802	11.5028
24.6808	17.1381		92.0109	18.1441		26.2949	14.461		52.6347	23.2768
24.562	11.5604		16.168	4.07908		38.6628	15.2833		39.0069	20.6736
126.053	34.5598		7.145	5.09334		30.6022	87.0258		30.6264	19.4955
132.775	15.0358		72.5207	42.8208		13.8884	8.59725		22.459	16.3187
46.9801	20.0644		121.731	18.9603		60.2479	25.5217		54.1834	18.9973
16.8584	6.20885		22.057	9.15863		34.5186	13.6203		53.146	20.7582
31.3584	12.0905		87.9763	11.112		63.3516	28.3071		118.678	60.1537
84.8324	13.4738		49.7027	7.35162		35.4543	18.426		32.9887	14.4355
21.09	8.50065		87.5242	18.1538		16.6153	10.0504		36.9353	15.122
82.1034	23.5831		17.9317	6.09155		26.2122	12.9272		39.8493	9.8725
30.1918	13.3067		25.1007	8.40169		42.2604	28.6923		18.6566	21.1351
61.3438	36.33		97.3326	23.0513		143.507	122.162		32.0118	17.0564
72.0278	33.7267		13.1503	12.3211		48.4462	15.3383		29.9398	15.6456
42.5804	143.459		48.737	64.8643		112.65	66.3824		29.0697	10.5398
63.0402	24.4763		10.0859	10.8627		65.211	21.7232		32.4355	12.1185
22.5086	16.3676		53.0318	8.71569		35.8996	11.715		35.1046	46.8809
50.85	8.61978		88.6098	30.9694		20.5607	9.38736		124.007	176.68
13.8299	7.48477		54.6381	47.721		49.0523	11.3566		119.008	159.998
40.6422	101.225		82.225	19.4568		39.534	18.006		51.7301	263.823
55.7428	11.6703		14.3472	4.67784		131.967	46.0594		116.177	155.195
55.0216	38.0333		108.81	19.9794		41.0176	11.6513		37.4429	19.3043
89.8795	31.2828		116.843	21.507		47.7119	14.9607		47.7907	23.6157
87.19	16.888		74.4184	20.3929		46.8314	15.3198		20.9602	18.3012
137.29	43.8977		171.825	178.9		39.7048	14.5428		59.116	23.2119
9.39512	7.02648		41.7348	10.8643		16.5059	4.38471		43.9229	19.537
168.63	66.459		90.015	24.001		29.6378	9.92971		32.5543	14.137
25.5774	9.12996		9.30256	10.5081		36.229	17.751		20.9765	10.9815
70.3365	35.3814		97.2272	101.272		48.3058	36.9675		20.3996	38.113
133.513	31.8202		81.3597	12.5227		91.607	9.29292		58.3887	37.5751
79.8027	21.7329		19.9129	15.771		53.0507	40.2467		50.8274	23.6779
108.41	56.6544		87.0331	13.2561		61.0057	27.7249		40.9904	18.4426
43.5377	18.7922		6.06399	5.76177		9.06703	9.78134		35.1027	10.5053
53.7945	44.3061		32.213	11.3346		37.9718	16.8822		46.2143	28.2233
14.1249	12.1169		19.3367	19.4679		39.38	42.6336		30.2255	35.2119
87.4922	33.46		50.796	21.0733		20.6948	7.74079		30.9065	31.2183
79.3182	118.306		22.7381	30.9564		22.3254	8.50452		42.883	16.485
49.5897	34.5091		78.1087	37.3487		34.6732	10.677		30.7365	20.0565
42.1907	22.622		16.7264	5.72379		43.7464	11.9059		54.635	26.3049
53.1887	34.5756		98.7458	26.9792		51.0414	11.595		48.2912	13.3695
109.03	16.0697		95.3387	35.642		25.7471	9.22972		42.3106	53.3295
83.1103	24.0572		60.2493	65.8336		56.9011	12.845		62.1323	11.978
150.189	39.3822		56.1859	34.6014		30.7193	8.35912		18.8063	21.6735
93.5359	54.7716		29.9782	6.07758		26.6262	18.1837		40.5988	11.2973
47.2651	39.4116		4.42364	5.2649		37.3378	12.3916		28.2941	10.1312
56.1987	29.1383		95.244	18.4083		29.3456	9.94362		106.713	53.8576
67.269	49.5766		43.3454	21.7191		39.2434	18.4922		13.2539	10.0683
59.1815	44.1135		64.5944	14.9527		48.8508	13.2958		48.7615	24.8485
41.2007	7.56885		85.189	47.3297		40.8013	47.4658		33.3057	15.1048
132.994	22.8734		21.9589	12.0236		31.9665	9.95802		48.6516	10.9649
70.8719	29.8558		25.1128	15.0057		14.3061	12.6867		75.0038	67.2103
43.8493	28.2362		109.087	28.6042		58.5025	52.1883		33.8088	22.3314
57.4974	14.9104		54.656	18.8301		54.1172	17.2932		30.8499	10.25
10.1917	8.88473		207.588	261.771		42.3479	13.6465		117.247	110.445
106.236	17.8068		13.9912	7.42433		41.467	34.4676		70.5029	51.8537
35.8694	20.0945		49.5997	40.4735		33.8201	11.205		21.5845	20.9914
50.7584	43.9981		8.19467	6.50623		45.3203	32.5768		39.4685	16.7188
78.895	24.8398		51.1025	20.5646		45.6539	15.4205		29.5293	15.0967
31.1268	17.413		32.6314	5.89866		111.228	157.169		33.6643	12.0811
27.1215	11.5471		27.7331	17.5263		72.6003	45.3428		41.5345	51.0557
13.4221	8.08246		97.2863	22.7304		51.625	26.7829		61.4059	30.0184
80.9179	89.453		35.5995	36.0317		148.82	44.124		32.4984	15.6846
23.6632	7.69748		34.9672	53.8429		26.7026	15.2361		49.1552	30.6906
97.3659	22.114		40.6317	9.85755		30.2175	8.89363		48.213	18.0096
72.363	29.9665		75.8333	85.0241		32.1564	10.6424		33.512	21.2553
98.086	88.9883		75.3273	71.6663		21.64	17.4756		39.5608	9.48142
23.7303	7.33372		67.9089	35.5774		51.9389	8.82149		133.869	139.403
51.5336	38.4612		127.679	7.11556		32.8378	10.8271		34.8496	18.085
233.617	278.855		14.028	9.63285		23.9448	6.87591		53.794	49.1611
21.0134	22.8993		67.2395	13.1431		36.081	16.0207		45.5397	33.0874
71.0625	14.4163		27.9181	9.68979		60.6759	21.0879		34.3639	16.7823
29.3306	16.285		72.3078	45.9625		25.051	8.61643		38.4082	9.17893
122.712	16.3725		29.9129	11.1824		44.6455	14.8812		44.0372	21.007
34.3031	35.5205		97.2587	18.2216		10.1083	16.8974		50.1152	17.5038
15.1794	8.16583		27.9848	9.55161		17.8356	18.6742		47.0193	32.5987
85.25	21.8918		121.274	51.6174		49.3827	14.0746		50.0961	63.1896
121.044	32.1001		44.649	10.3439		40.0511	25.0868		49.0598	16.9974
76.5418	53.014		50.4553	11.7955		86.0004	15.9576		25.4393	22.183
14.7739	7.96326		93.0623	19.601		13.2236	9.67233		39.7456	16.6419
33.6801	35.2732		104.209	98.1095		38.8483	36.6125		50.5211	16.3824
61.3538	14.2533		68.3856	21.1003		15.0073	17.1497		115.706	152.713
96.4373	128.616		80.1004	17.7577		35.1048	16.123		55.4498	23.6301
39.0211	11.1302		64.4434	13.2384		65.2249	18.6046		38.7246	7.55053
51.7103	37.7199		61.6636	18.2811		72.7632	33.7199		38.4658	33.6141
41.7214	11.031		52.6925	8.05819		11.3473	10.4283		22.2651	30.1327
142.133	63.6811		23.0008	14.5731		24.5881	8.37779		31.3352	15.9029
44.1792	26.8628		20.7306	17.379		36.9894	9.93809		125.503	155.784
37.6832	33.0634		14.7568	11.9931		23.2254	7.89885		28.565	17.3597
82.7412	31.3098		31.7265	6.50329		28.45	10.0662		20.8593	17.0808
84.2183	35.4915		111.1	28.9956		87.797	121.908		47.8244	18.045
101.111	248.541		52.1936	16.9214		25.7792	25.2786		43.5138	22.5632
18.5758	20.2519		93.263	23.6667		42.9165	14.0484		29.3185	16.5843
128.889	32.1788		13.3287	8.12507		21.8234	12.1568		29.3631	20.2275
124.812	30.9112		8.35467	10.6294		41.7978	25.3592		38.9276	20.4162
71.4062	48.2488		13.4713	10.5034		48.3439	22.4068		24.0522	18.8667
71.0712	25.1186		21.4384	9.73689		33.8596	13.0848		15.766	11.7866
75.6454	16.6264		28.3921	6.18795		29.1504	23.5547		43.4652	10.4534
106.413	38.0077		94.8347	16.7226		33.1493	8.52768		57.2837	39.7273
12.696	9.30254		67.3815	85.0321		30.0837	8.72517		64.4592	40.7742
96.9446	260.639		15.7138	16.2913		24.6958	17.6661		42.5179	14.4753
9.48375	9.30428		11.1111	8.43239		48.5011	17.7694		71.3038	28.0724
20.7236	19.0987		24.6966	39.2426		16.8561	13.5851		57.6586	27.5249
101.277	35.2267		45.7446	43.061		61.7313	27.2288		29.5429	13.7847
7.89852	6.83227		46.4824	6.80434		38.023	5.97133		32.2454	9.78592
32.6641	6.02831		28.4482	8.00047		25.509	12.9399		32.3837	15.563
110.711	23.5718		13.2873	9.80704		20.3823	16.7315		36.7751	10.2787
76.3082	18.7501		35.2593	13.8902		31.35	12.368		49.9	27.3984
113.863	23.2023		242.164	263.696		46.7799	34.6381		33.6505	16.6611
37.3429	38.4149		124.516	22.9006		33.674	14.0994		37.0121	15.3872
65.732	40.6761		69.5527	50.712		38.2447	10.751		30.7399	31.1225
63.7135	54.4049		58.903	17.1173		31.4684	10.3378		43.1594	19.1548
126.4	33.2029		11.0593	5.82933		37.8339	15.9755		31.928	24.3992
70.3684	20.1513		64.8298	19.7783		104.186	28.6134		38.832	19.9608
34.8827	21.948		41.7177	19.4058		35.1642	11.264		45.9911	21.5422
108.886	15.5751		61.9967	12.0309		39.1496	12.2158		13.799	211.333
23.5632	5.08059		47.4425	12.2848		42.619	17.0364		36.4121	13.6746
17.1579	11.2977		61.9654	17.6482		44.8438	12.3989		40.5621	16.7035
190.219	127.623		88.8499	31.9909		65.8856	86.7926		32.5842	27.6404
17.1087	9.42543		113.467	23.6676		24.5122	14.9346		31.9827	6.39035
49.0129	18.2073		65.6493	18.0832		22.7	8.29606		15.1014	18.6587
54.1196	35.7459		15.6483	13.1726		32.976	10.0576		57.4264	38.0891
16.4742	11.437		37.5809	10.9073		52.5855	14.4574		39.9982	19.4476
70.3049	44.9031		102.411	68.1508		10.9082	10.0585		43.3974	31.2648
71.3406	35.4075		81.9987	21.3939		11.2516	11.1432		47.3959	10.7653
42.6055	32.2997		37.0195	10.5196		24.1176	14.3696		69.1324	56.3316
23.0689	20.6642		188.791	191.625		15.2189	9.65277		166.742	80.0364
37.1587	6.31655		120.562	46.2386		35.3851	34.7859		54.1197	38.0358
48.4347	6.76702		78.6226	11.7214		47.4894	10.9487		39.6563	22.9265
17.5327	26.468		110.431	23.9964		44.7376	10.3565		53.5943	28.6182
27.9777	16.784		36.3246	33.5161		38.5285	15.6685		35.9604	30.137
141.111	12.6355		119.696	15.2367		10.0488	7.86102		142.644	141.599
21.2506	6.32473		34.1647	22.6544		79.9959	34.6141		73.1369	18.1013
50.9679	44.6323		31.1746	6.46395		42.5935	15.0459		40.5807	6.28266
11.822	5.89938		62.7104	11.2749		10.8986	6.05902		27.7429	23.3911
22.5409	19.4149		31.4044	13.4589		22.2355	5.24005		32.7783	17.105
67.2615	13.738		29.416	7.89302		38.6039	12.0708		28.3103	30.7632
68.2557	98.8974		61.8954	23.3056		44.3878	16.506		42.3314	18.7191
60.2422	35.3244		24.7922	6.8282		27.2289	16.0883		81.9904	71.2472
113.413	33.0172		34.819	6.71149		55.6184	34.6161		31.334	14.791
24.0609	14.8084		40.344	12.9897		41.3683	10.5849		33.1195	35.6812
52.7254	70.496		38.0245	11.2098		35.271	19.4212		41.615	24.4906
134.334	41.1046		41.6562	6.18521		44.9256	11.6831		109.553	66.1798
94.5847	48.2142		83.6767	15.4491		61.4491	11.4436		75.3835	32.4681
26.7998	12.4973		68.3073	15.6609		30.8916	13.3047		70.0194	102.775
59.9273	68.5042		47.2575	8.02472		31.1492	11.2896		115.452	160.706
107.377	181.944		82.2433	26.5456		51.1629	18.0988		53.4511	37.1186
52.3275	10.7757		11.1821	10.7637		90.0745	52.007		99.9432	33.5728
48.8663	28.6749		29.3767	7.20881		41.212	20.7688		44.9759	45.9514
61.0263	23.8911		25.9948	9.44334		24.1118	14.388		25.1895	16.2669
50.0538	9.17357		43.5097	30.4594		47.7514	17.1366		49.1106	20.6687
61.9438	53.9386		31.8414	24.3935		30.1616	14.0262		25.0417	11.0569
98.063	64.9735		75.0913	12.8144		31.5772	7.85371		34.9564	14.1804
73.3389	69.6052		103.159	90.7863		17.7727	17.5272		38.5673	15.9277
17.8161	10.0174		86.7477	12.9035		41.1752	13.5595		23.5884	21.6132
44.719	49.1335		50.1445	14.0329		33.4682	14.8507		23.3104	17.4457
20.1017	11.1418		53.771	15.6163		82.4172	80.5848		41.4487	29.2873
124.626	27.6126		16.7442	12.8436		36.7094	16.7721		26.6318	9.38696
10.9934	9.25233		65.1366	10.4898		53.8342	41.5007		42.7865	24.5423
28.6852	12.5921		15.7562	11.637		33.7691	14.5316		29.2323	27.6933
75.9769	32.8568		28.5883	12.6444		30.493	8.57033		23.928	13.8827
69.5678	38.7023		52.9267	39.0818		42.513	25.0825		24.2981	11.4894
16.3931	11.8928		77.1259	13.1564		43.3553	11.4133		26.3816	26.0744
73.2951	17.053		25.76	24.3748		27.3228	12.0074		18.7301	10.5807
10.7121	11.5427		12.7644	13.6898		39.4268	11.2718		51.5915	26.7395
128.761	35.7994		15.0025	9.06391		37.2695	7.6578		21.131	13.7521
21.8693	18.0334		94.8603	54.7658		30.749	11.9529		49.0298	23.6838
53.9807	11.9861		74.3643	9.36563		56.8684	42.6378		69.7747	68.2977
24.2149	8.26067		49.7639	8.92241		30.6301	8.94619		17.8721	16.4104
32.3331	17.3018		35.5265	10.6959		28.7778	17.5016		33.0405	11.4226
143.112	32.0655		25.9807	9.50591		29.701	15.9864		47.2179	20.1276
18.5671	119.704		79.7561	37.1224		39.5779	6.60537		168.567	152.641
77.51	73.5003		80.5885	28.5142		65.2544	76.2543		44.4994	15.1454
45.7756	12.6812		115.024	24.8215		46.161	16.9619		57.6737	43.7762
42.5022	25.6454		91.9647	24.6858		55.1037	31.0941		49.4987	16.08
72.2166	14.4506		29.1652	46.1218		38.5284	17.5403		49.3763	18.9111
68.4338	32.5129		23.605	13.0008		16.6602	11.6892		62.0766	30.0432
91.6056	46.34		31.7835	17.2856		48.751	15.5637		32.9501	18.582
25.8804	13.9249		51.8116	41.5762		13.5815	5.53833		46.4511	46.6844
12.3198	12.1077		27.4054	9.88025		39.8571	16.2741		27.1692	20.1858
34.1599	33.1827		62.6298	18.086		29.0979	9.82513		52.3105	43.5552
20.8789	14.6319		17.0305	11.6672		37.6072	11.8469		49.4606	46.3021
64.8169	57.9173		14.4418	13.9106		55.0842	51.5391		80.3599	106.221
52.0125	29.5923		81.8751	15.5206		45.4658	35.1134		52.7621	25.2001
102.406	82.6678		54.1231	10.8095		48.059	12.3217		88.4339	19.7233
44.6288	27.3018		58.5923	37.4794		41.9905	14.5886		27.3915	9.20448
55.5264	31.3184		63.8991	18.4608		64.9777	14.8088		49.6032	23.8854
65.9158	112.419		31.8638	18.4574		46.7513	12.1043		23.7987	17.9517
125.584	19.4863		68.5106	16.5662		10.3508	12.0933		42.3764	18.816
57.0272	48.9002		34.5079	14.4754		23.2584	13.3538		118.165	127.491
136.067	65.1359		50.3341	14.7036		33.447	16.2374		43.0069	24.2278
125.665	24.381		14.5259	11.3472		31.0145	23.3345		44.7189	45.6182
28.1061	7.97158		63.194	17.9952		53.3589	21.638		33.7409	10.7211
73.2835	48.1713		81.0084	15.022		56.5631	45.0087		39.1632	16.6911
32.0374	6.85223		27.137	9.29768		37.6401	15.1512		36.9355	19.419
78.5653	14.7244		38.6353	32.7094		8.44464	9.69149		40.7167	19.0923
100.64	22.4665		20.1838	9.59873		41.7697	35.1209		48.3201	19.3893
143.094	35.2892		20.4788	11.4941		30.1665	12.6397		44.8501	62.8178
36.1075	15.5317		29.8571	14.1877		37.9249	24.3897		46.6715	21.4286
23.1438	16.6731		31.3267	16.378		46.9231	30.6825		49.6834	36.7597
67.893	75.5663		70.5329	19.4904		85.951	43.9425		61.0381	113.938
61.1888	32.7255		15.5193	12.7807		25.6683	6.13938		98.6808	86.86
45.9721	9.35025		116.096	20.2707		43.8099	21.2897		50.2109	18.3762
59.1929	43.6029		76.4803	14.6477		45.4382	11.0283		50.3711	22.158
130.057	14.7808		25.5675	8.8053		33.5222	12.0818		36.9392	24.9039
122.639	84.8615		50.9223	9.92627		43.979	17.8962		35.6128	9.59438
100.912	33.7367		8.68321	5.86997		38.2586	17.7963		54.605	20.8238
63.2743	29.623		22.5015	22.226		47.1482	13.3121		51.1264	30.0871
70.1216	14.2438		21.2902	14.1277		29.7018	30.6474		35.3482	18.6747
60.5123	63.7512		80.9772	16.4703		31.3533	11.3623		84.2139	73.7694
37.0835	12.783		194.714	169.825		66.6645	31.7375		118.805	178.859
62.8637	10.6343		44.9469	8.11645		34.6791	11.6016		35.73	25.3427
28.4487	10.1162		75.3392	23.2978		33.8596	13.0848		41.8572	19.4418
30.7616	44.4888		34.305	10.3643		30.7689	8.96185		15.9634	18.0213
42.4111	34.1996		51.4229	9.30839		37.1832	15.1245		23.5759	22.7298
52.4862	54.401		58.9581	30.544		122.046	299.942		54.6815	16.9913
58.2675	15.8446		13.0992	11.203		16.5258	14.9628		41.2474	13.2663
19.7483	7.39081		33.9779	25.0053		50.6069	17.0644		39.4369	14.802
24.3413	6.09364		8.78969	3.77598		52.9304	49.1358		54.5703	23.0211
104.953	76.3101		42.3907	40.2923		24.5609	10.5605		44.2327	23.2466
59.1405	18.6691		32.415	9.84281		21.6907	13.3751		57.4013	25.1842
20.6766	16.3409		113.925	20.8032		5.99974	10.2935		28.318	24.0869
29.7682	27.8293		58.4077	28.2915		32.8	8.87771		29.9212	4.1996
70.3447	64.7948		89.4831	13.137		11.3683	22.7125		24.2376	8.77759
123.51	46.3388		108.402	7.86123		36.8179	15.25		34.3803	13.6105
45.9402	9.41273		48.6999	14.3708		35.2944	12.9593		29.7499	12.0182
77.8047	26.8913		47.3549	19.1745		78.4535	41.6958		37.4078	14.1125
12.2159	13.0579		113.998	26.0559		16.6787	8.16456		38.249	6.36641
35.5837	19.4439		73.6916	8.85437		58.9464	21.2344		51.4176	31.1204
25.8439	8.52314		64.7174	22.0944		41.0771	12.6981		31.3855	7.68376
55.9566	38.9068		40.6096	28.5323		47.146	16.815		38.5179	13.9812
57.9783	50.1544		29.2526	21.6562		9.24577	6.23183		46.3882	24.7535
126.67	32.657		6.46586	6.52727		32.7335	9.70019		54.4962	25.4184
239.971	146.784		112.527	30.9952		45.7609	21.615		67.8026	55.4701
15.0841	16.8067		8.57732	3.92467		120.404	166.598		51.4806	31.2505
128.247	54.814		68.867	20.782		34.7566	10.0247		20.4833	15.1305
27.6125	31.4536		44.9682	23.05		34.5012	12.6636		26.0388	15.8127
130.506	30.7278		11.7541	11.1483		39.6855	35.3215		28.8519	9.4971
94.0656	23.2276		107.275	19.9128		9.9915	7.14802		46.7847	11.9792
79.9279	80.8852		36.8585	19.4185		42.5165	33.5255		44.2323	50.0113
85.5909	15.6113		24.656	7.63404		68.0623	69.3001		48.3934	15.2704
17.4782	8.90447		37.9461	18.0259		32.0873	18.0303		28.1077	9.93793
22.5219	16.4415		62.2033	11.0422		44.3103	12.7708		29.8489	12.3609
123.767	22.1193		45.4847	12.4555		16.9123	10.959		44.6793	44.359
28.8158	14.338		33.2487	34.4727		47.4704	10.1343		125.827	194.167
121.958	32.1861		89.1683	15.4677		64.9531	67.8088		16.1359	21.6702
89.8914	44.8151		59.2978	10.3262		80.4942	33.6334		9.05458	9.46861
102.518	31.6304		94.0895	34.7577		16.1612	9.37909		74.0452	159.376
73.6233	103.654		86.9848	15.961		43.7369	26.1566		22.9973	13.2112
79.8271	15.5017		58.0508	12.0429		37.5694	26.4316		50.7937	24.5132
94.0873	46.8087		14.4097	8.73212		28.1546	8.06967		56.4027	23.7058
16.4535	10.7725		11.3719	16.0669		93.3625	38.6682		54.7062	25.2019
110.266	25.409		63.0466	70.6136		7.87998	10.574		30.2754	16.0422
71.5382	44.0825		113.479	25.8392		27.8916	11.0974		4.90365	4.69637
14.1064	7.76001		31.1615	11.0751		12.8217	8.11875		46.672	20.3114
26.482	17.5699		52.1103	13.8683		47.7795	15.1692		69.8202	15.4078
96.3034	104.926		74.1474	17.7972		29.7494	9.3239		31.5962	29.0288
13.9551	12.9934		23.6854	11.9265		61.0772	42.0964		18.3369	9.85991
84.7017	19.914		56.8438	15.1137		230.343	44.3593		28.2021	8.61064
72.6108	25.5607		57.1982	17.9668		18.494	9.92402		133.826	97.0637
50.1206	11.4527		18.9491	23.5756		39.0566	11.9922		42.2988	24.7775
55.9016	14.8371		12.9767	10.9278		45.5667	15.4049		13.0232	11.3526
13.642	10.4291		50.1654	10.6559		38.4049	12.7091		30.5324	11.129
125.28	106.737		49.2	43.1309		32.9086	17.0619		22.5973	12.2148
8.94894	10.1723		133.213	30.2078		46.9536	17.5336		35.5892	18.2194
32.0356	15.0925		55.5709	34.0701		15.3819	4.90535		20.6352	39.2339
47.9755	10.9261		22.0971	7.55616		35.898	11.48		52.5643	21.3467
74.8859	14.6919		103.457	29.915		57.7952	20.78		39.084	19.4779
55.4859	28.3391		33.1484	20.1994		38.133	16.6174		107.739	36.7637
9.7157	8.56254		29.9223	15.4929		59.8834	24.4935		86.4622	93.0221
42.514	23.6277		36.0605	9.37413		40.7402	19.5984		151.188	152.649
38.6847	9.39288		75.9652	15.7718		31.1865	10.4325		39.861	24.6473
39.5876	8.39301		26.8542	15.0561		38.8736	18.482		35.6266	14.1533
87.5685	10.2891		42.2524	11.1888		33.8333	10.4453		68.4355	98.6071
170.94	135.523		65.4069	54.3578		45.6384	9.74681		27.7974	16.7838
84.1226	11.7871		30.2039	14.4314		49.1166	14.4442		136.291	161.503
68.1316	53.1921		26.4294	5.53505		39.7216	17.0607		63.8381	63.718
63.8565	39.7923		122.126	25.905		21.6746	14.3275		29.7413	19.4881
24.8894	25.5273		44.9073	13.0034		26.9988	18.5822		40.4381	10.9906
76.0762	49.1132		149.064	22.0016		40.4193	12.8171		57.5489	42.8314
73.8765	69.128		85.8305	14.6169		54.5325	30.0667		33.4017	37.9313
49.692	45.1837		46.2132	9.98755		19.3694	12.6663		46.6976	23.5576
74.7756	17.8649		59.8499	11.2438		32.3775	12.5571		59.3254	58.4375
90.6078	103.338		89.8388	21.9859		35.5264	16.3499		49.986	35.9856
24.949	9.40497		42.1954	62.0621		33.4507	11.2119		13.6161	8.78339
76.1415	39.6561		27.9848	9.55161		44.8455	20.6944		47.444	16.3733
102.814	93.5589		25.7842	19.1908		78.4645	17.5892		37.7615	8.86529
19.8739	13.7845		51.3469	12.6949		34.818	15.5292		45.9754	75.0621
81.8212	128.589		37.2557	7.51229		33.5563	65.6606		26.0696	16.5994
13.6844	13.3649		50.1924	9.75128		35.6705	14.3416		39.4692	14.5098
43.2864	10.5338		40.361	6.66045		52.9963	21.3026		17.8797	14.3023
55.5674	52.9697		82.0657	23.1707		29.1701	13.5023		47.9163	19.9581
63.3606	17.9084		11.7795	5.307		41.3793	18.024		49.3099	17.7014
50.2965	4.81125		55.4738	8.20091		56.16	25.0765		64.2336	40.8588
112.768	10.7475		83.3228	29.3421		33.182	10.6207		19.9619	18.0875
83.9167	16.463		86.2522	17.8867		147.447	27.0162		65.4958	34.284
75.2978	18.6995		32.7758	6.9937		50.6702	12.631		25.0605	16.5347
83.5763	19.8675		25.3087	11.4839		47.7706	30.4576		17.5225	17.5787
21.2037	7.78163		52.0307	12.8753		54.6859	19.3291		21.2119	15.11
21.1879	12.2636		93.3962	104.278		43.0644	16.8414		85.7634	77.901
113.31	129.39		22.4445	11.5015		56.5116	42.564		48.3972	26.7368
25.0252	10.5405		115.777	29.6213		19.0166	7.60339		17.6619	11.2235
133.068	32.7492		10.7863	9.66626		32.517	11.062		24.9846	16.7282
16.4115	13.6652		36.8592	35.3323		72.2118	18.6314		32.6945	84.8161
83.4061	103.977		45.9481	42.2478		28.7426	17.6215		34.0901	16.3187
58.9695	36.3416		59.8418	12.7932		31.3517	7.65529		44.9721	15.6047
16.4167	6.82619		10.2944	15.4673		20.7725	14.1386		130.422	31.684
36.6229	16.0983		106.552	28.7013		42.0871	34.0979		32.8965	14.1109
105.995	41.122		49.0964	13.7063		23.2566	12.7918		131.878	45.0769
127.421	30.708		21.6407	11.8505		31.9506	12.4459		98.1247	119.789
122.188	18.0146		23.1161	24.5757		65.4158	50.7017		42.8619	10.9915
55.4224	25.3199		76.2126	16.1289		23.9368	11.6083		37.8706	12.5392
87.1463	94.4896		71.4971	88.8513		49.1132	17.8146		21.2799	21.5119
141.764	32.2849		28.3867	27.6234		60.2097	25.7206		51.7421	13.929
77.7026	18.9878		78.1977	11.146		36.4937	10.1052		37.657	14.9516
12.8834	5.64715		25.9163	9.86475		34.4576	17.391		38.5037	20.9385
49.0282	28.0127		98.6476	42.3155		42.4673	27.162		31.0436	6.56075
84.6881	39.058		51.3715	36.0419		34.7777	13.7764		37.3962	14.8807
40.6362	16.4141		25.6316	14.1267		39.5282	9.00146		41.7935	18.4576
58.1966	299.983		95.1371	20.6974		39.5982	19.1484		52.1165	30.3932
119.758	18.2904		27.4884	13.1192		48.6374	35.9573		56.0844	28.6354
75.5299	33.9817		49.2881	17.0571		31.4738	17.8749		64.401	38.0253
21.2194	8.50357		30.6829	7.43873		41.3553	18.8521		31.8611	18.4294
15.3403	12.764		20.367	22.9093		20.184	8.88256		26.7118	22.6164
45.7107	31.3793		54.8322	13.0023		54.1971	10.1503		36.6281	37.3558
132.701	105.193		30.5139	25.424		103.861	101.732		37.5602	17.5341
63.3762	49.6122		56.3158	9.91838		40.1512	18.0738		27.1202	16.9009
55.3944	73.5777		53.3924	10.6455		51.1877	19.4148		54.7276	20.0912
119.59	33.7069		9.90156	11.1217		20.8116	9.88444		89.7652	35.7823
21.2623	10.599		102.726	27.5141		49.0545	13.8971		33.6397	14.6478
46.5247	49.23		58.787	18.2433		9.09865	3.28611		86.5346	45.0707
105.53	22.4368		80.3684	20.0026		137.596	32.9301		12.5664	11.0672
45.8314	58.0257		32.3852	12.2369		55.5914	22.3758		27.2404	31.9745
119.315	24.3506		43.394	14.4865		21.5508	19.2895		73.6156	56.2588
62.7886	34.7559		90.558	25.1628		14.4666	6.75736		33.0572	12.4076
22.2084	13.1131		82.1057	20.8448		48.6284	22.2004		55.1403	10.8608
33.5523	28.7235		57.3932	14.1601		35.0993	20.0691		4.61476	2.9869
20.2087	41.2188		56.3602	13.5215		46.779	14.6412		28.5997	12.8853
26.5146	40.6182		42.4844	5.69002		11.0155	12.2533		107.495	82.4039
99.059	23.358		7.84582	7.27113		27.834	9.04448		37.8666	39.6494
54.4481	34.7157		31.2902	27.406		31.5883	9.99387		11.475	11.495
107.649	100.561		41.9129	12.3413		56.4645	19.9226		135.069	27.7536
38.4208	10.1009		53.8301	11.0333		26.6383	13.2602		19.7585	11.9162
83.2712	16.7704		29.6332	7.82562		64.8721	50.8328		112.101	149.885
69.4199	78.4219		38.7259	26.129		50.9626	57.3453		22.2511	15.7226
63.7453	29.6769		44.0806	8.23499		16.7491	20.0558		33.2592	33.2249
16.5479	14.0465		43.0244	21.4866		58.2681	47.9989		46.6023	14.3274
131.049	88.6986		169.909	150.915		19.7071	9.97645		32.4615	9.68027
121.194	27.6317		61.8236	64.787		46.0796	38.0196		38.8322	26.6713
19.6976	19.0874		19.9494	8.55148		47.0635	20.9498		95.1975	164.175
87.1681	108.23		63.097	17.0722		47.2476	39.6503		45.457	17.1908
14.9286	4.73354		15.8257	11.5221		57.4566	46.5063		56.6407	21.5969
30.1412	11.1091		58.4119	29.6209		30.1507	11.2697		32.3274	23.3873
54.6416	12.9974		47.3419	7.24223		30.4331	14.7197		49.6302	14.3468
63.0761	15.7262		67.7926	17.5014		33.3912	17.4195		42.0429	16.7038
48.7736	20.0708		106.977	13.9042		63.1648	33.7477		139.712	150.552
135.478	52.2504		62.1447	16.5315		26.6567	7.95133		97.6886	73.1231
103.31	94.139		114.501	31.8359		31.7622	11.0122		36.1708	8.90418
53.3846	15.8093		38.2135	16.4843		57.0417	51.6794		57.6921	15.4955
111.44	19.8508		54.1886	25.4619		20.1569	15.8384		44.9587	14.6671
32.5875	12.7711		63.1504	34.1006		21.8048	10.2178		21.0831	21.5385
74.0964	41.7177		42.9483	39.3588		49.0453	17.5211		138.512	188.182
69.2272	138.777		58.4807	50.6202		53.4374	58.2355		13.8131	13.3273
35.11	9.49245		104.469	41.6266		50.2727	15.6867		40.7752	18.5109
39.004	13.848		51.464	28.5131		43.4391	13.9731		61.4115	26.9531
103.847	56.2821		94.8453	50.2405		42.8128	15.7139		30.48	11.8306
51.7308	48.4414		65.8335	13.6819		38.3203	15.6193		34.1244	16.4604
121.424	15.1867		29.8861	123.793		33.242	11.4233		36.4829	17.6317
61.7729	9.71267		15.0555	12.691		33.0219	12.3772		45.2222	34.6494
114.925	25.8415		45.3928	62.9876		36.4492	17.6969		36.9244	29.8775
29.2698	10.4903		87.5325	8.89164		64.1511	37.6376		50.2249	30.0191
113.957	59.9095		29.8695	14.393		48.5017	7.64732		40.1084	13.1801
14.8783	17.2377		82.1828	16.5173		88.8173	90.5115		30.2679	21.6422
20.7073	7.41174		36.9494	37.4333		61.591	29.921		55.941	19.4614
55.2145	58.3249		18.9304	9.32091		15.2806	14.7452		115.431	108.429
83.3259	32.2526		16.3408	41.7451		25.644	10.9382		44.5057	27.6772
38.6286	29.8547		14.2348	4.46718		60.9414	14.5058		24.0464	46.1248
33.0817	7.76866		48.3926	16.9532		40.799	15.6541		22.163	13.2205
66.0357	61.1973		52.5348	14.8965		37.9523	13.0703		57.5382	23.5604
14.0458	17.5686		81.9974	15.395		40.3436	33.3486		117.575	78.3422
42.709	32.9125		58.892	56.2351		35.1857	11.165		165.687	137.614
67.1777	20.7982		32.463	16.7103		32.6503	15.1668		26.2451	52.8287
15.2033	11.8813		23.1388	19.9105		51.6551	10.5623		65.2203	37.4031
63.0305	17.6391		57.5574	11.0621		29.6735	9.41919		30.3723	9.81003
57.1371	42.0459		55.7499	11.8908		65.0485	29.1003		48.102	56.9875
29.145	36.7982		86.9134	14.9061		22.3719	10.6763		33.0098	38.6815
104.832	22.1947		18.7517	9.89438		67.9159	49.7296		28.5875	39.1923
12.8161	9.42934		63.4252	12.0619		20.1176	10.0457		118.889	199.612
9.8162	7.7024		85.8346	28.4227		44.9004	11.5323		26.3232	21.2898
74.6672	19.9572		48.1151	13.3655		40.6352	14.591		173.717	160.534
20.0519	21.5913		79.4223	32.9619		45.3324	11.8271		33.4057	42.5418
71.0376	158.903		56.806	11.3899		26.9127	15.3674		37.6734	14.7151
19.5081	17.8848		40.0178	46.8287		39.1445	37.0931		121.804	133.941
15.3009	40.6698		119.692	26.2755		15.7888	9.62491		53.1612	66.2442
51.5735	11.3645		42.4502	8.10689		44.6912	11.2089		29.0156	20.6563
51.2555	48.6559		58.1028	11.048		9.51482	6.90594		74.9571	16.9322
56.6786	20.3422		103.771	82.6113		51.4433	17.2739		30.947	13.732
10.8162	9.36065		48.9922	13.1398		15.1519	15.6732		44.854	8.57189
56.0803	13.1221		45.2591	17.1693		22.8507	11.2307		33.74	18.9416
55.8226	48.2938		8.84772	8.1391		80.1819	8.3349		36.4191	17.9213
42.7332	11.6269		31.055	12.5466		32.4757	9.35646		39.4966	13.6187
19.4889	6.72216		25.1316	13.4846		33.6751	20.5175		40.5815	46.9664
10.659	5.59662		30.8953	16.438		16.2151	14.3608		55.0335	23.9827
61.4531	52.8272		45.825	24.619		29.1621	7.86349		47.1921	9.17923
48.4857	18.8171		73.5221	18.3835		35.5412	12.6691		139.082	52.6038
23.9795	59.2971		12.582	7.8501		32.1319	11.7269		34.8872	12.2521
7.22346	5.66215		73.9637	9.73995		64.6109	50.7239		48.3101	187.901
19.7468	13.8592		51.7095	37.5987		55.7334	29.8097		41.2216	18.852
96.4318	63.0053		56.9099	17.5835		68.2332	46.8805		44.717	19.3702
12.4807	10.0269		34.5672	12.9645		40.3253	16.9735		67.8252	69.3605
28.7141	16.3852		48.8606	13.2518		33.7213	38.0637		94.6928	45.5257
24.005	10.1107		98.1538	27.4462		23.7588	13.366		36.0046	13.1929
21.597	20.1628		12.1939	6.52428		34.2842	20.0091		28.8711	19.4144
13.4042	11.2609		54.2687	9.12153		40.0889	32.7928		42.3486	9.11721
82.5087	70.1408		51.073	13.7611		39.4671	34.4828		48.4947	31.8232
44.4661	10.6231		22.9476	10.253		45.0343	23.8914		56.4377	61.8475
69.6884	13.0531		50.8497	13.2329		52.0249	33.5189		46.721	29.9325
16.6146	5.23722		87.6182	71.5713		39.0785	19.6841		36.1809	6.2914
87.5094	66.4693		95.3355	43.2782		29.2301	9.00299		15.6213	18.0237
26.2857	28.7318		92.8457	18.1809		57.8855	35.1036		36.601	29.1063
7.96134	9.13403		67.1942	15.6961		33.6387	27.0313		31.6977	65.1084
153.543	79.6729		80.0934	14.4942		23.3153	6.59553		32.6158	11.5973
126.235	33.9136		49.7086	24.7915		10.5257	10.5997		40.1535	8.82607
24.4197	10.6092		49.6165	34.2506		18.2832	14.7792		27.8727	14.1474
9.77173	7.33562		14.5605	9.37064		48.2639	5.05749		42.2951	58.3052
121.185	161.156		85.9578	21.7951		54.7606	24.0131		50.8395	17.4977
144.056	74.8618		66.2197	42.4806		91.9673	64.189		10.4583	13.982
17.3208	17.7001		14.6268	7.46123		60.0789	20.8181		126.149	109.652
69.6809	16.6877		15.4552	16.54		42.1943	13.1714		144.239	99.3966
63.3262	45.0162		42.1529	7.55437		39.8889	9.89044		21.7766	16.2723
70.0051	61.2485		116.156	21.0182		56.8714	22.2136		35.75	16.9112
130.63	9.59146		71.4184	20.7038		33.8836	13.9911		121.707	137.451
31.5637	29.9255		89.5496	12.6344		64.7484	23.6353		63.1754	42.6452
8.22575	9.11539		29.3373	33.7218		44.9458	33.4133		41.8969	29.7103
100.189	15.0734		70.7564	25.5074		57.3974	10.4115		74.0399	64.638
73.9415	12.4767		34.3768	11.8245		30.4835	26.9908		24.5246	4.27216
7.71358	3.63968		77.4877	21.6737		21.9614	11.6716		7.1228	8.86868
131.503	25.3113		9.40411	6.35947		16.0228	12.0237		32.1081	13.096
100.172	76.7691		66.9256	12.2321		30.2987	10.3866		28.0391	21.4794
50.867	41.8139		89.9447	15.2403		28.8713	16.7422		38.8759	15.1381
185.848	45.0977		38.5991	10.3587		10.4817	8.42798		18.1294	38.855
40.8234	31.1504		94.4022	13.1402		47.535	13.212		28.3305	35.031
55.0346	8.33722		40.6712	12.4921		22.7443	34.5443		100.421	156.721
58.2144	30.4438		74.7989	16.1147		31.8043	12.9224		29.2962	27.2252
105.244	30.5146		35.124	45.2074		73.8619	73.4196		27.2146	17.4247
98.7804	33.0277		13.0794	13.1358		42.0858	14.021		25.8812	14.2544
63.2884	16.6014		109.359	18.8664		34.9641	15.1009		82.9238	81.4967
116.905	37.4076		49.6326	14.189		33.0819	9.99241		49.915	15.5085
32.7313	22.6541		35.2782	34.6454		41.2053	15.9666		14.9581	15.3619
49.7144	18.7332		21.1124	12.7592		45.6348	13.0341		28.6048	14.144
15.7533	6.87626		38.3989	38.9034		11.651	23.2724		41.2081	36.2413
57.0547	63.819		102.266	14.7257		26.0738	12.7389		125.983	138.719
62.9898	68.0297		20.5716	18.4682		24.4402	11.468		178.82	51.8496
93.1809	28.6708		62.7879	15.8946		26.7936	31.021		45.7837	27.2462
58.4896	51.6731		41.5458	10.6584		80.8254	34.3537		54.3972	68.4239
73.5221	27.4306		67.3265	9.99826		10.0513	10.1564		52.3947	22.5884
9.13133	6.13514		25.6508	9.447		34.7184	9.46412		38.2324	16.0402
112.485	30.3772		60.383	19.1451		49.8405	31.3878		129.198	116.418
20.0659	8.45269		34.079	9.32682		45.0488	39.6607		42.4037	14.5851
66.3696	49.1441		19.9918	12.555		42.9091	35.1352		33.1608	35.205
60.6392	10.3619		47.7741	10.2702		51.8314	21.7293		32.8639	16.8719
116.73	74.121		63.7207	11.625		39.1781	28.0283		26.6576	13.4174
65.9269	12.7025		50.456	12.9581		56.1386	38.3221		55.7564	35.6587
49.2826	14.0202		50.6353	24.5542		60.1032	35.5179		29.4882	15.5515
12.9071	13.5381		77.7572	13.9069		62.0476	73.7398		30.592	17.6532
85.4026	52.9149		14.0555	4.24631		39.5423	9.48584		39.0278	7.89658
67.5284	21.0028		13.3673	15.1996		52.9365	15.3926		40.5546	18.1856
14.9367	6.12832		121.303	29.602		45.0343	26.2425		79.541	87.7082
19.4292	6.58479		72.0132	46.9956		22.4254	13.1965		18.1804	23.396
41.4625	13.9301		48.6846	34.7184		29.3425	16.3646		53.7127	33.4623
134.149	51.5167		59.2764	46.9874		58.4921	40.6186		44.1014	40.3838
78.6378	31.9031		93.8964	30.0117		63.9823	262.463		36.9638	18.4661
55.8823	10.2516		31.4603	7.63392		38.2203	12.0257		129.316	100.145
54.4182	50.295		41.1959	6.0941		9.2069	8.72875		51.7298	34.6327
178.713	97.6022		13.0395	14.5847		42.3893	12.7714		49.5544	16.2682
97.5149	179.295		42.6332	33.4295		112.437	34.2661		38.9897	28.1357
30.5867	24.3993		51.4578	13.2006		36.7778	53.3762		93.2487	54.3606
54.1054	11.0607		122.069	22.5153		24.64	15.1107		39.8448	14.4036
94.296	97.418		90.0319	20.2397		13.7241	7.85083		34.1954	15.4766
57.3175	101.244		61.2059	13.3741		35.0074	12.8581		39.7169	15.9869
47.5654	65.7155		65.3648	13.8061		28.8871	22.7284		56.9391	26.4033
15.3579	11.6858		46.4675	8.9635		61.6198	34.2226		85.5302	86.2155
59.4126	10.2764		9.63152	7.33737		58.9656	24.4354		30.289	15.6461
125.091	24.4277		35.8058	41.2469		33.81	7.33821		38.6181	17.6369
18.0791	14.2419		45.8582	72.4846		35.0838	14.98		50.2625	22.132
113.474	62.4641		52.8949	9.37871		64.733	67.0038		36.0783	15.4438
13.3392	13.1189		47.2274	9.20921		36.0697	13.8026		41.7725	19.6728
47.5435	16.3794		23.1687	7.30711		31.057	11.7179		117.688	27.0445
29.6616	21.0268		102.443	19.0604		33.9568	11.2178		32.1885	11.9843
94.2484	60.9466		33.1853	8.75525		34.5047	17.7203		21.2911	27.4596
26.7719	23.9954		60.8735	15.991		23.2651	5.62234		31.9179	20.8827
34.0976	34.7324		44.3517	14.0674		46.9248	15.8059		47.0548	36.5693
67.3173	40.0454		7.1827	5.5814		65.1246	66.0314		35.799	19.3984
29.8099	62.3735		23.4056	11.2602		21.315	19.6752		33.5998	19.5165
31.9059	12.6007		17.6753	12.8024		35.0196	14.4755		50.1932	37.0719
8.84264	6.07156		7.60286	6.77923		56.511	34.6787		50.8088	26.8641
132.475	98.2331		39.809	9.86106		37.3441	8.23199		44.6107	22.0424
38.6996	166.739		43.1325	20.4731		37.87	7.88808		24.0439	16.6487
105.105	165.821		109.306	31.3538		26.0593	10.279		85.8668	72.9647
72.3438	18.8468		29.1693	11.9482		14.1365	12.317		13.6854	18.7052
98.2072	110.16		6.70011	5.65947		36.8618	12.818		57.4614	36.3775
15.9077	12.3914		78.5717	26.1556		38.8389	13.6268		50.2423	19.4095
92.8159	36.0641		45.1682	12.8136		30.1646	12.5813		12.3086	16.9844
28.7213	9.44509		57.3003	68.5149		36.5919	8.48187		28.5789	21.1249
79.7967	121.195		59.8875	10.9465		29.1904	24.5334		47.6095	24.5619
90.3358	99.4269		37.5333	8.51269		68.76	79.0176		41.7086	9.87363
119.821	41.3374		37.4697	8.14143		58.17	30.4435		28.5875	40.405
44.6158	32.7882		51.5446	37.818		61.4831	93.4119		16.2004	15.2804
18.7119	19.3959		55.3782	100.398		33.9532	13.0115		30.7048	15.3959
125.179	13.9222		28.6952	11.8656		62.1639	33.717		97.9071	131.056
34.5577	17.6183		113.61	27.5929		55.6673	29.9072		126.967	150.451
92.3913	97.9071		39.1105	23.2285		34.5688	25.659		32.4001	13.9373
60.172	15.1693		52.6433	18.5554		65.3558	243.125		36.866	15.3582
70.643	74.694		6.06359	6.32867		26.5775	8.85441		166.062	155.938
160.984	49.0469		109.115	40.3222		50.0164	11.2584		216.995	78.8217
95.2918	20.7018		114.081	18.1017		9.12899	8.32378		20.6474	117.363
50.5304	44.0887		59.3069	13.9174		52.9761	16.5495		54.1878	63.5245
44.8293	10.4789		79.1653	15.0146		30.61	11.5352		33.7764	35.0832
41.1463	16.5684		38.1707	12.7255		20.064	15.989		51.4374	38.0089
62.2821	24.6363		88.503	86.8621		30.3369	17.4377		39.7986	21.7992
75.5785	121.051		44.7862	26.1109		42.9233	9.7888		140.131	52.6635
19.5718	13.142		93.7622	32.5529		56.8751	54.8315		34.828	21.47
43.2317	43.449		128.701	24.0331		55.3972	46.9693		27.8286	15.8259
49.0735	48.8908		28.8328	7.01932		38.1502	30.9355		101.205	114.593
267.714	299.892		70.1404	25.9398		45.0509	22.0113		35.1379	20.2398
48.7405	43.6128		24.6584	6.65395		164.555	127.673		83.2435	111.783
129.894	139.336		74.6889	12.9983		39.6188	36.849		90.8937	120.623
51.4087	15.3952		88.6003	14.4449		10.2454	14.2024		127.713	145.312
134.412	28.1152		24.1188	5.7331		45.2978	18.0178		58.3698	25.2512
36.2666	21.3824		31.6005	15.1212		27.259	14.2833		37.6825	12.0547
26.7784	12.7748		26.4749	10.1695		58.6227	16.7785		36.5303	23.8841
27.8517	12.5465		8.65143	8.64991		33.2925	6.07914		35.6919	12.759
20.8064	6.61428		87.3245	14.4201		46.9462	15.8985		36.7031	14.7956
132.342	11.7918		28.9878	8.81527		29.1008	30.3954		46.1243	39.6621
18.1158	27.5874		49.9406	54.058		47.8507	8.60141		41.5869	8.61854
104.067	22.9626		58.9153	64.1012		45.2492	23.778		54.6445	78.7942
50.1542	16.5681		10.7087	4.37175		43.5092	25.1532		71.8746	78.3513
141.423	54.3194		30.3578	14.785		60.3681	13.084		64.4564	39.8318
20.9392	13.2911		89.8808	16.0691		70.0887	59.0636		30.9214	18.8545
87.4437	19.6959		121.537	21.7653		33.942	13.5978		139.73	123.266
71.5745	12.2512		71.0352	17.2343		41.0615	11.0362		89.1861	75.7431
32.6674	39.5119		19.7309	14.0835		35.3312	9.60745		33.3367	9.47308
138.235	96.1055		120.49	36.9002		52.2891	23.8035		32.3005	15.7751
42.1359	12.1916		79.7014	11.4653		25.2555	16.7312		46.012	19.4489
56.4452	61.6909		11.0946	6.17745		59.7502	28.1937		138.43	164.982
34.9372	18.4763		125.288	30.6154		52.8588	34.6697		27.599	14.8209
11.9193	6.48778		15.2954	12.0598		32.5189	15.3723		136.611	177.217
71.5651	18.4362		42.2946	37.5531		50.6399	8.59001		43.016	13.0173
41.0606	30.4254		72.2141	13.6628		22.2637	22.5279		28.5823	15.001
22.1594	7.11553		73.9117	8.10038		34.8343	15.9289		133.484	153.423
78.186	17.6915		94.7915	22.8869		38.341	20.5461		32.041	43.4935
45.8739	42.894		31.0079	11.0124		36.9381	14.5661		23.0613	12.0062
77.0897	25.1075		61.0472	10.2133		39.7574	13.1636		29.3755	23.172
55.7244	13.5397		100.345	11.0539		65.1331	66.5559		29.7738	12.9741
27.0871	34.7723		43.4686	32.5254		46.0203	53.4182		19.203	20.7312
58.825	11.8784		52.5966	15.3182		68.6267	107.659		54.0395	23.2776
45.9065	21.2767		72.13	11.5744		19.0432	10.9148		44.4833	25.7023
90.8477	25.7516		60.5581	18.2457		51.0075	15.0075		32.8393	26.182
19.9286	3.9715		74.9407	12.0979		45.5924	12.1865		22.9826	15.7087
117.885	20.508		13.0969	12.4964		79.8726	23.0837		29.8399	21.9875
23.4089	10.0204		66.55	19.4164		30.8177	12.3366		86.664	68.9357
76.0663	24.5134		61.3389	13.1659		17.1822	6.42978		19.56	24.1139
42.4491	53.6416		111.359	17.9719		27.2638	8.9964		29.0224	14.175
117.759	23.2895		67.6038	11.7198		24.9664	11.2295		226.62	50.1992
37.7507	34.3936		40.7023	57.4043		38.7736	10.3952		32.6374	20.3371
15.2756	14.8481		29.487	17.5582		6.52226	6.13585		87.4612	74.4493
68.4089	52.4114		60.4543	28.6241		33.3848	8.88633		32.5328	31.9536
35.709	25.4035		73.2944	28.2703		46.1343	25.9479		42.4453	27.8469
17.1696	17.9462		130.596	8.21497		25.1552	11.3528		49.2852	33.2088
17.7693	13.7651		94.7206	12.1221		32.4109	14.9855		39.8845	17.8423
99.7877	140.968		75.8678	42.5441		25.3093	17.2971		38.7128	20.444
116.501	19.143		45.1651	22.9786		29.6095	10.5238		12.7743	11.1726
97.4762	18.8488		70.2811	11.0134		51.1387	42.0126		50.6405	14.7937
8.23748	2.69761		34.2971	26.7938		22.0768	10.0281		18.3962	12.5734
39.553	18.6607		80.4269	20.2201		16.8065	14.3495		34.0096	26.2497
55.2096	17.2197		36.4225	16.017		54.2036	4.45098		37.0958	25.2245
42.2237	13.7701		13.051	17.6273		27.8623	8.19026		33.8826	11.186
27.5776	11.213		33.1191	17.9548		12.9166	12.1688		44.4545	28.9341
14.3684	8.29686		44.6744	7.44309		29.0772	11.4513		154.731	50.5834
16.5495	24.3364		75.0744	16.4377		65.2111	200.798		41.3458	13.6819
87.7378	102.223		90.32	16.6247		36.8364	33.586		58.5044	84.5166
10.1653	8.55542		18.272	12.2049		43.206	20.6723		49.6738	14.8534
33.5458	16.4908		17.9595	12.039		42.7918	29.7578		26.2113	24.5832
32.373	16.6246		42.4286	10.0069		40.72	20.8358		160.119	156.549
128.93	26.4445		25.9648	12.8415		43.2951	19.9273		43.4833	17.7133
77.6775	29.2229		93.0142	29.5007		90.5194	125.108		132.784	36.0457
10.2447	18.0045		25.2249	28.0908		44.0692	18.2437		58.1335	29.8194
35.0808	16.0153		66.0708	15.3426		170.499	54.9214		26.6064	25.2629
22.2445	13.8792		68.9061	12.6327		147.787	15.1528		138.569	150.125
59.1499	29.6346		53.154	10.1143		33.6367	48.9989		58.4647	11.3323
21.6388	4.55977		128.664	25.196		5.75818	6.41017		44.1448	17.276
32.247	32.4354		31.2912	2.65292		34.6581	7.07646		121.198	102.905
73.0212	85.4505		28.5305	10.3436		48.7573	21.0808		43.9229	15.535
110.515	29.6966		37.867	8.45406		65.8171	37.4946		17.8075	10.2247
48.0131	16.1691		22.1677	9.3371		9.82666	12.8934		30.1394	58.0213
48.4805	13.7031		13.1545	10.3808		89.3551	79.5805		23.9971	20.8729
73.1108	25.2666		77.1259	12.0906		40.939	18.7061		25.7898	12.7867
59.2415	38.1827		40.4027	12.3454		48.6557	13.8376		31.5595	16.5012
17.4333	7.82596		27.3958	6.19152		45.7175	32.6215		26.2335	13.5747
67.9804	20.3511		23.3735	11.9297		32.5361	11.0268		29.2882	13.2263
9.37773	6.99688		39.989	50.3009		59.2352	31.4495		82.6903	85.7898
60.1343	36.2795		25.6462	12.5114		42.8918	26.2226		42.5294	22.5958
44.0083	48.9199		38.3844	7.07538		29.767	9.87877		34.4165	54.7745
11.8718	7.9247		64.0556	14.0369		45.1087	18.2502		32.7274	21.3227
38.8452	25.2699		22.1763	21.575		43.5154	52.5734		21.2734	15.6525
24.0163	12.1076		60.9981	123.366		21.3338	5.42298		24.2674	35.4821
81.3331	22.8215		15.0907	13.6009		41.9677	20.943		39.1355	21.4676
56.4986	9.33156		39.9847	14.8132		29.7476	13.8705		91.8368	48.51
110.827	18.1436		18.2511	15.6647		68.4649	29.5958		28.0659	35.8579
16.4785	20.5012		47.2546	23.8552		52.1485	14.3394		36.0829	20.6076
80.5588	17.4541		31.3162	10.841		36.493	12.5488		46.3899	48.8114
68.38	26.7118		70.4709	104.617		44.9961	15.6155		38.6923	19.7115
39.0671	11.6778		47.6598	16.6302		16.1903	11.7282		81.0583	35.2023
26.2029	19.6541		55.1021	21.4181		17.5107	16.0023		36.2864	32.6557
40.5617	50.8835		50.3425	12.1275		56.7373	20.4857		106.018	120.079
66.9172	13.0896		109.39	73.1916		41.7749	34.3086		41.8117	27.2733
34.9861	58.7081		48.7551	50.1131		30.9927	8.644		43.4949	13.7921
65.3155	32.9637		25.8637	8.18057		25.3292	32.5617		51.5586	30.9163
138.756	37.102		57.3256	11.3934		39.5487	14.0155		46.9673	25.8285
63.3964	29.7663		67.7821	33.2372		42.1069	39.7576		52.1267	29.2454
30.1418	4.14206		46.9395	20.3844		126.65	31.4355		56.262	27.9686
59.8779	13.2081		254.047	274.402		68.7774	66.1671		46.3967	14.9926
13.4977	8.89652		41.338	15.2065		57.9061	31.6294		54.9276	20.0062
36.2817	53.703		17.572	12.8395		58.1286	217.302		30.7953	32.2064
70.7185	10.5721		59.2279	49.5804		28.4818	8.14633		138.158	72.323
28.9118	14.0139		94.3171	23.9387		55.868	50.9948		113.772	120.813
26.7916	9.60067		14.3279	7.65495		73.391	42.3275		47.0258	26.1194
33.8914	6.9008		82.3046	119.984		60.8561	30.7845		25.4916	15.1455
66.1597	10.1515		41.3459	67.9391		40.0509	14.3587		67.8443	14.9855
52.9555	15.4701		35.6724	9.74184		57.8686	27.3167		30.3232	35.3858
47.7245	47.136		34.8054	11.4687		35.1708	8.49092		34.3575	15.942
64.101	13.6165		68.469	8.42557		44.9677	17.6658		31.6598	13.9097
13.9392	10.203		15.0089	5.26667		32.2707	12.8677		44.4583	25.8143
19.193	7.51182		43.2113	43.7129		23.0131	8.79852		75.7856	65.7987
126.792	60.7428		32.472	37.4074		56.1137	38.7036		41.7397	31.3111
27.2032	3.65105		45.2391	17.6574		58.4604	11.9561		37.7459	8.94408
39.8787	26.503		116.65	15.4585		28.2131	10.3027		48.7488	16.8802
6.2221	8.0085		12.6058	9.48915		61.1015	25.5032		54.0693	15.4082
54.6949	14.6966		81.7116	20.4092		28.6709	14.2895		51.673	30.5688
51.0314	13.6467		34.6876	10.5993		27.2337	8.22979		12.4633	16.775
47.9506	13.981		97.2211	32.3148		23.2109	12.0613		55.5181	17.9545
7.19763	5.28272		27.9427	16.089		33.3858	15.4403		30.4363	20.2422
38.6181	36.7844		81.9249	23.9159		59.4955	24.5857		87.2253	146.687
9.85016	4.41736		20.575	13.876		27.695	16.5363		33.6028	19.7112
120.441	72.8915		20.0094	11.2884		35.7997	11.3294		39.105	15.0188
50.5839	16.9614		79.9724	69.5592		30.7131	10.0176		29.7626	17.7104
48.66	19.0376		23.0118	6.19191		44.4102	17.4855		17.1737	10.0422
7.87505	7.92937		67.151	12.1213		56.8817	63.7608		72.5944	60.3771
144.56	55.6736		14.1947	16.1873		28.1904	13.6177		42.881	11.1102
74.1935	42.1614		47.0814	31.2575		37.0432	16.6045		29.9858	9.17492
11.8701	4.51052		129.162	21.3911		117.852	92.2962		72.4302	68.7175
60.9923	95.8734		18.016	12.4404		72.6254	47.4009		39.1171	12.4123
106.414	94.2205		67.2055	13.7623		55.287	11.8919		33.8808	16.1864
125.146	33.3031		62.0963	41.5146		40.821	22.033		90.755	94.4055
288.987	290.177		25.2218	16.3534		40.5175	20.533		52.2954	21.8364
34.2188	13.8953		46.2743	19.7605		13.7891	12.4869		39.6748	13.6664
46.7631	11.9719		52.0383	9.11292		24.3784	5.94312		27.5163	7.4404
70.4111	78.8906		49.5689	18.2689		19.8291	12.1421		25.9687	28.7327
113.242	17.2001		62.6953	23.2901		40.6858	21.8558		120.17	165.948
62.1566	13.7359		122.371	10.2471		40.2874	37.5268		54.0574	31.9823
24.4588	13.8478		26.0176	3.77243		43.1725	9.43806		28.3507	24.0924
68.5733	41.4879		56.0442	33.2343		41.7736	9.31288		85.4252	115.839
32.8638	31.2666		63.2302	16.3255		43.8006	41.3918		14.0393	17.121
14.1109	12.8702		35.843	14.867		61.157	34.5719		49.1708	16.5223
72.1347	35.5033		49.7449	37.6242		71.3902	36.5001		26.7247	14.5151
126.077	123.721		32.973	12.626		17.0547	17.4626		117.938	126.173
12.793	5.65467		102.886	29.4329		30.0606	12.0461		25.648	11.9313
45.7609	26.3417		67.2375	14.2788		47.5764	13.5217		35.4376	18.721
138.473	163.079		31.1403	18.8714		54.2859	12.4342		18.1941	8.86895
18.5707	13.8717		86.4225	102.298		71.7595	57.8496		29.6441	18.1451
39.6065	9.35026		23.7684	18.928		25.1408	13.9941		16.2785	15.3877
129.689	64.543		65.4807	37.987		45.9053	15.2298		50.6307	26.3406
36.6632	12.5478		41.7161	35.2854		27.0307	45.4615		45.9246	16.9997
50.4363	13.9206		53.1935	8.41161		46.2968	31.7154		37.069	13.7443
17.8956	12.3731		16.5297	9.59257		44.7686	48.4802		42.5699	18.4394
76.6735	31.1842		78.2953	19.9148		72.0857	15.7016		40.3841	13.1669
26.167	14.8132		60.0609	14.3952		89.4395	114.557		25.4994	24.419
24.4842	11.0172		73.1372	15.3867		26.0471	4.56895		40.8232	8.48451
14.0253	11.6131		21.0547	7.17356		60.5623	29.3299		46.5751	33.0655
155.623	88.8458		33.6292	51.0672		63.3622	28.3902		33.0294	8.86823
33.3677	15.9997		71.7735	48.5266		14.8605	9.35887		47.0395	13.3178
28.3907	23.8748		42.2646	9.15258		33.0398	12.7693		41.6761	7.53232
17.2888	12.0028		35.1927	10.6422		51.8963	38.339		48.0144	20.4323
124.63	31.4275		99.0345	101.699		30.6574	9.65736		34.3698	17.9087
73.1939	10.2495		85.4949	12.395		19.4797	9.70701		52.5274	88.4262
72.5123	24.1286		50.6953	13.3715		27.697	14.4204		26.7776	20.8572
199.048	46.0903		8.1742	9.96587		41.4627	17.3637		43.4644	15.7409
26.24	7.18555		178.88	157.511		36.8649	21.2304		36.3924	9.3558
50.5997	13.023		38.7553	12.8102		17.8441	5.69829		37.8483	14.3591
63.3078	42.2621		43.571	55.4913		35.1218	8.49129		28.5706	37.0147
92.3695	105.837		54.1751	25.2119		37.3571	14.7754		23.6011	9.11041
67.2219	30.1298		39.9866	12.584		11.2521	6.84217		51.6944	58.4986
48.1378	39.862		29.2241	17.4147		36.1773	18.5591		63.0839	13.8643
48.4722	46.059		31.6651	14.0633		28.5022	11.6706		33.4075	12.2771
72.8971	66.6561		71.5207	8.89649		33.4397	34.6962		10.6288	14.7661
14.6577	8.48061		48.1623	14.2415		37.7058	13.3758		46.4944	17.9256
44.5325	47.5164		69.1768	27.4575		34.8057	10.7404		45.0455	24.6125
51.3405	20.7257		89.8621	28.693		32.8864	10.32		120.658	108.922
45.9351	29.7905		30.7806	32.0445		32.9855	10.4555		66.2591	30.6775
38.0022	36.0488		34.1257	6.74228		32.7741	10.6201		37.335	13.4667
58.5986	183.636		8.19997	5.33595		28.9867	10.2976		40.2479	14.2721
116.755	22.1188		30.4771	12.8378		16.9779	9.63754		149.8	35.409
75.0261	16.0272		80.3449	35.5728		61.5486	63.9053		32.7903	16.5357
42.7794	34.1416		57.0883	26.2097		37.8324	10.9872		52.1266	14.1643
83.8394	46.8978		51.5591	15.0004		48.8773	48.5136		26.1573	10.5612
117.035	126.673		50.0609	7.21223		84.5241	112.844		40.5597	20.1155
58.175	44.8303		38.7508	13.8114		35.0514	14.6348		40.5142	31.6746
98.9433	65.2539		43.2705	15.9857		29.0314	8.91052		51.3259	52.211
27.809	13.6088		82.1555	26.1922		20.1707	9.42684		24.7136	22.1953
37.8492	12.6849		13.9059	7.64621		47.9189	9.99682		148.749	28.2358
48.0076	51.9201		26.2936	11.0932		40.3495	60.3502		46.8397	20.7526
6.83599	6.01467		82.613	24.9903		49.1821	34.492		51.0825	19.9537
51.0206	9.92259		34.0627	11.9901		19.1757	16.4497		44.6758	19.5889
73.8926	19.7774		14.9603	10.8263		35.2471	19.894		47.3008	20.8805
18.8895	10.9166		48.9429	15.7864		22.9611	9.82248		19.3918	7.5137
18.4922	12.534		48.1297	28.3111		26.0738	13.3088		137.61	144.864
46.6804	14.1235		92.1209	34.3393		38.7351	27.3362		26.571	15.9549
18.3016	21.1013		16.516	14.0063		50.7636	21.108		52.3901	52.3789
146.729	174.281		58.7824	11.714		24.6746	22.5138		12.8825	19.1075
52.602	37.6351		18.0998	3.51087		34.3425	12.2726		87.2306	85.9769
19.4323	11.4329		58.0774	14.1453		29.4523	20.8745		57.6707	36.3208
81.7506	19.2507		51.0948	9.28428		44.3616	25.3799		58.3954	31.7068
7.69838	8.60524		100.681	18.5064		23.152	11.242		62.14	32.6603
110.392	118.204		114.268	17.6508		28.0828	55.9056		18.5019	20.8854
121.505	21.9812		98.6418	16.0492		72.6432	37.7461		11.9212	10.4727
81.3782	12.7623		26.5048	7.39414		121.928	79.7491		43.4081	20.0345
111.991	75.3537		71.1905	66.0688		37.078	10.3763		49.4673	20.7157
47.754	10.4444		89.0459	21.1355		38.5232	31.0265		38.4389	33.5538
18.9797	10.9442		91.1177	16.218		62.353	40.0609		33.6522	23.3466
43.9727	87.0475		69.3461	12.1236		61.0448	31.1913		31.4187	14.6012
35.2077	7.56639		49.9285	34.6241		44.0693	26.069		27.0544	26.6347
40.6169	22.511		71.5298	15.4374		46.7415	17.1404		23.2491	11.3114
68.6949	68.4713		73.2559	64.4758		50.9645	23.3625		32.9442	19.2775
17.1995	10.7833		33.4484	11.5586		25.0448	20.8317		49.9558	28.3804
67.9804	16.7715		116.281	26.3049		39.5147	12.0239		50.7664	28.2232
18.5213	13.6114		85.672	21.6662		45.8288	27.0804		140.572	202.354
130.743	131.91		48.4453	103.234		57.4398	24.2903		71.6507	83.7446
51.2374	14.1759		41.2951	54.8393		27.359	11.2035		30.7591	30.9486
67.9579	80.955		77.4189	15.1135		48.3149	15.1592		33.66	67.2907
56.8924	55.5472		23.5187	7.57479		36.8973	15.7443		35.084	13.8338
47.0912	9.55888		44.6094	8.46209		107.914	62.6523		77.0532	93.5488
18.3532	17.0536		23.1309	10.7296		45.2528	49.1961		51.4728	20.6375
67.3713	35.2997		51.3757	28.3356		33.0482	10.136		19.5134	7.80876
87.2534	24.7108		27.8708	17.1177		11.1175	7.86504		57.9319	27.2469
15.3547	12.2167		19.2082	16.9871		32.3521	15.2984		55.7093	125.903
31.2526	23.7191		8.19467	6.49158		11.7785	8.89615		90.1665	51.0221
57.7475	43.4374		81.4632	18.5055		32.6281	10.0102		46.0983	24.999
47.2432	29.0224		41.6585	24.0309		126.203	22.4587		209.538	59.8055
78.4526	58.5393		49.9992	43.6044		11.9021	9.89649		39.2761	19.6319
10.594	8.93117		31.0864	15.3793		24.401	12.2857		47.7296	14.8174
14.2355	6.72021		18.5895	11.7479		41.2634	14.3325		31.3543	12.6918
16.1885	12.1377		36.3131	11.968		54.7632	23.0361		41.1907	15.7441
50.0001	27.2911		64.885	14.394		75.0021	32.8229		86.7835	14.887
38.3284	15.4892		41.562	10.2478		45.737	9.38684		42.3634	13.2933
46.9417	12.1357		31.8118	13.5679		124.403	19.3911		53.0815	40.2356
93.8051	142.269		90.4982	55.6101		29.62	16.2353		39.7239	17.4314
31.9132	31.3326		103.665	17.2828		45.2051	14.1441		31.7089	11.1523
76.8833	53.9812		31.8796	15.354		107.201	186.406		66.3063	34.5697
89.4068	109.499		54.6525	11.1293		43.9543	18.3703		12.7209	12.4206
93.5638	120.341		68.6268	42.744		39.0235	24.4327		49.1076	19.5401
44.1216	51.159		21.5105	6.39685		42.9622	16.677		33.8445	13.6663
54.3874	12.9197		38.4357	16.8467		45.1408	26.2191		51.8375	18.482
77.1528	13.6599		47.4008	33.9102		14.2121	5.42954		48.6077	45.3533
26.2284	19.9649		41.3971	18.9201		154.581	46.8318		104.11	122.212
63.8828	11.3252		89.3066	15.3232		49.4921	18.1507		28.4248	20.4501
58.4702	14.0072		18.173	6.59791		31.7999	22.2121		50.0668	30.68
45.2662	39.8356		63.6295	56.256		59.7491	9.64673		55.7397	39.4467
60.2232	17.7398		28.5043	10.0348		48.3625	36.7713		14.6142	8.55873
51.055	12.5837		36.1602	35.5503		53.373	19.9826		38.6993	14.987
74.8646	98.0081		46.6656	13.3002		77.3804	60.3177		43.1368	10.3913
23.3452	23.5789		11.0016	5.16083		36.2547	10.9804		25.6454	11.9995
118.318	110.467		21.6618	36.1246		36.282	13.8819		169.784	300
10.0978	12.9001		14.4478	11.0823		30.0338	10.8379		15.3776	15.8662
138.03	34.9295		81.2253	16.0319		39.3421	13.8991		49.4866	33.5883
56.6645	143.285		44.9876	58.9008		30.9774	21.8326		51.5374	24.4953
41.2663	14.6335		7.39609	7.34438		37.9306	15.0298		93.4461	81.6237
60.7594	18.6246		34.307	15.2715		14.7787	9.72689		26.9949	19.9159
83.7352	51.2564		15.9791	17.0773		11.1697	11.0628		49.4529	37.7094
88.9771	101.098		56.2809	43.4807		35.6598	10.9691		42.5845	44.8719
67.8519	183.66		40.1562	18.3284		153.4	33.7553		28.0936	24.7003
8.69376	6.04905		72.1489	16.4322		39.863	9.06721		40.8547	18.5084
17.0803	16.0636		27.8698	13.0436		43.132	17.4233		86.8483	53.5605
27.1173	18.677		48.2756	11.2659		57.2773	23.9145		32.5855	20.5298
43.6618	72.9253		40.6365	33.7813		50.9876	28.8383		42.1697	12.5407
86.5212	26.2268		66.3089	12.6218		47.4484	10.6934		51.1457	22.5776
83.7429	74.0463		10.9399	9.3542		44.4273	49.1257		35.5941	15.0084
125.434	22.8043		67.7899	6.88752		32.0834	11.3833		49.7857	21.3802
10.0336	12.2059		97.2265	50.7831		58.8704	49.4191		48.844	42.8629
62.4368	19.4005		11.8788	8.07613		59.7448	24.0745		52.1833	35.4319
34.7857	30.0938		39.4461	19.2355		41.3884	12.2546		34.7058	38.0381
38.164	27.9865		30.6328	17.0736		19.1277	16.5967		16.4577	11.3585
22.28	4.66274		125.435	20.6069		33.8345	11.2682		38.3545	26.6029
143.502	70.9544		51.755	45.6277		100.354	70.8293		38.2065	14.9308
23.484	8.53958		18.9244	15.9511		30.7444	7.1946		53.203	20.837
64.7028	25.2158		26.4212	41.2013		56.708	14.9269		34.5243	14.5182
60.421	16.2422		31.5775	13.2018		23.3067	6.46876		29.0377	17.8125
27.342	9.33365		61.2642	55.5044		33.9746	14.1971		59.6791	25.6348
112.529	11.9023		50.91	48.7677		45.1508	17.7435		30.7887	17.8885
55.4602	121.558		69.1226	13.1195		111.075	134.931		19.7317	35.2996
132.342	144.289		97.8973	108.058		45.3029	30.63		47.1108	22.0677
55.6366	46.9648		28.7912	6.28167		47.5752	14.3924		35.2344	14.197
74.2756	24.0527		26.0171	32.3315		60.8197	37.5578		125.933	92.2886
47.8375	47.1733		47.412	13.3882		42.9656	19.4635		164.139	45.7453
25.3136	14.0327		78.9662	20.5623		57.1114	46.2246		68.9179	68.3441
32.9385	24.7502		20.8497	8.24165		35.8878	22.3883		51.5036	26.9828
22.3296	15.4292		35.4182	18.6567		30.205	9.53699		30.0259	18.1023
23.9127	24.4962		53.6528	20.0523		30.8748	24.9002		41.2565	15.5306
37.4952	36.8693		27.5606	12.6579		16.023	15.3487		49.4088	38.9013
15.4029	11.4584		88.7457	22.4814		34.8005	12.6461		25.3511	16.5155
103.573	30.8577		31.231	22.687		42.0931	17.1107		46.9084	20.4705
23.152	20.0476		38.5144	40.4759		54.1804	35.4203		32.3029	20.0376
18.5682	11.0527		42.6869	17.1852		38.4701	15.0986		16.8008	15.9069
38.5673	13.0424		89.3258	16.7297		46.7275	43.294		62.4153	21.5415
13.4024	5.44819		119.95	24.8848		25.1811	10.6033		53.6241	17.1062
21.9371	13.8813		13.3974	9.09903		57.4754	31.0443		21.5776	22.1091
9.59196	9.14236		68.7609	13.987		59.9505	8.95947		28.1778	9.19736
87.2716	22.9138		83.121	18.8442		34.934	35.2117		26.5278	12.6355
37.5011	8.35408		40.0953	9.54178		53.8396	86.0283		22.5992	20.3755
30.14	7.534		51.8303	8.19646		56.7922	33.6061		52.6453	29.0877
70.4435	42.6479		18.4285	24.5144		29.8231	9.91977		24.3798	20.1232
21.829	15.7485		36.7245	21.7622		44.6775	16.5532		20.5733	20.079
32.3625	33.1371		63.0351	67.6408		19.5337	8.27325		130.144	106.698
120.626	25.0948		44.2579	11.8158		7.10237	9.80236		19.2879	12.7982
23.333	12.2218		25.8434	16.2287		22.1581	11.9105		14.1612	20.629
24.1259	10.4665		11.2324	12.1785		25.3193	14.2156		50.0743	17.7796
55.1418	49.1405		22.3242	10.3332		26.6825	28.5112		49.5479	48.789
103.18	18.7484		21.5057	25.7853		41.3971	22.2553		32.2021	15.4801
43.9495	24.8704		62.1971	11.3619		59.6191	27.5659		33.4587	33.654
37.0589	16.859		21.7481	10.4844		73.7483	41.0233		36.3842	18.7396
128.641	52.6276		62.4968	16.7488		23.9396	13.5571		113.557	100.957
59.7167	26.2695		47.4664	10.3793		31.306	13.6056		34.6699	9.46663
46.5622	125.971		17.1056	6.05201		35.8782	23.7342		53.9266	16.0723
126.97	29.1881		83.667	12.306		17.3935	9.47616		56.4169	19.7008
17.3911	17.436		8.38332	7.79032		14.0144	17.6086		36.0883	32.4182
75.5371	29.2843		81.7775	15.0925		64.7435	16.1777		87.472	26.0901
15.6716	8.94846		75.6457	17.9388		15.6617	11.0293		34.3001	12.3051
73.5818	22.0774		68.5445	15.7408		39.4694	12.4645		34.6097	14.1776
43.8428	6.90581		10.7863	8.42924		28.027	8.31151		42.9729	16.3862
41.1897	13.8877		19.5847	14.5001		15.7428	19.1807		34.1084	48.0121
10.6003	8.7542		14.4135	14.1192		63.1188	59.7256		43.4601	45.9456
45.0715	44.4613		46.7847	13.2648		54.4434	40.0308		24.367	24.0626
25.5789	9.621		50.9633	13.4742		26.8434	14.2361		43.2775	8.93271
73.2936	15.8217		42.2893	6.83952		48.6599	33.4919		39.879	31.549
33.0138	21.7789		51.5637	54.8447		26.2851	11.8422		43.5874	15.1228
69.0897	39.7469		56.9994	12.0774		32.708	11.3348		60.6639	37.773
91.1698	35.2374		41.8658	17.1558		79.6641	73.1782		30.9267	12.0721
67.8117	39.0895		76.8451	9.76368		18.5531	9.46334		85.953	88.1307
119.527	22.8225		41.506	15.5257		38.8659	15.265		33.8832	16.0302
73.7974	46.3322		116.729	21.8673		25.0092	10.4024		67.9994	19.6277
32.7058	14.2267		15.9335	6.13613		47.2866	14.796		18.6926	23.455
132.352	39.8139		49.4618	25.5123		152.702	49.2458		28.3455	16.8315
23.0834	25.2439		45.7104	9.8954		43.3395	10.8984		47.6231	22.6285
8.07134	7.8045		84.4524	12.9494		35.3635	22.0324		40.2199	35.7754
102.419	22.1658		7.50735	8.24038		27.7756	10.28		37.4964	13.9521
37.2934	13.3809		95.5747	15.6625		143.91	21.355		58.6618	14.1402
13.3613	59.8102		62.1421	37.9193		35.2605	30.1532		14.9495	19.1003
54.747	27.6148		47.6677	15.0002		46.5849	31.1986		53.7612	29.1069
111.527	25.3397		21.1809	20.1968		34.5159	23.9936		34.8945	14.7994
11.4375	11.2659		45.058	18.7607		59.558	45.6195		50.551	32.2469
22.6034	26.3893		15.5348	11.1377		28.4095	9.95782		17.8876	25.3401
59.7814	21.9813		28.908	11.3411		11.4349	6.43634		39.8961	11.4139
56.5469	15.3818		75.8486	13.3747		60.0012	43.0178		44.1261	16.8546
136.763	248.244		35.4109	41.0627		25.5158	14.0814		49.0755	23.7086
120.759	18.8876		24.1714	15.1221		23.1408	11.0601		36.8228	11.8465
100.2	67.2588		29.692	8.23083		30.6414	11.4001		33.2587	14.4528
12.9817	17.6831		14.282	16.6425		24.7942	23.5008		29.2763	14.4409
116.841	107.204		42.0824	38.3368		29.7701	15.6159		41.436	25.9288
50.2785	36.0635		50.8016	15.577		60.4881	16.0318		40.9097	25.3867
43.5794	18.2116		101.555	49.8855		23.5835	13.8733		35.0063	32.404
57.2776	11.403		73.442	15.0326		44.0291	27.8337		25.2271	18.4009
57.3246	52.3167		112.654	19.5796		35.5772	14.8743		42.18	12.3901
70.8649	22.3077		104.25	27.8288		36.4311	21.2497		49.4706	20.9415
29.1768	118.985		77.0211	13.3838		22.6858	11.054		53.2741	22.2561
45.1361	5.44931		4.49081	6.26253		30.256	13.5019		26.5568	18.1624
17.4831	10.0356		69.6147	20.2045		38.7345	19.6754		29.9083	18.6706
51.9702	18.0187		103.147	71.4175		20.5506	11.618		37.5384	22.0734
28.4518	14.8027		25.8648	12.2154		34.2787	10.5239		17.4825	14.7555
61.4575	19.6956		44.9203	32.0466		34.1629	12.3035		47.5498	18.2183
50.9438	20.2436		47.7411	13.0509		51.7214	22.7904		41.7242	21.8269
23.0873	12.0875		61.7032	17.0723		51.2476	42.8075		41.8267	21.8277
117.823	31.0977		76.0249	109.881		22.9484	15.3882		33.481	11.6984
108.937	31.472		45.3684	17.9153		44.0174	9.83502		10.5536	10.2525
20.8993	9.32895		90.3103	19.2049		71.7304	36.3723		49.5815	27.1385
90.6326	99.4075		63.3271	63.2581		17.9019	24.122		52.8519	13.7144
10.7401	12.4928		30.5416	6.79498		35.7867	15.0561		8.91022	8.1223
35.7674	34.1416		9.78863	13.4986		34.4619	12.2801		32.4641	12.0945
46.7549	12.0834		36.8027	17.834		15.7481	5.43091		40.0977	29.8742
74.8543	78.9061		105.464	21.2668		36.2903	30.2657		14.8553	8.96311
63.0031	20.1641		24.741	20.2765		28.9999	16.7444		44.5686	19.6272
83.4453	145.323		12.3193	15.2556		72.1717	49.1638		74.9806	142.948
25.9392	9.911		23.2037	15.4404		30.0736	12.4232		26.7165	13.1753
82.4441	25.3658		86.1555	26.5546		51.084	48.0106		45.332	9.49104
13.0348	20.148		60.8449	54.9479		25.1436	13.0598		43.9779	15.0505
105.937	24.7717		27.4822	13.3485		32.1946	9.95764		62.7797	28.0142
35.6598	33.4938		62.7387	47.6601		50.4195	64.0687		31.2645	12.7771
77.7639	16.7373		66.1163	9.85048		18.9798	12.7875		27.1763	7.12233
13.3772	10.0984		36.5394	7.82482		23.2972	17.432		56.282	20.4911
4.39153	4.79046		67.6085	14.5839		39.6608	12.4575		37.0264	12.5129
49.3822	46.6154		102.921	19.2429		51.5217	22.5742		105.424	140.098
63.6263	33.9717		33.603	16.4154		25.4747	18.9648		25.7301	24.2424
44.646	51.0293		40.9619	8.77446		35.9319	9.05944		46.9939	23.1813
54.9046	62.0762		32.2484	7.93539		10.1262	6.946		37.2927	10.874
64.5499	47.2889		22.9128	8.7001		56.1644	13.1529		50.3362	24.7879
46.893	68.6277		73.7504	15.3689		26.9632	11.2546		28.9008	15.5536
122.386	26.8222		82.981	11.1919		20.7553	10.9927		53.546	33.6861
45.7883	43.3851		58.2015	22.36		47.0538	34.9837		38.7864	25.8067
71.1135	59.9836		21.3466	15.2744		51.4017	40.4084		39.9699	11.8638
66.2059	42.8692		13.2355	16.8085		35.9987	12.1228		32.903	12.8876
94.3071	107.186		9.26679	12.3749		100.734	136.28		20.8787	26.2747
60.5878	40.0626		94.5466	17.7451		33.622	12.3244		69.5971	67.2889
17.7659	40.0216		25.0027	14.8122		29.6582	10.3308		34.5611	32.6985
59.0852	55.6097		47.8592	16.5619		54.1189	15.1988		22.3231	16.3366
105.63	134.475		123.749	29.4693		54.8026	16.5365		32.7167	15.1813
10.6667	6.49338		44.3654	26.9813		63.8527	47.6129		40.1306	38.7892
46.975	13.0624		116.281	26.3049		50.7915	36.0007		19.7034	14.4401
40.0444	46.8193		22.8465	11.9157		9.13415	12.3278		25.3169	13.2101
36.6407	8.68903		105.179	28.5022		23.3147	14.7297		36.591	14.5374
9.71125	9.2791		40.7513	14.2133		31.1407	32.1833		33.9203	21.7763
11.0877	8.58638		24.6849	17.2136		26.9911	7.71459		9.10832	9.1618
39.3197	32.842		22.5468	6.9873		38.7793	37.5616		57.5094	31.2393
50.9014	36.9855		18.7492	20.9002		30.6956	29.4207		38.6551	6.87721
123.526	132.921		48.166	10.4564		31.7199	13.0982		31.1231	20.6442
81.1789	84.5758		15.4332	6.84039		33.8662	9.44627		44.8425	44.3214
109.606	117.701		121.696	39.1574		12.4692	6.87759		28.4968	13.0849
16.8618	8.81083		41.6608	15.9763		56.7481	40.8815		32.4473	14.7991
66.6674	49.5064		38.7348	8.76053		37.422	10.0771		54.8291	10.7678
71.0831	23.6615		38.151	21.3589		46.8556	17.6673		16.2554	21.1877
66.7745	58.7181		62.0076	38.9211		32.0256	18.5364		53.4512	19.6639
20.7499	9.71696		105.845	18.8239		35.3211	11.9638		44.0905	22.157
15.6233	10.413		26.134	10.5972		25.0211	13.9041		116.879	76.2568
68.7994	66.5954		14.6858	12.4784		19.2956	10.8556		46.4109	21.3126
60.5882	54.1023		41.0723	27.3398		39.1622	12.2755		33.6596	14.3079
67.8648	11.3245		36.3083	21.0346		42.8909	17.7547		108.579	121.098
53.7159	13.235		45.7634	17.4914		48.52	18.6924		43.2631	11.7367
26.2528	10.9093		41.6767	6.59344		49.8137	23.6075		52.6302	18.1765
46.2279	26.2736		25.2037	7.33442		33.9634	8.45566		28.8257	17.6885
68.8135	25.0182		32.6739	25.7278		26.1471	26.5856		37.7299	12.3583
81.7784	34.1875		59.7108	43.446		27.5671	15.5659		48.0785	20.398
18.7422	16.2403		31.7849	29.0941		25.2723	17.9573		16.8593	18.4228
27.7054	10.4695		52.9096	34.7489		44.7973	17.0774		54.0477	9.75533
34.5613	26.8846		72.4161	12.3477		33.8346	12.9052		32.5879	17.5126
101.501	26.4661		16.2794	10.0724		44.6294	11.9676		61.4404	60.2443
138.507	128.445		34.0524	11.1344		51.136	44.0011		36.281	32.5875
15.5938	17.924		22.0574	15.2562		64.3014	33.7242		108.872	127.502
27.1094	31.6069		52.7128	31.5215		43.6477	53.2452		75.4665	41.4877
57.9317	19.1172		31.9697	30.7463		113.489	27.8885		28.8192	41.3107
280.962	84.3859		85.665	21.2737		48.1823	15.5114		24.5227	5.93977
74.3992	15.1623		64.9138	15.6785		98.8467	28.5679		36.6122	20.0035
85.7137	35.7112		16.1648	8.52017		27.0976	16.3231		37.4504	20.0005
147.432	151.797		42.391	8.18358		29.891	13.3494		61.4092	46.5883
70.6574	20.3642		35.7335	15.7908		23.8274	43.2319		154.532	160.881
29.7482	16.4113		75.9296	11.8989		156.631	30.8897		40.9434	21.344
21.1847	9.35558		28.7677	12.5874		57.5205	8.5184		62.7201	39.7468
24.001	6.5685		46.1921	16.6151		17.4193	13.7284		21.6064	21.6075
46.2146	118.507		37.4583	8.30423		55.448	34.2197		24.8923	15.2884
81.5855	107.12		97.4048	21.3746		33.4434	15.5197		72.9114	40.706
81.5308	43.4652		113.452	35.1361		29.3716	25.8422		26.9092	44.5122
[truncated: 7,878 more rows]
