# Supplementary material for: MassCube improves accuracy for metabolomics data processing from raw files to phenotype classifiers
Source: Nat Commun. 2025 Jul 1;16:5487. doi: 10.1038/s41467-025-60640-5 (PMC12216001; doi:10.1038/s41467-025-60640-5)
Supplement: Supplementary file 4 — Source Data [file 41467_2025_60640_MOESM4_ESM.zip › Source Data/Source_Data_Fig_5.xlsx]

## Sheet: Fig 5b
Finally selected	Fill % filter	Feature grouping	Peak shape filter	Annotated features
32	321	384	514	526

## Sheet: Fig 5c
	AD
Adenosine	0.104219	0.436655	-0.660963	-0.664136	-0.665017	-0.165544	-0.412333	-0.666377	-0.45461	-0.661967	-0.561997	0.315634	-0.660194	-0.664348	-0.652289	0.217818	0.800398	-0.666518	0.0240435	-0.654993	-0.23473	-0.479084	-0.648106	-0.653195	-0.661887	0.196838	0.700504	-0.668123	0.0690017	-0.260611	0.603722	-0.146235	-0.660297	-0.515122	-0.65583	-0.252931	0.254085	-0.658402	0.288315	-0.585078	-0.658156	-0.664545	-0.66806	-0.663619	-0.6674	-0.662882	-0.663514	-0.671801	-0.595742
Ergothioneine	-0.662912	-0.116319	-0.824572	-0.862288	-0.666889	-0.244408	-0.137605	-0.324651	-0.567279	-0.532065	-0.691083	0.41438	-0.781539	-0.933564	-0.420732	-0.381027	-0.412698	-0.80387	-0.542631	-0.0820198	-0.804976	0.00368454	-0.773671	-0.794695	-0.133378	-0.265021	-0.274273	-0.895393	-0.488313	0.00849011	-0.919017	-0.0499562	-0.842737	-0.910054	-0.420407	-0.457083	-0.420468	-0.66231	-0.493434	-0.702057	-0.762753	-0.509309	-0.859994	-0.89459	-0.169377	-0.37737	-0.699755	-0.899505	-0.472038
PS (18:0/18:1)	-0.737695	-0.703583	-0.930115	-0.888265	-0.706141	-0.155592	1.37255	-0.926066	0.195082	-0.305476	-0.370041	-0.731456	-0.835149	-0.967533	-0.517104	-0.0420551	0.709355	-0.893096	1.30016	-0.124677	-0.663649	-0.596227	-0.827702	-0.487316	-0.678032	0.131155	1.46781	-0.973585	0.776037	0.176101	-0.700706	-0.766649	-0.871214	-0.71341	-0.80098	-0.0572352	0.320539	-0.824133	1.54341	0.682038	-0.424773	-0.263626	-0.991381	-0.754623	0.165784	-0.0976577	0.654592	-0.956932	0.328944
Glycerophosphocholine	-0.534149	-0.153223	-0.168655	-0.246089	0.826022	0.172779	0.0665948	0.118	-0.393913	-1.32634	-0.813625	0.224259	-1.15247	-0.812396	-0.217113	-0.49006	-0.965788	-0.586668	-1.24367	-1.38299	-1.3112	-0.0288701	-1.2292	-0.429316	0.959045	-0.359168	-0.803101	-0.721201	-1.00878	-0.208507	-0.885208	-0.54223	-0.663102	-1.13001	0.9999	-0.805466	-0.145457	-0.407252	-0.0559784	-1.25528	-1.47802	-1.6284	-1.46099	-1.45034	-0.955689	-1.45095	-1.87513	-1.28097	-1.21615
Histidine	0.23283	-0.371476	0.159342	0.27315	-0.676174	0.361255	0.685252	0.990044	-0.715151	0.0574083	-0.0600671	0.283997	-0.0923534	0.130292	-0.121038	0.451239	-0.659602	-0.179304	-0.199231	1.41837	-0.0280852	0.535124	0.633863	0.429644	1.77605	1.31822	0.591705	0.267205	0.45664	0.535788	-0.410963	0.404252	0.415957	0.86742	1.40129	0.977245	0.67124	1.27722	0.559657	0.553654	2.67047	1.35951	1.83185	1.77364	3.19219	4.32662	4.31105	0.367997	1.33128
Pyroglutamic acid	0.40902	-0.397619	-0.114296	0.733658	-0.745407	0.134318	0.0517189	1.85296	-0.91939	0.63849	0.257725	0.36291	0.135564	0.32577	-0.0813032	-0.0070617	-0.706203	0.348075	-0.804829	0.899796	-0.0781415	0.374708	0.574356	1.18622	0.163269	0.48784	0.00248853	-0.177472	-0.234718	0.724701	-0.267641	0.473031	0.962732	1.09798	-0.248406	0.602308	-0.520789	1.90326	-0.113025	-0.271408	4.11902	1.7494	4.1024	4.01969	4.56866	4.15341	0.666172	2.0435	2.73363
CDP-ethanolamine	2.05612	0.0582456	1.67347	1.53301	-0.166868	0.341361	0.239102	0.89407	0.0834997	0.735916	1.01643	1.08592	1.24816	0.18644	0.31394	0.150284	-0.294989	-0.525281	-0.0326047	1.98822	0.759854	0.849462	1.04923	1.71276	1.72207	1.70006	0.716333	-0.853328	0.508467	1.084	0.591925	0.764444	0.801256	1.18305	0.137323	0.29088	-0.105559	0.89054	0.53476	0.919534	1.15634	-0.638185	0.294923	0.954529	0.704451	0.345087	-1.97052	-0.696099	0.365974
Glutamine	0.442473	-0.535778	-0.140826	0.803958	-0.752381	0.0674468	-0.176027	1.6714	-0.938383	0.392762	0.245815	0.480557	-0.0708062	0.107874	-0.146729	0.0287736	-0.774705	0.228341	-0.847369	1.23225	-0.165999	0.0820922	0.576854	1.11762	-0.0603723	0.534539	0.107008	-0.123026	-0.497821	0.760368	-0.449258	0.578852	0.912256	1.00496	-0.298568	0.612128	-0.338713	1.88153	-0.273756	-0.213551	3.58766	1.42758	4.34949	4.13808	4.74512	3.9512	0.715608	1.62931	2.59446
C17 Sphingosine	-0.328935	-0.378609	-0.414221	-0.372415	-0.0356872	-0.152254	-1.02974	0.059877	-1.16214	-0.288766	-0.398235	-0.247086	0.136939	-0.248259	-0.208732	-0.611534	-1.03908	0.281417	-1.13527	-1.05553	-0.67919	-0.190988	-0.438987	-0.367721	-0.146864	-1.04981	-1.35654	0.104957	-0.981492	-1.01831	-0.0587536	0.0517518	-0.216176	-0.225394	0.208665	-0.960941	-0.405423	-0.354641	-0.928069	-0.803232	-0.244572	-0.316003	-0.0228525	-0.0802538	-0.748674	-0.505471	-0.515605	0.479008	-1.17385
CDP-choline	1.40979	0.189566	0.497689	0.83649	-0.710889	0.237623	2.03214	3.28787	0.0685583	0.502573	0.177228	1.64423	1.09385	1.16475	-0.356696	0.0653199	-0.245318	0.0983922	-0.0657354	1.504	0.720211	0.868018	1.35647	1.0487	0.875693	1.83598	1.50444	0.191833	0.746985	1.18856	-0.368544	1.14055	0.0872946	0.00973632	-0.425628	-0.0551775	0.355049	1.54247	1.01247	1.07416	0.844494	-0.224689	0.545147	0.867709	0.565397	-0.19428	-1.32072	-0.0616446	0.510396
3-Hydroxyisovaleroylcarnitine	-0.532103	0.0415033	-0.991364	-0.691517	-0.276496	1.1563	2.59061	-0.245958	1.09965	0.39067	0.214374	0.727193	-0.523494	-0.560856	0.071746	0.977612	1.65395	-1.01399	0.647919	2.15245	0.270403	0.634163	-0.485731	-0.0763429	1.39569	1.72418	2.93791	-0.967885	2.44932	2.92158	-0.60266	0.527924	-0.548101	0.421133	0.303933	1.53828	2.54385	-0.39886	2.31112	1.54196	0.410488	0.279773	-0.44013	-0.366045	1.82509	2.17828	1.76167	-1.0525	2.71588
Proline	0.821916	0.204675	0.120426	0.649146	-0.753086	0.40324	0.375355	3.75608	-0.55425	0.172068	-0.0821483	0.699078	0.331159	-0.116336	-0.235998	0.157992	-0.780771	1.08009	-0.633014	1.90167	-0.137924	0.632823	0.292525	0.13129	0.820153	0.896377	0.381854	0.454066	0.15957	0.655463	-0.735012	-0.103798	-0.124967	-0.0084941	0.00065903	0.422104	0.429437	2.52807	-0.310316	-0.217928	1.11098	1.35102	0.95467	1.56981	1.95873	2.29714	1.3162	0.878779	0.395322
N8-Acetylspermidine	-0.126836	0.969106	-0.0313374	-0.184038	0.297636	1.78102	1.13759	0.409121	1.32807	0.0262652	-0.20169	0.808823	0.401291	-0.822558	-0.263366	1.29109	0.994568	0.181586	2.08739	0.207162	-0.943664	-0.401319	-0.815832	0.172931	-0.893597	-0.124683	2.26404	0.200377	1.40607	1.54859	0.205296	-0.214662	-0.385549	0.155044	-0.479641	0.451633	3.70039	-0.0471386	5.85222	1.35008	0.213641	-0.316349	-0.672996	-0.0557268	0.565251	0.390137	1.12759	0.921836	2.37402
PC (18:1/14:0)	0.087165	-1.00503	0.267352	-0.281327	-0.417873	0.15996	-0.142108	0.571285	-0.623383	0.0269749	-0.114855	-0.397529	0.167941	-0.63326	-0.201458	-0.303058	-0.538507	-0.306939	0.055616	0.0265489	-0.473381	-0.456367	0.797439	0.292398	1.08145	-0.0287556	0.541573	0.0237973	0.170939	-0.143758	-0.533469	-0.498426	-0.0297562	-0.524656	0.0142295	-0.351195	-0.224796	0.355226	0.456404	0.287254	0.337814	6.94996	0.138127	-0.130911	1.46879	0.533428	0.182965	-0.615316	0.222065
Homoserine lactone	0.902081	1.11349	0.623401	0.723851	-0.277241	1.04639	0.780003	3.03557	0.186054	0.215669	-0.102542	0.92554	0.517837	-0.216522	-0.120333	0.595164	-0.135747	1.28024	0.176461	0.91444	-0.46055	1.03753	0.531832	0.912986	0.563218	2.34244	1.16263	1.31509	0.471749	1.50531	-0.728936	0.727906	0.481943	0.468148	-0.0898417	0.529684	0.325235	3.0849	0.918395	0.882907	-1.29459	-0.835724	0.422766	0.632335	-0.508108	0.42658	-1.14275	0.0048642	0.351625
Pipecolinic acid	1.21639	0.886124	0.320158	0.693628	1.24548	1.12634	1.48978	1.11127	0.695963	1.03544	0.520651	0.884312	-0.36873	-0.0939732	0.584485	0.821412	0.578931	-0.424647	1.06963	2.00314	-0.214431	0.579278	0.0662771	0.673107	2.16329	1.65913	1.25765	-0.400312	1.2524	1.1261	-0.535717	-0.408482	0.167168	-0.218089	0.943885	0.353174	1.17183	0.157581	0.340328	0.591583	0.442004	0.194022	-0.0192346	0.502191	0.0987587	1.29008	1.91215	-0.35416	0.905162
Thr-Ala	2.89555	-1.01004	1.29193	1.43635	-0.557511	0.485518	0.286858	1.55125	-0.262204	0.335333	0.241848	-0.654032	1.09212	0.350526	0.304427	-0.196615	0.0704486	-0.602645	-0.127185	0.715022	0.61591	-0.908974	1.80836	2.26279	0.924142	1.35868	-0.268519	-0.40318	0.554278	0.329491	-0.0741367	-0.826298	1.50728	0.779896	-0.155152	0.684152	-0.450941	0.744221	0.332974	0.219893	1.6427	-0.996796	2.2988	1.46917	1.15678	0.822431	1.56205	-0.340405	0.806479
Carpronium	1.19385	0.0073803	0.945804	1.56814	-0.48932	-0.273487	-0.629038	0.682951	-0.823488	0.548566	2.13668	0.325869	1.49841	1.09888	-0.179036	-0.262747	-0.940485	-0.190701	-0.907115	1.1454	1.54291	-0.471148	1.30847	2.02963	-0.110927	-0.291585	-0.593144	-0.206624	-0.779149	0.555937	0.584145	-0.127433	1.6473	2.94803	-0.377603	-0.411251	-0.645315	0.276134	-0.635586	1.04757	2.46027	-0.301238	1.55444	2.36052	0.65923	0.260646	-0.875528	-0.226247	-0.478332
Citrulline	0.124925	2.87595	1.14251	1.07947	-0.862268	-0.074313	0.547146	1.86945	-0.0410809	0.0935989	-0.400451	4.56781	0.470649	0.779083	-0.781456	-0.300539	0.047682	0.177092	0.0910859	0.571338	-0.480261	3.10705	0.293429	0.481264	-0.37743	0.113036	0.432927	0.532468	0.33241	-0.228705	-0.754041	3.20204	0.537041	0.200138	-0.40388	0.120994	0.342828	1.09281	0.387632	-0.451545	-0.131034	1.46866	0.986867	-0.225178	-0.0249499	0.537183	1.62487	0.456454	0.330196
Methylthioadenosine	0.882297	0.708032	0.326323	0.575705	-0.288776	1.09588	1.08029	4.66968	0.0758543	0.406332	-0.135097	1.1335	0.755586	0.0410002	0.123254	0.628665	0.2782	1.41632	0.350135	1.46828	-0.0016519	1.59744	0.356451	1.14669	0.943002	2.51646	1.67175	1.53785	1.16624	1.86085	-0.464129	0.767596	0.431467	0.462187	-0.0667834	0.876391	0.819939	3.18636	1.25891	0.878531	-1.03691	-0.474222	0.516055	0.741079	0.49665	0.966357	-0.850744	0.322976	0.996554
Ornithine	0.642715	0.0106896	-0.231247	0.0878283	-0.125464	0.122006	0.343614	1.04085	0.262505	0.30826	1.61526	0.0770656	-0.293965	-0.261618	0.152338	-0.0067948	0.278427	-0.123407	-0.0516144	0.098813	0.106825	0.180164	-0.182617	-0.314044	1.29188	0.0931511	0.343657	-0.280957	-0.157074	-0.259658	-0.271785	-0.397468	-0.137419	-0.0831113	0.0579836	-0.291927	0.574465	0.109069	-0.0890693	-0.164151	0.909416	0.108929	0.451774	0.446034	0.242784	0.715283	0.708289	0.155759	0.362392
Acetyl-ornithine	0.96372	-0.106608	0.161802	0.308801	-0.41654	0.220977	0.225533	2.46461	-0.60813	0.281521	-0.263975	0.737556	0.144149	0.0696399	0.0205099	0.110648	-0.785924	-0.0735619	-0.6662	1.10547	-0.127098	0.782797	0.64302	1.03191	2.14377	1.31984	0.199786	1.07705	-0.066036	0.714614	0.659618	0.646094	2.30973	1.36943	2.13915	0.610279	0.853873	2.36628	1.19933	1.14597	0.383173	-0.239833	1.16921	0.898183	2.03475	0.507617	-0.133433	-0.338884	-0.126198
Methylbutyryl-carnitine	-0.184437	-0.284599	-0.589849	-0.597665	-0.400531	0.248579	0.687435	0.285046	0.503882	-0.287137	1.41463	-0.343753	-0.425107	-0.75751	-0.252886	0.0999261	0.113544	-0.51738	0.236143	0.797605	0.135329	-0.190822	-0.41327	0.264013	-0.338449	-0.441311	-0.0838555	-0.420202	0.908276	1.68717	0.704576	-0.265471	0.0100356	0.628215	-0.336733	0.453361	0.356544	-0.15827	2.0317	2.68706	0.152501	-0.63931	-0.630775	-0.28273	-0.284586	-0.418159	-0.712969	-0.46906	0.678224
Cystathionine	-0.411855	1.28725	-0.928831	-0.647816	-0.422032	-0.0510113	1.85234	0.990653	1.8911	-0.280454	-0.0712762	2.71917	-0.896178	-0.747835	-0.177293	0.62554	0.890878	-0.196137	1.78729	0.96727	-0.629219	2.23085	-1.00844	-0.306172	-0.0258461	0.473369	3.19067	-0.176242	2.46722	1.16421	-0.753259	1.25793	-0.885198	-0.469514	-0.47331	-0.171808	1.99208	0.846524	2.31686	0.98718	-0.0125119	1.73724	-0.757854	-0.154944	0.241418	0.690475	1.98288	-0.106622	2.96334
IMP	0.165632	-0.351666	1.79383	2.89411	0.256764	0.43322	0.388499	2.77394	-0.319557	0.477675	-0.419629	0.183905	0.577414	1.33428	0.833193	0.0873633	-0.82179	0.173754	-0.507247	2.83443	-0.466281	-0.179195	0.950024	2.45826	2.22851	0.237282	-0.621531	0.152283	-0.238621	1.77603	-0.786767	0.794468	0.966167	1.23265	1.35924	0.503685	-0.328743	1.4139	-0.0292212	1.21981	-0.907946	-1.002	-0.88458	-0.338674	-0.0397408	-1.00576	-1.16585	-0.863165	-0.614663
Acetyl-lysine	0.763458	1.99521	0.095355	0.697066	-0.114009	0.156493	0.403766	2.12654	-0.144318	-0.0173745	0.70659	4.01132	-0.0785898	0.269576	0.0189742	0.00226	-0.146918	0.637466	-0.238586	0.304675	-0.0668976	3.08047	0.354961	0.950411	0.837317	0.561516	0.350769	0.380536	0.234079	0.758193	-0.292954	2.86241	0.174291	0.868986	0.0307881	0.201625	-0.14184	1.08683	0.194235	0.294034	0.518951	2.06454	0.841631	0.16584	1.22448	0.406885	-0.330586	0.0599466	0.320493
Lys-Ala	-0.59628	-0.519329	-1.15556	-0.773758	-0.0345632	0.558142	2.52033	-0.0348699	2.48103	-0.0488719	-0.204696	-0.504594	-0.533084	-1.15556	-0.198039	0.44834	1.80044	-0.434233	2.2875	0.768142	-0.227083	-0.289052	-1.15556	-0.453097	-0.189976	0.517789	2.96347	-0.329151	2.84515	1.43608	-0.315291	-0.39741	-0.679035	-0.284931	-0.230613	0.481954	3.41348	-0.700076	3.16754	1.51443	0.0108833	-0.593475	-0.927548	-0.537565	-0.64243	0.492942	1.61364	-0.897629	1.68671
4-Guanidinobutyric acid	0.114118	1.00213	-0.483787	0.0636741	-0.0895215	1.38323	2.35113	-0.143567	0.7966	0.522619	0.878696	1.50627	-0.0589845	-0.415581	0.61957	1.3444	0.971536	-0.726432	0.960672	2.61426	-0.0490657	0.522662	-0.146244	0.0479249	0.842893	1.61696	1.70492	-0.790952	1.15471	2.38838	-0.425145	1.01748	-0.460434	0.0950753	0.748466	1.07809	1.83947	-0.473272	1.74971	1.2461	0.603032	0.832811	-0.481856	0.232427	1.43022	2.2996	0.515924	-0.438413	1.82571
PC (30:0)	0.371828	-0.278325	0.870783	-0.153501	-0.0616642	-0.165554	-0.0067541	0.322625	-0.427814	0.82965	0.60211	0.37463	0.0397141	-0.506809	0.771835	-0.287755	-0.082903	-0.213115	0.161618	0.136998	-0.0026148	0.0171005	1.18827	0.413718	0.565132	-0.382386	0.564337	-0.0827246	0.703927	0.101216	0.0224214	0.504998	0.172899	-0.046051	0.318397	-0.118239	-0.168936	0.0772944	0.371657	0.168469	1.03708	8.28073	0.819752	-0.0610251	0.686032	0.745699	0.508847	-0.151895	0.269075
PC(14:0/16:0)	0.134365	-0.239088	0.247612	-0.122498	-0.149675	-0.0698657	0.276046	0.553693	-0.0748959	0.540811	0.555015	0.586761	0.294226	-0.374416	0.180164	-0.100209	-0.0335553	0.0618305	0.154577	0.119903	0.101955	0.0300791	0.761009	0.325745	1.09083	-0.232802	0.579143	-0.183437	1.1907	0.036401	-0.187338	0.446063	-0.0661627	-0.0912832	0.0985512	-0.113668	-0.025116	0.438546	0.73717	0.51757	1.14681	10.2923	0.484329	0.345972	1.20826	0.718265	0.398077	-0.0677685	0.576579
Saccharopine	0.167429	0.331601	-0.266036	0.0592177	-0.254163	2.42887	4.73448	0.12098	1.85378	0.0499172	-0.419259	0.288418	-0.435404	-0.459801	0.217269	1.93362	1.21679	-0.687284	1.25481	1.36898	-0.413926	0.209183	-0.497561	-0.202169	0.708729	2.58554	2.75733	-0.527026	1.76866	1.43439	-0.517401	-0.218636	-0.254075	-0.342104	0.0198605	0.53946	2.99443	-0.407266	1.38169	0.0712137	-0.438986	-0.496672	-0.526545	-0.241933	0.135591	1.38989	0.607578	-0.651393	1.07981
Trigonelline	0.0733679	1.76538	-0.324439	0.0510796	0.287565	0.548741	1.83478	-0.132385	0.583671	0.337443	0.507574	2.07849	-0.150782	-0.141751	0.755729	0.541311	0.713505	-0.583604	0.516851	1.23704	0.169897	1.90185	-0.0743939	0.469027	2.30535	1.13452	1.92222	-0.394133	1.12908	1.62345	-0.0196225	1.42714	0.0171919	0.712236	2.18104	0.572227	3.06682	-0.109972	1.52681	1.06896	0.0935768	0.488548	-0.281274	-0.0394404	1.94945	0.517236	0.0749587	-0.620887	0.676247
[truncated: 271 more columns]

## Sheet: Fig 5d
UMAP1	UMAP2	group
0.743605	7.70652	AD
-3.23207	0.672729	AD
0.890308	7.83355	AD
0.983705	7.72126	AD
-1.51132	7.11713	AD
-2.13035	8.35761	AD
-2.87081	7.59706	AD
2.00926	6.45855	AD
-2.51469	6.95584	AD
-0.331982	7.71115	AD
0.0952834	7.32793	AD
-3.22887	0.683927	AD
0.626155	7.6844	AD
0.92488	7.9049	AD
-1.27645	7.4067	AD
-2.04771	7.86737	AD
-2.30568	7.10779	AD
4.38234	10.5792	AD
-2.40706	7.02896	AD
-1.79186	8.46274	AD
-0.00811049	7.51038	AD
-3.39309	0.716187	AD
0.685662	7.68336	AD
1.09998	7.414	AD
-1.03016	7.35657	AD
-1.89011	8.41221	AD
-2.80911	7.44894	AD
4.29431	10.5466	AD
-2.64661	7.37956	AD
-2.34795	8.22102	AD
-0.15454	6.8438	AD
-3.25983	0.638884	AD
0.67992	7.7282	AD
0.72259	7.6386	AD
-1.10219	7.32714	AD
-1.75878	8.20641	AD
-3.04512	7.37801	AD
2.14362	6.60994	AD
-3.18116	7.46453	AD
-2.39574	7.93904	AD
0.340228	8.18239	AD
1.34888	6.13361	AD
0.511426	8.30602	AD
0.455167	8.29095	AD
0.0570338	8.38589	AD
-0.441504	8.4163	AD
-1.66623	7.98611	AD
4.26907	10.5511	AD
-2.38939	7.69606	AD
-1.53181	7.84276	AD
0.37527	8.03393	AD
-3.31499	0.579304	AD
0.323135	7.88762	AD
0.2228	7.97379	AD
-1.51368	7.29602	AD
-1.64429	8.00386	AD
-1.99413	7.01855	AD
2.06079	6.53954	AD
-2.66893	7.45141	AD
-1.72068	7.86888	AD
0.429757	7.96162	AD
6.22988	6.80957	AD
0.416446	8.00989	AD
0.0397868	7.70177	AD
-1.1159	7.93818	AD
-1.56867	8.1612	AD
-1.84606	7.70306	AD
2.14003	6.6452	AD
-1.98051	7.36174	AD
-1.26518	8.2402	AD
-0.0427811	6.82231	AD
-3.19199	0.530632	AD
1.1328	7.50775	AD
0.916611	7.76608	AD
-1.06551	7.79134	AD
-1.56243	8.09227	AD
-2.0745	7.61762	AD
2.07785	6.5612	AD
-2.22944	7.2607	AD
-1.46123	8.35802	AD
0.362653	7.19641	AD
-3.27878	0.534148	AD
1.25203	6.77619	AD
0.79481	6.91006	AD
-0.875165	6.85867	AD
-2.52342	8.528	AD
-3.18075	7.73803	AD
1.67977	6.19539	AD
-3.19551	7.52792	AD
-0.706476	7.1066	AD
0.139183	7.06017	AD
-3.3457	0.778385	AD
0.618583	6.55385	AD
0.902516	6.63264	AD
-0.91966	6.83867	AD
-2.59425	8.36142	AD
-3.13888	7.70193	AD
1.73955	6.23744	AD
-2.99903	7.96529	AD
-2.68149	7.47646	AD
0.09515	6.99944	AD
-3.27522	0.683399	AD
0.457509	6.55811	AD
0.807786	6.50082	AD
-1.08867	7.0525	AD
7.50027	4.96222	AD
-2.78127	7.01429	AD
1.52108	6.24025	AD
-2.71818	6.9455	AD
-1.55518	6.57668	AD
0.35512	7.30922	AD
-3.21724	0.676411	AD
0.683249	6.54183	AD
0.933357	6.80096	AD
-0.794958	7.00217	AD
-2.27804	8.47735	AD
-2.65375	6.8416	AD
1.80512	6.36549	AD
-2.63539	6.87191	AD
-0.923982	6.91952	AD
0.21341	7.22674	AD
-3.27752	0.558227	AD
0.966314	6.50405	AD
0.183528	6.71474	AD
-0.895876	7.04876	AD
-2.53319	8.45519	AD
-2.11807	6.7432	AD
1.86041	6.36705	AD
-1.84471	6.70697	AD
-1.62791	6.62789	AD
0.285807	7.18567	AD
-3.37587	0.735511	AD
1.2584	6.69236	AD
0.318834	6.7697	AD
-0.839754	6.94318	AD
-2.44283	8.4943	AD
-2.63753	6.89263	AD
1.68716	6.27346	AD
-2.99463	7.27945	AD
-2.6005	8.15277	AD
0.81016	7.59412	AD
-3.39169	0.584065	AD
1.10268	6.72432	AD
-0.123287	6.53699	AD
-1.24224	7.00015	AD
-2.11005	8.23513	AD
-2.96671	7.18878	AD
1.7509	6.32144	AD
-2.79893	6.85354	AD
-2.40117	8.38637	AD
-0.291656	6.78857	AD
-3.36383	0.756031	AD
1.32829	6.8384	AD
0.897302	6.79171	AD
-1.01256	6.9588	AD
-1.47821	6.79753	AD
-1.77932	6.57018	AD
1.8519	6.33074	AD
-2.84202	7.06524	AD
-2.86626	7.97307	AD
5.54925	8.724	LA
8.45194	8.43647	LA
5.42429	10.0108	LA
6.10629	9.19024	LA
8.01299	7.53507	LA
6.5136	6.48801	LA
8.16845	5.26417	LA
5.56484	10.2786	LA
8.35895	5.93612	LA
8.19494	6.16433	LA
5.36984	8.89959	LA
8.68345	8.58039	LA
5.7446	8.95453	LA
5.09303	9.82058	LA
7.12756	6.68733	LA
7.4973	6.1918	LA
7.36862	4.98739	LA
5.41899	10.2552	LA
7.8062	4.89601	LA
7.3203	6.19703	LA
6.16586	7.76056	LA
8.1094	8.38056	LA
6.35858	7.77938	LA
5.10483	9.76452	LA
7.04376	6.73206	LA
7.22379	5.65145	LA
7.54749	4.97495	LA
5.01053	10.6112	LA
7.76758	5.26614	LA
7.23087	5.69611	LA
6.09517	8.06805	LA
6.79608	8.09624	LA
5.16092	9.42405	LA
6.4535	7.31274	LA
6.99959	6.40377	LA
7.11551	5.75996	LA
7.55948	5.18298	LA
4.49705	10.5737	LA
7.45624	4.91712	LA
6.13923	6.58339	LA
6.29265	7.69832	LA
8.53185	8.47062	LA
5.50326	9.50401	LA
4.93952	9.59097	LA
6.38753	6.64258	LA
7.18375	5.62955	LA
7.73014	5.04479	LA
4.48776	10.5774	LA
7.74813	4.93509	LA
6.23818	7.45767	LA
6.16571	8.00201	LA
8.30792	8.39013	LA
5.0792	9.71409	LA
5.01724	9.81134	LA
6.72906	6.89157	LA
7.16333	6.22814	LA
7.35331	5.11949	LA
4.6758	10.5019	LA
7.4833	5.17974	LA
7.05733	5.71468	LA
6.1307	8.29354	LA
8.7138	8.61937	LA
5.15061	9.77345	LA
6.19375	8.22897	LA
6.94438	6.74382	LA
7.31839	5.47106	LA
7.797	4.94412	LA
4.65805	10.3792	LA
7.76499	5.109	LA
8.11251	5.71531	LA
5.75562	8.46463	LA
8.68014	8.57392	LA
5.64116	9.60536	LA
6.24483	8.73142	LA
7.72479	7.356	LA
7.78771	6.72114	LA
8.27708	5.39319	LA
5.65425	10.5426	LA
8.34433	5.49771	LA
6.348	6.44517	LA
6.41087	8.50025	LA
8.88115	8.75387	LA
5.94089	10.0457	LA
6.50601	7.77769	LA
6.32919	6.47673	LA
7.36109	6.56298	LA
-1.66562	7.67484	LA
5.65414	10.5483	LA
6.38286	6.40798	LA
7.47945	7.96997	LA
5.61474	8.70464	LA
8.8206	8.68595	LA
5.8839	10.0552	LA
6.40012	7.84822	LA
7.96074	7.49015	LA
7.3363	6.78924	LA
8.62984	6.23373	LA
5.81438	10.4891	LA
8.63374	6.31475	LA
6.66668	6.88486	LA
5.56385	8.59173	LA
8.69227	8.63638	LA
5.7586	9.7851	LA
6.41714	7.73892	LA
8.01906	7.40743	LA
7.61778	6.91902	LA
8.30152	5.84406	LA
5.59713	10.5247	LA
8.0597	5.17569	LA
7.85946	6.4626	LA
5.90781	8.77254	LA
8.83956	8.69684	LA
6.34152	8.97793	LA
6.5195	6.77699	LA
6.20137	6.43236	LA
6.78092	6.58416	LA
8.13504	5.57607	LA
5.64427	10.3952	LA
7.95959	6.22265	LA
7.46018	6.95726	LA
5.57195	8.69501	LA
8.879	8.72969	LA
5.73595	9.51812	LA
6.19133	8.63348	LA
6.27841	6.46784	LA
8.48762	6.63449	LA
8.57508	6.32821	LA
6.18793	10.1577	LA
8.51544	6.42466	LA
8.34834	6.90464	LA
5.66247	8.56201	LA
8.56489	8.40758	LA
5.69478	9.85308	LA
5.89749	9.72499	LA
7.94927	7.48739	LA
7.73861	6.83819	LA
8.3444	5.63606	LA
5.93733	10.4101	LA
7.8429	5.66413	LA
8.12231	6.33903	LA
5.66132	8.78817	LA
8.53447	8.20899	LA
5.62725	9.91847	LA
6.23754	8.96129	LA
8.04982	7.5038	LA
7.78225	6.96179	LA
7.5351	5.53889	LA
5.97007	10.3566	LA
8.16215	6.38078	LA
6.61018	6.76769	LA
5.92469	8.84626	LA
8.30156	8.29679	LA
5.64038	10.0076	LA
5.81033	9.85079	LA
7.93019	7.45302	LA
7.78786	6.90741	LA
8.39089	5.88529	LA
5.7063	10.4318	LA
6.37693	6.44985	LA
7.84798	6.56812	LA

## Sheet: Fig 5e
FPR	TPR
0	0
0	0.333333
0	0.518519
0	0.666667
0	0.740741
0	0.814815
0	1
0.216216	1
0.27027	1
0.324324	1
0.405405	1
0.459459	1
0.567568	1
0.621622	1
1	1
