# Supplementary material for: MassCube improves accuracy for metabolomics data processing from raw files to phenotype classifiers
Source: Nat Commun. 2025 Jul 1;16:5487. doi: 10.1038/s41467-025-60640-5 (PMC12216001; doi:10.1038/s41467-025-60640-5)
Supplement: Supplementary file 4 — Source Data [file 41467_2025_60640_MOESM4_ESM.zip › Source Data/Source_Data_Fig_4.xlsx]

## Sheet: Fig 4a
Left peak			Right peak			EIC
AD	EA		AD	EA		RT	intensity
550914816	409643072		153437088	82477336		5.2897	0
665518848	485660736		166020128	107425272		5.29691	0
628135424	420256768		206331120	97438816		5.30428	0
578945408	556295424		137424096	187453232		5.31225	0
585885952	559085184		178531152	189119344		5.32004	0
585134080	599314112		181322288	192508976		5.32813	0
491359648	573622464		130351728	147325504		5.33619	0
621860224	478639520		251621088	134661952		5.34367	0
640067328	490009152		221741584	1528505		5.35294	0
728184128	485545280		279350432	118193856		5.36058	0
644570176	430983008		315700672	126135752		5.36892	0
642127552	561630784		225174544	164195120		5.37623	0
497190304	564617664		155521472	182482624		5.38322	0
863836224	592720128		392990432	194057424		5.39088	0
250010592	496429376		64173492	139530256		5.39886	0
795264832	520336288		373066880	160254960		5.40674	0
522682496	595661888		161371648	153945600		5.41457	0
441555840	530909536		116210112	125748536		5.4211	0
389441280	696352192		99979352	223621376		5.42772	0
525469472	704246080		173361248	259333152		5.43489	0
384222624	725825088		88138024	299847104		5.44295	0
519892640	709842880		131085152	325999488		5.45024	0
547372096	653764032		141830624	310126976		5.45694	0
627410112	625657408		172973712	257041280		5.46483	0
1138510464	623286848		716936192	230405840		5.47093	0
1277485952	727858624		612792384	361239104		5.47798	548560
1301379456	485031744		667568384	149318656		5.48452	3.49235e+06
1218381440	633735680		618675008	223293120		5.49159	5.53217e+06
2214014	468645696		606514	118236456		5.49877	10988468
1176701696	570046400		615147008	212701728		5.50533	18299798
1102282496	641195776		585143744	240400176		5.5113	22029178
1241801600	523572096		656644800	160741904		5.51857	59121984
828558400	875761664		426852352	292813824		5.52628	85729530
1083665152	918365120		537513088	283438112		5.53368	204769010
1017126144	981345600		588778432	340830944		5.54024	260984060
1078539008	704481984		517215200	236361520		5.54647	302884830
738527552	847557312		302815136	341111552		5.55295	388137120
1039897280	953267392		550379136	350761312		5.56039	421661120
898451072	987299712		378864608	344870592		5.56729	464133280
977045376	991993664		533872768	278902912		5.57513	473264700
667284544	695293120		317561984	387211840		5.58275	652176200
922520320	853518016		456489792	273964768		5.5893	487192130
578821568	949751680		163335584	335553376		5.59578	715367200
777483520	875749440		363411296	300598176		5.6029	500342340
613055872	896860928		213222464	316882112		5.60963	457590560
888402688	859925120		474265184	363785408		5.61778	268350000
949101248	644409024		584972160	237054544		5.62535	151150260
1123631744	896392512		535020864	312223552		5.63191	141686180
1111967616	548321984		586099840	166170416		5.63886	165143380
1154790528	772506112		553236672	281474720		5.6468	172007550
982586496	935761728		350387680	338931360		5.65492	232929280
1060888576	672564544		499527360	298174752		5.66237	298003700
874641920	603894336		405060896	231991168		5.6694	177438560
1209255808	819863488		645109376	330060608		5.67682	182591260
955847232	658035584		565388352	350624224		5.6865	173084860
941110784	618296192		394205760	210534208		5.69323	132144840
787881472	604866944		301223712	177783440		5.70008	80536860
872625152	595350400		367171552	240340736		5.70671	67873820
980638272	848578048		474472832	373346368		5.7131	42741164
838475392	588916928		365848128	214554944		5.72073	27527666
920327104	876643968		384533408	388653216		5.72855	22113402
796369344	571005056		280133216	204046640		5.73579	20881374
895938560	694548480		362213088	269881728		5.74242	13489793
975554880	745986368		368793920	339963296		5.74865	14716184
780232512	632743424		358092864	173393104		5.75565	13685960
890342400	661110016		353198752	249322768		5.76344	10540223
587327744	814406336		149427904	222573456		5.77135	11210281
827269760	703718080		278831648	236492496		5.77885	10989423
854586176	676633152		281318912	234042096		5.78565	15296518
807014272	649348544		358594496	198954032		5.79235	11456718
845766976	695419584		285016928	229493456		5.79935	7347579
666001664	782836544		185246352	253192512		5.80713	8772850
510530176	594044608		142523760	188325424		5.81473	6.07884e+06
423961440	667883328		90703912	234253472		5.82209	3.95092e+06
541854720	602769344		190029904	165520816		5.82916	4.14065e+06
529191424	653784192		204113968	292816192		5.8355	2.60231e+06
557677248	615665472		180286896	244755200		5.84331	2.72996e+06
553223040	506589504		158008464	120985960		5.85135	2.26519e+06
569030080	552878592		170307984	151020912		5.85843	1.70926e+06
531355808	599545664		152906400	206960704		5.86594	1.883e+06
535620832	498122880		124195232	163341712		5.87295	1.77139e+06
787262592	379066848		256303424	73943432		5.88026	1.22195e+06
841069632	432585728		231562464	112055928
627218880	520143104		144108128	145951920
890502848	519473024		339689728	116237968
683231616	432040416		183587456	72700352
656106240	411011680		164780208	100441808
653568320	427947520		160071216	118750544
821707392	809944448		348715232	247024160
621313856	905869760		198716512	336345856
579556032	976863808		124368624	483014176
703442560	1026802816		208411248	478585792
665332864	985282752		235514048	449297216
503846848	1076703616		138147440	431956704
616765696	996432576		243532864	438751008
480799360	1114360192		121688512	442816864
395634944	593145216		89309456	139239136
463648448	657383552		105822568	232710432
475072192	708909824		96676256	256039648
451519360	455486336		2144605	124507712
504355328	612757056		131230824	181990944
526372896	480034528		122072216	135379968
459039808	355947360		120566608	61348448
531884416	513324064		143755184	156221424
742041664	8346853		341523264	1608973
528599936	1055169536		182916640	426305472
709761536	1147362944		296369440	571858368
607391936	1017782080		307944096	499952800
769739712	1097994880		267269952	457698912
686794112	837264576		290220224	268654432
637863232	998090240		236568192	407593440
533655264	1075460736		158640640	438357568
1227202816	501704192		525865472	94429664
1238997504	513129184		641886848	171215792
1387468544	403380928		867898496	64210324
1164602240	482188960		554084864	129079408
1352872832	524841600		704962176	133493088
1099425024	393580320		422257600	74354632
1008934528	328843488		506534560	59057748
1133859968	373794304		514458432	66084484
654003328	613220672		229396592	139722608
756131776	556909568		316456064	134435840
693942208	670291648		266350896	146296000
518448608	520896672		130391336	106551408
687448512	649860544		351446944	139766512
718953280	578419072		312154016	149821072
591022272	487393344		220372816	98309976
556229120	571423936		160168032	126462584
1234299392	812350656		751857728	241660336
1308113024	751379136		786842880	316664928
1571303168	627459008		818031680	213805168
1346628224	811108800		803886336	351669120
1331203072	674948096		733356608	267175264
1302127104	4595265		726478976	1182841
1040050048	788715968		540069376	335173568
1321714560	787365760		695326272	317970112
602549696	799241408		116324840	285914432
728948736	940932032		260742128	419684256
534351488	857152832		117544128	344656768
575312256	832599360		162228896	395605536
666894784	667565056		188477120	353006752
589241920	889888704		192853408	543187520
594440000	968428480		173096800	491550560
543642112	608843968		123557144	203400496
604884672	439181696		171179072	96803408
474687456	512946880		165883280	156281264
422720416	504194080		109321408	1221844
450225856	532667712		100383688	189156992
491124896	411990848		130337120	100859752
558723776	429079296		151797296	70537768
516393056	510154688		175314592	149575584
595025280	445029312		182778448	104781872
511052416	532609888		135340864	166103968
388938432	695481792		115743216	276042848
537696384	534813152		150977648	163022992
641415040	633113088		210676016	164012144
535307584	916062464		168348944	259654256
554404096	784046336		124852160	297493408
326419936	693638272		53780124	250880224
573733184	560062592		159692704	125514816

## Sheet: Fig 4b
Left peak			Right peak			EIC
AD	EA		AD	EA		RT	intensity
78294	989886		78294	367675		6.23868	0
160008	1373951		155530	290369		6.24608	0
173825	1028137		173825	549317		6.25393	0
164014	1546363		135090	848123		6.26361	0
121829	1618645		60268	701410		6.27027	0
166035	1911800		166035	808020		6.27781	0
53370	1357560		36457	562011		6.28429	0
219740	1077408		182559	347112		6.2913	0
291849	2083174		188469	1747215		6.2988	0
379348	1746247		131659	1296639		6.30649	0
530783	1939609		395941	1808715		6.31342	0
80162	2291742		80162	1356834		6.32044	0
173018	2115123		0	2070587		6.32725	0
459998	2976690		423742	2551265		6.3353	0
0	2437488		0	2201134		6.34249	0
544521	3537472		417536	2678954		6.35032	0
263522	4310338		0	3635665		6.35761	0
35396	6467570		60028	1993035		6.36426	0
0	4855628		0	4574019		6.37191	0
56827	4664014		56827	4652700		6.37854	0
0	9105218		0	5528303		6.38654	0
139486	5642777		0	4983146		6.39458	0
196224	6323193		36577	4673036		6.40225	0
294083	7903324		69961	4285626		6.40958	0
3047321	5166053		628449	3928501		6.41659	0
2195139	8227927		605538	6604311		6.42447	955773
3398151	1700681		765450	1538500		6.43451	3.13008e+06
3287252	3977629		906363	2928411		6.44256	3489503
0	2287858		0	1609837		6.45039	4488519
1590013	7073422		457895	4788732		6.45831	6.2748e+06
2995071	4360273		530519	3370302		6.46624	7098068
2064975	3220653		394983	3142619		6.47406	8.36472e+06
1212900	6912489		500831	3903264		6.48104	6896157
2390494	13495585		838222	5260148		6.48788	4.78179e+06
2736498	12483440		778659	6451976		6.49609	4.00352e+06
2852524	6026117		709734	4947487		6.50341	2.11936e+06
1056973	6989764		366456	2193655		6.51057	1.33264e+06
1847663	13668511		497381	5749219		6.51837	536171
1083926	12699345		493857	7032599		6.52575	569707
1867260	20915982		680553	6548814		6.53354	928348
994823	15931860		448426	8163552		6.54153	1.33198e+06
1303741	7084636		453127	3573774		6.54888	2.36428e+06
923089	11335469		308237	3988540		6.55609	3.3334e+06
1268421	9278330		606704	3932863		6.56363	3.83675e+06
413870	10893263		217213	5694174		6.57168	3.26909e+06
1347449	26658144		428213	9816068		6.57978	4.01358e+06
2133283	15090267		680826	5848275		6.58785	3.33289e+06
2196730	11155932		669870	5483551		6.59598	2515157
2688101	4345697		627180	3504874		6.60385	2.91808e+06
1927048	8106501		581251	4635855		6.61159	1.77816e+06
1595110	10744367		599083	6353415		6.61972	966972
2649365	7686556		607668	5314308		6.62769	754069
890083	12301693		645839	7150916		6.63404	495667
1586801	17791242		663579	6385991		6.64215	465465
2596673	10486592		586356	7622172		6.65039	778294
1425130	5827759		528623	5608488		6.65827	575213
1126322	1564641		476128	708126		6.66563	990440
1237462	1432617		515013	464626		6.67353	772703
1517764	7043365		699459	1709001		6.68134	255818
1415975	609062		598509	609062		6.68922	211430
1185430	10221350		382767	9166102		6.69746	201187
894845	899772		323735	549647		6.70423	0
1275158	3699972		475263	933884		6.71223	161982
1016164	6335727		395286	1223292		6.72028	0
1325797	3602064		439401	3142768		6.72765	0
1113982	10110277		420144	2595922		6.73579	0
337402	4766914		217961	4467255		6.74278	0
632955	6222143		489039	5802025		6.75014	290401
654967	6331492		300457	6027199		6.75806	0
785529	4394855		344222	3991397		6.76635	0
860942	7372731		325099	5585648		6.77377	0
517338	8216099		259824	5884949		6.7807	0
131634	2432304		99347	1689577		6.78706	0
66427	3694243		73226	2424775		6.79517	0
329417	1905814		249731	757393		6.80269	0
216863	4359561		216863	3562898		6.81005	0
161581	3057931		158696	1472663		6.81743	0
214326	1209355		194515	1209355		6.82532	0
283549	2082751		270920	1183400
185151	1608932		107480	809170
356781	1722867		231706	728709
556926	704376		334425	422720
524675	430132		307971	238337
205395	1207108		192441	534497
763715	846039		343489	466311
241869	770594		241869	363881
230695	1124367		189355	667051
219063	746572		207790	321950
1149273	10826707		429890	5006443
219692	13970424		183398	3928147
257792	40616776		253221	9400370
517277	18337874		317044	7087167
360942	18583420		255244	9098214
140806	21812782		109474	7358975
264623	18579626		241387	5311042
245487	27541802		164987	6298664
153178	421634		49681	421634
137198	2386615		46589	761484
0	699855		0	598402
158706	916097		45688	456962
0	628081		0	488342
186443	1218846		0	678712
30823	199778		0	189234
0	509576		0	380504
82634	615018		75297	215486
244017	29994270		0	29397756
476297	27786556		388526	10209784
1601580	19301372		382708	10223267
332104	22723766		120412	8004980
357378	10797338		182998	3808950
49112	12946487		49112	5172013
296072	21242488		137043	6972177
3063902	511502		807070	511502
2544128	1722377		692867	1722377
3655382	719263		873922	386231
2154553	1504048		632667	729075
2861506	1951360		588663	1127949
1681720	799054		520299	303978
1943810	241957		565122	162179
2099248	909313		621509	909313
245582	2802935		245582	2647021
922592	3310078		358869	2394261
607754	2957867		336257	2485282
361024	2836664		213895	2005732
689036	3343674		342949	3139597
490064	4686457		282177	4359543
159710	2442741		136926	1941775
199833	2884886		184963	2725563
2947348	7810375		648558	5741191
3656981	8232796		511456	2885928
4713025	4306025		798229	3776797
3480983	8828695		973799	6107557
2909250	7344118		554832	5132975
2618042	291543		660295	178770
1387042	11418625		400625	6071045
2478863	14624376		625301	7246479
226391	9908013		211661	6225410
678543	25728022		343771	6145230
330071	11035636		255569	7351070
704776	13153998		313756	7276340
285819	9933063		249314	7509260
248593	22758656		175445	11641501
307477	19480314		334162	8536522
338656	5787330		247139	5032528
153515	1388523		153515	1202204
178414	1993517		170842	1263807
57085	2996814		57085	2514725
109804	3032895		103964	2950591
130481	1552671		93042	1357925
114051	1182725		75139	510212
167570	2244853		150923	1991586
231964	2000143		118263	1699008
119629	3089822		116295	3060921
72727	4517230		72727	3539511
164827	2694622		137497	2452557
417005	4082394		277007	2749584
233096	11708087		149562	4745714
138301	8884561		129291	6015071
101799	6134048		97349	4255059
220968	2530760		135452	2194128

## Sheet: Fig 4c
Internal standards						Metabolites
Time (min)	MS signal intensity					Time (min)	MS signal intensity
	In-source fragement (left part)	D5-Glutamine	D5-Glutamic acid	In-source fragement (right part)			In-source fragement (left part)	D5-Glutamine	D5-Glutamic acid	In-source fragement (right part)
8.40378	0	0	0			8.40378	0	0	264094
8.40914	0	0	0			8.40914	0	0	187523
8.41298	0	0	0			8.41297	0	0	194319
8.41999	0	48733	0			8.41999	0	0	198844
8.42455	0	64482	0			8.42455	0	0	144521
8.42994	0	62321	0			8.42994	0	0	92537.9
8.43615	0	54484	0			8.43615	0	0	119399
8.43982	0	54324	0			8.43982	0	0	92481
8.44435	0	0	0			8.44435	0	0	74165.9
8.44803	0	57672	0			8.44803	0	0	58419.8
8.45155	0	0	0			8.45155	0	0	42817.9
8.45611	0	60074	0			8.45611	0	0	0
8.45994	0	62869	0			8.45994	0	0	0
8.46361	0	53694	0			8.46361	0	0	0
8.46728	0	56639	0			8.46728	0	0	0
8.47113	0	56757	51580			8.47113	0	0	54983.9
8.47481	0	62473	0			8.47481	0	0	0
8.47808	0	45763	0			8.47808	0	0	0
8.48178	0	70495	54783			8.48178	0	0	0
8.48546	0	53497	60167			8.48546	0	0	50593.5
8.49169	0	57925	73844			8.49169	0	0	45114.1
8.49536	0	72717	119663			8.49536	0	0	82900.2
8.4986	0	74508	91778			8.4986	0	0	52353.4
8.50384	46352	65080	123766			8.50384	46576.4	0	108500
8.50751	48549	0	200310			8.50751	138580	0	239281
8.51206	101501	45903	261999			8.51206	310582	0	788580
8.51905	309167	60567	1157853			8.51905	1567419	0	3.97982e+06
8.52271	898533	0	2721440			8.52271	3.67564e+06	0	8987136
8.52727	2110966	0	7139028			8.52727	7.68501e+06	0	20672160
8.5345	5936753	0	19647476			8.5345	16182446	0	41670670
8.54235	13044747	33426	42074220			8.54235	26634658	0	69753576
8.55027	22082926	0	73358592			8.55027	35276864	0	91366910
8.55738	27628364	0	86566232			8.55738	36652880	0	92180050
8.56442	32328502	0	103103344			8.56442	37102524	0	95097180
8.57132	33380180	0	104302152			8.57132	32423390	0	84296500
8.57807	27370216	0	96265776			8.57807	27756960	0	74921480
8.58526	31186414	76162	96728904			8.58526	28304296	0	69658470
8.59191	27590942	0	84487024			8.59191	24997854	0	59611690
8.60009	20379914	48192	66666060			8.60009	18193702	0	46206800
8.60797	18572116	35343	60470640			8.60797	16440921	0	43236024
8.61581	19614059	35598	59327220			8.61581	16725195	0	43793460
8.62363	18821168	41341	56348024			8.62363	17657294	0	41292196
8.63151	16590842	33167	54191012			8.63151	15106408	0	42808656
8.63797	17089726	42638	54594180			8.63797	17331848	0	43425670
8.64508	10875555	53117	39557960			8.64508	11407510	0	31367034
8.65292	10221363	42484	32959046			8.65292	10278671	0	27465942
8.66078	7076768	43496	23941698			8.66078	7.52771e+06	0	19764070
8.66864	5804801	104774	18693500			8.66864	6132367	0	15793673
8.67648	4030429	197760	14177382	4030429		8.67648	4.73178e+06	0	11968494	4.73178e+06
8.68102	3970864	307524	13194411	3970864		8.68102	4.12573e+06	0	11547737	4.12573e+06
8.68464		578981	14739665	4462284		8.68464		61858.4	12348340	4.68429e+06
8.69238		2843326	14242301	4539701		8.69238		266393	12667227	4752460
8.69642		6002397	13839461	5599684		8.69642		595009	11912919	5.06546e+06
8.70363		26915150	22411532	9624805		8.70363		3.80323e+06	19396212	7768922
8.71043		82942080	28915732	18071310		8.71043		17055382	25704084	12446033
8.71681		142054400	23069584	23376583		8.71681		39009640	21304056	12853280
8.72464		267157184	28953138	42356552		8.72464		98823250	25368074	26191798
8.73085		254974864	20237982	35555804		8.73085		112362980	17338652	23199478
8.73768		256724992	21360964	34713174		8.73768		134691780	18452228	23684180
8.74465		204421664	15682625	27444892		8.74465		120868580	14614386	22470646
8.75171		204518992	20958984	33349482		8.75171		128464910	17654990	28355742
8.75795		169770128	23200981	24363646		8.75795		114213610	19923886	22227660
8.76596		138047952	23417332	25033740		8.76596		94444104	20682064	23502950
8.77301		121641504	25169074	21743988		8.77301		81520184	23327062	20269756
8.78086		91767632	23720648	16211091		8.78087		64966984	22024492	15687133
8.78763		87228032	26746816	16575838		8.78763		57464836	25650110	16040680
8.79472		56838900	19818607	10901433		8.79472		36692980	17700340	10494303
8.80258		46839040	19728446	10458538		8.80258		29802840	17449240	10550358
8.81042		34754996	16632265	9146716		8.81042		20483080	14829871	8839851
8.81727		27204424	15183346	7095778		8.81727		15885931	13896760	6913353
8.82511		20760558	12728434	5647612		8.82511		11947195	10986145	5.51125e+06
8.83179		17695734	12290041	5947765		8.83179		10162590	11065547	6102613
8.83964		14394232	10277751	4510637		8.83964		8.11641e+06	9112519	4849864
8.8475		11722729	8182910	3801189		8.8475		6.31194e+06	6709535	3.80223e+06
8.85545		9621772	5939104	2734137		8.85545		5.38127e+06	5107725	2.7873e+06
8.86166		9543000	5844133	2991293		8.86166		5.24947e+06	5.37254e+06	2.97196e+06
8.86952		8067169	4740310	2159951		8.86952		4650618	4260887	2119659
8.87693		7065120	3690525	1902679		8.87693		3.81765e+06	3.62914e+06	1.92949e+06
8.88477		6545439	3264803	1649628		8.88477		3.60318e+06	3.02737e+06	1.6684e+06
8.891		5631628	2789917	1498175		8.891		3.16107e+06	2.67866e+06	1.3717e+06
8.89888		5438478	2595641	1340080		8.89888		2.83435e+06	2325585	1456151
8.90507		5317159	2663013	1457219		8.90507		2.88692e+06	2.4339e+06	1.35506e+06
8.91047		5488387	2540524	1419045		8.91047		2852717	2.55829e+06	1.44952e+06
8.91834		5276239	2644337	1201243		8.91834		2747673	2.25549e+06	1.26516e+06
8.92621		4350153	2047527	1094397		8.92621		2242971	1.95784e+06	1.04657e+06
8.93273		4609374	2276702	1156322		8.93273		2.36755e+06	1.92092e+06	1.08636e+06
8.93893		4367702	2517222	1328181		8.93893		2374673	2.3459e+06	1182045
8.94681		4614363	2758881	1429531		8.94681		2502905	2.58613e+06	1.44164e+06
8.95382		4819982	3180010	1564223		8.95382		2.53041e+06	3.11229e+06	1477579
8.96168		4842265	3413560	1575907		8.96168		2.51898e+06	3241037	1.59121e+06
8.96967		4940247	3634597	1783273		8.96967		2.73073e+06	3.28267e+06	1.5219e+06
8.97753		6114908	4854981	2207498		8.97753		3.04393e+06	4.52946e+06	2.23302e+06
8.98542		6030272	4542412	2061971		8.98542		2.96119e+06	4.45655e+06	1969161
8.9929		4476126	3593363	1541528		8.9929		2391680	3.38976e+06	1.53253e+06

## Sheet: Fig 4d
file_name	UMAP1	UMAP2	sex	age	main_part
498307_EA_M7_PON	17.9812	13.7044	M	EA	Brainstem
498307_AD_M7_CB	13.9891	15.3489	M	AD	Cerebellum
498307_LA_M2_CB	13.4831	11.6603	M	LA	Cerebellum
498307_LA_M3_HT	17.0306	13.5439	M	LA	Cerebrum
498307_EA_M2_OB	12.8455	14.4189	M	EA	Cerebrum
498307_AD_M1_HT	16.2128	18.923	M	AD	Cerebrum
498307_EA_M1_PON	17.8728	12.8068	M	EA	Brainstem
498307_AD_M1_TL	16.2924	18.9878	M	AD	Cerebrum
498307_AD_M3_TL	16.2988	19.2678	M	AD	Cerebrum
498307_LA_M2_MD	18.0827	12.8301	M	LA	Brainstem
498307_EA_M4_CB	13.5194	11.9249	M	EA	Cerebellum
498307_LA_M6_HC	15.8072	14.9194	M	LA	Cerebrum
498307_EA_M5_TL	17.6734	14.2775	M	EA	Cerebrum
498307_LA_M3_CT	15.8965	15.0221	M	LA	Cerebrum
498307_AD_M4_HT	16.1	18.7756	M	AD	Cerebrum
498307_AD_M4_CB	14.0782	15.2148	M	AD	Cerebellum
498307_AD_M2_HC	15.0139	15.7165	M	AD	Cerebrum
498307_EA_M7_CB	13.6427	12.0724	M	EA	Cerebellum
498307_LA_M8_PON	17.6135	14.109	M	LA	Brainstem
498307_AD_M6_TL	16.4285	18.7873	M	AD	Cerebrum
498307_LA_M1_HC	16.2284	14.9458	M	LA	Cerebrum
498307_AD_M1_OB	13.4278	14.475	M	AD	Cerebrum
498307_AD_M5_PON	16.2994	19.2529	M	AD	Brainstem
498307_AD_M8_HT	16.1793	18.8809	M	AD	Cerebrum
498307_EA_M6_HC	15.9666	15.1913	M	EA	Cerebrum
498307_LA_M6_BG	16.6481	14.8111	M	LA	Cerebrum
498307_EA_M7_CT	16.2243	15.3348	M	EA	Cerebrum
498307_LA_M3_MD	18.2247	13.1887	M	LA	Brainstem
498307_AD_M2_OB	13.6613	14.7356	M	AD	Cerebrum
498307_LA_M8_TL	18.022	14.098	M	LA	Cerebrum
498307_LA_M5_HT	17.3564	14.5921	M	LA	Cerebrum
498307_LA_M2_PON	18.256	13.5995	M	LA	Brainstem
498307_EA_M7_TL	18.1208	14.3276	M	EA	Cerebrum
498307_AD_M7_MD	16.8009	19.076	M	AD	Brainstem
498307_AD_M6_MB	16.4985	18.7562	M	AD	Brainstem
498307_LA_M4_CB	13.5288	11.6152	M	LA	Cerebellum
498307_EA_M5_CT	16.1369	15.2819	M	EA	Cerebrum
498307_AD_M8_PON	16.5521	19.1885	M	AD	Brainstem
498307_LA_M5_MD	18.3012	14.0044	M	LA	Brainstem
498307_EA_M5_MD	18.2551	14.2541	M	EA	Brainstem
498307_AD_M4_PON	16.6857	19.1655	M	AD	Brainstem
498307_AD_M8_BG	15.9404	19.1764	M	AD	Cerebrum
498307_AD_M7_HC	15.6437	15.2324	M	AD	Cerebrum
498307_LA_M2_TL	17.9458	14.5651	M	LA	Cerebrum
498307_AD_M8_HC	15.1273	15.6779	M	AD	Cerebrum
498307_EA_M2_HC	15.9816	15.3864	M	EA	Cerebrum
498307_AD_M5_CT	14.8863	15.6391	M	AD	Cerebrum
498307_EA_M4_TL	18.2186	14.3681	M	EA	Cerebrum
498307_LA_M7_OB	12.8031	14.3712	M	LA	Cerebrum
498307_AD_M1_MB	16.4722	18.8235	M	AD	Brainstem
498307_AD_M3_HT	16.2922	18.853	M	AD	Cerebrum
498307_EA_M1_HC	16.0912	15.2556	M	EA	Cerebrum
498307_AD_M5_TL	16.2629	19.2107	M	AD	Cerebrum
498307_EA_M6_PON	18.2907	14.2849	M	EA	Brainstem
498307_AD_M8_CB	14.0311	15.3289	M	AD	Cerebellum
498307_EA_M8_BG	16.4065	15.099	M	EA	Cerebrum
498307_EA_M3_MB	17.6468	14.5564	M	EA	Brainstem
498307_AD_M5_BG	15.702	18.9637	M	AD	Cerebrum
498307_EA_M1_CT	16.0168	15.3983	M	EA	Cerebrum
498307_LA_M1_CB	13.5893	11.5309	M	LA	Cerebellum
498307_AD_M5_OB	13.6277	14.5708	M	AD	Cerebrum
498307_EA_M5_CB	13.6367	11.4545	M	EA	Cerebellum
498307_EA_M6_TL	18.2726	14.1901	M	EA	Cerebrum
498307_LA_M3_MB	18.108	14.7248	M	LA	Brainstem
498307_EA_M8_CB	13.5149	11.8207	M	EA	Cerebellum
498307_EA_M7_OB	12.8092	14.4077	M	EA	Cerebrum
498307_LA_M6_TL	18.1585	14.1602	M	LA	Cerebrum
498307_AD_M8_MD	16.6532	19.2687	M	AD	Brainstem
498307_EA_M6_OB	12.9174	14.2926	M	EA	Cerebrum
498307_LA_M8_BG	16.4176	15.1235	M	LA	Cerebrum
498307_AD_M2_HT	16.2173	18.8791	M	AD	Cerebrum
498307_AD_M6_OB	13.4574	14.5742	M	AD	Cerebrum
498307_LA_M2_OB	12.8464	14.3493	M	LA	Cerebrum
498307_AD_M4_MB	16.4046	18.9307	M	AD	Brainstem
498307_EA_M4_OB	12.8299	14.4014	M	EA	Cerebrum
498307_EA_M4_CT	15.8359	15.3057	M	EA	Cerebrum
498307_EA_M6_HT	17.8898	14.6944	M	EA	Cerebrum
498307_LA_M7_PON	18.2946	14.2339	M	LA	Brainstem
498307_LA_M6_MB	18.0258	14.7866	M	LA	Brainstem
498307_EA_M3_BG	16.5004	15.0546	M	EA	Cerebrum
498307_LA_M5_CB	13.5175	11.5888	M	LA	Cerebellum
498307_EA_M6_CT	16.3093	15.2978	M	EA	Cerebrum
498307_LA_M4_OB	12.8459	14.3388	M	LA	Cerebrum
498307_EA_M5_OB	12.87	14.3344	M	EA	Cerebrum
498307_LA_M4_HT	17.5072	14.5481	M	LA	Cerebrum
498307_EA_M5_HT	17.7066	14.6974	M	EA	Cerebrum
498307_EA_M7_HC	16.2879	15.2878	M	EA	Cerebrum
498307_EA_M2_CB	13.4656	11.635	M	EA	Cerebellum
498307_LA_M1_OB	12.8249	14.4032	M	LA	Cerebrum
498307_LA_M5_PON	18.3052	14.2393	M	LA	Brainstem
498307_AD_M3_CT	15.2259	15.6115	M	AD	Cerebrum
498307_LA_M2_CT	16.0604	15.3994	M	LA	Cerebrum
498307_LA_M8_HC	16.3842	14.9986	M	LA	Cerebrum
498307_LA_M3_TL	17.9505	14.4492	M	LA	Cerebrum
498307_EA_M2_CT	16.0228	15.4113	M	EA	Cerebrum
498307_AD_M8_CT	14.9255	15.6397	M	AD	Cerebrum
498307_LA_M5_MB	18.146	14.6765	M	LA	Brainstem
498307_AD_M6_BG	15.771	18.9884	M	AD	Cerebrum
498307_EA_M8_PON	18.0504	14.5288	M	EA	Brainstem
498307_EA_M4_MB	17.7528	14.8203	M	EA	Brainstem
498307_AD_M2_MD	16.77	18.9972	M	AD	Brainstem
498307_LA_M8_CB	13.4219	11.5162	M	LA	Cerebellum
498307_LA_M8_MB	17.9913	14.7974	M	LA	Brainstem
498307_AD_M4_OB	13.4813	14.3531	M	AD	Cerebrum
498307_AD_M6_CB	13.9978	15.2844	M	AD	Cerebellum
498307_EA_M6_MB	18.055	14.608	M	EA	Brainstem
498307_EA_M7_BG	16.5682	14.8215	M	EA	Cerebrum
498307_LA_M8_CT	16.2325	15.5377	M	LA	Cerebrum
498307_LA_M4_MB	18.0913	15.0224	M	LA	Brainstem
498307_LA_M5_TL	18.1487	15.0552	M	LA	Cerebrum
498307_AD_M4_HC	14.9686	15.7694	M	AD	Cerebrum
498307_LA_M5_CT	16.1889	15.5352	M	LA	Cerebrum
498307_EA_M7_MD	18.554	15.0858	M	EA	Brainstem
498307_LA_M2_MB	18.0578	15.1322	M	LA	Brainstem
498307_EA_M2_MD	18.5279	15.1068	M	EA	Brainstem
498307_AD_M3_OB	13.5854	14.5784	M	AD	Cerebrum
498307_AD_M1_MD	16.7347	18.9875	M	AD	Brainstem
498307_AD_M2_BG	15.6679	18.9391	M	AD	Cerebrum
498307_LA_M5_OB	17.0737	15.2292	M	LA	Cerebrum
498307_LA_M7_CB	13.5638	11.5055	M	LA	Cerebellum
498307_LA_M6_CB	13.5781	11.4008	M	LA	Cerebellum
498307_AD_M3_PON	16.7898	18.9649	M	AD	Brainstem
498307_AD_M6_PON	16.6231	18.8927	M	AD	Brainstem
498307_AD_M2_CT	15.0318	15.755	M	AD	Cerebrum
498307_LA_M4_CT	16.6743	15.5897	M	LA	Cerebrum
498307_EA_M2_MB	18.1432	15.2142	M	EA	Brainstem
498307_AD_M7_OB	13.5649	14.6229	M	AD	Cerebrum
498307_LA_M3_PON	18.681	15.0759	M	LA	Brainstem
498307_EA_M3_HT	17.8693	15.3013	M	EA	Cerebrum
498307_EA_M4_MD	18.6492	15.1288	M	EA	Brainstem
498307_EA_M5_MB	18.2364	15.2272	M	EA	Brainstem
498307_LA_M6_MD	18.6337	15.0007	M	LA	Brainstem
498307_LA_M7_MB	18.1769	15.1557	M	LA	Brainstem
498307_EA_M4_PON	18.1432	14.8913	M	EA	Brainstem
498307_EA_M3_MD	18.6113	15.1964	M	EA	Brainstem
498307_EA_M6_MD	18.5765	15.1177	M	EA	Brainstem
498307_AD_M3_CB	14.0482	15.2707	M	AD	Cerebellum
498307_EA_M1_OB	13.3658	14.6243	M	EA	Cerebrum
498307_EA_M8_MB	17.4802	15.1319	M	EA	Brainstem
498307_AD_M4_CT	14.9577	15.8427	M	AD	Cerebrum
498307_AD_M7_CT	14.9413	15.7332	M	AD	Cerebrum
498307_EA_M5_BG	17.1187	15.1892	M	EA	Cerebrum
498307_EA_M3_HC	17.1345	15.157	M	EA	Cerebrum
498307_LA_M4_MD	18.6226	15.178	M	LA	Brainstem
498307_EA_M5_PON	18.3519	15.2313	M	EA	Brainstem
498307_LA_M1_MB	18.0988	15.0786	M	LA	Brainstem
498307_AD_M7_HT	16.0573	18.9644	M	AD	Cerebrum
498307_AD_M7_BG	15.7966	18.9555	M	AD	Cerebrum
498307_AD_M8_TL	16.6135	18.854	M	AD	Cerebrum
498307_LA_M1_CT	16.3396	15.5464	M	LA	Cerebrum
498307_EA_M8_CT	16.6558	15.3009	M	EA	Cerebrum
498307_AD_M5_HT	16.1443	19.033	M	AD	Cerebrum
498307_AD_M2_PON	16.6756	18.9554	M	AD	Brainstem
498307_EA_M3_CT	16.6011	15.5219	M	EA	Cerebrum
498307_EA_M3_TL	18.3488	14.7837	M	EA	Cerebrum
498307_AD_M3_HC	15.0258	15.8059	M	AD	Cerebrum
498307_AD_M5_CB	13.9564	15.3289	M	AD	Cerebellum
498307_EA_M8_MD	18.6328	15.042	M	EA	Brainstem
498307_AD_M4_TL	16.2256	19.0571	M	AD	Cerebrum
498307_LA_M6_HT	17.5971	15.5357	M	LA	Cerebrum
498307_LA_M6_PON	17.7961	15.6854	M	LA	Brainstem
498307_EA_M2_BG	16.7453	14.8018	M	EA	Cerebrum
498307_AD_M2_CB	14.3833	15.7044	M	AD	Cerebellum
498307_AD_M5_MD	16.3982	18.0651	M	AD	Brainstem
498307_EA_M3_CB	13.6351	11.3244	M	EA	Cerebellum
498307_AD_M6_CT	15.3989	16.2639	M	AD	Cerebrum
498307_AD_M5_MB	16.4637	18.5923	M	AD	Brainstem
498307_LA_M8_MD	16.6425	17.1265	M	LA	Brainstem
498307_EA_M2_HT	16.4576	17.1603	M	EA	Cerebrum
498307_LA_M7_HT	16.6246	16.988	M	LA	Cerebrum
498307_LA_M2_HT	16.3596	17.1784	M	LA	Cerebrum
498307_LA_M5_BG	16.6911	16.5446	M	LA	Cerebrum
498307_LA_M4_HC	16.6181	16.8269	M	LA	Cerebrum
498307_LA_M4_PON	16.5908	16.9802	M	LA	Brainstem
498307_AD_M1_HC	15.3339	16.2178	M	AD	Cerebrum
498307_LA_M5_HC	16.4526	16.7611	M	LA	Cerebrum
498307_LA_M8_HT	16.3975	17.0922	M	LA	Cerebrum
498307_EA_M3_PON	16.6322	16.9432	M	EA	Brainstem
498307_EA_M1_TL	16.52	17.0113	M	EA	Cerebrum
498307_EA_M6_BG	16.6575	16.5751	M	EA	Cerebrum
498307_AD_M1_BG	16.2796	17.6619	M	AD	Cerebrum
498307_EA_M4_HC	15.9504	16.4964	M	EA	Cerebrum
498307_AD_M7_MB	16.4841	18.1417	M	AD	Brainstem
498307_EA_M5_HC	16.1643	16.7208	M	EA	Cerebrum
498307_AD_M4_MD	16.4429	18.0215	M	AD	Brainstem
498307_LA_M7_TL	16.4503	17.097	M	LA	Cerebrum
498307_LA_M1_TL	16.5043	16.9268	M	LA	Cerebrum
498307_AD_M1_CB	14.2429	15.5893	M	AD	Cerebellum
498307_EA_M8_OB	16.0485	17.0437	M	EA	Cerebrum
498307_AD_M1_CT	15.3958	16.2854	M	AD	Cerebrum
498307_LA_M4_TL	16.4788	17.0243	M	LA	Cerebrum
498307_AD_M4_BG	15.7915	18.7974	M	AD	Cerebrum
498307_AD_M7_PON	16.3049	18.3112	M	AD	Brainstem
498307_AD_M8_MB	16.3929	17.9214	M	AD	Brainstem
498307_AD_M2_MB	16.506	18.4186	M	AD	Brainstem
498307_LA_M6_OB	16.1352	17.1421	M	LA	Cerebrum
498307_LA_M8_OB	16.0947	17.0929	M	LA	Cerebrum
498307_LA_M3_OB	16.1158	17.1489	M	LA	Cerebrum
498307_EA_M1_MD	16.5511	17.2854	M	EA	Brainstem
498307_AD_M3_MD	16.4583	18.1279	M	AD	Brainstem
498307_EA_M7_HT	16.3588	17.1387	M	EA	Cerebrum
498307_LA_M1_HT	16.3588	17.1636	M	LA	Cerebrum
498307_LA_M7_CT	16.1679	16.7797	M	LA	Cerebrum
498307_EA_M8_TL	16.3737	17.0034	M	EA	Cerebrum
498307_AD_M5_HC	15.8623	16.6692	M	AD	Cerebrum
498307_LA_M7_HC	16.1456	16.8262	M	LA	Cerebrum
498307_EA_M1_MB	16.3082	17.2486	M	EA	Brainstem
498307_LA_M4_BG	16.6669	16.5619	M	LA	Cerebrum
498307_LA_M7_MD	17.6588	15.7346	M	LA	Brainstem
498307_LA_M1_BG	16.4674	17.0523	M	LA	Cerebrum
498307_AD_M6_HT	16.1878	18.8079	M	AD	Cerebrum
498307_AD_M2_TL	16.3909	18.8618	M	AD	Cerebrum
498307_LA_M3_BG	16.6736	16.572	M	LA	Cerebrum
498307_AD_M7_TL	16.4835	18.7006	M	AD	Cerebrum
498307_LA_M1_MD	15.932	12.7131	M	LA	Brainstem
498307_AD_M3_MB	17.4081	13.1877	M	AD	Brainstem
498307_EA_M4_BG	16.7714	14.817	M	EA	Cerebrum
498307_LA_M2_HC	16.783	15.1685	M	LA	Cerebrum
498307_AD_M6_MD	16.5949	19.1308	M	AD	Brainstem
498307_LA_M3_CB	13.6556	11.8133	M	LA	Cerebellum
498307_AD_M6_HC	15.2968	15.7251	M	AD	Cerebrum
498307_EA_M8_HT	17.3239	14.8292	M	EA	Cerebrum
498307_EA_M1_BG	16.7922	14.8641	M	EA	Cerebrum
498307_LA_M3_HC	16.7886	15.1036	M	LA	Cerebrum
498307_LA_M2_BG	16.7535	14.7523	M	LA	Cerebrum
498307_LA_M6_CT	16.2937	15.3589	M	LA	Cerebrum
498307_EA_M8_HC	16.4661	15.3198	M	EA	Cerebrum
498307_EA_M3_OB	12.9702	14.3403	M	EA	Cerebrum
498307_EA_M1_CB	13.6532	11.9985	M	EA	Cerebellum
498307_EA_M7_MB	17.5688	14.8632	M	EA	Brainstem
498307_AD_M3_BG	15.914	19.049	M	AD	Cerebrum
498307_EA_M2_TL	17.9868	14.2853	M	EA	Cerebrum
498307_EA_M6_CB	13.6258	11.9418	M	EA	Cerebellum
498307_AD_M1_PON	16.7181	19.0328	M	AD	Brainstem
498307_LA_M7_BG	16.6258	14.9739	M	LA	Cerebrum
498307_EA_M4_HT	16.9794	15.0854	M	EA	Cerebrum
498307_LA_M1_PON	17.7135	14.3616	M	LA	Brainstem
498307_EA_M2_PON	17.8784	14.4064	M	EA	Brainstem
498307_AD_M8_OB	13.525	14.5369	M	AD	Cerebrum
498307_EA_M1_HT	17.4282	14.4786	M	EA	Cerebrum
498307_EA_F7_PON	17.8132	13.5731	F	EA	Brainstem
498307_AD_F7_CB	17.2437	14.7354	F	AD	Cerebellum
498307_LA_F2_CB	13.6217	11.4325	F	LA	Cerebellum
498307_LA_F3_HT	16.7373	13.2323	F	LA	Cerebrum
498307_EA_F2_OB	13.6469	14.0689	F	EA	Cerebrum
498307_AD_F1_HT	16.3302	14.1028	F	AD	Cerebrum
498307_EA_F1_PON	17.8757	13.9948	F	EA	Brainstem
498307_AD_F1_TL	15.5833	12.8112	F	AD	Cerebrum
498307_AD_F3_TL	15.948	12.206	F	AD	Cerebrum
498307_LA_F2_MD	17.6027	12.7512	F	LA	Brainstem
498307_EA_F4_CB	13.629	11.4153	F	EA	Cerebellum
498307_LA_F6_HC	15.8735	13.8693	F	LA	Cerebrum
498307_EA_F5_TL	16.1646	13.631	F	EA	Cerebrum
498307_LA_F3_CT	16.559	13.7006	F	LA	Cerebrum
498307_AD_F4_HT	15.7137	12.805	F	AD	Cerebrum
498307_AD_F4_CB	14.1089	15.1676	F	AD	Cerebellum
498307_AD_F2_HC	16.7531	15.0644	F	AD	Cerebrum
498307_EA_F7_CB	13.5695	11.4042	F	EA	Cerebellum
498307_LA_F8_PON	18.019	13.0116	F	LA	Brainstem
498307_AD_F6_TL	15.9953	12.1275	F	AD	Cerebrum
498307_LA_F1_HC	16.1684	14.6962	F	LA	Cerebrum
498307_AD_F1_OB	13.4834	14.3657	F	AD	Cerebrum
498307_AD_F5_PON	15.9859	11.7854	F	AD	Brainstem
498307_AD_F8_HT	15.6274	12.6228	F	AD	Cerebrum
498307_EA_F6_HC	15.7077	13.9373	F	EA	Cerebrum
498307_LA_F6_BG	16.6039	13.7471	F	LA	Cerebrum
498307_EA_F7_CT	15.4975	13.8748	F	EA	Cerebrum
498307_LA_F3_MD	17.9479	12.9969	F	LA	Brainstem
498307_AD_F2_OB	13.7966	14.2527	F	AD	Cerebrum
498307_LA_F8_TL	17.3282	13.8692	F	LA	Cerebrum
498307_LA_F5_HT	17.0746	13.7965	F	LA	Cerebrum
498307_LA_F2_PON	17.7368	12.6915	F	LA	Brainstem
498307_EA_F7_TL	17.0512	13.096	F	EA	Cerebrum
498307_AD_F7_MD	16.1851	11.8986	F	AD	Brainstem
498307_AD_F6_MB	15.848	12.2676	F	AD	Brainstem
498307_LA_F4_CB	15.915	13.66	F	LA	Cerebellum
498307_EA_F5_CT	15.5294	13.9197	F	EA	Cerebrum
498307_AD_F8_PON	16.3313	11.9364	F	AD	Brainstem
498307_LA_F5_MD	17.6958	12.6412	F	LA	Brainstem
498307_EA_F5_MD	17.7887	12.4662	F	EA	Brainstem
498307_AD_F4_PON	16.3974	11.8527	F	AD	Brainstem
498307_AD_F8_BG	14.7597	13.7837	F	AD	Cerebrum
498307_AD_F7_HC	14.8577	13.7424	F	AD	Cerebrum
498307_LA_F2_TL	17.448	13.5095	F	LA	Cerebrum
498307_AD_F8_HC	15.0069	13.7871	F	AD	Cerebrum
498307_EA_F2_HC	15.2898	13.8073	F	EA	Cerebrum
498307_AD_F5_CT	14.7538	13.8594	F	AD	Cerebrum
498307_EA_F4_TL	16.8862	13.4448	F	EA	Cerebrum
498307_LA_F7_OB	13.2732	14.0122	F	LA	Cerebrum
498307_AD_F1_MB	15.9541	12.4246	F	AD	Brainstem
498307_AD_F3_HT	15.8513	12.8271	F	AD	Cerebrum
498307_EA_F1_HC	15.9184	13.8474	F	EA	Cerebrum
498307_AD_F5_TL	15.8752	12.3162	F	AD	Cerebrum
498307_EA_F6_PON	17.9296	12.9792	F	EA	Brainstem
498307_AD_F8_CB	14.3778	14.9278	F	AD	Cerebellum
498307_EA_F8_BG	16.5386	14.0376	F	EA	Cerebrum
498307_EA_F3_MB	16.9727	13.4636	F	EA	Brainstem
498307_AD_F5_BG	14.7985	13.8251	F	AD	Cerebrum
498307_EA_F1_CT	15.4546	13.8115	F	EA	Cerebrum
498307_LA_F1_CB	13.6083	11.4709	F	LA	Cerebellum
498307_AD_F5_OB	14.3014	13.8609	F	AD	Cerebrum
498307_EA_F5_CB	13.6693	11.3669	F	EA	Cerebellum
498307_EA_F6_TL	16.7962	13.1213	F	EA	Cerebrum
498307_LA_F3_MB	16.4665	12.9339	F	LA	Brainstem
498307_EA_F8_CB	13.7038	11.4105	F	EA	Cerebellum
498307_EA_F7_OB	13.0943	13.8043	F	EA	Cerebrum
498307_LA_F6_TL	16.5784	12.9097	F	LA	Cerebrum
498307_AD_F8_MD	16.0865	11.808	F	AD	Brainstem
498307_EA_F6_OB	13.1824	13.7779	F	EA	Cerebrum
498307_LA_F8_BG	16.6812	13.6483	F	LA	Cerebrum
498307_AD_F2_HT	15.8544	12.9825	F	AD	Cerebrum
498307_AD_F6_OB	13.5313	13.9141	F	AD	Cerebrum
498307_LA_F2_OB	13.1695	13.6687	F	LA	Cerebrum
498307_AD_F4_MB	15.969	12.7645	F	AD	Brainstem
498307_EA_F4_OB	13.1948	13.7202	F	EA	Cerebrum
498307_EA_F4_CT	15.4391	13.8196	F	EA	Cerebrum
498307_EA_F6_HT	16.0607	13.0364	F	EA	Cerebrum
498307_LA_F7_PON	16.7616	12.7852	F	LA	Brainstem
498307_LA_F6_MB	16.356	12.9516	F	LA	Brainstem
498307_EA_F3_BG	15.6746	13.2351	F	EA	Cerebrum
498307_LA_F5_CB	13.9249	11.4457	F	LA	Cerebellum
498307_EA_F6_CT	15.4089	13.6608	F	EA	Cerebrum
498307_LA_F4_OB	13.2563	13.8331	F	LA	Cerebrum
498307_EA_F5_OB	13.1545	13.7773	F	EA	Cerebrum
498307_LA_F4_HT	16.2705	12.9856	F	LA	Cerebrum
498307_EA_F5_HT	16.0335	13.2277	F	EA	Cerebrum
498307_EA_F7_HC	15.6199	13.3265	F	EA	Cerebrum
498307_EA_F2_CB	15.3605	13.1636	F	EA	Cerebellum
498307_LA_F1_OB	13.2201	13.8099	F	LA	Cerebrum
498307_LA_F5_PON	17.5166	12.714	F	LA	Brainstem
498307_AD_F3_CT	15.2405	13.3556	F	AD	Cerebrum
498307_LA_F2_CT	15.4317	13.371	F	LA	Cerebrum
498307_LA_F8_HC	15.8674	13.1024	F	LA	Cerebrum
498307_LA_F3_TL	16.4207	12.8853	F	LA	Cerebrum
498307_EA_F2_CT	15.45	13.2213	F	EA	Cerebrum
498307_AD_F8_CT	14.929	13.4739	F	AD	Cerebrum
498307_LA_F5_MB	16.2752	13.1015	F	LA	Brainstem
498307_AD_F6_BG	14.8364	13.4899	F	AD	Cerebrum
498307_EA_F8_PON	16.4934	12.8223	F	EA	Brainstem
498307_EA_F4_MB	16.1752	13.1962	F	EA	Brainstem
498307_AD_F2_MD	16.3802	12.5954	F	AD	Brainstem
498307_LA_F8_CB	13.6561	11.486	F	LA	Cerebellum
498307_LA_F8_MB	16.3131	13.118	F	LA	Brainstem
498307_AD_F4_OB	13.5134	13.8863	F	AD	Cerebrum
498307_AD_F6_CB	14.3373	14.8591	F	AD	Cerebellum
498307_EA_F6_MB	16.257	13.329	F	EA	Brainstem
498307_EA_F7_BG	15.6347	14.0656	F	EA	Cerebrum
498307_LA_F8_CT	15.6983	14.7757	F	LA	Cerebrum
498307_LA_F4_MB	17.1452	12.8671	F	LA	Brainstem
498307_LA_F5_TL	17.1246	13.007	F	LA	Cerebrum
498307_AD_F4_HC	14.8772	14.2592	F	AD	Cerebrum
498307_LA_F5_CT	15.3903	14.3821	F	LA	Cerebrum
498307_EA_F7_MD	17.5268	12.4495	F	EA	Brainstem
498307_LA_F2_MB	17.3242	13.1103	F	LA	Brainstem
498307_EA_F2_MD	17.4272	12.5829	F	EA	Brainstem
498307_AD_F3_OB	13.6722	14.1559	F	AD	Cerebrum
498307_AD_F1_MD	16.1495	11.6503	F	AD	Brainstem
498307_AD_F2_BG	14.6634	14.0475	F	AD	Cerebrum
498307_LA_F5_OB	13.2855	14.0303	F	LA	Cerebrum
498307_LA_F7_CB	13.7238	11.4454	F	LA	Cerebellum
498307_LA_F6_CB	17.1951	12.6659	F	LA	Cerebellum
498307_AD_F3_PON	16.3429	11.867	F	AD	Brainstem
498307_AD_F6_PON	16.1722	11.8674	F	AD	Brainstem
498307_AD_F2_CT	14.8678	14.1831	F	AD	Cerebrum
498307_LA_F4_CT	15.2188	14.3516	F	LA	Cerebrum
498307_EA_F2_MB	16.9624	13.1307	F	EA	Brainstem
498307_AD_F7_OB	13.504	13.9565	F	AD	Cerebrum
498307_LA_F3_PON	17.3931	12.6262	F	LA	Brainstem
498307_EA_F3_HT	16.9145	13.3363	F	EA	Cerebrum
498307_EA_F4_MD	17.644	12.2757	F	EA	Brainstem
498307_EA_F5_MB	16.8767	13.5833	F	EA	Brainstem
498307_LA_F6_MD	17.4537	12.5309	F	LA	Brainstem
498307_LA_F7_MB	17.3341	12.8418	F	LA	Brainstem
498307_EA_F4_PON	17.7038	12.3893	F	EA	Brainstem
498307_EA_F3_MD	17.6416	12.3091	F	EA	Brainstem
498307_EA_F6_MD	17.5	12.6594	F	EA	Brainstem
498307_AD_F3_CB	14.0977	15.1654	F	AD	Cerebellum
498307_EA_F1_OB	13.1175	14.077	F	EA	Cerebrum
498307_EA_F8_MB	17.2137	13.5153	F	EA	Brainstem
498307_AD_F4_CT	14.8736	14.2583	F	AD	Cerebrum
498307_AD_F7_CT	14.822	14.1708	F	AD	Cerebrum
498307_EA_F5_BG	16.732	14.3042	F	EA	Cerebrum
498307_EA_F3_HC	15.2766	14.0476	F	EA	Cerebrum
498307_LA_F4_MD	17.4413	12.5017	F	LA	Brainstem
498307_EA_F5_PON	17.6219	12.3763	F	EA	Brainstem
498307_LA_F1_MB	17.3251	13.7779	F	LA	Brainstem
498307_AD_F7_HT	15.6977	12.1949	F	AD	Cerebrum
498307_AD_F7_BG	14.823	14.1505	F	AD	Cerebrum
498307_AD_F8_TL	15.7816	11.9947	F	AD	Cerebrum
498307_LA_F1_CT	15.3116	14.5993	F	LA	Cerebrum
498307_EA_F8_CT	15.3636	14.1157	F	EA	Cerebrum
498307_AD_F5_HT	15.6229	12.1126	F	AD	Cerebrum
498307_AD_F2_PON	16.5518	11.9888	F	AD	Brainstem
498307_EA_F3_CT	15.2911	14.0895	F	EA	Cerebrum
498307_EA_F3_TL	17.3227	13.3853	F	EA	Cerebrum
498307_AD_F3_HC	14.8362	14.2555	F	AD	Cerebrum
498307_AD_F5_CB	14.4199	14.9938	F	AD	Cerebellum
498307_EA_F8_MD	17.5579	12.4279	F	EA	Brainstem
498307_AD_F4_TL	16.2049	12.1426	F	AD	Cerebrum
498307_LA_F6_HT	17.1819	13.7322	F	LA	Cerebrum
498307_LA_F6_PON	17.4652	12.4774	F	LA	Brainstem
498307_EA_F2_BG	16.938	14.0243	F	EA	Cerebrum
498307_AD_F2_CB	14.0889	15.1987	F	AD	Cerebellum
498307_AD_F5_MD	16.1172	11.9224	F	AD	Brainstem
498307_EA_F3_CB	13.6838	11.3955	F	EA	Cerebellum
498307_AD_F6_CT	14.8119	14.0857	F	AD	Cerebrum
498307_AD_F5_MB	15.7314	11.9916	F	AD	Brainstem
498307_LA_F8_MD	17.7082	12.5687	F	LA	Brainstem
498307_EA_F2_HT	17.1258	13.6925	F	EA	Cerebrum
498307_LA_F7_HT	16.953	13.7366	F	LA	Cerebrum
498307_LA_F2_HT	17.1031	13.6698	F	LA	Cerebrum
498307_LA_F5_BG	17.3673	14.0356	F	LA	Cerebrum
498307_LA_F4_HC	16.5711	14.3741	F	LA	Cerebrum
498307_LA_F4_PON	17.3426	12.5064	F	LA	Brainstem
498307_AD_F1_HC	14.9066	14.2506	F	AD	Cerebrum
498307_LA_F5_HC	15.4338	14.1841	F	LA	Cerebrum
498307_LA_F8_HT	17.2476	13.9521	F	LA	Cerebrum
498307_EA_F3_PON	17.9221	12.763	F	EA	Brainstem
498307_EA_F1_TL	17.4622	14.0675	F	EA	Cerebrum
498307_EA_F6_BG	15.5878	14.118	F	EA	Cerebrum
498307_AD_F1_BG	15.032	14.1471	F	AD	Cerebrum
498307_EA_F4_HC	15.5067	14.145	F	EA	Cerebrum
498307_AD_F7_MB	15.7203	11.9523	F	AD	Brainstem
498307_EA_F5_HC	15.571	14.0409	F	EA	Cerebrum
498307_AD_F4_MD	16.3624	11.8245	F	AD	Brainstem
498307_LA_F7_TL	17.8318	14.1804	F	LA	Cerebrum
498307_LA_F1_TL	18.007	14.2236	F	LA	Cerebrum
498307_AD_F1_CB	14.1177	15.1534	F	AD	Cerebellum
498307_EA_F8_OB	13.0275	14.183	F	EA	Cerebrum
498307_AD_F1_CT	16.0105	15.1364	F	AD	Cerebrum
498307_LA_F4_TL	17.1526	13.9299	F	LA	Cerebrum
498307_AD_F4_BG	16.2221	14.7232	F	AD	Cerebrum
498307_AD_F7_PON	16.2802	12.0605	F	AD	Brainstem
498307_AD_F8_MB	15.9632	11.9672	F	AD	Brainstem
498307_AD_F2_MB	16.0642	12.1897	F	AD	Brainstem
498307_LA_F6_OB	13.2236	14.0851	F	LA	Cerebrum
498307_LA_F8_OB	13.007	14.1484	F	LA	Cerebrum
498307_LA_F3_OB	12.9903	14.2096	F	LA	Cerebrum
498307_EA_F1_MD	18.0275	12.9242	F	EA	Brainstem
498307_AD_F3_MD	16.2806	11.8764	F	AD	Brainstem
498307_EA_F7_HT	17.3094	13.9315	F	EA	Cerebrum
498307_LA_F1_HT	17.3507	14.1007	F	LA	Cerebrum
498307_LA_F7_CT	15.3778	14.4988	F	LA	Cerebrum
498307_EA_F8_TL	17.224	14.1975	F	EA	Cerebrum
498307_AD_F5_HC	14.8779	13.9152	F	AD	Cerebrum
498307_LA_F7_HC	16.3694	14.6131	F	LA	Cerebrum
498307_EA_F1_MB	17.3593	14.0876	F	EA	Brainstem
498307_LA_F4_BG	17.0601	14.4839	F	LA	Cerebrum
498307_LA_F7_MD	18.01	12.7272	F	LA	Brainstem
498307_LA_F1_BG	16.7543	14.3732	F	LA	Cerebrum
498307_AD_F6_HT	16.1986	13.3626	F	AD	Cerebrum
498307_AD_F2_TL	15.7788	12.0355	F	AD	Cerebrum
498307_LA_F3_BG	16.7621	14.2051	F	LA	Cerebrum
498307_AD_F7_TL	15.8262	11.9068	F	AD	Cerebrum
498307_LA_F1_MD	18.0421	13.9603	F	LA	Brainstem
498307_AD_F3_MB	15.8541	12.0137	F	AD	Brainstem
498307_EA_F4_BG	15.498	8.62779	F	EA	Cerebrum
498307_LA_F2_HC	15.4321	8.55621	F	LA	Cerebrum
498307_AD_F6_MD	16.0818	11.6556	F	AD	Brainstem
498307_LA_F3_CB	15.3082	8.65951	F	LA	Cerebellum
498307_AD_F6_HC	15.4647	8.63959	F	AD	Cerebrum
498307_EA_F8_HT	15.406	8.52952	F	EA	Cerebrum
498307_EA_F1_BG	15.3911	8.51637	F	EA	Cerebrum
498307_LA_F3_HC	15.426	8.5364	F	LA	Cerebrum
498307_LA_F2_BG	15.3498	8.46495	F	LA	Cerebrum
498307_LA_F6_CT	15.3496	8.46738	F	LA	Cerebrum
498307_EA_F8_HC	15.2863	8.37188	F	EA	Cerebrum
498307_EA_F3_OB	15.3925	8.51384	F	EA	Cerebrum
498307_EA_F1_CB	15.2108	8.31484	F	EA	Cerebellum
498307_EA_F7_MB	15.1868	8.22407	F	EA	Brainstem
498307_AD_F3_BG	15.2461	8.25572	F	AD	Cerebrum
498307_EA_F2_TL	15.1763	8.21033	F	EA	Cerebrum
498307_EA_F6_CB	15.2355	8.30711	F	EA	Cerebellum
498307_AD_F1_PON	15.2197	8.21189	F	AD	Brainstem
498307_LA_F7_BG	15.2553	8.24565	F	LA	Cerebrum
498307_EA_F4_HT	15.1077	8.11728	F	EA	Cerebrum
498307_LA_F1_PON	15.1051	8.1091	F	LA	Brainstem
498307_EA_F2_PON	15.1444	8.15854	F	EA	Brainstem
498307_AD_F8_OB	15.2042	8.19424	F	AD	Cerebrum
498307_EA_F1_HT	15.1077	8.10804	F	EA	Cerebrum
Ding001_MX591555_900483-014-056	-0.620005	8.78376	M	OA	Cerebrum
Ding002_MX591555_900483-011-033	0.368577	8.47167	M	OA	Cerebrum
Ding003_MX591555_900483-014-145	1.10231	9.4696	F	OA	Cerebrum
Ding004_MX591555_900483-012-123	0.842237	9.74646	F	OA	Cerebrum
Ding005_MX591555_900483-011-115	0.759114	10.7781	F	OA	Brainstem
Ding007_MX591555_900483-016-078	-0.570349	9.46439	M	OA	Cerebrum
Ding008_MX591555_900483-010-013	-0.179479	9.10747	M	OA	Cerebrum
Ding010_MX591555_900483-010-016	0.290754	9.04259	M	OA	Brainstem
Ding011_MX591555_900483-013-141	1.66007	9.94273	F	OA	Brainstem
Ding013_MX591555_900483-013-051	-0.312061	8.29997	M	OA	Cerebrum
Ding014_MX591555_900483-014-057	-0.299765	8.32568	M	OA	Cerebrum
Ding015_MX591555_900483-014-061	0.293444	9.49847	M	OA	Cerebrum
Ding016_MX591555_900483-009-090	0.00995826	10.3002	F	OA	Cerebrum
Ding017_MX591555_900483-011-027	-0.307085	8.27359	M	OA	Brainstem
Ding019_MX591555_900483-009-011	-0.0207571	8.99579	M	OA	Cerebrum
Ding020_MX591555_900483-013-053	0.0683849	8.07002	M	OA	Brainstem
Ding021_MX591555_900483-016-171	1.53303	9.78851	F	OA	Cerebrum
Ding022_MX591555_900483-014-146	1.23114	9.43358	F	OA	Cerebrum
Ding023_MX591555_900483-010-018	0.0250882	9.05218	M	OA	Cerebrum
Ding024_MX591555_900483-012-124	0.818962	9.76251	F	OA	Cerebrum
Ding025_MX591555_900483-012-125	0.763056	10.0077	F	OA	Cerebellum
Ding026_MX591555_900483-016-167	1.16411	9.79093	F	OA	Cerebrum
Ding027_MX591555_900483-009-003	0.0274331	9.10586	M	OA	Cerebrum
Ding028_MX591555_900483-009-089	-0.288652	9.74293	F	OA	Cerebrum
Ding029_MX591555_900483-013-139	1.14769	9.51722	F	OA	Cerebrum
Ding030_MX591555_900483-016-173	1.90415	10.0291	F	OA	Brainstem
Ding031_MX591555_900483-010-015	-0.00597816	9.10606	M	OA	Cerebellum
Ding032_MX591555_900483-014-148	1.0788	9.50318	F	OA	Brainstem
Ding033_MX591555_900483-013-135	1.63688	9.57552	F	OA	Cerebrum
Ding034_MX591555_900483-009-004	0.120162	9.10628	M	OA	Cerebellum
Ding035_MX591555_900483-013-143	1.58924	9.59602	F	OA	Cerebrum
Ding036_MX591555_900483-009-095	0.402601	10.3253	F	OA	Cerebrum
Ding037_MX591555_900483-010-100	-0.271836	9.96471	F	OA	Cerebrum
Ding038_MX591555_900483-012-127	1.45666	10.6088	F	OA	Cerebrum
Ding039_MX591555_900483-013-140	1.77158	9.95885	F	OA	Brainstem
Ding040_MX591555_900483-013-138	1.25834	9.76815	F	OA	Cerebrum
Ding041_MX591555_900483-011-028	0.346358	8.58779	M	OA	Cerebrum
Ding042_MX591555_900483-014-062	0.628251	9.27165	M	OA	Cerebrum
Ding043_MX591555_900483-009-099	-0.0937294	10.4475	F	OA	Cerebrum
Ding044_MX591555_900483-015-159	0.909792	10.128	F	OA	Brainstem
Ding045_MX591555_900483-015-073	0.624993	9.31614	M	OA	Cerebrum
Ding046_MX591555_900483-014-060	-0.222835	8.11703	M	OA	Brainstem
Ding048_MX591555_900483-013-048	-0.381349	8.35285	M	OA	Cerebellum
Ding050_MX591555_900483-010-012	-0.447595	9.302	M	OA	Cerebrum
Ding051_MX591555_900483-010-019	0.5935	9.03196	M	OA	Brainstem
Ding052_MX591555_900483-009-092	0.0645993	10.336	F	OA	Cerebellum
Ding053_MX591555_900483-010-110	-0.0394149	10.3862	F	OA	Cerebrum
Ding054_MX591555_900483-011-030	0.024676	8.07162	M	OA	Brainstem
Ding055_MX591555_900483-011-114	0.237285	10.4379	F	OA	Cerebellum
Ding056_MX591555_900483-015-163	1.77507	9.90029	F	OA	Brainstem
Ding057_MX591555_900483-016-081	0.700306	10.2128	M	OA	Cerebellum
Ding058_MX591555_900483-016-172	0.955502	10.2536	F	OA	Cerebrum
Ding059_MX591555_900483-016-082	0.91329	10.6793	M	OA	Brainstem
Ding061_MX591555_900483-010-108	0.764314	10.9283	F	OA	Brainstem
Ding062_MX591555_900483-012-126	1.41677	10.5607	F	OA	Brainstem
Ding063_MX591555_900483-010-014	-0.0185276	8.89057	M	OA	Cerebrum
Ding064_MX591555_900483-009-007	0.404858	9.01611	M	OA	Cerebrum
Ding065_MX591555_900483-016-168	1.63667	9.50845	F	OA	Cerebrum
Ding066_MX591555_900483-012-035	-0.126197	8.65413	M	OA	Cerebrum
Ding067_MX591555_900483-013-047	-0.0580993	8.58501	M	OA	Cerebrum
Ding068_MX591555_900483-014-149	1.72041	9.77903	F	OA	Cerebrum
Ding069_MX591555_900483-012-130	1.48042	10.2816	F	OA	Brainstem
Ding070_MX591555_900483-010-106	0.0616639	10.5324	F	OA	Cerebrum
Ding071_MX591555_900483-009-009	0.380953	9.0542	M	OA	Brainstem
Ding072_MX591555_900483-010-105	0.68773	10.8136	F	OA	Cerebrum
Ding073_MX591555_900483-014-154	1.28341	9.6849	F	OA	Cerebrum
Ding075_MX591555_900483-010-017	-0.0919289	9.0112	M	OA	Cerebrum
Ding076_MX591555_900483-013-046	0.417368	8.54188	M	OA	Cerebrum
Ding077_MX591555_900483-016-174	1.86849	10.0183	F	OA	Brainstem
Ding078_MX591555_900483-015-162	1.79534	9.94149	F	OA	Brainstem
Ding079_MX591555_900483-012-128	1.30649	10.4676	F	OA	Cerebrum
Ding080_MX591555_900483-009-096	0.850148	10.731	F	OA	Brainstem
Ding081_MX591555_900483-010-103	0.193825	10.4218	F	OA	Cerebellum
Ding083_MX591555_900483-016-084	0.592015	10.0733	M	OA	Cerebrum
Ding084_MX591555_900483-013-045	-0.552948	9.1172	M	OA	Cerebrum
Ding086_MX591555_900483-014-147	1.32844	9.96359	F	OA	Cerebellum
Ding087_MX591555_900483-015-077	0.180967	9.75312	M	OA	Cerebrum
Ding088_MX591555_900483-013-133	-0.414043	9.76686	F	OA	Cerebrum
Ding089_MX591555_900483-013-050	-0.0296949	8.12169	M	OA	Cerebrum
Ding091_MX591555_900483-010-107	0.90725	9.50273	F	OA	Brainstem
Ding092_MX591555_900483-015-069	0.357462	9.5909	M	OA	Cerebrum
Ding093_MX591555_900483-011-117	0.704386	9.66194	F	OA	Cerebrum
Ding094_MX591555_900483-015-075	0.552737	8.89227	M	OA	Brainstem
Ding095_MX591555_900483-011-111	-0.460365	9.65266	F	OA	Cerebrum
Ding096_MX591555_900483-016-176	1.40595	9.7007	F	OA	Cerebrum
Ding097_MX591555_900483-011-116	0.720176	10.816	F	OA	Cerebrum
Ding098_MX591555_900483-014-058	0.231254	8.39772	M	OA	Cerebrum
Ding099_MX591555_900483-013-052	0.315868	8.51816	M	OA	Brainstem
Ding100_MX591555_900483-015-072	0.219895	9.57299	M	OA	Cerebrum
Ding101_MX591555_900483-014-064	0.348207	9.33119	M	OA	Brainstem
Ding102_MX591555_900483-016-080	0.934009	9.7913	M	OA	Cerebrum
Ding103_MX591555_900483-012-041	0.133919	8.23265	M	OA	Brainstem
Ding104_MX591555_900483-016-166	-0.243086	9.75562	F	OA	Cerebrum
Ding105_MX591555_900483-012-036	0.511023	8.50563	M	OA	Cerebrum
Ding106_MX591555_900483-009-008	0.343584	9.00578	M	OA	Brainstem
Ding107_MX591555_900483-011-121	-0.0131858	10.3273	F	OA	Cerebrum
Ding108_MX591555_900483-012-044	0.378001	8.38965	M	OA	Cerebrum
Ding110_MX591555_900483-009-091	0.147239	10.2769	F	OA	Cerebrum
Ding111_MX591555_900483-015-158	0.989892	9.92624	F	OA	Cerebellum
Ding112_MX591555_900483-009-093	0.636811	10.1132	F	OA	Brainstem
Ding114_MX591555_900483-015-155	-0.384078	9.68945	F	OA	Cerebrum
Ding115_MX591555_900483-011-112	0.0621461	10.3705	F	OA	Cerebrum
Ding116_MX591555_900483-016-085	0.666932	9.59267	M	OA	Brainstem
Ding117_MX591555_900483-015-071	0.762814	9.40112	M	OA	Brainstem
Ding118_MX591555_900483-014-152	1.7931	9.94676	F	OA	Brainstem
Ding120_MX591555_900483-012-122	-0.411646	9.62225	F	OA	Cerebrum
Ding121_MX591555_900483-009-002	0.73777	8.80902	M	OA	Cerebrum
Ding122_MX591555_900483-014-150	0.873373	9.75205	F	OA	Cerebrum
Ding123_MX591555_900483-011-026	-0.266675	8.54017	M	OA	Cerebellum
Ding124_MX591555_900483-012-132	1.37332	9.44189	F	OA	Cerebrum
Ding125_MX591555_900483-016-086	0.773558	10.6806	M	OA	Brainstem
Ding126_MX591555_900483-009-097	0.774438	10.9234	F	OA	Brainstem
Ding127_MX591555_900483-014-063	0.52803	9.40325	M	OA	Brainstem
Ding128_MX591555_900483-010-101	-0.0260832	10.3632	F	OA	Cerebrum
Ding129_MX591555_900483-010-102	0.256757	10.1797	F	OA	Cerebrum
Ding130_MX591555_900483-013-055	0.00886225	8.29344	M	OA	Cerebrum
Ding131_MX591555_900483-016-088	-0.0474732	10.3248	M	OA	Cerebrum
Ding132_MX591555_900483-013-134	0.880911	9.9196	F	OA	Cerebrum
Ding133_MX591555_900483-009-001	-0.477061	9.33369	M	OA	Cerebrum
Ding134_MX591555_900483-015-068	0.295207	9.65729	M	OA	Cerebrum
Ding135_MX591555_900483-013-137	1.38205	10.5647	F	OA	Brainstem
Ding136_MX591555_900483-012-039	-0.0538047	8.18737	M	OA	Cerebrum
Ding137_MX591555_900483-012-042	0.223221	8.31991	M	OA	Brainstem
Ding138_MX591555_900483-014-144	1.5084	9.59141	F	OA	Cerebrum
Ding139_MX591555_900483-011-113	0.065988	10.3098	F	OA	Cerebrum
Ding140_MX591555_900483-010-020	0.424455	9.0776	M	OA	Brainstem
Ding141_MX591555_900483-015-070	0.30418	9.46534	M	OA	Cerebellum
Ding142_MX591555_900483-012-037	-0.402151	8.36415	M	OA	Cerebellum
Ding143_MX591555_900483-011-029	-0.199219	8.32117	M	OA	Cerebrum
Ding144_MX591555_900483-016-083	0.698532	9.98215	M	OA	Cerebrum
Ding145_MX591555_900483-012-040	-0.146816	8.31505	M	OA	Cerebrum
Ding146_MX591555_900483-015-165	1.5537	9.43811	F	OA	Cerebrum
Ding147_MX591555_900483-013-136	1.44907	9.74863	F	OA	Cerebellum
Ding149_MX591555_900483-016-169	1.37369	9.91271	F	OA	Cerebellum
Ding150_MX591555_900483-009-005	0.298539	9.03111	M	OA	Brainstem
Ding151_MX591555_900483-014-151	1.63175	9.82326	F	OA	Brainstem
Ding152_MX591555_900483-015-074	0.385374	9.25768	M	OA	Brainstem
Ding153_MX591555_900483-016-170	1.60984	9.57973	F	OA	Brainstem
Ding155_MX591555_900483-011-024	-0.277314	9.13629	M	OA	Cerebrum
Ding156_MX591555_900483-011-118	0.777229	10.8517	F	OA	Brainstem
Ding157_MX591555_900483-013-049	-0.253419	8.16277	M	OA	Brainstem
Ding158_MX591555_900483-012-034	-0.244976	8.33555	M	OA	Cerebrum
Ding159_MX591555_900483-015-161	1.57696	9.56837	F	OA	Cerebrum
Ding160_MX591555_900483-010-104	0.728239	10.7352	F	OA	Brainstem
Ding161_MX591555_900483-009-094	0.703529	10.4164	F	OA	Cerebrum
Ding162_MX591555_900483-015-157	1.5233	9.59936	F	OA	Cerebrum
Ding163_MX591555_900483-015-160	1.6805	9.767	F	OA	Cerebrum
Ding164_MX591555_900483-012-129	1.41318	10.5081	F	OA	Brainstem
Ding165_MX591555_900483-011-031	0.230022	8.3522	M	OA	Brainstem
Ding166_MX591555_900483-011-023	-0.5175	9.39194	M	OA	Cerebrum
Ding168_MX591555_900483-016-079	0.916276	9.96377	M	OA	Cerebrum
Ding169_MX591555_900483-009-006	0.19105	9.02383	M	OA	Cerebrum
Ding170_MX591555_900483-012-038	-0.155277	8.21963	M	OA	Brainstem
Ding171_MX591555_900483-014-066	0.100474	9.80038	M	OA	Cerebrum
Ding172_MX591555_900483-015-156	1.41944	9.67199	F	OA	Cerebrum
Ding173_MX591555_900483-011-119	0.736861	10.9237	F	OA	Brainstem
Ding174_MX591555_900483-010-022	-0.299403	9.1818	M	OA	Cerebrum
Ding175_MX591555_900483-011-025	-0.12226	8.45712	M	OA	Cerebrum
Ding176_MX591555_900483-014-059	-0.378203	8.39664	M	OA	Cerebellum

## Sheet: Fig 4e
file_name	UMAP1	UMAP2	sex	age	main_part
498307_EA_M7_PON	13.3453	12.0541	M	EA	Brainstem
498307_AD_M7_CB	6.04859	10.8039	M	AD	Cerebellum
498307_LA_M2_CB	8.78251	11.4751	M	LA	Cerebellum
498307_LA_M3_HT	9.02518	8.74208	M	LA	Cerebrum
498307_EA_M2_OB	11.1704	1.16636	M	EA	Cerebrum
498307_AD_M1_HT	5.18024	6.77504	M	AD	Cerebrum
498307_EA_M1_PON	13.6146	12.0099	M	EA	Brainstem
498307_AD_M1_TL	2.65219	7.51685	M	AD	Cerebrum
498307_AD_M3_TL	2.69963	6.93289	M	AD	Cerebrum
498307_LA_M2_MD	13.5105	11.3197	M	LA	Brainstem
498307_EA_M4_CB	8.58178	11.1551	M	EA	Cerebellum
498307_LA_M6_HC	9.70711	8.29602	M	LA	Cerebrum
498307_LA_M3_CT	9.10346	6.39728	M	LA	Cerebrum
498307_AD_M4_HT	5.11351	6.83883	M	AD	Cerebrum
498307_AD_M4_CB	2.55095	7.12513	M	AD	Cerebellum
498307_AD_M2_HC	5.17699	5.4792	M	AD	Cerebrum
498307_EA_M7_CB	8.25377	10.9168	M	EA	Cerebellum
498307_LA_M8_PON	12.584	10.9875	M	LA	Brainstem
498307_AD_M6_TL	2.32969	7.52394	M	AD	Cerebrum
498307_LA_M1_HC	9.72242	8.41199	M	LA	Cerebrum
498307_AD_M1_OB	10.4829	0.795725	M	AD	Cerebrum
498307_AD_M5_PON	7.84751	8.02952	M	AD	Brainstem
498307_AD_M8_HT	5.1876	6.81419	M	AD	Cerebrum
498307_EA_M6_HC	8.71378	6.77874	M	EA	Cerebrum
498307_LA_M6_BG	12.5636	10.7337	M	LA	Cerebrum
498307_EA_M7_CT	8.64876	6.67649	M	EA	Cerebrum
498307_LA_M3_MD	13.3988	11.2318	M	LA	Brainstem
498307_AD_M2_OB	10.4268	0.840753	M	AD	Cerebrum
498307_LA_M8_TL	12.72	10.7693	M	LA	Cerebrum
498307_LA_M5_HT	8.31981	7.90451	M	LA	Cerebrum
498307_LA_M2_PON	13.3853	11.3375	M	LA	Brainstem
498307_EA_M7_TL	11.7143	12.0213	M	EA	Cerebrum
498307_AD_M7_MD	1.39477	7.39396	M	AD	Brainstem
498307_AD_M6_MB	3.14873	7.14706	M	AD	Brainstem
498307_LA_M4_CB	9.13072	11.4675	M	LA	Cerebellum
498307_EA_M5_CT	8.39453	7.35016	M	EA	Cerebrum
498307_AD_M8_PON	1.45978	7.27432	M	AD	Brainstem
498307_AD_M4_PON	1.28386	7.26476	M	AD	Brainstem
498307_AD_M8_BG	5.90864	5.87312	M	AD	Cerebrum
498307_AD_M7_HC	7.83401	7.39053	M	AD	Cerebrum
498307_LA_M2_TL	10.6922	9.68404	M	LA	Cerebrum
498307_AD_M8_HC	5.07825	5.55158	M	AD	Cerebrum
498307_EA_M2_HC	9.74697	6.47283	M	EA	Cerebrum
498307_AD_M5_CT	5.82196	5.70614	M	AD	Cerebrum
498307_EA_M4_TL	11.6031	11.7856	M	EA	Cerebrum
498307_LA_M7_OB	11.025	1.6369	M	LA	Cerebrum
498307_AD_M1_MB	3.15264	7.13261	M	AD	Brainstem
498307_AD_M3_HT	5.37878	6.74171	M	AD	Cerebrum
498307_EA_M1_HC	8.93247	6.75635	M	EA	Cerebrum
498307_AD_M5_TL	7.58856	7.89103	M	AD	Cerebrum
498307_EA_M6_PON	13.5741	11.9592	M	EA	Brainstem
498307_AD_M8_CB	6.25554	10.5906	M	AD	Cerebellum
498307_EA_M8_BG	9.71637	8.72727	M	EA	Cerebrum
498307_EA_M3_MB	8.24566	8.82332	M	EA	Brainstem
498307_AD_M5_BG	4.82049	6.04471	M	AD	Cerebrum
498307_EA_M1_CT	8.69647	6.52726	M	EA	Cerebrum
498307_LA_M1_CB	8.84786	11.4887	M	LA	Cerebellum
498307_AD_M5_OB	10.4724	0.783783	M	AD	Cerebrum
498307_EA_M5_CB	8.58066	11.6927	M	EA	Cerebellum
498307_EA_M6_TL	11.4677	11.3412	M	EA	Cerebrum
498307_LA_M3_MB	10.8908	10.0716	M	LA	Brainstem
498307_EA_M8_CB	8.57537	11.2884	M	EA	Cerebellum
498307_EA_M7_OB	10.9484	1.41561	M	EA	Cerebrum
498307_LA_M6_TL	12.6266	10.6662	M	LA	Cerebrum
498307_AD_M8_MD	2.42532	7.12014	M	AD	Brainstem
498307_EA_M6_OB	10.9205	1.23971	M	EA	Cerebrum
498307_LA_M8_BG	9.43135	8.27482	M	LA	Cerebrum
498307_AD_M2_HT	5.08577	6.73518	M	AD	Cerebrum
498307_AD_M6_OB	10.516	0.76812	M	AD	Cerebrum
498307_LA_M2_OB	11.0537	1.61339	M	LA	Cerebrum
498307_AD_M4_MB	3.09046	7.08263	M	AD	Brainstem
498307_EA_M4_OB	11.2471	1.29058	M	EA	Cerebrum
498307_EA_M4_CT	8.85121	6.65459	M	EA	Cerebrum
498307_EA_M6_HT	8.6408	8.50538	M	EA	Cerebrum
498307_LA_M7_PON	11.1639	11.0887	M	LA	Brainstem
498307_LA_M6_MB	10.7243	9.88757	M	LA	Brainstem
498307_EA_M3_BG	8.36255	7.71737	M	EA	Cerebrum
498307_LA_M5_CB	8.84294	11.3199	M	LA	Cerebellum
498307_EA_M6_CT	8.5853	6.7497	M	EA	Cerebrum
498307_LA_M4_OB	11.178	1.42262	M	LA	Cerebrum
498307_EA_M5_OB	11.0626	1.21429	M	EA	Cerebrum
498307_LA_M4_HT	8.82349	8.14366	M	LA	Cerebrum
498307_EA_M5_HT	8.5678	8.52817	M	EA	Cerebrum
498307_EA_M7_HC	9.04693	6.9951	M	EA	Cerebrum
498307_EA_M2_CB	9.07487	11.2859	M	EA	Cerebellum
498307_LA_M1_OB	11.0155	1.42977	M	LA	Cerebrum
498307_LA_M5_PON	12.6197	11.0163	M	LA	Brainstem
498307_AD_M3_CT	6.12905	5.88729	M	AD	Cerebrum
498307_LA_M2_CT	9.11251	6.376	M	LA	Cerebrum
498307_LA_M8_HC	9.90908	8.57653	M	LA	Cerebrum
498307_LA_M3_TL	12.514	10.9021	M	LA	Cerebrum
498307_EA_M2_CT	9.903	6.24793	M	EA	Cerebrum
498307_AD_M8_CT	5.5194	5.50265	M	AD	Cerebrum
498307_LA_M5_MB	10.9773	10.0708	M	LA	Brainstem
498307_AD_M6_BG	5.91309	5.85499	M	AD	Cerebrum
498307_EA_M8_PON	11.6549	12.0673	M	EA	Brainstem
498307_EA_M4_MB	8.12074	8.8669	M	EA	Brainstem
498307_AD_M2_MD	1.9498	7.40174	M	AD	Brainstem
498307_LA_M8_CB	10.2	11.1467	M	LA	Cerebellum
498307_LA_M8_MB	11.0399	10.1917	M	LA	Brainstem
498307_AD_M4_OB	10.4843	0.844671	M	AD	Cerebrum
498307_AD_M6_CB	6.09969	10.7102	M	AD	Cerebellum
498307_EA_M6_MB	11.1244	11.9779	M	EA	Brainstem
498307_EA_M7_BG	9.62444	8.7766	M	EA	Cerebrum
498307_LA_M8_CT	8.98687	6.44912	M	LA	Cerebrum
498307_LA_M4_MB	10.9105	9.95191	M	LA	Brainstem
498307_LA_M5_TL	11.1257	10.9335	M	LA	Cerebrum
498307_AD_M4_HC	4.96996	5.70144	M	AD	Cerebrum
498307_LA_M5_CT	8.8664	6.56846	M	LA	Cerebrum
498307_EA_M7_MD	13.1646	12.0363	M	EA	Brainstem
498307_LA_M2_MB	10.7901	9.91779	M	LA	Brainstem
498307_EA_M2_MD	13.1872	12.0603	M	EA	Brainstem
498307_AD_M3_OB	10.4941	0.788907	M	AD	Cerebrum
498307_AD_M1_MD	11.1354	11.3068	M	AD	Brainstem
498307_AD_M2_BG	5.69275	5.7818	M	AD	Cerebrum
498307_LA_M5_OB	10.8985	1.45304	M	LA	Cerebrum
498307_LA_M7_CB	8.77971	11.3697	M	LA	Cerebellum
498307_LA_M6_CB	8.73495	11.3563	M	LA	Cerebellum
498307_AD_M3_PON	1.39526	7.3864	M	AD	Brainstem
498307_AD_M6_PON	1.91279	7.48052	M	AD	Brainstem
498307_AD_M2_CT	5.90581	5.78082	M	AD	Cerebrum
498307_LA_M4_CT	8.96656	7.86867	M	LA	Cerebrum
498307_EA_M2_MB	10.9641	11.8598	M	EA	Brainstem
498307_AD_M7_OB	10.4956	0.786871	M	AD	Cerebrum
498307_LA_M3_PON	13.5301	10.944	M	LA	Brainstem
498307_EA_M3_HT	8.7514	8.60472	M	EA	Cerebrum
498307_EA_M4_MD	11.0592	11.9502	M	EA	Brainstem
498307_EA_M5_MB	13.1415	11.9989	M	EA	Brainstem
498307_LA_M6_MD	13.6184	11.0395	M	LA	Brainstem
498307_LA_M7_MB	10.9945	10.168	M	LA	Brainstem
498307_EA_M4_PON	12.7361	11.8767	M	EA	Brainstem
498307_EA_M3_MD	13.3723	12.043	M	EA	Brainstem
498307_EA_M6_MD	13.1938	12.0864	M	EA	Brainstem
498307_AD_M3_CB	6.05434	10.7449	M	AD	Cerebellum
498307_EA_M1_OB	11.2484	1.15377	M	EA	Cerebrum
498307_EA_M8_MB	8.1537	9.01504	M	EA	Brainstem
498307_AD_M4_CT	6.0913	5.95838	M	AD	Cerebrum
498307_AD_M7_CT	5.45347	5.51519	M	AD	Cerebrum
498307_EA_M5_BG	8.51465	7.71004	M	EA	Cerebrum
498307_EA_M3_HC	8.52468	7.75821	M	EA	Cerebrum
498307_LA_M4_MD	13.2642	10.9565	M	LA	Brainstem
498307_EA_M5_PON	11.9628	12.0256	M	EA	Brainstem
498307_LA_M1_MB	10.8884	10.1345	M	LA	Brainstem
498307_AD_M7_HT	5.14508	6.77192	M	AD	Cerebrum
498307_AD_M7_BG	5.17185	5.67528	M	AD	Cerebrum
498307_AD_M8_TL	2.16059	7.54022	M	AD	Cerebrum
498307_LA_M1_CT	9.81386	7.10747	M	LA	Cerebrum
498307_EA_M8_CT	8.56362	6.84327	M	EA	Cerebrum
498307_AD_M5_HT	5.054	6.8679	M	AD	Cerebrum
498307_AD_M2_PON	1.73904	7.42181	M	AD	Brainstem
498307_EA_M3_CT	8.50538	6.87725	M	EA	Cerebrum
498307_EA_M3_TL	11.7173	11.9946	M	EA	Cerebrum
498307_AD_M3_HC	5.28405	5.62878	M	AD	Cerebrum
498307_AD_M5_CB	6.08507	10.7181	M	AD	Cerebellum
498307_EA_M8_MD	13.3223	11.967	M	EA	Brainstem
498307_AD_M4_TL	2.94464	7.25972	M	AD	Cerebrum
498307_LA_M6_HT	9.21501	8.93044	M	LA	Cerebrum
498307_EA_M2_BG	9.71116	9.02049	M	EA	Cerebrum
498307_AD_M2_CB	6.29978	10.5745	M	AD	Cerebellum
498307_AD_M5_MD	2.58235	7.04947	M	AD	Brainstem
498307_EA_M3_CB	8.58566	11.6338	M	EA	Cerebellum
498307_AD_M6_CT	5.46885	5.57604	M	AD	Cerebrum
498307_AD_M5_MB	3.29386	7.13139	M	AD	Brainstem
498307_LA_M8_MD	13.2702	10.9855	M	LA	Brainstem
498307_EA_M2_HT	8.27157	8.54794	M	EA	Cerebrum
498307_LA_M7_HT	9.14338	8.88074	M	LA	Cerebrum
498307_LA_M2_HT	9.00118	8.72663	M	LA	Cerebrum
498307_LA_M5_BG	10.0651	9.03708	M	LA	Cerebrum
498307_LA_M4_HC	12.2467	10.9626	M	LA	Cerebrum
498307_LA_M4_PON	12.796	10.929	M	LA	Brainstem
498307_AD_M1_HC	5.38997	5.66999	M	AD	Cerebrum
498307_LA_M5_HC	8.65007	7.67129	M	LA	Cerebrum
498307_LA_M8_HT	9.04159	8.73479	M	LA	Cerebrum
498307_EA_M3_PON	13.05	12.0141	M	EA	Brainstem
498307_EA_M1_TL	8.37024	8.95679	M	EA	Cerebrum
498307_EA_M6_BG	9.57261	8.82112	M	EA	Cerebrum
498307_AD_M1_BG	3.59861	6.76478	M	AD	Cerebrum
498307_EA_M4_HC	9.53624	6.76539	M	EA	Cerebrum
498307_AD_M7_MB	3.2806	7.05415	M	AD	Brainstem
498307_EA_M5_HC	8.58831	7.33156	M	EA	Cerebrum
498307_AD_M4_MD	2.26194	7.19771	M	AD	Brainstem
498307_LA_M7_TL	10.3819	9.42815	M	LA	Cerebrum
498307_LA_M1_TL	10.5922	9.56917	M	LA	Cerebrum
498307_AD_M1_CB	6.01742	10.7837	M	AD	Cerebellum
498307_EA_M8_OB	11.2251	1.13755	M	EA	Cerebrum
498307_AD_M1_CT	5.47415	5.5844	M	AD	Cerebrum
498307_LA_M4_TL	11.2688	10.1017	M	LA	Cerebrum
498307_AD_M4_BG	5.03816	5.85392	M	AD	Cerebrum
498307_AD_M7_PON	1.47066	7.35658	M	AD	Brainstem
498307_AD_M8_MB	7.5561	7.99204	M	AD	Brainstem
498307_AD_M2_MB	3.13803	7.14408	M	AD	Brainstem
498307_LA_M6_OB	10.9637	1.60753	M	LA	Cerebrum
498307_LA_M8_OB	11.0579	1.62641	M	LA	Cerebrum
498307_LA_M3_OB	11.135	1.55188	M	LA	Cerebrum
498307_EA_M1_MD	11.3093	11.2194	M	EA	Brainstem
498307_AD_M3_MD	2.63607	7.15404	M	AD	Brainstem
498307_EA_M7_HT	8.42787	8.22393	M	EA	Cerebrum
498307_LA_M1_HT	8.98686	8.44577	M	LA	Cerebrum
498307_LA_M7_CT	9.98152	8.71277	M	LA	Cerebrum
498307_EA_M8_TL	8.55476	9.13698	M	EA	Cerebrum
498307_AD_M5_HC	5.11648	5.83862	M	AD	Cerebrum
498307_LA_M7_HC	9.51533	8.27051	M	LA	Cerebrum
498307_EA_M1_MB	8.22519	8.89087	M	EA	Brainstem
498307_LA_M4_BG	9.59177	8.24762	M	LA	Cerebrum
498307_LA_M7_MD	11.2456	10.9776	M	LA	Brainstem
498307_LA_M1_BG	10.2739	9.1283	M	LA	Cerebrum
498307_AD_M6_HT	5.06115	6.88167	M	AD	Cerebrum
498307_AD_M2_TL	2.62384	7.34236	M	AD	Cerebrum
498307_LA_M3_BG	12.4537	10.6137	M	LA	Cerebrum
498307_AD_M7_TL	2.28423	7.58571	M	AD	Cerebrum
498307_LA_M1_MD	13.4681	10.9358	M	LA	Brainstem
498307_AD_M3_MB	7.35214	7.90622	M	AD	Brainstem
498307_EA_M4_BG	9.88419	8.59311	M	EA	Cerebrum
498307_LA_M2_HC	9.60728	7.90704	M	LA	Cerebrum
498307_AD_M6_MD	1.48844	7.4299	M	AD	Brainstem
498307_LA_M3_CB	9.00421	11.4608	M	LA	Cerebellum
498307_AD_M6_HC	5.06723	5.64527	M	AD	Cerebrum
498307_EA_M8_HT	8.37382	8.69	M	EA	Cerebrum
498307_EA_M1_BG	9.80619	8.77889	M	EA	Cerebrum
498307_LA_M3_HC	9.99888	8.63521	M	LA	Cerebrum
498307_LA_M2_BG	10.1045	8.89704	M	LA	Cerebrum
498307_LA_M6_CT	9.07128	6.52748	M	LA	Cerebrum
498307_EA_M8_HC	9.39541	6.93317	M	EA	Cerebrum
498307_EA_M3_OB	11.4019	1.28016	M	EA	Cerebrum
498307_EA_M1_CB	8.64664	11.449	M	EA	Cerebellum
498307_EA_M7_MB	11.0502	11.9061	M	EA	Brainstem
498307_AD_M3_BG	5.08704	5.70976	M	AD	Cerebrum
498307_EA_M2_TL	11.6924	11.5848	M	EA	Cerebrum
498307_EA_M6_CB	8.71019	11.2704	M	EA	Cerebellum
498307_AD_M1_PON	1.36767	7.37564	M	AD	Brainstem
498307_LA_M7_BG	9.87279	8.60919	M	LA	Cerebrum
498307_EA_M4_HT	8.41912	8.50711	M	EA	Cerebrum
498307_LA_M1_PON	12.5271	11.0074	M	LA	Brainstem
498307_EA_M2_PON	12.048	11.8662	M	EA	Brainstem
498307_AD_M8_OB	10.7701	0.69578	M	AD	Cerebrum
498307_EA_M1_HT	8.51066	8.61618	M	EA	Cerebrum
498307_EA_F7_PON	13.5342	12.0331	F	EA	Brainstem
498307_AD_F7_CB	7.70515	7.54656	F	AD	Cerebellum
498307_LA_F2_CB	9.23268	11.5727	F	LA	Cerebellum
498307_LA_F3_HT	9.28731	8.95834	F	LA	Cerebrum
498307_EA_F2_OB	11.0034	1.44864	F	EA	Cerebrum
498307_AD_F1_HT	7.38634	7.86278	F	AD	Cerebrum
498307_EA_F1_PON	12.7956	11.9384	F	EA	Brainstem
498307_AD_F1_TL	2.84015	7.39661	F	AD	Cerebrum
498307_AD_F3_TL	2.58093	7.38422	F	AD	Cerebrum
498307_LA_F2_MD	13.2899	10.9941	F	LA	Brainstem
498307_EA_F4_CB	8.6507	11.6344	F	EA	Cerebellum
498307_LA_F6_HC	9.61356	6.80086	F	LA	Cerebrum
498307_EA_F5_TL	11.2643	12.0112	F	EA	Cerebrum
498307_LA_F3_CT	10.431	9.37975	F	LA	Cerebrum
498307_AD_F4_HT	5.20859	6.71949	F	AD	Cerebrum
498307_AD_F4_CB	6.11708	10.6989	F	AD	Cerebellum
498307_AD_F2_HC	6.17356	6.06052	F	AD	Cerebrum
498307_EA_F7_CB	9.10739	11.5606	F	EA	Cerebellum
498307_LA_F8_PON	13.2042	11.0325	F	LA	Brainstem
498307_AD_F6_TL	2.36996	7.49801	F	AD	Cerebrum
498307_LA_F1_HC	9.17916	7.29441	F	LA	Cerebrum
498307_AD_F1_OB	10.7257	0.585995	F	AD	Cerebrum
498307_AD_F5_PON	1.42961	7.43532	F	AD	Brainstem
498307_AD_F8_HT	5.27811	6.77783	F	AD	Cerebrum
498307_EA_F6_HC	9.3717	6.78938	F	EA	Cerebrum
498307_LA_F6_BG	9.92576	8.82106	F	LA	Cerebrum
498307_EA_F7_CT	9.79119	6.29519	F	EA	Cerebrum
498307_LA_F3_MD	13.161	10.8809	F	LA	Brainstem
498307_AD_F2_OB	10.6652	0.56347	F	AD	Cerebrum
498307_LA_F8_TL	10.9819	9.68608	F	LA	Cerebrum
498307_LA_F5_HT	8.55848	8.02351	F	LA	Cerebrum
498307_LA_F2_PON	13.5739	10.8854	F	LA	Brainstem
498307_EA_F7_TL	11.9141	11.9485	F	EA	Cerebrum
498307_AD_F7_MD	1.83998	7.39234	F	AD	Brainstem
498307_AD_F6_MB	3.12159	7.14308	F	AD	Brainstem
498307_LA_F4_CB	8.24658	10.8528	F	LA	Cerebellum
498307_EA_F5_CT	10.3552	6.18881	F	EA	Cerebrum
498307_AD_F8_PON	11.0913	11.3709	F	AD	Brainstem
498307_LA_F5_MD	13.3998	10.9928	F	LA	Brainstem
498307_EA_F5_MD	13.7132	12.0627	F	EA	Brainstem
498307_AD_F4_PON	1.31117	7.41637	F	AD	Brainstem
498307_AD_F8_BG	5.40379	6.10612	F	AD	Cerebrum
498307_AD_F7_HC	6.00342	6.09878	F	AD	Cerebrum
498307_LA_F2_TL	12.2835	10.5236	F	LA	Cerebrum
498307_AD_F8_HC	5.33694	5.66135	F	AD	Cerebrum
498307_EA_F2_HC	9.60597	6.56789	F	EA	Cerebrum
498307_AD_F5_CT	5.55479	5.63063	F	AD	Cerebrum
498307_EA_F4_TL	11.7438	11.9647	F	EA	Cerebrum
498307_LA_F7_OB	11.5365	1.44085	F	LA	Cerebrum
498307_AD_F1_MB	3.08396	7.1891	F	AD	Brainstem
498307_AD_F3_HT	5.02539	6.88983	F	AD	Cerebrum
498307_EA_F1_HC	9.25183	6.88598	F	EA	Cerebrum
498307_AD_F5_TL	2.88693	6.98658	F	AD	Cerebrum
498307_EA_F6_PON	13.626	12.0384	F	EA	Brainstem
498307_AD_F8_CB	5.99154	10.7837	F	AD	Cerebellum
498307_EA_F8_BG	9.75961	8.98881	F	EA	Cerebrum
498307_EA_F3_MB	8.41561	9.19332	F	EA	Brainstem
498307_AD_F5_BG	4.2769	6.40371	F	AD	Cerebrum
498307_EA_F1_CT	9.00882	7.1389	F	EA	Cerebrum
498307_LA_F1_CB	9.46502	11.4293	F	LA	Cerebellum
498307_AD_F5_OB	7.73898	7.39687	F	AD	Cerebrum
498307_EA_F5_CB	9.36286	11.6572	F	EA	Cerebellum
498307_EA_F6_TL	11.9674	11.8976	F	EA	Cerebrum
498307_LA_F3_MB	11.2195	9.89577	F	LA	Brainstem
498307_EA_F8_CB	9.15806	11.6206	F	EA	Cerebellum
498307_EA_F7_OB	11.549	1.51529	F	EA	Cerebrum
498307_LA_F6_TL	12.2992	10.5825	F	LA	Cerebrum
498307_AD_F8_MD	1.77316	7.43609	F	AD	Brainstem
498307_EA_F6_OB	11.6535	1.48576	F	EA	Cerebrum
498307_AD_F2_HT	5.07986	6.80842	F	AD	Cerebrum
498307_AD_F6_OB	10.6591	0.586487	F	AD	Cerebrum
498307_LA_F2_OB	11.5307	1.53493	F	LA	Cerebrum
498307_AD_F4_MB	3.12882	7.22676	F	AD	Brainstem
498307_EA_F4_OB	11.6618	1.50812	F	EA	Cerebrum
498307_EA_F4_CT	10.1453	6.5569	F	EA	Cerebrum
498307_EA_F6_HT	8.90031	8.70612	F	EA	Cerebrum
498307_LA_F7_PON	13.0595	10.954	F	LA	Brainstem
498307_LA_F6_MB	11.0257	9.67752	F	LA	Brainstem
498307_EA_F3_BG	10.6038	6.29364	F	EA	Cerebrum
498307_LA_F5_CB	9.35231	11.2452	F	LA	Cerebellum
498307_EA_F6_CT	9.43002	6.29286	F	EA	Cerebrum
498307_LA_F4_OB	11.4875	1.46765	F	LA	Cerebrum
498307_EA_F5_OB	11.5614	1.47241	F	EA	Cerebrum
498307_LA_F4_HT	10.023	9.16154	F	LA	Cerebrum
498307_EA_F5_HT	8.87456	8.91953	F	EA	Cerebrum
498307_EA_F7_HC	9.47128	6.69476	F	EA	Cerebrum
498307_EA_F2_CB	8.65006	11.74	F	EA	Cerebellum
498307_LA_F1_OB	11.4272	1.4876	F	LA	Cerebrum
498307_LA_F5_PON	13.065	11.2295	F	LA	Brainstem
498307_AD_F3_CT	5.52581	5.95445	F	AD	Cerebrum
498307_LA_F2_CT	10.0766	6.48376	F	LA	Cerebrum
498307_LA_F8_HC	9.31944	6.91935	F	LA	Cerebrum
498307_LA_F3_TL	12.0246	10.4434	F	LA	Cerebrum
498307_EA_F2_CT	9.69523	6.69247	F	EA	Cerebrum
498307_AD_F8_CT	5.26356	5.76603	F	AD	Cerebrum
498307_LA_F5_MB	11.1758	9.84533	F	LA	Brainstem
498307_AD_F6_BG	4.95294	6.10839	F	AD	Cerebrum
498307_EA_F8_PON	13.5612	12.0363	F	EA	Brainstem
498307_EA_F4_MB	11.0111	11.6321	F	EA	Brainstem
498307_AD_F2_MD	1.49307	7.43303	F	AD	Brainstem
498307_LA_F8_CB	8.75479	11.4752	F	LA	Cerebellum
498307_LA_F8_MB	11.2063	9.9048	F	LA	Brainstem
498307_AD_F4_OB	10.7033	0.534747	F	AD	Cerebrum
498307_AD_F6_CB	5.96291	10.8039	F	AD	Cerebellum
498307_EA_F6_MB	7.97769	8.21711	F	EA	Brainstem
498307_EA_F7_BG	10.5687	6.27804	F	EA	Cerebrum
498307_LA_F8_CT	9.36222	6.35726	F	LA	Cerebrum
498307_LA_F4_MB	11.2213	9.90949	F	LA	Brainstem
498307_LA_F5_TL	12.1886	10.5022	F	LA	Cerebrum
498307_AD_F4_HC	5.11661	5.93232	F	AD	Cerebrum
498307_LA_F5_CT	9.00864	6.73023	F	LA	Cerebrum
498307_EA_F7_MD	13.4745	12.0912	F	EA	Brainstem
498307_LA_F2_MB	11.0884	9.83524	F	LA	Brainstem
498307_EA_F2_MD	13.6576	11.979	F	EA	Brainstem
498307_AD_F3_OB	10.686	0.600383	F	AD	Cerebrum
498307_AD_F1_MD	1.50834	7.44971	F	AD	Brainstem
498307_AD_F2_BG	3.85535	6.61886	F	AD	Cerebrum
498307_LA_F5_OB	11.6036	1.42776	F	LA	Cerebrum
498307_LA_F7_CB	8.8365	11.4554	F	LA	Cerebellum
498307_LA_F6_CB	9.75746	11.2054	F	LA	Cerebellum
498307_AD_F3_PON	11.1621	11.3463	F	AD	Brainstem
498307_AD_F6_PON	1.33964	7.33304	F	AD	Brainstem
498307_AD_F2_CT	5.49635	5.97967	F	AD	Cerebrum
498307_LA_F4_CT	9.5844	6.23529	F	LA	Cerebrum
498307_EA_F2_MB	10.9928	11.8918	F	EA	Brainstem
498307_AD_F7_OB	10.7108	0.594793	F	AD	Cerebrum
498307_LA_F3_PON	13.0833	10.8581	F	LA	Brainstem
498307_EA_F3_HT	9.05639	8.61637	F	EA	Cerebrum
498307_EA_F4_MD	13.5135	11.8081	F	EA	Brainstem
498307_EA_F5_MB	11.0738	11.9258	F	EA	Brainstem
498307_LA_F6_MD	11.4501	10.5072	F	LA	Brainstem
498307_LA_F7_MB	11.3166	9.97319	F	LA	Brainstem
498307_EA_F4_PON	13.6522	11.9571	F	EA	Brainstem
498307_EA_F3_MD	13.6549	11.945	F	EA	Brainstem
498307_EA_F6_MD	12.787	11.7632	F	EA	Brainstem
498307_AD_F3_CB	6.09248	10.6946	F	AD	Cerebellum
498307_EA_F1_OB	10.907	1.29937	F	EA	Cerebrum
498307_EA_F8_MB	11.3597	12.0009	F	EA	Brainstem
498307_AD_F4_CT	5.56258	5.97896	F	AD	Cerebrum
498307_AD_F7_CT	5.60865	5.83356	F	AD	Cerebrum
498307_EA_F5_BG	9.6558	9.10958	F	EA	Cerebrum
498307_EA_F3_HC	9.33255	6.81222	F	EA	Cerebrum
498307_LA_F4_MD	11.9509	10.9036	F	LA	Brainstem
498307_EA_F5_PON	13.5888	11.9718	F	EA	Brainstem
498307_LA_F1_MB	11.0888	9.83816	F	LA	Brainstem
498307_AD_F7_HT	5.23093	6.69932	F	AD	Cerebrum
498307_AD_F7_BG	5.29323	5.76387	F	AD	Cerebrum
498307_AD_F8_TL	2.60686	7.55695	F	AD	Cerebrum
498307_LA_F1_CT	9.53896	6.5779	F	LA	Cerebrum
498307_EA_F8_CT	9.8704	6.20965	F	EA	Cerebrum
498307_AD_F5_HT	5.02795	6.69988	F	AD	Cerebrum
498307_AD_F2_PON	1.2834	7.31617	F	AD	Brainstem
498307_EA_F3_CT	9.62374	6.33888	F	EA	Cerebrum
498307_EA_F3_TL	11.6107	11.9921	F	EA	Cerebrum
498307_AD_F3_HC	5.21072	6.00321	F	AD	Cerebrum
498307_AD_F5_CB	6.44126	10.572	F	AD	Cerebellum
498307_AD_F4_TL	2.38439	7.44358	F	AD	Cerebrum
498307_LA_F6_HT	8.92305	8.53853	F	LA	Cerebrum
498307_LA_F6_PON	12.5634	11.0142	F	LA	Brainstem
498307_EA_F2_BG	8.45724	7.78788	F	EA	Cerebrum
498307_AD_F2_CB	6.07108	10.7404	F	AD	Cerebellum
498307_AD_F5_MD	1.32752	7.34511	F	AD	Brainstem
498307_EA_F3_CB	10.9489	11.2715	F	EA	Cerebellum
498307_AD_F6_CT	5.42455	5.97078	F	AD	Cerebrum
498307_AD_F5_MB	3.0682	7.28187	F	AD	Brainstem
498307_LA_F8_MD	13.2704	10.878	F	LA	Brainstem
498307_EA_F2_HT	8.74395	9.08261	F	EA	Cerebrum
498307_LA_F7_HT	9.23222	8.90341	F	LA	Cerebrum
498307_LA_F2_HT	9.20933	8.85866	F	LA	Cerebrum
498307_LA_F5_BG	11.0654	10.7629	F	LA	Cerebrum
498307_LA_F4_HC	8.8712	7.54037	F	LA	Cerebrum
498307_LA_F4_PON	13.0735	10.9124	F	LA	Brainstem
498307_AD_F1_HC	5.44499	5.86539	F	AD	Cerebrum
498307_LA_F5_HC	9.80609	6.73501	F	LA	Cerebrum
498307_LA_F8_HT	8.96519	8.74886	F	LA	Cerebrum
498307_EA_F3_PON	13.6759	11.915	F	EA	Brainstem
498307_EA_F1_TL	11.4525	11.9594	F	EA	Cerebrum
498307_EA_F6_BG	10.5723	6.25495	F	EA	Cerebrum
498307_AD_F1_BG	5.29472	5.72462	F	AD	Cerebrum
498307_EA_F4_HC	9.80245	6.43919	F	EA	Cerebrum
498307_AD_F7_MB	3.08833	7.24216	F	AD	Brainstem
498307_EA_F5_HC	9.9175	6.46965	F	EA	Cerebrum
498307_AD_F4_MD	1.69454	7.38519	F	AD	Brainstem
498307_LA_F7_TL	12.5896	10.6913	F	LA	Cerebrum
498307_LA_F1_TL	12.5895	10.7282	F	LA	Cerebrum
498307_AD_F1_CB	6.15281	10.671	F	AD	Cerebellum
498307_EA_F8_OB	11.5173	1.54951	F	EA	Cerebrum
498307_AD_F1_CT	5.60029	5.79472	F	AD	Cerebrum
498307_LA_F4_TL	10.9403	9.6739	F	LA	Cerebrum
498307_AD_F4_BG	7.72747	7.63666	F	AD	Cerebrum
498307_AD_F7_PON	1.9356	7.34695	F	AD	Brainstem
498307_AD_F8_MB	3.11175	7.22055	F	AD	Brainstem
498307_AD_F2_MB	3.01792	7.21728	F	AD	Brainstem
498307_LA_F6_OB	10.9422	1.50911	F	LA	Cerebrum
498307_LA_F8_OB	11.4006	1.40672	F	LA	Cerebrum
498307_LA_F3_OB	11.5734	1.26176	F	LA	Cerebrum
498307_EA_F1_MD	7.92547	8.1582	F	EA	Brainstem
498307_AD_F3_MD	1.34535	7.36741	F	AD	Brainstem
498307_EA_F7_HT	9.13425	7.31488	F	EA	Cerebrum
498307_LA_F1_HT	9.23437	8.85187	F	LA	Cerebrum
498307_LA_F7_CT	9.63492	6.69049	F	LA	Cerebrum
498307_EA_F8_TL	8.43984	8.88931	F	EA	Cerebrum
498307_AD_F5_HC	5.22063	5.82972	F	AD	Cerebrum
498307_LA_F7_HC	8.73485	7.42516	F	LA	Cerebrum
498307_EA_F1_MB	11.1668	11.9383	F	EA	Brainstem
498307_LA_F4_BG	9.95223	8.82378	F	LA	Cerebrum
498307_LA_F7_MD	13.5536	11.1262	F	LA	Brainstem
498307_LA_F1_BG	10.017	8.98531	F	LA	Cerebrum
498307_AD_F6_HT	5.36012	6.74131	F	AD	Cerebrum
498307_AD_F2_TL	2.56423	7.54074	F	AD	Cerebrum
498307_LA_F3_BG	9.95922	9.0421	F	LA	Cerebrum
498307_AD_F7_TL	2.88902	7.32046	F	AD	Cerebrum
498307_LA_F1_MD	13.4525	10.9683	F	LA	Brainstem
498307_AD_F3_MB	2.80463	7.49793	F	AD	Brainstem
498307_EA_F4_BG	10.8697	6.11022	F	EA	Cerebrum
498307_LA_F2_HC	10.865	6.13319	F	LA	Cerebrum
498307_AD_F6_MD	11.1496	11.2967	F	AD	Brainstem
498307_LA_F3_CB	8.71066	11.4817	F	LA	Cerebellum
498307_AD_F6_HC	5.10072	5.86064	F	AD	Cerebrum
498307_EA_F8_HT	11.0421	6.01291	F	EA	Cerebrum
498307_EA_F1_BG	10.8676	6.0854	F	EA	Cerebrum
498307_LA_F3_HC	10.8959	6.09273	F	LA	Cerebrum
498307_LA_F2_BG	11.0817	5.95346	F	LA	Cerebrum
498307_LA_F6_CT	10.8732	5.99572	F	LA	Cerebrum
498307_EA_F8_HC	10.876	5.97484	F	EA	Cerebrum
498307_EA_F3_OB	11.6316	1.48777	F	EA	Cerebrum
498307_EA_F1_CB	8.65502	11.6744	F	EA	Cerebellum
498307_EA_F7_MB	11.3269	5.83599	F	EA	Brainstem
498307_AD_F3_BG	10.903	5.57291	F	AD	Cerebrum
498307_EA_F2_TL	11.3276	5.81021	F	EA	Cerebrum
498307_EA_F6_CB	8.5341	11.7314	F	EA	Cerebellum
498307_AD_F1_PON	1.2721	7.27363	F	AD	Brainstem
498307_LA_F7_BG	11.1383	5.75875	F	LA	Cerebrum
498307_EA_F4_HT	11.2615	5.70765	F	EA	Cerebrum
498307_LA_F1_PON	11.4998	5.88585	F	LA	Brainstem
498307_EA_F2_PON	11.3638	5.83189	F	EA	Brainstem
498307_AD_F8_OB	11.1066	5.57157	F	AD	Cerebrum
498307_EA_F1_HT	11.2445	5.79876	F	EA	Cerebrum
Ding001_MX591366_900483-014-147	9.57099	11.3583	F	OA	Cerebellum
Ding002_MX591366_900483-011-113	10.9842	6.47493	F	OA	Cerebrum
Ding003_MX591366_900483-009-092	9.55683	11.4095	F	OA	Cerebellum
Ding004_MX591366_900483-014-062	11.3374	8.05317	M	OA	Cerebrum
Ding005_MX591366_900483-013-143	11.2107	8.13113	F	OA	Cerebrum
Ding006_MX591366_900483-009-007	13.093	9.31613	M	OA	Cerebrum
Ding008_MX591366_900483-010-018	11.7113	7.80983	M	OA	Cerebrum
Ding010_MX591366_900483-016-173	13.5795	9.28735	F	OA	Brainstem
Ding011_MX591366_900483-013-047	10.8412	7.67222	M	OA	Cerebrum
Ding012_MX591366_900483-012-044	11.7918	8.45073	M	OA	Cerebrum
Ding013_MX591366_900483-009-006	12.8356	9.07707	M	OA	Cerebrum
Ding014_MX591366_900483-014-150	11.6297	7.57486	F	OA	Cerebrum
Ding015_MX591366_900483-014-059	8.95476	11.2262	M	OA	Cerebellum
Ding016_MX591366_900483-013-134	10.2501	6.48181	F	OA	Cerebrum
Ding017_MX591366_900483-014-056	11.5343	2.41973	M	OA	Cerebrum
Ding018_MX591366_900483-014-057	11.6119	7.84902	M	OA	Cerebrum
Ding019_MX591366_900483-010-014	11.6582	8.36061	M	OA	Cerebrum
Ding020_MX591366_900483-010-019	12.8463	9.32887	M	OA	Brainstem
Ding023_MX591366_900483-010-101	11.4045	7.25567	F	OA	Cerebrum
Ding025_MX591366_900483-011-121	11.1638	6.82691	F	OA	Cerebrum
Ding028_MX591366_900483-009-003	10.9155	7.46648	M	OA	Cerebrum
Ding029_MX591366_900483-014-066	11.1359	7.2226	M	OA	Cerebrum
Ding030_MX591366_900483-016-166	11.4555	2.37915	F	OA	Cerebrum
Ding031_MX591366_900483-014-151	12.9956	9.22145	F	OA	Brainstem
Ding032_MX591366_900483-014-058	11.2557	7.76002	M	OA	Cerebrum
Ding033_MX591366_900483-011-119	13.5771	9.36624	F	OA	Brainstem
Ding034_MX591366_900483-014-064	13.4679	9.66601	M	OA	Brainstem
Ding035_MX591366_900483-010-020	13.0464	9.42328	M	OA	Brainstem
Ding038_MX591366_900483-010-108	13.1596	9.64646	F	OA	Brainstem
Ding039_MX591366_900483-011-112	11.3136	7.2088	F	OA	Cerebrum
Ding041_MX591366_900483-015-157	10.9577	8.0909	F	OA	Cerebrum
Ding043_MX591366_900483-010-105	12.9368	8.96069	F	OA	Cerebrum
Ding044_MX591366_900483-013-140	13.5136	9.32478	F	OA	Brainstem
Ding046_MX591366_900483-015-162	13.5332	9.33079	F	OA	Brainstem
Ding047_MX591366_900483-013-133	11.5385	2.62639	F	OA	Cerebrum
Ding048_MX591366_900483-010-016	11.7073	8.59078	M	OA	Brainstem
Ding049_MX591366_900483-014-149	12.8503	8.85525	F	OA	Cerebrum
Ding050_MX591366_900483-012-129	13.3015	9.45788	F	OA	Brainstem
Ding051_MX591366_900483-009-093	11.3201	8.85743	F	OA	Brainstem
Ding052_MX591366_900483-012-040	11.7735	7.96484	M	OA	Cerebrum
Ding053_MX591366_900483-015-072	12.2556	8.74834	M	OA	Cerebrum
Ding054_MX591366_900483-016-169	9.64312	11.3211	F	OA	Cerebellum
Ding055_MX591366_900483-012-132	11.0914	7.58312	F	OA	Cerebrum
Ding056_MX591366_900483-012-039	12.8544	9.09008	M	OA	Cerebrum
Ding057_MX591366_900483-016-088	10.9633	8.21523	M	OA	Cerebrum
Ding058_MX591366_900483-016-168	10.7787	7.64099	F	OA	Cerebrum
Ding059_MX591366_900483-013-045	11.4445	2.59036	M	OA	Cerebrum
Ding060_MX591366_900483-013-135	10.5927	7.69597	F	OA	Cerebrum
Ding061_MX591366_900483-016-080	9.95705	7.85257	M	OA	Cerebrum
Ding063_MX591366_900483-011-023	11.4771	2.18976	M	OA	Cerebrum
Ding064_MX591366_900483-009-002	10.3045	7.75823	M	OA	Cerebrum
Ding065_MX591366_900483-014-148	11.6722	8.67662	F	OA	Brainstem
Ding066_MX591366_900483-013-141	13.2492	9.46501	F	OA	Brainstem
Ding067_MX591366_900483-013-137	12.6043	8.75263	F	OA	Brainstem
Ding068_MX591366_900483-009-089	11.3998	2.11707	F	OA	Cerebrum
Ding069_MX591366_900483-015-071	11.1192	8.96302	M	OA	Brainstem
Ding070_MX591366_900483-011-027	11.9646	8.32777	M	OA	Brainstem
Ding071_MX591366_900483-011-028	11.9859	8.5036	M	OA	Cerebrum
Ding072_MX591366_900483-014-063	11.1484	11.0534	M	OA	Brainstem
Ding074_MX591366_900483-012-038	11.933	8.20757	M	OA	Brainstem
Ding076_MX591366_900483-015-068	10.8699	7.69237	M	OA	Cerebrum
Ding077_MX591366_900483-016-172	11.5758	7.26949	F	OA	Cerebrum
Ding078_MX591366_900483-016-167	10.7365	7.33467	F	OA	Cerebrum
Ding079_MX591366_900483-012-125	12.9875	9.72212	F	OA	Cerebellum
Ding080_MX591366_900483-012-034	11.4443	2.72873	M	OA	Cerebrum
Ding081_MX591366_900483-010-013	11.0536	7.64496	M	OA	Cerebrum
Ding082_MX591366_900483-010-017	12.2045	8.6714	M	OA	Cerebrum
Ding083_MX591366_900483-015-165	10.2974	7.99395	F	OA	Cerebrum
Ding084_MX591366_900483-009-094	12.1305	8.81488	F	OA	Cerebrum
Ding085_MX591366_900483-012-122	11.2765	2.03199	F	OA	Cerebrum
Ding086_MX591366_900483-010-103	10.7563	11.1167	F	OA	Cerebellum
Ding087_MX591366_900483-009-091	10.8698	7.6227	F	OA	Cerebrum
Ding088_MX591366_900483-012-128	11.6032	7.72883	F	OA	Cerebrum
Ding089_MX591366_900483-012-123	11.0664	7.71483	F	OA	Cerebrum
Ding090_MX591366_900483-010-110	11.4553	7.38116	F	OA	Cerebrum
Ding091_MX591366_900483-016-079	10.8132	7.60274	M	OA	Cerebrum
Ding092_MX591366_900483-015-163	13.4984	9.32431	F	OA	Brainstem
Ding093_MX591366_900483-014-144	11.4335	2.19224	F	OA	Cerebrum
Ding094_MX591366_900483-010-100	11.3454	2.13	F	OA	Cerebrum
Ding095_MX591366_900483-014-060	12.4294	8.31352	M	OA	Brainstem
Ding096_MX591366_900483-011-029	11.5731	8.06787	M	OA	Cerebrum
Ding098_MX591366_900483-010-012	11.4358	2.35043	M	OA	Cerebrum
Ding099_MX591366_900483-009-009	13.1124	9.20256	M	OA	Brainstem
Ding100_MX591366_900483-016-084	11.3031	8.10032	M	OA	Cerebrum
Ding101_MX591366_900483-013-055	11.8713	8.4484	M	OA	Cerebrum
Ding102_MX591366_900483-015-158	9.61815	11.3241	F	OA	Cerebellum
Ding104_MX591366_900483-010-102	10.6717	7.28293	F	OA	Cerebrum
Ding105_MX591366_900483-010-104	12.6324	8.60273	F	OA	Brainstem
Ding106_MX591366_900483-016-171	12.746	8.56464	F	OA	Cerebrum
Ding107_MX591366_900483-015-161	11.4813	7.68624	F	OA	Cerebrum
Ding108_MX591366_900483-009-095	11.5125	6.80879	F	OA	Cerebrum
Ding109_MX591366_900483-009-097	13.5793	9.20525	F	OA	Brainstem
Ding110_MX591366_900483-015-160	12.938	8.79241	F	OA	Cerebrum
Ding111_MX591366_900483-009-005	12.1562	8.25085	M	OA	Brainstem
Ding112_MX591366_900483-016-081	9.26195	11.3656	M	OA	Cerebellum
Ding113_MX591366_900483-012-042	13.0758	9.30644	M	OA	Brainstem
Ding114_MX591366_900483-011-118	13.4682	9.02315	F	OA	Brainstem
Ding116_MX591366_900483-014-154	10.9131	8.20794	F	OA	Cerebrum
Ding117_MX591366_900483-013-049	12.4924	8.24899	M	OA	Brainstem
Ding119_MX591366_900483-015-077	11.1696	8.25242	M	OA	Cerebrum
Ding120_MX591366_900483-009-001	11.5298	2.35272	M	OA	Cerebrum
Ding121_MX591366_900483-011-111	11.5065	2.21632	F	OA	Cerebrum
Ding122_MX591366_900483-009-004	13.1136	8.48864	M	OA	Cerebellum
Ding123_MX591366_900483-012-037	13.2192	8.45605	M	OA	Cerebellum
Ding124_MX591366_900483-014-146	11.0959	7.13392	F	OA	Cerebrum
Ding125_MX591366_900483-015-070	13.0024	8.39997	M	OA	Cerebellum
Ding127_MX591366_900483-010-106	11.5816	6.86795	F	OA	Cerebrum
Ding128_MX591366_900483-013-048	13.1893	8.45024	M	OA	Cerebellum
Ding129_MX591366_900483-009-096	13.208	8.9958	F	OA	Brainstem
Ding130_MX591366_900483-009-008	13.2749	8.60854	M	OA	Brainstem
Ding132_MX591366_900483-011-026	13.2878	8.54971	M	OA	Cerebellum
Ding133_MX591366_900483-011-030	13.2047	8.6972	M	OA	Brainstem
Ding134_MX591366_900483-013-139	11.6476	6.974	F	OA	Cerebrum
Ding135_MX591366_900483-014-152	13.2005	8.91402	F	OA	Brainstem
Ding136_MX591366_900483-015-069	10.8152	7.31116	M	OA	Cerebrum
Ding137_MX591366_900483-011-116	12.8122	8.71265	F	OA	Cerebrum
Ding139_MX591366_900483-013-052	12.7576	8.95403	M	OA	Brainstem
Ding140_MX591366_900483-009-011	12.0366	8.51176	M	OA	Cerebrum
Ding141_MX591366_900483-011-114	9.65041	11.2511	F	OA	Cerebellum
Ding142_MX591366_900483-015-074	12.4457	9.18544	M	OA	Brainstem
Ding143_MX591366_900483-012-130	13.2237	9.38573	F	OA	Brainstem
Ding145_MX591366_900483-010-022	10.8091	7.25751	M	OA	Cerebrum
Ding147_MX591366_900483-016-170	10.8898	8.80325	F	OA	Brainstem
Ding148_MX591366_900483-011-033	10.3446	7.78924	M	OA	Cerebrum
Ding150_MX591366_900483-012-036	10.1891	7.8765	M	OA	Cerebrum
Ding151_MX591366_900483-010-015	9.62178	11.2476	M	OA	Cerebellum
Ding152_MX591366_900483-012-035	10.5555	7.60017	M	OA	Cerebrum
Ding153_MX591366_900483-013-136	9.74104	11.2224	F	OA	Cerebellum
Ding154_MX591366_900483-010-107	10.8491	9.02141	F	OA	Brainstem
Ding155_MX591366_900483-013-050	12.054	8.82224	M	OA	Cerebrum
Ding156_MX591366_900483-015-156	10.3392	7.68246	F	OA	Cerebrum
Ding158_MX591366_900483-015-155	11.2558	1.75861	F	OA	Cerebrum
Ding159_MX591366_900483-012-041	12.7275	9.34393	M	OA	Brainstem
Ding160_MX591366_900483-016-174	13.3454	9.48335	F	OA	Brainstem
Ding161_MX591366_900483-014-145	11.1137	8.19579	F	OA	Cerebrum
Ding162_MX591366_900483-009-099	10.7065	7.25825	F	OA	Cerebrum
Ding163_MX591366_900483-012-126	12.1939	8.74766	F	OA	Brainstem
Ding164_MX591366_900483-011-117	9.91414	8.00642	F	OA	Cerebrum
Ding165_MX591366_900483-016-078	11.119	1.79788	M	OA	Cerebrum
Ding166_MX591366_900483-016-086	13.1028	9.57779	M	OA	Brainstem
Ding167_MX591366_900483-011-115	11.2931	9.36863	F	OA	Brainstem
Ding168_MX591366_900483-011-031	12.6104	9.5869	M	OA	Brainstem
Ding169_MX591366_900483-015-073	11.0207	8.60632	M	OA	Cerebrum
Ding171_MX591366_900483-011-024	10.3773	7.88674	M	OA	Cerebrum
Ding172_MX591366_900483-012-127	12.4039	8.86933	F	OA	Cerebrum
Ding173_MX591366_900483-015-159	12.0247	9.06679	F	OA	Brainstem
Ding174_MX591366_900483-013-138	11.0271	9.1214	F	OA	Cerebrum
Ding175_MX591366_900483-013-051	11.6355	8.16272	M	OA	Cerebrum
Ding176_MX591366_900483-013-046	10.3343	7.85661	M	OA	Cerebrum
Ding009_MX591366_900483-016-085	11.1387	9.05566	M	OA	Brainstem
Ding027_MX591366_900483-012-124	10.7769	8.31708	F	OA	Cerebrum
Ding040_MX591366_900483-016-083	11.9413	8.93282	M	OA	Cerebrum
Ding062_MX591366_900483-016-176	10.6492	8.13137	F	OA	Cerebrum
Ding126_MX591366_900483-015-075	11.4869	10.7648	M	OA	Brainstem
Ding146_MX591366_900483-009-090	10.9658	7.67841	F	OA	Cerebrum
Ding149_MX591366_900483-013-053	12.9068	9.35707	M	OA	Brainstem
Ding170_MX591366_900483-014-061	11.2662	8.76396	M	OA	Cerebrum
Ding037_MX591366_900483-016-082	11.8747	9.04271	M	OA	Brainstem
Ding144_MX591366_900483-011-025	10.3321	7.97489	M	OA	Cerebrum
