# Supplementary material for: MassCube improves accuracy for metabolomics data processing from raw files to phenotype classifiers
Source: Nat Commun. 2025 Jul 1;16:5487. doi: 10.1038/s41467-025-60640-5 (PMC12216001; doi:10.1038/s41467-025-60640-5)
Supplement: Supplementary file 4 — Source Data [file 41467_2025_60640_MOESM4_ESM.zip › Source Data/Source_Data_Supplementary_Fig_5.xlsx]

## Sheet: HILIC pos
ID	m/z	RT	search_mode	annotation
0	165.131	7.701	mzrt_match	1_D3-L-Carnitine iSTD
1	104.107	5.031	identity_search	Choline cation
2	132.077	8.028	identity_search	Creatine
3	113.163	5.004	mzrt_match	1_D9-Choline iSTD
4	135.095	8.029	mzrt_match	1_D3-Creatine iSTD
5	114.091	1.359	identity_search	Caprolactam
6	114.066	4.76
7	258.11	8.54	identity_search	Glycerophosphocholine
8	123.055	1.643	identity_search	Niacinamide
9	207.142	7.088	mzrt_match	1_D3-AC(2:0) iSTD
10	165.142	7.696	hybrid_search	L-Carnitine
11	165.143	7.7	hybrid_search	L-Carnitine
12	117.085	4.775	mzrt_match	1_D3-Creatinine iSTD
13	273.121	4.845	mzrt_match	1_13C5-Adenosine iSTD
14	130.159	2.347	identity_search	N-Butyl-N-isobutylamine
15	80.0495	1.196
16	123.08	14.864
17	127.143	7.128	mzrt_match	1_D9-Betaine iSTD
18	148.06	8.716	identity_search	L-Glutamic acid
19	204.123	7.085	identity_search	Acetyl-DL-carnitine
20	230.175	1.008	identity_search	Icaridin
21	450.233	1.014
22	147.076	8.526	identity_search	L-Glutamine
23	79.0212	1.556	hybrid_search	4-Methyl-6-(methylthio)-2(1H)-quinolinone
24	153.092	8.708	mzrt_match	1_D5-Glutamic acid iSTD
25	272.259	1.686
26	536.165	0.913	identity_search	Tetradecamethylcycloheptasiloxane
27	166.135	7.701
28	198.089	7.92	hybrid_search	Phosphocholine
29	268.104	4.851	identity_search	Adenosine
30	118.086	7.123	identity_search	Betaine
31	228.196	1.086	hybrid_search	Linoleamide
32	172.133	1.173	hybrid_search	Cyclooctanone
33	318.228	1.011
34	150.143	2.929	mzrt_match	1_D4-Acetylcholine iSTD
35	130.05	8.554	identity_search	D-Pyroglutamic acid
36	263.146	8.031	identity_search	Creatine
37	269.184	8.036	hybrid_search	O-Methyltyramine
38	162.113	7.7	identity_search	L-Carnitine
39	227.114	9.552	identity_search	L-Carnosine
40	137.046	4.843	identity_search	Hypoxanthine
41	283.19	1.067	hybrid_search	9-Hydroperoxy-10E,12Z,15Z-octadecatrienoic acid
42	139.05	3.473	identity_search	4-Imidazoleacrylic acid
43	137.046	6.21	identity_search	Hypoxanthine
44	152.108	8.538	mzrt_match	1_D5-L-Glutamine iSTD
45	227.125	4.751	identity_search	Creatinine
46	207.159	1.067	identity_search	Triethylene glycol monobutyl ether
47	227.183	1.339	identity_search	Caprolactam
48	233.163	4.777
49	244.191	1.338	hybrid_search	Dodecanedioic acid
50	282.279	1.013	identity_search	Oleamide
51	175.119	9.454	identity_search	DL-Arginine
52	338.342	0.996	identity_search	Erucamide
53	537.166	0.913
54	105.11	5.031	hybrid_search	1,2-Diethylhydrazine
55	139.05	1.738	identity_search	2-Aminonicotinic acid
56	266.165	8.031	hybrid_search	5-Bromo-N-[2-(2-methyl-1H-indol-1-yl)ethyl]furan-2-carboxamide
57	184.073	9.198	identity_search	Phosphocholine
58	226.18	1.002	hybrid_search	Tridecanedioic acid
59	170.118	1.442	hybrid_search	Methyl hydrogen azelate
60	214.09	11.66	hybrid_search	N-Isobutyl-4-methylbenzenesulfonamide
61	214.089	11.205
62	162.12	7.683
63	220.118	3.354	identity_search	Pantothenic acid
64	104.071	7.708	identity_search	.gamma.-Aminobutyric acid
65	192.138	1.012	identity_search	N,N-Diethyl-2-methylbenzamide
66	214.074	5.192
67	155.163	9.542	mzrt_match	1_D8-Lysine iSTD
68	377.147	1.984	hybrid_search	3-Fluoro-4-methylbenzamidine
69	130.123	1.058	identity_search	2-(Piperidin-4-yl)ethanol
70	104.071	7.662	identity_search	.gamma.-Aminobutyric acid
71	388.254	1.674	identity_search	Octaethylene glycol
72	308.28	1.017	hybrid_search	2-{2-[2-(Octadecyloxy)ethoxy]ethoxy}ethanol
73	102.128	3.345	identity_search	Triethylamine
74	538.163	0.913
75	285.208	1.041	hybrid_search	9,10-Dihydroxy-12Z-octadecenoic acid
76	133.08	8.029	hybrid_search	2-Acetylpyrrole
77	153.06	6.4	hybrid_search	7-Methylguanine
78	432.28	1.708	identity_search	Nonaethylene glycol
79	195.123	1.53	identity_search	Tetraethylene glycol
80	115.095	1.359	hybrid_search	1,2,3,4-Tetrahydroisoquinolin-1-ylmethanol
81	130.05	8.688	identity_search	D-Pyroglutamic acid
82	133.084	1.558	identity_search	6-Methyl-1H-1,3-benzodiazole
83	114.167	5.003	hybrid_search	3-Methyl-2-oxopentanoic acid
84	214.253	1.857	hybrid_search	N-Hexylbenzenesulfonamide
85	165.12	7.693	identity_search	Triethylene glycol monomethyl ether
86	187.113	7.686	hybrid_search	D-(+)-Arabitol
87	165.145	7.695
88	74.0964	4.467	hybrid_search	N-Cyclopropyl-3-bromo-5-(trifluoromethyl)benzenesulfonamide
89	193.162	3.116	hybrid_search	1-(1-Phenylcyclopropyl)methanamine
90	226.18	1.338	hybrid_search	Tridecanedioic acid
91	344.228	1.642	hybrid_search	1,4,7,10,13,16-Hexaoxacyclooctadecane
92	353.056	8.974	mzrt_match	1_15N5-Adenosine 5'-monophosphate iSTD
93	230.175	0.988
94	81.0459	14.898	hybrid_search	1H-Imidazole
95	451.236	1.016
96	274.202	1.037
97	135.082	8.641	hybrid_search	2,4-Dioxo-2,3,4,5-tetrahydro-1H-1,5-benzodiazepine-7-sulfonic acid
98	221.154	0.999	hybrid_search	Ageratriol
99	121.04	1.738	identity_search	4-Imidazoleacrylic acid
100	247.227	1.006	hybrid_search	3-(Decyloxy)-1-propanamine
101	257.179	1.568	hybrid_search	Ageratriol
102	244.227	1.809
103	270.316	1.658
104	61.0398	2.71
105	256.263	1.74	identity_search	N-Lauryldiethanolamine
106	177.113	9.455	mzrt_match	1_15N2-L-Arginine iSTD
107	113.06	0.981
108	136.098	8.03	hybrid_search	Malonamic acid
109	136.062	4.577	identity_search	Adenine
110	176.103	8.776	identity_search	L-Citrulline
111	158.108	7.39	mzrt_match	1_D8-Methionine iSTD
112	203.053	8.787	hybrid_search	(2S)-2-Amino-5-({(E)-(methylamino)[(E)-methylimino]methyl}amino)pentanoic acid
113	211.273	6.862	hybrid_search	Spermine
114	257.175	1.032	hybrid_search	20-Hydroxyarachidonic acid
115	259.113	8.54	hybrid_search	1-Hexadecyl-sn-glycero-3-phosphocholine
116	163.133	1.079
117	208.145	7.087	hybrid_search	Acetyl-DL-carnitine
118	241.204	5.784	hybrid_search	1,2,2,6,6-Pentamethyl-4-piperidinyl acrylate
119	286.31	1.724	identity_search	2-(Hexadecylamino)ethanol
120	184.077	9.162	identity_search	Phosphocholine
121	130.047	7.719	mzrt_match	1_D4-Taurine iSTD
122	165.118	7.703
123	165.149	7.689
124	142.165	6.983	mzrt_match	1_D10-Isoleucine iSTD
125	409.159	4.846	hybrid_search	1-(2-Hydroxyphenyl)-3-(4-methoxyphenyl)-1,3-propanedione
126	239.164	1.007	identity_search	3-[1-Decenyl]dihydro-2,5-furandione
127	269.088	6.211	identity_search	Inosine
128	134.045	9.217	identity_search	L-Aspartic acid
129	152.086	8.71	hybrid_search	2-(6-Nitro-1H-indazol-1-yl)ethanol
130	188.128	1.442	hybrid_search	4-Ethyl-4-formylhexanenitrile
131	84.0444	8.709	hybrid_search	(-)-Indolactam V
132	515.213	8.54	identity_search	Glycerophosphocholine
133	760.585	4.362	identity_search	2-Oleoyl-1-palmitoyl-sn-glycero-3-phosphocholine
134	122.081	7.854	identity_search	Tris(hydroxymethyl)aminomethane
135	146.118	2.927	identity_search	Acetylcholine cation
136	264.253	1.006	hybrid_search	Diethylene glycol 2-ethylhexyl ether
137	165.111	7.725
138	228.197	0.997
139	142.165	7.163
140	174.137	6.84	mzrt_match	1_D8-Phenylalanine iSTD
141	166.086	6.83	identity_search	L-Phenylalanine
142	109.101	1.169	identity_search	2-Cyclohexyloxirane
143	300.202	1.601	hybrid_search	1,4,7,10,13,16-Hexaoxacyclooctadecane
144	476.307	1.745	identity_search	Decaethylene glycol
145	263.082	1.069	hybrid_search	6-Chloro-2-(3-methylphenyl)quinoline-4-carboxylic acid
146	273.258	1.743
147	115.069	4.762
148	241.18	0.982	identity_search	Tetradecanedioic acid
149	301.285	2.997	identity_search	Dodecanamide,N-[3-(dimethyloxidoamino)propyl]
150	135.081	8.607	hybrid_search	Creatine
151	129.066	8.179
152	240.149	2.236	hybrid_search	2-Methoxy-1-(1-methyl-1H-benzimidazol-2-yl)-1-phenylethanamine
153	124.058	1.644	hybrid_search	(1R,2R)-2-(1H-Imidazol-4-yl)cyclopropan-1-amine
154	94.0801	8.056	mzrt_match	1_D4-Alanine iSTD
155	325.248	1.419
156	135.088	8.598	hybrid_search	.alpha.-Acetylorcinol
157	332.331	1.57	identity_search	N-Benzyl-N,N-dimethyl-1-tetradecanaminium cation
158	231.178	1.016
159	133.061	8.683	hybrid_search	L-Aspartic acid
160	166.129	7.696
161	193.17	3.153	hybrid_search	1-(1-Phenylcyclopropyl)methanamine
162	230.248	1.873	identity_search	N,N-Dimethyldodecylamine N-oxide
163	318.191	0.994	identity_search	2-{2-[2-(Acryloyloxy)-1-methylethoxy]-1-methylethoxy}-1-methylethyl acrylate
164	291.253	1.017	hybrid_search	2-{2-[2-(Octadecyloxy)ethoxy]ethoxy}ethanol
165	283.19	1.085	hybrid_search	17,18-Dihydroxy-5Z,8Z,11Z,14Z-eicosatetraenoic acid
166	228.269	1.77
167	518.369	0.928
168	269.21	1.026
169	160.133	6.493	identity_search	Methacholine cation
170	610.184	0.909	hybrid_search	Decamethylcyclopentasiloxane
171	84.0444	8.534	hybrid_search	(2S)-1-Isopropyl-2-azetidinecarboxylic acid
172	305.098	8.106	identity_search	Ac-Asp-Glu
173	125.097	8.221	mzrt_match	1_D5-Threonine iSTD
174	308.091	9.024	identity_search	L-Glutathione, reduced
175	147.076	8.631	identity_search	L-Glutamine
176	131.162	2.346	hybrid_search	Butylthiourea
177	158.081	2.58	hybrid_search	N-Methyl-N-(phenylsulfonyl)glycine
178	151.096	1.592	hybrid_search	N-[2-Methoxy-5-(2-oxo-2H-chromen-3-yl)phenyl]-5-nitrofuran-2-carboxamide
179	241.13	9.531	hybrid_search	N-Acetyl-L-carnosine
180	404.207	1.104	identity_search	1,3:2,4-bis(3,4-dimethylbenzylidene)sorbitol
181	290.196	0.975
182	191.049	5.425	hybrid_search	N-Phenyl-1,3-thiazolidine-4-carboxamide
183	734.57	4.451	identity_search	1-Stearoyl-2-myristoyl-sn-glycero-3-phosphocholine
184	319.227	0.982
185	205.127	7.085	hybrid_search	Acetyl-DL-carnitine
186	141.066	7.749
187	244.191	1	hybrid_search	Tridecanedioic acid
188	298.097	2.391	identity_search	5'-S-Methyl-5'-thioadenosine
189	365.106	8.411	identity_search	Sucrose
190	239.164	1.112	hybrid_search	(5Z,8Z)-11,12-Dihydroxy-5,8-tetradecadienamide
191	224.186	1.072	hybrid_search	Tripropylene glycol methyl ether
192	267.196	1.009
193	169.058	8.528	identity_search	1,3-Cyclohexadiene-1,2-dicarboxylic acid
194	112.087	8.185	identity_search	2-(1H-pyrazol-3-yl)ethanamine
195	109.069	8.605	mzrt_match	1_D3-Serine iSTD
196	147.113	9.543	identity_search	L-Lysine
197	280.264	1.043	identity_search	(9E)-N-Hydroxy-9-octadecenamide
198	539.163	0.913
199	174.09	8.575	identity_search	4,8-Dimethylquinolin-2-ol
200	339.345	0.996	hybrid_search	Oleamide
201	198.085	8.785
202	216.063	8.815
203	140.09	6.117	mzrt_match	1_D3-1-Methylnicotinamide iSTD
204	229.199	1.086
205	155.107	1.173	identity_search	8-Oxononanoic acid
206	313.125	6.212	hybrid_search	Inosine
207	164.128	6.405
208	255.159	1.077
209	144.102	7.033	hybrid_search	2-[(3-Methoxypropyl)amino]ethanol
210	135.073	8.686	hybrid_search	N-(3-Ethyl-4-oxo-2-thioxo-1,3-thiazolidin-5-ylidene)methyl]-N-phenylacetamide
211	100.076	1.49	hybrid_search	1-(Piperidin-4-yl)ethan-1-ol
212	161.108	9.412	mzrt_match	1_D5-Histidine iSTD
213	60.0571	6.209
214	496.34	5.509	identity_search	1-Palmitoyl-sn-glycero-3-phosphocholine
215	277.128	0.991	identity_search	Triethyl citrate
216	152.107	8.646
217	159.076	8.777	hybrid_search	L-Citrulline
218	239.149	1.568	identity_search	Pentaethylene glycol
219	135.089	8.623	hybrid_search	N,N-Diethylacetamide
220	122.096	2.003	identity_search	2,4,6-Trimethylpyridine
221	118.087	4.782	hybrid_search	3-Hydroxymandelic acid
222	81.0483	1.222
223	165.093	7.694
224	284.186	1.042
225	126.022	7.719
226	76.0393	8.333
227	129.121	7.259	mzrt_match	1_D3-Histamine, N-methyl- iSTD
228	284.207	1.309	hybrid_search	Octaethylene glycol
229	267.195	1.037	hybrid_search	17,18-Dihydroxy-5Z,8Z,11Z,14Z-eicosatetraenoic acid
230	213.148	6.815	mzrt_match	1_D8-Tryptophan iSTD
231	233.15	9.509	hybrid_search	L-.beta.-Homolysine
232	156.077	9.527	identity_search	L-Histidine
233	328.144	6.211	hybrid_search	2,5,8,11-Tetraoxadodecane
234	332.149	0.972
235	170.118	1.023	hybrid_search	10-Aminodecanoic acid
236	260.149	0.997	hybrid_search	1,4-Bis[4-(3-acryloyloxypropoxy)benzoyloxy]-2-methylbenzene
237	157.102	7.388	hybrid_search	.beta.-(2-Thienyl)-D-alanine
238	286.274	4.55	identity_search	Heptadecasphing-4-enine
239	760.585	4.457	identity_search	2-Oleoyl-1-palmitoyl-sn-glycero-3-phosphocholine
240	177.122	9.456	hybrid_search	L-Arginine
241	172.133	1.033	hybrid_search	8-Oxononanoic acid
242	96.1592	7.02
243	790.559	5.805	identity_search	2-Oleoyl-1-stearoyl-sn-glycero-3-phosphoserine
244	138.055	7.365	identity_search	Trigonelline cation
245	280.092	8.542	identity_search	Glycerophosphocholine
246	302.233	0.984
247	320.243	1.02
248	149.06	1.028
249	836.544	5.745	identity_search	2-Docosahexaenoyl-1-stearoyl-sn-glycero-3-phosphoserine
250	283.282	1.013
251	274.124	4.846	hybrid_search	2-[2-(2-Hydroxyphenoxy)ethoxy]phenol
252	368.425	1.554
253	520.333	1.787	hybrid_search	1,4,7,10,13,16-Hexaoxacyclooctadecane
254	272.118	4.845	hybrid_search	5'-Chloro-5'-deoxyadenosine
255	147.07	8.538
256	761.589	4.363
257	138.137	9.542	hybrid_search	Sarcosine
258	100.057	14.811
259	155.043	8.678
260	269.108	4.846	hybrid_search	Juglanin
261	132.069	8.13	identity_search	Creatine
262	135.083	8.067
263	96.0444	1.531
264	152.101	8.566	hybrid_search	N-(2-Aminoethyl)glycine
265	125.09	15.108
266	256.3	1.738
267	537.169	6.211	identity_search	Inosine
268	348.071	8.967	identity_search	Adenosine 5'-monophosphate
269	132.102	6.969
270	135.11	9.591
271	165.169	7.696
272	284.331	1.635
273	128.146	7.128	hybrid_search	Dihydrocucurbitacin B
274	158.061	8.678	hybrid_search	Methyl benzenesulfonate
275	256.264	1.022	identity_search	Palmitamide
276	611.185	0.909
277	151.101	8.536	hybrid_search	N-[2-Methoxy-5-(2-oxo-2H-chromen-3-yl)phenyl]-5-nitrofuran-2-carboxamide
278	87.0441	7.707	hybrid_search	2-Bromo-4,6-dinitroaniline
279	149.064	8.716	hybrid_search	DL-2-Methylglutamic acid
280	387.18	1.104	identity_search	1,3:2,4-bis(3,4-dimethylbenzylidene)sorbitol
281	285.206	1.032	hybrid_search	9-Hydroperoxy-10E,12Z,15Z-octadecatrienoic acid
282	189.16	9.199	hybrid_search	L-NG-Monomethylarginine
283	83.0604	14.354
284	251.201	1.012	identity_search	Sclareolide
285	136.08	8.688	mzrt_match	1_D3-Asparagine iSTD
286	294.264	1.024	hybrid_search	2-{2-[2-(Octadecyloxy)ethoxy]ethoxy}ethanol
287	136.061	4.776	identity_search	Adenine
288	354.337	1.014	hybrid_search	8-(3-Octyl-2-oxiranyl)octanoic acid
289	243.123	0.993
290	490.98	1.941
291	126.103	7.241	identity_search	1-Methylhistamine
292	135.089	8.624	hybrid_search	N,N-Diethylacetamide
293	273.092	4.853
294	135.106	8.122	mzrt_match	1_D2-Ornithine iSTD
295	86.06	7.707	identity_search	.gamma.-Aminobutyric acid
296	228.232	1.845
297	135.108	8.618	hybrid_search	Creatine
298	136.063	4.585	identity_search	Adenine
299	173.135	1.113	identity_search	(5S)-1,2,3,4,5,6,7,8,9,10-Decahydro-5,9-methanobenzo[8]annulen-11-one
300	104.107	14.442	identity_search	Choline cation
301	245.194	1.338
302	525.284	8.014	hybrid_search	4-(4,6-Bis(2,4-dimethylphenyl)-1,3,5-triazin-2-yl)benzene-1,3-diol
303	419.315	0.934	identity_search	Bis-(7-methyloctyl) phthalate
304	120.066	8.215	identity_search	L-Threonine
305	328.321	0.947
306	198.183	0.91
307	360.363	1.542
308	258.279	1.789
309	241.705	5.788
310	99.0553	15.076	hybrid_search	4-Methyl-1,3-thiazol-2-amine
311	135.106	8.704	hybrid_search	Creatine
312	104.107	11.036
313	122.924	6.827
314	734.569	4.511	identity_search	1-Stearoyl-2-myristoyl-sn-glycero-3-phosphocholine
315	102.055	8.716	identity_search	(S)-(+)-4-Amino-3-hydroxybutyric acid
316	249.121	2.838	mzrt_match	1_D4-Biotin iSTD
317	510.355	5.473	identity_search	1-Heptadecanoyl-sn-glycero-3-phosphocholine
318	332.28	1.028	hybrid_search	2,4,7,9-Tetramethyl-5-decyne-4,7-diol
319	350.327	0.997	hybrid_search	2-{2-[2-(Octadecyloxy)ethoxy]ethoxy}ethanol
320	133.074	8.029
321	249.185	1	hybrid_search	2-Dec-9-enylpentanedioic acid
322	113.163	14.338	hybrid_search	2-(3-Bromo-4-fluorophenyl)-1,3-dioxolane
323	150.058	7.378	identity_search	L-Methionine
324	222.196	7.01
325	86.06	7.604	identity_search	.gamma.-Aminobutyric acid
326	249.185	0.995
327	377.147	3.248	hybrid_search	N6-Benzoyl-2'-deoxyadenosine
328	213.149	1.023	identity_search	5-(Hydroxymethyl)-3-(1-hydroxy-5-methylhexyl)oxolan-2-one
329	131.107	1.064	hybrid_search	2-Methyl-2-(methylamino)-1-propanol
330	171.101	1.41
331	277.103	9.387	identity_search	L-.gamma.-Glutamyl-L-glutamic acid
332	174.112	1.046	hybrid_search	Icaridin
333	680.48	0.913	hybrid_search	Tris-(2,4-di-tert-butylphenyl) phosphate
334	675.676	0.996
335	88.07	8.704	hybrid_search	4-Hydroxypyridine
336	169.058	8.555	identity_search	1,3-Cyclohexadiene-1,2-dicarboxylic acid
337	175.108	8.214	identity_search	N-.alpha.-Acetyl-L-ornithine
338	167.135	7.696
339	112.157	5.007	hybrid_search	1,2,4-Triazole-3-carboxamide
340	381.311	1.294
341	148.079	8.53	hybrid_search	(S)-2-Ureidopentanedioic acid
342	388.254	1.842	identity_search	Octaethylene glycol
343	330.337	2.361	identity_search	2,2'-(Hexadecylazanediyl)bis(ethan-1-ol)
344	432.28	1.889	identity_search	Nonaethylene glycol
345	294.155	0.991
346	90.055	8.044
347	278.16	1.025
348	145.134	1.098
349	433.284	1.707
350	228.184	1.173	hybrid_search	Alpelisib
351	156.077	9.412	identity_search	L-Histidine
352	142.123	1.442	hybrid_search	3-Hydroxy-5,5-dimethylhexanoic acid
353	217.105	1.498
354	292.175	0.978	hybrid_search	1(2H)-Naphthalenone, 2-(acetyloxy)-4-[2,5-bis(acetyloxy)-3-methyl-3-penten-1-yl]octahydro-7-hydroxy-4a,8,8-trimethyl-3-methylene-
355	298.274	1.045	hybrid_search	15-Deoxy-.DELTA.12,14-prostaglandin J2
356	315.123	0.972	hybrid_search	Dianix Orange S-G
357	242.1	3.356	hybrid_search	Ethanesulfonic acid, 2-[(2,4-dihydroxy-3,3-dimethyl-1-oxobutyl)amino]-
358	138.049	6.202	hybrid_search	5-Fluoro-2,3-dihydrobenzo[d]isothiazole 1,1-dioxide
359	165.17	7.682
360	200.201	1.02	identity_search	2-[(2-Hydroxyethyl)(octyl)amino]ethanol
361	377.149	2.151	hybrid_search	3-Fluoro-4-methylbenzamidine
362	227.164	1.122
363	104.088	5.032	hybrid_search	Choline cation
364	132.084	8.174	identity_search	Creatine
365	165.096	7.684
366	292.212	1.115
367	309.283	1.013	hybrid_search	2-{2-[2-(Octadecyloxy)ethoxy]ethoxy}ethanol
368	322.055	7.168
369	228.117	9.552
370	389.257	1.674
371	612.182	0.909
372	231.11	14.683
373	81.017	1.556	hybrid_search	4-Methyl-6-(methylthio)-2(1H)-quinolinone
374	227.183	1.002
375	193.122	1.033	hybrid_search	1-Cyclohexylcyclohexanecarboxylic acid
376	292.264	1.755	hybrid_search	N-[(5-Methyl-2-thienyl)methyl]-1-butanamine
377	223.169	0.984	identity_search	5-Hydroxy-10,10-dimethyl-6-methylenebicyclo[7.2.0]undecan-2-one
378	211.285	6.862	hybrid_search	Spermine
379	306.3	0.985
380	113.163	11.09
381	161.108	9.499	hybrid_search	2-Methoxy-5-nitrophenol
382	663.454	0.913	identity_search	Tris-(2,4-di-tert-butylphenyl) phosphate
383	358.368	2.275	hybrid_search	2-[(2-Hydroxyethyl)(octyl)amino]ethanol
384	87.0441	7.664	identity_search	Crotonic acid
385	154.095	8.708	hybrid_search	4-[3-(3-Nitrophenyl)-1,2,4-oxadiazol-5-yl]butanoic acid
386	113.142	5.004	hybrid_search	2-Cyclopropyl-4-methyl-5-pyrimidinecarboxylic acid
387	120.081	6.831	identity_search	2-Amino-4-ethylphenol
388	96.1592	7.125	hybrid_search	9,11-Dideoxy-9.alpha.,11.alpha.-epoxymethanoprosta-5E,13E-dien-1-oic acid
389	251.185	1.142	hybrid_search	Tripropylene glycol
390	286.202	1.058
391	85.1322	5.388	mzrt_match	1_D9-TMAO iSTD
392	344.228	1.799	hybrid_search	1,4,7,10,13,16-Hexaoxacyclooctadecane
393	256.175	1.568	hybrid_search	1,4,7,10,13,16-Hexaoxacyclooctadecane
394	430.389	2.219
395	264.232	1.877	identity_search	2,4-Di-tert-butyl-6-[(dimethylamino)methyl]phenol
396	399.245	0.999	identity_search	Tris(2-butoxyethyl) phosphate
397	208.167	1.031	hybrid_search	Tetradecanedioic acid, 5,6-dihydroxy-
398	735.573	4.452
399	226.952	7.682
400	113.185	5.005	hybrid_search	N,N-Dimethyl-3-phenyl-2-propenamine
401	90.9766	7.683
402	341.28	1.159	mzrt_match	1_CUDA iSTD
403	229.155	1.435
404	274.166	1.048
405	788.616	4.382	identity_search	1-Octadecanoyl-2-octadecenoyl-sn-glycero-3-phosphocholine
406	120.102	5.811	hybrid_search	Hexanoic acid, 5-(acetylamino)-4-oxo-
407	135.104	8.714	hybrid_search	Creatine
408	90.0914	5.561	hybrid_search	1-(Piperidin-4-yl)ethan-1-ol
409	269.211	1.043	identity_search	Hexadecanedioic acid
410	136.093	8.033
411	69.0448	4.235
412	199.092	7.921
413	262.103	8.897
414	377.147	3.136	hybrid_search	N6-Benzoyl-2'-deoxyadenosine
415	123.115	7.723	mzrt_match	1_D7-Proline iSTD
416	132.07	8.209	identity_search	Creatine
417	104.126	5.031	hybrid_search	Choline cation
418	137.072	6.13
419	298.347	1.561
420	113.163	13.539
421	230.248	2.706
422	196.166	0.469
423	178.107	1.201
424	207.207	5.025	hybrid_search	Glycerophosphocholine
425	258.243	0.981	hybrid_search	3-Ethyl-2-piperazinone
426	132.104	8.029	identity_search	Propan-2-yl (2S)-2-aminopropanoate
427	146.118	7.702	identity_search	(3-Carboxypropyl)trimethylammonium cation
428	196.177	1.755
429	277.237	1.025
430	196.166	14.876
431	284.099	7.172	identity_search	Guanosine
432	524.371	5.44	identity_search	1-Stearoyl-2-hydroxy-sn-glycero-3-phosphocholine
433	174.011	7.689
434	662.572	0.919	hybrid_search	1-Stearoyl-2-arachidonoyl-sn-glycero-3-phosphoserine
435	164.125	7.697
436	531.408	0.933
437	127.073	5.423
438	62.0602	7.204
439	196.176	14.676
440	73.0648	1.064	hybrid_search	Pentylhydrazine
441	200.237	2.13
442	229.144	1.109
443	200.165	1.123	hybrid_search	10-Undecynoic acid
444	209.154	1.003	identity_search	2(5H)-Furanone, 5-(7-hydroxy-6-methyloctyl)-
445	168.077	9.043
446	196.161	14.574
447	204.144	1.216	mzrt_match	1_D9-Caffeine iSTD
448	198.179	0.467
449	151.146	2.929	hybrid_search	Benzyl 5-methyl-1H-benzimidazol-2-yl sulfide
450	198.178	0.158
451	284.295	1.009	identity_search	Stearamide
452	232.129	8.878	hybrid_search	Glycylglutamine
453	177.149	1.031	identity_search	Dipropylene glycol propyl ether
454	198.181	14.901
455	837.548	5.745	hybrid_search	1-Palmitoyl-2-oleoyl-sn-glycero-3-phosphoethanolamine
456	196.181	14.511
457	378.151	1.984
458	329.316	2.765
459	216.159	1.416
460	182.081	7.641	identity_search	L-Tyrosine
461	264.15	8.032	hybrid_search	Methaqualone
462	132.102	7.153
463	108.132	5.043	hybrid_search	1,2-Diethylhydrazine
464	184.064	9.195	identity_search	Phosphocholine
465	193.142	1.086	identity_search	Tripropylene glycol
466	537.195	8.542	hybrid_search	Glycerophosphocholine
467	276.119	9.57	identity_search	.gamma.-L-Glutamyl-L-glutamine
468	104.087	5.038	hybrid_search	Choline cation
469	162.076	7.588	identity_search	5-Methyl D-glutamate
470	113.163	12.969
471	198.181	14.62
472	198.194	2.589
473	198.176	3.66
474	217.097	6.569	identity_search	2,3,4,9-Tetrahydro-1H-.beta.-carboline-3-carboxylic acid
475	231.117	0.089	hybrid_search	Diisopropyl hexanedioate
476	90.0914	6.103	identity_search	4-Amino-1-butanol
477	204.087	9.939	identity_search	N-Acetyl-D-glucosamine
478	296.259	1.053	hybrid_search	1,3,3-Trimethyl-6-azabicyclo[3.2.1]octane
479	88.112	4.015
480	452.248	0.988
481	252.078	7.785	hybrid_search	Benzeneethanaminium, .alpha.-carboxy-N,N,N-trimethyl-, inner salt
482	230.144	4.768	hybrid_search	Dodecanediamide
483	198.179	3.044
484	255.159	1.087	hybrid_search	4,11-Dimethyl-8-(propan-2-yl)-5,12-dioxatricyclo[9.1.0.04,6]dodecan-7-ol
485	118.084	9.592
486	119.09	7.124	hybrid_search	Dihydrocucurbitacin B
487	135.105	8.216	hybrid_search	Creatine
488	156.107	1.237	identity_search	Ethyl 4-hydroxy-1-piperidinecarboxylate
489	526.314	6.461	hybrid_search	1-Stearoyl-2-hydroxy-sn-glycero-3-phosphoethanolamine
490	64.5265	8.54
491	152.029	7.698
492	247.154	1.011	hybrid_search	Hexadecylmethylglycerol
493	216.263	5.019
494	174.125	1.131	identity_search	Isopentedrone
495	106.05	8.603	hybrid_search	Spirodihydrobenzofuranlactam IV
496	198.176	1.917
497	249.206	1.006	identity_search	Tripropylene glycol monobutyl ether
498	402.358	2.291
499	275.258	0.987	hybrid_search	Lauryl gallate
500	215.256	1.857
501	132.049	8.026	hybrid_search	Creatine
502	323.188	1.017	hybrid_search	(5.xi.,13.alpha.,14.beta.,17.alpha.,20S,24E)-21-Hydroxy-3-oxolanosta-8,24-dien-26-oic acid
503	761.588	4.458
504	378.212	0.964
505	230.175	1.387	hybrid_search	Dodecanediamide
506	150.143	6.582	hybrid_search	Triethanolamine
507	89.0756	8.668	hybrid_search	2,3-Diphenyl-1H-indole-7-carboxylic acid
508	564.359	1.833	hybrid_search	1,4,7,10,13,16-Hexaoxacyclooctadecane
509	136.093	8.079
510	352.321	1.019	hybrid_search	1-Stearoyl-2-linoleoyl-sn-glycerol
511	334.186	1.025
512	168.123	1.592	hybrid_search	Tetraethylene glycol
513	150.113	6.466	identity_search	Triethanolamine
514	211.133	1.089
515	196.16	15.059
516	198.179	14.453
517	304.3	1.611	identity_search	Benzyldimethyldodecylammonium cation
518	163.116	7.696
519	360.15	8.38	identity_search	D-Turanose
520	434.238	1.02
521	88.0757	5.683
522	391.284	0.93	identity_search	Di-n-octyl phthalate
523	270.188	8.038	hybrid_search	3-(2-Chlorophenyl)-N-[1-(3-methoxyphenyl)ethyl]propan-1-amine
524	231.111	11.738
525	182.985	0.023
526	301.205	1.601	hybrid_search	Nonaethylene glycol
527	198.149	1.404
528	158.154	1.008	hybrid_search	Methyl benzenesulfonate
529	537.361	8.035	hybrid_search	2-Adamantylamine
530	134.075	8.549	hybrid_search	3,3-Difluorocyclobutan-1-amine
531	123.064	1.706	identity_search	Niacinamide
532	791.563	5.805
533	228.128	4.743	hybrid_search	Creatinine
534	391.148	6.061	hybrid_search	N-(1,3-Benzodioxol-5-yl)-4-(morpholin-4-ylmethyl)benzamide
535	198.175	2.369
536	215.093	11.667
537	212.165	1.329
538	183.102	1.103	identity_search	2-Cyclohexen-1-one, 4,6-dihydroxy-2-(hydroxymethyl)-5-(1-methylethyl)-
539	283.175	1.601	identity_search	Hexaethylene glycol
540	242.284	1.771
541	202.18	5.351	identity_search	1-(2-Hydroxyethyl)-2,2,6,6-tetramethyl-4-piperidinol
542	258.127	8.54	hybrid_search	2,2,6,6-Tetramethyl-4-piperidyl methacrylate
543	207.154	7.087
544	265.182	0.986	identity_search	8-Hydroxy-16-methyloxacyclohexadeca-3,11,13-trien-2-one
545	116.071	7.722
546	476.307	1.942	identity_search	Decaethylene glycol
547	104.126	5.038	hybrid_search	Choline cation
548	231.109	11.188
549	207.13	7.088	hybrid_search	Acetazolamide
550	496.34	5.396	identity_search	1-Palmitoyl-sn-glycero-3-phosphocholine
551	163.123	5.116
552	631.171	8.104	hybrid_search	Ac-Asp-Glu
553	242.06	8.221	hybrid_search	7-Hydroxy-2-naphthalenesulfonic acid
554	329.213	1	hybrid_search	3-Isoxazolecarboxamide, N,N-dicyclohexyl-5-cyclopropyl-
555	104.107	12.921	hybrid_search	Diethylene glycol
556	215.093	11.216
557	151.14	2.929	hybrid_search	Benzyl 5-methyl-1H-benzimidazol-2-yl sulfide
558	305.113	6.388	hybrid_search	1-(3,4-Difluorophenyl)cyclopropanamine
559	244.155	1.008	hybrid_search	Tridecanedioic acid
560	205.097	6.805	identity_search	L-Tryptophan
561	258.094	8.541
562	348.326	1.589	hybrid_search	ar-Turmerone
563	292.285	0.994
564	168.077	9.168
565	74.06	5.838
566	329.255	7.696	hybrid_search	4-Pentylphenyl 4-propylbenzoate
567	128.131	6.84
568	218.139	6.294	identity_search	L-Propionylcarnitine
569	84.0808	14.759
570	171.121	1.442
571	165.119	7.882	hybrid_search	2-(Aminomethyl)pyrazine
572	275.202	0.98
573	454.264	1.094
574	124.087	5.196	hybrid_search	4-Piperidinylacetonitrile
575	165.156	7.693	hybrid_search	L-Carnitine
576	221.121	3.353	hybrid_search	Pantothenic acid
577	240.18	1.096	hybrid_search	Tri(ethylene glycol) monoethyl ether
578	333.335	1.57
579	140.054	3.48	identity_search	3-Aminopyrazine-2-carboxylic acid
580	362.217	0.974
581	234.166	4.779	hybrid_search	2-(Isopropylamino)-2-oxoethyl 2-phenoxybenzoate
582	300.29	0.993	identity_search	Palmitoyl ethanolamide
583	540.161	0.913
584	183.078	1.029	identity_search	Triethyl phosphate
585	175.074	8.715	hybrid_search	Ibutilide
586	345.231	1.642
587	215.088	5.018
588	226.192	1.281	hybrid_search	Tridecanedioic acid
589	235.117	1.416	hybrid_search	Acetic acid, 2,2'-[oxybis(2,1-ethanediyloxy)]bis-
590	107.086	8.708	hybrid_search	1-[1,1'-Biphenyl]-2-ylethanone
591	477.31	1.744
592	175.042	6.389
593	322.295	1.008	hybrid_search	2-{2-[2-(Octadecyloxy)ethoxy]ethoxy}ethanol
594	146.092	7.592	identity_search	4-Guanidinobutyric acid
595	222.149	1.45	hybrid_search	Ethanone, 1-[3-(1-hydroxy-1-methylethyl)phenyl]
596	290.196	1.091	hybrid_search	Tetradecanedioic acid, 5,6-dihydroxy-
597	248.23	1.006
598	326.378	1.496
599	182.994	0.018
600	130.086	9.544	identity_search	L-Pipecolic acid
601	153.091	1.022	identity_search	4-Hydroxynonenal alkyne
602	181.026	1.243	identity_search	(1-Oxido-2,6,7-trioxa-1-phosphabicyclo[2.2.2]oct-4-yl)methanol
603	306.243	1.615	identity_search	2,6-Di-tert-butyl-4-(4-morpholinylmethyl)phenol
604	298.097	2.56	identity_search	5'-S-Methyl-5'-thioadenosine
605	286.274	4.655	identity_search	Heptadecasphing-4-enine
606	352.306	1.03	hybrid_search	2-{2-[2-(Octadecyloxy)ethoxy]ethoxy}ethanol
607	176.092	8.086	identity_search	N-Carboxyethyl-.gamma.-aminobutyric acid
608	140.155	5.762	hybrid_search	2-Hydroxyethyl 2-hydroxypropanoate
609	135.101	1.171
610	113.144	5.009	hybrid_search	Asiatic acid
611	154.059	8.015	identity_search	4-Hydroxy-6-methylnicotinic acid
612	159.028	4.848
613	267.169	8.032	hybrid_search	1-[(2,5-Dichlorophenyl)sulfonyl]-2-methyl-1H-benzimidazole
614	188.127	1.027	hybrid_search	Methyl hydrogen azelate
615	219.196	0.966	hybrid_search	2-(2-Butoxyethoxy)ethanol
616	131.053	8.553	hybrid_search	L-Threonine
617	113.184	5.006	hybrid_search	N,N-Dimethyl-3-phenyl-2-propenamine
618	327.141	6.21	hybrid_search	Inosine
619	258.171	1.436	hybrid_search	.alpha.,.beta.-glucooctanoic .gamma.-lactone
620	371.316	0.927	identity_search	Bis(2-ethylhexyl) adipate
621	104.107	14.234
622	184.064	9.183	identity_search	Phosphocholine
623	138.091	1.691
624	172.17	1.035	hybrid_search	2-Propylpentanenitrile
625	138.049	4.844	hybrid_search	5-Fluoro-2,3-dihydrobenzo[d]isothiazole 1,1-dioxide
626	316.212	1.075
627	80.0235	1.557
628	198.124	8.511
629	141.082	7.39
630	140.054	1.737
631	91.0692	2.928
632	104.126	5.081	hybrid_search	Choline cation
633	265.181	1.074	identity_search	8-Hydroxy-16-methyloxacyclohexadeca-3,11,13-trien-2-one
634	246.181	9.215
635	230.096	7.788	identity_search	Ergothioneine
636	144.982	1.761	hybrid_search	Imidazo[1,2-a]pyridine
637	246.17	1.098	hybrid_search	6a-Hydroxy-6,9a-dimethyl-3-methylidene-dodecahydroazuleno[4,5-b]furan-2,9-dione
638	231.178	0.985
639	104.086	5.074	hybrid_search	Choline cation
640	115.075	1.008
641	195.133	1.523
642	404.143	4.86
643	253.124	4.831
644	205.082	9.384	identity_search	(2R)-2-Amino-5-[(carboxymethyl)amino]-5-oxopentanoic acid
645	516.216	8.54
646	218.114	8.915	identity_search	Ala-Gln
647	428.373	2.243
648	180.159	1.079	hybrid_search	2,4,5-T butoxyethyl ester
649	291.232	0.974	hybrid_search	5-Androstenetriol
650	93.0738	8.038
651	349.055	9.253	identity_search	Inosine 5'-monophosphate
652	260.115	8.541
653	138.047	6.211	hybrid_search	5-Fluoro-2,3-dihydrobenzo[d]isothiazole 1,1-dioxide
654	113.101	7.223
655	289.274	0.985	hybrid_search	5-Tridecylresorcinol
656	258.17	0.998
657	147.121	7.723
658	212.141	6.813
659	123.048	1.697	identity_search	Niacinamide
660	210.267	6.862	hybrid_search	Spermine
661	788.544	5.798	identity_search	1,2-Dioleoyl-sn-glycero-3-phospho-L-serine
662	165.11	7.754	hybrid_search	2-(Aminomethyl)pyrazine
663	279.159	0.951	identity_search	Diisobutyl phthalate
664	135.067	8.032	hybrid_search	2-Methylbenzoic acid
665	191.179	1.027	identity_search	1-(Cyclododec-1-en-1-yl)ethanone
666	161.129	9.319	hybrid_search	6-(Acetylamino)hexanoic acid
667	288.181	0.992
668	68.2791	4.845
669	166.129	7.68
670	117.107	4.776	hybrid_search	4-Methyl-1,2,3,4-tetrahydroquinoline
671	318.191	1.025
672	60.0446	1.472
673	115.063	4.76
674	118.062	8.163	hybrid_search	Betaine
675	117.074	4.78	hybrid_search	3-(3-Hydroxyphenyl)propanoic acid
676	80.1341	3.994	hybrid_search	3-Amino-1-propanol
677	152.057	6.425	identity_search	Guanine
678	676.68	0.996
679	162.076	8.392	identity_search	2-Aminoadipic acid
680	405.21	1.106
681	208.186	7.363
682	227.178	1.341
683	267.172	0.968	identity_search	Triisobutyl phosphate
684	135.124	8.032	hybrid_search	1H-Benzotriazole-5-carboxylic acid, 1-(1-methylethyl)-
685	281.176	0.999	identity_search	4,11-Dioxabicyclo[8.1.0]undec-8-en-5-one, 7-hydroxy-3-(2-hydroxypentyl)-6,6-dimethyl-
686	327.338	1.573	hybrid_search	1,3-Dipropylurea
687	240.156	1.454
688	531.323	8.034
689	259.119	1.88	hybrid_search	Ethyl 4-(3-benzoyl-2-thioureido)benzoate
690	150.112	4.714	hybrid_search	Imidazo[4,5-e][1,3]diazepine-4,6,8-triamine
691	225.148	1.049
692	291.07	6.242	identity_search	Inosine
693	235.18	2.036	identity_search	Lidocaine
694	354.059	8.973
695	326.253	1.215	hybrid_search	Dipropylene glycol
696	216.123	3.018
697	240.088	1.478	identity_search	N-Benzoylaminopurine
698	124.113	1.419	hybrid_search	2,5-Dimethyl-4-pyrimidinamine
699	285.128	8.034
700	175.128	9.456	identity_search	DL-Arginine
701	150.143	6.279	hybrid_search	Butyrylcholine cation
702	273.121	13.688
703	365.106	8.815
704	268.212	1.131	hybrid_search	Nonaethylene glycol
705	735.572	4.509
706	176.12	9.454	hybrid_search	N5-(1-Iminoethyl)-L-ornithine
707	250.105	4.808
708	187.126	8.977	hybrid_search	4-Hydrazinobenzoic acid
709	104.107	13.507	hybrid_search	Diethylene glycol
710	681.484	0.913
711	113.163	11.887	hybrid_search	Diethylene glycol
712	286.238	0.995	hybrid_search	(Diethylamino)(oxo)acetic acid
713	163.11	7.691
714	788.616	4.404	identity_search	1-Octadecanoyl-2-octadecenoyl-sn-glycero-3-phosphocholine
715	340.394	1.577
716	154.059	8.094	identity_search	4-Hydroxy-6-methylnicotinic acid
717	137.064	9.21	mzrt_match	1_D3-Aspartic acid iSTD
718	212.149	1.53
719	113.163	13.841
720	273.137	4.846
721	123.08	1.02	identity_search	(1R,6S)-3-((R)-Oxiran-2-yl)-7-oxabicyclo[4.1.0]heptane
722	109.101	1.045	identity_search	2-Cyclohexyloxirane
723	167.107	1.23	identity_search	(1S,4R,6S)-1-Methyl-4-(prop-1-en-2-yl)-7-oxabicyclo[4.1.0]heptan-2-one
724	153.108	8.587	hybrid_search	DL-2-Methylglutamic acid
725	134.082	8.028	hybrid_search	6-Methylchromanone
726	195.115	6.812
727	497.343	5.509
728	173.133	1.225
729	327.008	0.978	identity_search	Tri(3-chloropropyl) phosphate
730	114.07	1
731	106.112	5.032	hybrid_search	Butroxydim
732	105.104	5.031	hybrid_search	1,2-Diethylhydrazine
733	302.288	2.997
734	134.073	8.689	hybrid_search	3,3-Difluorocyclobutan-1-amine
735	238.045	8.815	hybrid_search	1-Palmitoyl-2-hydroxy-sn-glycero-3-phosphoethanolamine
736	346.259	1.013
737	128.089	7.855
738	274.105	6.209	hybrid_search	(4-Aminobutyl)phosphonic acid
739	165.118	8.258
740	135.084	8.157
741	174.087	8.662	hybrid_search	3-Aminobiphenyl-4-ol
742	327.08	8.111	identity_search	Ac-Asp-Glu
743	273.105	4.845
744	184.063	9.184	hybrid_search	Phosphocholine
745	291.069	6.196	identity_search	Inosine
746	141.047	4.56	hybrid_search	2-Hydroxyethyl benzoate
747	206.136	7.087	hybrid_search	N-(4-Methoxyphenyl)ethanethioamide
748	85.0772	15.094
749	231.109	11.029
750	534.342	8.035
751	265.257	1.006
752	231.11	12.685
753	193.143	1.154	identity_search	Tripropylene glycol
754	376.306	1.039
755	86.0964	5.025	hybrid_search	3-Amino-2,6-dimethylphenol
756	347.298	3.632	hybrid_search	Lauroyl-L-carnitine
757	254.182	1.002
758	392.264	1.06
759	329.005	0.978	hybrid_search	Tri(3-chloropropyl) phosphate
760	132.084	8.239
761	272.222	1.207	hybrid_search	Dodecanedioic acid
762	410.238	1.251
763	762.593	4.388
764	196.126	1.53
765	258.113	8.539	identity_search	Glycerophosphocholine
766	302.196	5.155	hybrid_search	1-(2-Hydroxyethyl)-2,2,6,6-tetramethyl-4-piperidinol
767	194.165	3.11
768	231.109	12.146
769	137.1	8.034	hybrid_search	2-(Acetylamino)-4-methyl-5-thiazolesulfonic acid
770	266.173	1.34
771	116.073	1.185
772	207.116	7.088	hybrid_search	Acetazolamide
773	97.0397	1.46	hybrid_search	3-(3-Chloro-5-isoxazolyl)propanoic acid
774	300.202	1.749	hybrid_search	1,4,7,10,13,16-Hexaoxacyclooctadecane
775	107.07	1.056	hybrid_search	3-Vinyl-7-oxabicyclo[4.1.0]heptane
776	204.112	7.082
777	286.274	0.953
778	211.133	1.068	hybrid_search	Nestorone
779	364.196	1.124
780	789.62	4.383
781	264.181	1.022
782	664.457	0.913
783	806.57	4.116	identity_search	1-Palmitoyl-2-docosahexaenoyl-sn-glycero-3-phosphocholine
784	400.342	3.078	identity_search	Palmitoyl-L-carnitine
785	229.198	1.015
786	192.16	4.577	hybrid_search	1-Methyl-4-piperidinecarboxylic acid
787	256.227	1.062	hybrid_search	Kinoprene
788	113.163	12.418
789	86.0964	6.987	hybrid_search	1-(1-Methyl-1H-pyrazol-5-yl)methanamine
790	520.333	2.002	hybrid_search	1,4,7,10,13,16-Hexaoxacyclooctadecane
791	88.0393	9.218
792	359.25	1.266
793	214.18	1.105	hybrid_search	N-Hexylbenzenesulfonamide
794	132.043	7.732
795	271.274	2.818
796	210.11	1.444
797	170.042	8.735	hybrid_search	(2S)-N-Ethyl-2-hydroxypropanamide
798	117.062	4.777
799	522.355	5.459	identity_search	1-Oleoyl-sn-glycero-3-phosphocholine
800	631.199	6.388	hybrid_search	L-Thiocitrulline
801	369.428	1.554
802	249.135	2.833	hybrid_search	2-(Methylamino)benzoic acid
803	112.832	5.01
804	241.153	2.234	hybrid_search	5-Amino-2-mercaptobenzimidazole
805	350.156	8.108	hybrid_search	Ac-Asp-Glu
806	427.095	10.14	identity_search	L-Cysteine-glutathione disulfide
807	141.958	0.015	hybrid_search	3-Amino-5,6-dimethyl-2-pyrazinecarboxylic acid
808	143.07	1.103	identity_search	Heptanedioic acid
809	92.131	9.542	hybrid_search	N,N-Diisopropylamine
810	215.978	1.297
811	376.176	1.004	hybrid_search	2-(2-Methyl-5-nitro-1H-imidazol-1-yl)ethyl benzoate
812	244.129	8.604	identity_search	Pro-Gln
813	209.177	1.002	hybrid_search	(10Z,13Z)-15,16-Dihydroxy-10,13-octadecadienoic acid
814	318.142	6.211
815	169.986	7.69
816	311.222	1.032	hybrid_search	9,10-Dihydroxy-12Z-octadecenoic acid
817	302.196	1.018
818	236.222	0.961	hybrid_search	2-(2-Butoxyethoxy)ethanol
819	88.0716	8.575	hybrid_search	2-(Hydroxymethyl)benzamide
820	242.175	1.072	hybrid_search	3-Hydroxy-2,6,6-trimethyl-1-cyclohexene-1-carboxylic acid
821	133.085	1.542
822	273.144	4.853
823	175.138	4.779	hybrid_search	(1R)-N-Methyl-N-(2-propynyl)-2,3-dihydro-1H-inden-1-amine
824	176.038	3.584	hybrid_search	2-(2-Aminoethoxy)acetic acid
825	79.0914	8.221	hybrid_search	1,2-Diethylhydrazine
826	207.167	7.086
827	310.31	1.006	identity_search	Oleoyl ethylamide
828	76.0757	5.436	identity_search	Trimethylamine N-oxide
829	435.394	1.179	hybrid_search	Oleoylserotonin
830	284.186	1.006
831	472.251	9.872
832	153.084	8.714
833	133.097	9.593	identity_search	DL-Ornithine
834	343.295	4.936	identity_search	Cocamidopropyl betaine
835	125.071	2.072
836	127.131	7.039	hybrid_search	3-Pyridinepropionic acid
837	336.311	1.006	hybrid_search	Linoleamide
838	103.814	5.033	hybrid_search	Choline cation
839	268.264	4.55	identity_search	Heptadecasphing-4-enine
840	113.496	5.009
841	372.347	1.929
842	114.16	5.005
843	306.093	9.263
844	292.253	0.99
845	260.197	8.973	hybrid_search	N1-Acetylspermine
846	290.16	1.157
847	156.166	9.542	hybrid_search	Histidinamide
848	89.0757	8.578	hybrid_search	1,2-Diethylhydrazine
849	319.194	1.012
850	285.29	2.362
851	521.336	1.785
852	403.233	0.937	identity_search	Acetyl tributyl citrate
853	346.31	1.647
854	212.277	6.861
855	353.28	1.346
856	201.112	1.05	hybrid_search	6-Heptynoic acid
857	311.233	1.428
858	347.243	1.024	hybrid_search	(4-Phenylpiperidin-4-yl)methanol
859	125.072	4.493
860	284.222	1.164	hybrid_search	4-(Dodecylamino)-4-oxo-2-butenoic acid
861	273.223	1.114	identity_search	5.alpha.-Androstan-17.beta.-ol-3-one
862	127.15	7.167
863	280.227	2.733	hybrid_search	2,4-Dihydroxy-N-(2-hydroxyethyl)benzamide
864	220.071	7.92
865	152.057	7.172	identity_search	Guanine
866	290.847	6.829
867	198.145	1.247
868	185.117	1.01
869	149.023	0.951	identity_search	Phthalic anhydride
870	273.169	0.994
871	301.164	0.999	hybrid_search	2-{2-[2-(Acryloyloxy)-1-methylethoxy]-1-methylethoxy}-1-methylethyl acrylate
872	189.135	9.155	identity_search	L-NG-Monomethylarginine
873	272.15	1.076
874	135.069	8.063
875	148.07	8.714	identity_search	L-Glutamic acid
876	156.093	8.245	hybrid_search	6-Bromo-3-pyridinecarboxaldehyde
877	148.053	8.717
878	177.111	1.463	identity_search	N-Formylnornicotine
879	104.401	5.033	hybrid_search	Choline cation
880	250.178	1.086
881	231.159	0.981	identity_search	Diisopropyl hexanedioate
882	184.105	1.133
883	103.131	3.345
884	231.251	1.873
885	291.066	6.266	identity_search	Inosine
886	191.143	1.002	identity_search	(5S)-1,2,3,4,5,6,7,8,9,10-Decahydro-5,9-methanobenzo[8]annulen-11-one
887	105.104	5.036	hybrid_search	1,2-Diethylhydrazine
888	123.081	1.156	identity_search	(1R,6S)-3-((R)-Oxiran-2-yl)-7-oxabicyclo[4.1.0]heptane
889	281.267	1.027	hybrid_search	Oleamide
890	266.123	8.401	hybrid_search	3-Hydroxy-2',4,4',6'-tetramethoxychalcone
891	410.163	4.847
892	127.117	7.118
893	336.326	1.027
894	211.284	6.885	hybrid_search	Spermine
895	663.575	0.919	hybrid_search	Tris-(2,4-di-tert-butylphenyl) phosphate
896	125.986	10.424	hybrid_search	6-Chloro-2-methylbenzoxazole
897	185.077	9.197	hybrid_search	(2-Aminoethyl)[2-(piperidin-1-yl)ethyl]amine
898	237.149	1.054	hybrid_search	13,14-Dehydro-15-cyclohexylcarbaprostacyclin
899	319.267	3.943	hybrid_search	Decanoyl-L-carnitine
900	261.243	0.996	hybrid_search	14-Methylpentadecanoic acid
901	104.107	13.768
902	613.183	0.909
903	195.115	1.551
904	182.19	2.589
905	229.272	1.722
906	273.121	14.437
907	397.306	1.454
908	74.0713	5.627	hybrid_search	3-Aminopropane-1-sulfinic acid
909	263.156	8.104
910	203.144	1.087	hybrid_search	Tridecanoic acid
911	226.19	1.005	hybrid_search	2(5H)-Furanone, 5-(7-hydroxy-6-methyloctyl)-
912	270.207	1.059
913	198.053	1.271	hybrid_search	Decane-1,10-diamine
914	270.092	6.211	hybrid_search	N-Acetylcytidine
915	215.127	1.058
916	248.149	1.006
917	233.113	8.62	hybrid_search	4-Bromo-N-(tert-butyl)-3-methylbenzenesulfonamide
918	107.086	8.22	hybrid_search	L-Threonine
919	273.099	4.87
920	165.718	7.687
921	153.105	8.629	hybrid_search	2-Aminoadipic acid
922	233.118	8.201
923	208.166	1.079
924	95.0604	8.19	hybrid_search	4-Bromo-1-isopentylpyrazole
925	186.149	1.157	hybrid_search	10-Hydroxy-2-decenoic acid
926	495.426	1.431
927	301.201	1.066	hybrid_search	19,20-Dihydroxy-4Z,7Z,10Z,13Z,16Z-docosapentaenoic acid
928	113.153	5.09	hybrid_search	3-Methyl-2-oxopentanoic acid
929	164.547	7.688
930	188.176	8.748	hybrid_search	N1-(3-Aminopropyl)-N1-methylpropane-1,3-diamine
931	364.706	9.599
932	233.059	3.81
933	86.0964	7.134	hybrid_search	1,4-Diamino-2-butanone
934	212.119	2.545
935	424.363	1.038	hybrid_search	n-Octylpentaoxyethylene
936	225.32	5.011
937	211.169	1.087	hybrid_search	5-Tetradecynoic acid
938	420.318	0.928
939	229.129	8.777	hybrid_search	L-Arginine
940	219.098	8.868	identity_search	Ala-Glu
941	528.304	8.028	hybrid_search	4-(4,6-Bis(2,4-dimethylphenyl)-1,3,5-triazin-2-yl)benzene-1,3-diol
942	150.056	2.666	hybrid_search	2-Thiazoline-2-thiol
943	116.071	9.495
944	173.078	1.591
945	383.116	8.787
946	236.113	7.945	hybrid_search	Castanospermine
947	123.117	1.064	identity_search	3-Methylbicyclo(2.2.1)heptyl-2-methanol
948	356.352	2.298
949	115.049	9.522
950	184.986	9.662
951	415.317	1.215
952	147.117	1.045	identity_search	DL-4-Methyl-.alpha.-(propyl)benzyl alcohol
953	236.157	1.072
954	436.167	8.1	hybrid_search	Creatine
955	538.172	6.211
956	270.25	0.969	hybrid_search	Mononervonin (15c)
957	263.134	8.029
958	731.606	5.193	identity_search	N-(Octadecanoyl)sphing-4-enine-1-phosphocholine
959	158.027	11.638
960	273.1	4.893
961	431.119	8.816
962	97.0648	1.005	identity_search	.delta.-Hexalactone
963	810.682	1.503	identity_search	N-(15Z-Tetracosenoyl)-1-.beta.-galactosylsphing-4-enine
964	114.16	5.012
965	361.366	1.542
966	301.201	1.1	hybrid_search	14,15-Dihydroxy-5Z,8Z,11Z-eicosatrienoic acid
967	207.129	7.126
968	241.18	1.199	identity_search	Tetradecanedioic acid
969	100.084	1.035
970	160.133	1.413	identity_search	Pregabalin
971	285.128	8.043	hybrid_search	Methyl 5-cyclopropylisoxazole-3-carboxylate
972	239.128	1.021
973	148.004	7.699
974	304.176	0.974
975	255.145	8.608	identity_search	His-Val
976	273.132	5.077
977	261.145	7.949	hybrid_search	Leu-Ile
978	408.268	1.423	hybrid_search	Tetraethylene glycol monomethyl ether
979	329.317	1.593
980	114.044	4.749
981	204.134	7.08
982	312.362	1.604
983	230.189	1.37
984	426.269	1.224	hybrid_search	Hexaethyleneglycol dimethyl ether
985	188.07	6.82	identity_search	DL-Indole-3-lactic acid
986	385.129	8.721	identity_search	S-(5'-Adenosyl)-L-homocysteine
987	85.0283	7.087
988	199.15	1.388
989	158.118	1.212
990	209.146	7.085	hybrid_search	Acetyl-DL-carnitine
991	306.191	1.022
992	115.168	5.007	hybrid_search	Butroxydim
993	158.028	11.164
994	268.194	1.052
995	416.197	8.021	hybrid_search	Methyl 2-chloro-4-pyridinecarboxylate
996	291.166	8.039	hybrid_search	Dipropylene glycol
997	400.378	1.875
998	111.08	1	identity_search	Heptane-2,6-dione
999	282.049	6.833
1000	386.257	1.427	hybrid_search	Tetraethylene glycol monomethyl ether
1001	194.085	1.088
1002	291.197	0.988	hybrid_search	5.alpha.-Pregnan-3.alpha.-ol-11,20-dione
1003	185.117	1.296
1004	173.13	6.839	hybrid_search	2-[3-(3,5-Dimethyl-1H-pyrazol-1-yl)-4-nitrophenyl]-1,2,3,4-tetrahydroisoquinoline
1005	145.097	2.052
1006	382.243	1.191
1007	104.107	12.438	identity_search	Choline cation
1008	188.117	7.687	hybrid_search	1-(2-Chlorobenzyl)-2-oxo-6-(trifluoromethyl)-1,2-dihydro-3-pyridinecarboxamide
1009	124.078	1.56
1010	388.184	1.104
1011	152.105	1.49	hybrid_search	Ethyl (3-thioxo-1,2,4-triazaspiro[4.7]dodec-2-yl)acetate
1012	153.091	1.443	identity_search	3-(2-Oxocyclohexyl)propanoic acid
1013	355.34	1.015
1014	178.134	3.19
1015	173.087	8.456	hybrid_search	2-Amino-5-chloro-3-(2-ethoxy-5-fluorophenyl)-3H-indol-3-ol
1016	418.243	0.972
1017	193.162	6.475
1018	309.986	7.684
1019	269.248	0.952	identity_search	Methyl palmitoleate
1020	157.077	8.024	identity_search	2-[(6-Fluoro-2-pyridinyl)amino]ethanol
1021	136.051	7.893
1022	211.273	10.351	hybrid_search	Spermine
1023	189.13	1.412	hybrid_search	(1R,2S)-(-)-3,4-Dihydroxynorephedrine
1024	295.066	4.842
1025	265.216	0.972	identity_search	6-Heptadecen-16-yne-1,2,4-triol
1026	684.203	0.906	hybrid_search	Dodecamethylcyclohexasiloxane
1027	193.159	1.082	identity_search	1-Cyclohexylcyclohexanecarboxylic acid
1028	151.035	9.98
1029	376.144	1.984	hybrid_search	3-Fluoro-4-methylbenzamidine
1030	157.035	1.554
1031	216.087	11.656	hybrid_search	N-(tert-Butyl)acrylamide
1032	105.074	7.701	hybrid_search	(3S)-10-(1-Aminocyclopropyl)-9-fluoro-3-methyl-7-oxo-2,3-dihydro-7H-[1,4]oxazino[2,3,4-ij]quinoline-6-carboxylic acid
1033	132.05	7.715
1034	87.0632	8.699	hybrid_search	2-Methoxypyrazine
1035	273.111	5.118
1036	327.201	1.636	identity_search	2-Hydroxy-4-(octyloxyl)benzophenone
1037	468.389	1.066	hybrid_search	n-Octylpentaoxyethylene
1038	164.136	1.079
1039	147.084	8.533
1040	276.144	0.984
1041	84.9112	6.633
1042	189.125	7.677	mzrt_match	1_D7-Tyrosine iSTD
1043	61.0841	7.697
1044	511.359	5.473
1045	278.247	1.078	hybrid_search	9Z,11E,13E-Octadecatrienoic acid ethyl ester
1046	239.105	7.964	identity_search	Tyr-Gly
1047	772.274	0.891
1048	171.101	0.988	hybrid_search	Dibutyl adipate
1049	366.212	1.214
1050	287.277	4.55
1051	340.196	1.204
1052	198.1	7.921
1053	277.216	0.972	hybrid_search	3-(2-Methyl-3-oxo-2,5,6,7,8,8a-hexahydro-1H-naphthalen-1-yl)propanoic acid
1054	258.082	8.546
1055	227.201	0.964	identity_search	(S)-3-Methyloxacyclotetradecan-2-one
1056	527.402	1.246	hybrid_search	Brij 35
1057	291.166	8.047	hybrid_search	Dipropylene glycol
1058	198.078	7.92	hybrid_search	4-Butylcyclohexanamine
1059	135.08	1.025	identity_search	4-Hydroxynonenal alkyne
1060	112.097	7.273	hybrid_search	4-Iodo-1H-imidazole
1061	211.119	5
1062	812.544	5.758	identity_search	1-Stearoyl-2-arachidonoyl-sn-glycero-3-phosphoserine
1063	216.091	11.23	hybrid_search	N-Isobutyl-4-methoxybenzenesulfonamide
1064	703.575	5.212	identity_search	Palmitoyl sphingomyelin
1065	207.173	7.086
1066	280.263	1.102	identity_search	Linoleamide
1067	272.186	1.064
1068	251.201	1.109
1069	316.285	1.229	identity_search	6-Oxooctadecanoic acid
1070	174.149	2.915
1071	195.138	1.064
1072	273.17	0.979
1073	628.195	0.93
1074	559.151	6.217	hybrid_search	Inosine
1075	235.154	1.039	hybrid_search	Pentanedioic acid, monomethyl ester
1076	627.535	5.826	hybrid_search	1-Stearoyl-2-docosahexaenoyl-sn-glycerol
1077	293.098	9.291	identity_search	Ethylenediaminetetraacetic acid
1078	213.098	9.536	identity_search	His-Gly
1079	367.139	9.157	identity_search	Phosphocholine
1080	142.026	9.236
1081	306.101	8.105
1082	124.089	0.75
1083	273.121	14.051
1084	123.08	1.645	hybrid_search	2-Pyridinecarboxaldehyde
1085	198.149	1.061	hybrid_search	.delta.-Dodecalactone
1086	266.233	1.007
1087	96.0444	1.633	hybrid_search	1-(2-Hydroxyethyl)pyrazole
1088	240.165	1.021
1089	114.066	8.027
1090	123.03	1.644	hybrid_search	2-Pyridinecarboxaldehyde
1091	216.094	11.771
1092	63.0634	8.606
1093	84.9597	10.433	hybrid_search	5-Fluoro-3-methyl-1H-indole-2-carboxylic acid
1094	505.389	1.226	hybrid_search	Brij 35
1095	273.143	4.881
1096	184.094	7.687	identity_search	N-(2-Chlorobenzyl)-2-propanamine
1097	137.063	4.654	hybrid_search	Hypoxanthine
1098	285.334	1.635
1099	488.394	0.94	identity_search	Glycerol tricaprylate
1100	105.073	7.673	hybrid_search	(3S)-10-(1-Aminocyclopropyl)-9-fluoro-3-methyl-7-oxo-2,3-dihydro-7H-[1,4]oxazino[2,3,4-ij]quinoline-6-carboxylic acid
1101	118.123	4.672	hybrid_search	4-Hydroxybenzoic acid
1102	327.037	9.072	mzrt_match	1_15N2-Uridine 5'-monophosphate iSTD
1103	175.14	6.84
1104	478.264	1.014
1105	608.385	1.883	identity_search	PEG-14
1106	265.112	6.745	identity_search	Thiamine cation
1107	158.964	7.682
1108	167.09	6.828
1109	153.041	5.558	identity_search	Xanthine
1110	183.138	1.055	identity_search	Undec-9-ynoic acid
1111	273.121	9.974
1112	151.101	8.699	hybrid_search	N-[2-Methoxy-5-(2-oxo-2H-chromen-3-yl)phenyl]-5-nitrofuran-2-carboxamide
1113	155.107	1.023	identity_search	8-Oxononanoic acid
1114	157.049	0.99	hybrid_search	Ethyl (4-methylbenzoyl)acetate
1115	294.173	1.112	hybrid_search	Dehydrocholic acid
1116	134.118	5.742	hybrid_search	2-Aminobenzen-1-arsonic acid
1117	296.066	8.547	identity_search	Glycerophosphocholine
1118	187.126	9.478	hybrid_search	4-Hydrazinobenzoic acid
1119	274.118	4.847	hybrid_search	(4-Aminobutyl)phosphonic acid
1120	191.128	1.038
1121	453.369	1.424
1122	134.04	0.913
1123	256.155	1.012
1124	275.052	9.568
1125	351.237	7.703	hybrid_search	(1S,2S)-1-(1H-Benzo[d]imidazol-2-yl)-2-methylbutan-1-amine
1126	122.044	1.704	identity_search	5-Hydroxy-2-pyrimidinecarbonitrile
1127	259.119	2.106	hybrid_search	Ethyl 4-(3-benzoyl-2-thioureido)benzoate
1128	141.159	7	hybrid_search	Benzoic acid methyl ester
1129	532.411	0.933
1130	212.166	1.157	hybrid_search	N-Hexylbenzenesulfonamide
1131	203.091	0.999	hybrid_search	Triethyl citrate
1132	216.095	4.999
1133	482.324	5.744	identity_search	1-Stearoyl-2-hydroxy-sn-glycero-3-phosphoethanolamine
1134	136.051	9.212
1135	554.176	0.937
1136	140.07	7.587	hybrid_search	N-Phenylglycinonitrile
1137	262.165	7.135	identity_search	(2R)-3-Hydroxyisovaleroylcarnitine
1138	262.165	0.995
1139	380.337	1.018	hybrid_search	Tetraethylene glycol monooctyl ether
1140	246.156	9.587	identity_search	Arg-Ala
1141	273.254	1.087
1142	125.096	1.441
1143	125.072	1.456
1144	268.12	4.866
1145	105.11	7.691	hybrid_search	Betaine aldehyde cation
1146	191.103	8.452	identity_search	Thr-Ala
1147	245.194	1
1148	125.096	1.022
1149	247.173	1.05	identity_search	Dinor-12-oxophytodienoic acid
1150	287.222	0.943
1151	142.123	1.044	hybrid_search	3-Hydroxy-5,5-dimethylhexanoic acid
1152	101.071	8.528
1153	278.269	0.998
1154	366.109	8.38
1155	219.174	2.739	hybrid_search	4-Bromo-1-(phenylsulfonyl)-1H-pyrazole
1156	206.886	6.827
1157	294.243	1.049
1158	219.174	1.83
1159	150.151	2.929
1160	166.143	7.686
1161	126.137	7.127
1162	303.233	0.968
1163	322.186	1.142
1164	146.98	1.762
1165	549.415	1.264	hybrid_search	PEG17
1166	364.243	1.429
1167	334.223	1.238
1168	86.06	2.134	identity_search	.gamma.-Aminobutyric acid
1169	522.356	5.347	identity_search	1-Oleoyl-sn-glycero-3-phosphocholine
1170	387.274	1.098
1171	406.208	1.043
1172	148.076	8.646	hybrid_search	L-.alpha.-Glutamine
1173	95.0855	1.108	identity_search	exo-Norborneol
1174	203.15	8.859	identity_search	(2S)-2-Amino-5-({(E)-(methylamino)[(E)-methylimino]methyl}amino)pentanoic acid
1175	134.663	8.038	hybrid_search	2-Methylbenzoic acid
1176	74.0964	5.308
1177	392.227	1.065
1178	150.134	2.929
1179	157.078	8.125	identity_search	2-[(6-Fluoro-2-pyridinyl)amino]ethanol
1180	241.031	9.947	identity_search	L-Cystine
1181	117.108	4.78	hybrid_search	4-Methyl-1,2,3,4-tetrahydroquinoline
1182	219.097	8.901	identity_search	Ala-Glu
1183	144.175	2.09
1184	396.332	1.052	hybrid_search	n-Octylpentaoxyethylene
1185	431.392	2.219	hybrid_search	Cyclopropaneoctanoic acid, 2-octyl-, methyl ester
1186	135.53	8.038
1187	84.0808	9.543	hybrid_search	N-Ethylaniline
1188	471.379	1.157	hybrid_search	1-Monolinoleoyl-rac-glycerol
1189	216.078	8.727
1190	107.085	1.419	identity_search	3-Vinyl-7-oxabicyclo[4.1.0]heptane
1191	327.094	6.387	hybrid_search	L-Thiocitrulline
1192	216.196	1.98
1193	174.185	2.18
1194	789.547	5.798	hybrid_search	2-Oleoyl-1-palmitoyl-sn-glycero-3-phosphoserine
1195	255.101	7.68
1196	242.133	9.531	hybrid_search	2-Isopropyl-4-nitro-1H-imidazole
1197	356.206	0.982	hybrid_search	tert-Butyl(1R,5S)-3-azabicyclo[3.1.0]hex-6-ylcarbamate
1198	890.638	1.459	hybrid_search	N-(15Z-Tetracosenoyl)-1-.beta.-galactosylsphing-4-enine
1199	319.267	4.141	hybrid_search	Decanoyl-L-carnitine
1200	382.315	1.283	hybrid_search	n-Octylpentaoxyethylene
1201	702.213	0.923
1202	226.145	1.129	hybrid_search	1-Hydroxy-4(15),11(13)-eudesmadien-12,6-olide
1203	178.116	9.455
1204	430.283	1.432	hybrid_search	2,5,8,11,14,17,20,23,26,29,32,35-Dodecaoxaheptatriacontan-37-ol
1205	186.076	9.941	hybrid_search	N-Acetyl-D-glucosamine
1206	131.053	8.689	hybrid_search	3-Methyl-5-nitroaniline
1207	150.143	6.906	hybrid_search	Butyrylcholine cation
1208	254.212	1.173	hybrid_search	Nonadecanedioic acid
1209	388.342	0.93	identity_search	Bis(2-ethylhexyl) adipate
1210	136.051	4.658
1211	394.353	1.013
1212	316.175	1.018
1213	124.052	1.645
1214	216.196	1.234
1215	246.171	1.119
1216	219.195	1.009	identity_search	Diethylene glycol 2-ethylhexyl ether
1217	182.985	11.821
1218	251.201	0.983	identity_search	Sclareolide
1219	525.375	5.44
1220	135.117	1.023	identity_search	(-)-.alpha.-Thujone
1221	153.108	8.705	hybrid_search	DL-2-Methylglutamic acid
1222	123.117	1.234	identity_search	3-Methylbicyclo(2.2.1)heptyl-2-methanol
1223	262.165	1.125
1224	291.13	9.936	identity_search	Argininosuccinic acid
1225	191.164	1.016	hybrid_search	1-[1,6-Dimethyl-4-(4-methyl-3-pentenyl)-3-cyclohexen-1-yl]ethanone
1226	141.959	11.698	hybrid_search	3-Amino-5,6-dimethyl-2-pyrazinecarboxylic acid
1227	116.034	9.219
1228	314.269	0.96	hybrid_search	(Diethylamino)(oxo)acetic acid
1229	211.133	1.019
1230	185.032	8.548
1231	198.236	7.896
1232	838.551	5.745
1233	255.196	0.972	identity_search	4,11-Dimethyl-8-(propan-2-yl)-5,12-dioxatricyclo[9.1.0.04,6]dodecan-7-ol
1234	218.077	6.971
1235	408.222	1.077
1236	309.227	1.132	identity_search	Pentapropylene glycol
1237	275.125	4.847	hybrid_search	N4,N5-Dimethyl-1H-imidazole-4,5-dicarboxamide
1238	295.103	4.856
1239	305.267	1.036
1240	154.063	6.389	hybrid_search	Guanine
1241	204.056	8.787	hybrid_search	Asn-Ala
1242	309.095	9.027
1243	185.196	7.128	hybrid_search	2-Methyl-4-pyrimidinamine
1244	164.547	7.679
1245	133.032	7.378	hybrid_search	2-(4-Methylpiperazin-1-yl)propionic acid
1246	447.347	0.956	identity_search	Diisodecyl phthalate
1247	789.619	4.406
1248	483.376	1.205	hybrid_search	Brij 35
1249	194.16	3.151
1250	359.371	2.274
1251	233.175	1.026	hybrid_search	2-({2-[2-(Oxiran-2-ylmethoxy)ethoxy]ethoxy}methyl)oxirane
1252	75.0998	4.467	hybrid_search	Amitrole
1253	782.569	4.249	identity_search	2-Oleoyl-1-palmitoyl-sn-glycero-3-phosphocholine
1254	232.154	5.684	identity_search	(R)-Butyrylcarnitine
1255	67.025	4.86
1256	288.147	8.031
1257	189.113	1.018	hybrid_search	((1S)-5-Methyl-1-(4-methylpent-3-en-1-yl)-2-oxabicyclo[2.2.2]octan-4-yl)methanol
1258	265.177	6.064	hybrid_search	2-Methylpyrimidine-4,6-diol
1259	89.0597	1.069
1260	257.225	1.21
1261	110.071	9.535	identity_search	2,3-Pyridinediamine
1262	278.132	0.99
1263	516.426	0.917
1264	147.121	2.928
1265	173.117	1.164
1266	336.202	1.075
1267	736.576	4.455
1268	324.253	0.989
1269	762.593	4.449
1270	163.075	1.017	hybrid_search	(4,7,7-Trimethylbicyclo[4.1.0]hept-4-en-3-yl)methanol
1271	165.099	7.124
1272	101.107	3.371	hybrid_search	5-Methyl-5-propylimidazolidine-2,4-dione
1273	101.073	14.782
1274	216.079	8.15
1275	571.428	1.291	hybrid_search	PEG17
1276	172.121	1.113	hybrid_search	Dibutyl(3-chloropropyl)amine
1277	110.103	1.195
1278	276.181	1.124
1279	165.718	7.683
1280	278.16	1.115
1281	273.121	9.267	hybrid_search	3-Fluoro-4-methylbenzamidine
1282	124.085	2.663
1283	593.441	1.314	hybrid_search	Brij 35
1284	124.081	1.917
1285	203.139	5.041
1286	257.267	1.022
1287	773.274	0.892
1288	807.573	4.113	hybrid_search	1-Stearoyl-2-myristoyl-sn-glycero-3-phosphocholine
1289	246.137	0.982	hybrid_search	Gelomulide N
1290	332.243	1.001
1291	288.253	1.019	identity_search	N,N-Bis(2-hydroxyethyl)dodecanamide
1292	239.149	1.707	identity_search	Pentaethylene glycol
1293	299.101	2.391
1294	172.119	5.942	hybrid_search	N-Acetyl-D-proline
1295	542.185	6.21
1296	351.327	0.97
1297	161.128	9.54	hybrid_search	6-(Acetylamino)hexanoic acid
1298	195.138	1.014	hybrid_search	NP-019267
1299	234.112	8.178	hybrid_search	5,6-Dihydrouridine
1300	306.081	7.171	identity_search	Guanosine
1301	88.0726	8.712
1302	136.048	8.007
1303	286.202	1.059
1304	100.112	4.934
1305	137.046	14.558	identity_search	Hypoxanthine
1306	240.16	1.255
1307	231.17	7.863
1308	150.157	2.936
1309	167.013	10.42	hybrid_search	3-O-Demethylsulochrin
1310	244.079	8.787
1311	186.222	1.783
1312	225.188	1.053
1313	158.154	5.214	hybrid_search	N-(Benzenesulfonyl)guanidine
1314	615.455	1.337	hybrid_search	PEG17
1315	124.078	2.274
1316	565.362	1.83
1317	786.601	4.303	identity_search	1,2-dioleoyl-sn-glycero-3-phosphatidylcholine
1318	331.34	2.361
1319	333.283	1.029
1320	166.056	8.501	identity_search	Methionine sulfoxide
1321	132.057	7.756	identity_search	N-Acetylglycine methyl ester
1322	125.06	1.642
1323	95.0855	1.069	identity_search	exo-Norborneol
1324	313.237	1.004	hybrid_search	4-Heptylcyclohexanecarboxylic acid
1325	153.077	8.675
1326	143.168	6.982
1327	111.055	1.457	hybrid_search	N-.alpha.-Acetyl-L-ornithine
1328	273.121	12.186	hybrid_search	3-Fluoro-4-methylbenzamidine
1329	207.179	2.694
1330	151.079	8.715	hybrid_search	1-Phenanthrenecarboxylic acid, 7-ethenyl-1,2,3,4,4a,4b,5,6,7,9,10,10a-dodecahydro-1,4a,7-trimethyl-9-oxo-
1331	512.415	1.086	hybrid_search	n-Octylpentaoxyethylene
1332	89.0597	1.591	hybrid_search	Guanidine
1333	336.238	1.125
1334	159.111	7.39
1335	340.348	0.997
1336	217.107	1.028	identity_search	1,4,7-Trioxacyclotridecane-8,13-dione
1337	194.116	1.184
1338	183.138	1.082	identity_search	NP-019267
1339	151.111	1.158	identity_search	Perillaldehyde
1340	124.08	3.355
1341	241.998	7.685
1342	333.3	0.996	hybrid_search	2-{2-[2-(Octadecyloxy)ethoxy]ethoxy}ethanol
1343	137.096	1.114	hybrid_search	2-(4-Methoxy-2,3-dihydrofuro[2,3-b]quinolin-2-yl)propane-1,2-diol
1344	527.317	6.466
1345	213.149	1.188	identity_search	5-(Hydroxymethyl)-3-(1-hydroxy-5-methylhexyl)oxolan-2-one
1346	107.085	1.018
1347	183.102	1.093	identity_search	2-Cyclohexen-1-one, 4,6-dihydroxy-2-(hydroxymethyl)-5-(1-methylethyl)-
1348	269.197	8.046
1349	347.298	3.805	hybrid_search	Lauroyl-L-carnitine
1350	334.222	1.074
1351	248.149	7.515	identity_search	3-Hydroxybutyrylcarnitine
1352	233.15	4.784
1353	124.086	0.747
1354	364.065	9.588	identity_search	Guanosine 5'-monophosphate
1355	526.287	8.008
1356	382.147	6.213	hybrid_search	Inosine
1357	256.204	1.171
1358	146.118	6.507
1359	80.0494	1.648
1360	169.086	1.187	hybrid_search	(+)-Carvone
1361	204.098	8.97	identity_search	Gln-Gly
1362	147.117	1.025	identity_search	DL-4-Methyl-.alpha.-(propyl)benzyl alcohol
1363	647.458	0.908
1364	244.093	6.829	identity_search	Cytarabine
1365	104.107	12.035	identity_search	Choline cation
1366	259.19	0.952	hybrid_search	9,10-Dihydroxy-12Z-octadecenoic acid
1367	198.038	7.719
1368	150.128	2.941	identity_search	2-Amino-1-phenylbutane
1369	288.217	1.024
1370	113.06	1.062
1371	206.139	1.729	identity_search	Dexpanthenol
1372	241.143	1.077
1373	314.13	6.212	hybrid_search	1-[4-(Methylthio)benzyl]-4-(4-nitrobenzoyl)piperazine
1374	564.359	2.061	hybrid_search	1,4,7,10,13,16-Hexaoxacyclooctadecane
1375	130.152	2.354	identity_search	N-Butyl-N-isobutylamine
1376	169.059	8.767	identity_search	1,3-Cyclohexadiene-1,2-dicarboxylic acid
1377	171.18	7.128
1378	213.154	1.408
1379	466.293	5.797	hybrid_search	1-Myristoyl-2-hydroxy-sn-glycero-3-phosphoethanolamine
1380	261.153	1.01
1381	264.18	1.013
1382	151.11	1.323	identity_search	(-)-Myrtenal
1383	209.138	1.386	identity_search	Tetraethylene glycol monomethyl ether
1384	355.019	10.163	hybrid_search	D-myo-Inositol-1,5,6-triphosphate
1385	124.094	1.551
1386	295.266	1.012
1387	116.071	2.008	hybrid_search	2-Morpholinol
1388	132.048	1.088
1389	487.374	1.342
1390	162.105	7.683
1391	192.16	4.724	hybrid_search	1-Methyl-4-piperidinecarboxylic acid
1392	230.175	2.644
1393	390.314	1.032	hybrid_search	8-(3-Octyl-2-oxiranyl)octanoic acid
1394	173.134	1.096	identity_search	(5S)-1,2,3,4,5,6,7,8,9,10-Decahydro-5,9-methanobenzo[8]annulen-11-one
1395	252.046	6.827
1396	228.232	0.984	hybrid_search	6-Oxooctadecanoic acid
1397	348.274	0.976
1398	83.0603	8.175
1399	274.111	4.906	hybrid_search	Inosine
1400	163.113	1.031
1401	304.212	0.995
1402	176.129	1.297	hybrid_search	2-(3-Cyclohexen-1-yl)-5,5-dimethyl-1,3-dioxane
1403	408.222	9.751
1404	408.308	1.002
1405	240.088	2.544	identity_search	N-Benzoylaminopurine
1406	114.07	0.939
1407	475.251	8.977	hybrid_search	Ser-Gln-Lys
1408	200.165	1.014	hybrid_search	10-Undecynoic acid
1409	214.107	14.745
1410	275.237	0.976	hybrid_search	3-Ethenyl-3,4a,7,7,10a-pentamethyl-2,5,6,6a,8,9,10,10b-octahydro-1H-benzo[f]chromen-8-ol
1411	259.283	1.786	hybrid_search	N,N-Dimethyldodecylamine N-oxide
1412	102.055	8.215	identity_search	2-(2-Aminoethoxy)acetic acid
1413	299.277	1.046
1414	304.248	0.945
1415	154.157	9.542	hybrid_search	(2S)-2-[(Butylsulfonyl)amino]-3-(4-hydroxyphenyl)propanoic acid
1416	185.074	9.164
1417	170.032	8.11
1418	372.347	1.128	hybrid_search	8-(3-Octyl-2-oxiranyl)octanoic acid
1419	149.074	1.646
1420	161.137	6.492
1421	199.187	0.988	hybrid_search	Erucamide
1422	464.314	5.588
1423	227.175	1.867	hybrid_search	1-{2-[2-(Diethylamino)ethoxy]phenyl}-3-phenyl-1-propanone
1424	177.087	8.767
1425	262.074	1.079	hybrid_search	Hexanoic acid, 5-(acetylamino)-4-oxo-
1426	289.249	1.342
1427	124.08	4.363
1428	233.211	1.013
1429	282.12	7.342	identity_search	1-Methyladenosine
1430	156.027	9.199
1431	342.284	1.159
1432	112.05	6.826	identity_search	1H-Imidazole-2-carboxamide
1433	227.127	9.553
1434	279.137	1.651	identity_search	(R)-Pantetheine
1435	792.566	5.805
1436	408.156	4.846
1437	64.0159	7.684
1438	326.233	0.986	hybrid_search	Cholan-24-oic acid, 12-hydroxy-3-oxo-
1439	376.233	1.033
1440	253.161	1.389	hybrid_search	Tetraethylene glycol
1441	130.123	5.368	hybrid_search	2-Amino-2-ethylbutan-1-ol
1442	293.267	1.755	hybrid_search	N-[2-(Diethylamino)ethyl]stearamide
1443	151.075	5.316	identity_search	4-Hydroxy-3-methoxy-.alpha.-methylbenzyl alcohol
1444	161.128	9.342	identity_search	4-[(3-Aminopropyl)amino]butanoic acid
1445	250.048	6.842
1446	392.288	0.93
1447	307.227	0.984	hybrid_search	Mesterolone
1448	808.513	5.77	hybrid_search	2-Docosahexaenoyl-1-stearoyl-sn-glycero-3-phosphoserine
1449	472.753	9.875
1450	198.192	7.962
1451	198.16	4.563
1452	158.118	6.754
1453	334.256	1.051	hybrid_search	1-Monolinoleoyl-rac-glycerol
1454	150.125	2.952	identity_search	1-Methyl-3-phenylpropylamine
1455	240.153	1.56
1456	124.082	3.925
1457	126.074	15.024
1458	274.274	2.598	identity_search	N-Lauryldiethanolamine
1459	156.104	1.229	identity_search	Ethyl 4-hydroxy-1-piperidinecarboxylate
1460	127.112	1.143
1461	214.072	14.746
1462	320.207	1.061
1463	685.203	0.905
1464	336.202	1.08
1465	425.254	8.04
1466	227.128	1.151
1467	272.233	1.086
1468	156.126	8.879
1469	88.0724	8.832
1470	240.088	3.174	identity_search	N-Benzoylaminopurine
1471	103.039	7.694	hybrid_search	3-Oxo-1,8-octanedicarboxylic acid
1472	310.113	9.277	identity_search	N-Acetylneuraminic acid
1473	268.089	4.868
1474	240.088	2.703	identity_search	N-Benzoylaminopurine
1475	167.101	14.985
1476	220.019	7.685	hybrid_search	1-{[3-(4-Hydroxyphenyl)propanoyl]oxy}-2,5-pyrrolidinedione
1477	117.091	1.203
1478	117.062	4.783
1479	348.238	1.198
1480	491.457	1.146
1481	117.099	9.593	identity_search	L-Valinamide
1482	197.056	7.469
1483	273.097	4.899	hybrid_search	Tyr-Ala
1484	99.0441	1.005	hybrid_search	4-(Furan-2-yl)but-3-en-2-one
1485	217.162	1.046	hybrid_search	Methyl tetradecanoate
1486	532.439	0.914
1487	631.123	5.55
1488	346.222	0.992
1489	706.538	4.477	identity_search	1-Myristoyl-2-palmitoyl-sn-glycero-3-phosphocholine
1490	273.146	4.879
1491	229.236	1.825
1492	210.17	1.221	hybrid_search	1-[2-(2-Hydroxypropoxy)-1-methylethoxy]-2-propanol
1493	235.119	5.915	identity_search	His-Pro
1494	732.554	4.398	identity_search	1-Oleoyl-2-myristoyl-sn-glycero-3-phosphocholine
1495	424.253	1.254
1496	143.168	7.165
1497	170.032	8.121	hybrid_search	(2S)-N-Ethyl-2-hydroxypropanamide
1498	258.178	0.991
1499	88.0816	8.684
1500	234.16	4.785	hybrid_search	2-(Isopropylamino)-2-oxoethyl 2-phenoxybenzoate
1501	198.138	7.923
1502	141.158	7.144	hybrid_search	Salicylaldehyde
1503	308.258	0.972
1504	208.134	1.142
1505	151.089	1.27	identity_search	Triethylene glycol
1506	259.207	0.969	hybrid_search	N,N-Diethyl-2-(1-piperazinyl)ethanamine
1507	176.092	2.408	hybrid_search	(3R,4S)-3,4-pyrrolidinediol
1508	242.207	5.809
1509	227.101	9.552
1510	336.326	1.022	hybrid_search	Linoleamide
1511	205.101	7.546	hybrid_search	(R)-Aminocarnitine
1512	403.361	2.291
1513	632.173	8.094
1514	148.06	8.112	identity_search	L-Glutamic acid
1515	221.113	8.76	identity_search	Thr-Thr
1516	534.349	1.412	hybrid_search	2,5,8,11,14,17,20,23,26,29,32,35-Dodecaoxaheptatriacontan-37-ol
1517	208.139	7.089
1518	157.084	1.303
1519	223.075	9.879	identity_search	DL-Cystathionine
1520	199.506	5.016
1521	224.15	1.14
1522	430.364	1.002
1523	300.181	1.123
1524	136.081	8.562
1525	211.112	1.432
1526	273.121	8.803	hybrid_search	Triacanthin
1527	132.057	7.717	identity_search	N-Acetyl-L-alanine
1528	329.145	6.209
1529	76.0505	6.664	hybrid_search	Guanidine
1530	811.685	1.495
1531	137.096	1.051	identity_search	2-Propionylcyclohexanone
1532	167.107	1.154	identity_search	(1S,4R,6S)-1-Methyl-4-(prop-1-en-2-yl)-7-oxabicyclo[4.1.0]heptan-2-one
1533	379.235	1.094	hybrid_search	Octyl .alpha.-ketoglutarate
1534	307.304	0.985
1535	237.149	1.091	identity_search	Palitantin
1536	170.093	9.399	identity_search	3-Methyl-L-histidine
1537	101.06	1.023	identity_search	5-Methyldihydro-2(3H)-furanone
1538	288.18	1.074
1539	497.343	5.396
1540	169.086	1.051	hybrid_search	(+)-Carvone
1541	244.123	0.999
1542	314.217	1.382	hybrid_search	Hexaethyleneglycol dimethyl ether
1543	214.149	6.732
1544	214.073	8.05
1545	295.155	1.016
1546	216.126	1.086
1547	249.096	9.557	hybrid_search	N-Acetyl-L-carnosine
1548	490.322	1.405	hybrid_search	Tetraethylene glycol monomethyl ether
1549	184.133	1.396	hybrid_search	Sebacamide
1550	121.101	1.013	identity_search	Isophorone
1551	233.005	1.3
1552	246.17	5.255	identity_search	Isovaleryl-L-carnitine
1553	432.238	1.097	hybrid_search	1,3:2,4-bis(3,4-dimethylbenzylidene)sorbitol
1554	250.179	1.458
1555	437.374	1.196
1556	193.162	6.738
1557	207.196	7.088	hybrid_search	Acetyl-DL-carnitine
1558	119.085	1.091	identity_search	2-(4-Methylphenyl)ethanol
1559	123.117	1.15	identity_search	3-Methylbicyclo(2.2.1)heptyl-2-methanol
1560	230.141	1.59
1561	288.147	8.042	hybrid_search	Adenosine
1562	150.065	8.715	hybrid_search	2-[(5-Nitro-2-pyridinyl)amino]ethanol
1563	161.092	8.262	identity_search	Ala-Ala
1564	629.196	0.929
1565	127.169	7.128	hybrid_search	N-(3-Aminopropyl)acetamide
1566	148.035	7.688
1567	67.2949	8.038
1568	165.031	1.085
1569	169.122	1.087	identity_search	2-Cyclohexen-1-one, 4-hydroxy-2-methyl-5-(1-methylethyl)-
1570	130.097	5.682
1571	160.102	9.412	hybrid_search	2-(2-Amino-4-nitroanilino)ethanol
1572	698.255	0.896
1573	112.101	7.375
1574	266.196	1.028	hybrid_search	2-Methoxypropyl acetate
1575	159.084	2.588
1576	160.104	7.391
1577	65.7855	8.029
1578	214.071	9.781
1579	316.212	2.589
1580	304.191	1.041
1581	637.467	1.358	hybrid_search	PEG17
1582	198.037	7.729
1583	328.284	0.958	hybrid_search	9,10-Methyleneoctadecanoic acid
1584	146.165	10.426
1585	774.273	0.891
1586	289.217	0.986
1587	163.148	1.005	identity_search	Bi(cyclohexan)-2-one
1588	609.188	8.088	identity_search	Ac-Asp-Glu
1589	349.329	1.587
1590	469.242	1.157
1591	353.321	1.118	hybrid_search	1,3,3-Trimethyl-6-azabicyclo[3.2.1]octane
1592	325.19	8.588
1593	199.527	5.019
1594	380.228	1.034
1595	175.148	1.083	identity_search	(3E)-4-(2,4,6-Trimethyl-3-cyclohexen-1-yl)-3-buten-2-one
1596	151.048	8.536
1597	214.071	10.285
1598	233.186	1.444
1599	95.0855	1.133	identity_search	exo-Norborneol
1600	231.179	2.631
1601	438.378	1.104	hybrid_search	n-Octylpentaoxyethylene
1602	161.108	8.707	hybrid_search	2-[3-(3,5-Dimethyl-1H-pyrazol-1-yl)-4-nitrophenyl]-1,2,3,4-tetrahydroisoquinoline
1603	234.153	9.509	hybrid_search	L-Lysine, methyl ester
1604	214.072	5.892
1605	124.923	6.827
1606	270.207	0.98
1607	435.241	1.015
1608	541.16	0.913
1609	303.883	14.262
1610	309.138	6.4	hybrid_search	Thiamine cation
1611	374.217	1.04
1612	480.308	5.718	identity_search	1-Oleoyl-sn-glycero-3-phosphoethanolamine
1613	228.161	1.036	hybrid_search	(5E)-Heptadeca-5,16-diene-1,2,4-triol
1614	422.235	8.038
1615	265.236	1.877
1616	527.904	1.251
1617	123.117	1.177	identity_search	3-Methylbicyclo(2.2.1)heptyl-2-methanol
1618	338.135	7.692
1619	144.982	0.011
1620	277.14	9.818	identity_search	L-Saccharopine
1621	316.212	2.01	hybrid_search	L-Leucyl-L-leucine methyl ester
1622	556.442	1.104	hybrid_search	n-Octylpentaoxyethylene
1623	388.394	1.525	identity_search	Benzyldimethylstearylammonium cation
1624	305.303	1.62
1625	536.122	9.082	hybrid_search	1-O-Hexadecyl-2-O-acetyl-sn-glyceryl-3-phosphorylcholine
1626	203.15	8.872	identity_search	(2S)-2-Amino-5-({(E)-(methylamino)[(E)-methylimino]methyl}amino)pentanoic acid
1627	257.138	1.055
1628	171.121	1.026
1629	207.087	7.088	hybrid_search	Acetyl-DL-carnitine
1630	369.384	2.06	identity_search	N-(3-Dimethylaminopropyl)octadecanamide
1631	285.206	0.981
1632	176.118	9.455	hybrid_search	N5-(1-Iminoethyl)-L-ornithine
1633	409.128	4.871	hybrid_search	3-Fluoro-4-methylbenzamidine
1634	203.223	6.866	identity_search	Spermine
1635	219.138	1.033
1636	96.0442	4.791	identity_search	4-Hydroxypyridine
1637	313.143	0.954	identity_search	Benzyl butyl phthalate
1638	295.19	1.016	hybrid_search	Prostaglandin E1 ethanolamide
1639	138.091	3.09
1640	326.2	1.027
1641	352.16	0.982
1642	223.2	7.008
1643	228.207	1.038
1644	376.233	1.057
1645	172.119	4.76
1646	431.392	2.903	hybrid_search	Stearoyl-L-carnitine
1647	115.087	7.209	identity_search	3-Aminopiperidin-2-one
1648	131.659	8.033	hybrid_search	Creatine
1649	137.189	6.86
1650	116.078	4.771
1651	232.19	1.147	hybrid_search	Undec-10-enoic acid heptyl ester
1652	196.121	6.814
1653	240.087	3.162	identity_search	N-Benzoylaminopurine
1654	549.917	1.27
1655	115.103	9.41
1656	137.046	9.255	hybrid_search	N'-Amino-N-nitroguanidine
1657	227.164	1.133
1658	207.173	1.029	identity_search	5-Tetradecynoic acid
1659	107.07	1.025
1660	313.199	6.82
1661	297.242	1.003	identity_search	9,10-Dihydroxy-12Z-octadecenoic acid
1662	258.034	8.541	hybrid_search	Glycerophosphocholine
1663	172.141	1.22
1664	429.376	2.23
1665	167.118	1.117
1666	175.152	2.487	hybrid_search	Ethyl 2-{[3-(3,4-dimethoxyphenyl)-4-oxo-2-(trifluoromethyl)-4H-chromen-7-yl]oxy}butanoate
1667	87.0557	1.931
1668	214.072	12.226
1669	273.222	1.092	identity_search	5.alpha.-Androstan-17.beta.-ol-3-one
1670	213.112	1.014
1671	270.181	8.038
1672	207.14	1.049
1673	94.0652	4.323	identity_search	4-Picoline
1674	256.175	1.706	hybrid_search	1,4,7,10,13,16-Hexaoxacyclooctadecane
1675	217.193	1.193
1676	358.243	1.369	hybrid_search	Hexaethyleneglycol dimethyl ether
1677	593.943	1.317
1678	288.203	8.726	identity_search	Ile-Arg
1679	84.5078	4.365
1680	173.084	8.611	hybrid_search	S(-)-Cathinone
1681	147.083	8.628
1682	454.293	5.803	identity_search	1-Palmitoyl-2-hydroxy-sn-glycero-3-phosphoethanolamine
1683	295.227	1.005
1684	233.177	4.783
1685	258.14	8.544
1686	132.497	8.033
1687	258.186	8.541	hybrid_search	Glycerophosphocholine
1688	189.149	1.066
1689	274.093	4.869	hybrid_search	N'-(3-Pyridinylcarbonyl)benzenesulfonohydrazide
1690	194.108	6.814
1691	461.363	1.174	hybrid_search	Brij 35
1692	206.128	7.085
1693	285.095	1.16
1694	88.0613	8.741
1695	88.0757	4.888
1696	85.0478	8.708	hybrid_search	2-Imino-1-imidazolidineacetic acid
1697	208.013	6.923
1698	288.228	1.344
1699	130.069	8.179
1700	252.183	1.068
1701	482.405	1.055	hybrid_search	n-Octylpentaoxyethylene
1702	114.167	6.707
1703	162.105	7.676
1704	834.601	3.988	identity_search	1-Stearoyl-2-docosahexaenoyl-sn-glycero-3-phosphocholine
1705	192.051	5.392
1706	252.159	1.307
1707	286.165	1.102
1708	170.093	9.031	identity_search	1-Methyl-L-histidine
1709	732.61	5.194
1710	162.12	7.671
1711	127.123	6.883
1712	461.21	3.351
1713	813.547	5.758
1714	202.11	1.128	identity_search	Pantothenic acid
1715	614.181	0.909
1716	571.93	1.295
1717	513.386	1.265	hybrid_search	Brij 35
1718	123.1	2.006	hybrid_search	2-(4,5-Dihydro-1H-imidazol-2-yl)pyridine
1719	156.15	8.457	hybrid_search	N-[(Z)-2-(2-Furyl)-1-(1-pyrrolidinylcarbonyl)ethenyl]-2-thiophenecarboxamide
1720	96.0882	1.082	hybrid_search	1,3-Dimethyl-1H-pyrazol-4-ylamine
1721	256.154	1.075
1722	349.074	8.966
1723	248.154	1
1724	104.401	5.041	hybrid_search	Choline cation
1725	118.123	3.737
1726	214.105	11.706
1727	792.554	4.459	identity_search	2-Docosahexaenoyl-1-stearoyl-sn-glycero-3-phosphoethanolamine
1728	234.133	1.036	hybrid_search	Spiro[furan-3(2H),2'-[2H]indene]-5-acetic acid, 1',3',4,5-tetrahydro-1',4'-dihydroxy-1'-(methoxycarbonyl)-2-methyl-3'-oxo-, methyl ester
1729	177.106	8.777	hybrid_search	L-Thiocitrulline
1730	348.202	1.08
1731	135.049	9.22
1732	462.146	0.925	identity_search	Dodecamethylcyclohexasiloxane
1733	281.096	8.543
1734	806.569	4.272	identity_search	1-Palmitoyl-2-docosahexaenoyl-sn-glycero-3-phosphocholine
1735	264.143	8.032
1736	330.227	1.036
1737	122.108	7.72	hybrid_search	2-Azetidinecarboxylic acid
1738	62.092	7.694
1739	224.169	1.019
1740	81.0699	1.121	identity_search	1,5-Hexadien-3-ol
1741	324.202	1.061
1742	274.165	1.413	hybrid_search	4-Amino-2,2,6,6-tetramethyl-1-piperidinol
1743	357.227	1.049	hybrid_search	17,18-Dihydroxy-5Z,8Z,11Z,14Z-eicosatetraenoic acid
1744	141.093	6.117
1745	125.021	7.687
1746	103.814	5.043	hybrid_search	Choline cation
1747	499.289	1.033
1748	123.085	7.858
1749	214.073	1.6
1750	613.159	10.205	identity_search	Glutathione, oxidized
1751	390.212	1.052
1752	175.11	9.455
1753	61.047	1.371
1754	293.179	0.975
1755	331.205	4.249
1756	327.382	1.497
1757	360.257	1.294	hybrid_search	N-Palmitoyltaurine
1758	153.126	8.71
1759	138.043	4.845
1760	455.265	1.091
1761	155.096	8.707
1762	686.202	0.906
1763	112.05	5.925	hybrid_search	(2-Amino-2-methylpropyl)urea
1764	87.0441	2.928
1765	268.264	4.655	identity_search	Heptadecasphing-4-enine
1766	117.435	4.783
1767	255.145	4.783	hybrid_search	2-(4-Fluorophenoxy)ethanamine
1768	185.117	1.038
1769	191.016	6.386
1770	161.101	9.412	hybrid_search	2-[3-(3,5-Dimethyl-1H-pyrazol-1-yl)-4-nitrophenyl]-1,2,3,4-tetrahydroisoquinoline
1771	214.147	1.538	hybrid_search	N-Hexylbenzenesulfonamide
1772	202.144	1.426	hybrid_search	Sebacic acid monomethyl ester
1773	247.154	1.026	hybrid_search	Diethylene glycol 2-ethylhexyl ether
1774	142.071	7.38
1775	210.087	9.552	hybrid_search	L-N-Acetylhistidine
1776	544.34	5.344	identity_search	1-Oleoyl-sn-glycero-3-phosphocholine
1777	148.093	8.716	hybrid_search	L-Glutamic acid
1778	880.513	5.684	hybrid_search	1,2-Di(4Z,7Z,10Z,13Z,16Z,19Z-docosahexaenoyl)-sn-glycero-3-phosphoethanolamine
1779	173.079	1.685
1780	371.101	0.938	identity_search	Decamethylcyclopentasiloxane
1781	319.282	1.07	hybrid_search	2-{2-[2-(Octadecyloxy)ethoxy]ethoxy}ethanol
1782	491.373	1.228	hybrid_search	Brij 35
1783	280.103	8.953	hybrid_search	1,2,3,19-Tetrahydroxy-12-ursen-28-oic acid
1784	579.426	1.335	hybrid_search	Brij 35
1785	366.15	8.222	hybrid_search	2,2,3,3-Tetramethyl cyclopropyl fentanyl
1786	307.044	6.22
1787	379.215	0.962
1788	178.144	4.86
1789	219.174	1.797	hybrid_search	Methyl benzenesulfonate
1790	538.198	8.542
1791	380.218	6.855	mzrt_match	1_Val-Tyr-Val iSTD
1792	211.107	7.549
1793	130.166	2.362	identity_search	N-Butyl-N-isobutylamine
1794	372.314	0.969
1795	396.259	1.203
1796	416.373	1.815	hybrid_search	Triethanolamine
1797	77.0901	13.017
1798	299.185	1.11
1799	227.128	1.05
1800	148.027	8.716	hybrid_search	L-Glutamic acid
1801	110.071	9.405	identity_search	2,3-Pyridinediamine
1802	123.085	1.54	hybrid_search	2-Pyridinecarboxaldehyde
1803	84.5841	0.997
1804	290.16	1.046
1805	517.218	8.54
1806	364.064	9.232	hybrid_search	Ala-Asp
1807	116.736	4.783
1808	259.238	1.092
1809	130.086	5.556
1810	137.059	4.78	hybrid_search	Hypoxanthine
1811	155.154	2.311
1812	84.0808	14.277
1813	518.322	5.51	identity_search	1-Palmitoyl-sn-glycero-3-phosphocholine
1814	141.003	9.839
1815	115.075	1.417	hybrid_search	1,5-Diazabicyclo[4.3.0]-non-5-ene
1816	408.368	1.002	hybrid_search	Tetraethylene glycol monooctyl ether
1817	367.295	1.318
1818	116.07	7.483	identity_search	L-Proline
1819	269.101	4.862
1820	134.092	8.084
1821	106.08	8.711	hybrid_search	1-[1,1'-Biphenyl]-2-ylethanone
1822	87.0441	0.995
1823	102.091	1.092
1824	378.151	3.247
1825	311.294	0.943	identity_search	Cyclopropaneoctanoic acid, 2-octyl-, methyl ester
1826	123.03	1.646	hybrid_search	2-Pyridinecarboxaldehyde
1827	876.56	5.852	hybrid_search	1-Palmitoyl-2-arachidonoyl-sn-glycero-3-phosphoserine
1828	314.146	6.214	hybrid_search	1-[4-(Methylthio)benzyl]-4-(4-nitrobenzoyl)piperazine
1829	214.073	0.699
1830	192.123	7
1831	226.167	1.35	hybrid_search	2,5,8,11-Tetraoxadodecane
1832	271.19	0.999	hybrid_search	Dibutyl itaconate
1833	199.545	5.027
1834	134.29	0.912
1835	315.127	8.529	hybrid_search	N2-(1-Oxo-4-phenylbutyl)-L-glutamine
1836	72.0808	9.191	hybrid_search	4,5-Dimethylbenzene-1,2-diamine
1837	304.212	0.995
1838	129.147	7.128
1839	185.13	1.381
1840	146.081	2.208
1841	446.296	1.395	hybrid_search	2,5,8,11,14,17,20,23,26,29,32,35-Dodecaoxaheptatriacontan-37-ol
1842	466.176	4.284	hybrid_search	N-(sec-Butyl)-N-(4-(sec-butyl(trifluoroacetyl)amino)phenyl-2,2,2-trifluoroacetamide
1843	175.112	1.035	hybrid_search	(5S)-1,2,3,4,5,6,7,8,9,10-Decahydro-5,9-methanobenzo[8]annulen-11-one
1844	224.113	8.285
1845	171.14	7.73
1846	657.235	8.321	identity_search	3'-.alpha.-Sialyl-N-acetyllactosamine
1847	324.253	1.025
1848	62.0919	7.679
1849	228.111	9.552
1850	109.077	7.249
1851	87.0631	8.55	hybrid_search	Picolinic acid
1852	124.092	4.691
1853	199.584	5.005
1854	130.132	2.347	hybrid_search	2-Amino-N-isobutylacetamide
1855	74.0601	8.212
1856	758.222	0.902	hybrid_search	Tetradecamethylcycloheptasiloxane
1857	179.118	6.153	identity_search	trans-Nicotine-1'-oxide
1858	240.083	3.205	identity_search	N-Benzoylaminopurine
1859	214.073	4.136
1860	386.179	4.771
1861	245.138	1.013
1862	202.216	2.916	hybrid_search	2-(Dodecylamino)ethanol
1863	259.119	2.142	hybrid_search	Ethyl 4-(3-benzoyl-2-thioureido)benzoate
1864	111.117	1.033	identity_search	1-Cyclohexylethanol
1865	452.394	1.027	hybrid_search	n-Octylpentaoxyethylene
1866	214.073	14.239
1867	214.074	4.653
1868	628.538	5.826
1869	244.206	1.39
1870	197.097	6.399
1871	91.0582	8.605
1872	334.274	1.516	hybrid_search	2,6-Di-tert-butyl-4-(4-morpholinylmethyl)phenol
1873	332.207	1.089
1874	389.18	8.543	hybrid_search	Glycerophosphocholine
1875	115.076	1.104	hybrid_search	1-Cyclopropyl-6-fluoro-7-chloro-4-oxo-1,4-dihydro-1,8-naphthyridine-3-carboxylic acid
1876	199.64	5.008
1877	450.269	1.09
1878	113.071	8.777
1879	392.199	8.54	hybrid_search	Glycerophosphocholine
1880	186.981	9.662
1881	220.106	3.355
1882	214.107	11.08
1883	269.124	8.328	identity_search	N-Acetyl-L-carnosine
1884	145.107	6.84
1885	284.286	1.012
1886	270.11	4.862
1887	155.054	5.469
1888	279.162	1.14
1889	141	11.65
1890	207.173	1.027
1891	132.077	1.506
1892	192.149	1.01
1893	104.072	4.871	hybrid_search	Choline cation
1894	331.002	0.978
1895	297.262	1.053
1896	214.108	12.201
1897	183.102	1.04	hybrid_search	2-Pentenedioic acid, 2-octyl-
1898	214.107	8.137
1899	570.283	6.392	hybrid_search	1-(1Z-Octadecenyl)-2-(4Z,7Z,10Z,13Z,16Z,19Z-docosahexaenoyl)-sn-glycero-3-phosphoethanolamine
1900	320.207	1.188
1901	160.076	5.845	hybrid_search	3-Hydroxymandelic acid
1902	266.178	8.046
1903	214.071	10.743
1904	214.072	8.37
1905	152.115	8.554
1906	155.089	7.383	hybrid_search	N1-(2-Nitrophenyl)-1,3-propanediamine
1907	153.107	8.63	hybrid_search	2-Aminoadipic acid
1908	127.169	7.129	hybrid_search	N-(3-Aminopropyl)acetamide
1909	227.128	1.015
1910	402.248	0.973
1911	267.162	8.038
1912	496.421	1.049	hybrid_search	2-{2-[2-(Octadecyloxy)ethoxy]ethoxy}ethanol
1913	564.3	1.009
1914	704.577	5.197
1915	214.106	1.817
1916	343.192	1.018
1917	304.3	1.623	identity_search	Benzyldimethyldodecylammonium cation
1918	86.0599	1.465	identity_search	.gamma.-Aminobutyric acid
1919	297.242	1.006	identity_search	9,10-Dihydroxy-12Z-octadecenoic acid
1920	139.067	4.783
1921	736.576	4.509
1922	352.059	8.974	hybrid_search	Fexinidazole
1923	384.296	1.112	hybrid_search	Nonapropylene glycol
1924	214.072	11.225
1925	325.033	7.693	hybrid_search	4-Hydroxy-6-methyl-2-oxo-1,2-dihydropyridine-3-carboxamide
1926	214.075	11.675
1927	116.034	8.663	identity_search	D-Aspartic acid
1928	165.131	6.405
1929	150.161	2.955
1930	214.072	6.414
1931	792.554	4.497	identity_search	2-Docosahexaenoyl-1-stearoyl-sn-glycero-3-phosphoethanolamine
1932	782.569	4.313	identity_search	2-Oleoyl-1-palmitoyl-sn-glycero-3-phosphocholine
1933	370.052	8.949	identity_search	Adenosine 5'-monophosphate
1934	231.17	4.743
1935	600.468	1.12	hybrid_search	n-Octylpentaoxyethylene
1936	199.618	5.026
1937	786.6	4.384	identity_search	1,2-dioleoyl-sn-glycero-3-phosphatidylcholine
1938	148.116	9.543
1939	190.163	9.199	hybrid_search	N-Methylpiperidin-4-amine
1940	281.101	1.897
1941	102.091	5.819
1942	169.086	1.128	hybrid_search	2-Cyclohexen-1-one, 4-hydroxy-2-methyl-5-(1-methylethyl)-
1943	339.264	1.386
1944	122.679	1.644	hybrid_search	Niacinamide
1945	439.186	8.113
1946	394.215	8.008	hybrid_search	Creatine
1947	107.085	1.276	identity_search	3-Vinyl-7-oxabicyclo[4.1.0]heptane
1948	169.125	1.518	identity_search	2-Cyclohexen-1-one, 4-hydroxy-2-methyl-5-(1-methylethyl)-
1949	360.238	1.026
1950	385.256	8.609	identity_search	Leu-Pro-Arg
1951	271.154	1.022
1952	199.575	4.999
1953	630.196	6.387	hybrid_search	4-Methylpyrimidine-2-sulfonamide
1954	218.139	1.148	identity_search	(2E)-2,7-Dimethyl-2-octenedioic acid
1955	152.022	6.906
1956	348.201	1.233
1957	173.021	8.907
1958	101.059	1.044
1959	440.358	1.073	hybrid_search	n-Octylpentaoxyethylene
1960	400.342	3.358	identity_search	Palmitoyl-L-carnitine
1961	168.139	7.694
1962	335.189	1.03
1963	237.185	0.989	hybrid_search	NP-023979
1964	64.103	5.006
1965	535.399	1.287	hybrid_search	PEG17
1966	181.122	1.007	identity_search	(R)-Dihydroactinidiolide
1967	170.154	1.025	hybrid_search	Octahydro-2H-indeno[1,2-b:5,6-b']bis(oxirene)
1968	169.122	1.083	identity_search	2H-Pyran-2-one, tetrahydro-4-hydroxy-6-pentyl-
1969	300.217	1.027
1970	156.093	7.794	hybrid_search	2,3-Pyridinedicarboxylic acid
1971	66.5402	8.037
1972	277.09	7.773
1973	179.128	1.176	identity_search	Tri(ethylene glycol) monoethyl ether
1974	165.091	1.03
1975	250.124	2.837
1976	199.069	8.761
1977	97.0648	1.277	identity_search	.gamma.-Hexalactone
1978	175.002	4.855
1979	256.162	0.998
1980	659.481	1.369
1981	137.096	1.127	identity_search	2-Propionylcyclohexanone
1982	224.131	1.152
1983	197.168	0.936
1984	374.327	2.378
1985	244.176	1.343
1986	371.327	4.843	hybrid_search	N-Benzylglycine ethyl ester
1987	344.262	1.431	hybrid_search	4-Thiazolidinecarboxylic acid, 2-undecyl-, (4R)-
1988	441.329	1.24	hybrid_search	1,4,7,10,13,16-Hexaoxacyclooctadecane
1989	134.082	8.15	hybrid_search	Glutaraldehyde
1990	238.142	1.373
1991	365.105	8.725
1992	170.141	6.902
1993	275.168	1.059
1994	214.108	10.484
1995	111.096	7.399
1996	263.074	7.787
1997	141	11.172
1998	178.134	3.228
[truncated: 10,291 more rows]

## Sheet: HILIC neg
ID	m/z	RT	search_mode	annotation
0	339.236	0.951	identity_search	2,2'-Methylene-bis(6-tert-butyl-4 methylphenol)
1	89.0238	3.754	hybrid_search	Phenol, 5-(1,1-dimethylheptyl)-2-[(1R,3S)-3-hydroxycyclohexyl]-
2	146.046	8.713	identity_search	L-Glutamic acid
3	121.044	3.839	mzrt_match	1_D4-succinic acid iSTD
4	96.9597	9.989	hybrid_search	Ganoderic acid F
5	145.062	8.532	identity_search	L-Glutamine
6	112.985	1.323
7	151.077	8.703	mzrt_match	1_D5-Glutamic acid iSTD
8	128.032	7.712	mzrt_match	1_D4-Taurine iSTD
9	214.05	8.805	hybrid_search	2-Aminoethyl dihydrogen phosphate
10	317.114	4.839	hybrid_search	5'-(N-Ethylcarboxamido)adenosine
11	194.929	9.99
12	146.054	8.713	identity_search	L-Glutamic acid
13	340.24	0.951
14	132.03	9.188	identity_search	L-Aspartic acid
15	225.063	8.772	identity_search	myo-Inositol
16	96.9689	9.266	hybrid_search	Artemisinic acid
17	353.216	1.044
18	135.031	4.84
19	107.054	8.61	mzrt_match	1_D3-Serine iSTD
20	299.187	1.159	hybrid_search	D-(-)-Citramalic acid
21	194.947	9.266	hybrid_search	2-Deoxyribose 5-phosphate
22	89.0239	3.931
23	88.0398	8.008
24	267.076	6.211	hybrid_search	1,2,3,4-Tetrahydro-6,7-isoquinolinediol
25	186.114	1.441	hybrid_search	Nonanedioic acid
26	303.086	8.075	identity_search	Ac-Asp-Glu
27	150.093	8.54	mzrt_match	1_D5-L-Glutamine iSTD
28	240.047	8.2	hybrid_search	5-Methyl D-glutamate
29	126.905	1.264
30	151.026	5.564	hybrid_search	1-Methylxanthine
31	160.843	6.69	hybrid_search	3-Hydroxy-3-methylglutaric acid
32	68.995	1.321
33	325.187	1.298	identity_search	Dodecylbenzenesulfonic acid
34	197.809	6.684
35	311.171	1.324
36	162.839	6.694
37	182.044	6.529
38	225.101	9.534	identity_search	L-Carnosine
39	91.0587	8.008
40	78.9584	9.265
41	218.105	3.361	identity_search	Pantothenic acid
42	195.812	6.675
43	265.15	1.1	identity_search	Laurylsulfuric acid
44	137.036	1.747
45	137.024	1.386	identity_search	Salicylic acid
46	312.098	4.839	hybrid_search	3-Deazaadenosine
47	199.044	1.441
48	137.036	3.498
49	133.013	9.116	identity_search	DL-Malic acid
50	174.041	7.684	identity_search	N-Acetyl-L-aspartic acid
51	124.007	7.712	identity_search	Taurine
52	103.04	1.808	hybrid_search	3.alpha.-Acetoxy-11-keto-.beta.-boswellic acid
53	176.937	9.266	hybrid_search	2'-Deoxyguanosine 5'-triphosphate
54	307.161	1.331
55	151.045	6.456
56	130.062	8.008
57	112.985	7.662
58	160.847	6.675
59	301.203	1.423
60	242.178	1.341	hybrid_search	3-Aminoadipic acid
61	123.082	8.223	mzrt_match	1_D5-Threonine iSTD
62	131.051	8.686	identity_search	D-Asparagine
63	327.236	0.995	identity_search	cis-4,7,10,13,16,19-Docosahexaenoic acid
64	162.843	6.662
65	385.3	1.043
66	150.071	8.705
67	351.045	8.945	mzrt_match	1_15N5-Adenosine 5'-monophosphate iSTD
68	329.088	1.112
69	133.081	8.008
70	61.9874	2.142
71	273.171	1.435
72	134.065	8.659	mzrt_match	1_D3-Asparagine iSTD
73	61.9787	2.137
74	173.01	4.357
75	219.016	1.341	hybrid_search	Dehydro-L-(+)-ascorbic acid dimer
76	104.035	8.608	identity_search	L-Serine
77	151.034	5.564
78	152.03	5.564	hybrid_search	2,5-Dihydroxybenzaldehyde
79	135.03	9.32
80	421.139	1.612	hybrid_search	5'-(N-Ethylcarboxamido)adenosine
81	134.047	4.839	hybrid_search	1-Ethyl-6-(thiophen-2-yl)-1H-pyrazolo[3,4-b]pyridine-4-carboxylic acid
82	187.043	3.737	hybrid_search	N-Benzoyl-.beta.-alanine
83	135.049	9.182	mzrt_match	1_D3-DL-Aspartic acid iSTD
84	133.014	9.739	identity_search	DL-Malic acid
85	110.985	8.119	identity_search	Methyl dihydrogen phosphate
86	199.806	6.697
87	128.025	7.783
88	354.219	1.015	hybrid_search	2-Heptanone, 5-(2-hydroxy-4-methylphenyl)-6-methyl-
89	325.184	1.323	identity_search	Dodecylbenzenesulfonic acid
90	197.809	6.7
91	307.086	4.853
92	128.035	8.714
93	229.013	9.218	identity_search	D-Ribose 1-phosphate
94	231.934	8.709
95	411.351	1.021	hybrid_search	1-Palmitoyl-2-hydroxy-sn-glycero-3-phosphoethanolamine
96	243.064	4.822	identity_search	5-Azacytidine
97	77.0539	3.838
98	273.041	9.544	hybrid_search	D-myo-Inositol-1,3-diphosphate
99	215.034	8.791
100	226.998	4.353	hybrid_search	Dehydro-L-(+)-ascorbic acid dimer
101	339.203	1.267
102	102.056	8.713
103	293.182	1.07
104	279.166	1.083
105	147.049	8.712	hybrid_search	2-Hydroxy-1H-carbazole-1-carboxylic acid
106	179.057	8.772	identity_search	scyllo-Inositol
107	160.836	6.684
108	117.019	3.86	identity_search	Succinic acid
109	132.03	9.435	identity_search	L-Aspartic acid
110	133.014	9.591	identity_search	DL-Malic acid
111	355.23	0.97
112	113.032	2.357	mzrt_match	1_D2-Uracil iSTD
113	160.849	6.683
114	325.025	9.055	mzrt_match	1_15N2-Uridine 5'-monophosphate iSTD
115	301.203	1.093	hybrid_search	(12Z)-9,10,11-Trihydroxyoctadec-12-enoic acid
116	156.028	6.758	hybrid_search	2-Ethyl 3,5-dimethyl-4-sulfo-1H-pyrrole-2-carboxylate
117	187.093	7.689	mzrt_match	1_13C6-Mannitol iSTD
118	128.959	6.818
119	78.9578	8.122
120	311.169	1.324
121	195.812	6.707
122	174.038	7.66	identity_search	N-Acetyl-L-aspartic acid
123	343.997	8.583
124	162.833	6.676
125	346.059	8.952	identity_search	Adenosine 5'-monophosphate
126	189.035	5.401
127	297.155	1.349
128	439.383	0.996	hybrid_search	1-Stearoyl-2-hydroxy-sn-glycero-3-phosphoethanolamine
129	173.01	4.879	hybrid_search	Dehydro-L-(+)-ascorbic acid dimer
130	435.353	0.999	hybrid_search	3-((Ethoxy(hydroxy)phosphoryl)oxy)-2-hydroxypropyl (9Z,12Z)-octadeca-9,12-dienoate
131	133.07	4.64	mzrt_match	1_D3-N-acetylalanine iSTD
132	162.846	6.691
133	255.162	1.096	hybrid_search	Laetisaric acid
134	187.047	3.842	hybrid_search	5-Bromo-7-azaindole
135	168.991	8.716	identity_search	Dihydroxyacetone phosphate
136	341.24	1.003	hybrid_search	D-(-)-Citramalic acid
137	292.926	9.267	hybrid_search	D-Ribulose 1,5-bisphosphate
138	285.075	8.075	identity_search	Ac-Asp-Glu
139	313.074	4.323
140	195.993	9.292	hybrid_search	Ethanesulfonic acid, 2-[(2,4-dihydroxy-3,3-dimethyl-1-oxobutyl)amino]-
141	231.933	8.186
142	187.098	1.413	identity_search	Nonanedioic acid
143	113.03	2.511
144	317.196	1.165
145	245.045	8.539	hybrid_search	1-Stearoyl-2-hydroxy-sn-glycero-3-phosphate
146	174.089	8.776	hybrid_search	Ureidosuccinic acid
147	271.157	1.307
148	160.842	7.106
149	164.837	6.699
150	106.04	3.749
151	174.041	8.066	identity_search	N-Acetyl-L-aspartic acid
152	82.9535	1.61	hybrid_search	Arsenic acid
153	459.295	0.946
154	165.02	1.707	identity_search	4-Formyl-2-hydroxybenzoic acid
155	162.839	7.104
156	194.104	5.018
157	213.965	1.286	hybrid_search	5-Amino-4-hydroxy-8-sulfo-2-naphthalenesulfonic acid
158	90.0272	3.754
159	226.985	4.355	hybrid_search	Dehydro-L-(+)-ascorbic acid dimer
160	259.025	9.788	identity_search	D-Fructose 6-phosphate
161	279.041	4.816	hybrid_search	4-Thiouridine
162	231.933	8.1
163	222.978	8.123	identity_search	Hydroxymethylphosphonic acid
164	191.074	2.716
165	515.358	0.937
166	236.098	1.374	hybrid_search	(3,5-Dimethylphenyl)methanesulfonic acid
167	217.084	8.799	identity_search	Ala-Glu
168	142.999	4.357
169	138.971	8.202	identity_search	Sulfoacetic acid
170	270.948	4.372	hybrid_search	Bromoacetic acid
171	146.938	7.923
172	227.001	4.696	hybrid_search	Dehydro-L-(+)-ascorbic acid dimer
173	272.946	4.372
174	132.032	9.457	identity_search	L-Aspartic acid
175	302.103	8.539	hybrid_search	1-O-Hexadecyl-2-O-ethyl-sn-glycero-3-phosphocholine
176	415.079	8.095	hybrid_search	Ac-Asp-Glu
177	257.178	1.244
178	187.046	4.227
179	146.065	8.533	hybrid_search	L-Glutamic acid
180	335.193	1.224	hybrid_search	1-(2-Carboxyethyl)-1H-imidazole
181	153.149	9.525	mzrt_match	1_D8-Lysine iSTD
182	190.929	0.096
183	135.029	8.829	identity_search	Threonic acid
184	178.019	6.503	hybrid_search	Taurosteine
185	152.081	8.703	hybrid_search	2-(4,5-Dihydroxy-2-methylphenyl)-4-hydroxy-6-methoxybenzoic acid
186	196.925	9.99
187	105.019	8.93	identity_search	Glyceric acid
188	190.929	14.242
189	203.161	5.003
190	196.021	7.675	hybrid_search	5-Methyl D-glutamate
191	122.047	3.835	hybrid_search	4-(Dihydroxyboryl)benzoic acid
192	231.934	8.313
193	106.041	1.14
194	121.029	1.148
195	265.045	9.503	mzrt_match	1_13C6-fructose 6-phosphate iSTD
196	187.037	4.082	hybrid_search	5-Bromo-7-azaindole
197	196.027	6.816
198	124.007	9.307	identity_search	Taurine
199	607.179	8.078	identity_search	Ac-Asp-Glu
200	134.047	4.554	hybrid_search	Acetaminophen
201	437.218	3.36	identity_search	Pantothenic acid
202	197.8	6.684
203	173.105	9.439	identity_search	L-Arginine
204	146.938	0.1
205	231.939	9.226
206	199.806	6.688
207	127.051	8.532	identity_search	L-.alpha.-Glutamine
208	175.099	9.439	mzrt_match	1_15N2-L-Arginine iSTD
209	361.141	4.911	hybrid_search	2-[(Anilinocarbonyl)oxy]propanoic acid
210	135.049	9.432	hybrid_search	Threonic acid
211	535.159	6.212	hybrid_search	Inosine 5'-monophosphate
212	98.9555	9.989	hybrid_search	4-Nitrobenzene-1,3-diol
213	129.019	1.375	identity_search	5-Oxotetrahydro-2-furancarboxylic acid
214	326.19	1.297
215	271.109	4.839	mzrt_match	1_13C5-Adenosine iSTD
216	287.005	1.33	hybrid_search	Dicumarol
217	254.018	4.509	hybrid_search	2-(2-Acetyl-4-bromophenoxy)acetic acid
218	164.836	6.68
219	421.142	1.963	hybrid_search	5'-(N-Ethylcarboxamido)adenosine
220	146.938	13.98
221	524.304	6.472	hybrid_search	1-Stearoyl-2-hydroxy-sn-glycero-3-phosphate
222	110.957	1.931	identity_search	(Sulfanylsulfonyl)methane
223	196.028	8.23
224	133.014	10.054	identity_search	DL-Malic acid
225	133.015	9.466	identity_search	DL-Malic acid
226	231.923	8.709
227	312.175	1.323
228	307.084	6.418
229	190.93	14.648
230	347.029	4.355	identity_search	Dehydro-L-(+)-ascorbic acid dimer
231	190.929	6.544
232	231.941	8.757
233	279.057	7.704	hybrid_search	5-Methyl D-glutamate
234	61.9807	2.74
235	231.942	8.808
236	335.17	1.278
237	99.0083	4.356	hybrid_search	17.beta.-Carboxy-17.alpha.-formyloxydexamethasone
238	152.003	6.751	hybrid_search	N-Palmitoyltaurine
239	118.051	8.218	identity_search	L-Threonine
240	245.14	1.22
241	404.108	8.366
242	93.0451	3.496
243	190.93	6.132
244	149.087	8.538	hybrid_search	2-Carboxybenzeneboronic acid
245	135.043	9.393	hybrid_search	Diglycolic acid
246	88.0395	9.185
247	334.105	4.85
248	231.934	6.579
249	142.999	4.931
250	215.053	8.805	hybrid_search	2-Aminoethyl dihydrogen phosphate
251	197.807	6.964
252	275.091	9.368	identity_search	L-.gamma.-Glutamyl-L-glutamic acid
253	316.134	7.714	hybrid_search	5-Methyl D-glutamate
254	318.118	4.839
255	134.037	9.186
256	187.05	3.706	hybrid_search	2-(4-Chlorophenoxy)propanoic acid
257	289.07	4.821	hybrid_search	5-Fluoro-2'-deoxycytidine
258	96.9687	6.704	hybrid_search	(1-Hydroxy-1,4,5,6,7,8-hexahydrocyclohepta[d]imidazol-2-yl)(phenyl)methanone
259	160.062	8.381	identity_search	2-Aminoadipic acid
260	165.98	1.099	identity_search	2-Mercaptobenzothiazole
261	195.804	6.704
262	160.842	7.143
263	281.054	4.352	hybrid_search	Dehydro-L-(+)-ascorbic acid dimer
264	84.8053	1.083
265	465.308	1.123	identity_search	Cholesterol 3-sulfate
266	107.087	8.703	hybrid_search	3-(2-Methoxyethoxy)propanoic acid
267	425.084	10.114	identity_search	L-Cysteine-glutathione disulfide
268	140.012	9.22
269	146.939	6.573
270	207.013	1.617	identity_search	Naphthalene-1-sulfonic acid
271	285.21	1.199	identity_search	Hexadecanedioic acid
272	171.007	8.907	identity_search	1,3-Dihydroxypropan-2-yl phosphate
273	421.23	1.026	identity_search	Dioctyl sulfosuccinate
274	158.979	9.971	hybrid_search	3-[2-(2-Furyl)-2-oxoethyl]-3-hydroxy-5-nitro-1,3-dihydro-2H-indol-2-one
275	174.042	8.206	identity_search	N-Acetyl-L-aspartic acid
276	131.035	2.709	identity_search	Methylsuccinic acid
277	146.939	14.514
278	254.019	4.726	hybrid_search	5-(3-Chlorophenyl)-4-(prop-2-en-1-yl)-2,4-dihydro-3H-1,2,4-triazole-3-thione
279	147.03	8.056
280	92.0641	8.032	mzrt_match	1_D4-Alanine iSTD
281	71.0131	1.595	hybrid_search	Phenol, 5-(1,1-dimethylheptyl)-2-[(1R,3S)-3-hydroxycyclohexyl]-
282	254.019	4.359	hybrid_search	5-(3-Chlorophenyl)-4-(prop-2-en-1-yl)-2,4-dihydro-3H-1,2,4-triazole-3-thione
283	162.839	7.156
284	316.111	4.839	hybrid_search	5'-(N-Ethylcarboxamido)adenosine
285	111.02	2.352
286	146.939	6.143
287	339.219	1.106
288	135.023	9.334	identity_search	Threonic acid
289	336.862	14.152
290	98.9486	0.828	hybrid_search	Arsenic acid
291	139.007	1.452	hybrid_search	Ethyl sulfate
292	131.077	8.576
293	316.911	1.421
294	328.239	0.997
295	304.089	8.075
296	199.008	1.617
297	226.066	8.773
298	147.043	8.718
299	306.06	4.81
300	160.843	8.246
301	175.025	6.635	identity_search	Vitamin C
302	61.9804	4.829
303	147.03	8.242
304	306.079	9.006	identity_search	L-Glutathione, reduced
305	383.263	0.952
306	130.029	7.712
307	131.048	8.716	identity_search	Gly-Gly
308	386.303	1.017
309	361.141	4.904	hybrid_search	2-[(Anilinocarbonyl)oxy]propanoic acid
310	277.187	1.447
311	309.083	4.853
312	135.971	1.05
313	209.124	7.696
314	407.148	4.841
315	259.025	9.652	identity_search	D-Mannose 6-phosphate
316	437.369	0.994	hybrid_search	1,2-Dioleoyl-sn-glycero-3-phosphoethanolamine-N,N-dimethyl
317	174.041	8.687	identity_search	N-Acetyl-L-aspartic acid
318	159.094	9.439	mzrt_match	1_D5-Histidine iSTD
319	257.821	6.739	hybrid_search	(5,5'-(Propane-2,2-diyl)bis(2-hydroxybenzene-5,3,1-triyl))tetramethanol
320	187.05	3.845	hybrid_search	Cloprop
321	326.991	9.244	hybrid_search	Ribulose 5-phosphate
322	386.037	9.398	hybrid_search	Glutathione, oxidized
323	279.13	1.229
324	191.021	6.211	hybrid_search	D-Gluconic acid, .delta.-lactone
325	151.053	6.463
326	217.031	8.791	hybrid_search	Ala-Glu
327	274.107	9.549	identity_search	.gamma.-L-Glutamyl-L-glutamine
328	105.019	8.108	identity_search	Glyceric acid
329	208.987	1.344
330	255.824	6.736
331	146.039	8.716
332	168.991	8.684	identity_search	Dihydroxyacetone phosphate
333	162.84	8.238
334	129.019	4.357	identity_search	5-Oxotetrahydro-2-furancarboxylic acid
335	268.079	6.212	hybrid_search	Polystachoside
336	231.943	8.698
337	146.937	8.383
338	189.089	8.56	identity_search	Ala-Thr
339	111.019	2.459
340	133.02	9.737	identity_search	DL-Malic acid
341	135.054	9.366
342	146.935	2.154
343	228.995	4.352
344	321.213	1.043
345	124.002	7.709	identity_search	Taurine
346	130.051	4.659
347	186.046	3.733	hybrid_search	L-Alanyl-.beta.-alanine
348	283.173	0.974	hybrid_search	4-Methyl-2-[(pyridin-2-ylamino)methyl]phenol
349	230.105	6.93	identity_search	(2S)-2-[(3-Methylbutanoyl)amino]pentanedioic acid
350	172.099	1.663
351	226.999	5.186	hybrid_search	Dehydro-L-(+)-ascorbic acid dimer
352	85.0037	3.785
353	151.07	8.704
354	187.862	6.254
355	187.943	8.709
356	187.118	1.434
357	353.007	10.129	hybrid_search	1-(1,2-Dihexanoylphosphatidyl)inositol-4-phosphate
358	251.097	1.394	hybrid_search	1-Methyl 2-sulfoacetate
359	166.018	6.545	hybrid_search	N-Palmitoyltaurine
360	164.834	6.604
361	99.0084	4.78
362	242.043	8.199
363	358.245	1.281	hybrid_search	N-Acetyl-L-cysteine
364	307.197	1.054	identity_search	Pentadecyl sulfate
365	72.9923	3.878
366	108.902	6.753
367	412.356	1
368	283.193	1.066	hybrid_search	4-Oxohexanoic acid
369	145.07	8.531	identity_search	L-Glutamine
370	411.113	1.955
371	174.049	8.104	identity_search	N-Acetyl-L-aspartic acid
372	339.21	1.1
373	187.943	8.187
374	87.0081	5.206
375	239.117	9.485	hybrid_search	L-N-Acetylhistidine
376	379.104	4.832	hybrid_search	Leteprinim
377	315.084	8.732	hybrid_search	2-[[2-(1H-Indol-3-yl)acetyl]amino]glutaric acid
378	110.975	2.016	hybrid_search	2-Amino-5-methoxybenzenesulfonic acid
379	156.094	7.373	mzrt_match	1_D8-Methionine iSTD
380	106.04	14.96
381	362.054	9.565	identity_search	Guanosine 5'-monophosphate
382	347.029	4.775	identity_search	Dehydro-L-(+)-ascorbic acid dimer
383	493.199	8.767
384	266.154	1.1
385	133.012	9.908	identity_search	DL-Malic acid
386	134.068	8.751
387	133.034	9.188	hybrid_search	DL-Malic acid
388	116.925	7.164
389	251.062	6.781
390	133.065	8.696
391	160.842	7.13
392	159.094	9.522
393	116.928	8.663
394	147.03	8.253
395	163.024	8.815	hybrid_search	D-Ribose
396	120.038	3.845	hybrid_search	6-[{2-[(5-Bromo-3-phenyl-1H-indol-2-yl)carbonyl]hydrazinylidene}methyl]-2,3-dimethoxybenzoic acid
397	130.992	7.773
398	201.114	1.397	identity_search	Sebacic acid
399	151.04	1.286
400	239.017	9.913	identity_search	L-Cystine
401	402.168	8.536	hybrid_search	Phenylacetyl-L-glutamine
402	152.003	9.26	hybrid_search	Taurodeoxycholic acid
403	531.097	9.501	hybrid_search	Xylulose 5-phosphate
404	146.058	8.568	hybrid_search	2,3-Dihydroxybenzenepropanoic acid
405	94.9803	5.932	hybrid_search	2-Hydroxy-1-(4-hydroxy-3-methoxyphenyl)-1-propanone
406	147.03	8.714
407	226.978	1.333	hybrid_search	4-(2-Furyl)-2,4-dioxobutanoic acid
408	221.083	1.204	identity_search	Monoisobutyl phthalate
409	84.9507	1.628
410	411.11	1.595
411	291.202	1.423
412	199.807	7.002
413	203.13	1.419
414	231.943	8.192
415	173.119	1.257	identity_search	3-Hydroxynonanoic acid
416	440.387	0.991
417	102.027	3.839	hybrid_search	2-[(Cyclohexylcarbamoyl)amino]acetic acid
418	162.839	7.141
419	405.187	4.826
420	239.061	0.994
421	272.093	6.211
422	97.0114	7.748
423	174.957	10.417	hybrid_search	6-Hydroxycyclohexane-1,2,3,4,5-pentone
424	436.356	0.999
425	260.091	8.768
426	228.066	9.164	hybrid_search	N-(Octadecanoyl)sphing-4-enine-1-phosphocholine
427	365.039	4.355	hybrid_search	Dehydro-L-(+)-ascorbic acid dimer
428	320.065	8.772
429	171.012	1.845	identity_search	3-Methylbenzene-1-sulfonic acid
430	163.114	0.953
431	231.945	8.2
432	160.842	12.843
433	281.053	4.898
434	201.803	6.708
435	187.862	6.528	hybrid_search	2-Oxooctanoic acid
436	516.365	1.034
437	159.103	1.294	identity_search	3-Hydroxyoctanoic acid
438	205.841	6.684	hybrid_search	2-(2,7-Dichloro-6-hydroxy-3-oxo-3H-xanthen-9-yl)benzoic acid
439	313.102	4.84
440	103.04	2.716
441	93.0453	1.748
442	347.043	9.223	identity_search	Inosine 5'-monophosphate
443	339.266	1.119	mzrt_match	1_CUDA iSTD
444	313.116	8.516	hybrid_search	Phenylacetyl-L-glutamine
445	160.841	6.336
446	121.065	3.84	hybrid_search	3-Hydroxybutyric acid
447	136.034	4.841	hybrid_search	Dopacetamide
448	113.989	1.325	hybrid_search	4,6-Dihydroxypyrimidine
449	272.96	9.945	hybrid_search	(3-Chloro-4-fluorophenoxy)acetic acid
450	102.955	7.918
451	519.055	9.75	identity_search	D-Mannose 6-phosphate
452	257.821	6.66	hybrid_search	2-Chloro-2-methylpropanoic acid
453	356.234	1.021
454	112.051	4.77
455	460.299	0.945
456	111.008	4.358	hybrid_search	Dihydroterrein
457	135.022	9.593
458	255.824	6.664	hybrid_search	(5,5'-(Propane-2,2-diyl)bis(2-hydroxybenzene-5,3,1-triyl))tetramethanol
459	207.838	6.69
460	315.184	1.296
461	377.089	8.366	identity_search	D-(+)-Trehalose
462	160.836	6.64
463	129.034	7.712	hybrid_search	6-Amino-4-hydroxy-2-naphthalenesulfonic acid
464	89.0391	3.762
465	190.929	11.718
466	333.096	4.819
467	226.104	9.535
468	173.01	4.871	hybrid_search	Dehydro-L-(+)-ascorbic acid dimer
469	309.177	1.096
470	599.326	6.556	hybrid_search	D-myo-Inositol, 1-[2-hydroxy-3-[(1-oxo-9,12-octadecadienyl)oxy]propyl hydrogen phosphate], [S-(Z,Z)]-
471	229.002	4.352	hybrid_search	Dehydro-L-(+)-ascorbic acid dimer
472	343.999	8.695
473	162.84	12.851
474	174.081	8.066	hybrid_search	N-Acetyl-L-aspartic acid
475	151.093	8.597
476	303.053	6.216	hybrid_search	4-Thiouridine
477	247.984	8.618	hybrid_search	2,4-Dihydroxy-3-methylbenzaldehyde
478	164.837	7.099
479	227.131	1.172	hybrid_search	2-Methylglutaric acid
480	135.02	9.31
481	129.019	6.207
482	326.188	1.326
483	160.842	9.024
484	651.059	9.052
485	259.025	9.647	identity_search	D-Mannose 6-phosphate
486	228.162	1.387
487	124.99	6.822	hybrid_search	3-(Cyclohexylamino)-2-hydroxy-1-propanesulfonic acid
488	317.087	4.845	hybrid_search	5'-Methylthioadenosine sulfoxide
489	146.966	7.908
490	243.181	1.34	hybrid_search	3-Aminoadipic acid
491	275.172	1.407
492	229.146	1.305	identity_search	Dodecanedioic acid
493	102.949	14.179
494	237.099	8.624
495	219.108	3.36	hybrid_search	3-Ureidopropionic acid
496	291.134	8.528
497	162.839	6.336
498	309.075	4.853
499	187.943	8.111
500	131.071	1.391
501	281.039	4.816
502	340.206	1.267
503	61.9797	8.626
504	236.006	1.345	hybrid_search	3-Bromo-7-hydroxy-4-methyl-2H-chromen-2-one
505	174.033	8.08	identity_search	N-Acetyl-L-aspartic acid
506	229.145	1.194
507	189.005	5.021
508	257.074	7.711	identity_search	L-.gamma.-Glutamyl-L-glutamic acid
509	162.839	9.019
510	147.03	8.649
511	145.055	8.534	identity_search	L-Glutamine
512	337.185	1.388	hybrid_search	(.+/-.)-11-Nor-.DELTA.9-tetrahydrocannabinol-9-carboxylic acid
513	100.003	3.846
514	134.035	9.321
515	264.09	6.506	hybrid_search	(S)-2-Ureidopentanedioic acid
516	102.95	0.174
517	196.896	9.272	hybrid_search	D-Mannitol 1-phosphate
518	254.031	4.725	hybrid_search	5-(3-Chlorophenyl)-4-(prop-2-en-1-yl)-2,4-dihydro-3H-1,2,4-triazole-3-thione
519	129.019	4.775
520	445.021	9.236	hybrid_search	Inosine 5'-monophosphate
521	186.047	3.991	hybrid_search	Clofop
522	231.934	6.183
523	337.209	1.069
524	459.035	9.212	identity_search	D-Ribose 5-phosphate
525	110.899	6.753
526	121.068	3.84	hybrid_search	N-(2-Aminobenzoyl)alanine
527	218.068	8.609	hybrid_search	.alpha.-Guanidinoglutaric acid
528	282.087	7.15	identity_search	Guanosine
529	253.147	1.089	identity_search	3-Furancarboxylic acid, tetrahydro-4-methylene-2-octyl-5-oxo-, (2R,3S)-rel-
530	162.983	1.131
531	146.939	11.706
532	265.08	3.84	hybrid_search	(5-Benzoyloxy-1,2,6-trihydroxycyclohex-3-en-1-yl)methyl benzoate
533	289.036	9.672	hybrid_search	D-Fructose 6-phosphate
534	146.038	8.74
535	92.9275	6.658
536	123.086	8.225	hybrid_search	3-(2-Methoxyethoxy)propanoic acid
537	117.055	1.565
538	255.825	7.028
539	182.014	8.755	hybrid_search	3-Amino-1-propanesulfonic acid
540	227.009	4.482	hybrid_search	Dehydro-L-(+)-ascorbic acid dimer
541	199.099	1.17
542	91.0587	4.64
543	228.996	4.748	hybrid_search	Dehydro-L-(+)-ascorbic acid dimer
544	327.219	1.153
545	146.939	14.354
546	275.032	7.705
547	146.967	7.923
548	189.089	8.464	identity_search	Thr-Ala
549	214.146	1.414	hybrid_search	3-Aminoadipic acid
550	297.172	1.266
551	121.02	3.838	identity_search	Benzoic acid
552	102.956	0.938
553	333.062	9.831	hybrid_search	.alpha.-D-Glucose 1,6-bisphosphate
554	181.072	7.691	identity_search	D-Mannitol
555	79.9566	7.712
556	132.058	8.696
557	323.031	9.054	identity_search	Uridine 5'-monophosphate
558	295.23	1.051	identity_search	9-Hydroxy-10,12-octadecadienoic acid
559	387.118	8.369	identity_search	D-(+)-Trehalose
560	351.223	1.126
561	314.021	9.215
562	146.966	6.537
563	257.823	6.971
564	281.101	3.362	hybrid_search	4-({4-[(Cyclohexyloxy)carbonyl]phenyl}amino)-4-oxobutanoic acid
565	227.13	1.315	identity_search	trans-Traumatic acid
566	287.055	8.037
567	187.943	8.305
568	189.859	6.124	hybrid_search	4,8a-Dihydroxy-1,4a,7-trimethyl-7-(2-((3,4,5-trihydroxy-6-(hydroxymethyl)tetrahydro-2H-pyran-2-yl)oxy)ethyl)tetradecahydrophenanthrene-1-carboxylic acid
569	287.052	9.176	hybrid_search	2,2'-((2,6-Dihydroxybenzyl)azanediyl)diacetic acid
570	164.072	6.845	identity_search	DL-Phenylalanine
571	129.056	1.246	hybrid_search	2,3-Dihydroxy-2-methylbutanoic acid
572	353.203	1.142
573	263.043	4.353
574	422.145	1.954
575	92.9274	6.814
576	146.934	10.556
577	172.089	8.494
578	703.097	8.951
579	89.0085	3.76	hybrid_search	Phenol, 5-(1,1-dimethylheptyl)-2-[(1R,3S)-3-hydroxycyclohexyl]-
580	330.072	6.213	hybrid_search	Dinaphtho[2,1-d:1,2-f][1,3,2]dioxaphosphepin-4-ol 4-oxide
581	367.108	8.777	hybrid_search	Melezitose
582	128.018	2.467
583	75.0303	8.61
584	172.123	6.854	mzrt_match	1_D8-Phenylalanine iSTD
585	394.113	8.817
586	186.047	4.401	hybrid_search	(2R)-2-{[(Benzyloxy)carbonyl]amino}propanoic acid
587	281.176	1.057
588	293.082	1.893
589	190.078	2.716
590	113.035	8.663
591	488.164	8.733	hybrid_search	(S)-2-Ureidopentanedioic acid
592	315.143	7.72
593	226.99	5.229	hybrid_search	Dehydro-L-(+)-ascorbic acid dimer
594	265.044	9.786	hybrid_search	2-Cyanoethylphosphate
595	243.043	9.899
596	135.04	9.327	hybrid_search	[1-(2-Amino-2-oxoethyl)cyclohexyl]acetic acid
597	325.099	4.637
598	312.173	1.353
599	311.039	8.99
600	129.019	1.569
601	158.847	6.69
602	208.936	6.692
603	187.862	7.083
604	146.966	2.144
605	134.866	14.599
606	138.039	1.749	hybrid_search	Gentisic acid
607	390.873	8.204
608	606.08	9.911	hybrid_search	Uridine 5'-triphosphate
609	215.034	7.478	identity_search	D-Psicose
610	191.02	8.118
611	309.21	1.043	identity_search	9-Oxo-11-(3-pentyl-2-oxiranyl)-10E-undecenoic acid
612	96.9579	9.278	hybrid_search	Ganoderic acid F
613	235.927	6.491
614	611.15	10.18	identity_search	Glutathione, oxidized
615	116.928	8.303
616	138.021	1.13
617	390.873	8.797
618	85.004	14.827
619	89.0082	3.675	hybrid_search	Phenol, 5-(1,1-dimethylheptyl)-2-[(1R,3S)-3-hydroxycyclohexyl]-
620	151.064	8.728
621	219.099	8.775	identity_search	Thr-Thr
622	146.966	8.332
623	142.999	5.005
624	302.069	4.849
625	329.236	1.25	identity_search	(-)-Pinellic acid
626	293.215	1.034	identity_search	(2E,4Z)-9-Oxooctadeca-2,4-dienoic acid
627	93.0341	1.386
628	271.109	6.354	hybrid_search	Adenosine, cyclic 3',5'-[hydrogen [P(S)]-phosphorothioate]
629	171.103	1.142	identity_search	4-Oxononanoic acid
630	191.025	4.523
631	390.873	6.478
632	173.083	1.547	identity_search	Suberic acid
633	159.067	1.693	identity_search	Heptanedioic acid
634	105.019	8.321	identity_search	Glyceric acid
635	115.07	4.779	mzrt_match	1_D3-Creatinine iSTD
636	85.0039	2.689
637	309.081	6.874
638	186.047	4.006	hybrid_search	L-Alanyl-.beta.-alanine
639	187.039	6.759
640	199.969	7.945	identity_search	L-Cysteine S-sulfate
641	111.008	4.772	hybrid_search	6-Hydroxycyclohexane-1,2,3,4,5-pentone
642	102.952	6.539
643	888.633	1.458	hybrid_search	NP-024217
644	283.116	8.043	hybrid_search	Guanidinopropionic acid
645	307.085	7.003
646	164.062	1.893
647	191.996	7.676
648	189.859	6.522	hybrid_search	4,8a-Dihydroxy-1,4a,7-trimethyl-7-(2-((3,4,5-trihydroxy-6-(hydroxymethyl)tetrahydro-2H-pyran-2-yl)oxy)ethyl)tetradecahydrophenanthrene-1-carboxylic acid
649	299.262	1.066
650	173.01	4.969	hybrid_search	Dehydro-L-(+)-ascorbic acid dimer
651	303.052	6.653	hybrid_search	4-Thiouridine
652	263.083	7.718	hybrid_search	5-Methyl D-glutamate
653	352.048	8.899
654	368.12	7.75
655	256.062	7.117
656	133.067	7.707
657	296.01	9.197
658	89.0389	3.681
659	146.96	7.904
660	121.029	1.707	identity_search	Benzoic acid
661	254.018	5.128
662	103.04	1.728
663	316.913	0.622
664	356.953	8.122
665	146.014	8.713	hybrid_search	L-Glutamic acid
666	339.351	0.952	hybrid_search	2,2'-Methylene-bis(6-tert-butyl-4 methylphenol)
667	329.088	4.841
668	248.962	7.653
669	123.049	3.823
670	298.159	1.349
671	151.089	8.637	hybrid_search	3-[(2Z)-3,7-Dimethylocta-2,6-dienyl]-2,4-dihydroxy-6-(2-phenylethyl)benzoic acid
672	147.03	2.236
673	132.868	14.563	hybrid_search	DL-Malic acid
674	255.825	6.997
675	247.108	2.823	mzrt_match	1_D4-Biotin iSTD
676	155.047	5.401	hybrid_search	3-[3-(4-Fluorophenyl)-1,2,4-oxadiazol-5-yl]propanoic acid
677	294.185	1.072
678	355.227	0.971
679	134.864	1.826
680	163.025	1.426
681	138.038	3.492	hybrid_search	4-(Dihydroxyboryl)benzoic acid
682	156.067	2.59	hybrid_search	4-[3-(Trifluoromethyl)phenoxy]butanoic acid
683	233.103	1.509	hybrid_search	Adipic acid
684	117.019	5.007
685	139.985	6.401	hybrid_search	5-[(2-Aminoethyl)amino]-1-naphthalenesulfonic acid
686	339.122	0.972	hybrid_search	4-Bromo-3-(4-chlorophenyl)-1H-pyrazole
687	82.9528	1.696	hybrid_search	Arsenic acid
688	323.192	1.081	hybrid_search	Laurylsulfuric acid
689	80.9162	4.372
690	266.092	4.838	hybrid_search	1,4-Dihydropyrido[2,3-b]pyrazine-2,3-dione
691	172.063	1.366	hybrid_search	Monoisopropyl fumarate
692	187.862	14.194
693	225.049	8.788
694	365.039	4.772
695	185.021	7.755
696	187.102	7.69	mzrt_match	1_D7-Tyrosine iSTD
697	355.228	0.957
698	121.021	3.85	identity_search	Benzoic acid
699	336.862	14.618
700	142.999	4.789
701	281.054	4.989
702	137.025	1.577	identity_search	Salicylic acid
703	94.9804	8.201	hybrid_search	1,3-Dihydroxy-2-methoxyanthraquinone
704	146.938	7.267
705	91.0282	3.746
706	257.833	6.727
707	175.024	6.522	identity_search	D-(-)-Isoascorbic acid
708	108.057	8.61	hybrid_search	2-Amino-4-methoxybutanoic acid
709	445.057	9.899	identity_search	Cytidine 5'-diphosphate ethanolamine
710	336.862	13.17	hybrid_search	Tripropylene glycol
711	115.004	8.078
712	146.078	8.713	hybrid_search	L-Glutamic acid
713	257.105	1.893
714	359.123	5.02
715	148.05	8.712
716	169.992	3.086	identity_search	5-Chloro-2-methylnicotinic acid
717	325.068	8.079
718	160.843	8.316
719	361.141	5.06	hybrid_search	2-[(Anilinocarbonyl)oxy]propanoic acid
720	608.182	8.078
721	132.868	6.432
722	254.082	3.362	hybrid_search	Pantothenic acid
723	207.016	9.449	hybrid_search	Asterbatanoside A
724	169.991	2.885	hybrid_search	Fenridazon
725	556.169	8.808
726	146.936	11.1
727	170.871	7.741	hybrid_search	Malonic acid
728	239.078	7.792	hybrid_search	N-Palmitoyltaurine
729	486.159	1.277
730	209.991	1.354
731	229.014	9.086	identity_search	D-Ribose 1-phosphate
732	263.018	1.215
733	375.135	3.181
734	190.951	8.122
735	166.976	9.209	identity_search	3-Phosphoglyceric acid
736	280.169	1.085
737	187.943	6.577
738	132.867	1.827
739	259.025	10.044	identity_search	D-Mannose 6-phosphate
740	150.042	6.442
741	183.047	6.547
742	183.971	8.72
743	252.076	1.223	hybrid_search	4-Amino-2-naphthalenesulfonic acid
744	102.952	6.076
745	133.992	2.912
746	251.133	1.123
747	193.816	6.668
748	555.046	9.057	hybrid_search	5-Phospho-D-ribose 1-diphosphate
749	336.862	12.654
750	100.946	0.828
751	229.031	2.765
752	126.002	2.498	hybrid_search	6-Nitro-1,3-benzoxazole-2-thiol
753	242.082	8.539	hybrid_search	Victoxinine-.alpha.-glycerophosphate
754	78.9182	4.371
755	140.15	6.982	mzrt_match	1_D10-Isoleucine iSTD
756	146.966	8.34
757	146.959	2.131
758	339.266	1.111	identity_search	Dodecanoic acid, 12-[[(cyclohexylamino)carbonyl]amino]-
759	151.09	8.569
760	540.335	5.496	hybrid_search	1-Decanoyl-2-hydroxy-sn-glycero-3-phosphocholine
761	168.044	9.163	hybrid_search	3-[(4-Chloro-2-methylanilino)carbonyl]-2-naphthyl dihydrogen phosphate
762	121.051	3.928	hybrid_search	1-Methyl-1H-indazole-3-carboxylic acid
763	155.088	7.371
764	162.84	8.316
765	97.0655	1.58	hybrid_search	Tiludronate
766	244.96	8.123
767	96.976	10.005	hybrid_search	Methylphosphonic acid
768	256.158	1.421
769	305.218	1.417
770	525.307	6.471
771	221.062	9.861	identity_search	DL-Cystathionine
772	115.003	9.461
773	356.125	4.903
774	160.842	13.429
775	196.012	1.396	hybrid_search	2-Isopropylbenzenesulfonic acid
776	121.068	3.845	hybrid_search	N-(2-Aminobenzoyl)alanine
777	283.159	3.129
778	303.236	0.997	identity_search	8S-Hydroxy-9E,11Z,14Z-eicosatrienoic acid
779	262.03	8.21
780	112.937	9.855
781	164.836	7.161
782	85.0289	1.427
783	364.158	8.595
784	175.045	7.684
785	281.054	4.891
786	102.949	14.658
787	123.045	2.235	identity_search	3-Hydroxybenzenemethanol
788	94.9246	6.67
789	233.099	7.688
790	187.864	13.83
791	214.882	6.132
792	481.103	8.198
793	106.048	8.61	hybrid_search	4-Fluorobenzene-1,3-dicarboxylic acid
794	227.015	2.731
795	438.129	2.586
796	191.021	8.746
797	283.116	7.983	hybrid_search	Guanidinopropionic acid
798	466.312	1.125
799	245.973	8.725
800	126.002	3.081	hybrid_search	6-Nitro-1,3-benzoxazole-2-thiol
801	201.039	3.68
802	381.235	1.115
803	186.115	1.642
804	277.147	1.12	identity_search	Mono-2-ethylhexyl phthalate
805	321.177	1.397	hybrid_search	3-[(Dimethylcarbamothioyl)sulfanyl]propane-1-sulfonic acid
806	355.288	1.06	hybrid_search	1,2-Dilauroyl-sn-glycero-3-phosphoethanolamine
807	693.125	8.956	identity_search	Adenosine 5'-monophosphate
808	118.05	8.308	identity_search	L-Threonine
809	536.162	6.212
810	201.803	6.675
811	205.841	6.697
812	303.087	8.197	identity_search	Ac-Asp-Glu
813	339.256	1.028
814	242.081	7.912
815	239.036	9.416	hybrid_search	Taurine
816	121.025	4.02	identity_search	Benzoic acid
817	160.84	13.035
818	79.2787	4.839
819	325.147	8.692	hybrid_search	1-{3-[(5-Ethyl-5H-[1,2,4]triazino[5,6-b]indol-3-yl)sulfanyl]propyl}-1,3-dihydro-2H-benzimidazol-2-one
820	145.098	9.528
821	150.085	8.565
822	356.125	4.854
823	208.935	6.522
824	296.885	6.821
825	61.9814	1.489
826	194.925	9.657
827	198.039	4.149
828	205.036	1.464
829	489.282	0.84	hybrid_search	2-(2-Ethoxyphenyl)-5-methyl-7-propylimidazo[5,1-f][1,2,4]triazin-4(1H)-one
830	187.861	0.109
831	240.141	2.928
832	375.135	3.014
833	332.062	2.374
834	260.96	8.323
835	438.132	1.959
836	423.295	0.944
837	167.044	5.229
838	154.062	9.452	identity_search	L-Histidine
839	145.051	1.609
840	102.956	13.381
841	231.1	8.234	identity_search	Val-Asp
842	429.108	8.81
843	94.9246	6.815
844	121.037	4.01	identity_search	Benzoic acid
845	479.181	1.882
846	375.135	2.543
847	90.0271	3.942
848	237.996	8.051	hybrid_search	1-(3,4-Difluorobenzyl)-2-oxo-1,2-dihydropyridine-3-carboxylic acid
849	244.067	4.822	hybrid_search	1-(5-O-((2E)-3,7-Dimethylocta-2,6-dien-1-yl)pentofuranosyl)pyrimidine-2,4(1H,3H)-dione
850	113.007	1.332
851	369.236	1.439
852	190.055	3.085	identity_search	N-Acetyl-L-methionine
853	301.168	1.282
854	145.051	2.083
855	187.862	8.262
856	65.0138	3.909
857	162.839	13.224
858	551.21	4.848	hybrid_search	N-(4-Acetylphenyl)methanesulfonamide
859	241.052	8.2	hybrid_search	N-(2-Methylallyl)-2-(5-nitro-2-oxoindolin-3-ylidene)hydrazine-1-carbothioamide
860	308.101	9.258	identity_search	N-Acetylneuraminic acid
861	65.0138	14.59
862	214.881	0.146	hybrid_search	2-Oxooctanoic acid
863	127.076	1.254
864	146.965	10.483
865	232.932	8.681
866	160.008	5.963
867	146.966	7.429
868	297.246	1.085
869	187.109	8.045
870	65.0138	0.721
871	190.018	6.785
872	187.022	6.461
873	214.036	8.8	hybrid_search	2-Aminoethyl dihydrogen phosphate
874	65.0138	4.407
875	214.062	8.808
876	198.051	8.006	hybrid_search	Guanidinopropionic acid
877	146.967	13.959
878	89.0391	3.769	hybrid_search	Azetidine-3-carboxylic acid
879	214.88	2.116
880	162.839	13.574
881	279.057	7.598	hybrid_search	5-Methyl D-glutamate
882	146.966	5.383
883	485.189	1.337	hybrid_search	3-Bromo-7-hydroxy-4-methyl-2H-chromen-2-one
884	194.939	10.019
885	259.818	6.741
886	144.924	7.73
887	207.838	6.693
888	97.9592	9.991
889	96.9423	9.99	hybrid_search	Propylphosphonic acid
890	160.842	13.8
891	438.221	3.362
892	184.039	6.55
893	327.183	1.299
894	343.022	8.905	identity_search	1,3-Dihydroxypropan-2-yl phosphate
895	186.023	5.38
896	286.976	8.741
897	316.95	7.65
898	100.933	2.715
899	336.862	14.494
900	112.963	1.333
901	85.06	0.951
902	119.032	3.85
903	105.019	9.21	identity_search	Glyceric acid
904	345	8.596
905	100.933	1.515
906	296.012	8.78
907	65.0138	1.705
908	272.091	6.639
909	197.038	7.754
910	264.013	8.223
911	131.035	2.579	identity_search	Methylsuccinic acid
912	261.134	8.009	identity_search	Guanidinopropionic acid
913	65.0138	3.393
914	315.14	1.193
915	213.151	1.076
916	121.027	4.148	identity_search	Benzoic acid
917	164.837	8.306
918	342.091	2.37
919	65.0137	2.275
920	263.043	4.923
921	313.167	1.323
922	317.125	1.185
923	142.997	4.58
924	240.139	3.114
925	223.103	8.608
926	247.103	2.9	hybrid_search	Biotin
927	172.958	7.512	hybrid_search	Methylenediphosphonic acid
928	65.0138	1.165
929	146.059	8.648
930	438.372	0.996	hybrid_search	1,2-Dioleoyl-sn-glycero-3-phosphoethanolamine-N-methyl
931	71.0131	4.356	hybrid_search	Phenol, 5-(1,1-dimethylheptyl)-2-[(1R,3S)-3-hydroxycyclohexyl]-
932	175.072	8.79	hybrid_search	Ser-Ser
933	262.018	8.22
934	219.956	8.325	hybrid_search	1-(3,4-Difluorobenzyl)-2-oxo-1,2-dihydropyridine-3-carboxylic acid
935	189.859	7.083	hybrid_search	2-Oxooctanoic acid
936	834.537	5.715	identity_search	2-Docosahexaenoyl-1-stearoyl-sn-glycero-3-phosphoserine
937	390.904	9.266
938	191.026	4.7
939	95.0246	1.458
940	186.101	7.705	mzrt_match	1_D7-glucose iSTD
941	210.984	1.344
942	373.068	9.367	hybrid_search	N-[1-Oxo-3-(4-oxo-1,2,3-benzotriazin-3(4H)-yl)propyl]glycine
943	207.016	9.546
944	788.552	5.782	identity_search	2-Oleoyl-1-stearoyl-sn-glycero-3-phosphoserine
945	115.003	9.44
946	302.054	8.77
947	102.954	8.415
948	145.03	8.532	hybrid_search	L-Glutamine
949	248.076	8.675	hybrid_search	.alpha.-Guanidinoglutaric acid
950	145.094	8.532	hybrid_search	N-Methyl-L-asparagine
951	228.995	5.153	hybrid_search	Dehydro-L-(+)-ascorbic acid dimer
952	89.0432	8.008
953	80.9643	7.509
954	220.019	1.34
955	269.156	8.234
956	146.965	6.076
957	191.021	8.764
958	152.002	3.134
959	336.861	6.488
960	225.075	8.783
961	115.02	3.673
962	133.991	1.359
963	279.001	8.045
964	397.23	1.187
965	187.039	6.556
966	147.066	2.635
967	180.047	7.742	hybrid_search	5-Methyl D-glutamate
968	100.933	2.373
969	146.966	7.375
970	225.015	1.301
971	320.065	8.914
972	216.054	8.806
973	319.231	1.042	identity_search	14,15-Dihydroxy-5Z,8Z,11Z-eicosatrienoic acid
974	149.065	8.708
975	234.08	8.622
976	231.1	8.616
977	122.076	8.221	hybrid_search	3-(2-Methoxyethoxy)propanoic acid
978	267.146	1.1
979	65.0138	0.217
980	170.871	7.112
981	447.139	4.24
982	192.035	5.741
983	161.057	9.122	identity_search	[(2-Amino-3-hydroxypropanoyl)amino]acetic acid
984	493.247	0.961	hybrid_search	3-[(4-Methylphenyl)sulfonyl]propanoic acid
985	92.0249	4.84
986	302.102	8.3	hybrid_search	Ac-Asp-Glu
987	312.109	7.714	hybrid_search	Taurine
988	433.335	1.05	hybrid_search	3-((Ethoxy(hydroxy)phosphoryl)oxy)-2-hydroxypropyl (9Z,12Z,15Z)-octadeca-9,12,15-trienoate
989	328.041	9.515
990	239.033	1.623
991	98.9645	9.975
992	187.862	7.168
993	163.025	9.434	hybrid_search	Vitamin C
994	243.126	1.297
995	181.051	3.809	identity_search	p-Hydroxyphenyllactic acid
996	317.134	4.84
997	85.0289	4.359
998	286.079	8.075	hybrid_search	Ac-Asp-Glu
999	241.901	2.134
1000	336.861	13.695
1001	384.267	0.952
1002	187.861	6.538
1003	174.078	2.465
1004	263.043	5.022
1005	135.051	4.838	identity_search	1-(3-Hydroxyphenyl)ethan-1-one
1006	314.078	4.324
1007	148.044	7.36
1008	395.25	1.1	hybrid_search	2-Dodecoxyethyl hydrogen sulfate
1009	241.9	2.099
1010	336.86	11.838
1011	326.029	9.055
1012	316.137	7.628	hybrid_search	5-Methyl D-glutamate
1013	232.933	8.191
1014	367.286	1.026
1015	146.965	0.696
1016	379.017	4.998
1017	319.119	4.841
1018	170.01	8.986	hybrid_search	Cysteic acid
1019	362.052	9.206	hybrid_search	D-Ribose 5-phosphate
1020	175.026	9.565
1021	236.025	9.18
1022	158.847	6.987
1023	296.039	10.02
1024	243.124	1.412
1025	320.115	8.716
1026	135.044	4.819	hybrid_search	4-Phenyl-2,4-dihydro-3H-1,2,4-triazol-3-one
1027	318.147	8.547
1028	102.956	7.452
1029	100.933	3.527
1030	323.178	8.554
1031	194.049	6.265
1032	215.094	1.333
1033	198.05	8.047	hybrid_search	Guanidinopropionic acid
1034	271.23	1.123
1035	157.037	5.591	hybrid_search	Allantoic acid
1036	558.07	9.867	identity_search	Adenosine 5'-diphosphoribose
1037	151.111	8.703	hybrid_search	2-(((1-Butyl-1H-benzo[d]imidazol-2-yl)amino)methyl)phenol
1038	383.32	1.046	hybrid_search	1-Myristoyl-2-hydroxy-sn-glycero-3-phosphoethanolamine
1039	221.014	3.86
1040	347.063	8.954
1041	219.016	4.36
1042	65.0138	2.839
1043	174.013	4.356
1044	253.052	9.34	identity_search	N-(2-Sulfoethyl)-L-glutamine
1045	189.859	14.206
1046	422.234	1.027
1047	187.862	8.938
1048	314.908	9.293	hybrid_search	D-Fructose 1,6-bisphosphate
1049	164.039	8.49	identity_search	Methionine sulfoxide
1050	181.03	8.511	identity_search	(N-(-2-Acetamido))-2-aminoethanesulfonic acid
1051	293.179	1.12
1052	154.062	9.513	identity_search	L-Histidine
1053	131.083	9.439
1054	309.156	1.393
1055	379.076	5.382
1056	377.141	4.798
1057	380.847	6.824
1058	203.104	8.239	identity_search	Val-Ser
1059	416.081	8.091
1060	245.116	8.275	identity_search	Val-Glu
1061	149.101	7.696
1062	171.082	8.284	hybrid_search	[(4-Chlorobenzyl)sulfonyl]acetic acid
1063	495.113	8.075	hybrid_search	Ac-Asp-Glu
1064	437.274	0.937	hybrid_search	7,15-Dihydroxyabieta-8,11,13-trien-18-oic acid
1065	172.099	1.905
1066	495.353	0.982
1067	126.003	7.712
1068	413.11	1.956
1069	104.043	1.808
1070	357.23	1.254
1071	265.087	3.832	hybrid_search	Terephthalic acid
1072	174.013	1.366	hybrid_search	N-Palmitoyltaurine
1073	226.998	1.579
1074	337.066	8.742	hybrid_search	(S)-2-Ureidopentanedioic acid
1075	404.109	8.776
1076	151.093	8.621
1077	210.932	6.697
1078	74.024	8.584
1079	412.886	9.284
1080	256.052	7.998	hybrid_search	Guanidinoethyl sulfonate
1081	151.043	8.703	hybrid_search	2-(((1-Butyl-1H-benzo[d]imidazol-2-yl)amino)methyl)phenol
1082	135.024	6.411
1083	259.818	6.66	hybrid_search	Bryonoside
1084	220.971	3.838
1085	112.987	4.336
1086	170.997	6.209
1087	158.847	6.591
1088	103.003	8.795
1089	188.046	3.73
1090	355.214	1.145
1091	225.114	1.15	hybrid_search	5-(4-Fluorophenyl)-5-oxo-pentanoic acid
1092	153.082	8.702	hybrid_search	2-Hydroxy-3-isopropyl-6-methylbenzoic acid
1093	163.025	9.462	hybrid_search	[4-Chloro-2-(hydroxymethyl)phenoxy]acetic acid
1094	227.067	8.773
1095	482.103	10.155	hybrid_search	Glutathione, oxidized
1096	161.843	6.69
1097	383.05	4.357
1098	274.043	9.546	hybrid_search	.gamma.-L-Glutamyl-L-glutamine
1099	189.859	14.09	hybrid_search	2-Oxooctanoic acid
1100	115.048	8.66
1101	239.131	0.997	hybrid_search	2-(4-Chlorobenzyl)succinic acid
1102	147.066	8.532
1103	171.013	2.174
1104	129.019	8.051	identity_search	L-2-Hydroxyglutaric acid
1105	294.183	1.119	hybrid_search	trans-Traumatic acid
1106	121.027	4.339	identity_search	Benzoic acid
1107	139.007	1.684
1108	236.007	4.688
1109	89.0082	3.912	hybrid_search	2-Phosphonoethylphosphonic acid
1110	232.933	8.095
1111	165.04	8.828	identity_search	D-Arabinonic acid
1112	186.089	7.689
1113	297.05	1.012
1114	100.006	4.346	hybrid_search	Methyl 1H-1,2,3-triazole-4-carboxylate
1115	320.101	2.14
1116	254.018	1.584
1117	101.024	1.506
1118	525.077	9.503
1119	189.859	13.696	hybrid_search	4,8a-Dihydroxy-1,4a,7-trimethyl-7-(2-((3,4,5-trihydroxy-6-(hydroxymethyl)tetrahydro-2H-pyran-2-yl)oxy)ethyl)tetradecahydrophenanthrene-1-carboxylic acid
1120	133.095	9.58	hybrid_search	DL-Malic acid
1121	135.02	9.469
1122	157.051	2.815	identity_search	(2E)-2-(Propan-2-yl)but-2-enedioic acid
1123	65.0139	14.99
1124	342.244	0.977
1125	88.0399	4.658
1126	128.059	7.712	hybrid_search	Ethanesulfonic acid
1127	293.082	1.735
1128	164.836	7.24
1129	172.958	7.429	hybrid_search	Methylenediphosphonic acid
1130	91.0582	9.179
1131	65.0138	4.864
1132	152.048	6.457	hybrid_search	Guanine
1133	115.003	1.627	identity_search	DL-Malic acid
1134	151.078	6.638	hybrid_search	3-[(2Z)-3,7-Dimethylocta-2,6-dienyl]-2,4-dihydroxy-6-(2-phenylethyl)benzoic acid
1135	170.871	6.573
1136	96.9637	6.698	hybrid_search	[Benzyl(phosphonomethyl)amino]methylphosphonic acid
1137	188.102	1.406
1138	255.197	1.037
1139	214.882	14.285
1140	208.936	7.252	hybrid_search	Vilanterol
1141	143.071	1.452
1142	88.3041	0.966
1143	889.637	1.457
1144	237.99	9.233	hybrid_search	L-Serine, N-(1-oxohexadecyl)-O-phosphono-
1145	270.21	1.258	hybrid_search	3-Aminoadipic acid
1146	274.105	8.804	hybrid_search	His-Asp
1147	658.132	9
1148	568.273	6.402	hybrid_search	1-Oleoyl-L-.alpha.-lysophosphatidic acid
1149	173.01	1.357	hybrid_search	(-)-Hydroxycitric acid lactone
1150	367.219	1.12
1151	139.033	4.547	hybrid_search	3-tert-Butyl-2-hydroxybenzaldehyde
1152	191.071	8.246
1153	152.024	5.565	hybrid_search	Cyanuric acid
1154	340.271	1.148
1155	357.175	1.45
1156	540.175	6.213
1157	134.895	6.685	hybrid_search	2-Fluoro-3-pyridinol
1158	146.938	7.442
1159	303.099	6.461
1160	172.007	1.416
1161	375.136	1.935
1162	209.835	6.697
1163	128.006	7.712	hybrid_search	Ethanesulfonic acid
1164	189.858	0.119
1165	230.009	9.229
1166	422.144	2.039
1167	317.161	1.173
1168	281.084	8.155
1169	188.899	1.613
1170	651.381	1.29	hybrid_search	N-(2,6-Diethylphenyl)-3-(4-(4-methylpiperazin-1-yl)benzamido)-4,6-dihydropyrrolo[3,4-c]pyrazole-5(1H)-carboxamide
1171	180.974	7.659	hybrid_search	D-Mannitol
1172	264.01	7.665
1173	275.032	7.592
1174	384.939	7.65
1175	317.096	4.846	hybrid_search	5'-Methylthioadenosine sulfoxide
1176	341.182	1.429
1177	115.003	9.37
1178	213.051	8.495	hybrid_search	Phenylacetyl-L-glutamine
1179	157.051	1.373	hybrid_search	2-((2R)-2-Hydroxycyclohexyl)acetic acid
1180	114.019	8.682	hybrid_search	5-Aminonicotinic acid
1181	121.005	3.899	hybrid_search	Benzoic acid
1182	278.984	8.773
1183	208.935	7.401
1184	121.05	4.004
1185	347.019	8.727
1186	187.935	8.139
1187	285.076	8.735	hybrid_search	Asp-Asn
1188	241.902	0.231
1189	207.016	9.557
1190	237.09	7.958	identity_search	Tyr-Gly
1191	247.121	2.803
1192	197.891	6.464
1193	159.067	1.85	identity_search	3-Methyladipic acid
1194	390.874	9.286
1195	185.083	1.187
1196	305.015	4.352	hybrid_search	2-(Trifluoromethyl)-5-pyrimidinecarboxylic acid
1197	187.009	1.071	identity_search	(4-Methylphenyl)oxidanesulfonic acid
1198	71.0131	4.831	hybrid_search	Phenol, 5-(1,1-dimethylheptyl)-2-[(1R,3S)-3-hydroxycyclohexyl]-
1199	116.924	7.105
1200	216.099	8.969	identity_search	Ala-Gln
1201	180.034	1.968	hybrid_search	2,3-Dimethylbenzene-1-sulfonic acid
1202	216.037	8.79
1203	291.12	8.67	hybrid_search	N-(1H-Indol-3-ylacetyl)glycine
1204	102.949	14.452
1205	212.077	4.849	hybrid_search	2-Aminoethyl dihydrogen phosphate
1206	411.11	2.666
1207	342.047	8.776
1208	72.9925	4.832
1209	212.077	3.83	hybrid_search	2-Aminoethyl dihydrogen phosphate
1210	129.019	1.688	identity_search	Citraconic acid
1211	244.965	8.612
1212	518.314	6.184	mzrt_match	1_D4-Taurocholic acid iSTD
1213	166.835	6.701
1214	238.075	1.47
1215	357.002	9.72	hybrid_search	D-Fructose 6-phosphate
1216	571.294	6.61	hybrid_search	D-myo-Inositol, 1-[2-hydroxy-3-[(1-oxo-9,12-octadecadienyl)oxy]propyl hydrogen phosphate], [S-(Z,Z)]-
1217	345.156	1.448	hybrid_search	Adipoyl-L-carnitine
1218	244.121	5.934	hybrid_search	N-Acetyl-L-glutamic acid
1219	199.039	5.705
1220	223.03	1.034
1221	182.987	8.535
1222	348.032	4.355
1223	173.094	8.155
1224	187.861	2.066
1225	124.085	8.222
1226	191.021	9.365
1227	287.152	1.384
1228	174.042	2.335
1229	293.054	4.841	hybrid_search	3'-O-Methylinosine
1230	231.049	3.697
1231	629.161	8.08
1232	254.035	9.318	hybrid_search	2-Amino-4-bromo-5-fluorophenol
1233	311.225	1.047
1234	286.211	1.187
1235	168.991	8.653	identity_search	Dihydroxyacetone phosphate
1236	130.051	2.219
1237	191.021	9.273
1238	222.078	7.763
1239	228.001	4.352
1240	164.837	12.831
1241	163.025	9.192	hybrid_search	2-Acetylmaslinic acid
1242	212.076	14.463	hybrid_search	2-Aminoethyl dihydrogen phosphate
1243	215.13	1.352	identity_search	Undecanedioic acid
1244	203.068	9.361	identity_search	(2R)-2-Amino-5-[(carboxymethyl)amino]-5-oxopentanoic acid
1245	313.241	1.169
1246	247.094	2.85	hybrid_search	Biotin
1247	182.058	8.165	hybrid_search	Gabapentin related compound E
1248	259.06	7.723
1249	209.086	1.22
1250	247.095	2.853	hybrid_search	Biotin
1251	280.045	4.817
1252	189.859	8.252
1253	331.998	8.517
1254	130.958	6.818
1255	540.335	5.421
1256	522.288	6.446	hybrid_search	1-Oleoyl-L-.alpha.-lysophosphatidic acid
1257	308.077	1.024
1258	83.0246	1.618
1259	200.131	1.42
1260	305.05	6.215
1261	131.065	8.008
1262	379.086	8.365
1263	600.329	6.556
1264	183.007	1.125	identity_search	2,5-Dinitrophenol
1265	239.041	8.199	hybrid_search	3-(Difluoromethyl)-1-methyl-1H-pyrazol-5-ol
1266	127.026	7.712
1267	375.119	5.121
1268	210.933	6.516
1269	292.157	7.728	hybrid_search	5-Methyl D-glutamate
1270	111.02	8.037
1271	387.115	8.844	identity_search	D-(+)-Trehalose
1272	390.874	7.025
1273	151.078	6.674	hybrid_search	2-(4,5-Dihydroxy-2-methylphenyl)-4-hydroxy-6-methoxybenzoic acid
1274	282.038	8.811
1275	161.046	6.577	identity_search	3-Hydroxy-3-methylglutaric acid
1276	377.087	8.841	identity_search	Maltose
1277	136.028	4.842
1278	219.033	6.455	hybrid_search	2-Thiobarbituric acid
1279	75.0303	8.221
1280	209.068	5.702
1281	203.069	8.892	identity_search	Ala-Asp
1282	273.96	9.948
1283	341.113	8.508	identity_search	1,4-D-Xylobiose
1284	224.112	6.983
1285	102.948	11.689
1286	565.053	10.055	identity_search	Uridine 5'-diphosphogalactose
1287	489.282	0.886	hybrid_search	2-(2-Ethoxyphenyl)-5-methyl-7-propylimidazo[5,1-f][1,2,4]triazin-4(1H)-one
1288	339.179	1.242	hybrid_search	Dodecanoic acid, 12-[[(tricyclo[3.3.1.13,7]dec-1-ylamino)carbonyl]amino]-
1289	213.011	7.773
1290	194.938	9.266
1291	425.262	1.158
1292	312.175	3.612	hybrid_search	N-Acetylglycine
1293	452.927	7.649
1294	257.142	1.356
1295	331.998	7.657
1296	422.144	2.115
1297	231.046	6.47
1298	363.023	9.494	hybrid_search	L-Serine, N-(1-oxohexadecyl)-O-phosphono-
1299	289.117	9.912
1300	118.931	6.881
1301	99.0084	1.333
1302	229.019	9.096	identity_search	Xylulose 5-phosphate
1303	229.11	1.471	hybrid_search	4,8-Methano-1H-2-benzopyran-3-acetic acid, octahydro-1-hydroxy-8-methyl-9-methylene-5-(1-methylethyl)-
1304	89.0392	3.931	hybrid_search	NP-024681
1305	243.162	1.272	identity_search	Tridecanedioic acid
1306	256.991	8.25
1307	420.138	1.938
1308	278.155	1.321
1309	439.277	1.143
1310	166.023	1.709	identity_search	Dipicolinic acid
1311	885.558	5.807	identity_search	1-Stearoyl-2-arachidonoyl-sn-glycero-3-phospho-(1'-myo-inositol)
1312	237.027	4.36
1313	426.086	10.105
1314	232.933	8.297
1315	415.199	1.062	hybrid_search	1,2,5-Oxadiazole-3,4-dicarboxylic acid
1316	180.9	7.654	hybrid_search	5-Nitrouracil
1317	323.079	9.538
1318	220.084	8.607
1319	637.366	1.308
1320	224.083	7.373
1321	172.869	7.121	hybrid_search	4-(3,4-Dihydroxyphenyl)-6,7-dihydroxy-2-naphthalenecarboxylic acid
1322	305.091	8.074	hybrid_search	Tyr-Thr
1323	405.112	8.362
1324	285.992	8.514
1325	145.014	4.358
1326	161.01	5.028	hybrid_search	Vitamin C
1327	274.957	9.948
1328	194.958	9.266
1329	214.882	4.69	hybrid_search	2-Oxooctanoic acid
1330	91.0033	4.859
1331	189.859	7.154	hybrid_search	2-Oxooctanoic acid
1332	129.039	8.714
1333	186.09	7.692
1334	256.195	1.257
1335	211.134	6.821	mzrt_match	1_D8-Tryptophan iSTD
1336	255.1	7.644	hybrid_search	4-Oxo-4-(5,6,7,8-tetrahydro-2-naphthalenyl)butanoic acid
1337	174.014	4.872
1338	91.0033	3.892
1339	219.016	4.976
1340	356.124	5.104
1341	100.007	4.864
1342	258.147	8.035	identity_search	Ile-Gln
1343	61.9965	8.605	hybrid_search	Fucosyl-GM1 Ganglioside sugar
1344	284.177	0.975
1345	464.282	5.772	hybrid_search	1-Oleoyl-sn-glycero-3-phosphoethanolamine
1346	263.044	4.801
1347	290.071	9.171
1348	214.023	5.564	hybrid_search	N-Acetyl(2-oxo-2-phenylethyl)cysteine
1349	264.125	8.234
1350	91.0032	4.375
1351	359.247	1.262
1352	217.12	7.908	identity_search	Ile-Ser
1353	340.207	1.263
1354	336.019	9.637
1355	163.84	6.696
1356	85.0289	4.783
1357	554.351	5.462	identity_search	1-Heptadecanoyl-sn-glycero-3-phosphocholine
1358	196.952	9.264	hybrid_search	D-myo-Inositol-1,4-diphosphate
1359	215.961	1.284
1360	107.038	1.293
1361	126.881	7.12
1362	241.013	9.518
1363	91.003	8.671
1364	325.044	5.569
1365	190.038	5.395
1366	180.06	8.773
1367	546.195	4.846	hybrid_search	N-(4-Acetylphenyl)methanesulfonamide
1368	164.062	2.122
1369	292.034	4.341
1370	375.135	1.995
1371	468.946	8.123
1372	190.929	2.63
1373	380.717	1.264
1374	214.881	6.572
1375	241.146	1.093	identity_search	2-Pentenedioic acid, 2-octyl-
1376	179.049	7.704	hybrid_search	D-Ribose
1377	287.224	1.17
1378	147.043	8.754
1379	178.978	11.736	hybrid_search	Azilsartan
1380	175.044	7.67	hybrid_search	2,6-Dioxo-4-piperidinecarboxylic acid
1381	215.093	1.256
1382	232.107	7.707
1383	87.008	3.676
1384	316.123	3.629	hybrid_search	3-Iodothyronamine
1385	277.125	1.573	identity_search	(R)-Pantetheine
1386	171.013	2.333	identity_search	3-Methylbenzene-1-sulfonic acid
1387	349.209	1.289	hybrid_search	Methyl 2-sulfooctadecanoate
1388	116.031	7.475
1389	317.077	4.842
1390	136.052	9.182
1391	248.054	7.615
1392	275.108	8.614	hybrid_search	Phenylacetyl-L-glutamine
1393	471.173	1.345
1394	169.834	1.825
1395	146.939	5.761
1396	241.147	1.424
1397	230.011	9.318
1398	308.101	9.335	identity_search	N-Acetylneuraminic acid
1399	182.044	8.381
1400	114.002	7.759
1401	127.039	1.085
1402	180.034	2.187	hybrid_search	Mesitylenesulfonic acid
1403	197.891	14.267
1404	303.106	8.566	hybrid_search	(S)-2-Ureidopentanedioic acid
1405	568.272	6.45
1406	73.0288	3.859
1407	205.015	2.914	hybrid_search	(.alpha.S,1S,2R)-.alpha.-Amino-2-carboxycyclopropaneacetic acid
1408	135.045	1.116
1409	301.197	8.543
1410	150.084	8.582
1411	136.863	14.561
1412	151.061	6.93	identity_search	L-Arabinitol
1413	225.012	1.283
1414	316.191	1.14
1415	126.881	6.58
1416	125.01	7.717	hybrid_search	6-Amino-4-hydroxy-2-naphthalenesulfonic acid
1417	308.089	4.854
1418	145.087	1.383
1419	289.154	8.045
1420	198.809	6.688	hybrid_search	NP-024085
1421	195.813	7.011
1422	197.813	6.913
1423	213.992	8.809	hybrid_search	2-Aminoethyl dihydrogen phosphate
1424	170.872	10.505	hybrid_search	Malonic acid
1425	102.95	14.896
1426	367.154	1.243	identity_search	3-Dehydroepiandrosterone sulfate
1427	305.015	4.816	hybrid_search	4-(Trifluoromethyl)-5-pyrimidinecarboxylic acid
1428	115.921	1.534
1429	189.858	6.532
1430	229.939	8.709
1431	187.943	14.614
1432	178.973	8.131	hybrid_search	Hydroxymethylphosphonic acid
1433	189.041	7.175
1434	449.023	9.24	hybrid_search	L-Serine, N-(1-oxohexadecyl)-O-phosphono-
1435	303.202	1.416
1436	295.158	1.096	hybrid_search	2-Dodecoxyethyl hydrogen sulfate
1437	183.007	2.233
1438	257.103	1.154
1439	187.943	6.194
1440	413.306	1.444
1441	110.975	2.114
1442	363.206	1.11
1443	174.005	5.007
1444	432.061	8.527
1445	462.303	5.569	hybrid_search	1-Myristoyl-2-hydroxy-sn-glycero-3-phosphoethanolamine
1446	259.822	6.839
1447	115.921	3.494
1448	133.061	8.668	hybrid_search	DL-Malic acid
1449	110.975	7.519
1450	163.022	5.098	hybrid_search	Methyl 1H-1,2,3-triazole-4-carboxylate
1451	116.921	5.867
1452	122.975	4.181
1453	135.068	8.66
1454	87.0084	2.34
1455	160.976	9.971	hybrid_search	5-Sulfosalicylic acid
1456	153.03	5.563
1457	383.118	8.719	identity_search	S-(5'-Adenosyl)-L-homocysteine
1458	649.065	9.052	hybrid_search	Uridine 5'-monophosphate
1459	134.018	6.434
1460	313.101	1.582
1461	134.018	9.723
1462	145.087	1.493	hybrid_search	3-Cyclohexyl-2-hydroxypropanoic acid
1463	302.029	1.634
1464	361.139	8.592
1465	327.191	1.303
1466	295.079	1.893
1467	106.081	8.705
1468	142.999	1.625
1469	134.895	6.996
1470	459.199	3.364	hybrid_search	Pantothenic acid
1471	118.025	3.855	hybrid_search	1,4-Dihydroxy-2-naphthoic acid
1472	130.036	7.711
1473	83.0132	4.357
1474	523.06	8.925	hybrid_search	2,3-Dihydroxypropyl dihydrogen phosphate
1475	228.996	5.244
1476	130.05	7.662
1477	154.975	9.398	hybrid_search	D-Glucosamine 6-phosphate
1478	304.917	10.414	hybrid_search	3,5-Dichloro-2-methoxybenzoic acid
1479	248.035	6.844	hybrid_search	N-(Aminocarbonyl)-L-phenylalanine
1480	180.9	7.178	hybrid_search	2,2'-Sulfonyldiacetic acid
1481	342.001	8.594
1482	218.083	8.586	hybrid_search	Val-Glu
1483	195.108	5.018
1484	304.067	4.807
1485	193.817	6.705
1486	306.082	4.852
1487	180.974	11.737	identity_search	2,2'-Sulfonyldiacetic acid
1488	238.131	5.023
1489	214.881	13.859	hybrid_search	2-Oxooctanoic acid
1490	136.033	9.318
1491	151.019	5.564
1492	257.105	1.806
1493	623.35	1.328
1494	213.012	7.595
1495	778.568	4.513	hybrid_search	1-Stearoyl-2-palmitoyl-sn-glycero-3-phosphocholine
1496	425.112	6.107	hybrid_search	6-Bromo-1-methyl-1H-indole-2-carboxylic acid
1497	186.089	7.693
1498	121.038	4.111
1499	208.936	8.27
1500	289.129	1.12
1501	451.09	8.809
1502	786.537	5.775	identity_search	1,2-Dioleoyl-sn-glycero-3-phospho-L-serine
1503	229.156	6.747
1504	102.953	13.875
1505	322.216	1.042
1506	189.114	1.687
1507	296.165	8.537
1508	217.031	7.477
1509	333.097	4.946
1510	175.025	5.874	identity_search	Vitamin C
1511	273.136	1.257	hybrid_search	(3-Oxocyclohexyl)acetic acid
1512	132.012	7.008
1513	369.211	1.08
1514	271.006	7.704	hybrid_search	Taurine
1515	228	4.715
1516	146.938	5.145
1517	390.874	9.669
1518	201.039	4.119
1519	146.939	2.679
1520	114.989	1.334	hybrid_search	Levulinic acid
1521	207.92	14.282
1522	166.976	9.097	identity_search	Phospho(enol)pyruvic acid
1523	150.101	8.541
1524	129.056	1.288
1525	160.842	0.126
1526	171.067	1.257
1527	590.338	6.582
1528	134.085	8.006
1529	253.052	7.738	hybrid_search	2-Amino-4-bromo-5-fluorophenol
1530	562.306	6.646
1531	75.7716	8.075
1532	209.032	8.829	hybrid_search	2-Hydroxy-3-nitropropanoic acid
1533	259.822	6.858
1534	835.541	5.715
1535	283.159	3.332
1536	214.882	1.447	hybrid_search	2-Oxooctanoic acid
1537	66.7689	6.211
1538	240.062	8.199
1539	138.025	1.286	identity_search	2-Nitrophenol
1540	100.933	15.046
1541	248.976	0.835
1542	121.029	1.194
1543	441.257	1.227
1544	369.127	4.893	hybrid_search	Adenosine 3'-monophosphate
1545	190.052	1.628	identity_search	5-Hydroxyindole-3-acetic acid
1546	107.039	3.716
1547	200.018	9.277	hybrid_search	4-(Hydroxymethyl)-1,2,3-thiadiazole-5-carboxylic acid
1548	217.029	6.656
1549	222.087	1.21
1550	153.869	6.687
1551	292.008	8.702
1552	185.03	1.691	identity_search	2,3-Dimethylbenzene-1-sulfonic acid
1553	162.839	0.127
1554	447.139	4.87
1555	271.107	6.838	hybrid_search	1,4-Dihydropyrido[2,3-b]pyrazine-2,3-dione
1556	165.041	9.479	hybrid_search	Ribulose 5-phosphate
1557	291.086	9.263	identity_search	Ethylenediaminetetraacetic acid
1558	464.809	6.827
1559	305.049	6.653
1560	359.209	1.154
1561	165.041	2.107
1562	568.367	5.431	identity_search	1-Stearoyl-2-hydroxy-sn-glycero-3-phosphocholine
1563	256.085	6.853
1564	251.914	8.14
1565	200.998	8.546	hybrid_search	Phenylacetyl-L-glutamine
1566	263.019	1.447
1567	567.469	0.957
1568	246.048	8.539	hybrid_search	1-Oleoyl-L-.alpha.-lysophosphatidic acid
1569	214.998	6.65
1570	236.007	4.345	hybrid_search	3-Bromo-7-hydroxy-4-methyl-2H-chromen-2-one
1571	188.046	4.035
1572	313.177	1.32
1573	224.911	14.232
1574	192.035	5.664
1575	125.873	6.687
1576	461.299	1.035
1577	407.199	8.541
1578	235.928	7.48
1579	214.969	1.285
1580	92.9275	14.687
1581	239.094	1.06
1582	334.974	7.974
1583	857.527	5.835	hybrid_search	1-Hexadecanoyl-2-(9Z-octadecenoyl)-sn-glycero-3-phospho-(1'-myo-inositol)
1584	517.368	1.008
1585	175.045	8.067	hybrid_search	2,6-Dioxo-4-piperidinecarboxylic acid
1586	112.051	8.008
1587	373.224	1.055
1588	218.014	8.377
1589	121.05	3.372
1590	444.822	9.288
1591	288.008	1.331
1592	136.862	1.817
1593	803.242	6.216
1594	116.054	8.659
1595	173.082	1.58	identity_search	Suberic acid
1596	161.046	6.634	identity_search	3-Hydroxy-3-methylglutaric acid
1597	888.632	2.723
1598	132.868	5.178	hybrid_search	DL-Malic acid
1599	158.926	9.263
1600	213.019	1.292
1601	190.896	1.612
1602	131.046	8.872
1603	153.869	6.892
1604	188.943	8.189
1605	161.009	5.046
1606	130.087	6.968
1607	132.002	9.188	hybrid_search	L-Aspartic acid
1608	146.046	6.708	identity_search	L-Glutamic acid
1609	619.294	6.503	hybrid_search	D-myo-Inositol, 1-[2-hydroxy-3-[(1-oxo-9,12-octadecadienyl)oxy]propyl hydrogen phosphate], [S-(Z,Z)]-
1610	187.034	3.722	hybrid_search	Cloprop
1611	175.044	8.691
1612	230.116	8.867	hybrid_search	N-Acetyl-L-glutamine
1613	226.078	7.378	hybrid_search	8-Hydroxy-6-methoxy-1-oxo-3,4-dihydroisochromene-7-carboxylic acid
1614	267.06	6.212
1615	180.901	14.066	hybrid_search	Naphthalene-1,2-dicarboxylic acid
1616	310.114	7.714
1617	72.9925	4.312
1618	214.107	8.808	hybrid_search	2-Aminoethyl dihydrogen phosphate
1619	134.895	1.337
1620	207.92	6.485
1621	172.868	6.574
1622	96.9582	9.275	hybrid_search	Methylphosphonic acid
1623	187.022	6.65
1624	368.06	10.129
1625	223.072	7.633
1626	130.993	8.246
1627	115.021	4.051
1628	175.025	4.354	identity_search	D-(-)-Isoascorbic acid
1629	229.07	1.852	hybrid_search	N-Nitroso(2-hydroxyethyl)glycine
1630	173.01	1.256
1631	221.904	6.661
1632	258.059	7.118
1633	299.158	1.34
1634	207.92	13.747
1635	201.041	7.751
1636	105.017	2.931
1637	213.05	8.558	hybrid_search	Cyanoiminobarbituric acid
1638	146.083	7.696
1639	188.039	1.26
1640	290.074	4.822	hybrid_search	2,2'-O-Cyclouridine
1641	260.028	9.744
1642	221.054	7.478
1643	342.266	1.566	hybrid_search	N-Oleoyl-L-serine
1644	84.9551	1.629	hybrid_search	Arsenic acid
1645	141.997	1.144
1646	199.002	7.841	hybrid_search	3-Phosphoglyceric acid
1647	275.056	7.775	hybrid_search	(4Z)-4-(2,6,6-Trimethyl-4-oxocyclohex-2-en-1-ylidene)butan-2-yl 6-O-.beta.-D-xylopyranosyl-.beta.-D-glucopyranoside
1648	217.12	7.933	identity_search	Ile-Ser
1649	359.125	5.2
1650	128.039	7.712
1651	339.291	0.997
1652	261.075	9.401	identity_search	Glu-Asp
1653	196.996	7.459
1654	60.0119	8.2
1655	116.927	6.408	hybrid_search	Succinic acid
1656	187.039	6.976
1657	193.036	2.085	hybrid_search	D-Gluconic acid, .delta.-lactone
1658	223.03	1.081
1659	243.97	3.741
1660	126.881	10.497
1661	166.834	7.024
1662	130.051	8.049
1663	201.038	4.529
1664	102.953	10.152
1665	276.064	3.364	hybrid_search	Pantothenic acid
1666	269.214	1.038
1667	383.05	4.778
1668	96.9866	9.264	hybrid_search	Methylphosphonic acid
1669	366.112	8.777
1670	264.11	8.657
1671	414.042	8.955
1672	239.093	1.116
1673	789.556	5.782
1674	136.863	6.479
1675	196.812	6.677	hybrid_search	NP-024085
1676	172.959	7.926	hybrid_search	Methylenediphosphonic acid
1677	278.089	8.902	hybrid_search	.alpha.-Guanidinoglutaric acid
1678	384.034	9.191
1679	243.97	3.873
1680	102.954	13.589
1681	180.899	9.029	hybrid_search	7-Chloro-3-methyl-1-oxo-3,4-dihydro-1H-isochromene-3-carboxylic acid
1682	99.0086	5.039
1683	347.137	1.241
1684	281.033	9.184	identity_search	2-Aminoethyl dihydrogen phosphate
1685	174.019	3.537
1686	316.043	8.721
1687	197.82	6.682
1688	180.033	1.594
1689	255.088	1.215
1690	189.053	9.178	identity_search	Gly-Asp
1691	308.2	1.052
1692	180.9	12.331	hybrid_search	2-(Carboxymethyl)-1,4-dimethyl-1H-pyrrole-3-carboxylic acid
1693	170.044	6.568
1694	478.298	5.66	identity_search	1-Oleoyl-sn-glycero-3-phosphoethanolamine
1695	180.9	6.579	hybrid_search	5-Nitrouracil
1696	103.003	4.718
1697	276.094	9.369
1698	132.057	9.184	hybrid_search	L-Aspartic acid
1699	132.059	8.598
1700	357.001	9.657	hybrid_search	D-Fructose 6-phosphate
1701	216.911	9.991
1702	159.98	9.972	hybrid_search	2-Hydroxynaphthalene-1-carbaldehyde
1703	167.836	1.823
1704	804.584	4.449	identity_search	2-Oleoyl-1-palmitoyl-sn-glycero-3-phosphocholine
1705	107.038	3.746
1706	159.078	8.104	identity_search	Ala-Ala
1707	256.079	3.362
1708	133.034	9.437	hybrid_search	DL-Malic acid
1709	215.877	6.664
1710	135.058	4.784	hybrid_search	2-Fluoro-3-pyridinol
1711	286.062	8.599	hybrid_search	N-Tris(hydroxymethyl)methyl-2-aminoethanesulfonic acid
1712	343.159	1.451
1713	299.201	1.138
1714	362.145	4.907
1715	189.858	2.084	hybrid_search	Formoterol
1716	109.058	8.61
1717	232.928	6.669
1718	187.862	7.133
1719	171.067	4.637	hybrid_search	5-Chloro-2-methylnicotinic acid
1720	380.107	4.834
1721	229.084	8.508	identity_search	Pro-Asp
1722	282.057	4.35
1723	334.104	6.375
1724	381.248	0.999
1725	102.952	9.001
1726	96.0085	8.075
1727	356.175	1.124
1728	393.014	9.062
1729	250.147	0.951
1730	300.051	9.371	identity_search	N-Acetyl-D-galactosamine-6-phosphate
1731	271.952	4.372
1732	271.844	1.262
1733	317.217	4.839	hybrid_search	1,4-Dihydropyrido[2,3-b]pyrazine-2,3-dione
1734	228.039	6.474
1735	258.981	8.221
1736	114.989	9.977
1737	208.936	7.032
1738	652.062	9.053
1739	312.176	2.654	hybrid_search	N-Acetylglycine
1740	419.23	1.055
1741	491.12	8.529
1742	104.025	0.989
1743	235.075	8.594
1744	289.154	7.979
1745	237.027	4.786
1746	78.9584	6.704
1747	175.025	7.215	identity_search	Vitamin C
1748	102.954	7.261
1749	192.077	2.722	hybrid_search	2,4(1H,3H)-Quinazolinedione
1750	103.059	8.714
1751	112.953	1.908
1752	391.874	8.806
1753	548.771	6.828
1754	438.132	3.206
1755	134.073	4.639
1756	151.037	6.457
1757	322.047	9.519	identity_search	Cytidine 5'-monophosphate
1758	341.198	1.272
1759	166.834	6.617
1760	283.115	1.252
1761	462.3	5.579	hybrid_search	1-Myristoyl-2-hydroxy-sn-glycero-3-phosphoethanolamine
1762	172.959	8.051	hybrid_search	Methylenediphosphonic acid
1763	207.923	8.138
1764	399.986	7.651
1765	98.9733	9.262
1766	390.875	14.564
1767	87.0446	2.71
1768	427.097	10.114
1769	114.019	9.186	identity_search	1-Hydroxy-2,5-pyrrolidinedione
1770	107.034	8.61	hybrid_search	4-Fluorobenzene-1,3-dicarboxylic acid
1771	229.939	8.186
1772	272.961	9.188
1773	206.974	11.742	hybrid_search	2,2'-Bipyridine-3,3'-dicarboxylic acid
1774	161.845	6.837
1775	327.166	1.427
1776	188.95	3.765
1777	241.03	9.906	hybrid_search	L-Cysteine S-sulfate
1778	317.011	4.839	hybrid_search	1,4-Dihydropyrido[2,3-b]pyrazine-2,3-dione
1779	339.041	8.811	hybrid_search	Adenosine 5'-monophosphate
1780	116.923	6.438
1781	449.197	1.059
1782	211.003	9.212	identity_search	D-Ribose 1-phosphate
1783	522.286	6.456	hybrid_search	1-Oleoyl-L-.alpha.-lysophosphatidic acid
1784	480.314	5.713	identity_search	1-Stearoyl-2-hydroxy-sn-glycero-3-phosphoethanolamine
1785	391.875	8.19
1786	273.95	4.372
1787	122.033	1.182
1788	126.881	7.215
1789	144.95	8.203
1790	390.874	13.92
1791	258.062	7.56
1792	698.112	8.949	hybrid_search	Adenosine 5'-monophosphate
1793	289.07	8.184	hybrid_search	Asp-Asp
1794	194.961	9.28
1795	236.057	8.852
1796	251.991	9.337	hybrid_search	Ureidosuccinic acid
1797	203.02	4.84	hybrid_search	3'-O-Methylinosine
1798	361.011	8.797	hybrid_search	D-Fructose 6-phosphate
1799	173.119	1.336	hybrid_search	Dehydro-L-(+)-ascorbic acid dimer
1800	135.045	4.708
1801	274.995	8.662
1802	317.142	4.842
1803	154.151	9.524
1804	236.08	2.464
1805	241.041	1.122
1806	77.7929	1.323
1807	115.004	9.863
1808	103.003	5.006
1809	292.008	8.739
1810	204.019	2.922	hybrid_search	(.alpha.S,1S,2R)-.alpha.-Amino-2-carboxycyclopropaneacetic acid
1811	295.177	1.067
1812	299.878	1.263
1813	135.002	4.84	hybrid_search	2-Fluoro-3-pyridinol
1814	531.098	9.796
1815	157.051	1.436	identity_search	(2E)-2-(Propan-2-yl)but-2-enedioic acid
1816	145.014	4.813
1817	402.265	1.152
1818	370.033	9.201	hybrid_search	D-Ribose 5-phosphate
1819	136.863	7.128
1820	105.038	8.608
1821	111.008	1.346
1822	232.097	7.69
1823	366.048	7.151	hybrid_search	Guanosine
1824	202.037	7.819	hybrid_search	7-Chloroquinolin-4-ol
1825	148.008	5.99
1826	107.074	8.61	hybrid_search	3-(2-Methoxyethoxy)propanoic acid
1827	267.092	6.212
1828	281.052	7.703
1829	268.062	8.029	hybrid_search	Victoxinine-.alpha.-glycerophosphate
1830	216.93	9.328	hybrid_search	D-Glucosamine 6-phosphate
1831	81.2969	1.298
1832	304.081	9.21
1833	130.993	8.204
1834	258.041	9.627	hybrid_search	1,3-Dihydroxypropan-2-yl phosphate
1835	114.036	2.357
1836	247.188	4.998
1837	116.921	1.556
1838	520.914	7.651
1839	318.268	1.707
1840	118.93	6.848
1841	78.0573	3.836
1842	102.952	7.334
1843	187.135	1.226
1844	253.096	8.445	hybrid_search	N-Acetyl-L-carnosine
1845	209.036	8.799
1846	317.144	4.855
1847	155.01	7.345	hybrid_search	Benzeneacetic acid, 4-chloro-.alpha.-(4-chlorophenyl)-
1848	411.113	3.178
1849	89.0392	4.03
1850	240.033	8.199
1851	140.15	7.158
1852	172.008	2.468
1853	459.045	9.075
1854	503.085	8.201	hybrid_search	2-[(2,5-Difluoroanilino)carbonyl]cyclopropanecarboxylic acid
1855	612.153	10.176
1856	194.014	4.089	hybrid_search	N-(2-Sulfoethyl)-L-glutamine
1857	209.156	1.09
1858	92.927	0.421
1859	523.166	4.812
1860	207.92	13.111
1861	267.172	8.006
1862	391.873	6.485
1863	287.118	8.804
1864	347.129	8.683	hybrid_search	(4-Nitroanilino)acetic acid
1865	325.081	6.456	hybrid_search	3-[[1-(Methoxycarbonyl)ethenyl]oxy]benzoic acid
1866	341.114	8.741	identity_search	Lactose
1867	228.001	4.808
1868	197.083	1.351
1869	266.089	7.615	identity_search	N-Acetyl-D-glucosamine
1870	334.058	2.364
1871	350.048	8.948	hybrid_search	Inosine 5'-monophosphate
1872	202.019	3.887
1873	102.952	6.507
1874	438.132	3.023
1875	134.865	5.192
1876	256.051	7.993	hybrid_search	Guanidinoethyl sulfonate
1877	232.943	9.826
1878	317.097	4.928
1879	449.023	9.304	hybrid_search	L-Serine, N-(1-oxohexadecyl)-O-phosphono-
1880	229.182	1.105
1881	187.943	15.031
1882	241.012	8.376	identity_search	D-Glucose 6-phosphate
1883	70.9453	6.674
1884	236.114	5.162
1885	96.9591	9.29	hybrid_search	Methylphosphonic acid
1886	348.033	4.752
1887	203.083	6.811	identity_search	L-Tryptophan
1888	207.016	9.45
1889	309.083	6.353
1890	185.082	1.214	identity_search	3-Nonenedioic acid
1891	163.841	6.936
1892	74.024	8.185
1893	134.018	9.5
1894	146.972	2.143
1895	195.935	2.067
1896	325.126	8.803
1897	235.074	8.404
1898	218.117	3.361
1899	264.153	8.009
1900	158.023	6.792
1901	143.071	1.898
1902	116.032	8.66
1903	273.963	7.843
1904	317.218	4.849	hybrid_search	1,4-Dihydropyrido[2,3-b]pyrazine-2,3-dione
1905	316.742	1.266
1906	232.928	8.48
1907	158.847	7.096
1908	473.287	0.972
1909	111.02	4.821
1910	83.0239	3.683
1911	233.079	9.563	identity_search	Glu-Ser
1912	165.014	1.648
1913	209.004	6.453	hybrid_search	DL-3,4-Dihydroxyphenyl glycol
1914	201.982	8.712
1915	298.027	8.705
1916	347.045	7.649
1917	128.878	7.116
1918	219.016	4.969	hybrid_search	1-(4-(((2S,3R,4S,5R)-3-(((2S,3S,4S,5R)-3,4-Dihydroxy-2,5-bis(hydroxymethyl)tetrahydrofuran-2-yl)oxy)-4,5-dihydroxytetrahydro-2H-pyran-2-yl)oxy)-3-hydroxyphenyl)ethan-1-one
1919	704.101	8.951
1920	92.9276	0.951	hybrid_search	6-Uracilacetic acid
1921	218.093	3.361
1922	68.0134	1.176	hybrid_search	5-Cyano-2-furoic acid
1923	835.541	5.868	identity_search	1-Hexadecanoyl-2-(9Z-octadecenoyl)-sn-glycero-3-phospho-(1'-myo-inositol)
1924	499.205	1.327
1925	392.202	8.016	identity_search	Guanidinopropionic acid
1926	248.962	7.665
1927	372.084	9.551	hybrid_search	.gamma.-L-Glutamyl-L-glutamine
1928	212.927	6.752
1929	307.101	9.273
1930	219.016	4.797
1931	136.028	4.841
1932	179.057	3.752
1933	226.998	7.065
1934	197.809	1.358
1935	239.077	7.845	hybrid_search	D-Ribose
1936	173.041	2.72
1937	196.977	8.665	hybrid_search	3-Sulfopropanoic acid
1938	209.835	6.685
1939	806.551	1.481
1940	216.879	6.078
1941	310.18	1.097
1942	299.151	1.336
1943	263.073	9.096	hybrid_search	N-[1-Oxo-3-(4-oxo-1,2,3-benzotriazin-3(4H)-yl)propyl]glycine
1944	403.171	8.539
1945	313.074	4.768
1946	241.108	1.173
1947	347.029	4.92	identity_search	Dehydro-L-(+)-ascorbic acid dimer
1948	109.04	8.532
1949	307.065	4.823
1950	307.083	9.004
1951	302.055	8.914
1952	83.0132	4.78
1953	191.03	5.393
1954	204.164	5.003
1955	152.075	8.704
1956	248.984	8.615
1957	333.053	7.84
1958	224.909	2.095
1959	200.018	9.353	hybrid_search	Ureidosuccinic acid
1960	221.905	6.841
1961	273.98	8.79
1962	804.583	4.469	identity_search	2-Oleoyl-1-palmitoyl-sn-glycero-3-phosphocholine
1963	339.166	1.397
1964	677.079	9.039
1965	194.082	1.013
1966	313.169	1.289
1967	369.127	4.802
1968	191.817	6.685
1969	240.913	14.385	hybrid_search	1-(3,4-Difluorobenzyl)-2-oxo-1,2-dihydropyridine-3-carboxylic acid
1970	113.989	7.662
1971	408.151	4.845
1972	189.019	6.459
1973	146.046	6.672	identity_search	L-Glutamic acid
1974	366.043	4.368
1975	115.021	4.529
1976	390.879	7.486
1977	188.935	13.889
1978	340.121	1.626	hybrid_search	6-Hydroxy-3-methyl-8-[(4-methylpiperazin-1-yl)methyl]-3,7-dihydro-2H-purin-2-one
1979	337.08	8.811
1980	112.025	2.355
1981	143.033	4.231
1982	114.031	2.393
1983	411.246	1.175
1984	101.023	7.367
1985	185.057	3.711
1986	335.064	6.236
1987	226.039	7.86	hybrid_search	Guanidinoethyl sulfonate
1988	328.061	9.016
1989	232.933	7.174	hybrid_search	(2Z)-2-Hexadecenoic acid
1990	66.2876	1.102
1991	139.033	4.839
1992	164.837	13.211
1993	403.012	8.079
1994	541.339	5.496
1995	130.051	2.749
1996	257.073	9.413	hybrid_search	L-Serine, N-(1-oxohexadecyl)-O-phosphono-
1997	490.285	0.84
1998	217.109	1.388
[truncated: 8,496 more rows]

## Sheet: RP pos
ID	m/z	RT	search_mode	annotation
0	760.593	5.501	identity_search	PC 8:0_26:1
1	734.577	5.425	identity_search	PC 16:0_16:0
2	788.625	6.181	identity_search	PC 8:0_28:1
3	782.577	4.927	identity_search	PC 18:2_18:2
4	761.595	5.501	hybrid_search	PC 44:6_44:6
5	806.577	4.774	identity_search	PC 8:0_30:6
6	762.608	6.11	identity_search	PC 17:0_17:0
7	834.609	5.369	identity_search	PC 20:3_20:3
8	735.579	5.425	hybrid_search	PC 42:5_42:5
9	731.613	5.372	identity_search	SM 8:0;2O/28:1
10	810.608	5.562	identity_search	PC 19:2_19:2
11	789.627	6.181	hybrid_search	LPC O-2:0
12	369.355	11.643
13	810.69	6.975	identity_search	HexCer 18:1;2O/24:1
14	786.609	5.584	identity_search	PC 18:1_18:1
15	813.693	6.726	identity_search	SM 8:0;2O/34:2
16	768.561	5.757	hybrid_search	HBMP 18:0_22:1_16:3
17	828.701	7.485	identity_search	HexCer 18:1;2O/24:0;O
18	792.562	5.561	hybrid_search	LPE 8:0
19	783.58	4.927	hybrid_search	LPC O-2:0
20	800.669	6.837	identity_search	HexCer 18:1;2O/22:0;O
21	814.685	7.162	identity_search	HexCer 18:1;2O/23:0;O
22	832.594	4.837	identity_search	PC 8:0_32:7
23	732.561	4.886	identity_search	PC 8:0_24:1
24	835.612	5.369	hybrid_search	LPC O-2:0
25	748.535	5.188	identity_search	PE O-16:1_22:6
26	807.58	4.774	hybrid_search	PC O-10:0
27	836.552	4.831	hybrid_search	PI 40:6
28	776.567	5.868	identity_search	PE O-18:1_22:6
29	808.593	4.988	identity_search	PC 8:0_30:5
30	763.611	6.11	hybrid_search	PC 44:5_44:5
31	706.545	4.811	identity_search	PC 15:0_15:0
32	728.566	6.088	identity_search	PE O-18:2_18:1
33	812.706	7.646	identity_search	HexCer 18:1;2O/24:0
34	811.611	5.562	hybrid_search	PC 16:0
35	732.616	5.372	hybrid_search	LPC O-2:0
36	758.577	5.013	identity_search	PC 17:1_17:1
37	811.693	6.975	hybrid_search	HexCer 19:2;2O/24:1
38	786.606	5.679	identity_search	PC 18:1_18:1
39	814.696	6.726	hybrid_search	HexCer 18:1;2O/23:0;O
40	787.612	5.584	hybrid_search	LPC O-2:0
41	746.577	6.374	identity_search	PE 18:0_18:1
42	702.55	6.041	identity_search	PE O-16:1_18:1
43	802.679	6.922	identity_search	HexCer 18:0;2O/22:0;O
44	829.704	7.485	hybrid_search	HexCer 18:1;2O/12:1;O
45	764.53	4.924	hybrid_search	LPE 8:0
46	769.564	5.757
47	369.355	4.83
48	746.613	5.905	identity_search	LPC 34:1-SN1
49	724.704	11.642	mzrt_match	1_CE(22:1) iSTD [M+NH4]+_SQHUGNAFKZZXOT-JWTURFAQSA-N
50	826.685	6.812	identity_search	HexCer 18:1;2O/24:1;O
51	729.597	4.833	identity_search	SM 8:0;2O/28:2
52	730.582	6.703	identity_search	PE O-18:1_18:1
53	801.672	6.838	hybrid_search	PC O-38:0
54	793.564	5.56	hybrid_search	SM 8:0;2O/34:8
55	840.561	4.845
56	815.688	7.16
57	762.598	5.501	hybrid_search	LPC O-2:0
58	833.596	4.837	hybrid_search	LPC O-2:0
59	756.598	6.702	identity_search	PE O-18:2_20:1
60	837.554	4.831	hybrid_search	LPC O-2:0
61	749.538	5.188
62	736.582	5.425
63	777.569	5.868
64	533.286	3.076
65	809.596	4.988	hybrid_search	PC 16:0
66	813.709	7.648	hybrid_search	HexCer 19:2;2O/24:0
67	758.614	7.298	identity_search	PE O-18:1_20:1
68	733.563	4.886	hybrid_search	PC 42:6_42:6
69	732.557	4.846	identity_search	PC 8:0_24:1
70	752.566	6.056	identity_search	PE O-18:1_20:4
71	790.63	6.181	identity_search	PC 18:0_18:0
72	816.656	6.809	identity_search	PC 8:0_30:1
73	830.707	7.488	identity_search	HexCer 18:0;2O/24:0;O
74	370.358	11.643
75	810.691	7.477	identity_search	HexCer 18:1;2O/24:1
76	744.561	5.778	identity_search	PE 18:1_18:1
77	717.597	5.05	mzrt_match	1_SM(d18:1/17:0) iSTD [M+H]+_YMQZQHIESOAPQH-JXGHDCMNSA-N
78	132.077	0.352
79	729.569	6.088
80	707.548	4.811	hybrid_search	SM 8:1;2O/2:0
81	662.579	6.919
82	782.658	6.837	identity_search	HexCer 18:1;2O/22:1
83	796.674	7.163	hybrid_search	HexCer 18:1;2O/18:1
84	718.545	5.713	identity_search	PE 16:0_18:1
85	772.637	6.174	identity_search	HexCer 18:1;2O/20:0;O
86	759.645	6.079	identity_search	SM 8:0;2O/30:1
87	780.598	6.538	identity_search	PE O-18:1_22:4
88	787.609	5.688	hybrid_search	PC 44:4_44:4
89	842.717	7.798	identity_search	HexCer 18:1;2O/25:0;O
90	778.578	5.902	identity_search	PE O-18:2_22:4
91	759.58	5.013	hybrid_search	PC 44:7_44:7
92	1520.18	5.503	hybrid_search	LPC O-2:0
93	798.69	7.324	identity_search	HexCer 18:1;2O/23:0
94	725.707	11.642
95	784.583	4.95	identity_search	PC 8:0_28:3
96	766.546	5.149	hybrid_search	HBMP 18:1_22:2_16:3
97	844.687	7.471	identity_search	PC 8:0_32:1
98	1468.15	5.431	hybrid_search	LPC O-2:0
99	803.687	7.04
100	750.549	5.397
101	827.688	6.811	hybrid_search	HexCer 19:2;2O/24:1;O
102	1521.19	5.503	hybrid_search	SM 8:0;2O/32:5
103	841.564	4.845	hybrid_search	LPE 8:0
104	784.674	6.999	identity_search	HexCer 18:1;2O/22:0
105	838.64	6.04	identity_search	PC 20:2_20:2
106	765.533	4.924	hybrid_search	LPE 8:0
107	814.64	6.198	identity_search	PC 19:1_19:1
108	836.615	5.368	hybrid_search	HBMP 18:0_20:2_20:4
109	1469.15	5.431	hybrid_search	LPC O-2:0
110	416.341	3.153	mzrt_match	1_DG(18:1/2:0/0:0) iSTD [M+NH4]+_PWTCCMJTPHCGMS-YRBAHSOBSA-N
111	787.677	6.755	identity_search	SM 8:0;2O/32:1
112	747.58	6.374
113	703.553	6.041
114	808.582	4.774	hybrid_search	LPC O-2:0
115	747.616	5.905
116	480.313	1.492	identity_search	LPE 18:1
117	730.6	4.833	hybrid_search	LPC O-2:0
118	786.653	6.526	identity_search	HexCer 18:1;2O/21:0;O
119	796.592	6.215	hybrid_search	HBMP 16:2_20:1_20:3
120	731.585	6.703
121	774.609	5.86	identity_search	PC 9:0_26:1
122	816.707	7.386	hybrid_search	SM 8:1;2O/2:0
123	338.345	3.682
124	757.601	6.702	hybrid_search	PE O-24:6_20:1
125	566.556	6.325	identity_search	Cer 18:1;2O/18:0
126	732.552	4.466	identity_search	PC 8:0_24:1
127	421.296	3.152
128	764.614	6.11	hybrid_search	LPC O-2:0
129	790.567	5.568	hybrid_search	PI 36:1
130	812.615	5.582	hybrid_search	LPC O-2:0
131	744.606	5.476	identity_search	HexCer 18:1;2O/18:0;O
132	815.709	7.419	identity_search	SM 8:0;2O/34:1
133	740.529	5.086	hybrid_search	HBMP 16:0_16:3_20:1
134	784.592	5.161	identity_search	PC 8:0_28:3
135	724.535	5.368	identity_search	PE O-16:1_20:4
136	831.712	7.55
137	759.617	7.298
138	811.694	7.477	hybrid_search	HexCer 18:1;2O/18:1
139	728.611	5.664	identity_search	HexCer 18:1;2O/18:0
140	817.659	6.809	hybrid_search	LPC O-2:0
141	810.609	5.356	identity_search	PC 19:2_19:2
142	744.597	5.827	hybrid_search	PE 18:1_18:1
143	870.703	7.442	identity_search	PC 21:1_21:1
144	812.696	6.975	identity_search	HexCer 18:1;2O/24:0
145	753.569	6.057
146	733.619	5.372	identity_search	SM 8:0;2O/28:0
147	733.566	4.985
148	797.678	7.162
149	760.595	12.722
150	752.566	5.882	identity_search	PE O-16:1_22:4
151	783.662	6.838	hybrid_search	HexCer 19:2;2O/22:1
152	830.716	7.725	identity_search	HexCer 18:0;2O/24:0;O
153	1536.12	5.745
154	745.565	5.778	hybrid_search	PC 40:7_40:7
155	815.699	6.73	identity_search	SM 8:0;2O/34:1
156	843.72	7.799	hybrid_search	HexCer 19:2;2O/25:0;O
157	774.551	5.238	identity_search	PE O-18:2_22:6
158	764.582	5.911
159	792.679	6.975	hybrid_search	HexCer 18:1;2O/24:0
160	1537.13	5.745
161	773.641	6.175	hybrid_search	HexCer 19:2;2O/20:0;O
162	799.693	7.326	hybrid_search	HexCer 19:2;2O/23:0
163	370.358	4.83
164	832.672	6.961
165	781.6	6.549
166	808.674	6.814	identity_search	HexCer 18:1;2O/24:2
167	718.6	5.05	hybrid_search	LPC O-2:0
168	1432.38	11.697	hybrid_search	ST 27:1;O;Hex
169	508.345	2.224	identity_search	LPE 20:1
170	675.683	3.682
171	760.648	6.079	hybrid_search	MGDG 18:1_18:1
172	845.691	7.471
173	534.29	3.081
174	663.582	6.919
175	904.6	4.887	identity_search	PI 38:4
176	564.54	5.728	identity_search	Cer 18:2;2O/18:0
177	663.46	5.91
178	790.546	4.982	hybrid_search	LPE 8:0
179	720.597	5.856	identity_search	LPC 32:0-SN1
180	1431.38	11.697	hybrid_search	ST 27:1;O;Hex
181	842.672	6.822	identity_search	PC 20:1_20:1
182	779.583	5.931
183	802.683	7.002	identity_search	HexCer 18:0;2O/22:0;O
184	770.567	5.757	hybrid_search	LPE 8:0
185	816.691	7.16	identity_search	MGDG O-16:0_22:1
186	785.66	6.077	identity_search	SM 8:0;2O/32:2
187	784.592	5.081	identity_search	PC 8:0_28:3
188	790.641	6.77	identity_search	PC 18:0_18:0
189	839.644	6.039	hybrid_search	LPC O-2:0
190	719.548	5.713	hybrid_search	PC 38:6_38:6
191	834.6	4.836	hybrid_search	LPC O-2:0
192	746.577	5.188	identity_search	PC 9:0_24:1
193	785.677	7	hybrid_search	HexCer 19:2;2O/22:0
194	703.581	4.738	identity_search	SM 8:0;2O/26:1
195	794.567	5.561	hybrid_search	LPE 8:0
196	751.553	5.418	hybrid_search	PG 17:0_17:0
197	767.549	5.15	hybrid_search	PC 42:10_42:10
198	815.643	6.199	hybrid_search	PC O-39:0
199	872.72	8.073	identity_search	PC 8:0_34:1
200	788.612	5.583
201	1522.19	5.502	hybrid_search	PC 34:1_34:1
202	788.68	6.756	hybrid_search	PC O-20:1
203	838.557	4.831	hybrid_search	PI 40:5
204	815.707	6.965	identity_search	SM 8:0;2O/34:1
205	812.624	5.835	identity_search	PC 8:0_30:3
206	1576.25	6.155	hybrid_search	SM 8:0;2O/34:5
207	1577.25	6.154	hybrid_search	SM 8:0;2O/34:5
208	774.615	6.044	identity_search	MGDG 16:0_18:1
209	610.19	5.639
210	214.079	11.615
211	748.592	5.792	identity_search	PC 8:0_25:0
212	808.674	6.424	identity_search	HexCer 18:1;2O/24:2
213	797.596	6.215	hybrid_search	PC 34:0
214	526.298	1.047	identity_search	LPE 22:6
215	718.581	5.759
216	890.648	5.911	identity_search	SHexCer 18:1;2O/24:1
217	787.653	6.527	hybrid_search	HexCer 18:1;2O/20:2
218	1470.16	5.431
219	785.596	5.173	hybrid_search	LPC O-2:0
220	214.093	12.348
221	834.688	7.645
222	775.612	5.861	hybrid_search	PC 42:6_42:6
223	814.712	7.648	identity_search	HexCer 18:0;2O/24:0
224	812.618	5.457	hybrid_search	LPC O-2:0
225	627.54	4.886
226	812.698	7.439	identity_search	HexCer 18:0;2O/24:1
227	824.706	7.291	hybrid_search	HexCer 18:1;2O/12:1;O
228	214.075	7.289
229	808.572	4.415	hybrid_search	LPC O-2:0
230	214.109	12.032
231	214.076	12.228
232	748.629	6.532	identity_search	LPC 34:0-SN1
233	772.629	6.491	identity_search	LPC 36:2-SN1
234	794.695	7.647	hybrid_search	Cer 18:1;2O/24:0
235	791.57	5.568
236	1494.17	5.464	hybrid_search	LPC O-2:0
237	871.707	7.442	hybrid_search	LPC O-2:0
238	750.566	5.911
239	810.596	4.928	hybrid_search	LPC O-2:0
240	776.631	6.615	identity_search	MGDG 16:0_18:0
241	774.645	6.516	identity_search	LPC 36:1-SN1
242	850.683	7.496
243	772.593	6.376	identity_search	PE 18:1_20:1
244	1520.17	5.541	hybrid_search	LPC O-2:0
245	1496.07	5.203	hybrid_search	PE O-16:1_22:6
246	1584.13	5.508	hybrid_search	PI 40:6
247	817.717	7.507	identity_search	SM 8:0;2O/34:0
248	745.609	5.476	hybrid_search	HexCer 19:2;2O/18:0;O
249	1495.17	5.462	hybrid_search	LPC O-2:0
250	824.705	7.775	hybrid_search	HexCer 18:1;2O/18:1
251	810.69	5.911	identity_search	HexCer 18:1;2O/24:1
252	1585.13	5.507
253	684.209	6.219
254	778.582	5.906	identity_search	PE O-18:2_22:4
255	836.667	7.167
256	754.626	6.174	identity_search	HexCer 18:1;2O/20:1
257	811.612	5.355	hybrid_search	LPC O-2:0
258	1432.36	11.479	hybrid_search	ST 27:1;O;Hex
259	1497.07	5.202
260	667.534	6.915
261	763.601	5.5	hybrid_search	LPC O-2:0
262	725.537	5.364	hybrid_search	TG 14:0_16:0_32:0
263	741.533	5.086
264	729.614	5.664	hybrid_search	HexCer 19:2;2O/18:0
265	680.487	5.91
266	1521.17	5.455	hybrid_search	SM 8:0;2O/32:5
267	567.559	6.325
268	730.572	6.088	hybrid_search	PE 28:1_30:1
269	745.601	5.827
270	162.112	0.375
271	286.277	1.004	mzrt_match	1_Sphingosine(d17:1) iSTD [M+H]+_RBEJCQPPFCKTRZ-LHMZYYNSSA-N
272	748.602	5.98	identity_search	MGDG 16:0_16:0
273	734.58	12.714	hybrid_search	SM 8:1;2O/2:0
274	1433.39	11.697
275	750.543	5.226
276	833.675	6.961	hybrid_search	HBMP 16:2_22:0_14:1
277	720.561	5.112	identity_search	PC 8:0_23:0
278	850.666	7.618
279	801.695	7.089	hybrid_search	LPC O-2:0
280	1468.13	5.412	hybrid_search	LPC O-2:0
281	793.682	6.975
282	760.637	6.524	identity_search	MGDG O-16:0_18:1
283	822.651	6.86
284	1431.36	11.479
285	812.669	6.532	identity_search	HexCer 18:1;2O/23:1;O
286	840.699	7.181	identity_search	HexCer 18:1;2O/25:1;O
287	809.675	6.796	hybrid_search	SM 40:1;2O
288	765.585	5.911
289	813.625	5.796	hybrid_search	SM 8:0;2O/34:2
290	782.658	6.342	identity_search	HexCer 18:1;2O/22:1
291	828.691	6.812	identity_search	HexCer 18:1;2O/24:0;O
292	836.699	7.749
293	905.603	4.886
294	802.64	6.536	hybrid_search	LPC O-2:0
295	753.566	5.908	hybrid_search	MGDG O-8:0_16:0
296	548.509	6.777	hybrid_search	TG 20:0_24:0_28:0
297	814.722	7.869	identity_search	HexCer 18:0;2O/24:0
298	843.675	6.821
299	708.551	4.811
300	640.594	7.579	identity_search	DG 18:0_18:1
301	785.591	5.011	hybrid_search	LPC O-2:0
302	775.554	5.238
303	842.567	4.845
304	130.159	0.406
305	1564.15	4.942	hybrid_search	SM 8:0;2O/34:8
306	726.71	11.642
307	1538.13	5.735
308	761.599	12.716	hybrid_search	PC 42:0_42:0
309	848.667	6.799
310	834.701	7.58
311	530.329	1.526	identity_search	LPE 22:4
312	360.327	3.683
313	788.551	4.992	hybrid_search	PE 18:1_18:1
314	836.61	5.158	hybrid_search	LPC O-2:0
315	1469.13	5.402	hybrid_search	SM 8:0;2O/30:4
316	606.467	3.437	hybrid_search	MGDG 16:1_20:1
317	786.682	7.037	identity_search	HexCer 18:0;2O/22:0
318	676.686	3.686
319	479.375	4.25	hybrid_search	DG O-10:0_2:0
320	733.629	5.642	identity_search	SM 8:0;2O/28:0
321	1565.16	4.942
322	804.691	7.067	identity_search	LPC 38:0-SN1
323	258.113	0.396	hybrid_search	LPC O-2:0
324	800.663	11.519	identity_search	HexCer 18:1;2O/22:0;O
325	753.565	5.802	hybrid_search	TG 16:0_16:0_18:0
326	635.5	3.251
327	791.549	4.981	hybrid_search	PC 44:12_44:12
328	548.545	6.325	hybrid_search	Cer 18:1;2O/18:0
329	737.585	5.425	hybrid_search	LPC O-2:0
330	824.667	7.074
331	878.579	4.178	identity_search	PC 22:6_22:6
332	612.562	6.92	identity_search	DG 16:0_18:1
333	226.182	0.503
334	873.723	8.072
335	768.642	6.524	identity_search	HexCer 18:1;2O/21:1
336	1553.13	5.768	hybrid_search	PE O-18:1_22:6
337	732.56	5.477	identity_search	PC 8:0_24:1
338	828.559	4.77	identity_search	PC 38:6
339	726.547	5.511	identity_search	PE O-16:1_20:3
340	786.664	6.077	hybrid_search	SM 8:0;2O/30:8
341	1552.13	5.767	hybrid_search	PE O-18:1_22:6
342	808.577	4.536	hybrid_search	LPC O-2:0
343	791.632	6.181	hybrid_search	LPC O-2:0
344	502.298	1.092	identity_search	LPE 20:4
345	611.191	5.639
346	404.21	0.601
347	1657.4	7.454
348	820.672	7.331
349	781.589	6.644	hybrid_search	TG 16:0_18:0_18:0
350	766.536	4.924
351	450.238	0.511
352	789.688	6.895	identity_search	SM 8:0;2O/32:0
353	228.198	2.914
354	798.652	6.188	identity_search	HexCer 18:1;2O/22:1;O
355	381.303	3.134
356	791.643	6.768	hybrid_search	LPC O-2:0
357	634.547	6.248
358	368.429	3.511
359	664.464	5.91
360	836.624	5.588	identity_search	PC 8:0_32:5
361	137.046	0.347
362	1578.25	6.151
363	864.699	7.799
364	774.608	6.97	identity_search	PE 18:0_20:1
365	808.52	4.293	hybrid_search	PI 38:6
366	836.611	5.01	hybrid_search	HBMP 18:0_20:2_20:4
367	577.452	3.285
368	496.344	1.427	identity_search	LPC 16:0-SN1
369	816.706	6.826	hybrid_search	LPC O-2:0
370	753.554	6.011	hybrid_search	MGDG O-8:0_16:0
371	536.17	5.008
372	774.651	6.293
373	1524.21	6.078	hybrid_search	LPC O-2:0
374	852.694	7.606
375	784.629	7.304	identity_search	PE O-18:2_22:1
376	748.583	6.371	hybrid_search	PE O-24:2_2:0
377	1613.16	4.786	hybrid_search	SM 8:0;2O/36:10
378	417.344	3.153	hybrid_search	DG O-8:0_2:0
379	268.107	0.389
380	856.733	8.096	identity_search	HexCer 18:1;2O/26:0;O
381	647.465	7.552
382	1612.15	4.785	hybrid_search	SM 8:0;2O/36:10
383	799.677	6.405	identity_search	SM 9:0;2O/32:2
384	758.573	5.442	identity_search	PC 17:1_17:1
385	788.628	12.707	hybrid_search	SM 30:2;2O(FA 18:0)
386	387.183	0.591
387	747.58	5.188	hybrid_search	PC 40:6_40:6
388	860.624	5.387	identity_search	PC 8:0_34:7
389	721.6	5.856
390	796.674	6.668	hybrid_search	HexCer 18:1;2O/18:1
391	241.206	0.414
392	726.594	5.476	identity_search	HexCer 18:1;2O/18:1
393	809.673	6.553	hybrid_search	HexCer 19:2;2O/24:2
394	1656.4	7.454	hybrid_search	SHexCer 18:1;2O/24:0;O
395	725.529	5.316	hybrid_search	TG 14:0_14:0_16:0
396	510.36	1.778	mzrt_match	1_LPC(17:0) iSTD [M+H]+_SRRQPVVYXBTRQK-XMMPIXPASA-N
397	481.317	1.493	hybrid_search	LPE 8:0
398	772.63	5.944	identity_search	HexCer 18:1;2O/20:0;O
399	1492.15	6.306	hybrid_search	PI 36:1
400	891.651	5.911
401	834.682	7.069
402	729.658	11.642
403	1525.22	6.077	hybrid_search	SM 8:0;2O/32:4
404	228.198	2.91
405	854.714	7.516	identity_search	HexCer 18:1;2O/26:1;O
406	775.619	6.043	hybrid_search	PC 42:6_42:6
407	835.691	7.645
408	756.642	6.348	identity_search	HexCer 18:1;2O/20:0
409	816.706	7.607	hybrid_search	MGDG 22:1_22:1
410	565.544	5.731
411	858.704	7.775	identity_search	PC 9:0_32:1
412	704.584	4.738	hybrid_search	LPC O-2:0
413	798.652	6.26	identity_search	HexCer 18:2;2O/22:0;O
414	685.21	6.219
415	704.558	6.058	identity_search	LPE 34:1
416	1456.13	6.045	hybrid_search	PE O-18:2_18:1
417	748.621	5.895
418	455.193	0.513
419	758.229	6.844
420	272.261	0.686	hybrid_search	LPE O-4:0
421	754.573	6.073	identity_search	PE O-18:1_20:3
422	734.621	6.444	identity_search	MGDG O-16:0_16:0
423	813.707	7.284	hybrid_search	HexCer 19:2;2O/24:0
424	790.582	5.032
425	732.588	6.703	identity_search	LPE 36:1
426	664.514	3.435
427	522.361	1.544	identity_search	LPC 18:1-SN1
428	1332.27	12.246
429	928.599	4.744	identity_search	PI 40:6
430	832.718	7.594	identity_search	PC O-40:0
431	1493.16	6.307
432	892.663	6.552	identity_search	SHexCer 18:1;2O/24:0
433	758.604	6.704
434	818.672	7.404	identity_search	PC 19:0_19:0
435	725.525	5.3	hybrid_search	TG 14:0_14:0_16:0
436	825.709	7.291	hybrid_search	HexCer 18:1;2O/26:2;O
437	1512.12	5.685	hybrid_search	TG 17:0_19:2_19:2
438	887.573	4.886
439	837.626	5.551	hybrid_search	LPC O-2:0
440	1331.27	12.246
441	1600.34	6.815	hybrid_search	SHexCer 18:1;2O/22:0;O
442	808.673	7.191
443	1601.34	6.815	hybrid_search	HexCer 18:1;2O/22:1
444	846.689	7.338
445	1154.09	6.32	hybrid_search	PI-Cer 38:3;3O
446	818.66	6.765
447	1457.13	6.053	hybrid_search	PE O-18:2_18:1
448	825.709	7.797
449	635.996	3.428
450	1263.2	12.182
451	812.552	4.987	hybrid_search	HBMP 18:0_18:0_20:4
452	749.596	5.793	hybrid_search	PC 40:5_40:5
453	422.299	3.151
454	388.398	2.906
455	648.635	7.571	identity_search	Cer 18:1;2O/24:1
456	1264.21	12.182
457	606.975	3.365
458	1513.13	5.688
459	811.688	5.978	hybrid_search	HexCer 18:1;2O/25:1;O
460	751.569	5.911
461	828.693	11.518	identity_search	HexCer 18:1;2O/24:0;O
462	750.592	5.666
463	552.54	5.981	mzrt_match	1_Cer(d18:1/17:0) iSTD [M+H]+_ICWGMOFDULMCFL-QKSCFGQVSA-N
464	804.64	6.339
465	851.686	7.496
466	719.585	5.759
467	612.188	5.639
468	339.348	3.682
469	371.361	11.642
470	795.698	7.647
471	760.621	7.308	identity_search	LPE 38:1
472	830.657	6.423
473	772.689	10.521	hybrid_search	ST 27:1;O;Hex
474	806.656	7.019
475	794.577	5.864	hybrid_search	HBMP 16:3_20:1_20:4
476	753.595	5.35	identity_search	SM 36:1;2O
477	1629.37	7.119
478	844.724	7.799	hybrid_search	HexCer 8:0;3O/25:0;(2OH)
479	408.312	2.852
480	809.585	4.758	hybrid_search	LPC O-2:0
481	798.681	7.158	identity_search	HexCer 18:1;2O/23:0
482	828.554	4.526	identity_search	PC 38:6
483	628.544	4.886
484	1433.37	11.478
485	1647.4	7.616
486	878.715	8.097
487	834.651	6.562
488	1463.23	5.371	hybrid_search	LPC O-2:0
489	770.614	5.877	identity_search	PC O-36:3
490	1523.19	5.502	hybrid_search	SM 8:0;2O/32:5
491	837.67	7.167
492	496.525	3.827
493	784.665	6.836	identity_search	HexCer 18:0;2O/22:1
494	781.602	6.694
495	1462.22	5.371	hybrid_search	LPC O-2:0
496	779.584	5.978
497	749.632	6.532	hybrid_search	LPC O-2:0
498	367.285	3.01
499	1628.37	7.009	hybrid_search	SHexCer 18:1;2O/23:0;O
500	1586.13	5.521
501	1404.1	6.004	hybrid_search	PE O-16:1_18:1
502	772.689	10.517
503	1568.18	5.404	hybrid_search	LPC O-2:0
504	854.578	4.301	identity_search	PC 16:3_26:7
505	773.632	6.491
506	850.673	6.827
507	785.59	5.001	hybrid_search	LPC O-2:0
508	1566.22	5.38	hybrid_search	LPC O-2:0
509	1621.37	7.021
510	802.686	7.38	identity_search	HexCer 18:0;2O/22:0;O
511	812.664	8.54
512	777.634	6.608	hybrid_search	MGDG 2:0_16:0
513	268.266	1.004	hybrid_search	SPB 16:0;2O
514	207.161	0.498
515	1569.19	5.405	hybrid_search	LPC O-2:0
516	841.704	7.13	hybrid_search	HexCer 19:2;2O/25:1;O
517	773.597	6.284	hybrid_search	SM 8:1;2O/30:8
518	856.688	7.134	identity_search	PC 21:0_20:2
519	1576.22	6.272	hybrid_search	SM 8:0;2O/34:5
520	532.444	5.826
521	796.592	5.233	hybrid_search	SM 8:0;2O/24:2
522	851.672	7.614
523	820.636	6.273
524	755.63	6.175	hybrid_search	HexCer 19:2;2O/20:1
525	693.536	3.523
526	244.193	0.503	hybrid_search	Cer 12:0;3O/12:1;(2OH)
527	718.58	5.238	identity_search	LPC 32:1-SN1
528	775.649	6.546
529	1066.93	10.31	hybrid_search	HexCer 18:1;2O/24:0;O
530	1498.07	5.128
531	728.527	4.802	identity_search	PC 30:0
532	1486.18	6.677	hybrid_search	BMP 18:1_20:1
533	817.619	8.54
534	686.208	6.219
535	1496.17	5.461
536	840.583	5.423	hybrid_search	PI 40:4
537	282.282	2.538
538	813.671	6.534	hybrid_search	HexCer 18:1;2O/24:0
539	766.579	5.143
540	1577.23	6.27	hybrid_search	SM 8:0;2O/34:5
541	1552.15	5.538	hybrid_search	SM 8:0;2O/32:5
542	1522.17	5.5
543	509.338	2.293
544	774.635	6.612	identity_search	LPC 36:1-SN1
545	1565.22	5.38	hybrid_search	LPC O-2:0
546	1487.18	6.676	hybrid_search	PE O-18:2_20:1
547	818.599	6.185	hybrid_search	PI 38:1
548	665.017	3.483
549	762.607	12.666
550	784.591	6.11	identity_search	PC 34:0
551	824.668	6.255	identity_search	HexCer 18:1;2O/24:2;O
552	838.681	7.314	hybrid_search	PC 16:0
553	546.53	5.731	hybrid_search	Cer 18:2;2O/18:0
554	579.54	5.537
555	852.811	11.159	identity_search	TG 16:0_16:0_18:0
556	730.62	5.744	identity_search	HexCer 18:0;2O/18:0
557	1646.39	7.617
558	783.662	6.342
559	815.721	7.777	hybrid_search	Cer 19:1;2O/34:4;2O
560	1620.38	6.954	hybrid_search	Cer 18:1;2O/24:1
561	759.23	6.844
562	1155.09	6.32
563	812.669	6.605	identity_search	HexCer 18:2;2O/23:0;O
564	654.337	2.538
565	474.42	4.25	mzrt_match	1_DG(12:0/12:0/0:0) iSTD [M+NH4]+_OQQOAWVKVDAJOI-VWLOTQADSA-N
566	1643.36	6.974
567	800.697	7.334	identity_search	HexCer 18:0;2O/23:0
568	782.602	6.558	identity_search	LPE 40:4
569	640.63	7.115	hybrid_search	Cer 18:0;2O/2:0
570	341.283	0.726	mzrt_match	1_CUDA iSTD [M+H]+_HPTJABJPZMULFH-UHFFFAOYSA-N
571	837.706	7.849
572	681.49	5.91
573	645.549	7.579
574	1553.16	5.539	hybrid_search	SM 8:0;2O/32:5
575	838.547	4.476
576	1471.16	5.431
577	823.654	6.86
578	1405.1	6.004
579	668.537	6.915
580	824.779	10.765	hybrid_search	PE 16:0_16:0
581	588.538	6.32
582	870.706	7.601	hybrid_search	LPC O-2:0
583	879.582	4.178
584	1550.23	6.098	hybrid_search	LPC O-2:0
585	1430.11	6.026	hybrid_search	PE O-18:2_18:1
586	371.319	3.385
587	837.619	5.378	hybrid_search	LPC O-2:0
588	808.635	6.523	hybrid_search	HexCer 18:1;2O/24:2
589	660.563	6.298
590	838.538	4.328
591	752.557	5.428	identity_search	PE O-18:2_20:3
592	880.842	11.488	identity_search	TG 16:0_18:0_18:0
593	739.579	5.058	identity_search	SM 35:1;2O
594	1546.1	4.946	hybrid_search	SM 8:0;2O/34:8
595	849.67	6.799
596	524.376	2.194	identity_search	LPC 18:0-SN1
597	761.652	6.076	identity_search	SM 8:0;2O/30:0
598	1642.36	6.975
599	828.701	6.436	identity_search	HexCer 18:1;2O/24:0;O
600	746.568	5.775	identity_search	PC 9:0_24:1
601	280.094	0.385	hybrid_search	LPC 8:0
602	800.693	9.995	identity_search	Cer 18:1;2O/36:9
603	1494.15	5.44	hybrid_search	LPC O-2:0
604	1602.17	5.563	hybrid_search	SM 8:0;2O/36:8
605	1490.17	6.071	hybrid_search	LPC O-2:0
606	761.641	6.511	hybrid_search	PC O-16:0
607	836.626	5.824	hybrid_search	LPC O-2:0
608	840.647	6.045	identity_search	PC 8:0_32:3
609	803.644	6.541	hybrid_search	PC 44:6_44:6
610	884.552	4.246
611	778.624	6.348	hybrid_search	PE O-18:1_22:5
612	1547.11	4.945
613	812.705	6.552	identity_search	HexCer 18:1;2O/24:0
614	830.671	7.157	identity_search	PC 9:0_30:1
615	1484.12	5.433	hybrid_search	LPC O-2:0
616	765.617	6.11	hybrid_search	LPC O-2:0
617	1603.17	5.562	hybrid_search	SM 8:0;2O/36:8
618	780.585	5.946
619	1566.16	4.945	hybrid_search	LPC O-2:0
620	480.313	1.607	identity_search	LPE 18:1
621	786.688	7.201	identity_search	HexCer 18:0;2O/22:0
622	391.288	3.601
623	820.593	5.07	hybrid_search	LPC O-2:0
624	1536.1	5.821	hybrid_search	PG 18:0_20:4
625	749.605	5.983	hybrid_search	MGDG 2:0_16:0
626	816.646	6.203
627	792.678	5.913	hybrid_search	HexCer 18:1;2O/24:0
628	1658.41	7.454
629	1571.2	5.542	hybrid_search	LPC O-2:0
630	1485.13	5.433	hybrid_search	PC O-48:13
631	1551.23	6.097	hybrid_search	LPC O-2:0
632	787.693	7.232
633	813.62	5.63
634	719.603	5.05
635	1651.35	7.133	hybrid_search	PI 52:8
636	1570.2	5.536	hybrid_search	LPC O-2:0
637	1495.15	5.439	hybrid_search	SM 8:0;2O/32:5
638	204.125	0.407	hybrid_search	CAR 4:0
639	848.704	7.957
640	829.562	4.769	hybrid_search	PC 40:9
641	825.67	7.084
642	720.568	5.246	identity_search	MGDG 14:0_16:0
643	296.067	0.385	hybrid_search	LPC 8:0
644	817.723	7.555	identity_search	SM 8:0;2O/34:0
645	734.627	5.486	hybrid_search	LPC O-2:0
646	811.693	5.812	hybrid_search	HexCer 18:1;2O/25:1;O
647	1491.18	6.071	hybrid_search	SM 8:0;2O/32:4
648	1554.14	5.767
649	857.736	8.096	hybrid_search	PC O-42:0
650	1650.35	7.134
651	1045.02	12.373	hybrid_search	ST 27:1;O;Hex
652	391.289	12.255
653	639.503	6.25
654	1537.1	5.821
655	1431.12	6.027	hybrid_search	PE O-18:2_18:1
656	651.54	4.793
657	765.593	6.505
658	789.554	4.992
659	768.583	5.536	hybrid_search	CL 34:0_38:4
660	664.585	6.919
661	770.577	6.04	identity_search	PE 18:0_20:3
662	865.702	7.799
663	694.038	3.55
664	1679.39	7.457
665	721.564	5.112	hybrid_search	LPC O-2:0
666	408.312	2.972
667	768.544	4.945	identity_search	PC 9:0_26:4
668	830.574	4.423	identity_search	PC 20:4_20:4
669	769.645	6.527
670	1470.14	5.404
671	836.529	4.282
672	838.569	5.27	hybrid_search	PI 40:5
673	750.55	5.281	identity_search	LPE 38:6
674	768.598	5.28	identity_search	LPC 36:4-SN1
675	789.687	6.855	identity_search	SM 8:0;2O/32:0
676	821.675	7.331
677	760.228	6.844
678	853.701	7.704
679	348.131	0.56
680	527.301	1.047
681	855.719	7.469	hybrid_search	HexCer 19:2;2O/26:1;O
682	754.582	6.165	hybrid_search	HexCer 18:1;2O/20:1
683	780.561	4.444	identity_search	PC 8:0_28:5
684	1584.1	5.562
685	756.558	5.418	identity_search	PC 32:0
686	720.551	5.713	hybrid_search	PE 16:0_16:0
687	762.653	7.102	identity_search	MGDG O-16:0_18:0
688	413.27	3.43
689	799.656	6.189	hybrid_search	HexCer 19:2;2O/22:1;O
690	1460.16	6.675	hybrid_search	PE O-18:1_18:1
691	838.55	4.533
692	754.567	5.946	identity_search	LPE 38:4
693	1629.36	7.155
694	391.288	11.682
695	780.679	7.327	hybrid_search	Cer 18:1;2O/23:0
696	641.597	7.579
697	842.673	6.98	identity_search	PC 20:1_20:1
698	1614.16	4.785
699	848.666	6.948
700	537.171	5.008
701	790.695	6.979	hybrid_search	LPC O-2:0
702	831.717	7.658
703	1669.22	5.385	hybrid_search	SM 8:0;2O/38:10
704	1668.22	5.386	hybrid_search	SM 8:0;2O/38:10
705	775.612	6.97	hybrid_search	LPC O-2:0
706	797.677	6.669	hybrid_search	Cer 18:1;2O/18:1
707	391.287	12.223
708	1585.1	5.572
709	809.581	4.495	hybrid_search	PC 44:12_44:12
710	1678.38	7.457
711	1621.38	7.174
712	861.628	5.387
713	732.6	6.756	hybrid_search	PE 30:1_30:1
714	835.689	7.161
715	802.647	6.662	identity_search	MGDG 16:0_20:1
716	725.524	5.287	hybrid_search	TG 14:0_14:0_16:0
717	837.611	5.17
718	1067.94	10.31	hybrid_search	HexCer 18:1;2O/44:4
719	1623.32	6.823
720	869.842	11.009	mzrt_match	1_TGd5(17:0/17:1/17:0) iSTD [M+NH4]+_OWYYELCHNALRQZ-ADIIQMQPSA-N
721	798.599	6.215
722	785.633	7.303	hybrid_search	PE O-26:6_22:1
723	347.298	0.672	hybrid_search	CAR 4:0
724	808.669	7.077
725	835.674	6.741	identity_search	SM 42:2;2O
726	811.672	6.193	identity_search	SM 8:0;2O/34:3
727	791.586	5.009
728	727.554	5.56	hybrid_search	HexCer 18:1;2O/18:1
729	859.707	7.775
730	1601.32	6.915
731	391.283	3.665
732	730.662	11.642
733	1461.17	6.674	hybrid_search	PE O-18:1_18:1
734	766.663	7.001	hybrid_search	Cer 18:1;2O/22:0
735	732.597	7.289	identity_search	PE O-16:1_20:0
736	894.704	7.495	identity_search	PC 22:2_22:2
737	1628.35	7.124	hybrid_search	SHexCer 18:1;2O/23:0;O
738	704.566	6.649	identity_search	PE O-18:1_16:0
739	788.659	6.524	identity_search	PC O-37:1
740	816.707	6.849	hybrid_search	LPC O-2:0
741	858.608	4.874	hybrid_search	PS 40:6
742	809.524	4.292	hybrid_search	SM 9:1;2O/16:4
743	775.657	6.372	hybrid_search	PC O-18:1
744	804.559	4.943	identity_search	PC 36:4
745	369.356	10.566
746	1602.34	6.815
747	241.212	0.411
748	594.588	7.002	identity_search	Cer 20:1;2O/18:0
749	836.679	6.764	hybrid_search	PC 40:6
750	1600.31	6.915	hybrid_search	SHexCer 18:1;2O/22:0;O
751	929.602	4.744
752	1582.13	5.568	hybrid_search	PI 40:6
753	1627.36	6.822	hybrid_search	SHexCer 18:1;2O/24:1;O
754	714.594	5.31	identity_search	HexCer 18:1;2O/17:0
755	1622.32	6.823
756	549.512	6.777
757	620.603	6.838	identity_search	Cer 18:1;2O/22:1
758	832.249	7.424
759	163.133	0.464
760	1434.39	11.697	hybrid_search	ST 27:1;O;Hex
761	819.675	7.403	hybrid_search	LPC O-2:0
762	799.655	6.257	hybrid_search	HexCer 19:2;2O/22:1;O
763	331.104	0.555
764	818.658	6.698
765	716.566	6.371	identity_search	PE O-17:1_18:1
766	1529.06	4.955
767	157.083	0.406
768	872.708	7.434
769	720.561	6.301	mzrt_match	1_PE(17:0/17:0) iSTD [M+H]+_YSFFAUPDXKTJMR-DIPNUNPCSA-N
770	773.634	5.942	hybrid_search	LPC O-2:0
771	893.666	6.552
772	735.574	12.233
773	1528.06	4.955	hybrid_search	PI 38:6
774	634.619	7.172	hybrid_search	Cer 18:1;2O/18:1
775	834.651	6.55
776	786.595	5.109	hybrid_search	SM 30:1;3O
777	635.55	6.248
778	1480.13	6.036
779	888.576	4.886
780	613.566	6.92
781	1333.27	12.246
782	638.578	6.959	identity_search	DG 18:1_18:1
783	214.255	0.734
784	648.469	7.552
785	526.293	1.1	identity_search	LPE 22:6
786	804.561	4.302	identity_search	PC 8:0_30:7
787	549.549	6.325
788	704.564	6.112	identity_search	LPE 34:1
789	1613.13	4.729	hybrid_search	SM 8:0;2O/36:10
790	847.692	7.296
791	668.657	7.593	hybrid_search	Cer 18:0;2O/2:0
792	809.581	4.575	hybrid_search	PC 44:12_44:12
793	1494.16	6.33
794	400.158	0.355
795	810.687	6.461	identity_search	HexCer 18:1;2O/24:1
796	776.605	5.86	hybrid_search	PE O-18:1_22:6
797	817.7	7.229	hybrid_search	HexCer 8:0;3O/23:0;(2OH)
798	1526.22	6.077
799	339.293	3.152
800	803.68	6.884	hybrid_search	HexCer 18:1;2O/23:0;O
801	837.692	7.444	hybrid_search	PC 16:0
802	800.671	6.313	hybrid_search	LPC O-5:0
803	789.617	5.583	hybrid_search	LPC O-2:0
804	935.761	4.25
805	574.523	5.982
806	826.685	5.796	identity_search	HexCer 18:1;2O/24:1;O
807	1612.13	4.729	hybrid_search	LPC O-2:0
808	727.598	5.476	hybrid_search	HexCer 19:2;2O/18:1
809	1657.38	7.533	hybrid_search	SHexCer 18:1;2O/24:0;O
810	760.512	5.5
811	1046.02	12.373	hybrid_search	ST 27:1;O;Hex
812	400.346	1.541	identity_search	CAR 16:0
813	809.677	7.222
814	798.646	6.475	identity_search	HexCer 18:2;2O/22:0;O
815	760.674	5.501
816	726.535	5.365	hybrid_search	HexCer 18:1;2O/18:1
817	757.645	6.349	hybrid_search	HexCer 18:1;2O/12:1;O
818	1583.13	5.567
819	795.64	7.739
820	1539.13	5.736
821	790.685	7.732	identity_search	MGDG O-16:0_20:0
822	1481.13	6.04
823	838.64	5.963	identity_search	PC 20:2_20:2
824	800.669	5.818	identity_search	HexCer 18:1;2O/22:0;O
825	1496.05	5.146	hybrid_search	PE O-16:1_22:6
826	813.667	8.54
827	805.687	6.45	identity_search	SM 40:0;3O
828	839.56	4.831
829	1621.22	5.562	hybrid_search	SM 8:0;2O/36:8
830	1630.37	7.122
831	754.582	6.284	identity_search	PE O-18:1_20:3
832	1625.41	7.616	hybrid_search	Cer 18:1;2O/24:0
833	1626.35	6.824	hybrid_search	HexCer 18:1;2O/24:2
834	622.62	7.668	identity_search	Cer 18:1;2O/22:0
835	813.555	4.987
836	1546.2	5.537	hybrid_search	LPC O-2:0
837	835.688	7.097
838	773.692	10.526
839	879.718	8.097
840	795.57	5.562	hybrid_search	LPE 8:0
841	777.645	10.479
842	805.644	6.338	hybrid_search	LPC O-2:0
843	1465.19	5.406	hybrid_search	LPC O-2:0
844	755.585	6.167	hybrid_search	PE O-26:7_22:2
845	771.57	5.765
846	1620.22	5.562	hybrid_search	SM 8:0;2O/36:8
847	490.392	3.058
848	1497.05	5.146
849	782.616	6.697	hybrid_search	HexCer 18:1;2O/22:1
850	1516.23	7.275	hybrid_search	PE O-18:1_20:1
851	1656.38	7.531	hybrid_search	SHexCer 18:1;2O/24:0;O
852	818.622	8.54	hybrid_search	LPC 42:6-SN1
853	1579.17	5.572	hybrid_search	SM 8:0;2O/34:6
854	831.66	6.423	hybrid_search	LPC O-2:0
855	856.591	5.366	identity_search	PC 40:6
856	751.579	3.721
857	458.338	3.215	hybrid_search	PG 2:0_2:0
858	846.693	7.41
859	1437.34	11.695
860	735.625	6.446
861	1624.41	7.616	hybrid_search	Cer 18:1;2O/24:0
862	1648.4	7.615
863	391.288	3.2
864	586.523	5.717
865	794.657	6.561	hybrid_search	HexCer 18:2;2O/18:2
866	860.704	7.603
867	773.692	10.513
868	858.534	4.827	identity_search	PS 40:6
869	760.528	5.5
870	855.581	4.301
871	846.651	6.256
872	807.66	7.019
873	1265.21	12.182
874	139.05	0.379
875	746.614	5.494
876	894.701	8.071	identity_search	PC 42:1
877	1517.23	7.275
878	496.344	1.297	identity_search	LPC 16:0-SN1
879	384.399	1.174
880	857.691	7.135	hybrid_search	LPC O-2:0
881	734.505	5.424
882	1622.39	6.952
883	837.614	5.104
884	1436.33	11.696
885	1679.38	7.129
886	1514.13	5.745
887	1524.2	6.349	hybrid_search	LPC O-2:0
888	649.639	7.572	hybrid_search	Cer 18:0;3O/24:0;(2OH)
889	1458.14	6.056
890	853.814	11.159
891	1605.37	7.061
892	815.72	7.805
893	752.552	5.298	hybrid_search	PE 32:4_32:5
894	1578.17	5.575	hybrid_search	SM 8:0;2O/34:6
895	835.654	6.561
896	1620.37	7.202	hybrid_search	Cer 18:1;2O/24:1
897	838.716	7.737	identity_search	HexCer 18:1;2O/26:1
898	908.659	6.434	identity_search	SHexCer 18:1;2O/24:0;O
899	263.148	0.372
900	751.596	5.665
901	1436.09	5.69	hybrid_search	PE 16:0_18:1
902	772.592	5.27	identity_search	PC 18:0_17:2
903	828.723	10.406	identity_search	Cer 18:1;2O/38:9
904	734.501	5.416
905	1644.37	6.964
906	734.518	5.431
907	1554.16	5.559
908	851.68	6.873
909	782.598	6.643	identity_search	LPE 40:4
910	760.587	12.173	identity_search	PC 8:0_26:1
911	830.574	4.968	identity_search	PC 38:5
912	795.581	5.855	hybrid_search	LPE 8:0
913	1579.26	6.15
914	435.331	4.404
915	1619.36	7.299
916	760.627	7.388	identity_search	LPE 38:1
917	835.602	4.838	hybrid_search	LPC O-2:0
918	508.343	2.421	identity_search	LPE 20:1
919	754.571	5.877	hybrid_search	PE 32:4_32:4
920	833.25	7.423
921	774.649	6.287	hybrid_search	HexCer 8:0;3O/20:0;(2OH)
922	1627.36	7.042
923	760.629	7.911	identity_search	PE O-18:1_20:0
924	1466.19	5.406	hybrid_search	LPC O-2:0
925	190.143	5.496
926	881.846	11.487
927	1454.11	6.02
928	758.621	5.843	identity_search	HexCer 18:1;2O/19:0;O
929	244.193	2.978
930	834.683	7.08
931	782.652	11.505	identity_search	HexCer 18:1;2O/22:1
932	794.686	6.975
933	809.662	6.809	hybrid_search	PC 16:0
934	825.782	10.764
935	1564.13	4.894	hybrid_search	SM 8:0;2O/34:8
936	734.654	5.426
937	841.586	5.423
938	666.646	7.485	hybrid_search	Cer 18:1;2O/2:0
939	1486.11	5.651	hybrid_search	CL 34:1_38:4
940	777.645	10.557	hybrid_search	TG 9:0_9:0_36:5
941	1567.23	5.379	hybrid_search	LPC O-2:0
942	1525.2	5.991
943	813.706	7.098	hybrid_search	HexCer 19:2;2O/24:0
944	1578.23	6.271
945	786.645	7.902	identity_search	PE O-18:1_22:1
946	800.623	5.951	identity_search	PC 19:0_18:2
947	1547.2	5.536	hybrid_search	LPC O-2:0
948	807.604	6.66	hybrid_search	TG 16:0_20:1_20:1
949	761.66	6.336	identity_search	SM 8:0;2O/30:0
950	1532.09	5.158
951	1604.37	7.042
952	866.672	6.579	identity_search	PC 21:2_21:2
953	685.442	5.918
954	813.626	5.643	hybrid_search	LPC O-2:0
955	906.606	4.887	identity_search	PI 38:3
956	739.577	6.455
957	710.6	5.664	hybrid_search	Cer 18:1;2O/18:0
958	1626.35	7.057	hybrid_search	SHexCer 18:1;2O/24:1;O
959	828.708	7.047	hybrid_search	LPC O-2:0
960	871.71	7.598
961	789.62	12.204
962	754.598	5.35	hybrid_search	TG O-16:1_22:3_22:3
963	797.596	5.233	hybrid_search	PC 44:9_44:9
964	825.672	6.257	hybrid_search	ADGGA 18:2_18:0_18:0
965	730.623	5.827	identity_search	HexCer 18:0;2O/18:0
966	734.632	5.489	hybrid_search	LPC O-2:0
967	821.639	6.273
968	1618.35	7.063	hybrid_search	SM 32:3;2O(FA 22:6)
969	822.681	7.338	hybrid_search	HexCer 18:1;2O/18:1
970	195.123	0.38	hybrid_search	Cer 8:1;2O/4:0
971	811.611	6.187	hybrid_search	PC 16:0
972	1572.21	5.571	hybrid_search	LPC O-2:0
973	827.71	7.045	hybrid_search	LPC O-2:0
974	818.722	7.51	hybrid_search	LPC O-2:0
975	742.538	5.114	identity_search	PC 31:0
976	371.318	3.118
977	1565.13	4.89	hybrid_search	SM 8:0;2O/34:8
978	814.63	5.848
979	1332.25	11.714
980	480.378	4.25
981	839.686	7.374
982	226.182	2.846
983	263.084	0.64
984	767.608	7.1
985	746.612	6.437
986	1617.35	6.998
987	803.693	7.488	identity_search	SM 8:0;2O/33:0
988	1437.09	5.69
989	874.797	11.008
990	531.333	1.526
991	751.553	5.361	hybrid_search	PG 17:0_17:0
992	771.617	5.877	hybrid_search	PC 44:3_44:3
993	478.395	12.375	hybrid_search	PI 21:3
994	538.168	5.008
995	665.518	6.289
996	1038.9	9.889	hybrid_search	HexCer 18:1;2O/22:0;O
997	876.568	4.339	hybrid_search	HBMP 16:0_16:0_20:4
998	638.615	6.857	hybrid_search	Cer 18:1;2O/2:0
999	829.704	6.435	hybrid_search	HexCer 19:2;2O/24:0;O
1000	813.671	6.602
1001	874.726	8.072	identity_search	PC 21:0_21:0
1002	766.588	5.911	hybrid_search	HBMP 18:0_18:0_20:4
1003	725.564	4.729	identity_search	SM 34:1;2O
1004	1652.35	7.032	hybrid_search	SHexCer 18:1;2O/24:1;O
1005	1465.17	5.356	hybrid_search	LPC O-2:0
1006	746.519	4.828	hybrid_search	PE O-16:1_20:2
1007	778.584	6.129	identity_search	PE O-18:1_22:5
1008	837.629	5.829	hybrid_search	LPC 34:4-SN1
1009	844.674	6.815
1010	1504.13	5.961	hybrid_search	PE O-18:1_20:4
1011	1528.13	5.83
1012	652.631	7.152	hybrid_search	Cer 18:1;2O/2:0
1013	885.556	4.255	hybrid_search	HBMP 18:1_18:1_20:4
1014	1573.21	5.571
1015	371.361	4.83
1016	786.597	5.074	hybrid_search	LPC O-2:0
1017	892.652	5.912
1018	454.297	1.43	identity_search	LPE 16:0
1019	767.583	5.148
1020	862.683	7.122
1021	1048.92	10.175	hybrid_search	HexCer 18:1;2O/24:1
1022	735.545	5.489
1023	192.138	0.568
1024	1331.25	11.714
1025	1533.09	5.161
1026	818.724	7.571	hybrid_search	LPC O-2:0
1027	266.175	0.502
1028	1512.19	6.672	hybrid_search	PE O-18:2_20:1
1029	1529.13	5.832
1030	1516.18	6.08	hybrid_search	SM 8:0;2O/32:4
1031	183.639	5.406
1032	666.34	0.549
1033	1487.11	5.658
1034	369.06	0.558
1035	1466.17	5.379	hybrid_search	LPC O-2:0
1036	686.578	6.714
1037	617.518	6.914	hybrid_search	TG 16:0_18:3_20:4
1038	758.653	6.439	identity_search	HexCer 18:0;2O/20:0
1039	831.675	7.156	hybrid_search	LPC O-2:0
1040	868.687	6.937	identity_search	PC 8:0_34:3
1041	123.055	0.384
1042	1464.23	5.371	hybrid_search	LPC O-2:0
1043	785.663	6.138	identity_search	SM 8:0;2O/32:2
1044	787.667	6.085	identity_search	SM 8:0;2O/32:1
1045	1456.11	6.14	hybrid_search	PE O-18:2_18:1
1046	819.601	6.191
1047	1088.92	10.309
1048	154.059	0.362	hybrid_search	25-hydroxycholecalciferol
1049	892.688	6.839	identity_search	PC 8:0_36:5
1050	834.247	7.424
1051	728.61	4.725	identity_search	HexCer 18:1;2O/18:0
1052	959.617	1.487	hybrid_search	LPE 18:1
1053	672.634	8.303
1054	793.682	5.913	hybrid_search	HexCer 18:1;2O/24:3
1055	1512.12	4.805	hybrid_search	LPC O-2:0
1056	1488.18	6.677
1057	1552.11	5.949	hybrid_search	PE O-18:1_22:6
1058	782.658	6.439	identity_search	HexCer 18:2;2O/22:0
1059	1455.12	6.02
1060	1548.11	4.942	hybrid_search	PE O-18:2_22:6
1061	687.209	6.218
1062	437.27	3.152	hybrid_search	CoQ1
1063	1076.03	11.642	hybrid_search	ST 27:1;O;Hex
1064	809.621	7.251	hybrid_search	TG 16:0_20:0_20:0
1065	838.636	6.272	identity_search	PC 20:2_20:2
1066	809.639	6.522
1067	1604.18	5.562
1068	785.595	6.11	hybrid_search	LPC O-2:0
1069	1488.12	5.74	hybrid_search	PE 18:1_18:1
1070	849.707	7.957
1071	1553.11	5.949	hybrid_search	PE O-18:1_22:6
1072	794.578	5.888	hybrid_search	HBMP 16:1_20:2_20:3
1073	648.635	6.975	identity_search	Cer 18:1;2O/24:1
1074	838.637	6.777	identity_search	PC 38:1
1075	607.461	3.512
1076	760.658	5.501
1077	780.642	6.127	identity_search	HexCer 18:1;2O/22:2
1078	792.556	4.942
1079	826.722	7.957	identity_search	HexCer 18:1;2O/25:0
1080	780.559	5.022	identity_search	PC 34:2
1081	804.663	7.261	identity_search	MGDG 16:0_20:0
1082	1621.35	7.246
1083	431.396	2.298	hybrid_search	CAR 4:0
1084	792.597	5.111	identity_search	LPC 38:6-SN1
1085	1616.35	7.001
1086	577.524	4.972
1087	811.589	4.731	hybrid_search	PC 44:11_44:11
1088	1517.19	6.089	hybrid_search	SM 8:0;2O/34:5
1089	1669.2	5.317	hybrid_search	SM 8:0;2O/38:10
1090	241.707	0.413
1091	707.498	5.913
1092	1552.24	6.098
1093	613.188	5.64
1094	1668.19	5.317	hybrid_search	SM 8:0;2O/38:10
1095	1513.2	6.673	hybrid_search	PE O-18:2_20:1
1096	228.198	0.555
1097	494.509	3.327
1098	393.301	3.348
1099	1570.19	5.447	hybrid_search	SM 8:0;2O/36:8
1100	1510.14	5.465	hybrid_search	SM 8:0;2O/32:5
1101	1680.39	7.455
1102	624.63	7.735	identity_search	Cer 18:0;2O/22:0
1103	731.631	5.911	hybrid_search	LPC O-21:1
1104	838.635	5.707	identity_search	PC 20:2_20:2
1105	353.086	0.573
1106	818.614	5.647	identity_search	PC O-40:7
1107	813.708	6.546
1108	553.544	5.981
1109	1670.22	5.385
1110	792.645	6.752
1111	648.635	7.554	identity_search	Cer 18:1;2O/24:1
1112	503.301	1.092
1113	810.685	12.241	identity_search	HexCer 18:1;2O/24:1
1114	906.269	7.936
1115	837.533	4.283
1116	719.584	5.236	hybrid_search	LPC O-2:0
1117	776.557	4.997	identity_search	PE O-18:2_22:5
1118	729.533	4.811	hybrid_search	LPC O-2:0
1119	1264.19	11.664
1120	1505.13	5.962	hybrid_search	PE O-18:1_20:4
1121	754.582	5.855	identity_search	LPE 38:4
1122	641.634	7.116	hybrid_search	Cer 18:0;2O/2:0
1123	678.513	4.24	identity_search	PC 14:0_14:0
1124	911.571	4.76
1125	580.543	5.537
1126	854.577	4.815	hybrid_search	PC 16:0
1127	172.133	0.411
1128	1406.11	6.004
1129	653.662	6.289	hybrid_search	SM 36:0;3O
1130	661.566	6.297
1131	754.58	6.576	identity_search	PE O-18:1_20:3
1132	838.722	8.056	identity_search	HexCer 20:1;2O/24:1
1133	1513.12	4.804	hybrid_search	SM 8:0;2O/36:10
1134	812.689	5.99	hybrid_search	SM 8:0;2O/32:9
1135	821.596	5.074	hybrid_search	LPC O-2:0
1136	812.621	6.098	identity_search	PC 8:0_30:3
1137	1585.22	6.178	hybrid_search	SM 8:0;2O/34:5
1138	870.845	11.008
1139	754.55	6.097
1140	1649.34	6.797
1141	753.565	5.553
1142	840.655	6.478	identity_search	PC 8:0_32:3
1143	692.565	5.168	identity_search	LPC 30:0-SN1
1144	779.628	6.348
1145	810.685	11.556	identity_search	HexCer 18:1;2O/24:1
1146	430.368	2.895
1147	895.708	7.494
1148	598.492	5.905	hybrid_search	DGTS 16:0_16:0
1149	880.521	3.796
1150	1584.22	6.179	hybrid_search	PC O-52:14
1151	831.578	4.423	hybrid_search	PI 21:3
1152	369.432	3.511
1153	1263.19	11.665
1154	369.333	11.643
1155	745.627	5.748
1156	1673.11	4.847
1157	147.076	0.345
1158	1511.14	5.48	hybrid_search	SM 8:0;2O/32:5
1159	726.549	5.545	identity_search	PE O-16:1_20:3
1160	1486.13	5.433	hybrid_search	LPC O-2:0
1161	866.672	6.816	identity_search	PC 21:2_21:2
1162	769.597	5.354
1163	876.699	7.437
1164	906.642	5.795	identity_search	SHexCer 18:1;2O/24:1;O
1165	814.559	5.017	hybrid_search	PI 38:3
1166	344.231	0.412
1167	1077.03	11.642	hybrid_search	ST 27:1;O;Hex
1168	762.536	4.932	hybrid_search	PI 34:1
1169	849.677	7.013
1170	817.713	6.931	identity_search	SM 8:0;2O/34:0
1171	1538.11	5.821
1172	781.682	7.328	hybrid_search	HexCer 18:1;2O/18:1
1173	746.63	5.738
1174	787.673	6.32	identity_search	SM 8:0;2O/32:1
1175	361.33	3.683
1176	1492.18	6.072	hybrid_search	SM 8:0;2O/34:5
1177	1587.13	5.55
1178	819.662	6.718
1179	646.553	7.579
1180	522.361	1.478	identity_search	LPC 18:1-SN1
1181	677.69	3.696
1182	1489.12	5.752
1183	760.488	5.501
1184	1648.34	6.797	hybrid_search	TG 13:0_15:1_38:8
1185	750.538	5.048
1186	1550.16	5.568	hybrid_search	LPC O-2:0
1187	812.616	5.339
1188	1434.37	11.478
1189	780.641	6.359	identity_search	HexCer 18:1;2O/22:2
1190	1653.37	6.786	hybrid_search	SHexCer 18:1;2O/24:1;O
1191	836.7	7.762	identity_search	HexCer 18:1;2O/26:2
1192	201.64	4.773
1193	510.361	2.968	identity_search	LPE 20:0
1194	836.703	7.434	identity_search	HexCer 18:1;2O/26:2
1195	568.563	6.331	identity_search	Cer 18:0;2O/18:0
1196	588.547	6.112
1197	780.579	6.003	hybrid_search	PE 32:4_34:4
1198	190.148	5.496
1199	1060.88	9.88
1200	744.597	6.981	identity_search	PE O-17:1_20:1
1201	788.557	6.178	hybrid_search	PI 36:2
1202	630.624	6.975	hybrid_search	Cer 18:1;2O/23:0
1203	1457.11	6.149	hybrid_search	PE O-18:2_18:1
1204	1672.1	4.848
1205	766.599	6.463	hybrid_search	PE O-17:1_22:4
1206	360.366	2.151
1207	1630.36	7.176
1208	1156.1	6.317
1209	1496.15	5.439
1210	740.582	5.057	hybrid_search	HBMP 16:0_16:0_20:4
1211	843.676	6.966
1212	547.533	5.731
1213	1596.22	5.591	hybrid_search	LPC O-2:0
1214	1653.36	7.057	hybrid_search	SHexCer 18:1;2O/24:1;O
1215	1675.35	6.778
1216	497.348	1.427
1217	1550.21	6.337	hybrid_search	LPC O-2:0
1218	534.53	5.982	hybrid_search	Cer 18:1;2O/17:0
1219	1602.26	6.176	hybrid_search	LPC O-2:0
1220	800.705	7.549	identity_search	HexCer 18:0;2O/23:0
1221	829.693	6.81	hybrid_search	HexCer 19:2;2O/24:0;O
1222	837.602	5.24
1223	511.363	1.778	hybrid_search	PE O-8:0_26:5
1224	553.395	4.495	hybrid_search	MGDG O-8:0_15:1
1225	838.564	5.56	hybrid_search	PI 40:5
1226	742.545	5.245	identity_search	PE 18:1_18:2
1227	803.649	6.651	hybrid_search	PC O-16:0
1228	767.666	7.001
1229	773.662	6.417	identity_search	SM 8:1;2O/31:0
1230	782.657	5.818	identity_search	HexCer 18:1;2O/22:1
1231	658.547	6.035	hybrid_search	LPE 16:0
1232	734.607	5.376	identity_search	PC O-33:0
1233	936.765	4.25
1234	880.626	5.819	identity_search	SHexCer 18:1;2O/22:0;O
1235	859.612	4.875
1236	441.338	3.5
1237	840.647	5.905
1238	788.669	7.117	identity_search	MGDG O-16:0_20:1
1239	788.539	6.181	hybrid_search	PE 38:5
1240	781.565	4.445	hybrid_search	LPC O-2:0
1241	1478.2	5.646	hybrid_search	SM 39:3;2O(FA 14:1)
1242	836.681	6.825	hybrid_search	PC 40:6
1243	1597.22	5.572	hybrid_search	LPC O-2:0
1244	1514.13	4.933	hybrid_search	SM 8:0;2O/34:8
1245	665.467	5.91
1246	1624.32	6.817
1247	817.691	7.199	hybrid_search	HexCer 18:0;3O/23:0;(2OH)
1248	1430.09	6.149	hybrid_search	PE O-18:2_18:1
1249	1544.28	6.693	hybrid_search	LPC 40:0-SN2
1250	726.55	5.584	hybrid_search	HexCer 18:1;2O/18:1
1251	652.544	4.794
1252	761.227	6.844
1253	826.713	7.295
1254	907.27	7.937
1255	1674.35	6.778
1256	733.595	6.744	hybrid_search	PE O-22:6_18:0
1257	1603.27	6.177	hybrid_search	SM 8:0;2O/34:5
1258	1497.18	5.461
1259	1602.32	6.919
1260	497.528	3.813
1261	755.583	6.181	hybrid_search	PE O-26:7_22:2
1262	769.59	5.474
1263	518.374	2.942	hybrid_search	PI 4:0
1264	382.307	3.133
1265	1518.17	6.307	hybrid_search	TG 17:0_19:1_19:1
1266	776.61	5.939	identity_search	PC 8:0_27:0
1267	776.635	5.933
1268	789.595	6.383
1269	478.388	11.707	hybrid_search	PI 21:3
1270	722.603	5.856
1271	1432.12	6.028	hybrid_search	MGDG O-16:0_18:1
1272	523.364	1.545
1273	413.271	3.749
1274	721.571	5.28
1275	1652.37	6.797	hybrid_search	SHexCer 18:1;2O/24:1;O
1276	880.727	9.37
1277	208.648	5.369
1278	468.493	3.292
1279	270.245	2.848
1280	788.711	6.181
1281	1551.22	6.291
1282	830.566	4.771	identity_search	PC 38:5
1283	1626.42	7.615
1284	589.542	6.32
1285	610.594	6.318	hybrid_search	Cer 18:1;2O/18:0
1286	1514.17	6.058	hybrid_search	SM 8:0;2O/34:7
1287	836.601	4.973
1288	1571.19	5.446	hybrid_search	LPC O-2:0
1289	230.25	0.76
1290	599.509	4.34
1291	817.701	7.718	hybrid_search	PC O-22:1
1292	1492.13	6.467	hybrid_search	PI 36:1
1293	819.603	3.152
1294	1614.14	4.729
1295	1458.11	5.406	hybrid_search	LPC O-2:0
1296	1514.08	5.185
1297	864.63	5.931	identity_search	SHexCer 18:1;2O/22:0
1298	858.602	4.915	hybrid_search	PS 40:6
1299	544.345	1.067	identity_search	LPC 20:4-SN1
1300	858.675	5.687	identity_search	HexCer 18:1;2O/28:5
1301	565.572	6.569	hybrid_search	SL 18:0;O/18:0
1302	1586.1	5.363
1303	837.685	6.813	identity_search	SM 42:1;2O
1304	764.603	5.5
1305	835.654	6.551
1306	770.517	5.192	hybrid_search	PE 40:8
1307	1551.16	5.601	hybrid_search	SM 8:0;2O/32:5
1308	1628.36	6.821
1309	287.28	1.004	hybrid_search	SPB 14:0;2O
1310	784.666	6.359	identity_search	HexCer 18:0;2O/22:1
1311	674.518	5.351	identity_search	PE O-16:1_16:1
1312	1515.08	5.185
1313	748.575	5.187	hybrid_search	PE O-16:1_22:6
1314	1560.19	6.51	hybrid_search	PE O-18:1_22:4
1315	826.717	7.708	identity_search	HexCer 18:1;2O/25:0
1316	1039.9	9.891
1317	771.58	6.029	hybrid_search	LPE 8:0
1318	859.538	4.825	hybrid_search	LPC O-2:0
1319	808.674	5.797	identity_search	HexCer 18:1;2O/24:2
1320	640.507	6.24
1321	536.376	3.022	identity_search	LPE 22:1
1322	1431.1	6.147	hybrid_search	PE O-18:2_18:1
1323	1455.15	5.377	hybrid_search	LPC O-2:0
1324	800.625	6.986	identity_search	PE 20:1_20:1
1325	1519.17	6.322
1326	805.695	7.089
1327	1499.08	5.189
1328	1479.21	5.647
1329	1462.17	6.675
1330	734.638	5.499	hybrid_search	LPC O-2:0
1331	763.656	7.102	hybrid_search	PC O-18:0
1332	1658.38	7.571
1333	389.402	2.906
1334	757.562	5.419	hybrid_search	PC 42:5_42:5
1335	646.62	6.844	identity_search	Cer 18:1;2O/24:2
1336	1342.94	5.91
1337	1515.14	4.938	hybrid_search	LPC O-2:0
1338	1523.17	5.497
1339	742.582	6.396	identity_search	PE O-18:2_19:1
1340	908.268	7.937
1341	522.54	3.824
1342	878.646	6.236	identity_search	SHexCer 18:1;2O/23:0
1343	805.565	4.303	hybrid_search	LPC O-2:0
1344	843.57	4.846
1345	801.672	5.819
1346	133.08	0.353
1347	1049.93	10.126
1348	388.192	0.654
1349	667.678	6.324	hybrid_search	Cer 18:1;2O/18:0
1350	1683.41	7.54	hybrid_search	PE 53:7
1351	197.15	6.272
1352	805.562	4.943	hybrid_search	PC 38:7
1353	533.448	5.824
1354	735.567	4.875	hybrid_search	PC 42:5_38:7
1355	726.527	5.293
1356	531.413	4.492
1357	183.644	5.406
1358	1555.14	5.779
1359	766.567	4.97	identity_search	PG 16:0_18:1
1360	854.579	4.921	hybrid_search	PC 34:1
1361	337.108	0.742
1362	902.584	4.4	identity_search	PI 38:5
1363	733.601	7.292
1364	388.258	0.411
1365	1493.13	6.468
1366	839.644	5.961
1367	1530.06	4.95
1368	780.639	6.398	hybrid_search	PE O-18:1_22:4
1369	1512.1	5.836
1370	251.186	0.515	hybrid_search	MG 2:0
1371	413.269	3.845
1372	827.688	5.796	hybrid_search	PC 44:11_44:11
1373	508.308	1.718	hybrid_search	PE O-8:0_18:1
1374	852.694	7.618
1375	816.559	4.982	hybrid_search	PG 20:4_22:4
1376	413.263	3.412
1377	1617.19	5.006	hybrid_search	SM 8:0;2O/36:9
1378	1543.27	6.693	hybrid_search	LPC 40:0-SN2
1379	754.543	4.897	identity_search	PC 32:1
1380	880.665	5.633
1381	892.686	7.424	identity_search	PC 42:2
1382	1089.92	10.309
1383	778.648	10.48
1384	1570.22	5.804	hybrid_search	LPC O-2:0
1385	900.567	4.212	identity_search	PI 38:6
1386	895.705	8.07	hybrid_search	PC 16:0
1387	697.494	4.706	hybrid_search	TG 12:0_14:0_16:0
1388	1456.15	5.377
1389	810.602	12.217
1390	768.597	5.906	hybrid_search	PC 36:1
1391	1622.37	7.153
1392	1682.41	7.575
1393	1049.97	12.373	hybrid_search	TG 8:0_24:0_28:6
1394	762.558	5.524	hybrid_search	LPC O-2:0
1395	719.583	9.873
1396	327.082	0.881
1397	818.577	5.584	hybrid_search	LPE 8:0
1398	621.607	6.838
1399	705.589	4.765	identity_search	SM 8:0;2O/26:0
1400	846.703	8.016	identity_search	PC 20:0_20:0
1401	750.599	5.795
1402	430.368	2.935
1403	1486.16	6.768	hybrid_search	BMP 18:1_20:1
1404	798.548	5.86	hybrid_search	PE 42:8
1405	1659.41	7.454
1406	709.553	4.811	hybrid_search	PC 40:4_40:4
1407	1150.06	5.71	hybrid_search	PI-Cer 38:4;3O
1408	1561.2	6.51
1409	885.682	9.37
1410	1616.18	5.005	hybrid_search	SM 8:0;2O/36:9
1411	727.713	11.642
1412	1343.94	5.909
1413	776.625	6.477	identity_search	MGDG 16:0_18:0
1414	806.69	6.449	hybrid_search	PC O-24:4
1415	796.701	7.646
1416	779.631	5.947	hybrid_search	PC O-22:4
1417	847.654	6.256
1418	430.393	2.484
1419	717.569	6.371
1420	1094.96	10.697	hybrid_search	HexCer 18:1;2O/24:1
1421	766.585	5.217	hybrid_search	HBMP 18:1_18:1_20:4
1422	1567.16	4.97	hybrid_search	LPC O-2:0
1423	864.656	6.209	identity_search	PC 8:0_34:5
1424	760.636	5.369	identity_search	MGDG O-16:0_18:1
1425	244.229	0.667
1426	1516.14	4.973	hybrid_search	LPC O-2:0
1427	761.558	5.782
1428	635.623	7.168
1429	882.609	4.708	identity_search	PC 22:5_22:5
1430	790.551	4.682	hybrid_search	PG 20:3_20:4
1431	857.766	11.157
1432	754.58	6.617	identity_search	PE O-18:1_20:3
1433	715.595	5.307
1434	1515.18	6.057	hybrid_search	SM 8:0;2O/32:4
1435	909.662	6.433
1436	1438.34	11.686
1437	1622.22	5.564	hybrid_search	LPC O-2:0
1438	202.648	5.562
1439	1482.14	6.041
1440	799.646	6.497	hybrid_search	LPC O-2:0
1441	842.708	7.135	identity_search	PC O-41:2
1442	492.411	12.356	hybrid_search	PI 21:3
1443	796.635	6.434
1444	1487.16	6.769	hybrid_search	PE O-18:2_20:1
1445	767.539	4.922
1446	705.569	6.649
1447	319.267	0.51	hybrid_search	CAR 4:0
1448	857.594	5.366	hybrid_search	PC 42:9
1449	616.571	6.996
1450	676.534	5.977	identity_search	PE O-16:1_16:0
1451	1498.05	5.146
1452	796.644	7.739
1453	1580.18	5.573
1454	666.61	7.579	hybrid_search	HexCer 18:1;2O/24:1
1455	1524.2	5.502
1456	308.259	1.003
1457	875.8	11.008
1458	731.577	6.103
1459	502.293	1.159	identity_search	LPE 20:4
1460	298.35	1.709
1461	1132.11	6.325	hybrid_search	Cer 18:1;2O/18:0
1462	301.288	0.688
1463	1615.16	4.785
1464	313.277	6.01
1465	751.581	4.811	identity_search	SM 36:2;2O
1466	829.734	10.765	hybrid_search	TG O-8:0_16:0_18:3
1467	1513.1	5.835
1468	1400.34	12.296
1469	791.688	7.733
1470	788.617	12.188	hybrid_search	PC 34:3_34:3
1471	721.564	6.301	hybrid_search	ST 24:1;O3;S
1472	776.661	7.167	identity_search	LPC 36:0-SN1
1473	1595.37	6.969	hybrid_search	Cer 18:1;2O/22:0
1474	1548.21	5.538	hybrid_search	LPC O-2:0
1475	770.658	6.685	identity_search	HexCer 18:1;2O/21:0
1476	841.726	7.337	identity_search	SM 8:0;2O/36:2
1477	780.598	6.588	identity_search	PE O-16:1_24:4
1478	822.646	8.203
1479	861.707	7.601
1480	196.166	7.037
1481	839.725	7.629	hybrid_search	Hex2Cer 18:1;2O/26:2
1482	872.74	7.475	hybrid_search	HexCer 18:1;2O/24:0;O
1483	786.602	12.205	hybrid_search	PC 34:4_34:4
1484	758.573	5.633	identity_search	PC 17:1_17:1
1485	761.529	5.5
1486	488.396	3.813	identity_search	TG 8:0_8:0_8:0
1487	669.665	7.773
1488	1546.08	5.032	hybrid_search	LPC O-2:0
1489	1518.23	7.275
1490	700.534	5.427	identity_search	PE O-18:2_16:1
1491	595.591	7.002
1492	457.334	2.732
1493	802.629	5.906	identity_search	PC 9:0_28:1
1494	136.051	0.362
1495	475.423	4.25
1496	1592.18	6.186
1497	630.624	7.62	hybrid_search	Cer 18:1;2O/23:0
1498	1661.44	7.693
1499	794.656	6.647	hybrid_search	HexCer 18:2;2O/18:1
1500	1566.17	5.017	hybrid_search	LPC O-2:0
1501	338.337	12.331
1502	257.214	4.25
1503	782.662	4.927	hybrid_search	HexCer 18:1;2O/12:1;O
1504	761.582	5.004	hybrid_search	PC 44:6_40:8
1505	846.63	6.877	hybrid_search	PI 40:1
1506	867.674	6.581
1507	751.55	5.291	hybrid_search	PC O-22:5
1508	822.688	7.167	hybrid_search	HexCer 18:1;2O/18:1
1509	419.32	3.797
1510	198.186	6.855
1511	854.727	6.974	hybrid_search	Cer 18:1;2O/24:1
1512	1459.11	5.406	hybrid_search	PC O-48:13
1513	1061.89	9.883
1514	790.665	6.456	hybrid_search	HexCer 18:1;2O/24:1
1515	569.39	4.562
1516	788.734	6.187
1517	424.269	2.393
1518	553.466	6.762
1519	456.197	0.512
1520	794.614	5.89
1521	838.677	7.256
1522	664.594	7.211	identity_search	DG 18:0_20:3
1523	469.282	2.219	hybrid_search	TG 9:0_22:5_22:5
1524	795.656	6.483
1525	226.182	2.978
1526	770.588	5.544
1527	823.685	7.187
1528	794.695	6.552	hybrid_search	Cer 18:1;2O/24:0
1529	1543.17	5.493	hybrid_search	PC 34:1
1530	814.684	6.143	identity_search	HexCer 18:1;2O/23:0;O
1531	650.651	8.304	identity_search	Cer 18:1;2O/24:0
1532	734.571	12.193	hybrid_search	PC 30:2_30:2
1533	478.393	11.712	hybrid_search	PI 21:3
1534	831.703	6.429	hybrid_search	PC O-42:4
1535	473.436	2.942	hybrid_search	DG O-26:7_2:0
1536	426.362	1.694	identity_search	CAR 18:1
1537	413.271	11.883
1538	1557.31	7.292
1539	794.613	5.326	identity_search	LPC 38:5-SN1
1540	1517.15	5.021
1541	771.583	5.502	hybrid_search	SM 8:0;2O/32:5
1542	639.581	6.957
1543	811.691	6.446	hybrid_search	HexCer 19:2;2O/24:1
1544	186.058	12.093
1545	776.653	6.554
1546	782.495	4.928
1547	854.703	7.662	identity_search	PC O-42:3
1548	269.091	0.393
1549	1606.38	7.062
1550	196.17	4.843
1551	1467.19	5.406	hybrid_search	LPC O-2:0
1552	782.657	10.304	identity_search	HexCer 18:1;2O/22:1
1553	898.736	8.022	identity_search	PC 22:1_22:1
1554	307.156	0.587
1555	196.166	7.517
1556	784.635	5.957	identity_search	HexCer 18:2;2O/21:0;O
1557	830.565	4.368
1558	196.169	5.444
1559	812.682	6.117	hybrid_search	LPC O-2:0
1560	759.622	5.852	hybrid_search	HexCer 19:2;2O/19:0;O
1561	772.535	4.814	identity_search	PE O-18:3_22:6
1562	880.585	4.178	identity_search	PC 16:4_28:7
1563	761.514	5.499
1564	814.675	6.539
1565	650.646	7.613	identity_search	Cer 18:1;2O/24:0
1566	1268.11	7.567
1567	228.271	0.728
1568	1547.09	4.934
1569	1471.14	5.403
1570	778.648	10.554
1571	760.636	5.356	identity_search	MGDG O-16:0_18:1
1572	215.099	11.657
1573	258.13	0.315
1574	852.67	7.738
1575	816.728	7.843	hybrid_search	LPC O-2:0
1576	664.63	6.812	hybrid_search	Cer 18:1;2O/18:1
1577	1554.12	5.953
1578	980.289	8.413
1579	806.667	4.773
1580	762.527	6.11
1581	782.616	6.912	hybrid_search	PE O-16:2_22:2
1582	860.623	6.031	identity_search	PC 40:4
1583	1594.36	6.969	hybrid_search	Cer 18:1;2O/22:0
1584	1528.04	4.885	hybrid_search	PI 38:6
1585	515.418	5.823
1586	841.65	6.06
1587	198.186	6.238
1588	198.186	5.455
1589	795.582	5.905
1590	201.647	4.773
1591	852.693	7.332
1592	196.171	6.228
1593	908.872	11.717	identity_search	TG 16:0_18:0_20:0
1594	884.719	7.727	identity_search	PC 22:0_21:2
1595	1556.15	5.891	hybrid_search	PE O-18:2_22:4
1596	1068.94	10.312
1597	705.569	6.124
1598	795.637	8.54	identity_search	CoQ9
1599	413.27	11.392
1600	808.607	6.664
1601	388.346	3.249
1602	1651.42	7.79
1603	198.184	7.467
1604	523.329	2.943	hybrid_search	MGDG O-8:0_2:0
1605	568.345	1.027	identity_search	LPC 22:6-SN1
1606	806.652	6.31	identity_search	HexCer 18:2;2O/24:2
1607	464.326	2.236	hybrid_search	ST 24:1;O4/9:0
1608	828.657	6.525	hybrid_search	LPC O-2:0
1609	409.316	2.851
1610	300.204	0.419
1611	787.673	6.356	identity_search	SM 8:0;2O/32:1
1612	1462.1	5.713	hybrid_search	TG 16:0_18:1_18:1
1613	566.55	5.706
1614	831.578	4.992	hybrid_search	PC 40:8
1615	839.641	6.248
1616	1556.3	7.292
1617	413.269	11.018
1618	629.547	4.886
1619	469.282	2.252
1620	623.623	7.667
1621	826.677	7.063	identity_search	HexCer 18:2;2O/24:0;O
1622	1635.14	4.782	hybrid_search	PC 38:6
1623	365.158	0.386
1624	1151.06	5.706
1625	1566.14	4.889	hybrid_search	SM 8:0;2O/32:6
1626	217.107	0.413
1627	821.656	7.721
1628	981.29	8.413
1629	773.596	5.259	hybrid_search	PC 27:0_42:7
1630	787.649	7.902
1631	858.724	7.15	hybrid_search	HexCer 18:1;2O/23:0;O
1632	896.655	5.332	hybrid_search	TG 9:0_28:6_28:6
1633	1399.33	12.296
1634	700.579	4.984	identity_search	HexCer 18:1;2O/16:0
1635	1627.33	6.895	hybrid_search	HexCer 18:1;2O/24:2
1636	1603.35	6.816
1637	782.512	4.932
1638	579.54	5.348
1639	838.702	7.655	hybrid_search	PC 16:0
1640	1650.41	7.724
1641	761.677	5.501
1642	1529.04	4.883
1643	769.561	5.166
1644	756.633	6.147	hybrid_search	HexCer 19:1;2O/20:0
1645	1618.36	7.178	hybrid_search	SM 32:3;2O(FA 22:6)
1646	796.533	5.244	hybrid_search	LPC O-2:0
1647	738.551	5.731	identity_search	PE O-17:1_20:4
1648	770.59	5.479
1649	856.743	7.642	hybrid_search	SHexCer 18:1;2O/24:0
1650	784.674	5.934	identity_search	HexCer 18:1;2O/22:0
1651	824.658	6.871	identity_search	HexCer 18:1;2O/24:2;O
1652	1670.2	5.318
1653	332.334	1.461
1654	750.635	6.532
1655	1530.14	5.84	hybrid_search	PC O-20:4
1656	801.627	5.894	hybrid_search	PC O-38:0
1657	761.533	5.502
1658	783.614	6.613	hybrid_search	HexCer 18:1;2O/22:1
1659	190.393	5.497
1660	816.584	5.59	hybrid_search	PI 38:2
1661	325.251	0.456
1662	833.726	7.705
1663	1526.2	6.076
1664	291.073	0.389
1665	215.097	12.311
1666	343.291	0.713
1667	250.18	0.556
1668	690.61	7.385	hybrid_search	SQDG 18:0_22:4
1669	834.516	5.369
1670	298.35	1.216
1671	425.138	0.706
1672	170.033	0.371
1673	792.635	6.181	hybrid_search	LPC O-2:0
1674	309.231	0.508
1675	525.379	2.194
1676	1652.37	7.06	hybrid_search	TG 13:0_15:1_38:7
1677	1522.08	5.155	hybrid_search	PE O-18:2_22:6
1678	1438.09	5.69
1679	803.71	7.311	hybrid_search	LPC O-2:0
1680	1333.26	11.714
1681	802.58	6.539	identity_search	PC O-39:8
1682	761.633	7.91
1683	1572.22	5.641	hybrid_search	SM 8:0;2O/34:6
1684	850.659	7.662
1685	224.188	0.495
1686	340.397	3.075
1687	413.26	11.388
1688	202.669	6.975
1689	1462.21	5.362	hybrid_search	LPC O-2:0
1690	1557.16	5.906
1691	1569.29	6.699	hybrid_search	LPC O-2:0
1692	749.586	6.376	hybrid_search	LPE 8:0
1693	1133.11	6.325
1694	413.257	11.867
1695	473.436	2.882
1696	215.103	12.378
1697	432.242	0.679
1698	838.615	5.181
1699	863.686	7.123
1700	330.34	1.469
1701	804.642	6.478	hybrid_search	LPC 40:6-SN1
1702	413.26	10.751
1703	761.589	12.193
1704	196.16	7.187
1705	413.266	11.139
1706	761.629	7.353	hybrid_search	PE 32:1_32:1
1707	667.65	7.485	hybrid_search	Cer 18:1;2O/18:1
1708	1050.98	12.372
1709	837.607	5.03
1710	738.588	5.425	hybrid_search	LPC O-2:0
1711	1115.1	12.373
1712	130.16	12.023
1713	1625.39	7.742
1714	836.644	7.322
1715	827.725	7.959	hybrid_search	HexCer 19:2;2O/25:0
1716	716.53	5.138	identity_search	PE 16:1_18:1
1717	877.571	4.338
1718	788.692	6.191	hybrid_search	LPC O-2:0
1719	762.69	6.11
1720	788.735	6.183
1721	1472.16	5.429
1722	648.631	7.917	identity_search	Cer 18:1;2O/24:1
1723	280.266	1.944
1724	778.637	6.658
1725	822.687	7.55
1726	1045.01	11.853	hybrid_search	ST 27:1;O;Hex
1727	197.156	6.272
1728	673.581	8.165
1729	893.691	6.839
1730	158.027	11.647
1731	654.64	7.263	hybrid_search	Cer 18:0;2O/2:0
1732	869.692	6.943
1733	215.106	11.124
1734	1631.38	7.123
1735	1660.42	7.533
1736	733.596	6.75	hybrid_search	PE O-22:6_18:0
1737	695.566	7.39
1738	757.629	5.484	identity_search	SM 8:0;2O/30:2
1739	858.749	7.958	hybrid_search	LPC O-5:0
1740	1570.29	6.698	hybrid_search	LPC O-2:0
1741	1582.1	5.626	hybrid_search	PI 40:6
1742	1601.08	4.937
1743	836.63	4.834
1744	471.353	3.016
1745	804.597	6.526
1746	888.632	5.371	identity_search	SHexCer 18:1;2O/24:2
1747	487.452	2.943	hybrid_search	DG O-26:7_2:0
1748	575.527	5.978	hybrid_search	DG 17:0_14:1
1749	551.509	5.988
1750	833.72	7.104	identity_search	SM 42:0;3O
1751	233.081	0.428
1752	823.69	7.501
1753	1047.03	12.373
1754	418.247	0.683
1755	814.679	8.058	hybrid_search	CoQ1
1756	581.556	6.527	hybrid_search	DG O-16:0_18:1
1757	814.622	5.577
1758	1594.29	6.559
1759	834.702	5.365
1760	1484.13	6.017
1761	866.705	7.799
1762	508.344	11.385	identity_search	LPE 20:1
1763	806.505	4.774
1764	215.101	7.486
1765	792.597	5.204	identity_search	LPC 38:6-SN1
1766	839.721	7.98
1767	1567.17	4.987	hybrid_search	LPC O-2:0
1768	806.696	7.26	hybrid_search	HexCer 18:1;2O/25:0
1769	413.262	12.568
1770	1648.37	7.164
1771	1467.17	5.379	hybrid_search	SM 8:0;2O/30:4
1772	203.419	6.726
1773	1586.22	6.126
1774	806.489	4.77
1775	413.256	10.042
1776	338.357	12.32
1777	824.778	10.748	hybrid_search	PE 16:0_16:0
1778	759.61	6.726
1779	524.556	4.428
1780	839.64	6.781	hybrid_search	PC 16:0
1781	697.665	3.692	hybrid_search	DG O-22:3_2:0
1782	1527.23	6.078
1783	982.288	8.413
1784	554.293	1.19	hybrid_search	LPE 8:0
1785	551.508	4.909
1786	456.389	3.842
1787	705.559	6.05
1788	1595.29	6.53
1789	881.73	9.37
1790	909.555	4.88	identity_search	PI 38:4
1791	780.605	5.83
1792	842.767	10.53
1793	788.686	6.21	hybrid_search	LPC O-2:0
1794	1518.19	6.125	hybrid_search	SM 8:0;2O/34:5
1795	850.795	10.826	identity_search	TG 16:0_16:0_18:1
1796	894.668	6.552
1797	1055.31	8.857
1798	282.149	0.501
1799	1070.9	9.982
1800	1523.09	5.156
1801	819.617	5.647	hybrid_search	PC 29:0_29:0
1802	632.639	7.647	hybrid_search	Cer 18:1;2O/24:0
1803	653.634	7.162	hybrid_search	Cer 18:1;2O/18:1
1804	749.624	5.898	hybrid_search	LPC O-2:0
1805	579.54	6.618
1806	711.603	5.664
1807	813.685	6.21	identity_search	SM 8:0;2O/34:2
1808	770.615	5.476	identity_search	HexCer 18:2;2O/20:0;O
1809	802.63	5.915	identity_search	PC 9:0_28:1
1810	358.371	2.221
1811	1593.19	6.19
1812	543.548	4.987	hybrid_search	Cer 16:1;2O/16:1
1813	740.58	6.455
1814	1623.39	6.952
1815	812.701	6
1816	806.651	6.422	hybrid_search	PC O-24:5
1817	310.313	3.197
1818	686.446	5.918
1819	762.645	6.516
1820	648.635	5.915	identity_search	Cer 18:1;2O/24:1
1821	510.54	4.104
1822	464.321	1.942	hybrid_search	Cer 20:1;2O/20:1
1823	530.326	1.647	identity_search	LPE 22:4
1824	960.618	1.489
1825	1534.1	5.16
1826	1650.34	6.797
1827	369.383	11.66
1828	326.381	1.754
1829	371.321	3.391
1830	736.575	4.91
1831	751.599	5.173	hybrid_search	PC O-22:5
1832	762.673	6.124	hybrid_search	LPC O-2:0
1833	836.624	6.238	identity_search	PC 38:2
1834	772.649	5.661	hybrid_search	Cer 18:1;2O/18:0
1835	1404.08	6.133	hybrid_search	PE O-16:1_18:1
1836	1598.22	5.574	hybrid_search	LPC O-2:0
1837	788.697	7.23
1838	670.618	7.643
1839	208.655	5.369
1840	850.679	6.881
1841	198.166	7.039
1842	1654.37	6.881
1843	619.516	7.678	hybrid_search	MGDG O-8:0_24:0
1844	215.106	10.582
1845	1334.28	12.246
1846	760.634	5.818
1847	1095.97	10.696
1848	1512.15	5.519	hybrid_search	SM 8:0;2O/32:5
1849	731.54	5.358
1850	805.666	7.257	hybrid_search	MGDG 2:0_16:0
1851	839.636	5.639
1852	781.646	6.166	hybrid_search	SM 38:1;2O
1853	835.248	7.424
1854	1626.33	6.887	hybrid_search	SHexCer 18:1;2O/24:1;O
1855	777.655	5.772	identity_search	SM 38:0;3O
1856	563.553	2.563
1857	341.308	6.897
1858	1542.16	5.495	hybrid_search	PC 34:1
1859	756.56	4.711	hybrid_search	LPC O-2:0
1860	1600.08	4.938
1861	764.647	6.343	hybrid_search	HexCer 18:1;2O/22:0
1862	158.029	11.766
1863	778.545	5.226
1864	747.615	6.442
1865	1649.38	7.166	hybrid_search	PI 52:8
1866	368.288	3.01
1867	682.493	5.91
1868	768.612	7.1
1869	801.683	6.458
1870	793.625	7.108
1871	793.638	2.981
1872	912.577	4.74
1873	363.209	0.478
1874	838.625	5.548
1875	625.525	4.4
1876	1673.08	4.784
1877	1495.16	6.344
1878	1514.2	6.675
1879	930.606	4.757
1880	201.051	0.3
1881	790.541	5.746	identity_search	PE 38:4
1882	313.277	6.779
1883	352.249	1.557
1884	877.702	7.437
1885	230.249	0.71
1886	1506.14	5.989
1887	818.706	7.311	identity_search	PC O-39:0
1888	813.701	6.245	hybrid_search	LPC O-2:0
1889	735.508	5.424
1890	669.54	6.914
1891	754.545	4.351	identity_search	PC 17:2_17:2
1892	770.613	7.001	identity_search	PE O-18:2_21:1
1893	784.671	6.474	identity_search	HexCer 18:0;2O/22:1
1894	413.247	10.592
1895	755.579	6.069
1896	747.521	4.828
1897	1599.23	6.153	hybrid_search	PC 36:1
1898	850.692	8.265
1899	1541.16	4.987	hybrid_search	LPC O-2:0
1900	482.319	1.49
1901	1547.2	6.083	hybrid_search	PC 34:0
1902	907.645	5.796	hybrid_search	SHexCer 18:1;2O/12:1;O
1903	591.503	6.864	hybrid_search	TG 16:0_18:3_36:8
1904	532.342	1.777	identity_search	LPC 17:0
1905	1054.31	8.858
1906	273.257	0.575
1907	842.728	7.29	hybrid_search	SHexCer 18:1;2O/23:0
1908	487.452	2.881	hybrid_search	DG O-26:7_2:0
1909	1463.21	5.362	hybrid_search	LPC O-2:0
1910	828.695	12.173	identity_search	HexCer 18:1;2O/24:0;O
1911	1116.95	10.698
1912	862.63	5.384	hybrid_search	SHexCer 18:1;2O/22:1
1913	769.595	5.242
1914	270.245	2.977
1915	339.292	1.469
1916	1540.15	4.985	hybrid_search	LPC O-2:0
1917	481.316	1.608
1918	920.721	7.454	hybrid_search	LPC O-2:0
1919	385.35	10.466
1920	1463.11	5.71
1921	760.698	5.5
1922	751.554	5.391	hybrid_search	PG 17:0_17:0
1923	856.725	7.442	hybrid_search	SHexCer 18:1;2O/23:0
1924	729.613	4.725	hybrid_search	HexCer 19:2;2O/18:0
1925	881.524	3.796
1926	392.29	3.573
1927	793.601	5.11
1928	568.571	6.567	identity_search	Cer 18:0;2O/18:0
1929	1056.31	8.857
1930	783.662	6.438
1931	1541.2	6.633
1932	773.652	5.658
1933	806.614	6.599	identity_search	PE O-18:1_24:5
1934	227.186	0.503
1935	1583.11	5.576
1936	1649.4	7.612
1937	1485.13	5.993
1938	1514.12	4.832	hybrid_search	LPC O-2:0
1939	1533.31	10.553
1940	207.171	7.485
1941	639.619	6.857
1942	735.521	5.431
1943	413.241	11.121
1944	413.252	3.544
1945	749.594	5.679	hybrid_search	LPC O-2:0
1946	770.649	6.535	identity_search	HexCer 18:1;2O/21:0
1947	537.54	5.86	hybrid_search	SL 16:0;O/16:0
1948	1269.12	7.565
1949	837.698	7.621
1950	1574.22	5.583
1951	844.711	6.831	hybrid_search	HexCer 18:1;2O/22:0;O
1952	735.5	5.392	hybrid_search	SM 8:0;2O/6:0
1953	687.582	6.714
1954	811.687	11.538
1955	1052.92	10.108	hybrid_search	HexCer 18:1;2O/23:0;O
1956	1624.39	7.742	hybrid_search	SHexCer 18:1;2O/24:0
1957	666.522	6.29
1958	587.527	5.715
1959	810.622	7.146
1960	842.766	10.519
1961	770.577	6.236	hybrid_search	HBMP 18:0_22:1_16:2
1962	673.637	8.303
1963	1674.11	4.847
1964	518.327	1.428	identity_search	LPC 16:0
1965	802.544	4.444	identity_search	PC 36:5
1966	789.549	6.18
1967	867.675	6.81
1968	839.572	5.262	hybrid_search	PI-Cer 24:3;3O
1969	886.686	9.37
1970	801.705	7.456	hybrid_search	Cer 19:2;2O/36:9
1971	732.605	4.832	hybrid_search	LPC O-2:0
1972	212.167	0.477
1973	810.52	5.562
1974	743.547	5.182	hybrid_search	PC 16:0
1975	229.201	2.913
1976	742.534	4.938
1977	754.544	4.971	identity_search	PC 32:1
1978	845.729	7.842	hybrid_search	HexCer 8:0;3O/25:0;(2OH)
1979	894.64	6.129	identity_search	SHexCer 18:1;2O/23:0;O
1980	431.381	2.911
1981	840.654	6.516	identity_search	PC 8:0_32:3
1982	759.661	6.59	hybrid_search	HexCer 19:1;2O/20:0
1983	202.654	5.562
1984	418.347	3.153	hybrid_search	BMP 2:0_18:0
1985	855.58	4.816
1986	734.478	5.427
1987	413.246	3.498
1988	761.701	5.501
1989	1676.36	6.778	hybrid_search	TG 14:1_16:2_38:7
1990	763.538	4.932
1991	309.114	0.511
1992	1116.1	12.372	hybrid_search	SM 27:0;2O/44:6
1993	1560.26	6.141	hybrid_search	SM 8:0;2O/34:5
1994	392.291	11.688
1995	834.536	4.347	hybrid_search	PI 40:7
1996	593.604	7.248	hybrid_search	SL 20:0;O/18:0
1997	1540.19	6.63
1998	568.343	1.086	identity_search	LPC 22:6-SN1
[truncated: 23,507 more rows]

## Sheet: RP neg
ID	m/z	RT	search_mode	annotation
0	339.233	2.612
1	283.264	3.189
2	886.7	7.49	hybrid_search	Hex2Cer 42:2;2O
3	858.669	6.848	identity_search	HexCer 16:1;2O/24:0;O
4	281.248	2.574
5	872.684	7.165	identity_search	HexCer 16:1;2O/25:0;O
6	888.625	5.368	identity_search	SHexCer 42:2;2O
7	174.04	0.402
8	255.233	2.355
9	826.679	7.49
10	303.233	1.816
11	428.874	0.814
12	798.647	6.848
13	887.703	7.491	hybrid_search	Hex2Cer 42:2;2O
14	812.663	7.163
15	906.636	5.853	identity_search	SHexCer 42:1;3O
16	868.689	6.986	hybrid_search	Hex2Cer 10:1;2O
17	430.871	0.815
18	624.558	6.334	identity_search	Cer 18:1;2O/18:0
19	790.54	5.571	identity_search	PE 18:0_22:6
20	878.604	5.289	identity_search	SHexCer 40:1;3O
21	859.672	6.848	hybrid_search	Hex2Cer 40:2;2O
22	890.641	5.951	identity_search	SHexCer 42:1;2O
23	873.688	7.164
24	889.628	5.368
25	340.236	2.611
26	746.514	5.204	identity_search	PE O-16:1_22:6
27	838.54	4.862	identity_search	PE 22:4_22:6
28	821.547	4.89	identity_search	SMGDG O-16:0_18:1
29	884.684	6.821	identity_search	HexCer 16:1;2O/26:1;O
30	870.705	7.664	hybrid_search	Hex2Cer 10:1;2O
31	403.306	3.032	mzrt_match	1_ISTD MAG (17:0/0:0/0:0) [M+HAc-H]-
32	827.682	7.491
33	886.609	4.908	identity_search	SHexCer 42:3;2O
34	329.085	0.507
35	726.545	6.071	identity_search	PE O-18:2_18:1
36	774.545	5.851	identity_search	PE O-18:1_22:6
37	860.681	6.979	hybrid_search	Hex2Cer 40:1;2O
38	904.62	5.272	identity_search	SHexCer 42:2;3O
39	426.877	0.815
40	799.651	6.848
41	885.551	4.519	identity_search	PI 18:0_20:4
42	766.54	5.751	identity_search	PE 18:0_20:4
43	813.666	7.163
44	869.693	6.986
45	907.639	5.853
46	728.561	6.681	identity_search	PE O-18:1_18:1
47	284.267	3.189
48	824.663	6.821
49	622.542	5.753	identity_search	Cer 18:2;2O/18:0
50	488.895	0.815
51	837.549	4.92	identity_search	PI 16:0_18:0
52	888.707	7.503	hybrid_search	Hex2Cer 42:1;2O
53	834.53	4.455	identity_search	PS 18:0_22:6
54	327.233	1.614
55	800.659	6.972
56	791.543	5.571	hybrid_search	PE 8:0_18:0
57	891.644	5.951	hybrid_search	ST 24:1;O3;S
58	879.608	5.289
59	756.592	7.275	identity_search	PE O-18:1_20:1
60	860.594	4.864	identity_search	SHexCer 40:2;2O
61	478.294	1.502	identity_search	LPE 18:1
62	806.547	4.347	identity_search	SHexCer 36:1;2O
63	762.509	4.925	identity_search	PE 16:0_22:6
64	885.688	6.822
65	580.898	1.017
66	839.543	4.862
67	432.868	0.815
68	754.577	6.692	identity_search	PE O-18:2_20:1
69	625.561	6.334	hybrid_search	Cer 18:1;2O/15:1
70	700.529	6.02	identity_search	PE O-16:1_18:1
71	582.895	1.017
72	871.708	7.664	hybrid_search	Hex2Cer 55:11;2O
73	900.716	7.81	hybrid_search	Hex2Cer 43:2;2O
74	490.892	0.815
75	887.612	4.908
76	750.545	6.043	identity_search	PE O-18:1_20:4
77	822.55	4.89	identity_search	SHexCer 36:1;3O
78	747.517	5.204	identity_search	MGDG 14:0_16:0
79	437.342	3.871
80	888.716	7.723	hybrid_search	Hex2Cer 42:1;2O
81	212.057	8.233
82	861.688	7.085	hybrid_search	Hex2Cer 40:1;2O
83	905.623	5.272
84	212.086	6.064
85	459.291	3.041
86	830.638	6.174	identity_search	HexCer 16:1;2O/22:0;O
87	353.209	0.971
88	748.529	5.435	identity_search	PE O-18:2_20:4
89	212.087	5.17
90	212.075	7.125
91	212.09	11.793
92	775.548	5.851	identity_search	PG 18:0_18:1
93	515.354	3.541	hybrid_search	NAGlySer 22:0/14:0
94	212.06	6.639
95	212.091	11.941
96	212.059	11.845
97	212.089	4.613
98	212.093	11.63
99	212.059	11.798
100	744.556	6.358	identity_search	PE 18:0_18:1
101	212.061	5.671
102	212.094	12.191
103	828.686	7.504
104	212.092	6.539
105	212.057	7.208
106	212.059	4.619
107	212.059	6.212
108	212.056	7.737
109	212.094	6.125
110	212.057	11.547
111	212.093	7.399
112	212.057	7.705
113	212.094	8.2
114	703.553	6.924
115	212.093	9.175
116	749.534	5.076	mzrt_match	1_ISTD PG (17:0/17:0) [M-H]-
117	212.055	7.27
118	212.095	7.747
119	727.549	6.071	hybrid_search	LNAPE 18:1/N-18:0
120	212.057	11.342
121	212.058	12.219
122	212.095	11.958
123	212.055	7.028
124	282.252	2.574
125	212.094	7.043
126	318.905	0.812
127	212.058	4.086
128	886.554	4.519	identity_search	PS 22:4_22:4
129	212.056	11.513
130	212.096	7.641
131	212.095	11.865
132	212.056	11.943
133	890.63	5.368	hybrid_search	ST 24:1;O3;S
134	212.097	7.806
135	473.4	5.496
136	506.325	2.227	identity_search	LPE 20:1
137	212.055	7.908
138	212.053	7.431
139	212.052	7.752
140	212.095	6.651
141	840.694	7.81
142	212.057	12.142
143	212.093	3.147
144	767.543	5.751
145	212.097	7.664
146	825.666	6.823
147	212.098	8.086
148	860.68	6.958	hybrid_search	Hex2Cer 40:1;2O
149	722.514	5.392	identity_search	PE O-16:1_20:4
150	818.593	5.571	identity_search	PC 16:0_18:1
151	862.61	5.391	identity_search	SHexCer 40:1;2O
152	778.577	6.512	identity_search	PE O-18:1_22:4
153	856.69	7.349	identity_search	HexCer 18:1;2O/23:0
154	524.278	1.064	identity_search	LPE 22:6
155	304.236	1.816
156	835.534	4.457	hybrid_search	PA 16:0_18:0
157	792.577	5.498	identity_search	PC 16:0_16:0
158	889.717	7.667	hybrid_search	Hex2Cer 42:1;2O
159	212.093	4.106
160	610.542	5.993	mzrt_match	1_ISTD Ceramide (d18:1/17:0) [M+HAc-H]-
161	795.531	4.852	identity_search	SMGDG O-16:0_16:0
162	842.674	7.016	identity_search	HexCer 18:1;2O/22:0
163	874.692	7.198	hybrid_search	SM 30:3;3O
164	770.616	6.174
165	486.898	0.815
166	788.546	5.111	identity_search	PS 18:0_18:1
167	309.28	3.271
168	199.17	0.982
169	659.179	0.565
170	729.564	6.681	hybrid_search	PG O-18:2_18:0
171	754.556	7.053	hybrid_search	PE O-18:2_20:1
172	256.236	2.355
173	415.307	2.71
174	861.597	4.864
175	801.665	7.065
176	876.625	5.679	identity_search	SHexCer 41:1;2O
177	316.908	0.815
178	279.233	1.942
179	623.545	5.753
180	757.596	7.275
181	901.72	7.81
182	909.551	4.399	identity_search	PI 18:0_22:6
183	834.578	4.847	identity_search	SHexCer 38:1;2O
184	742.54	5.776	identity_search	PE 18:1_18:1
185	763.512	4.925	hybrid_search	PE 16:0_20:3;O
186	828.694	7.721
187	584.893	1.018
188	807.55	4.347	hybrid_search	ST 24:1;O3;S
189	872.685	7.491	hybrid_search	Hex2Cer 42:2;2O
190	857.519	4.056	identity_search	PI 16:0_20:4
191	844.649	6.915	hybrid_search	Hex2Cer 40:2;2O
192	755.58	6.693	hybrid_search	ADGGA 20:2_20:1_20:2
193	908.64	5.853	identity_search	SHexCer 42:0;3O
194	802.607	5.507	identity_search	HexCer 16:1;2O/20:0;O
195	141.018	0.478
196	776.558	5.887	identity_search	PE O-18:2_22:4
197	846.624	6.224	identity_search	PC 18:0_18:1
198	794.572	6.203	identity_search	PE 18:0_22:4
199	892.61	5.47	identity_search	PC 18:0_22:6
200	751.548	6.043
201	417.322	3.294
202	808.667	6.986
203	872.713	7.678	identity_search	HexCer 18:0;2O/24:0
204	391.287	11.75
205	854.674	6.986	identity_search	HexCer 18:1;2O/24:1
206	706.636	7.658	identity_search	Cer 18:1;2O/24:1
207	701.533	6.02	hybrid_search	PA 18:0_18:1
208	806.499	4.004	identity_search	PS 16:0_22:6
209	858.668	7.177	hybrid_search	Hex2Cer 41:2;2O
210	124.006	0.426	hybrid_search	ST 24:1;O3;T
211	831.641	6.174	hybrid_search	Hex2Cer 40:5;2O
212	716.524	5.707	identity_search	PE 16:0_18:1
213	404.31	3.032
214	822.542	4.26	identity_search	SHexCer 36:1;3O
215	800.658	6.962
216	835.516	4.356	hybrid_search	SMGDG O-8:0_18:1
217	829.692	7.594
218	874.7	7.442	hybrid_search	Hex2Cer 41:1;2O
219	809.514	4.492	hybrid_search	SMGDG O-8:0_16:0
220	814.67	7.172
221	1655.37	7.49
222	367.358	5.12
223	772.53	5.252	identity_search	PE O-18:2_22:6
224	870.696	6.987	hybrid_search	Hex2Cer 42:3;2O
225	492.889	0.818
226	884.685	7.103	hybrid_search	Hex2Cer 42:3;2O
227	789.614	5.437	identity_search	SM 8:0;2O/28:1
228	844.653	6.525	hybrid_search	Hex2Cer 39:2;2O
229	391.288	11.546	hybrid_search	ST 24:1;O4;T
230	1654.36	7.49
231	742.585	5.507
232	227.201	1.528
233	892.645	5.951	identity_search	SHexCer 42:0;2O
234	841.697	7.81
235	529.463	6.799
236	749.533	5.438	identity_search	PG 16:0_18:0
237	880.609	5.289	identity_search	SHexCer 40:0;3O
238	788.524	4.994	identity_search	PE 18:1_22:6
239	792.526	4.167	identity_search	SHexCer 35:1;2O
240	764.524	5.166	identity_search	PE 18:1_20:4
241	850.572	4.744	identity_search	SHexCer 38:1;3O
242	856.69	7.665	hybrid_search	Hex2Cer 10:1;2O
243	883.535	4.108	identity_search	PI 18:1_20:4
244	857.693	7.339	hybrid_search	Hex2Cer 54:11;2O
245	500.279	1.107	identity_search	LPE 20:4
246	745.559	6.358	hybrid_search	PE 18:0_18:0;O
247	704.556	6.925	identity_search	PE O-18:0_16:0
248	320.902	0.813
249	914.732	8.104	identity_search	HexCer 18:1;2O/26:0;O
250	798.647	11.26
251	218.103	0.386	hybrid_search	FAHFA 15:1/3:0
252	750.545	5.86	identity_search	PE O-16:1_22:4
253	863.613	5.391	hybrid_search	PG O-18:1_18:1
254	681.568	7.586
255	528.31	1.539	identity_search	LPE 22:4
256	892.656	6.121	identity_search	SHexCer 42:0;2O
257	779.58	6.511
258	870.669	6.82	identity_search	HexCer 16:1;2O/26:1;O
259	843.677	7.016	hybrid_search	Hex2Cer 53:11;2O
260	874.61	5.115	identity_search	SHexCer 41:2;2O
261	819.596	5.571	hybrid_search	PC 18:1_44:10
262	1627.33	7.164
263	652.589	7.017	identity_search	Cer 20:1;2O/18:0
264	750.538	5.076	identity_search	PC 14:0_16:0
265	886.692	6.818	hybrid_search	Hex2Cer 42:2;2O
266	888.614	4.905	identity_search	SHexCer 42:2;2O
267	810.683	7.664
268	1598.3	6.85
269	738.509	5.104	identity_search	PE 16:0_20:4
270	330.089	0.544
271	680.621	7.688	identity_search	Cer 18:1;2O/22:0
272	1626.33	7.163
273	165.019	0.417
274	1599.3	6.85
275	439.379	3.485	identity_search	FAHFA 18:0/9:0
276	823.552	4.892	identity_search	MGDG 16:0_20:4
277	391.276	10.672
278	516.356	3.555
279	796.534	4.852
280	840.577	4.986	identity_search	PC 16:0_20:4
281	723.518	5.393	hybrid_search	PG O-18:1_20:4
282	771.619	6.174
283	747.519	4.581	identity_search	PG 16:0_18:1
284	391.283	4.858	hybrid_search	ADGGA 22:4_20:1_20:1
285	840.546	4.86
286	457.317	3.172
287	792.546	5.571	identity_search	PE 18:0_22:5
288	438.346	3.869
289	886.7	12.091	hybrid_search	Hex2Cer 42:2;2O
290	258.252	2.343	mzrt_match	1_ISTD FA (16:0)-d3 [M-H]-
291	793.58	5.498	hybrid_search	PC 8:0_16:0
292	906.625	5.272	identity_search	SHexCer 42:1;3O
293	835.516	4.389	hybrid_search	PA 18:0_18:0
294	820.609	6.151	identity_search	PC 16:0_18:0
295	708.652	8.322	identity_search	Cer 18:1;2O/24:0
296	673.482	4.953	identity_search	PA 16:0_18:1
297	877.628	5.68
298	814.678	7.401
299	429.877	0.815
300	910.555	4.399	identity_search	PS 24:4_22:6
301	844.687	7.173	hybrid_search	Hex2Cer 10:1;2O
302	784.631	6.517
303	786.531	4.609	identity_search	PS 18:1_18:1
304	872.721	7.869	hybrid_search	Hex2Cer 10:1;2O
305	610.542	6.332	identity_search	Cer 18:1;2O/18:0
306	864.577	4.821	identity_search	PC 16:0_22:6
307	280.931	0.815
308	282.928	0.815
309	789.549	5.111	hybrid_search	SM 8:0;2O/28:1
310	391.285	11.295
311	898.701	7.126	hybrid_search	Hex2Cer 43:3;2O
312	391.313	10.445	hybrid_search	ST 27:1;O;Hex;FA 22:4
313	682.63	7.753	identity_search	Cer 18:0;2O/22:0
314	356.121	0.434
315	600.514	6.33
316	328.236	1.614
317	873.686	7.514
318	505.375	4.889	hybrid_search	LPC 22:4
319	835.581	4.847
320	460.294	3.041
321	331.264	2.55
322	479.297	1.504
323	845.652	6.929
324	871.693	6.77	identity_search	SM 18:1;2O/24:1
325	687.498	4.823	identity_search	PMeOH 16:0_18:1
326	611.545	5.993	hybrid_search	Cer 18:1;2O/19:1
327	860.594	4.885	identity_search	SHexCer 40:2;2O
328	265.148	0.621	hybrid_search	ST 24:1;O3;S
329	391.263	10.348
330	389.291	3.032
331	893.614	5.468	hybrid_search	PC 18:0_18:2;O
332	858.523	4.056	hybrid_search	LPS 18:0
333	873.724	7.868	hybrid_search	Hex2Cer 55:10;2O
334	854.71	8.105
335	881.52	3.953	identity_search	PI 16:0_22:6
336	137.031	0.392
337	341.239	2.614
338	846.662	6.994	hybrid_search	Hex2Cer 40:1;2O
339	862.692	7.087
340	175.043	0.391
341	826.679	12.092
342	743.544	5.776
343	847.627	6.224
344	855.677	6.986
345	434.864	0.869
346	474.403	5.495
347	1656.37	7.489
348	326.111	0.436
349	660.177	0.509
350	809.671	6.986
351	267.074	0.42
352	868.609	5.624	identity_search	PC 18:0_20:4
353	887.557	4.519	identity_search	PI 18:0_20:3
354	803.61	5.508
355	626.564	6.334	identity_search	Cer 18:0;2O/18:0
356	431.874	0.813
357	339.327	4.416
358	186.113	0.403	hybrid_search	Cer 8:1;2O/8:0
359	859.67	7.197
360	834.51	4.311	identity_search	PE 22:6_22:6
361	795.575	6.203	hybrid_search	ADGGA 22:4_18:0_22:4
362	816.578	5.671	identity_search	PS 18:0_20:1
363	870.705	7.207	hybrid_search	Hex2Cer 10:1;2O
364	777.564	5.903
365	748.522	5.231	identity_search	PE O-16:0_22:6
366	707.64	7.657	hybrid_search	Cer 18:1;2O/26:2
367	146.044	0.403
368	653.537	6.925
369	411.348	2.995	identity_search	FAHFA 16:0/9:0
370	875.703	7.371
371	836.536	4.46	identity_search	PS 18:0_22:5
372	885.68	7.257
373	810.53	4.603	identity_search	PS 18:0_20:4
374	134.894	0.391
375	807.5	4.055
376	128.034	0.382
377	912.716	7.451
378	675.521	6.244
379	838.561	4.976	identity_search	PS 18:0_22:4
380	368.077	0.425	hybrid_search	ST 24:1;O4;T
381	913.582	4.885	identity_search	PI 18:0_22:4
382	758.608	7.906	identity_search	PE O-18:1_20:0
383	902.641	5.652	identity_search	SHexCer 43:2;2O
384	874.688	7.6	hybrid_search	Hex2Cer 42:1;2O
385	371.13	0.516
386	808.556	4.415	identity_search	SHexCer 36:0;2O
387	773.533	5.252	identity_search	PG 18:1_18:1
388	876.587	4.799	identity_search	SHexCer 40:2;3O
389	845.656	6.652	hybrid_search	Hex2Cer 39:2;2O
390	823.545	4.26
391	890.723	7.732
392	337.311	3.829
393	817.607	6.631	identity_search	MGDG 16:0_18:0
394	915.735	8.103
395	354.215	1.029
396	786.611	5.686	identity_search	HexCer 18:1;2O/18:0
397	824.661	7.414
398	838.679	7.127
399	862.598	4.864	hybrid_search	PA 20:0_20:0
400	507.329	2.228
401	858.669	12.063	hybrid_search	Hex2Cer 40:2;2O
402	525.282	1.064	hybrid_search	LPE 8:0
403	810.513	4.486	identity_search	PE 20:4_22:6
404	478.294	1.62	identity_search	LPE 18:1
405	564.536	6.334	identity_search	Cer 18:1;2O/18:0
406	158.975	12.737
407	857.693	7.664
408	891.63	5.368
409	790.617	5.437	hybrid_search	SM 30:3;3O
410	151.025	0.428
411	851.575	4.744
412	466.847	0.816
413	893.648	5.966
414	884.539	4.108	identity_search	PS 22:4_22:5
415	786.507	4.536	identity_search	PE 18:2_22:6
416	405.223	2.414
417	768.547	5.751	identity_search	PE 18:1_20:2
418	743.588	5.507
419	776.56	6.063	identity_search	PE O-16:1_24:5
420	870.666	7.322	hybrid_search	Hex2Cer 42:3;2O
421	789.528	4.993	hybrid_search	PE 18:1_22:6
422	728.552	6.071	identity_search	PE O-18:1_18:1
423	567.536	3.19	hybrid_search	ST 27:1;O;Hex;FA 18:0
424	878.499	3.571	identity_search	PS 22:6_22:6
425	889.714	7.555	hybrid_search	Hex2Cer 42:1;2O
426	717.528	5.707
427	464.85	0.817
428	194.938	0.21	hybrid_search	ST 24:1;O3;S
429	869.681	7.634
430	917.479	3.95	hybrid_search	GM3 26:2;2O
431	718.54	6.285	mzrt_match	1_ISTD PE (17:0/17:0) [M-H]-
432	837.545	4.95	hybrid_search	SMGDG O-8:0_18:0
433	854.661	7.396	hybrid_search	Hex2Cer 10:1;2O
434	765.528	5.168
435	836.538	4.695	identity_search	PS 18:0_22:5
436	1628.34	7.162
437	902.604	4.831	identity_search	SHexCer 42:3;3O
438	871.665	6.952
439	1600.31	6.851
440	311.169	0.735
441	1619.34	6.986
442	811.686	7.664
443	793.532	4.165
444	157.122	0.599
445	916.657	5.915	identity_search	SHexCer 44:2;2O
446	902.724	7.809
447	917.982	3.818
448	875.613	5.114
449	882.705	7.295	hybrid_search	Hex2Cer 10:1;2O
450	815.59	6.049	identity_search	MGDG 16:0_18:1
451	141.016	11.99
452	844.649	6.915	hybrid_search	Hex2Cer 40:2;2O
453	253.217	1.708
454	856.653	6.218	hybrid_search	Hex2Cer 40:3;2O
455	887.704	12.102
456	365.342	4.434
457	781.479	4.094	hybrid_search	SMGDG O-8:0_14:0
458	181.071	0.437
459	1618.34	6.987	hybrid_search	HexCer 18:1;2O/24:1
460	505.375	4.894
461	802.669	7.084
462	751.549	5.86	hybrid_search	PE O-18:1_20:3;O
463	782.608	7.281	identity_search	PE O-18:2_22:1
464	870.669	6.529	hybrid_search	Hex2Cer 41:3;2O
465	865.504	3.44	identity_search	PG 22:6_22:6
466	325.184	0.825
467	1625.32	6.836
468	596.472	4.57	hybrid_search	FAHFA 16:0/2:0
469	899.704	7.125
470	789.576	5.957	identity_search	MGDG 16:0_16:0
471	808.558	4.431	identity_search	SHexCer 36:0;2O
472	596.527	5.652	identity_search	Cer 18:1;2O/16:0
473	437.291	2.03
474	724.529	5.53	identity_search	PE O-16:0_20:4
475	852.695	7.444
476	812.656	8.46	identity_search	PE O-18:1_24:1
477	524.279	1.13	identity_search	LPE 22:6
478	383.259	2.311
479	427.88	0.814
480	682.572	7.585
481	435.348	2.553	identity_search	FAHFA 18:2/9:0
482	845.692	7.23	hybrid_search	Hex2Cer 53:10;2O
483	770.572	6.361	identity_search	PE 18:1_20:1
484	859.688	8.384	identity_search	MGDG O-16:0_22:0
485	841.58	4.986
486	681.624	7.688	hybrid_search	Cer 18:1;2O/24:1
487	379.26	3.061
488	872.696	6.763	hybrid_search	SM 30:3;3O
489	882.527	3.963	identity_search	PS 22:4_22:6
490	158.974	11.905
491	785.635	6.517
492	858.662	7.263	hybrid_search	Hex2Cer 41:2;2O
493	865.581	4.821	hybrid_search	PC 16:0_18:2;O
494	730.577	7.263	identity_search	PE O-16:1_20:0
495	739.512	5.104
496	416.31	2.709
497	530.466	6.799
498	832.646	7.337
499	608.527	5.756	identity_search	Cer 18:2;2O/18:0
500	775.598	5.107	mzrt_match	1_ISTD SM (d18:1/17:0) [M+HAc-H]-
501	443.338	3.281
502	730.568	6.681	identity_search	PE O-18:0_18:1
503	709.656	8.322
504	1603.33	7.083
505	798.648	12.052
506	241.217	1.909
507	815.676	7.257
508	653.593	7.016	hybrid_search	Cer 20:1;2O/20:1
509	821.612	6.15
510	844.608	5.643	identity_search	PC 18:1_18:1
511	1124.93	10.306	hybrid_search	AHexCer (O-16:0)16:1;2O/22:0;O
512	861.68	6.851
513	855.713	8.094
514	437.363	3.155	identity_search	FAHFA 18:1/9:0
515	873.709	7.448	identity_search	SM 8:0;2O/34:1
516	1624.32	6.835
517	863.565	5.001	identity_search	PI 18:0_18:1
518	311.296	3.781
519	784.624	7.895	identity_search	PE O-18:1_22:1
520	758.6	7.292	identity_search	PE O-18:0_20:1
521	826.669	6.823
522	801.611	6.519	identity_search	MGDG O-16:0_18:1
523	401.291	2.708
524	365.267	3.19	hybrid_search	ST 27:1;O;Hex;FA 18:0
525	615.539	3.188	identity_search	FAHFA 18:0/22:3
526	787.534	4.609	hybrid_search	SM 8:0;2O/28:2
527	305.249	2.23
528	301.16	1.583
529	389.291	2.521
530	310.283	3.271
531	847.667	7.17
532	764.515	4.927	identity_search	PE 18:1_20:4
533	505.375	5.175	hybrid_search	ST 24:1;O3
534	748.522	4.582
535	861.597	4.885
536	1602.33	7.073
537	831.659	7.752	identity_search	MGDG O-16:0_20:0
538	683.638	7.878
539	834.51	4.302	identity_search	PE 22:6_22:6
540	848.64	7.166	hybrid_search	HexCer 16:1;2O/25:0;O
541	506.325	2.414	identity_search	LPE 20:1
542	804.531	3.977	identity_search	SHexCer 36:2;2O
543	721.504	4.538	identity_search	PG 16:0_16:0
544	871.703	7.074	hybrid_search	Hex2Cer 55:11;2O
545	197.807	0.385
546	909.641	5.853
547	772.587	6.954	identity_search	PE 18:0_20:1
548	756.583	6.693
549	305.023	12.739
550	875.697	7.306	hybrid_search	Hex2Cer 41:1;2O
551	887.718	8.915	identity_search	MGDG O-16:0_24:0
552	856.682	7.021	hybrid_search	Hex2Cer 10:1;2O
553	285.271	3.19
554	851.593	5.932	identity_search	SMGDG O-16:0_20:0
555	983.678	4.747
556	832.65	6.355	hybrid_search	Hex2Cer 38:1;2O
557	156.99	0.476
558	674.485	4.951
559	439.379	3.606	identity_search	FAHFA 18:0/9:0
560	890.593	4.913	identity_search	PC 18:1_22:6
561	862.656	7.497	hybrid_search	HexCer 16:1;2O/26:0;O
562	823.563	5.381	identity_search	SMGDG O-16:0_18:0
563	748.527	5.313	identity_search	PE O-16:1_22:5
564	437.363	3.069	identity_search	FAHFA 18:1/9:0
565	764.546	4.866	identity_search	PC 14:0_16:0
566	173.117	0.415
567	803.627	7.108	identity_search	MGDG O-16:0_18:0
568	869.612	5.624	hybrid_search	PC 18:0_20:3;O
569	624.548	5.753	identity_search	Cer 18:1;2O/18:0
570	596.527	5.992	identity_search	Cer 18:1;2O/17:0
571	846.661	7.664
572	887.699	7.874
573	730.576	6.795	identity_search	PE O-18:0_18:1
574	279.039	0.424
575	847.562	4.902	identity_search	SMGDG O-18:1_18:1
576	908.651	6.039	identity_search	SHexCer 42:0;3O
577	913.72	7.445
578	744.498	4.85
579	884.721	7.975	hybrid_search	Hex2Cer 10:1;2O
580	586.498	5.993	mzrt_match	1_ISTD Ceramide (d18:1/17:0) [M+Cl]-
581	832.648	6.269	hybrid_search	Hex2Cer 38:1;2O
582	701.538	6.301	hybrid_search	PA 18:0_18:1
583	387.026	12.738
584	433.272	3.173
585	830.699	7.671
586	887.566	4.868	identity_search	PI 18:0_20:3
587	796.632	6.216
588	866.674	6.43	hybrid_search	Hex2Cer 10:1;2O
589	914.586	4.884
590	226.996	0.428
591	611.545	6.332
592	752.554	6.082	identity_search	PE O-16:0_22:4
593	598.498	5.753
594	903.644	5.652	hybrid_search	ST 24:1;O3;S
595	684.608	8.323
596	834.625	6.864	hybrid_search	HexCer 16:1;2O/24:0;O
597	775.595	6.456	identity_search	MGDG O-16:0_16:0
598	875.692	7.678
599	792.555	5.93	identity_search	PE 18:0_22:5
600	842.701	7.807
601	864.614	5.394	identity_search	SHexCer 40:0;2O
602	505.375	11.766	hybrid_search	PC O-18:1_22:4
603	377.272	4.864
604	893.658	6.106
605	817.581	5.671	hybrid_search	LPS 20:1
606	737.514	4.859	identity_search	PMeOH 18:0_20:4
607	465.304	2.775	identity_search	ST 27:1;O;S
608	135.03	0.427
609	798.634	7.61
610	392.292	11.76
611	852.581	4.844	identity_search	PC 18:1_20:4
612	872.668	6.981
613	836.64	7.085
614	848.67	7.799
615	787.598	4.881	identity_search	SM 8:0;2O/28:2
616	870.668	6.525	hybrid_search	Hex2Cer 41:3;2O
617	864.672	7.735
618	873.701	8.569
619	820.609	6.532
620	877.59	4.8
621	355.228	3.958
622	810.647	6.544
623	856.653	6.226	hybrid_search	Hex2Cer 40:3;2O
624	418.326	3.295
625	829.693	7.624
626	881.61	5.29
627	601.517	6.33
628	505.375	4.486	hybrid_search	LPC 22:4
629	839.682	7.142
630	866.592	5.016	identity_search	PC 18:1_20:4
631	752.558	6.093	identity_search	PE O-16:0_22:4
632	892.623	5.46	identity_search	SHexCer 41:1;3O
633	688.497	4.939	identity_search	PE 16:0_16:1
634	825.665	7.028
635	874.61	5.2	identity_search	SHexCer 41:2;2O
636	368.361	5.12
637	863.561	4.999	identity_search	PI 18:0_18:1
638	508.341	2.959	identity_search	LPE 20:0
639	816.617	6.275	hybrid_search	Hex2Cer 38:2;2O
640	858.698	7.402	identity_search	HexCer 18:0;2O/23:0
641	330.047	0.385
642	796.667	7.336
643	842.674	7.339	hybrid_search	Hex2Cer 10:1;2O
644	702.538	6.04	identity_search	PE O-16:0_18:1
645	411.348	3.123	identity_search	FAHFA 16:0/9:0
646	563.505	2.572	identity_search	FAHFA 18:1/18:0
647	762.567	5.69
648	702.544	6.559	identity_search	PE O-18:1_16:0
649	235.974	12.732
650	145.061	0.435	hybrid_search	ST 24:1;O4
651	760.53	5.521	identity_search	PE O-17:1_22:6
652	879.502	3.571
653	811.534	4.604
654	195.81	0.386
655	280.236	1.942	hybrid_search	FAHFA 14:0/13:1
656	228.051	0.414	hybrid_search	ST 24:1;O3
657	828.659	7.015	hybrid_search	Hex2Cer 10:1;2O
658	506.289	1.728	hybrid_search	LPE 18:1
659	819.534	4.574	identity_search	SMGDG O-16:0_18:2
660	339.243	2.413
661	708.643	7.666	identity_search	Cer 18:0;2O/24:1
662	839.565	4.976	hybrid_search	LPS 22:4
663	883.709	7.295
664	793.515	4.415	identity_search	SMGDG O-16:0_16:1
665	861.683	9.421	hybrid_search	Hex2Cer 40:1;2O
666	759.612	7.912	hybrid_search	PE 18:1_44:10
667	1125.93	10.306
668	283.267	11.699
669	750.536	5.444	identity_search	PE O-18:1_20:4
670	534.356	3.034	identity_search	LPE 22:1
671	506.377	4.884	hybrid_search	ST 24:1;O3
672	1096.9	9.889	identity_search	AHexCer (O-16:0)18:1;2O/22:0;O
673	878.636	5.774	identity_search	SHexCer 41:0;2O
674	782.652	7.017
675	818.611	6.576
676	859.672	12.03
677	876.672	7.81	hybrid_search	HexCer 16:1;2O/27:0;O
678	607.474	1.815	identity_search	FAHFA 20:4/20:3
679	855.664	7.197
680	377.086	0.402
681	529.313	1.537
682	864.625	5.571	identity_search	SHexCer 40:0;2O
683	401.334	3.417
684	501.282	1.107
685	780.584	6.522	identity_search	PE O-18:0_22:4
686	797.535	4.685	identity_search	PG 18:0_20:4
687	403.298	2.687
688	862.654	7.071	hybrid_search	HexCer 16:1;2O/26:0;O
689	903.608	4.832
690	452.278	1.442	identity_search	LPE 16:0
691	918.483	3.844	hybrid_search	GM3 26:2;2O
692	676.525	6.248
693	873.702	11.27
694	654.54	6.925
695	627.532	6.333
696	1623.38	7.662
697	705.559	6.925	hybrid_search	LPC 44:10
698	809.563	4.465
699	816.577	5.074	identity_search	PC 16:0_18:2
700	710.662	8.377	identity_search	Cer 18:0;2O/24:0
701	840.658	6.339	hybrid_search	Hex2Cer 10:1;2O
702	187.041	0.387	hybrid_search	FAHFA 15:1/3:0
703	283.248	3.19
704	179.055	0.421
705	845.651	6.935	hybrid_search	ADGGA 20:0_16:0_20:0
706	423.29	2.62
707	1620.35	6.987
708	876.588	4.815	identity_search	SHexCer 40:2;3O
709	787.615	5.687
710	772.627	6.299
711	302.066	0.428
712	158.983	12.719
713	379.254	3.159	hybrid_search	ST 27:1;O;Hex;FA 18:0
714	698.514	5.475	identity_search	PE O-16:1_18:2
715	746.562	6.358	identity_search	LNAPE 16:0/N-20:0
716	836.583	4.856	identity_search	SHexCer 38:0;2O
717	860.639	6.809
718	871.671	6.741
719	984.681	4.747
720	917.66	5.915
721	562.52	5.753	identity_search	Cer 18:2;2O/18:0
722	894.622	5.552	hybrid_search	ST 24:1;O3;S
723	213.089	8.17
724	911.558	4.401	hybrid_search	PI 18:0_20:3;O
725	760.514	4.554	identity_search	PS 16:0_18:1
726	440.381	3.505	hybrid_search	FAHFA 9:0/9:0
727	874.702	6.899
728	689.537	6.923
729	857.656	6.219
730	602.51	6.33
731	862.678	7.968	hybrid_search	HexCer 16:1;2O/26:0;O
732	850.657	7.436
733	433.336	12.596
734	936.61	4.433	hybrid_search	SMGDG O-8:0_9:0
735	866.507	3.44
736	862.66	7.218
737	1657.37	7.487
738	780.592	6.646	identity_search	PE O-18:0_22:4
739	889.615	4.908
740	834.57	4.529	identity_search	SHexCer 38:1;2O
741	367.243	3.201
742	796.632	6.225
743	477.359	3.554	hybrid_search	LPA 2:0
744	213.077	6.088
745	849.578	5.394	identity_search	SMGDG O-16:0_20:1
746	820.599	5.57
747	758.606	7.371	identity_search	PE O-18:0_20:1
748	213.068	4.462
749	283.281	3.19
750	861.642	6.847
751	213.085	7.611
752	1622.37	7.662
753	213.075	6.847
754	255.232	11.769
755	813.659	8.46
756	815.678	7.312
757	806.593	6.16	identity_search	PC 16:0_18:0
758	209.943	0.348
759	213.084	7.289
760	213.086	11.769
761	772.627	6.282
762	377.236	2.571	hybrid_search	ST 27:1;O;Hex;FA 18:1
763	862.654	12.074	hybrid_search	HexCer 16:1;2O/26:0;O
764	297.153	0.643
765	777.563	6.082	hybrid_search	PE 22:4_44:10
766	907.626	5.271
767	838.544	4.531	identity_search	PE 22:4_22:6
768	930.718	8.136	identity_search	PC 24:0_18:1
769	880.62	5.48	identity_search	SHexCer 40:0;3O
770	794.584	5.498	hybrid_search	PC 16:0_18:0;O
771	1626.32	6.835
772	392.292	11.447
773	853.696	7.504
774	816.594	6.048	hybrid_search	ADGGA 18:1_16:0_18:0
775	812.541	4.699	identity_search	PS 18:0_20:3
776	751.541	5.076
777	130.058	0.414
778	862.671	8.097
779	213.076	5.488
780	920.652	6.122	identity_search	SHexCer 43:1;3O
781	242.176	3.002
782	783.612	7.281
783	341.119	0.431
784	836.542	4.768	identity_search	PS 18:0_22:5
785	824.552	4.896
786	801.658	6.868
787	213.081	4.899
788	458.321	3.172
789	748.527	5.283	identity_search	PE O-16:0_22:6
790	213.066	3.14
791	213.066	6.308
792	552.274	1.204	hybrid_search	LPE 22:6
793	217.034	0.349
794	761.582	4.78	identity_search	SM 8:0;2O/26:1
795	719.544	6.285
796	565.539	6.334
797	874.728	7.879
798	766.557	4.868	hybrid_search	PG O-17:1_18:1
799	844.684	7.091	hybrid_search	Hex2Cer 27:1;2O
800	891.644	5.579	hybrid_search	ST 24:1;O3;S
801	531.348	3.582
802	367.238	4.903
803	871.669	6.766
804	283.239	3.196
805	415.307	2.816
806	873.679	7.652
807	511.473	2.353	hybrid_search	ST 27:1;O;Hex;FA 16:0
808	752.56	6.187	identity_search	PE O-18:1_20:3
809	820.637	7.132	hybrid_search	HexCer 16:3;2O/24:2;O
810	322.898	0.809
811	846.624	6.641
812	886.695	7.115	hybrid_search	Hex2Cer 42:2;2O
813	213.089	9.736
814	1330.07	5.751	hybrid_search	PE 18:0_20:4
815	377.285	4.886
816	833.649	7.337
817	171.138	0.685
818	1604.34	7.082
819	871.691	8.119
820	391.263	2.707
821	810.647	6.554	hybrid_search	FAHFA 20:1/3:0
822	213.067	5.543
823	628.545	7.028
824	790.579	5.953	hybrid_search	MGDG 2:0_16:0
825	283.255	2.574
826	469.029	12.737
827	778.515	3.903	identity_search	SHexCer 34:1;2O
828	878.635	5.762	identity_search	SHexCer 41:0;2O
829	724.527	5.54	identity_search	PE O-16:0_20:4
830	844.651	9.939	hybrid_search	Hex2Cer 40:2;2O
831	788.59	5.51	hybrid_search	HexCer 20:1;2O/16:1
832	213.089	4.247
833	638.573	7.018	identity_search	Cer 20:1;2O/18:0
834	790.554	4.997	identity_search	PC 16:0_16:1
835	864.569	5.037	identity_search	PC 16:0_22:6
836	817.645	6.116	identity_search	SM 8:0;2O/30:1
837	812.691	7.681
838	625.517	5.752
839	851.674	6.987
840	255.236	12.259
841	1651.34	6.821
842	837.539	4.464	hybrid_search	PI 16:0_18:2;O
843	771.575	6.361	hybrid_search	ADGGA 20:2_18:0_20:1
844	337.236	2.355	hybrid_search	ST 27:1;O;Hex;FA 16:0
845	200.173	0.983
846	491.87	0.814
847	269.249	2.845
848	844.65	9.073	hybrid_search	Hex2Cer 40:2;2O
849	871.706	7.152	hybrid_search	Hex2Cer 55:11;2O
850	845.612	5.643	hybrid_search	PC 18:1_18:2;O
851	890.687	8.104
852	463.328	11.748
853	312.095	0.44
854	782.492	4.112	identity_search	PS 16:0_20:4
855	134.046	0.442
856	1629.34	7.158
857	896.721	7.619	hybrid_search	Hex2Cer 10:1;2O
858	859.526	4.056	identity_search	PI 16:0_20:3
859	213.963	0.397
860	846.645	6.982
861	1097.9	9.889
862	857.682	6.928	identity_search	SM 18:1;2O/24:1
863	305.239	1.817
864	875.658	7.149
865	136.891	0.391
866	876.709	7.412	hybrid_search	HBMP 16:0_20:0_22:0
867	589.518	3.19	identity_search	FAHFA 18:0/20:2
868	225.108	0.502	hybrid_search	ST 27:1;O;Hex;FA 8:0
869	725.533	5.541	hybrid_search	PE O-16:0_20:3;O
870	500.278	1.223	identity_search	LPE 20:4
871	847.664	7.664
872	891.597	4.911	hybrid_search	PC 18:1_18:2;O
873	568.539	3.195
874	867.677	6.429
875	862.645	6.866
876	785.628	7.896
877	848.631	6.224
878	791.546	6.048
879	534.32	2.511	hybrid_search	LPE 20:1
880	847.632	6.601
881	301.16	1.361
882	788.528	4.777	identity_search	PE 20:3_20:4
883	1331.07	5.751	hybrid_search	ADGGA 20:4_18:0_20:4
884	863.659	7.497
885	856.681	6.973	hybrid_search	Hex2Cer 10:1;2O
886	1601.31	6.851
887	266.089	0.438
888	832.662	7.753
889	909.654	6.038
890	824.547	4.26	hybrid_search	SMGDG O-8:0_18:1
891	841.548	4.856
892	702.543	6.1	identity_search	PE O-16:0_18:1
893	883.532	3.967	identity_search	PI 18:0_20:5
894	877.609	5.924	identity_search	SMGDG O-16:0_22:1
895	833.656	6.427	hybrid_search	Hex2Cer 38:1;2O
896	1064.91	10.265	hybrid_search	PG 16:0_18:0
897	885.725	7.975	hybrid_search	Hex2Cer 56:11;2O
898	1650.33	6.822
899	731.582	7.323	hybrid_search	ADGGA 20:0_16:0_18:0
900	405.312	3.032
901	798.64	8.175	hybrid_search	PE O-18:1_2:0
902	694.636	8.019	identity_search	Cer 18:1;2O/23:0
903	776.562	5.43
904	814.643	6.352	hybrid_search	Hex2Cer 10:1;2O
905	239.077	0.42	hybrid_search	ST 24:1;O3
906	802.615	6.519	hybrid_search	ADGGA 22:6_18:1_22:6
907	223.02	12.741
908	804.613	5.507
909	849.643	7.166
910	886.707	8.328	hybrid_search	PE O-19:1_24:1
911	845.638	7.297	identity_search	MGDG 16:0_20:0
912	1064.91	10.268
913	811.514	4.481
914	463.322	4.404	hybrid_search	ADGGA 20:2_18:0_18:0
915	882.669	6.259	hybrid_search	Hex2Cer 42:4;2O
916	808.604	6.341
917	916.74	8.105
918	818.63	7.026
919	776.561	6.217	identity_search	PE O-18:1_22:5
920	305.023	0.481
921	217.001	11.754
922	331.081	0.557
923	339.2	1.057
924	595.495	4.64	hybrid_search	FAHFA 18:0/9:0
925	331.267	4.871	hybrid_search	ST 24:1;O4
926	810.674	6.989
927	761.534	5.499	identity_search	MGDG 14:0_16:0
928	130.086	0.434
929	645.453	3.789
930	796.578	6.203	identity_search	PE 18:0_22:3
931	1659.4	7.722
932	835.628	6.864
933	889.673	7.493
934	163.112	2.602
935	493.242	1.882
936	776.601	5.107
937	852.597	5.931
938	124.99	0.382
939	752.559	6.268	identity_search	PE O-18:1_20:3
940	797.635	6.217
941	887.697	6.856	hybrid_search	Hex2Cer 31:6;2O
942	778.562	5.501	identity_search	PC 16:0_16:0
943	597.53	5.652
944	369.153	0.438	hybrid_search	LNAPE 2:0/N-4:0
945	339.265	0.569	mzrt_match	1_ISTD CUDA [M-H]-
946	773.591	6.954
947	332.268	2.55
948	744.547	5.776
949	162.84	0.379
950	848.566	4.9
951	393.374	5.114
952	692.621	7.658	identity_search	Cer 18:1;2O/24:1
953	832.609	6.255	identity_search	PC 18:0_18:1
954	805.535	3.977	hybrid_search	ST 24:1;O3;S
955	876.615	5.117	identity_search	SHexCer 41:1;2O
956	894.625	5.629	identity_search	PC 20:1_20:4
957	199.804	0.385
958	894.653	6.012
959	874.656	6.946	identity_search	PC 18:0_20:1
960	714.545	6.346	identity_search	PE O-17:1_18:1
961	613.517	5.997
962	854.672	6.634	hybrid_search	Hex2Cer 10:1;2O
963	808.514	4.149	identity_search	PS 18:1_20:4
964	832.515	4.05	identity_search	PS 18:1_22:6
965	893.623	5.497	hybrid_search	PC 18:0_18:2;O
966	616.542	3.188
967	242.176	2.884
968	778.567	5.911	identity_search	PC 16:0_16:0
969	597.476	4.57
970	390.295	3.032
971	453.338	3.18
972	793.549	5.574
973	391.104	0.428	hybrid_search	ST 24:1;O4;T
974	493.867	0.816
975	1564.21	6.504	hybrid_search	PC O-16:1_22:4
976	1658.38	7.49
977	849.679	7.881
978	824.565	5.38
979	433.311	4.421
980	852.58	4.853	identity_search	SHexCer 38:0;3O
981	243.062	0.425
982	406.226	2.428
983	333.094	0.434
984	568.362	1.805	mzrt_match	1_ISTD LPC (17:0) [M+HAc-H]-
985	857.656	6.226
986	461.291	1.92
987	463.327	11.522
988	412.35	3.031
989	517.36	3.555
990	843.628	6.523	identity_search	MGDG 16:0_20:1
991	626.574	6.585	identity_search	Cer 18:0;2O/18:0
992	804.63	7.108	hybrid_search	Cer 14:1;2O/17:0;O(FA 18:0)
993	842.629	6.425
994	541.173	0.422
995	829.642	7.116	identity_search	MGDG O-16:0_20:1
996	838.537	4.564	identity_search	PE 22:4_22:6
997	377.27	11.753
998	793.558	5.92
999	845.677	6.789	identity_search	SM 18:1;2O/22:0
1000	872.689	8.119	identity_search	HexCer 16:1;2O/25:0;O
1001	1036.88	9.847	hybrid_search	PI O-10:0_16:0
1002	863.65	6.97
1003	1565.22	6.505
1004	874.668	7.022	hybrid_search	PC 18:1_18:2;O
1005	666.605	7.689	identity_search	Cer 18:1;2O/22:0
1006	793.561	6.664
1007	860.666	7.292
1008	858.7	7.671	identity_search	HexCer 18:0;2O/24:0
1009	554.346	1.452	identity_search	LPC 16:0
1010	811.651	6.545
1011	896.696	7.154
1012	135.045	0.456
1013	890.603	5.06	identity_search	SHexCer 41:2;3O
1014	797.671	7.336
1015	682.592	7.662
1016	834.645	7.336
1017	283.17	1.53
1018	228.205	1.529
1019	846.668	7.003	hybrid_search	Hex2Cer 40:1;2O
1020	790.535	4.973	hybrid_search	PC 16:0_16:1
1021	932.652	5.822	identity_search	SHexCer 44:2;3O
1022	804.577	5.563	identity_search	PC 16:0_18:1
1023	834.624	12.088	hybrid_search	HexCer 16:1;2O/24:0;O
1024	325.184	0.853
1025	753.564	6.13
1026	702.545	6.663	identity_search	PE O-18:1_16:0
1027	1025.96	12.382
1028	859.665	7.275
1029	843.678	7.339	hybrid_search	Hex2Cer 53:11;2O
1030	867.596	5.045
1031	808.506	4.05	identity_search	PS 18:1_20:4
1032	307.264	2.802
1033	766.54	5.552	identity_search	PE 16:0_22:4
1034	355.228	1.94
1035	160.841	0.384
1036	837.644	7.085
1037	255.217	2.354
1038	612.548	5.993	identity_search	Cer 18:0;2O/17:0
1039	242.176	0.452
1040	865.617	5.416
1041	738.512	4.832
1042	846.662	6.517	hybrid_search	Hex2Cer 39:1;2O
1043	567.463	4.07	hybrid_search	FAHFA 16:0/9:0
1044	872.708	7.162	hybrid_search	SM 30:3;3O
1045	902.688	7.517	identity_search	PC 22:0_18:1
1046	474.879	0.816
1047	812.649	7.906
1048	875.613	5.201
1049	830.631	6.658
1050	769.504	4.175	identity_search	PG 16:0_20:4
1051	528.31	1.658	identity_search	LPE 22:4
1052	819.534	4.531	identity_search	SMGDG O-16:0_18:2
1053	731.576	6.74	hybrid_search	Cer 23:0;2O/17:0;O(FA 20:1)
1054	212.057	5.721
1055	340.33	4.416
1056	377.272	11.257
1057	551.033	12.737
1058	708.652	7.871	identity_search	Cer 18:0;2O/24:1
1059	745.502	4.848
1060	872.67	6.925
1061	146.965	0.401
1062	862.654	11.266
1063	702.545	4.83	hybrid_search	LPG O-18:1
1064	722.507	4.537
1065	910.712	7.491
1066	609.53	5.756	hybrid_search	Cer 18:2;2O/20:1
1067	790.561	5.01	identity_search	PC 16:0_16:1
1068	281.232	2.573
1069	463.346	3.222	hybrid_search	FAHFA 18:0/26:4
1070	952.708	7.664	hybrid_search	SHexCer 42:0;3O
1071	363.252	2.574	hybrid_search	ST 27:1;O;Hex;FA 18:1
1072	1624.38	7.662
1073	377.262	10.414
1074	776.599	6.456	hybrid_search	Cer 14:1;2O/15:0;O(FA 16:0)
1075	212.059	5.108
1076	623.574	6.584	hybrid_search	PC 19:0_21:0
1077	377.279	11.775
1078	871.671	6.516
1079	351.221	2.355	hybrid_search	ST 27:1;O;Hex;FA 16:0
1080	865.675	7.735
1081	833.518	4.066	hybrid_search	LPI 18:1
1082	887.658	6.818
1083	212.092	5.635
1084	821.612	6.525
1085	794.524	4.34
1086	320.997	0.483
1087	595.543	5.877	hybrid_search	LPC 19:0
1088	774.537	5.275	identity_search	PE O-16:1_24:6
1089	433.322	12.152
1090	217.011	10.565
1091	1152.96	10.691	identity_search	HexCer 42:1;3O(FA 18:0)
1092	861.642	6.681
1093	217.007	11.085
1094	116.93	0.107
1095	871.67	6.505
1096	550.52	5.993	identity_search	Cer 18:1;2O/17:0
1097	255.249	2.355
1098	399.312	3.151
1099	765.55	4.867
1100	685.611	8.322
1101	864.655	7.497
1102	212.093	5.113
1103	900.625	5.183	identity_search	SHexCer 43:3;2O
1104	885.705	8.322	identity_search	MGDG O-16:0_24:1
1105	829.662	7.015
1106	463.325	4.369	hybrid_search	MGDG O-8:0_18:0
1107	873.717	7.671	hybrid_search	Hex2Cer 55:10;2O
1108	877.675	7.81
1109	790.504	4.146	identity_search	PS O-16:1_22:6
1110	772.595	5.607	identity_search	HexCer 18:1;2O/17:0
1111	783.655	7.017
1112	817.619	6.305
1113	299.202	1.397
1114	732.498	4.887	identity_search	PE O-15:1_22:6
1115	848.66	7.66
1116	896.691	7.475	hybrid_search	PI-Cer 15:0;2O/26:1;O
1117	339.208	2.551	hybrid_search	LPA 5:0
1118	882.68	6.863
1119	863.6	4.862
1120	858.577	4.439	identity_search	SHexCer 40:3;2O
1121	377.286	10.451
1122	753.563	6.191
1123	480.31	2.254	identity_search	LPE 18:0
1124	900.709	7.128
1125	968.703	7.495
1126	259.255	2.343
1127	846.624	6.561
1128	658.592	7.91
1129	853.585	4.92
1130	888.564	4.683
1131	709.648	7.717
1132	713.514	4.872	identity_search	PMeOH 18:1_18:1
1133	597.53	5.992
1134	850.639	7.165
1135	841.662	6.34
1136	212.056	6.188
1137	212.094	4.652
1138	142.998	0.44
1139	787.559	5.41	identity_search	MGDG 16:0_16:1
1140	822.648	6.258	hybrid_search	FAHFA 18:1/3:0
1141	377.263	10.891
1142	875.66	6.876
1143	290.305	2.545
1144	788.601	4.882	hybrid_search	PC 20:3_20:4
1145	648.569	6.331
1146	463.315	12.202
1147	479.298	1.618
1148	814.562	5.141	identity_search	PS 18:1_20:1
1149	1566.19	6.188	hybrid_search	ADGGA 22:4_18:0_22:4
1150	804.614	5.946	identity_search	PC O-18:1_16:0
1151	1036.88	9.861	hybrid_search	PI O-10:0_16:0
1152	834.627	8.259
1153	595.495	4.777	hybrid_search	FAHFA 18:0/9:0
1154	877.591	4.814
1155	1495.04	5.204	hybrid_search	PC O-14:1_22:6
1156	858.704	7.681	hybrid_search	Hex2Cer 10:1;2O
1157	205.159	1.412
1158	709.611	7.659
1159	744.591	5.502
1160	421.227	0.81
1161	863.657	7.638
1162	848.592	5.112	identity_search	SHexCer 39:1;2O
1163	367.234	4.888
1164	221.675	7.491
1165	694.636	8.323	identity_search	Cer 18:1;2O/24:0
1166	798.538	4.663
1167	1494.03	5.205	hybrid_search	PC O-14:1_22:6
1168	277.217	1.526
1169	781.595	6.637
1170	892.701	6.986	hybrid_search	SHexCer 42:1;3O
1171	784.663	7.14
1172	439.349	3.869
1173	820.541	4.624
1174	860.677	7.975
1175	257.239	2.356
1176	331.268	4.877	hybrid_search	ST 24:1;O4
1177	709.6	8.178
1178	212.055	6.669
1179	768.556	6.054	identity_search	PE 18:0_20:3
1180	791.62	5.437
1181	888.56	4.535
1182	847.668	7.009
1183	857.674	7.75	identity_search	MGDG O-16:0_22:1
1184	848.677	7.881
1185	760.619	7.947	identity_search	PE O-18:0_20:0
1186	835.517	4.215
1187	836.624	6.864
1188	891.682	7.555
1189	212.054	8.075
1190	212.096	7.862
1191	217.014	9.867
1192	611.505	6.716	hybrid_search	ST 27:1;O;S
1193	212.095	5.569
1194	851.66	7.408
1195	812.698	7.857
1196	339.212	2.446
1197	860.639	6.949
1198	502.291	1.238	identity_search	LPE 20:3
1199	1554.27	7.321	hybrid_search	ADGGA 20:1_20:0_20:1
1200	846.639	7.293	hybrid_search	ADGGA 20:0_16:0_20:0
1201	777.565	6.473
1202	789.585	5.697	hybrid_search	SM 8:0;2O/28:1
1203	846.666	7.044
1204	1555.27	7.321	hybrid_search	ADGGA 20:1_18:1_20:0
1205	436.351	2.553
1206	850.582	5.388
1207	733.482	4.231	identity_search	PMeOH 16:0_22:6
1208	763.57	5.69
1209	654.596	7.026	identity_search	Cer 18:0;2O/20:0
1210	1567.2	6.188
1211	703.549	6.62	hybrid_search	PG O-18:1_16:0
1212	387.323	3.059
1213	931.722	8.136	hybrid_search	PC 18:0_18:2;O
1214	879.625	6.487	identity_search	SMGDG O-16:0_22:0
1215	843.536	4.354	identity_search	SMGDG O-16:0_20:4
1216	724.525	5.512	identity_search	PE O-16:1_20:3
1217	846.676	8.145
1218	466.123	0.417	hybrid_search	ST 24:1;O4;T
1219	921.655	6.124
1220	890.603	5.01	identity_search	SHexCer 41:2;3O
1221	718.531	5.707
1222	889.674	7.122
1223	212.056	4.967
1224	464.278	1.3	mzrt_match	1_ISTD LPE (17:1) [M-H]-
1225	255.822	0.382
1226	438.362	3.238
1227	1065.91	10.267
1228	385.236	1.816	hybrid_search	ST 27:1;O;Hex;FA 20:4
1229	864.583	5.094	hybrid_search	PI 18:0_18:0;O
1230	797.635	6.224
1231	1026.97	12.382
1232	874.694	7.617	hybrid_search	Hex2Cer 42:1;2O
1233	866.667	7.652
1234	381.259	3.032
1235	212.055	5.609
1236	525.282	1.136
1237	848.655	7.11
1238	480.304	1.477
1239	373.011	12.734
1240	936.577	4.238	identity_search	PC 22:6_22:6
1241	904.657	6.233	identity_search	SHexCer 43:1;2O
1242	817.581	5.074	hybrid_search	LPS 20:1
1243	1652.34	6.821
1244	908.696	6.817	hybrid_search	PI-Cer 16:0;2O/26:2;O
1245	850.673	7.819
1246	937.613	4.43
1247	970.714	7.59
1248	773.634	6.388
1249	1110.91	10.124	identity_search	HexCer 41:1;3O(FA 16:0)
1250	533.186	0.435
1251	844.608	5.742	identity_search	PC 18:0_18:2
1252	212.094	2.176
1253	239.095	12.535
1254	338.315	3.829
1255	1593.33	7.006
1256	723.498	5.021	identity_search	PA 18:0_20:4
1257	608.477	1.815
1258	910.698	7.709	hybrid_search	SM 9:0;2O/44:10
1259	838.639	7.075
1260	835.619	10.178
1261	801.943	4.223	hybrid_search	GM3 26:2;2O
1262	197.096	0.77
1263	711.67	8.498
1264	519.406	5.494
1265	892.629	5.406	hybrid_search	ST 24:1;O3;S
1266	863.695	7.083	hybrid_search	Hex2Cer 40:0;2O
1267	881.624	5.47
1268	233.155	1.069
1269	599.501	5.74
1270	1065.91	10.271
1271	212.093	2.594
1272	707.585	7.584
1273	587.501	5.993	hybrid_search	ST 27:1;O;Hex;FA 16:0
1274	906.635	5.167	identity_search	SHexCer 42:1;3O
1275	898.7	7.427	hybrid_search	Hex2Cer 44:3;2O
1276	127	11.987
1277	861.549	4.54	identity_search	PI 18:0_18:2
1278	212.094	2.953
1279	385.296	0.911	hybrid_search	FAHFA 9:0/9:0
1280	862.661	8.318
1281	668.618	7.749	identity_search	Cer 18:0;2O/22:0
1282	467.353	3.401	hybrid_search	LPC 30:8
1283	844.608	6.311	identity_search	PS 22:0_18:1
1284	862.649	6.747
1285	257.819	0.382
1286	752.554	5.885	identity_search	PE O-16:0_22:4
1287	366.346	4.434
1288	833.612	6.241
1289	476.876	0.814
1290	842.584	4.996	identity_search	PC 18:1_18:2
1291	861.687	10.132	hybrid_search	Hex2Cer 40:1;2O
1292	727.551	6.72
1293	607.543	6.335	hybrid_search	Cer 18:1;2O/18:0
1294	860.692	8.36	hybrid_search	Hex2Cer 40:1;2O
1295	876.588	4.83	identity_search	SHexCer 40:2;3O
1296	190.064	0.476
1297	564.508	2.572
1298	810.64	7.902	identity_search	PE O-18:2_24:1
1299	505.334	3.074
1300	809.554	4.37	hybrid_search	LPI 16:0
1301	171.102	0.44
1302	866.585	4.85	identity_search	PC 18:1_20:4
1303	797.535	4.813	identity_search	PG 18:0_20:4
1304	475.407	5.495
1305	1122.91	9.865	identity_search	AHexCer (O-16:0)18:1;2O/24:1;O
1306	766.521	4.959
1307	1592.33	7.006
1308	214.667	6.848
1309	173.008	0.43
1310	287.994	12.725
1311	438.294	2.03
1312	861.687	10.65	hybrid_search	Hex2Cer 40:1;2O
1313	1581.28	7.289	hybrid_search	ADGGA 20:1_20:0_20:1
1314	377.288	9.703
1315	767.499	4.349	identity_search	SMGDG O-16:0_14:0
1316	859.67	8.094
1317	686.606	8.322
1318	444.341	3.283
1319	918.985	3.832
1320	228.992	0.41
1321	904.647	5.665
1322	281.036	0.426
1323	860.682	7.344	hybrid_search	Hex2Cer 40:1;2O
1324	873.701	6.79	identity_search	SM 8:0;2O/34:1
1325	786.641	6.589
1326	950.692	6.984	hybrid_search	SHexCer 42:1;3O
1327	1658.4	7.723
1328	393.283	3.182	hybrid_search	SM 8:0;2O/6:0
1329	900.716	8.105	hybrid_search	Hex2Cer 44:2;2O
1330	816.683	7.334
1331	212.058	2.874
1332	849.646	6.948
1333	157.122	3.031
1334	982.719	7.809
1335	856.717	8.097
1336	878.671	7.81
1337	229.181	0.738
1338	212.096	6.041
1339	217.074	0.34
1340	329.27	3.192	hybrid_search	ST 27:1;O;Hex;FA 18:0
1341	765.53	5.997
1342	353.343	4.755
1343	582.378	2.217	identity_search	LPC 18:0
1344	847.628	6.591
1345	897.725	7.617
1346	283.258	3.211
1347	835.622	9.142
1348	809.517	4.364	identity_search	PI 16:0_16:0
1349	151.061	0.474
1350	629.456	1.815	hybrid_search	ST 27:1;O;Hex;FA 20:4
1351	212.056	1.221
1352	852.677	6.987
1353	223.022	0.512
1354	968.701	7.136
1355	212.093	1.651
1356	887.698	7.145	hybrid_search	Hex2Cer 42:2;2O
1357	386.291	3.024
1358	1037.88	9.849
1359	876.662	7.177	identity_search	PC 16:0_22:0
1360	810.683	7.205
1361	236.098	0.425
1362	888.723	8.924
1363	761.518	4.556	identity_search	PMeOH 18:0_22:6
1364	858.706	7.779	hybrid_search	Hex2Cer 10:1;2O
1365	463.345	12.475
1366	793.556	5.856
1367	173.117	0.471
1368	303.05	0.412
1369	915.589	4.886
1370	888.698	8.08
1371	395.389	5.89
1372	871.654	7.271	identity_search	MGDG 16:0_22:1
1373	846.666	7.159
1374	820.581	6.594	identity_search	PE 18:0_24:5
1375	759.61	7.359
1376	822.606	6.603	identity_search	PE 18:0_24:4
1377	690.54	6.923
1378	811.651	6.553	hybrid_search	FAHFA 20:1/3:0
1379	813.549	4.809	hybrid_search	LPS 18:0
1380	417.337	4.415
1381	1660.4	7.723
1382	384.263	2.309
1383	253.218	1.741
1384	711.627	8.322
1385	834.625	6.565	hybrid_search	HexCer 16:1;2O/24:0;O
1386	957.596	1.504	hybrid_search	PE 18:1_20:5;O
1387	702.541	6.302
1388	212.094	1.222
1389	1621.35	6.987
1390	215.032	0.421
1391	403	0.485
1392	954.688	7.166
1393	601.555	5.051	hybrid_search	Cer 8:1;2O/16:1
1394	847.646	6.956	hybrid_search	SM 8:0;2O/34:2
1395	821.648	7.238
1396	914.725	7.442
1397	890.676	7.492
1398	775.551	5.118	hybrid_search	SM 8:1;2O/27:0
1399	357.125	0.436
1400	212.055	5.27
1401	1580.28	7.288	hybrid_search	PC O-16:1_20:1
1402	903.692	7.588
1403	283.177	3.189
1404	813.7	7.818
1405	1305.17	12.192
1406	807.596	6.16	hybrid_search	PC 16:0_18:2;O
1407	818.649	6.116	hybrid_search	SM 30:3;3O
1408	244.065	12.732	hybrid_search	ST 24:1;O5
1409	212.057	1.813
1410	218.171	7.164
1411	827.673	6.822
1412	822.615	6.15
1413	293.212	0.779
1414	848.656	7.055
1415	686.623	8.526
1416	515.395	4.297
1417	1153.96	10.692
1418	656.576	7.696
1419	463.312	4.914
1420	790.535	4.921	hybrid_search	PMeOH 16:0_22:6
1421	1582.26	6.957	hybrid_search	ADGGA 20:1_18:0_20:1
1422	845.65	9.266
1423	845.656	6.491	hybrid_search	Hex2Cer 39:2;2O
1424	212.097	5.571
1425	367.253	12.068
1426	1304.17	12.193
1427	1583.26	6.972
1428	942.686	7.078
1429	891.69	8.117
1430	1524.22	6.677	hybrid_search	PC O-16:1_18:1
1431	116.931	0.102
1432	764.565	5.691
1433	655.553	7.535
1434	440.383	3.603
1435	156.141	6.334
1436	351.327	4.126
1437	861.667	7.325
1438	212.057	2.226
1439	699.518	5.475
1440	222.156	5.368
1441	876.698	7.798
1442	528.273	1.261	hybrid_search	LPE 20:4
1443	726.589	5.685
1444	633.036	12.737
1445	872.64	6.242	identity_search	PC 18:1_20:1
1446	661.482	4.762	identity_search	PMeOH 16:0_16:0
1447	683.574	7.585
1448	846.698	7.234	hybrid_search	Hex2Cer 55:11;2O
1449	704.621	7.088	identity_search	Cer 18:1;2O/24:2
1450	875.692	7.718
1451	491.36	5.22
1452	655.564	7.023
1453	848.63	6.632	identity_search	PC 16:0_20:0
1454	862.654	12.481	hybrid_search	HexCer 16:1;2O/26:0;O
1455	463.345	4.421	hybrid_search	FAHFA 18:0/26:4
1456	836.516	4.317	hybrid_search	LPS 18:0
1457	770.513	4.875	hybrid_search	LPE 22:6
1458	588.494	5.993	hybrid_search	FAHFA 18:0/22:3
1459	627.566	6.348	hybrid_search	Cer 18:0;2O/20:0
1460	740.52	5.19	identity_search	PE 18:1_18:2
1461	254.08	0.383
1462	878.611	5.924
1463	835.622	8.805
1464	1126.94	10.334
1465	435.269	3.173
1466	691.589	8.05
1467	767.564	4.869
1468	509.377	5.496
1469	283.351	3.19
1470	816.618	6.283	hybrid_search	PA 18:0_20:1
1471	860.665	7.295
1472	879.64	5.804
1473	698.514	5.462	identity_search	PE O-18:2_16:1
1474	595.495	4.898	hybrid_search	FAHFA 18:0/9:0
1475	463.345	11.803
1476	836.62	10.091
1477	762.586	4.782	hybrid_search	SM 30:3;3O
1478	435.348	2.659	identity_search	FAHFA 18:2/9:0
1479	742.577	6.959	identity_search	PE O-17:1_20:1
1480	786.64	8.491	identity_search	PE O-18:1_22:0
1481	214.065	3.157
1482	212.055	4.46
1483	830.669	7.097	identity_search	HexCer 18:0;2O/22:0
1484	251.129	0.435	hybrid_search	ST 24:1;O3;S
1485	628.535	6.333
1486	864.663	7.151
1487	844.649	8.584	hybrid_search	Hex2Cer 40:2;2O
1488	710.664	8.446	identity_search	Cer 18:0;2O/24:0
1489	603.514	6.33
1490	650.575	6.413	identity_search	Cer 18:2;2O/20:0
1491	874.707	11.273
1492	894.717	7.664	hybrid_search	SHexCer 42:0;3O
1493	802.576	6.459	identity_search	PE O-20:1_22:6
1494	463.311	4.018	hybrid_search	ST 27:1;O;Hex;FA 18:0
1495	214.069	7.5
1496	679.553	6.968
1497	792.554	5.864	identity_search	PE 18:0_22:5
1498	265.148	12.415	hybrid_search	ST 24:1;O3;S
1499	605.53	5.746
1500	507.329	2.425
1501	567.463	4.329	hybrid_search	FAHFA 16:0/9:0
1502	892.604	4.993	identity_search	PC 18:0_22:6
1503	819.634	7.027	hybrid_search	LPC 44:10
1504	331.091	0.563
1505	212.057	9.549
1506	888.57	4.782	identity_search	PC 18:2_22:6
1507	874.678	7.769
1508	740.561	6.379	identity_search	PE O-18:2_19:1
1509	804.588	6.553	identity_search	PE O-18:1_24:5
1510	1454.1	6.066	hybrid_search	PC O-16:2_18:1
1511	889.665	6.829
1512	387.026	0.483
1513	870.615	5.63	identity_search	PC 18:0_20:3
1514	212.059	10.504
1515	214.07	6.905
1516	212.096	7.316
1517	751.542	5.504	hybrid_search	PE 20:3_20:4
1518	818.565	6.061	hybrid_search	ADGGA 18:1_16:0_18:0
1519	214.071	5.965
1520	288.031	12.672
1521	305.249	2.373
1522	212.094	8.717
1523	214.068	4.5
1524	753.56	6.095
1525	769.55	5.761
1526	789.532	4.794	hybrid_search	SM 8:0;2O/28:1
1527	214.069	5.408
1528	563.524	5.753
1529	214.069	4.955
1530	518.145	0.419
1531	433.326	11.836
1532	1683.4	7.784
1533	940.672	6.885
1534	802.445	4.223
1535	878.592	4.768	hybrid_search	LPI 20:3
1536	883.672	6.259
1537	309.173	0.613	hybrid_search	FAHFA 14:0/13:1
1538	600.495	5.749
1539	844.653	7.746	hybrid_search	Hex2Cer 40:2;2O
1540	1062.89	9.868	hybrid_search	PG 16:0_18:1
1541	1525.22	6.678
1542	842.593	5.697	identity_search	PS 18:1_22:1
1543	214.048	0.424
1544	413.247	2.029
1545	1483.12	6.057	hybrid_search	PC O-16:2_18:1
1546	526.285	1.066	identity_search	LPE 22:5
1547	798.605	6.95	identity_search	PE 20:1_20:1
1548	683.595	7.672
1549	212.056	8.43
1550	682.633	7.83	hybrid_search	Cer 15:0;3O/23:1;(2OH)
1551	380.264	3.06
1552	826.637	7.574	identity_search	PE 18:1_24:1
1553	214.069	6.354
1554	814.542	4.998	identity_search	PE 20:4_22:4
1555	1500.18	6.303	hybrid_search	ADGGA 18:1_18:0_18:1
1556	788.618	5.691	hybrid_search	Hex2Cer 10:1;2O
1557	1498.17	6.157	hybrid_search	ADGGA 20:2_18:1_18:2
1558	172.957	4.842	hybrid_search	ST 24:1;O4
1559	864.657	7.991
1560	399.323	2.767
1561	852.648	7.261
1562	212.057	9.001
1563	214.062	11.771
1564	864.569	5.111	hybrid_search	PI 18:0_18:0;O
1565	1373.23	12.254
1566	791.565	4.959
1567	837.538	4.536
1568	1037.88	9.86
1569	389.291	2.646
1570	887.71	8.34
1571	241.217	1.794
1572	640.553	6.181	identity_search	Cer 18:1;2O/18:0;(2OH)
1573	729.556	6.08	hybrid_search	PE 18:0_18:1
1574	749.525	4.601
1575	206.67	7.489
1576	455.014	12.735
1577	908.683	7.484	hybrid_search	AHexCer (O-24:1)16:1;2O/26:0;O
1578	1252.06	6.004	hybrid_search	PC O-14:1_18:1
1579	546.545	6.328	mzrt_match	1_ISTD 5-PAHSA-d9 [M-H]-
1580	704.557	7.298	identity_search	PE O-18:0_16:0
1581	303.251	1.816
1582	862.657	7.137
1583	1111.92	10.131
1584	508.332	2.229
1585	877.666	7.212
1586	219.106	0.385
1587	665.574	8.059
1588	838.539	4.487	identity_search	PE 22:4_22:6
1589	445.202	0.633	hybrid_search	Cer 17:3;2O/38:2
1590	841.654	6.872
1591	291.008	12.735
1592	402.294	2.707
1593	212.096	1.951
1594	212.096	5.12
1595	463.31	11.447
1596	491.359	4.748	hybrid_search	SL 23:0;O/12:1;O
1597	141.022	10.77
1598	800.656	8.743
1599	699.522	6.041
1600	214.067	11.098
1601	329.239	1.614
1602	283.351	3.197
1603	985.684	4.746
1604	892.688	7.655	hybrid_search	SHexCer 42:1;3O
1605	466.307	2.766
1606	212.091	10.316
1607	176.045	0.484
1608	306.058	0.423
1609	1499.17	6.157	hybrid_search	ADGGA 20:2_18:1_18:2
1610	433.352	11.768
1611	212.051	7.422
1612	281.265	2.573
1613	214.064	8.785
1614	953.711	7.666
1615	690.509	5.637	identity_search	PE 16:0_16:0
1616	412.159	0.432
1617	212.058	10.882
1618	901.629	5.182
1619	901.718	8.126
1620	646.614	7.658	identity_search	Cer 18:1;2O/24:1
1621	836.621	9.093
1622	874.693	8.297
1623	954.717	7.712	hybrid_search	PE 43:0_43:0
1624	859.689	8.359	identity_search	MGDG O-16:0_22:0
1625	212.092	10.822
1626	904.614	4.675	identity_search	SHexCer 42:2;3O
1627	813.652	7.836
1628	815.646	6.352	hybrid_search	SM 8:0;2O/32:5
1629	737.499	5.338
1630	459.327	3.728
1631	911.703	7.497
1632	212.094	10.493
1633	263.042	0.428
1634	808.597	6.214
1635	859.695	7.146	identity_search	SM 8:1;2O/33:0
1636	369.242	3.207
1637	779.519	3.902
1638	1123.92	9.863
1639	1455.1	6.073	hybrid_search	PC O-16:2_18:1
1640	392.088	0.425
1641	891.727	7.707	hybrid_search	Hex2Cer 42:0;2O
1642	788.536	4.638	hybrid_search	PMeOH 20:3_20:4
1643	283.259	12.339
1644	695.64	8.015
1645	858.698	7.329
1646	303.214	1.816
1647	679.508	6.922
1648	212.054	4.618
1649	986.662	7.49
1650	212.053	6.297
1651	462.299	1.854	identity_search	LPE O-18:2
1652	1310.1	6.343	hybrid_search	ADGGA 18:1_18:0_18:1
1653	1535.13	5.547	hybrid_search	PE 18:0_22:6
1654	212.093	9.843
1655	214.067	10.24
1656	1484.12	6.056
1657	674.514	5.962	identity_search	PE O-16:1_16:0
1658	214.067	5.578
1659	209.074	0.432
1660	1556.24	6.811	hybrid_search	ADGGA 20:2_18:1_20:1
1661	890.661	6.891
1662	367.232	3.161
1663	667.553	7.586
1664	212.096	6.925
1665	778.576	6.696	identity_search	PE O-20:1_20:4
1666	840.683	7.169
1667	212.094	9.369
1668	684.643	7.902
1669	750.506	4.871	identity_search	PE 17:1_20:4
1670	863.554	4.563	hybrid_search	SMGDG O-8:0_16:0
1671	164.838	0.381
1672	326.188	0.832
1673	1534.09	5.751	hybrid_search	ADGGA 20:4_18:0_20:4
1674	1431.09	6.011	hybrid_search	PC O-14:1_18:1
1675	780.593	6.832	identity_search	PE O-18:0_22:4
1676	848.625	6.576
1677	918.661	5.915
1678	846.678	6.819	hybrid_search	SM 30:3;3O
1679	895.635	5.73
1680	629.548	7.022
1681	837.547	4.835	identity_search	PI 16:0_18:0
1682	887.567	4.746	identity_search	PI 18:0_20:3
1683	887.662	7.112
1684	1535.09	5.751	hybrid_search	ADGGA 20:4_18:0_20:4
1685	678.606	7.048	identity_search	Cer 18:1;2O/22:1
1686	377.285	10.939
1687	1534.13	5.548	hybrid_search	PE 18:0_22:6
1688	831.634	6.661
1689	312.172	0.736
1690	1050.89	10.065
1691	903.691	7.691
1692	803.672	7.084	hybrid_search	FAHFA 18:0/3:0
1693	212.091	0.389
1694	890.673	7.008
1695	366.271	3.19	hybrid_search	Cer 14:1;2O/17:0;O(FA 18:0)
1696	266.152	0.617	hybrid_search	ST 24:1;O3;S
1697	1138.94	10.499
1698	212.052	5.743
1699	740.52	5.192	identity_search	PE 18:1_18:2
1700	838.596	7.275	hybrid_search	PC O-16:1_20:1
1701	703.549	6.123	hybrid_search	PE 18:0_18:1
1702	855.677	6.66
1703	880.507	3.59	identity_search	PS 22:5_22:6
1704	790.598	6.36
1705	869.671	7.656
1706	212.058	10.047
1707	212.055	8.879
1708	689.53	7.258
1709	782.596	7.844	hybrid_search	PE 20:1_22:1
1710	809.612	6.421
1711	902.732	8.034	hybrid_search	Hex2Cer 43:1;2O
1712	595.495	4.742	hybrid_search	FAHFA 18:0/9:0
1713	212.096	4.566
1714	171.024	0.444
1715	892.687	8.113	hybrid_search	SHexCer 42:1;3O
1716	833.611	6.28
1717	724.52	6.332	hybrid_search	Cer 24:0;2O/12:0;O(FA 18:0)
1718	215.063	0.393
1719	757.588	6.705	hybrid_search	PE 20:0_20:1
1720	864.653	6.952
1721	890.718	7.434	hybrid_search	SM 8:0;2O/44:7
1722	419.294	3.281
1723	888.66	6.818
1724	777.563	6.166
1725	1092.94	10.661	hybrid_search	PI O-10:0_18:0
1726	537.017	12.735
1727	212.094	4.059
1728	897.687	7.147
1729	249.022	0.416	hybrid_search	ST 24:1;O4;T
1730	779.565	5.499	hybrid_search	PC 16:0_18:2;O
1731	886.598	7.483
1732	212.053	5.809
1733	810.567	4.495
1734	304.062	0.426
1735	277.181	0.616
1736	367.356	4.919
1737	212.052	7.048
1738	1566.22	6.515
1739	325.184	11.714
1740	850.665	7.617
1741	377.26	7.539
1742	663.558	7.43
1743	577.51	5.051
1744	1550.1	5.85	hybrid_search	PC O-16:1_22:6
1745	212.056	10.114
1746	316.117	0.414	hybrid_search	LPC O-2:0
1747	933.655	5.822
1748	777.57	5.503
1749	822.645	7.225
1750	626.52	5.753
1751	862.687	9.398
1752	654.605	7.24	identity_search	Cer 18:0;2O/20:0
1753	1372.23	12.254
1754	863.658	11.298
1755	934.667	6.408	identity_search	SHexCer 44:1;3O
1756	890.684	7.793
1757	996.735	8.1
1758	491.361	4.623	hybrid_search	SL 23:0;O/12:1;O
1759	775.598	5.436	identity_search	SM 8:0;2O/28:1
1760	255.26	2.356
1761	830.634	6.547	identity_search	PC O-18:1_18:1
1762	889.67	6.907
1763	156.028	0.417
1764	694.633	7.8	identity_search	Cer 18:1;2O/23:0
1765	302.163	1.584
1766	212.055	3.995
1767	1458.11	6.031
1768	592.567	7.019	identity_search	Cer 20:1;2O/18:0
1769	587.539	5.05	hybrid_search	Cer 20:3;2O/16:1
1770	512.477	2.353
1771	295.228	0.844	hybrid_search	ST 24:1;O4
1772	896.64	6.078	identity_search	PC 18:0_22:4
1773	748.558	5.414	hybrid_search	ADGGA 22:6_20:4_20:4
1774	1627.32	6.834
1775	856.512	4.457	hybrid_search	PA 18:0_22:6
1776	535.36	3.027
1777	1551.1	5.85	hybrid_search	PC O-16:1_22:6
1778	1487.15	6.674	hybrid_search	ADGGA 20:1_18:1_20:1
1779	212.094	3.616
1780	861.658	8.337
1781	624.504	5.125	hybrid_search	PS 16:0_18:0
1782	199.662	6.848
1783	972.646	7.164
1784	873.669	7.927	identity_search	MGDG 16:0_22:0
1785	399.221	1.815	hybrid_search	ST 27:1;O;Hex;FA 20:4
1786	312.299	3.781
1787	693.624	7.658
1788	928.703	7.483	identity_search	PC 18:1_24:1
1789	860.692	7.481	hybrid_search	SM 30:3;3O
1790	390.294	2.521
1791	303.145	2.321
1792	732.589	7.368	identity_search	PE O-16:0_20:0
1793	1457.1	6.042	hybrid_search	PC O-14:1_18:1
1794	969.707	7.496
1795	830.645	7.113
1796	770.608	7.595	identity_search	PE O-18:1_21:1
1797	212.053	5.084
1798	639.577	7.018
1799	782.499	4.128	identity_search	PS 16:0_20:4
1800	778.573	6.305	identity_search	PE O-16:1_24:4
1801	472.882	0.815
1802	686.542	6.82
1803	434.276	3.174
1804	884.713	7.295
1805	890.661	6.889
1806	1493.12	5.47
1807	859.705	7.607	hybrid_search	SM 30:3;3O
1808	806.606	7.049	identity_search	PE O-18:1_24:4
1809	212.097	5.06
1810	412.352	3.122
1811	212.096	9.568
1812	527.447	7.081
1813	807.609	7.723
1814	212.052	6.731
1815	212.055	9.709
1816	212.094	0.883
1817	255.234	2.357
1818	1582.26	6.824	hybrid_search	PC O-16:1_20:1
1819	1484.14	6.685	hybrid_search	ADGGA 20:1_18:1_20:1
1820	892.686	7.578	hybrid_search	SHexCer 42:1;3O
1821	298.934	0.57
1822	843.629	6.524	identity_search	MGDG 16:0_20:1
1823	244.064	11.848	hybrid_search	ST 24:1;O5
1824	891.606	5.062
1825	835.626	12.036
1826	836.622	8.643
1827	356.231	3.958
1828	329.249	2.025
1829	903.732	7.919	hybrid_search	Hex2Cer 43:1;2O
1830	212.057	3.472
1831	1581.25	6.816	hybrid_search	PC O-16:2_20:1
1832	646.456	3.801
1833	883.669	6.872
1834	212.095	10.093
1835	857.68	6.843	identity_search	SM 8:0;2O/34:2
1836	212.05	7.882
1837	1311.1	6.342	hybrid_search	ADGGA 18:1_18:0_18:1
1838	812.542	4.722	identity_search	PS 18:0_20:3
1839	339.2	1.098
1840	764.561	6.176	identity_search	PE O-17:1_22:4
1841	672.498	5.363	identity_search	PE O-16:1_16:1
1842	369.127	0.731
1843	844.629	6.484	hybrid_search	ADGGA 20:0_18:0_18:1
1844	212.056	10.499
1845	212.098	4.661
1846	1253.06	6.003
1847	887.703	6.715	hybrid_search	Hex2Cer 42:2;2O
1848	886.802	7.485
1849	306.252	2.23
1850	212.097	6.122
1851	212.056	11.055
1852	751.551	6.465
1853	424.294	2.61
1854	1580.24	6.817	hybrid_search	ADGGA 22:2_20:1_20:2
1855	970.667	7.664
1856	1456.03	9.548	identity_search	CL 18:1_18:1_18:1_18:1
1857	212.058	0.608
1858	828.65	8.249	identity_search	PE 24:0_18:1
1859	212.097	9.952
1860	377.292	3.278
1861	910.642	5.86
1862	681.568	3.21	hybrid_search	ST 27:1;O;Hex;FA 18:0
1863	567.463	4.29	hybrid_search	FAHFA 16:0/9:0
1864	465.321	2.67
1865	212.054	9.398
1866	478.362	3.554
1867	212.052	10.078
1868	865.625	5.541
1869	699.498	5.063	identity_search	PA 18:1_18:1
1870	830.655	8.245
1871	254.221	1.708
1872	685.611	7.899
1873	212.052	5.293
1874	1432.09	6.003
1875	1653.34	6.876
1876	327.114	0.436
1877	212.051	9.559
1878	818.646	7.75
1879	905.66	6.235
1880	314.09	0.421
1881	208.985	0.413
1882	968.651	6.985
1883	311.168	11.703
1884	509.345	2.974
1885	531.469	6.799
1886	212.051	6.004
1887	507.292	1.727
1888	709.482	4.341	identity_search	PMeOH 16:0_20:4
1889	822.683	7.295
1890	879.635	5.736
1891	762.539	5.483	identity_search	PS 16:0_18:0
1892	598.534	5.986	identity_search	Cer 18:0;2O/16:0
1893	468.315	3.188	hybrid_search	FAHFA 18:0/17:1
1894	652.589	7.342	identity_search	Cer 20:1;2O/18:0
1895	212.096	10.615
1896	629.586	5.725	hybrid_search	Cer 8:1;2O/18:1
1897	898.737	8.27	hybrid_search	Hex2Cer 10:1;2O
1898	918.672	6.52	identity_search	SHexCer 44:1;2O
1899	221.926	7.49
1900	212.095	10.987
1901	823.651	6.258
1902	897.698	7.557
1903	283.178	3.197
1904	826.63	7.85
1905	355.221	1.075
1906	657.524	7.587
1907	1492.12	5.47	hybrid_search	PC O-16:2_20:4
1908	832.609	6.284	identity_search	PC 18:0_18:1
1909	212.097	1.915
1910	359.296	3.196
1911	383.255	0.481	hybrid_search	ST 24:1;O4
1912	816.657	6.565	hybrid_search	Hex2Cer 25:1;2O
1913	325.185	11.393
1914	1332.07	5.752
1915	848.677	7.089
1916	212.055	2.701
1917	634.553	5.995
1918	174.07	0.482
1919	1098.91	10.008	hybrid_search	AHexCer (O-16:0)18:1;2O/14:1;O
1920	1106.92	9.985	hybrid_search	FAHFA 16:0/3:0
1921	893.701	6.988
1922	775.569	5.419
1923	159.975	12.737
1924	212.098	9.506
1925	846.64	7.291	hybrid_search	ADGGA 20:0_16:0_20:0
1926	859.703	7.572	hybrid_search	SM 30:3;3O
1927	820.637	7.121	hybrid_search	HexCer 16:3;2O/24:2;O
1928	556.305	1.749	hybrid_search	LPE 22:4
1929	429.322	3.277
1930	173.999	0.404
1931	905.64	6.458	identity_search	SMGDG O-16:0_24:1
1932	796.626	7.598	hybrid_search	PE O-18:2_2:0
1933	590.521	3.196
1934	212.094	0.222
1935	355.226	1.19
1936	761.542	5.37	identity_search	MGDG 14:0_16:0
1937	212.096	9.007
1938	805.58	5.565	hybrid_search	PC 16:0_18:0;O
1939	157.123	2.895
1940	899.701	7.472
1941	835.623	7.17
1942	670.592	8.011
1943	839.547	4.802
1944	212.053	4.261
1945	867.51	3.441	identity_search	PG 22:5_22:6
1946	872.677	6.661
1947	792.581	5.856
1948	819.535	4.647	identity_search	SMGDG O-16:1_18:1
1949	1485.15	6.685	hybrid_search	ADGGA 20:1_18:1_20:1
1950	212.053	8.453
1951	728.561	4.882	hybrid_search	LPG O-18:2
1952	828.481	4.003	hybrid_search	LPS 16:0
1953	1500.08	5.075	hybrid_search	PG O-17:1_17:0
1954	862.682	6.857
1955	1550.23	6.679	hybrid_search	PC O-16:2_20:1
1956	888.523	5.364
1957	705.57	7.186	hybrid_search	ST 24:1;O5
1958	1444.12	5.694	hybrid_search	PE 16:0_18:1
1959	820.538	4.55
1960	693.605	8.64
1961	765.518	4.924	hybrid_search	ADGGA 20:4_14:0_16:0
1962	194.905	0.152	hybrid_search	ST 24:1;O4
1963	212.098	6.5
1964	418.974	0.485
1965	786.632	7.909	identity_search	PE O-18:0_22:1
1966	894.657	6.055
1967	794.565	6.658
1968	1100.88	10.305	hybrid_search	AHexCer (O-18:0)18:1;2O/22:0;O
1969	861.68	7.976
1970	1457.03	9.548
1971	837.523	4.377
1972	221.682	7.488
1973	325.184	12.463
1974	767.544	5.56
1975	325.167	11.823
1976	1496.04	5.205
1977	666.605	7.35	identity_search	Cer 18:1;2O/21:0
1978	203.166	7.162
1979	1605.34	7.083
1980	212.052	9.972
1981	620.599	7.685	identity_search	Cer 18:1;2O/22:0
1982	760.619	7.962	identity_search	PE O-18:0_20:0
1983	1557.25	6.806
1984	235.975	11.844
1985	791.563	5.044	hybrid_search	PC 16:0_18:0;O
1986	399.254	2.016
1987	960.64	6.962
1988	504.31	1.712	identity_search	LPE 20:2
1989	911.699	7.633
1990	311.169	12.46
1991	858.623	6.303	identity_search	PS 23:0_18:1
1992	212.097	8.373
1993	937.581	4.239
1994	835.647	7.336
1995	874.702	7.703	hybrid_search	Hex2Cer 42:1;2O
1996	212.054	10.659
1997	773.535	4.644	identity_search	PG 18:1_18:1
1998	909.689	6.824
[truncated: 20,315 more rows]
