# Supplementary material for: MassCube improves accuracy for metabolomics data processing from raw files to phenotype classifiers
Source: Nat Commun. 2025 Jul 1;16:5487. doi: 10.1038/s41467-025-60640-5 (PMC12216001; doi:10.1038/s41467-025-60640-5)
Supplement: Supplementary file 4 — Source Data [file 41467_2025_60640_MOESM4_ESM.zip › Source Data/Source_Data_Supplementary_Fig_10.xlsx]

## Sheet: SI Fig. 10a
file_name	intensity
498307_CSHpos_poolQC_iterative_001.txt	77746285138
498307_CSHpos_poolQC_iterative_002.txt	73405225080
498307_CSHpos_poolQC_iterative_003.txt	71438496128
498307_CSHpos_poolQC_iterative_004.txt	73249317214
498307_CSHpos_poolQC_iterative_005.txt	75173452588
498307_CSHpos_poolQC_iterative_006.txt	74854935564
498307_CSHpos_Mtdblk_001.txt	6197521724
498307_CSHpos_poolQC_001.txt	67568099484
498307_CSHpos_EA_M7_PON.txt	75623138478
498307_CSHpos_AD_M7_CB.txt	62317177813
498307_CSHpos_LA_M2_CB.txt	55124450104
498307_CSHpos_LA_M3_HT.txt	67964761018
498307_CSHpos_EA_M2_OB.txt	49242678282
498307_CSHpos_AD_M1_HT.txt	58384045067
498307_CSHpos_EA_M1_PON.txt	84550353432
498307_CSHpos_AD_M1_TL.txt	72919120612
498307_CSHpos_AD_M3_TL.txt	53490787962
498307_CSHpos_LA_M2_MD.txt	105856357280
498307_CSHpos_poolQC_002.txt	71746895837
498307_CSHpos_EA_M4_CB.txt	52347523955
498307_CSHpos_LA_M6_HC.txt	65859348692
498307_CSHpos_LA_M3_CT.txt	59122180249
498307_CSHpos_AD_M4_HT.txt	65207462376
498307_CSHpos_AD_M4_CB.txt	65583767647
498307_CSHpos_AD_M2_HC.txt	57856393044
498307_CSHpos_EA_M7_CB.txt	43405576844
498307_CSHpos_LA_M8_PON.txt	72153632588
498307_CSHpos_AD_M6_TL.txt	81165123624
498307_CSHpos_poolQC_003.txt	83708637265
498307_CSHpos_LA_M1_HC.txt	68498598041
498307_CSHpos_AD_M1_OB.txt	50744148758
498307_CSHpos_AD_M5_PON.txt	2370356354
498307_CSHpos_AD_M8_HT.txt	62244337826
498307_CSHpos_EA_M6_HC.txt	57549661609
498307_CSHpos_LA_M6_BG.txt	101598720355
498307_CSHpos_EA_M7_CT.txt	55488710839
498307_CSHpos_LA_M3_MD.txt	98706728163
498307_CSHpos_AD_M2_OB.txt	52420515795
498307_CSHpos_LA_M8_TL.txt	97926982811
498307_CSHpos_poolQC_004.txt	89598246563
498307_CSHpos_LA_M5_HT.txt	50602984435
498307_CSHpos_LA_M2_PON.txt	107394070406
498307_CSHpos_EA_M7_TL.txt	89088248944
498307_CSHpos_AD_M7_MD.txt	86078264721
498307_CSHpos_AD_M6_MB.txt	80576005700
498307_CSHpos_LA_M4_CB.txt	89752377718
498307_CSHpos_EA_M5_CT.txt	60656310732
498307_CSHpos_AD_M8_PON.txt	86039421107
498307_CSHpos_poolQC_005.txt	94566020720
498307_CSHpos_AD_M4_PON.txt	100595879795
498307_CSHpos_AD_M8_BG.txt	60487841019
498307_CSHpos_AD_M7_HC.txt	44925527150
498307_CSHpos_LA_M2_TL.txt	71289409181
498307_CSHpos_AD_M8_HC.txt	68949511946
498307_CSHpos_EA_M2_HC.txt	80312803016
498307_CSHpos_AD_M5_CT.txt	64641296099
498307_CSHpos_EA_M4_TL.txt	79989662896
498307_CSHpos_LA_M7_OB.txt	73497241082
498307_CSHpos_AD_M1_MB.txt	79853925449
498307_CSHpos_poolQC_006.txt	97258347824
498307_CSHpos_AD_M3_HT.txt	64994520708
498307_CSHpos_EA_M1_HC.txt	66398058370
498307_CSHpos_AD_M5_TL.txt	54161344107
498307_CSHpos_EA_M6_PON.txt	106167402736
498307_CSHpos_EA_M5_TL_02.txt	78897076723
498307_CSHpos_LA_M5_MD_02.txt	98467154898
498307_CSHpos_EA_M5_MD_02.txt	84439420014
498307_CSHpos_AD_M8_CB.txt	59516264838
498307_CSHpos_EA_M8_BG.txt	77149626438
498307_CSHpos_EA_M3_MB.txt	68051646655
498307_CSHpos_AD_M5_BG.txt	80131261890
498307_CSHpos_EA_M1_CT.txt	64027183235
498307_CSHpos_LA_M1_CB.txt	85706032568
498307_CSHpos_poolQC_007.txt	97514939835
498307_CSHpos_AD_M5_OB.txt	61562039178
498307_CSHpos_EA_M5_CB.txt	81229777547
498307_CSHpos_EA_M6_TL.txt	91133959749
498307_CSHpos_LA_M3_MB.txt	90575076531
498307_CSHpos_EA_M8_CB.txt	65454951014
498307_CSHpos_EA_M7_OB.txt	62643453654
498307_CSHpos_LA_M6_TL.txt	118132622469
498307_CSHpos_AD_M8_MD.txt	73924819312
498307_CSHpos_EA_M6_OB.txt	57868376434
498307_CSHpos_LA_M8_BG.txt	71618924198
498307_CSHpos_poolQC_008.txt	99166633196
498307_CSHpos_AD_M2_HT.txt	79380161128
498307_CSHpos_AD_M6_OB.txt	65261757259
498307_CSHpos_LA_M2_OB.txt	77378758878
498307_CSHpos_AD_M4_MB.txt	81799012321
498307_CSHpos_EA_M4_OB.txt	74726781038
498307_CSHpos_EA_M4_CT.txt	70062018992
498307_CSHpos_EA_M6_HT.txt	75805933208
498307_CSHpos_LA_M7_PON.txt	97501628473
498307_CSHpos_LA_M6_MB.txt	82475671169
498307_CSHpos_EA_M3_BG.txt	66811028806
498307_CSHpos_poolQC_009.txt	102279449537
498307_CSHpos_LA_M5_CB.txt	73767329105
498307_CSHpos_EA_M6_CT.txt	57477186111
498307_CSHpos_LA_M4_OB.txt	77521855440
498307_CSHpos_EA_M5_OB.txt	68911948929
498307_CSHpos_LA_M4_HT.txt	65434392506
498307_CSHpos_EA_M5_HT.txt	72160189650
498307_CSHpos_EA_M7_HC.txt	76034764899
498307_CSHpos_EA_M2_CB.txt	82698642318
498307_CSHpos_LA_M1_OB.txt	65204449789
498307_CSHpos_LA_M5_PON.txt	96217525975
498307_CSHpos_poolQC_010.txt	104373038210
498307_CSHpos_AD_M3_CT.txt	60838857821
498307_CSHpos_LA_M2_CT.txt	76190658773
498307_CSHpos_LA_M8_HC.txt	83000615416
498307_CSHpos_LA_M3_TL.txt	97041579521
498307_CSHpos_EA_M2_CT.txt	88359478811
498307_CSHpos_AD_M8_CT.txt	77887251331
498307_CSHpos_LA_M5_MB.txt	89630492186
498307_CSHpos_AD_M6_BG.txt	63645907114
498307_CSHpos_EA_M8_PON.txt	99747085933
498307_CSHpos_EA_M4_MB.txt	71271099370
498307_CSHpos_poolQC_011.txt	105256014917
498307_CSHpos_AD_M2_MD.txt	100985095158
498307_CSHpos_LA_M8_CB.txt	86533139959
498307_CSHpos_LA_M8_MB.txt	95315532195
498307_CSHpos_AD_M4_OB.txt	58918348367
498307_CSHpos_AD_M6_CB.txt	72158169015
498307_CSHpos_EA_M6_MB.txt	94640747238
498307_CSHpos_EA_M7_BG.txt	84422051990
498307_CSHpos_LA_M8_CT.txt	76715001842
498307_CSHpos_LA_M4_MB.txt	85907892164
498307_CSHpos_LA_M5_TL.txt	100431096395
498307_CSHpos_poolQC_012.txt	108860565516
498307_CSHpos_AD_M4_HC.txt	80146541201
498307_CSHpos_LA_M5_CT.txt	68372962268
498307_CSHpos_EA_M7_MD.txt	112991735200
498307_CSHpos_LA_M2_MB.txt	89004920142
498307_CSHpos_EA_M2_MD.txt	104557753817
498307_CSHpos_AD_M3_OB.txt	61240477813
498307_CSHpos_AD_M1_MD.txt	100538566905
498307_CSHpos_AD_M2_BG.txt	75873137594
498307_CSHpos_LA_M5_OB.txt	69938052590
498307_CSHpos_LA_M7_CB.txt	84391776555
498307_CSHpos_poolQC_013.txt	99921075504
498307_CSHpos_LA_M6_CB.txt	80551661158
498307_CSHpos_AD_M3_PON.txt	112211617378
498307_CSHpos_AD_M6_PON.txt	97944820519
498307_CSHpos_AD_M2_CT.txt	65493747638
498307_CSHpos_LA_M4_CT.txt	69377831015
498307_CSHpos_EA_M2_MB.txt	87326024470
498307_CSHpos_AD_M7_OB.txt	64416097787
498307_CSHpos_LA_M3_PON.txt	113334729098
498307_CSHpos_EA_M3_HT.txt	77885612765
498307_CSHpos_EA_M4_MD.txt	92758704303
498307_CSHpos_poolQC_014.txt	102660183162
498307_CSHpos_EA_M5_MB.txt	98168129862
498307_CSHpos_LA_M6_MD.txt	119847847106
498307_CSHpos_LA_M7_MB.txt	90524643857
498307_CSHpos_EA_M4_PON.txt	89997779175
498307_CSHpos_EA_M3_MD.txt	109454859647
498307_CSHpos_EA_M6_MD.txt	107978942113
498307_CSHpos_AD_M3_CB.txt	79165153376
498307_CSHpos_EA_M1_OB.txt	73765619443
498307_CSHpos_EA_M8_MB.txt	67032468886
498307_CSHpos_AD_M4_CT.txt	65156172012
498307_CSHpos_poolQC_015.txt	106464419849
498307_CSHpos_AD_M7_CT.txt	74696958810
498307_CSHpos_EA_M5_BG.txt	67681318646
498307_CSHpos_EA_M3_HC.txt	70411702069
498307_CSHpos_LA_M4_MD.txt	111766942543
498307_CSHpos_EA_M5_PON.txt	99147590716
498307_CSHpos_LA_M1_MB.txt	91846124672
498307_CSHpos_AD_M7_HT.txt	72727169063
498307_CSHpos_AD_M7_BG.txt	79888046868
498307_CSHpos_AD_M8_TL.txt	106569111858
498307_CSHpos_LA_M1_CT.txt	77551623580
498307_CSHpos_poolQC_016.txt	107501865881
498307_CSHpos_EA_M8_CT.txt	58681260795
498307_CSHpos_AD_M5_HT.txt	75549599967
498307_CSHpos_AD_M2_PON.txt	105383045538
498307_CSHpos_EA_M3_CT.txt	57155853879
498307_CSHpos_EA_M3_TL.txt	99677473869
498307_CSHpos_AD_M3_HC.txt	74683791327
498307_CSHpos_AD_M5_CB.txt	77338764071
498307_CSHpos_EA_M8_MD.txt	110474122611
498307_CSHpos_AD_M4_TL.txt	91701075124
498307_CSHpos_LA_M6_HT.txt	96210333063
498307_CSHpos_poolQC_017.txt	106433030396
498307_CSHpos_EA_M2_BG.txt	103484738855
498307_CSHpos_AD_M2_CB.txt	62321267388
498307_CSHpos_AD_M5_MD.txt	73530441268
498307_CSHpos_EA_M3_CB.txt	89866927655
498307_CSHpos_AD_M6_CT.txt	72970149175
498307_CSHpos_AD_M5_MB.txt	80677643856
498307_CSHpos_LA_M8_MD.txt	104948724252
498307_CSHpos_EA_M2_HT.txt	68721142812
498307_CSHpos_LA_M7_HT.txt	96015068646
498307_CSHpos_poolQC_018.txt	107424698280
498307_CSHpos_LA_M2_HT.txt	83650516242
498307_CSHpos_LA_M5_BG.txt	98367182003
498307_CSHpos_LA_M4_HC.txt	88532906796
498307_CSHpos_LA_M4_PON.txt	105008003522
498307_CSHpos_AD_M1_HC.txt	70802163798
498307_CSHpos_LA_M5_HC.txt	69375956980
498307_CSHpos_LA_M8_HT.txt	85606447213
498307_CSHpos_EA_M3_PON.txt	99050198359
498307_CSHpos_EA_M1_TL.txt	71703620261
498307_CSHpos_EA_M6_BG.txt	88935687389
498307_CSHpos_poolQC_019.txt	107641058218
498307_CSHpos_AD_M1_BG.txt	86200578014
498307_CSHpos_EA_M4_HC.txt	88961708533
498307_CSHpos_AD_M7_MB.txt	82160958541
498307_CSHpos_EA_M5_HC.txt	63714306009
498307_CSHpos_AD_M4_MD.txt	96571068995
498307_CSHpos_LA_M7_TL.txt	84512401829
498307_CSHpos_LA_M1_TL.txt	90303896614
498307_CSHpos_AD_M1_CB.txt	84186701244
498307_CSHpos_EA_M8_OB.txt	71505436870
498307_CSHpos_AD_M1_CT.txt	79377035151
498307_CSHpos_poolQC_020.txt	109695559969
498307_CSHpos_LA_M4_TL.txt	98471801560
498307_CSHpos_AD_M4_BG.txt	87875184691
498307_CSHpos_AD_M7_PON.txt	99316361535
498307_CSHpos_AD_M8_MB.txt	61865736906
498307_CSHpos_AD_M2_MB.txt	89861392907
498307_CSHpos_LA_M6_OB.txt	74769879227
498307_CSHpos_LA_M8_OB.txt	79126457645
498307_CSHpos_LA_M3_OB.txt	78083342789
498307_CSHpos_EA_M1_MD.txt	95972909511
498307_CSHpos_AD_M3_MD.txt	88588211403
498307_CSHpos_poolQC_021.txt	105710426617
498307_CSHpos_EA_M7_HT.txt	65629170439
498307_CSHpos_LA_M1_HT.txt	76232681578
498307_CSHpos_LA_M7_CT.txt	89610584106
498307_CSHpos_EA_M8_TL.txt	86391805108
498307_CSHpos_AD_M5_HC.txt	68595646080
498307_CSHpos_LA_M7_HC.txt	74752940065
498307_CSHpos_EA_M1_MB.txt	70653833108
498307_CSHpos_LA_M4_BG.txt	77567864421
498307_CSHpos_LA_M7_MD.txt	80293323822
498307_CSHpos_LA_M1_BG.txt	93047372992
498307_CSHpos_poolQC_022.txt	107417771059
498307_CSHpos_AD_M6_HT.txt	78796311315
498307_CSHpos_AD_M2_TL.txt	91225725299
498307_CSHpos_LA_M3_BG.txt	98203304391
498307_CSHpos_AD_M7_TL.txt	102777132975
498307_CSHpos_LA_M1_MD.txt	104993652773
498307_CSHpos_AD_M3_MB.txt	64244787462
498307_CSHpos_EA_M4_BG.txt	94206203224
498307_CSHpos_LA_M2_HC.txt	82551133141
498307_CSHpos_AD_M6_MD.txt	99591182974
498307_CSHpos_LA_M3_CB.txt	90293130290
498307_CSHpos_poolQC_023.txt	81975420510
498307_CSHpos_AD_M6_HC.txt	69705078408
498307_CSHpos_EA_M8_HT.txt	65494801141
498307_CSHpos_EA_M1_BG.txt	85745969895
498307_CSHpos_LA_M3_HC.txt	83845502987
498307_CSHpos_LA_M2_BG.txt	100733723774
498307_CSHpos_LA_M6_CT.txt	69381933301
498307_CSHpos_EA_M8_HC.txt	74788384122
498307_CSHpos_EA_M3_OB.txt	68724359091
498307_CSHpos_EA_M1_CB.txt	71547178317
498307_CSHpos_EA_M7_MB.txt	90578650673
498307_CSHpos_poolQC_024.txt	83284760377
498307_CSHpos_AD_M3_BG.txt	72833693881
498307_CSHpos_EA_M2_TL.txt	80060154070
498307_CSHpos_EA_M6_CB.txt	74105319887
498307_CSHpos_AD_M1_PON.txt	110507685036
498307_CSHpos_LA_M7_BG.txt	92909288628
498307_CSHpos_EA_M4_HT.txt	67220994408
498307_CSHpos_LA_M1_PON.txt	92480336027
498307_CSHpos_EA_M2_PON.txt	93209106154
498307_CSHpos_AD_M8_OB.txt	71313396059
498307_CSHpos_EA_M1_HT.txt	73085215184
498307_CSHpos_poolQC_025.txt	107445967297
498307_CSHpos_LA_M6_PON_002.txt	53793649212
498307_CSHpos_EA_F7_PON.txt	112438767057
498307_CSHpos_AD_F7_CB.txt	39767957252
498307_CSHpos_LA_F2_CB.txt	109379678921
498307_CSHpos_LA_F3_HT.txt	92692270149
498307_CSHpos_EA_F2_OB.txt	67394576407
498307_CSHpos_AD_F1_HT.txt	63584200849
498307_CSHpos_EA_F1_PON.txt	102225732603
498307_CSHpos_AD_F1_TL.txt	97210705955
498307_CSHpos_AD_F3_TL.txt	115919944966
498307_CSHpos_LA_F2_MD.txt	116012979869
498307_CSHpos_poolQC_026.txt	107968506697
498307_CSHpos_EA_F4_CB.txt	84913291943
498307_CSHpos_LA_F6_HC.txt	83242338451
498307_CSHpos_EA_F5_TL.txt	107847832125
498307_CSHpos_LA_F3_CT.txt	89028584223
498307_CSHpos_AD_F4_HT.txt	69660879597
498307_CSHpos_AD_F4_CB.txt	75029772313
498307_CSHpos_AD_F2_HC.txt	63836327161
498307_CSHpos_EA_F7_CB.txt	95493580074
498307_CSHpos_LA_F8_PON.txt	116103851396
498307_CSHpos_AD_F6_TL.txt	98322518819
498307_CSHpos_poolQC_027.txt	104787444987
498307_CSHpos_LA_F1_HC.txt	74817397480
498307_CSHpos_AD_F1_OB.txt	75422595087
498307_CSHpos_AD_F5_PON.txt	112349682316
498307_CSHpos_AD_F8_HT.txt	74831440081
498307_CSHpos_EA_F6_HC.txt	81611598974
498307_CSHpos_LA_F6_BG.txt	85059317477
498307_CSHpos_EA_F7_CT.txt	87813015278
498307_CSHpos_LA_F3_MD.txt	106816003011
498307_CSHpos_AD_F2_OB.txt	62939280111
498307_CSHpos_LA_F8_TL.txt	88563714026
498307_CSHpos_poolQC_028.txt	105727284483
498307_CSHpos_LA_F5_HT.txt	60023306610
498307_CSHpos_LA_F2_PON.txt	118276873762
498307_CSHpos_EA_F7_TL.txt	116074672063
498307_CSHpos_AD_F7_MD.txt	94881667460
498307_CSHpos_AD_F6_MB.txt	79061303593
498307_CSHpos_LA_F4_CB.txt	59050355654
498307_CSHpos_EA_F5_CT.txt	98183505755
498307_CSHpos_AD_F8_PON.txt	110466541772
498307_CSHpos_LA_F5_MD.txt	102021229383
498307_CSHpos_EA_F5_MD.txt	128221044666
498307_CSHpos_poolQC_029.txt	110517904932
498307_CSHpos_AD_F4_PON.txt	127406710595
498307_CSHpos_AD_F8_BG.txt	70786932965
498307_CSHpos_AD_F7_HC.txt	70536810999
498307_CSHpos_LA_F2_TL.txt	110095152146
498307_CSHpos_AD_F8_HC.txt	76464467220
498307_CSHpos_EA_F2_HC.txt	77587304075
498307_CSHpos_AD_F5_CT.txt	80495631849
498307_CSHpos_EA_F4_TL.txt	112502065307
498307_CSHpos_LA_F7_OB.txt	82741289046
498307_CSHpos_AD_F1_MB.txt	84405424539
498307_CSHpos_poolQC_030.txt	112265140575
498307_CSHpos_AD_F3_HT.txt	93798308042
498307_CSHpos_EA_F1_HC.txt	74510850920
498307_CSHpos_AD_F5_TL.txt	69114842823
498307_CSHpos_EA_F6_PON.txt	123496868776
498307_CSHpos_AD_F8_CB.txt	89542725960
498307_CSHpos_EA_F8_BG.txt	88338150055
498307_CSHpos_EA_F3_MB.txt	83134681136
498307_CSHpos_AD_F5_BG.txt	89103938041
498307_CSHpos_EA_F1_CT.txt	88962582866
498307_CSHpos_LA_F1_CB.txt	94929948363
498307_CSHpos_poolQC_031.txt	104326891717
498307_CSHpos_AD_F5_OB.txt	48667713464
498307_CSHpos_EA_F5_CB.txt	109656566575
498307_CSHpos_EA_F6_TL.txt	124970233288
498307_CSHpos_LA_F3_MB.txt	87319129615
498307_CSHpos_EA_F8_CB.txt	106496755963
498307_CSHpos_EA_F7_OB.txt	81989018830
498307_CSHpos_LA_F6_TL.txt	113232301975
498307_CSHpos_AD_F8_MD.txt	109884870009
498307_CSHpos_EA_F6_OB.txt	89458888420
498307_CSHpos_poolQC_032.txt	106482206953
498307_CSHpos_AD_F2_HT.txt	84382763057
498307_CSHpos_AD_F6_OB.txt	64981626240
498307_CSHpos_LA_F2_OB.txt	90615958170
498307_CSHpos_AD_F4_MB.txt	95279419384
498307_CSHpos_EA_F4_OB.txt	86088333029
498307_CSHpos_EA_F4_CT.txt	95563232993
498307_CSHpos_EA_F6_HT.txt	89082157068
498307_CSHpos_LA_F7_PON.txt	99006160608
498307_CSHpos_LA_F6_MB.txt	83524179210
498307_CSHpos_EA_F3_BG.txt	100629774793
498307_CSHpos_LA_F5_CB.txt	81181334542
498307_CSHpos_EA_F6_CT.txt	79423719466
498307_CSHpos_LA_F4_OB.txt	82608551803
498307_CSHpos_EA_F5_OB.txt	85339212679
498307_CSHpos_LA_F4_HT.txt	79747065999
498307_CSHpos_EA_F5_HT.txt	91699021994
498307_CSHpos_EA_F7_HC.txt	80735216109
498307_CSHpos_EA_F2_CB.txt	88755402262
498307_CSHpos_LA_F1_OB.txt	85519522659
498307_CSHpos_LA_F5_PON.txt	117616897428
498307_CSHpos_poolQC_034.txt	106596994577
498307_CSHpos_AD_F3_CT.txt	81083556013
498307_CSHpos_LA_F2_CT.txt	95725452605
498307_CSHpos_LA_F8_HC.txt	77351229713
498307_CSHpos_LA_F3_TL.txt	110597801147
498307_CSHpos_EA_F2_CT.txt	84715347056
498307_CSHpos_AD_F8_CT.txt	92608257789
498307_CSHpos_LA_F5_MB.txt	94800757143
498307_CSHpos_AD_F6_BG.txt	91233195904
498307_CSHpos_EA_F8_PON.txt	120548557327
498307_CSHpos_EA_F4_MB.txt	106932770853
498307_CSHpos_poolQC_035.txt	107826939516
498307_CSHpos_AD_F2_MD.txt	111004887781
498307_CSHpos_LA_F8_CB.txt	90989866529
498307_CSHpos_LA_F8_MB.txt	77437189708
498307_CSHpos_AD_F4_OB.txt	76571579490
498307_CSHpos_AD_F6_CB.txt	86368398325
498307_CSHpos_EA_F6_MB.txt	4476346677
498307_CSHpos_EA_F7_BG.txt	112004367399
498307_CSHpos_LA_F8_CT.txt	80233560784
498307_CSHpos_LA_F8_BG_002.txt	5524879968
498307_CSHpos_LA_F4_MB.txt	84909478851
498307_CSHpos_LA_F5_TL.txt	113835728947
498307_CSHpos_AD_F4_HC.txt	76710705596
498307_CSHpos_LA_F5_CT.txt	73067473743
498307_CSHpos_EA_F7_MD.txt	117639607667
498307_CSHpos_LA_F2_MB.txt	91836812780
498307_CSHpos_EA_F2_MD.txt	123135866932
498307_CSHpos_AD_F3_OB.txt	61048434392
498307_CSHpos_AD_F1_MD.txt	121709937958
498307_CSHpos_AD_F2_BG.txt	83840572965
498307_CSHpos_LA_F5_OB.txt	92876562209
498307_CSHpos_LA_F7_CB.txt	91765121999
498307_CSHpos_LA_F6_CB.txt	92447756684
498307_CSHpos_AD_F3_PON.txt	130234030434
498307_CSHpos_AD_F6_PON.txt	118000427984
498307_CSHpos_AD_F2_CT.txt	74290005760
498307_CSHpos_LA_F4_CT.txt	84353497432
498307_CSHpos_EA_F2_MB.txt	95534743170
498307_CSHpos_AD_F7_OB.txt	73981851658
498307_CSHpos_LA_F3_PON.txt	115550401648
498307_CSHpos_EA_F3_HT.txt	101563326290
498307_CSHpos_EA_F4_MD.txt	130335879687
498307_CSHpos_EA_F5_MB.txt	92273174108
498307_CSHpos_LA_F6_MD.txt	73882354039
498307_CSHpos_LA_F7_MB.txt	85726871438
498307_CSHpos_EA_F4_PON.txt	127840264920
498307_CSHpos_EA_F3_MD.txt	146064276371
498307_CSHpos_EA_F6_MD.txt	99945279698
498307_CSHpos_AD_F3_CB.txt	74079420515
498307_CSHpos_EA_F1_OB.txt	60681380493
498307_CSHpos_EA_F8_MB.txt	108162043816
498307_CSHpos_AD_F4_CT.txt	76003825891
498307_CSHpos_AD_F7_CT.txt	73023459953
498307_CSHpos_EA_F5_BG.txt	97787464729
498307_CSHpos_EA_F3_HC.txt	79963536241
498307_CSHpos_LA_F4_MD.txt	92553982261
498307_CSHpos_EA_F5_PON.txt	128371229791
498307_CSHpos_LA_F1_MB.txt	87103803157
498307_CSHpos_AD_F7_HT.txt	77690684219
498307_CSHpos_AD_F7_BG.txt	78867132132
498307_CSHpos_AD_F8_TL.txt	116800704274
498307_CSHpos_LA_F1_CT.txt	84348196237
498307_CSHpos_EA_F8_CT.txt	94578201540
498307_CSHpos_AD_F5_HT.txt	97152674019
498307_CSHpos_AD_F2_PON.txt	118242786185
498307_CSHpos_EA_F3_CT.txt	82957388054
498307_CSHpos_EA_F3_TL.txt	110284925460
498307_CSHpos_AD_F3_HC.txt	80982397082
498307_CSHpos_AD_F5_CB.txt	58047738819
498307_CSHpos_AD_F4_TL.txt	103534924543
498307_CSHpos_LA_F6_HT.txt	77115035518
498307_CSHpos_LA_F6_PON.txt	94836264762
498307_CSHpos_EA_F2_BG.txt	68962629213
498307_CSHpos_AD_F2_CB.txt	82665264427
498307_CSHpos_AD_F5_MD.txt	107887546909
498307_CSHpos_EA_F3_CB.txt	113948038624
498307_CSHpos_AD_F6_CT.txt	73948092825
498307_CSHpos_AD_F5_MB.txt	90792119713
498307_CSHpos_EA_F8_MD_002.txt	125338237845
498307_CSHpos_LA_F8_MD.txt	111931582353
498307_CSHpos_EA_F2_HT.txt	87895905396
498307_CSHpos_LA_F7_HT.txt	86810961085
498307_CSHpos_poolQC_042.txt	110753144598
498307_CSHpos_LA_F2_HT.txt	90543243376
498307_CSHpos_LA_F5_BG.txt	104288224079
498307_CSHpos_LA_F4_HC.txt	62716001352
498307_CSHpos_LA_F4_PON.txt	113291842858
498307_CSHpos_AD_F1_HC.txt	75043451105
498307_CSHpos_LA_F5_HC.txt	96192024516
498307_CSHpos_LA_F8_HT.txt	89347292872
498307_CSHpos_EA_F3_PON.txt	132675833050
498307_CSHpos_EA_F1_TL.txt	100357913846
498307_CSHpos_EA_F6_BG.txt	114983403749
498307_CSHpos_poolQC_043.txt	111018041512
498307_CSHpos_AD_F1_BG.txt	83449173180
498307_CSHpos_EA_F4_HC.txt	86227727245
498307_CSHpos_AD_F7_MB.txt	94765985170
498307_CSHpos_EA_F5_HC.txt	90854166051
498307_CSHpos_AD_F4_MD.txt	110384133977
498307_CSHpos_LA_F7_TL.txt	110586492953
498307_CSHpos_LA_F1_TL.txt	119385326951
498307_CSHpos_AD_F1_CB.txt	73911480514
498307_CSHpos_EA_F8_OB.txt	79659958263
498307_CSHpos_AD_F1_CT.txt	75869186839
498307_CSHpos_poolQC_044.txt	112150579917
498307_CSHpos_LA_F4_TL.txt	83838999412
498307_CSHpos_AD_F4_BG.txt	59753134741
498307_CSHpos_AD_F7_PON.txt	96645322546
498307_CSHpos_AD_F8_MB.txt	91529083292
498307_CSHpos_AD_F2_MB.txt	90447615806
498307_CSHpos_LA_F6_OB.txt	70667458334
498307_CSHpos_LA_F8_OB.txt	77817767176
498307_CSHpos_LA_F3_OB.txt	75879934658
498307_CSHpos_EA_F1_MD.txt	6306048133
498307_CSHpos_AD_F3_MD.txt	132397103412
498307_CSHpos_poolQC_045.txt	109115611421
498307_CSHpos_EA_F7_HT.txt	104713257278
498307_CSHpos_LA_F1_HT.txt	98407429263
498307_CSHpos_LA_F7_CT.txt	86895376200
498307_CSHpos_EA_F8_TL.txt	86701057247
498307_CSHpos_AD_F5_HC.txt	79199500254
498307_CSHpos_LA_F7_HC.txt	68077425193
498307_CSHpos_EA_F1_MB.txt	97799127307
498307_CSHpos_LA_F4_BG.txt	92496314449
498307_CSHpos_LA_F7_MD.txt	134819246452
498307_CSHpos_LA_F1_BG.txt	98555434183
498307_CSHpos_poolQC_046.txt	110819792007
498307_CSHpos_AD_F6_HT.txt	73106540342
498307_CSHpos_AD_F2_TL.txt	119062448039
498307_CSHpos_LA_F3_BG.txt	94075691254
498307_CSHpos_AD_F7_TL.txt	94655633658
498307_CSHpos_LA_F1_MD.txt	118259764739
498307_CSHpos_AD_F3_MB.txt	107062766932
498307_CSHpos_EA_F4_BG.txt	100508355894
498307_CSHpos_LA_F2_HC.txt	97601838072
498307_CSHpos_AD_F6_MD.txt	95582247625
498307_CSHpos_LA_F3_CB.txt	75986894250
498307_CSHpos_AD_F6_HC.txt	78340132254
498307_CSHpos_EA_F8_HT.txt	103403097259
498307_CSHpos_EA_F1_BG.txt	91740593909
498307_CSHpos_LA_F3_HC.txt	89366756512
498307_CSHpos_LA_F2_BG.txt	117192521485
498307_CSHpos_LA_F6_CT.txt	85243497749
498307_CSHpos_EA_F8_HC.txt	84121162103
498307_CSHpos_EA_F3_OB.txt	67976740692
498307_CSHpos_EA_F1_CB.txt	82141192681
498307_CSHpos_EA_F7_MB.txt	106094606722
498307_CSHpos_AD_F3_BG.txt	84177740457
498307_CSHpos_EA_F2_TL.txt	117513664689
498307_CSHpos_EA_F6_CB.txt	82392348696
498307_CSHpos_AD_F1_PON.txt	118167706702
498307_CSHpos_LA_F7_BG.txt	86779999532
498307_CSHpos_EA_F4_HT.txt	102369995304
498307_CSHpos_LA_F1_PON.txt	134816443911
498307_CSHpos_EA_F2_PON.txt	108337640702
498307_CSHpos_AD_F8_OB.txt	83729043867
498307_CSHpos_EA_F1_HT.txt	92831359455
498307_CSHpos_Mtdblk_002.txt	9436361814
OldMAPool001_MX591366_posCSH_preDing001.txt	46416986713
Ding001_MX591366_posCSH_900483-014-147.txt	42923924425
Ding002_MX591366_posCSH_900483-011-113.txt	48146401713
Ding003_MX591366_posCSH_900483-009-092.txt	50073394468
Ding004_MX591366_posCSH_900483-014-062.txt	41650353079
Ding005_MX591366_posCSH_900483-013-143.txt	45751234330
Ding006_MX591366_posCSH_900483-009-007.txt	50095963475
Ding008_MX591366_posCSH_900483-010-018.txt	38477358316
Ding010_MX591366_posCSH_900483-016-173.txt	58909665653
OldMAPool002_MX591366_posCSH_postDing010.txt	48963706764
Ding011_MX591366_posCSH_900483-013-047.txt	32179738447
Ding012_MX591366_posCSH_900483-012-044.txt	33746313112
Ding013_MX591366_posCSH_900483-009-006.txt	49592645320
Ding014_MX591366_posCSH_900483-014-150.txt	49132699635
Ding015_MX591366_posCSH_900483-014-059.txt	30286370138
Ding016_MX591366_posCSH_900483-013-134.txt	43960015479
Ding017_MX591366_posCSH_900483-014-056.txt	55890653636
Ding018_MX591366_posCSH_900483-014-057.txt	45412257586
Ding019_MX591366_posCSH_900483-010-014.txt	37214567698
Ding020_MX591366_posCSH_900483-010-019.txt	42536055803
OldMAPool003_MX591366_posCSH_postDing020.txt	46801947778
Ding023_MX591366_posCSH_900483-010-101.txt	34005174052
Ding025_MX591366_posCSH_900483-011-121.txt	44211262674
Ding028_MX591366_posCSH_900483-009-003.txt	34597854186
Ding029_MX591366_posCSH_900483-014-066.txt	37979575187
Ding030_MX591366_posCSH_900483-016-166.txt	39224849535
OldMAPool004_MX591366_posCSH_postDing030.txt	39247375197
Ding031_MX591366_posCSH_900483-014-151.txt	44137223640
Ding032_MX591366_posCSH_900483-014-058.txt	36419317372
Ding033_MX591366_posCSH_900483-011-119.txt	64947733478
Ding034_MX591366_posCSH_900483-014-064.txt	63281739049
Ding035_MX591366_posCSH_900483-010-020.txt	42326206582
Ding038_MX591366_posCSH_900483-010-108.txt	41203470225
Ding039_MX591366_posCSH_900483-011-112.txt	46399195948
OldMAPool005_MX591366_posCSH_postDing040.txt	46290866438
Ding041_MX591366_posCSH_900483-015-157.txt	37732719441
Ding043_MX591366_posCSH_900483-010-105.txt	50724224094
Ding044_MX591366_posCSH_900483-013-140.txt	54364330396
Ding046_MX591366_posCSH_900483-015-162.txt	59118902208
Ding047_MX591366_posCSH_900483-013-133.txt	51105799341
Ding048_MX591366_posCSH_900483-010-016.txt	33775280501
Ding049_MX591366_posCSH_900483-014-149.txt	51356803512
Ding050_MX591366_posCSH_900483-012-129.txt	47255535583
OldMAPool006_MX591366_posCSH_postDing050.txt	44331183814
Ding051_MX591366_posCSH_900483-009-093.txt	34853357781
Ding052_MX591366_posCSH_900483-012-040.txt	42461437602
Ding053_MX591366_posCSH_900483-015-072.txt	44541138665
Ding054_MX591366_posCSH_900483-016-169.txt	46544168462
Ding055_MX591366_posCSH_900483-012-132.txt	40302748010
Ding056_MX591366_posCSH_900483-012-039.txt	63079871151
Ding057_MX591366_posCSH_900483-016-088.txt	45732318070
Ding058_MX591366_posCSH_900483-016-168.txt	34829545253
Ding059_MX591366_posCSH_900483-013-045.txt	33903730780
Ding060_MX591366_posCSH_900483-013-135.txt	30715024028
OldMAPool007_MX591366_posCSH_postDing060.txt	48685186690
Ding061_MX591366_posCSH_900483-016-080.txt	19770205827
Ding063_MX591366_posCSH_900483-011-023.txt	36133146142
Ding064_MX591366_posCSH_900483-009-002.txt	27714985293
Ding065_MX591366_posCSH_900483-014-148.txt	40296015989
Ding066_MX591366_posCSH_900483-013-141.txt	50898728525
Ding067_MX591366_posCSH_900483-013-137.txt	55642288110
Ding068_MX591366_posCSH_900483-009-089.txt	36225450015
Ding069_MX591366_posCSH_900483-015-071.txt	31197871149
Ding070_MX591366_posCSH_900483-011-027.txt	39527647576
Ding071_MX591366_posCSH_900483-011-028.txt	38763364672
Ding072_MX591366_posCSH_900483-014-063.txt	43749469813
Ding074_MX591366_posCSH_900483-012-038.txt	35525447586
Ding076_MX591366_posCSH_900483-015-068.txt	34192477780
Ding077_MX591366_posCSH_900483-016-172.txt	46525071669
Ding078_MX591366_posCSH_900483-016-167.txt	42207535498
Ding079_MX591366_posCSH_900483-012-125.txt	37126483714
Ding080_MX591366_posCSH_900483-012-034.txt	28984588396
OldMAPool009_MX591366_posCSH_postDing080.txt	42926996088
Ding081_MX591366_posCSH_900483-010-013.txt	43470896272
Ding082_MX591366_posCSH_900483-010-017.txt	46991935759
Ding083_MX591366_posCSH_900483-015-165.txt	30272102154
Ding084_MX591366_posCSH_900483-009-094.txt	42192010530
Ding085_MX591366_posCSH_900483-012-122.txt	31865409555
Ding086_MX591366_posCSH_900483-010-103.txt	49335023566
Ding087_MX591366_posCSH_900483-009-091.txt	41236333566
Ding088_MX591366_posCSH_900483-012-128.txt	47711164686
Ding089_MX591366_posCSH_900483-012-123.txt	42383225541
Ding090_MX591366_posCSH_900483-010-110.txt	55771956434
OldMAPool010_MX591366_posCSH_postDing090.txt	45658031343
Ding091_MX591366_posCSH_900483-016-079.txt	39432060212
Ding092_MX591366_posCSH_900483-015-163.txt	58197860715
Ding093_MX591366_posCSH_900483-014-144.txt	42297871392
Ding094_MX591366_posCSH_900483-010-100.txt	43323980400
Ding095_MX591366_posCSH_900483-014-060.txt	40139449864
Ding096_MX591366_posCSH_900483-011-029.txt	30135674962
Ding098_MX591366_posCSH_900483-010-012.txt	38467635593
Ding099_MX591366_posCSH_900483-009-009.txt	41589209627
Ding100_MX591366_posCSH_900483-016-084.txt	41247241729
OldMAPool011_MX591366_posCSH_postDing100.txt	49559131801
Ding101_MX591366_posCSH_900483-013-055.txt	32917790025
Ding102_MX591366_posCSH_900483-015-158.txt	40756771609
Ding104_MX591366_posCSH_900483-010-102.txt	32853603616
Ding105_MX591366_posCSH_900483-010-104.txt	51442659084
Ding106_MX591366_posCSH_900483-016-171.txt	38236802826
Ding107_MX591366_posCSH_900483-015-161.txt	42937120940
Ding108_MX591366_posCSH_900483-009-095.txt	51519824223
Ding109_MX591366_posCSH_900483-009-097.txt	70435420083
Ding110_MX591366_posCSH_900483-015-160.txt	46430429100
Ding111_MX591366_posCSH_900483-009-005.txt	36768611898
Ding112_MX591366_posCSH_900483-016-081.txt	46068742812
Ding113_MX591366_posCSH_900483-012-042.txt	54902932378
Ding114_MX591366_posCSH_900483-011-118.txt	58631282432
Ding116_MX591366_posCSH_900483-014-154.txt	44698067526
Ding117_MX591366_posCSH_900483-013-049.txt	38684458703
Ding119_MX591366_posCSH_900483-015-077.txt	45945631620
Ding120_MX591366_posCSH_900483-009-001.txt	42027422393
Ding121_MX591366_posCSH_900483-011-111.txt	37347984494
Ding122_MX591366_posCSH_900483-009-004.txt	29896987719
Ding123_MX591366_posCSH_900483-012-037.txt	52414197303
Ding124_MX591366_posCSH_900483-014-146.txt	38461920994
Ding125_MX591366_posCSH_900483-015-070.txt	34801424317
Ding127_MX591366_posCSH_900483-010-106.txt	53900572216
Ding128_MX591366_posCSH_900483-013-048.txt	54157593525
Ding129_MX591366_posCSH_900483-009-096.txt	59683729819
Ding130_MX591366_posCSH_900483-009-008.txt	51046805203
OldMAPool014_MX591366_posCSH_postDing130.txt	48238063470
Ding132_MX591366_posCSH_900483-011-026.txt	46428469077
Ding133_MX591366_posCSH_900483-011-030.txt	51987717805
Ding134_MX591366_posCSH_900483-013-139.txt	47373362422
Ding135_MX591366_posCSH_900483-014-152.txt	49073632409
Ding136_MX591366_posCSH_900483-015-069.txt	29797692931
Ding137_MX591366_posCSH_900483-011-116.txt	53213459270
Ding139_MX591366_posCSH_900483-013-052.txt	42577764366
Ding140_MX591366_posCSH_900483-009-011.txt	44328505891
OldMAPool015_MX591366_posCSH_postDing140.txt	48147394494
Ding141_MX591366_posCSH_900483-011-114.txt	44781154978
Ding142_MX591366_posCSH_900483-015-074.txt	48592092713
Ding143_MX591366_posCSH_900483-012-130.txt	48610859854
Ding145_MX591366_posCSH_900483-010-022.txt	42314093483
Ding147_MX591366_posCSH_900483-016-170.txt	26142959450
Ding148_MX591366_posCSH_900483-011-033.txt	30782679674
Ding150_MX591366_posCSH_900483-012-036.txt	27446462710
OldMAPool016_MX591366_posCSH_postDing150.txt	50088112717
Ding151_MX591366_posCSH_900483-010-015.txt	40745472367
Ding152_MX591366_posCSH_900483-012-035.txt	36957241285
Ding153_MX591366_posCSH_900483-013-136.txt	38880272468
Ding154_MX591366_posCSH_900483-010-107.txt	32139034384
Ding155_MX591366_posCSH_900483-013-050.txt	47119743423
Ding156_MX591366_posCSH_900483-015-156.txt	35183559454
Ding158_MX591366_posCSH_900483-015-155.txt	41091448978
Ding159_MX591366_posCSH_900483-012-041.txt	47942355010
Ding160_MX591366_posCSH_900483-016-174.txt	62877956664
OldMAPool017_MX591366_posCSH_postDing160.txt	54605738498
Ding161_MX591366_posCSH_900483-014-145.txt	45065313351
Ding162_MX591366_posCSH_900483-009-099.txt	33983722446
Ding163_MX591366_posCSH_900483-012-126.txt	54854587293
Ding164_MX591366_posCSH_900483-011-117.txt	30010347464
Ding165_MX591366_posCSH_900483-016-078.txt	39390131974
Ding166_MX591366_posCSH_900483-016-086.txt	54120246238
Ding167_MX591366_posCSH_900483-011-115.txt	47991068113
Ding168_MX591366_posCSH_900483-011-031.txt	43062472364
Ding169_MX591366_posCSH_900483-015-073.txt	39124079486
OldMAPool018_MX591366_posCSH_postDing170.txt	56294782668
Ding171_MX591366_posCSH_900483-011-024.txt	36531949123
Ding172_MX591366_posCSH_900483-012-127.txt	59173981245
Ding173_MX591366_posCSH_900483-015-159.txt	48097722487
Ding174_MX591366_posCSH_900483-013-138.txt	38794284649
Ding175_MX591366_posCSH_900483-013-051.txt	48851475424
Ding176_MX591366_posCSH_900483-013-046.txt	32416035910
OldMAPool019_MX591366_posCSH_postDing176.txt	56319159160
Ding009_MX591366_posCSH_900483-016-085.txt	34876294330
Ding027_MX591366_posCSH_900483-012-124.txt	42776141237
Ding040_MX591366_posCSH_900483-016-083.txt	53342050984
Ding062_MX591366_posCSH_900483-016-176.txt	42076206342
Ding126_MX591366_posCSH_900483-015-075.txt	47525833344
Ding146_MX591366_posCSH_900483-009-090.txt	49940697206
Ding149_MX591366_posCSH_900483-013-053.txt	63861633446
Ding170_MX591366_posCSH_900483-014-061.txt	43350022911
Ding037_MX591366_posCSH_900483-016-082.txt	51748928973
Ding144_MX591366_posCSH_900483-011-025.txt	36053015366

## Sheet: SI Fig. 10b
BPC_rt	BPC_int
0.00351249	25058880
0.0128415	39837270
0.0207227	50399040
0.0285623	47600360
0.0317892	47280484
0.0349851	47305216
0.0383351	51201500
0.0415997	46219984
0.044858	41708548
0.0494371	42095524
0.0527413	49764916
0.0589349	48103950
0.0651308	47949420
0.0684412	50339268
0.0726161	45777428
0.0759099	47308620
0.0792286	50194640
0.0825222	45482190
0.0860035	48101960
0.0910159	42599216
0.0956075	49982320
0.10017	51272212
0.106368	45942070
0.11127	44143850
0.115874	54498850
0.120049	54858336
0.123497	45474440
0.126566	48599556
0.13113	45009164
0.135699	49907784
0.140253	46450788
0.144814	47801856
0.148093	50999696
0.152663	45536136
0.155982	48616456
0.159259	50945960
0.162582	54384868
0.167247	45205464
0.171834	46438450
0.176397	45432772
0.180961	45715508
0.185913	49778460
0.192124	43015148
0.196703	47088244
0.200113	43243380
0.203492	43198276
0.208092	47342800
0.211374	45589650
0.215942	47767130
0.219419	48408350
0.222432	49198624
0.227	56294764
0.233603	48676410
0.238157	44154164
0.242752	43457424
0.246232	49159332
0.250779	50084784
0.254075	49536244
0.259069	44578628
0.262402	45366012
0.265738	42666870
0.270711	48904856
0.274006	53409930
0.278571	49606044
0.283127	41993096
0.28645	49866110
0.29189	50483868
0.295177	41712630
0.298521	48485990
0.301831	53805812
0.305127	53227508
0.311321	40540720
0.315942	43132510
0.320529	45744110
0.323881	43738780
0.327231	37729360
0.330387	42942548
0.334962	35477572
0.339989	43911564
0.343406	37812230
0.346854	41162956
0.350191	49265036
0.356406	44316500
0.360962	41209896
0.364298	43639470
0.367629	40873236
0.370962	48003130
0.374441	48118376
0.37745	41619830
0.383666	47939024
0.390266	45657300
0.398137	48283092
0.405993	41859784
0.413845	47649244
0.421726	42534264
0.430528	41361344
0.438424	40745652
0.446284	44544760
0.452532	44869564
0.460441	44536264
0.468328	46609350
0.476028	52132376
0.483884	50456316
0.491722	48293172
0.49964	47348440
0.507492	53997684
0.515382	53256544
0.523328	57672630
0.53118	54305276
0.539019	52273120
0.54689	43552850
0.554827	42122068
0.562717	50274972
0.570604	49318428
0.578475	46204188
0.586329	51832052
0.593781	51145824
0.602448	74251680
0.610354	60683296
0.618319	55750530
0.626208	53342080
0.634079	45572624
0.642025	46261244
0.649883	51008252
0.657744	35025550
0.664002	45275320
0.668585	45860268
0.676429	47238804
0.686404	46767656
0.694274	53315468
0.700539	49081536
0.708414	44621964
0.716279	48918170
0.724151	51177580
0.73073	45827730
0.73867	51699840
0.746241	60722230
0.754116	53004424
0.764059	49720548
0.771932	53641960
0.779828	55530084
0.784395	46195044
0.792255	52651870
0.798453	53360944
0.801828	48811668
0.80673	48388972
0.81162	51295550
0.814882	52259756
0.82033	49097476
0.825274	47367150
0.831474	45835284
0.836034	54253620
0.840926	46451750
0.845521	46016332
0.848936	51771570
0.8535	52957316
0.856796	47496096
0.861757	57386436
0.867557	50313948
0.873754	47662650
0.878317	46987016
0.881598	49919170
0.884757	47642664
0.887963	46299004
0.892538	44209988
0.895869	45718864
0.900458	47488616
0.903775	53056616
0.908329	49412424
0.911633	49426120
0.91494	47732308
0.919885	45887252
0.926467	49464100
0.934821	50339372
0.941031	55086710
0.948921	56085984
0.955133	55067612
0.961529	52242140
0.966077	56506290
0.972296	52560376
0.980185	57704812
0.988039	66942340
0.994254	56576788
1.00138	55612584
1.00768	57465664
1.01392	53914790
1.01851	59393948
1.02642	58806830
1.03266	60300970
1.04008	56691210
1.04802	48741064
1.05594	55624284
1.0638	53081864
1.07007	46925024
1.07795	47502636
1.08415	50334260
1.09207	50096940
1.09762	44156132
1.10554	46769230
1.11011	46294708
1.11801	48070948
1.1242	44012764
1.1288	45081056
1.13669	47730660
1.14453	44794270
1.14786	43344150
1.15578	48551028
1.15905	43369484
1.16362	47711450
1.17185	48132828
1.17642	46641764
1.18433	46163520
1.19221	49025104
1.19518	52028668
1.20306	49172976
1.21099	46033504
1.21723	48694452
1.22178	51471780
1.22963	57799564
1.23751	53703584
1.24538	55919050
1.25329	51102868
1.26217	49669330
1.27004	48006490
1.27799	56006216
1.28586	51169716
1.29378	50548864
1.29833	48839870
1.30619	49647332
1.31077	58580860
1.31787	45776416
1.32244	47907268
1.32571	47888290
1.32918	49138676
1.33248	42131040
1.33706	49407708
1.34033	52914720
1.34822	50235024
1.35281	44025130
1.36068	44493656
1.36857	52190770
1.37643	55190904
1.38099	53963750
1.38643	49804300
1.39138	52401330
1.39801	40066030
1.40426	44366120
1.41218	49392196
1.41675	53328588
1.42299	61804748
1.43103	48734200
1.43561	54725390
1.4435	46075976
1.45138	47078564
1.45596	52253988
1.46386	51939784
1.46841	50004308
1.47464	53123810
1.48252	52086820
1.4871	50163940
1.49497	54282030
1.49953	48746180
1.50744	52818988
1.51576	52525176
1.52367	46219812
1.53156	54748556
1.53945	47564004
1.54567	52392696
1.55354	53536790
1.55898	53379028
1.56519	59803140
1.57013	50179156
1.57473	53163190
1.58099	53691732
1.58886	53365450
1.59509	48820836
1.59965	46647444
1.60586	45037444
1.61209	58492020
1.61753	54232068
1.62376	41111224
1.63002	52866604
1.63625	49673016
1.64247	53838064
1.64869	50557292
1.65495	51351650
1.66114	53282310
1.66661	51951652
1.67158	52963776
1.67495	52361400
1.68284	54919750
1.68905	54683700
1.69362	48728784
1.69981	51990428
1.70439	54819110
1.71231	45920020
1.7195	48666410
1.72411	47837924
1.72865	47961210
1.73654	46241424
1.7411	45586860
1.74894	52933096
1.75554	51383990
1.76273	55129740
1.77058	54266812
1.77518	54926100
1.77973	51778544
1.78592	53819600
1.79083	56003644
1.79706	55085540
1.80118	51180492
1.8074	48789190
1.81069	52114440
1.81525	53040424
1.8198	52178830
1.82603	51758830
1.83058	49717196
1.83513	50651056
1.83926	47013316
1.84643	47521404
1.85105	49468864
1.85559	51685084
1.86273	48234080
1.87064	51052010
1.87853	49665490
1.88478	43412052
1.89271	51037900
1.90058	47354736
1.90847	45428830
1.91636	55165604
1.92257	51441540
1.93251	54263348
1.93706	53497164
1.94161	49214670
1.94501	51290720
1.9484	54287250
1.95169	54467132
1.95584	45305184
1.96081	50508336
1.96536	47679730
1.97197	55961660
1.97652	50238170
1.98441	47949180
1.99106	52950896
1.99727	50069740
2.00183	53084340
2.0064	48843980
2.01263	47569004
2.01882	53670750
2.02503	58464870
2.0296	52774910
2.03417	50236780
2.03909	47676600
2.04366	49531292
2.04989	57782410
2.0553	52306260
2.06149	58552540
2.06561	52788184
2.07018	50634984
2.07473	50730804
2.07818	48477144
2.08275	55096144
2.08613	49243612
2.09529	48985444
2.10315	49133970
2.1094	49606244
2.11559	50016456
2.12347	48927704
2.12674	52739628
2.13129	53499600
2.13711	51714748
2.14166	52889150
2.14751	47580024
2.15372	51504450
2.16161	49386524
2.16658	54016350
2.17278	57021036
2.17733	52194876
2.18189	56715590
2.18602	58140030
2.19222	48852370
2.19678	54215370
2.20302	58465030
2.2085	52329576
2.21639	51371388
2.22428	55290070
2.23054	59095980
2.23511	53585840
2.24303	60062340
2.24758	56974220
2.25381	58095460
2.26098	56739750
2.26556	52563148
2.27011	55448388
2.27467	53316004
2.28096	52930116
2.28551	50974340
2.29174	53021730
2.29797	52709744
2.30425	56116824
2.31132	53319652
2.31589	55637628
2.32214	49859800
2.32668	52444990
2.33324	52807790
2.34114	53702336
2.34906	49095736
2.35361	55912700
2.35982	50100530
2.36602	51739370
2.37147	57344016
2.37861	53067412
2.3819	57689236
2.38687	48689564
2.39142	54538444
2.39598	49872500
2.40053	45532308
2.40382	55092944
2.41176	47910200
2.41634	57824156
2.42213	61729790
2.4294	60586050
2.43729	57886668
2.44348	52846652
2.44805	50271010
2.45144	50907344
2.45599	51790020
2.45937	56230040
2.46423	56414360
2.46836	56973370
2.47457	53200510
2.48248	56430652
2.49035	55830230
2.4949	51055332
2.49985	58687360
2.50737	60507908
2.51528	65450796
2.52331	63304850
2.53133	58731428
2.53925	59391730
2.54653	58977544
2.55441	50914756
2.56237	55190636
2.57035	56009972
2.57662	48619996
2.58453	56750740
2.58911	54276172
2.59797	55257204
2.60252	47687724
2.60712	57471000
2.61499	52611290
2.62041	56304784
2.62663	47964880
2.63288	53637216
2.63742	48448996
2.64197	51093612
2.64527	49759656
2.64982	60126492
2.65638	58178944
2.66093	58462916
2.66723	60407820
2.67219	64198210
2.67674	60018570
2.68295	60929696
2.68917	54766828
2.69709	51841360
2.70145	56182096
2.70722	54930090
2.71346	55647004
2.72008	62569736
2.72722	61763856
2.73179	55178470
2.73804	58819708
2.74423	57036030
2.75007	55372560
2.75465	54269636
2.76016	56560064
2.76641	54751096
2.76966	54917884
2.77458	48987348
2.77786	60812350
2.78495	61290136
2.78909	61650560
2.79233	57370996
2.79855	50032868
2.80313	48864710
2.80804	57797620
2.81425	60228744
2.8188	66379292
2.8222	53380396
2.826	45376136
2.82931	60100852
2.83387	58265760
2.83844	56299416
2.84632	59774868
2.85419	69110310
2.86149	60555150
2.86937	74139750
2.87726	67458024
2.88516	56118744
2.89303	58440532
2.90087	61180904
2.90872	58386760
2.91415	56493424
2.91872	59581356
2.92416	57417944
2.92967	56162870
2.93459	54172470
2.93784	60428250
2.94405	59226010
2.95193	61150050
2.95979	61726436
2.96436	57243660
2.97059	51761024
2.97683	57855340
2.98468	59187056
2.98923	59649576
2.99714	71786696
3.00502	74169690
3.01294	60956400
3.02088	67894420
3.02772	67982510
3.03567	69673170
3.04354	69791800
3.05147	59383730
3.05936	73386920
3.06725	67773416
3.07513	66181496
3.08302	60906080
3.09097	60016300
3.09901	67320390
3.10691	60326990
3.1148	67925784
3.12269	76473980
3.13064	59696780
3.138	77079680
3.14596	76523100
3.15388	79247140
3.16177	80717980
3.16971	82653270
3.17689	102408920
3.18489	106980040
3.19285	133926136
3.20035	103318230
3.20826	81917410
3.21618	92011420
3.22412	82842824
3.23201	81757300
3.23995	73031220
3.24785	78630984
3.25572	79580600
3.26465	77297940
3.27256	76983960
3.28049	78470390
3.28822	65058496
3.29615	69936180
3.30405	76956216
3.31196	74887140
3.31988	68512550
3.32779	72868610
3.33562	74269060
3.34363	71714410
3.3536	63653216
3.36148	72516350
3.36939	72994060
3.37724	78140920
3.38524	68651110
3.39321	72074350
3.40105	71930170
3.40896	77625360
3.41683	85492264
3.42481	79158640
3.43482	75541520
3.44276	67579570
3.45019	76909520
3.45806	73788424
3.46604	85518830
3.47399	72122240
3.48189	75628620
3.48977	74120160
3.49746	74715790
3.50545	81194540
3.51544	78322370
3.52335	71219080
3.53127	72120310
3.53916	71521256
3.54705	83226000
3.55496	76480744
3.56281	71731656
3.5707	76632150
3.57863	83038370
3.58664	76024424
3.59583	77209460
3.60369	59142080
3.61159	87154660
3.61944	83423370
3.6275	79310040
3.63544	78044390
3.64328	81139740
3.65121	73823380
3.65908	76098270
3.66708	74454640
3.67503	68306070
3.68503	71423256
3.69299	74741820
3.70024	84595176
3.70823	92058810
3.71615	96599304
3.72401	80074380
3.73187	94203784
3.73903	83839580
3.74697	82692870
3.75495	89638480
3.76333	75980520
3.77119	74903736
3.77906	76271544
3.78701	76108830
3.79499	80891224
3.80293	76440344
3.81079	78393224
3.81865	72600744
3.82655	77809340
3.83288	77542740
3.84092	79129256
3.85104	80465960
3.85891	84239576
3.8668	84053400
3.87471	87020100
3.88276	77187240
3.89063	78537720
3.89856	81444216
3.90643	74429864
3.91442	75792520
3.92239	69288980
3.93157	80892680
3.93944	79744740
3.94741	67465240
3.95532	78893150
3.96327	75268560
3.97117	62721220
3.97907	76892510
3.98702	73193850
3.99493	77373150
4.00034	70818290
4.00493	79420400
4.01204	73748380
4.01995	71195830
4.02782	76357280
4.03574	75229784
4.04195	70416550
4.04904	74621030
4.0553	70060430
4.06324	68089090
4.06949	67781400
4.07741	68844650
4.08361	73597580
4.09071	73875120
4.0991	74217950
4.10701	72698920
4.11486	78261490
4.12275	74513096
4.13063	70666510
4.13855	84109170
4.14566	83659060
4.15353	81134904
4.16069	78779910
4.16528	80470390
4.17315	75250980
4.18106	68385096
4.18904	75704260
4.19692	71568490
4.20069	75575430
4.20868	82308860
4.21662	86507230
4.22452	82961540
4.23249	73684104
4.24037	75888030
4.24831	72967450
4.25634	78926390
4.26449	78797000
4.27252	92047750
4.28045	96298910
4.28837	93024960
4.29641	76710904
4.30369	87224660
4.3117	76385480
4.31984	84018570
4.32785	85842380
4.33595	84325630
4.34385	79217950
4.35391	92750536
4.36196	69089890
4.36997	79282390
4.37806	87595520
4.38609	86843944
4.39414	82267320
4.40197	76845860
4.4099	81376500
4.41797	78881816
4.42607	82342680
4.43618	88306540
4.44424	87962520
4.45226	89055790
4.46035	77220320
4.46832	75840090
4.47626	75427340
4.48423	71590280
4.49216	76444680
4.50025	78750450
4.50828	72804680
4.51834	73334240
4.5264	73243420
4.53752	79983260
4.54569	75253170
4.55372	75211630
4.56176	83302060
4.56982	78091910
4.57774	75864504
4.58575	77191600
4.59366	82534800
4.6017	81395630
4.60974	79647336
4.61758	73976424
4.6255	65874052
4.63341	70174920
4.64152	67660530
4.64955	80760980
4.65748	75587530
4.66547	82455910
4.67341	73772980
4.68352	82607450
4.69158	74401630
4.69948	65990640
4.70749	76734664
4.71543	76868950
4.72354	82243610
4.7316	93788296
4.73959	176863780
4.74716	301686270
4.75546	268256530
4.76357	220964600
4.77163	346494270
4.77965	714871600
4.78701	1003311550
4.79457	984174900
4.80281	1149194200
4.81104	899049700
4.81854	693580400
4.82639	410950530
4.83319	364900160
4.8405	189672110
4.84866	216618140
4.85685	337221860
4.8635	319671650
4.87145	292617020
4.87757	287072400
4.88479	186334640
4.89184	284118340
4.9	433996580
4.90693	449479840
4.91468	474627000
4.92224	310511740
4.92945	654311360
4.93751	771079550
4.94572	1167235800
4.95238	1406686800
4.95928	889478460
4.96751	1039674500
4.97526	503245400
4.98221	400150000
4.99048	146383550
4.99784	180284130
5.00539	226710340
5.01425	328022900
5.02037	307194750
5.02769	397433150
5.03491	194411000
5.04282	349783360
5.0499	193659490
5.0579	206897230
5.0653	186413070
5.07275	303325200
5.08083	169851940
5.08846	158260820
5.09663	85529350
5.10383	84777150
5.11144	104523400
5.11899	87667100
5.12654	93975860
5.1338	92741190
5.14187	101598500
5.14942	91929384
5.15675	91353340
5.16438	95066744
5.1725	99766750
5.18108	110511760
5.18838	89190376
5.19573	136800510
5.20405	280340450
5.21071	310017380
5.21865	344205980
5.22546	218913380
5.23299	182099570
5.24096	93250010
5.24921	88928504
5.25605	101672020
5.26515	97453370
5.27263	91026980
5.28028	96043010
5.2883	87780840
5.29632	87636830
5.30387	94086856
5.31198	82218830
5.31999	85356184
5.32809	90753176
5.33608	100263700
5.34395	105510660
5.35337	137220720
5.36109	291496450
5.36919	609025200
5.37666	503869060
5.385	694216200
5.39248	718688400
5.4002	736467900
5.40717	588798300
5.41513	1409894400
5.422	2114637600
5.42984	2608762600
5.43686	2524631000
5.44385	3130512100
5.45124	1904278000
5.45861	2048779900
5.46544	1404612900
5.47322	1338954600
5.48015	1866693000
5.48644	2618567200
5.49364	2367769300
5.50008	3348252000
5.50746	3121208800
5.51426	4048974800
5.52079	3550407000
5.5276	3549318100
5.53551	2592097300
5.54335	2148549600
5.55044	1265071100
5.55775	1030147800
5.56376	675207800
5.57088	680123460
5.5792	680542850
5.5874	847572860
5.59342	399997220
5.60058	427521120
5.6066	579254340
5.61332	271519800
5.62159	318059780
5.62926	196743380
5.63593	120007570
5.64342	130350290
5.64987	120151570
5.6576	166984620
5.66583	208798850
5.67361	183501630
5.68033	169318240
5.6883	145255740
5.69612	101325790
5.70402	90816820
5.71105	102979530
5.71828	94754930
5.72436	155028860
5.73231	263423680
5.74029	569598100
5.74717	762105900
5.75313	470419520
5.76106	531313470
5.76792	327695260
5.77543	263068430
5.78304	170910320
5.79126	107506210
5.79793	85725190
5.805	112029176
5.81255	93642100
5.82056	95240140
5.82797	107347860
5.83533	280323550
5.8412	383593120
5.84825	344391070
5.85616	548832200
5.86365	457594500
5.87101	316618460
5.87859	232602900
5.88502	173812480
5.89234	125870936
5.89939	101470820
5.90754	121124450
5.9149	118635096
5.92271	112273320
5.93108	100893300
5.93751	96140184
5.94395	110614616
5.9516	105876740
5.95863	96079740
5.96659	79125770
5.97301	92036360
5.98072	92844990
5.98886	96629120
5.99661	95426776
6.00464	95587336
6.01372	125080690
6.02052	208121760
6.02843	213101070
6.03515	163455550
6.04312	161506910
6.05112	156479680
6.05839	230063540
6.06527	565240200
6.07289	637506300
6.08093	806810750
6.08838	1059295100
6.09547	1370990100
6.10215	1099276700
6.10958	562184260
6.1179	600465600
6.12567	593210560
6.13275	666539460
6.14044	872756600
6.14725	1380380300
6.1547	1878362100
6.16149	1282198100
6.16921	1758898800
6.17558	1705308800
6.18181	1146457700
6.18919	1096853900
6.19744	821169100
6.20486	374245250
6.21289	378980540
6.21938	257865230
6.22742	130659760
6.23515	95053656
6.2426	105971570
6.25034	98387000
6.25835	96983480
6.2677	115305630
6.275	86940696
6.28256	88765590
6.29055	92731016
6.29777	101634830
6.30542	107335130
6.31327	91755650
6.3212	108634920
6.32834	103940820
6.3364	95633864
6.34342	106627224
6.35256	119763210
6.36038	120753944
6.36841	137259040
6.37646	96030920
6.38347	97397700
6.39086	94200760
6.39831	101904950
6.40633	101144250
6.41441	87728150
6.42237	97176880
6.4303	102893410
6.43821	105160720
6.4463	102191200
6.4543	101221340
6.46228	95004150
6.47016	105594240
6.47818	102784010
6.48598	104565070
6.49401	112706936
6.50128	90935930
6.50863	105224940
6.51743	119117150
6.52416	98738300
6.53185	101673250
6.53984	102822340
6.54795	78860810
6.55598	94312090
6.56379	83855250
6.57068	90994350
6.57862	98874210
6.58665	105612230
6.59661	88523304
6.60467	96532020
6.61233	93168030
6.6203	91300510
6.62841	88289130
6.6365	99733790
6.6441	98667430
6.65165	97076420
6.65927	117864310
6.6674	100722860
6.67549	114417170
6.68287	190011380
6.69097	226195410
6.69906	349761340
6.70685	279430560
6.71495	277335300
6.72167	238414580
6.72978	96237570
6.7371	101871140
6.7452	98854610
6.75259	96210890
6.76197	104549140
6.76982	100851890
6.7767	105962320
6.78467	107461470
6.79239	175986190
6.79953	119653800
6.80776	146850540
6.81512	196211920
6.82336	226109300
6.83017	302786980
6.83732	201360530
6.8453	213382780
6.85355	138047300
6.86133	114451280
6.86957	101376980
6.8769	106415240
6.88469	98662310
6.89266	96400920
6.90037	95146460
6.90848	102296150
6.91657	97656660
6.9244	102897940
6.93263	86698600
6.93859	111278136
6.94646	194144100
6.9543	293520580
6.96184	286131620
6.97002	335215680
6.97674	414548200
6.98438	314153180
6.99237	126497570
7.00031	105528610
7.00773	103664520
7.0158	112930100
7.02365	105094890
7.03152	103299710
7.03976	91144456
7.04767	99543464
7.05572	98597320
7.06364	103684090
7.07183	93175144
7.07989	99671520
7.08748	106092920
7.09652	95701304
7.10436	99450270
7.11242	98142640
7.12005	108365530
7.12781	104244616
7.13591	100963570
7.14386	105946390
7.15202	106010376
7.16016	106391720
7.16705	106343890
7.17479	104061960
7.18414	112316424
7.19215	106096030
7.2002	108077384
7.20832	92930616
7.21622	99593750
7.22426	97216136
7.23225	91652740
7.24027	104182350
7.24818	91810120
7.25615	101030664
7.26412	94644080
7.27209	100125544
7.28018	108956400
7.28829	96655980
7.29646	100753270
7.3039	99981500
7.31193	94549440
7.31988	97412550
7.32789	99469310
7.33503	87813420
7.3431	97763270
7.35288	88455220
7.36096	95748330
7.36902	97727496
7.37706	99755590
7.38513	108854690
7.39315	93106870
7.40128	95006350
7.40934	105302970
7.41738	94906140
7.42491	86713896
7.43304	98316340
7.44114	113787930
7.44917	110103920
7.45708	102903464
7.46479	120071840
7.47293	137721730
7.48104	122885100
7.48907	121647920
7.49673	104353784
7.50489	113474776
7.51303	111372840
7.52109	99682650
7.52909	102846510
7.53712	93437390
7.54499	94871624
7.55305	96424620
7.56108	87637580
7.56905	102154740
7.57705	88056480
7.58507	94890000
7.59316	95955930
7.60117	100932450
7.60918	108939880
7.61708	97192424
7.62514	111543930
7.63331	105718340
7.64141	98760460
7.64958	105573176
7.65756	96292420
7.66523	114714320
7.67333	96145680
7.68158	94382344
7.6896	86274140
7.69767	92789110
7.70553	92275900
7.71362	95923624
7.72164	102593704
7.72962	99200890
7.73763	87485030
7.74541	106547580
7.75323	100517010
7.76127	101044640
7.76927	100885416
7.77728	82897340
7.7853	86388120
7.79334	89978136
7.80127	90781030
7.80934	93549680
7.81718	85995240
7.82521	93070680
7.83318	90789340
7.84106	91148920
7.85006	99134580
7.858	87704610
7.86556	102200370
7.8736	103325544
7.88154	88142880
7.88961	92048320
7.89762	92950510
7.90544	87823280
7.91341	91392190
7.92137	86537590
7.93152	95539300
7.93956	88264800
7.94749	91817360
7.95537	92561816
7.96333	85226460
7.97141	89675360
7.97945	84036690
7.98744	101220776
7.99533	92477080
8.00321	87676056
8.01112	89749064
8.02038	79050490
8.0284	92670536
8.03636	89163960
8.04431	91418910
8.05223	96175330
8.06012	90451880
8.06766	94535064
8.0756	79980700
8.08356	83054650
8.09158	80913400
8.10179	92161544
8.10982	92485880
8.11779	95987464
8.12568	93916584
8.13371	86871830
8.14172	88833340
8.14876	91932220
8.15665	82687210
8.16468	90569580
8.17261	86992570
8.1826	87379310
8.19052	85725820
8.19841	86701140
8.2064	85812860
8.21432	93318090
8.22142	93825700
8.22936	89846030
8.23739	94201680
8.24525	95277050
8.25328	95613830
8.2633	91233496
8.27117	89338600
8.2792	83763750
8.28705	90190850
8.29508	88316440
8.30294	87578610
8.3109	85978190
8.31806	88418570
8.3259	86420090
8.33309	92213280
8.34099	82375360
8.3502	95376870
8.3581	80301740
8.36594	93846330
8.37392	89049650
8.38189	93749070
8.38893	90653190
8.3969	86150770
8.40399	85303560
8.41188	82528620
8.41982	88560110
8.42778	87826040
8.43776	89863900
8.44484	89690870
8.45273	92070270
8.45982	92656030
8.46769	94211210
8.47566	89601800
8.48361	96670580
8.49154	88692520
8.49942	93050360
8.50736	92933250
8.5174	90193280
8.52541	95210550
8.5334	96106600
8.54127	94349270
8.5488	99361496
8.55675	94213600
8.5647	101203530
8.57277	103676220
8.58072	95199010
8.58823	86064440
8.5982	89097570
8.60613	95275310
8.61333	91794140
8.62128	93711200
8.6292	90225640
8.63713	92997144
8.64504	89662850
8.65295	88949656
8.6609	97130100
8.66803	94045780
8.67511	95727800
8.68509	94233144
8.693	93814264
8.70085	90376860
8.70877	86673320
8.71666	88954104
8.72381	91784904
8.73174	88513060
8.73881	92256480
8.74665	85400420
8.75466	90049330
8.76251	87903660
8.7697	90487110
8.77761	88306160
8.78465	96226620
8.79252	91464664
8.80052	88354050
8.80843	90096650
8.81637	96481390
8.82428	90079490
8.83215	96165200
8.8401	84386690
8.84928	89901280
8.85724	79848610
8.86518	90813736
8.87306	94970620
8.8809	93626250
8.88799	92697016
8.89507	92965910
8.90303	87692424
8.91099	92385096
8.91883	89358120
8.92672	94877640
8.93669	89840080
8.94373	104370450
8.9518	98662680
8.95885	101520104
8.96673	88011730
8.97467	98524790
8.98256	92667980
8.9905	97262760
8.99758	94368060
9.00545	94583270
9.01252	97235990
9.02044	99186904
9.02839	97867170
9.03628	87889280
9.0434	93717620
9.05126	96590690
9.05833	99482010
9.06622	93316136
9.07412	92358770
9.08212	89285710
9.09007	93187660
9.0992	95299740
9.10708	83361550
9.11496	97657060
9.12208	92514560
9.1292	90933320
9.13705	94998720
9.14494	103049790
9.15278	96047624
9.16069	94625390
9.16863	94273610
9.1757	87582040
9.18279	88297944
9.19076	96122620
9.19864	93348880
9.20653	93199030
9.21444	89782150
9.22234	90223350
9.2294	90291096
9.23732	93298810
9.24449	95007864
9.25236	90140270
9.26029	100684760
9.26914	95835460
9.27701	99438480
9.28411	90880216
9.29116	91785290
9.29914	87684630
9.3071	95868460
9.31501	90531910
9.32286	94582664
9.33074	88315960
9.33862	89089890
9.34665	90520810
9.3547	96058510
9.36256	95359490
9.3706	92953544
9.37858	91300050
9.38652	90502680
9.39454	95503800
9.40252	94320216
9.41044	91588540
9.41834	95523010
9.42633	89633544
9.43535	95575704
9.44332	99812270
9.45116	95358240
9.45915	88180184
9.46716	88254904
9.47513	99990536
9.48309	90812060
9.49095	88235940
9.49884	97923896
9.50598	92064860
9.5139	87006070
9.52187	101707430
9.52974	95645740
9.53762	91432040
9.5455	93723730
9.55343	96793880
9.56052	95320670
9.56757	92281864
9.57547	107639620
9.58331	91383624
9.59122	99609280
9.60011	91309290
9.60795	96650930
9.61506	98492696
9.6221	97968070
9.62999	94764330
9.638	89912390
9.64586	99040650
9.65375	95022400
9.66083	93831360
9.6687	89794456
9.67661	92330060
9.6846	90176580
9.69255	93054930
9.70047	97141060
9.70835	94103290
9.71625	95039170
9.72332	98615464
9.73041	99984470
9.73831	96947920
9.74626	102856560
9.75413	87516904
9.76215	90581180
9.77009	89219910
9.77716	95344424
9.78425	87372240
9.79221	88438640
9.80007	92800200
9.80796	89678590
9.81587	89818820
9.82297	93542460
9.83085	107520640
9.838	96618180
9.84588	91531140
9.85385	101785990
9.86179	94780290
9.86974	90587800
9.87758	106758530
9.88465	105240430
9.89253	94641560
9.90065	90887940
9.90856	95434720
9.91642	92733736
9.92436	94424640
9.93318	95469260
9.94118	102300370
9.94838	99117710
9.95543	99632376
9.9633	104029970
9.97117	98159040
9.97918	100998780
9.98713	99774240
9.99504	99022310
10.0029	99499990
10.0108	100604010
10.0187	91662616
10.0267	99070160
10.0337	89814490
10.0417	98596856
10.0496	90654870
10.0567	94958650
10.0646	88515750
10.0725	94224216
10.0803	93857360
10.0883	96995336
10.0971	102720220
10.105	89857170
10.1129	109400500
10.1209	99722900
10.1289	103103870
10.136	89217890
10.1439	102475150
10.1519	92259590
10.1599	98123510
10.1679	99861740
10.1759	104683080
10.1838	100380824
10.1916	102405500
10.1997	96246376
10.2077	98239880
10.2157	98116260
10.2236	96986510
10.2314	104155180
10.2394	105220200
10.2465	103697320
10.2536	90882776
10.2625	85355230
10.2704	95457660
10.2782	96862530
10.2862	97781770
10.2941	93184460
10.3012	101717810
10.3092	94712140
10.3171	86247390
10.325	96838830
10.333	97247690
10.3409	95415660
10.3488	103914100
10.3569	99381880
10.3647	109091500
10.3718	98400310
10.3798	99232730
10.3877	98200504
10.3957	105051140
10.4036	97195130
10.4114	92688300
10.4194	97350456
10.4274	102886270
10.4358	98849410
10.443	98831096
10.4509	95181384
10.4589	99715550
10.4659	92598010
10.4739	103274690
10.4818	99399840
10.4898	92919020
10.4977	93837330
10.5057	88792100
10.5137	102454690
10.5216	92065544
10.5297	101347540
10.5376	95701690
10.5455	99942296
10.5534	100165830
10.5612	96854730
10.5684	101596240
10.5763	90891080
10.5843	102323144
10.5922	97275020
10.601	93273240
10.6091	101557110
10.617	103736220
10.624	94790104
10.632	104934100
10.6399	93877784
10.6478	89665830
10.6558	95537710
10.6637	95814536
10.6716	103050640
10.6816	89153830
10.6895	89915340
10.6975	97734600
10.7053	101343990
10.7133	97115920
10.7204	100447980
10.7283	104935650
10.7362	100895060
10.7442	92627950
10.7521	99981496
10.76	99446390
10.7679	104668830
10.7758	103259710
10.7829	98185120
10.7909	101048370
10.7989	85578220
10.8068	104268800
10.8147	104664810
10.8227	102598980
10.8306	105258750
10.8387	102932350
10.8487	106429220
10.8566	98336730
10.8646	111695360
10.8726	110656776
10.8807	95143656
10.8886	93736250
10.8965	95258410
10.9045	95298450
10.9124	99889660
10.9204	105212970
10.9283	105029830
10.9362	97817180
10.9441	95326760
10.952	104000240
10.959	98688264
10.967	97600220
10.9749	102972200
10.9828	103932500
10.9907	102561910
10.9986	105306450
11.0066	103424650
11.0156	106635780
11.0236	104629336
11.0317	107408400
11.0396	108893416
11.047	110885260
11.0549	111062520
11.0629	101090056
11.0708	106103096
11.0779	99978936
11.0859	99522780
11.0938	98253384
11.1017	106247630
11.1097	103446550
11.1176	99683270
11.1255	105126010
11.1335	101164190
11.1414	94682420
11.1493	99434330
11.1563	99983090
11.1634	103143304
11.1713	97758800
11.1795	98407180
11.1874	102833460
11.1953	107396400
11.2032	97731630
11.2111	100436720
11.2192	107319190
11.2272	94322050
11.2351	103414670
11.243	102700750
11.251	109039224
11.259	109989420
11.267	104668580
11.2749	107231820
11.2827	103820890
11.2907	100254980
11.2986	104071330
11.3065	105310910
11.3144	103624130
11.3225	108610984
11.3304	112964830
11.3383	110774200
11.3468	111819120
11.3546	103513580
11.3617	94945176
11.3697	101185550
11.3777	104207320
11.3856	106249630
11.3935	102487680
11.4013	96583350
11.4093	106245300
11.4164	99037450
11.4235	103149460
11.4314	101949656
11.4393	104544690
11.4471	103435100
11.455	101268710
11.463	111139260
11.4701	110417130
11.478	106162760
11.4859	107185850
11.4937	109002104
11.5016	100821340
11.5096	103844540
11.5184	105460900
11.5255	107516450
11.5334	106412630
11.5413	104895030
11.5492	110240330
11.5571	105408070
11.565	95177340
11.5721	109006810
11.58	108944856
11.588	107026090
11.596	103033370
11.6039	112421140
11.6118	102935990
11.6197	106354664
11.6278	111043544
11.6356	107811416
11.6435	99994020
11.6515	108273050
11.6593	104236776
11.6674	114555304
11.6746	120449520
11.6828	123856090
11.6906	186128910
11.6986	165321250
11.7068	275236830
11.7148	355355300
11.722	555220540
11.7287	406142560
11.7349	353144500
11.7427	270708450
11.7509	201116500
11.7589	140647170
11.7657	131803780
11.7737	111634770
11.7816	114942696
11.7894	119555540
11.7975	107943830
11.8045	115168670
11.8125	112384330
11.8204	117331380
11.8283	109591464
11.8362	111951500
11.8441	118389190
11.8526	111808270
11.8598	119055020
11.8677	115397390
11.8748	111729440
11.8826	115191250
11.8906	118334120
11.8985	110101730
11.9056	105218500
11.9135	114744120
11.9205	117017210
11.9285	119038590
11.9364	110451340
11.9442	116013910
11.9522	118178856
11.9592	104234100
11.9671	112077080
11.9743	121107900
11.9821	116392104
11.99	118670580
11.9979	122035310
12.005	118468504
12.0133	123194070
12.0212	119086820
12.0291	122185850
12.037	121778180
12.0449	124160380
12.0527	121933130
12.0606	123276904
12.0677	124982540
12.0756	124543820
12.0827	117456470
12.0906	124590900
12.1007	122669064
12.1086	123319010
12.1165	120885500
12.1244	131433350
12.1314	122868824
12.1385	127079040
12.1464	129004150
12.1542	130125864
12.1622	116936650
12.17	128009270
12.18	130909650
12.188	127414120
12.1953	131208260
12.2032	135494820
12.2103	127629380
12.2182	131823750
12.2261	120304790
12.234	128638480
12.2419	120411630
12.2498	140534740
12.2577	132357656
12.2647	129906230
12.2726	131831460
12.2805	125801410
12.2883	130033310
12.2963	125792610
12.3042	131275500
12.312	134816800
12.3195	139990200
12.3271	141227660
12.3342	123403250
12.3423	131731930
12.3514	126624184
12.3593	127276290
12.3666	143107520
12.3743	135922300
12.3825	131218750
12.3904	137716750
12.3983	128997000
12.4059	130709080
12.4137	129025544
12.4208	119933760
12.4287	134237540
12.4357	137983860
12.4436	124010150
12.4515	126439680
12.4593	125029630
12.4672	127560376
12.4744	129499340
12.4823	127305704
12.4893	131423470
12.4972	126114530
12.5051	131084100
12.5133	127328424
12.5213	133211510
12.5283	117852540
12.5362	127807510
12.5432	133039190
12.5511	126465150
12.5591	125877150
12.567	130212340
12.574	131092470
12.5818	130188580
12.5898	131393960
12.5969	119388990
12.6048	126016470
12.6127	132747680
12.6197	123196400
12.6276	133727410
12.6355	125541750
12.6426	127162600
12.6505	130594824
12.6584	135287540
12.6663	128763320
12.6742	126994220
12.6817	122936936
12.6897	108114824
12.6967	108897460
12.7047	96809630
12.7126	98822450
12.7205	98185150
12.7284	98821784
12.7364	80162184
12.7444	75134110
12.7522	90068424
12.7601	88784984
12.7681	84668600
12.776	82528770
12.7831	78721760
12.7902	69055620
12.7964	68357610
12.801	69806344
12.8072	59204750
12.8118	60414716
12.8164	58659096
12.8202	63837624
12.8247	57966164
12.8293	53558708
12.8348	60972070
12.8393	48592810
12.8466	49858104
12.8512	52996950
12.8557	49223388
12.8603	54044490
12.8645	56237530
12.8678	47502500
12.8733	45751292
12.8768	48984096
12.8814	48324476
12.8849	52551930
12.8895	44617652
12.8941	46994020
12.8977	49726390
12.901	48949996
12.9044	49834044
12.9077	47537560
12.9111	43524950
12.9146	44775764
12.918	45692772
12.9213	45505844
12.9272	44118868
12.9322	45680784
12.9356	46070336
12.9402	45675356
12.9436	41554916
12.947	39229292
12.9504	41143184
12.9538	43427720
12.9571	46087630
12.9604	44978180
12.9638	41414680
12.9674	42060796
12.9708	43711690
12.9742	42228804
12.9788	42913224
12.9822	45170492
12.9872	39867812
12.9906	42434730
12.9941	44086880
12.9975	41788380

## Sheet: SI Fig. 10c
498307_CSHpos_LA_F8_BG_002	BPC_rt	BPC_int		498307_CSHpos_EA_F6_MB	BPC_rt	BPC_int		498307_CSHpos_AD_M5_PON	BPC_rt	BPC_int		498307_CSHpos_EA_F1_MD	BPC_rt	BPC_int
	0.00357458	21718136			0.00354189	23162728			0.00356749	25123688			0.00356969	21208922
	0.0114828	32662142			0.011271	36396108			0.0128861	43096340			0.00971126	34513104
	0.0161744	37692870			0.0195147	40673536			0.017459	48762920			0.0159758	37506570
	0.021164	34429744			0.0229541	42134770			0.0220131	45135164			0.0209112	37028620
	0.0245389	40387470			0.0261271	43614390			0.0282151	43957784			0.0243589	35155270
	0.0276765	39205670			0.0283728	38858710			0.0314608	47065630			0.0275674	40602804
	0.0299222	39248080			0.0318146	41192736			0.0346337	49501164			0.0298131	40903456
	0.0321681	38261904			0.0348437	38757644			0.037815	40080760			0.032059	41231490
	0.0344117	37523508			0.0380916	40136880			0.0410942	48217164			0.0343047	43006870
	0.0366577	38500260			0.041427	38379108			0.0443963	44116000			0.0365506	40040820
	0.0389034	35464910			0.0447852	39594670			0.0489858	51073936			0.0398152	38015320
	0.042266	38075140			0.0482978	39435770			0.0539275	48079224			0.0433402	44072708
	0.0469137	40061176			0.0528874	41406384			0.0584836	46903580			0.0466547	39893090
	0.0503054	38605720			0.0562186	42918220			0.0630482	46075030			0.051238	38643220
	0.0570075	44111660			0.0595184	41132680			0.0676128	48487690			0.0547338	38871996
	0.0604657	44099388			0.062729	42757180			0.0710169	47010812			0.057763	35565400
	0.0634908	41583948			0.066033	44547892			0.0740439	50311132			0.0600066	39543144
	0.066799	42646490			0.0693456	43958416			0.0781398	39268720			0.0632255	43648460
	0.0701678	41012224			0.0723746	39308860			0.0815064	44068484			0.0666254	38999844
	0.0732053	39614068			0.0756017	36208924			0.0860793	46373452			0.0698504	39884044
	0.0765302	38749988			0.0789455	39949948			0.089373	43557680			0.0730378	38940520
	0.0799115	39294624			0.0822808	39509730			0.0943876	49541190			0.0762336	33880920
	0.0832864	44779108			0.085785	46609496			0.100581	45224252			0.0795023	37273372
	0.0868052	38935604			0.0907788	43682856			0.105154	46552600			0.0828377	32789124
	0.093553	37419844			0.0940225	46351668			0.108575	47457748			0.0863856	37604924
	0.097026	40460092			0.0971932	45298820			0.113448	50154412			0.0914232	36315228
	0.100038	43939284			0.102058	42913704			0.116754	50637320			0.0963648	36475804
	0.103311	42857460			0.105306	44476870			0.12005	53856100			0.101304	39745732
	0.106693	39758692			0.108485	42478132			0.1255	48046830			0.104736	38464190
	0.10999	42928776			0.1119	47288180			0.128808	47917020			0.10794	43011452
	0.11334	40101724			0.115189	41235216			0.132121	43448260			0.110186	38464068
	0.11794	37141210			0.118512	43040176			0.135454	49299804			0.112431	30924016
	0.122578	36541828			0.121997	40622484			0.138933	42807630			0.115767	36999070
	0.125963	41510668			0.12696	40113604			0.142271	51248748			0.119117	38914736
	0.129224	36295704			0.130228	41979092			0.147208	49367760			0.122456	38261104
	0.131469	40631492			0.133406	45734984			0.150506	54952300			0.125798	36899980
	0.133715	43483990			0.136649	47011304			0.155073	50573340			0.129319	40990892
	0.136957	41625080			0.140003	44606668			0.158368	44763170			0.13231	39339250
	0.140384	38693820			0.143051	46513696			0.161702	49813988			0.135577	37165520
	0.144992	46101588			0.147599	38127836			0.165002	50875084			0.138804	35735524
	0.148242	46399256			0.150926	41962230			0.168306	51846864			0.14105	35714740
	0.151484	41617324			0.154393	42826684			0.171766	48900830			0.143296	34364220
	0.154892	38889556			0.157693	41264390			0.175043	51422516			0.145542	42063870
	0.159505	35362064			0.162649	44137596			0.179199	44975544			0.147787	39952420
	0.162898	38310624			0.167537	42394970			0.182508	50129292			0.151048	35385748
	0.166176	36342010			0.170955	40102520			0.185637	49835280			0.154414	36782948
	0.168421	37016784			0.174216	41336932			0.190187	44732456			0.157768	32433406
	0.170667	33959976			0.177593	39661320			0.194779	47138264			0.161333	35055444
	0.174111	38338160			0.181026	39814444			0.198066	47422550			0.164331	38561996
	0.177552	41407364			0.184064	38545908			0.201362	50417868			0.166577	38696372
	0.182125	41933190			0.187341	46795160			0.207978	47855390			0.169848	36821170
	0.185542	43993868			0.192276	40668896			0.212533	44932324			0.174887	33701120
	0.188779	41211840			0.197247	40362200			0.215839	46418140			0.178358	42184004
	0.192248	39401076			0.200563	44169796			0.219324	44800124			0.18132	37146124
	0.195571	40531320			0.203859	43766384			0.222643	46090660			0.183566	37498932
	0.198886	40824280			0.206888	45677628			0.225951	53699756			0.186841	42573524
	0.202215	44327064			0.213363	41628336			0.230008	50004170			0.190147	36012696
	0.20545	40554224			0.216672	38798020			0.234572	48998356			0.193677	35053180
	0.208859	35777120			0.220011	41789068			0.237855	48109084			0.197039	39879844
	0.211923	38086390			0.223436	40317580			0.242772	47660290			0.200304	36205356
	0.215154	37480052			0.226776	37771164			0.246185	53137548			0.203527	34882680
	0.218498	37383340			0.230111	44092510			0.250732	41356630			0.206816	36770376
	0.221815	44913084			0.233224	40426092			0.255332	44947772			0.210181	34971010
	0.225215	35190696			0.236442	42746444			0.260341	45448476			0.213218	35965240
	0.228598	38975388			0.239847	44424300			0.263757	48697668			0.215464	41592180
	0.23359	37022216			0.242865	38874040			0.26713	47782696			0.218706	39237044
	0.236927	35465780			0.246086	43764440			0.271705	49960484			0.222035	35842096
	0.240267	39852156			0.249486	40521210			0.275001	44402750			0.225535	36876548
	0.243262	41384864			0.254101	43666164			0.279572	49114500			0.228866	34248190
	0.246681	42895516			0.257507	47459880			0.282968	49642000			0.232237	36019320
	0.250004	37525164			0.262063	40624360			0.287517	45230944			0.235522	35824924
	0.253352	41623030			0.265392	44342310			0.290838	50139160			0.237768	39649124
	0.256712	46076652			0.268675	43061628			0.296282	50373490			0.240014	32395688
	0.261579	44548430			0.27355	47102350			0.29968	42131150			0.243337	35964160
	0.264887	40994996			0.276942	40836520			0.302924	47034310			0.24667	34372504
	0.269862	46770864			0.280196	44762676			0.306236	50802176			0.24971	37974230
	0.273156	42003388			0.283552	45152610			0.310801	48073996			0.251955	36921684
	0.276325	36551050			0.288413	40194892			0.314099	42804428			0.254201	37957996
	0.278571	36389824			0.291673	43724824			0.317453	42593300			0.258462	35938316
	0.280814	33105316			0.296557	40996596			0.320897	38144252			0.261966	34806020
	0.284085	37325292			0.299852	40785724			0.324276	40602852			0.26533	34546356
	0.289048	41789140			0.303348	40329670			0.327638	36497988			0.268693	38795150
	0.292298	40499470			0.306679	44439450			0.33393	41468290			0.271797	39478180
	0.295506	37623920			0.309956	42994660			0.337361	43900120			0.274043	37416290
	0.29895	32878052			0.31299	43015240			0.341926	41458660			0.277311	34130284
	0.303589	35942852			0.316231	42979756			0.345251	39429300			0.280661	38194936
	0.307049	38702004			0.319606	46165710			0.351465	37268970			0.283953	32944706
	0.310497	32357614			0.324471	44481824			0.354907	43128156			0.287186	33848420
	0.313587	36853028			0.327781	44024400			0.359455	43873596			0.289432	39488260
	0.315833	40149136			0.331238	42150340			0.362909	45010372			0.291678	39984484
	0.318079	42700110			0.334523	40912070			0.366184	48272700			0.29493	32267962
	0.320324	36417216			0.337848	41167436			0.369452	47754016			0.29832	43589204
	0.325252	40324916			0.342792	38382216			0.372602	44763052			0.301622	36573400
	0.328516	39629188			0.346233	41538900			0.379167	43785556			0.305136	36572364
	0.333416	33810350			0.349242	40944776			0.385377	47238956			0.308157	39940584
	0.336897	35282868			0.352612	40929132			0.389925	47159584			0.311407	42524180
	0.341518	34952204			0.355704	42535736			0.393202	49835180			0.314713	42922270
	0.344983	32757540			0.358898	39541440			0.399783	47886660			0.318022	39004204
	0.348303	38538020			0.362331	44003470			0.404331	47425180			0.321242	34267292
	0.35146	36571816			0.365571	39995770			0.407594	47086784			0.324297	35729708
	0.353705	40867732			0.370533	39185884			0.411035	43503660			0.326542	42287884
	0.355949	43003012			0.373866	40699430			0.414081	44576040			0.328788	33778820
	0.359189	37359908			0.377187	40080220			0.417315	48188624			0.33209	39874276
	0.362549	39506150			0.3805	42426148			0.420606	50185028			0.336661	37839270
	0.367541	41538896			0.383677	38258616			0.424473	45797080			0.34169	43705050
	0.370866	36676476			0.38696	40734130			0.429027	47866540			0.344921	36021028
	0.374391	37882172			0.390318	37579920			0.43391	43629760			0.348369	38716390
	0.377741	36373740			0.393562	39537252			0.437402	47735560			0.351384	37263000
	0.381061	38178532			0.39696	37068784			0.44195	48428444			0.354653	37991296
	0.384505	37620652			0.401879	37509160			0.446833	48547224			0.358028	38885720
	0.387547	40881956			0.405323	35918456			0.450129	49610428			0.361044	40392870
	0.389793	38933516			0.408573	44132600			0.455958	41499268			0.36329	33081336
	0.393014	45789104			0.411927	43756050			0.460556	46713370			0.3666	34539360
	0.396309	36139464			0.420074	45670780			0.464006	48043160			0.371219	36181110
	0.399678	37360930			0.428931	39592764			0.468558	43220900			0.374736	38652640
	0.402972	37333068			0.435129	37752404			0.471981	46179616			0.378069	35993196
	0.40757	35604828			0.439701	42115900			0.475383	49066390			0.381394	34733870
	0.412515	41345908			0.446283	38556016			0.478681	44603904			0.384594	32696826
	0.417476	39291750			0.449614	42729530			0.48201	46942050			0.38684	34637050
	0.420784	37428750			0.452891	43854560			0.486958	46725104			0.389084	39316556
	0.424165	38366224			0.455908	44605644			0.490266	54307484			0.391329	37909252
	0.42748	39272544			0.459139	43280790			0.494437	48057132			0.394602	34077852
	0.435355	40505852			0.462351	41505224			0.499387	49385270			0.398009	36642052
	0.438653	34590556			0.465572	43436484			0.503935	45087120			0.401181	34635572
	0.441859	34259096			0.470509	40959636			0.507404	46551720			0.40579	32561776
	0.444105	39133604			0.473995	39153564			0.510687	40527196			0.41079	31982690
	0.447361	37477064			0.477328	42763176			0.514012	45961344			0.41415	34587540
	0.450701	38029830			0.480639	38191228			0.517472	49984292			0.417448	30227790
	0.454207	40431284			0.485618	42209480			0.520749	43635760			0.420525	34564724
	0.459155	40030590			0.488864	46638900			0.52412	42729464			0.422769	36351060
	0.462409	37253876			0.492028	44623524			0.528697	48183196			0.425015	37650756
	0.465684	38074736			0.495428	45712252			0.532095	48317370			0.427261	34033264
	0.4689	39579390			0.498466	38815104			0.535295	45037364			0.429506	36816052
	0.47215	38186756			0.500709	41770276			0.538793	42914292			0.431752	36040316
	0.475661	39963788			0.502955	33793610			0.543757	43584316			0.433998	39412200
	0.478676	37598000			0.507909	39634380			0.547078	41190124			0.436244	38650996
	0.481948	41816024			0.511405	38037732			0.550587	46892310			0.4395	36914924
	0.485436	43631068			0.517641	40797064			0.553572	45232664			0.442719	37037064
	0.488742	37329444			0.520961	38466200			0.558153	39621890			0.448956	35112284
	0.492092	38343220			0.524292	41541304			0.561601	45567636			0.452296	35133496
	0.495217	34457412			0.52758	48081084			0.566162	44622050			0.455614	39561212
	0.497463	37321200			0.533778	38616544			0.569414	38295156			0.458864	37184190
	0.50069	40879204			0.537053	40077504			0.574034	43139370			0.46226	39258550
	0.504011	39718296			0.541917	38725292			0.578968	45666972			0.465439	39571936
	0.509027	39555130			0.545357	45229744			0.582264	38354536			0.468689	38021090
	0.512523	40032664			0.549909	47194030			0.586868	50601960			0.472083	39696810
	0.515544	37586612			0.553194	44521936			0.590257	49041292			0.476654	33880212
	0.518767	36628590			0.55649	37952308			0.594822	44253924			0.479956	36262300
	0.522029	38268376			0.559847	39009284			0.599738	42255730			0.484558	38079076
	0.524275	35008460			0.562857	41257490			0.60432	45557584			0.487891	36845500
	0.526521	35172204			0.565101	50682424			0.607642	45768170			0.491204	37444108
	0.52981	35038012			0.567346	38556796			0.610959	46441224			0.494468	37806330
	0.533198	32722650			0.573575	35953800			0.615907	49004772			0.497845	40244252
	0.536504	35183708			0.576919	40901136			0.619372	42693110			0.500858	34195788
	0.540031	42036788			0.580028	43763510			0.623949	48954500			0.504097	35700144
	0.544969	37621944			0.58624	39945896			0.628834	48768450			0.507512	41013110
	0.548304	39753116			0.590815	38971260			0.633401	45438264			0.510702	33364596
	0.551602	43480268			0.594705	46376040			0.636817	47091584			0.514164	35561812
	0.556483	40897340			0.598086	37131452			0.641374	45401916			0.517441	37432670
	0.559737	40672812			0.601169	41220700			0.644705	42447132			0.520779	35533188
	0.562931	42411400			0.604427	42620064			0.649286	39313604			0.524276	32613880
	0.566335	42425200			0.607786	39201404			0.654217	41060864			0.527331	34778340
	0.569375	36031260			0.611002	42472308			0.657561	47008836			0.530562	37050536
	0.571621	39691610			0.614402	42739956			0.662115	48129376			0.533972	40463430
	0.574877	39132584			0.618963	42209716			0.665346	48155748			0.537145	34823980
	0.579448	34527636			0.623861	45918720			0.669911	46097964			0.540545	37565076
	0.582904	38330532			0.627154	42098090			0.67333	48056610			0.543622	35645530
	0.586164	38398796			0.631715	41472590			0.67788	52173810			0.546851	34628132
	0.591133	37432190			0.635129	42493016			0.683707	47847548			0.550283	39404292
	0.594452	36339908			0.638146	38983124			0.688259	49139604			0.553537	36922810
	0.597808	40441524			0.640392	37643010			0.693146	43907452			0.556876	39113476
	0.60101	37033868			0.642638	39717230			0.697721	43071652			0.560197	36347104
	0.60445	38988980			0.6459	37976430			0.701054	44885132			0.56353	38099548
	0.607464	36715060			0.649117	37472900			0.704548	47927244			0.566955	36745244
	0.60971	38168976			0.652346	38008420			0.707854	41750790			0.570022	36118184
	0.611956	38638852			0.655763	37221256			0.711194	41242490			0.572266	40711450
	0.616797	41038460			0.659037	41475908			0.714706	42289564			0.574512	40528470
	0.620091	39077800			0.662356	44202350			0.718052	40835840			0.577703	37719924
	0.624662	41857096			0.665827	42509948			0.721387	44486268			0.581005	41238316
	0.628072	38903380			0.669139	41691590			0.726342	46031096			0.584316	39373240
	0.632941	37329584			0.672487	41710670			0.72959	49276828			0.587736	37891576
	0.636283	37172944			0.675633	40925730			0.735783	47487060			0.592749	38960696
	0.639427	38636784			0.677879	44278012			0.740358	48013332			0.59607	37932020
	0.641672	40971970			0.680125	42001936			0.743666	38502920			0.599384	39983692
	0.643916	42105452			0.683362	37752492			0.747194	45399230			0.602632	37887636
	0.646162	42482336			0.686698	40232190			0.750506	51304344			0.606015	34847516
	0.648408	41765164			0.689987	45410270			0.753796	38583690			0.609236	34283390
	0.651647	41095628			0.694823	39788160			0.757716	41066428			0.611482	41131064
	0.654966	39035612			0.698323	41532812			0.761039	48907710			0.613728	33522572
	0.658295	38517844			0.701637	43484684			0.764316	45544476			0.618341	37454468
	0.661799	36821804			0.704937	43494756			0.76756	38958556			0.621772	38530476
	0.665158	39232836			0.708079	46398430			0.772162	38860270			0.626345	40141990
	0.668451	38820584			0.710325	42946900			0.775516	49412584			0.629759	40410560
	0.671714	39261684			0.71257	43930890			0.780083	44386200			0.633007	33999650
	0.675085	41926348			0.715797	42669828			0.783406	43429852			0.636374	35468548
	0.678262	39321590			0.719118	43278428			0.786733	40016160			0.63949	38415644
	0.680507	38722540			0.722395	40901830			0.791752	41813044			0.641736	37605704
	0.68372	39528276			0.725739	43012950			0.795256	41598644			0.643982	39376944
	0.68866	42095070			0.728977	47117810			0.800218	43665656			0.646228	36011880
	0.691947	44172476			0.733912	39678492			0.803547	46605150			0.648474	36064804
	0.698143	40410744			0.737237	38198820			0.806856	48643320			0.650717	35502024
	0.701557	37678108			0.742226	36839720			0.810151	45746068			0.653999	36173510
	0.704768	39008036			0.745499	42836276			0.815108	43541012			0.657505	39631550
	0.709353	39828536			0.748656	43411348			0.818435	43453440			0.660826	33278900
	0.712772	33148624			0.752026	45922892			0.823006	48297920			0.66419	35424590
	0.716022	41056744			0.755318	43966316			0.826318	44781856			0.667707	32337008
	0.718268	41521692			0.75861	42274228			0.829624	41404900			0.67108	36251396
	0.720514	43658164			0.761768	43225160			0.833126	46496550			0.674353	34873744
	0.725061	34159530			0.764012	43236892			0.836122	44577910			0.676598	40501710
	0.728432	35016740			0.768874	43488180			0.842014	44969620			0.678844	37665940
	0.73303	35945436			0.773426	39760976			0.846576	47599540			0.68109	34253784
	0.736478	37684852			0.777997	38717948			0.849858	44763344			0.683334	41057670
	0.73949	35717908			0.78143	42093596			0.853324	46556496			0.68558	38225324
	0.742944	38900824			0.784597	45561996			0.858247	39518172			0.687826	38236916
	0.745957	40087024			0.786841	37719256			0.861572	44422696			0.69109	40472388
	0.750551	40940916			0.789087	36881456			0.86616	45685830			0.694573	37926716
	0.753965	41172372			0.792359	36225548			0.869641	47847372			0.697905	30770868
	0.757311	41554850			0.795709	39860532			0.872941	45787692			0.701302	34839170
	0.761861	41238456			0.798822	40032704			0.876266	44965770			0.704834	34239748
	0.765151	39791324			0.801068	36893370			0.879505	45591736			0.708027	35227100
	0.769717	41703604			0.804316	36248630			0.882813	46971308			0.710273	36961100
	0.772959	41700470			0.807668	38237744			0.886297	44158480			0.712519	38793150
	0.77615	37362040			0.811166	33073360			0.891268	47266896			0.714765	38564720
	0.779586	34251490			0.814547	37860284			0.896201	43105276			0.717011	38041532
	0.782642	38894828			0.817805	39130344			0.899526	43490692			0.719254	42284376
	0.784888	37501344			0.820051	40098076			0.904122	43881940			0.7215	29493390
	0.787134	39538490			0.822295	41987670			0.908695	45685416			0.72484	32166644
	0.789378	34419788			0.825536	39979144			0.912111	39049036			0.729465	39599428
	0.791623	34099170			0.828861	36593668			0.915392	38562324			0.732879	41804010
	0.793869	37306104			0.832382	40522450			0.918749	43157964			0.736111	38877988
	0.797088	37336624			0.835378	39818256			0.922251	44677452			0.739433	35369360
	0.80333	43005708			0.837624	36840850			0.925572	43390148			0.742769	34666980
	0.807886	32342806			0.841009	39151548			0.929063	41730670			0.745792	39676956
	0.811415	35012050			0.844261	37082190			0.932099	43483250			0.749038	35135290
	0.814423	38427388			0.847765	37485444			0.935349	47651548			0.752277	37683708
	0.816669	40029110			0.851097	39729384			0.940294	41607028			0.75731	37414000
	0.818915	38767588			0.85439	46018990			0.94488	41379544			0.760748	38511796
	0.821161	35897628			0.857378	37570064			0.948217	51773030			0.765627	37823524
	0.823407	38150616			0.861961	41821724			0.951501	46982908			0.769116	35591230
	0.825652	39532696			0.865269	40401516			0.954976	44060130			0.772458	32006206
	0.827898	37404730			0.86874	37967190			0.958296	44154636			0.775833	39460536
	0.831119	39707908			0.871786	41531716			0.961617	40436570			0.778914	38121120
	0.835681	34725696			0.874032	36312796			0.964959	49033628			0.781158	35712944
	0.839015	38658384			0.876278	39785850			0.968221	41678132			0.783404	39617124
	0.84235	41279120			0.879692	37815876			0.971598	41553250			0.78565	41914120
	0.846904	36845456			0.883019	36426172			0.976559	41236024			0.788887	37399540
	0.85034	41098644			0.886363	41826680			0.979882	44771936			0.792285	30315692
	0.853506	38998910			0.889459	39799388			0.987738	53442796			0.795541	33249642
	0.855752	40568530			0.892684	37934290			0.993932	48300164			0.798841	30407814
	0.857998	41572516			0.896113	44940320			1.00014	47444260			0.802243	39194096
	0.861196	37727140			0.900661	44951016			1.00361	42619210			0.805493	35463776
	0.864627	36406944			0.903948	40674852			1.00862	47385820			0.80885	30490112
	0.867837	38705704			0.907284	36750500			1.01189	50961350			0.8124	34223870
	0.872404	40582868			0.910332	39055660			1.01515	47438868			0.815387	38064144
	0.878965	37235332			0.913577	43854630			1.01861	44417976			0.817633	34520428
	0.883548	36753244			0.917019	36046230			1.02193	44134216			0.819879	33746230
	0.886873	34156616			0.920513	35335236			1.02525	43325036			0.822125	34493840
	0.890048	35222890			0.923898	36053530			1.02856	44437156			0.825406	34678930
	0.892291	38932970			0.926144	37839096			1.03204	43808280			0.828787	37607180
	0.894537	41629532			0.92839	37510480			1.03701	43293810			0.831783	32185696
	0.896783	32759200			0.931598	40291052			1.0405	42235780			0.835091	32116620
	0.900039	36714560			0.934906	41667236			1.04547	47533720			0.838472	36369610
	0.903433	39310960			0.939817	40856896			1.04878	52089244			0.841741	33635016
	0.906802	42115024			0.943056	39280516			1.05333	46775836			0.845106	35424520
	0.910091	37860024			0.946252	43441256			1.05677	45854404			0.848624	35416530
	0.913446	40517104			0.949638	40958852			1.06006	45750684			0.851647	38419116
	0.916685	36957376			0.952952	38016750			1.06335	47364240			0.853893	41888116
	0.921633	38153948			0.956267	38495548			1.06681	45107732			0.857124	38260756
	0.928306	39282260			0.959581	42574416			1.0701	43072190			0.860524	40108316
	0.931718	33773484			0.962575	42271916			1.07344	42251300			0.86377	33611380
	0.934962	39039776			0.96595	42793624			1.07669	48203124			0.867201	34032810
	0.937947	38506748			0.969227	34613020			1.08162	47375290			0.870657	38109652
	0.941164	37724104			0.972577	42269396			1.08493	48546704			0.873662	37401276
	0.944641	39599870			0.975835	44178468			1.08839	46921216			0.876928	40899188
	0.947839	38325330			0.97905	40544430			1.09504	43368044			0.880239	36556436
	0.952412	37233116			0.98245	41766410			1.09961	41818476			0.883582	31637124
	0.955718	36660750			0.985633	36058172			1.10292	43609284			0.886924	31377200
	0.959035	39255932			0.990604	40815532			1.10624	46231948			0.889947	37248810
	0.96231	40668280			0.995541	39195500			1.10953	51628670			0.892193	33017322
	0.96567	42621040			0.998956	37177096			1.11439	46380230			0.894437	42443190
	0.968691	41198550			1.00216	37893020			1.11895	48248604			0.896682	37459870
	0.970937	38671852			1.00674	41346500			1.12225	49248490			0.901597	40610196
	0.973183	42765260			1.01172	42274790			1.12681	48379430			0.904836	41790540
	0.976535	40092184			1.01502	42069936			1.13011	47152116			0.908247	37041676
	0.979828	38741160			1.01833	38748860			1.13341	48693028			0.911578	38689916
	0.983172	34274056			1.02154	38146012			1.13684	54068910			0.914913	39890940
	0.986466	38222580			1.02486	38608564			1.14229	45616770			0.918376	41817508
	0.991403	40307056			1.02818	39623532			1.14553	48240616			0.921397	43741508
	0.994693	34982024			1.03148	39402176			1.14872	51236544			0.923643	37124120
	0.99806	39063216			1.03467	42526068			1.15215	45159300			0.925888	42481910
	1.00107	39691120			1.03768	37736580			1.15544	41801036			0.928132	41270784
	1.00426	39972470			1.04093	37867530			1.15875	44806532			0.930378	35178796
	1.0075	42476524			1.04426	40477760			1.16331	50056020			0.932624	35769660
	1.01237	39146612			1.04755	39240684			1.1666	44165212			0.935903	38424164
	1.01566	31440388			1.05074	36623580			1.16991	51208140			0.939255	42755612
	1.01905	35159570			1.05401	35035630			1.17484	47249636			0.943803	37388524
	1.02229	40139892			1.05736	36630292			1.17941	46166384			0.947138	39903730
	1.02558	33135092			1.06086	42050092			1.18282	51006744			0.950617	37654500
	1.03019	36599292			1.06416	37324612			1.18736	46938720			0.953951	34580172
	1.03513	37794736			1.06749	37771988			1.19067	49337176			0.957274	33138920
	1.03838	38243800			1.07051	41553348			1.19397	46339584			0.960315	37116820
	1.04157	45351830			1.07371	39701116			1.19727	45595400			0.962561	37102160
	1.04643	41583652			1.07716	36229424			1.20183	50205764			0.964807	39659380
	1.04967	38415824			1.08048	43166844			1.2053	47903536			0.967053	34753510
	1.05457	38861572			1.08375	41384140			1.2086	46266576			0.969299	38220470
	1.0579	35325564			1.08696	38065144			1.21191	45666500			0.972561	38516476
	1.06125	36085900			1.09017	40754744			1.21648	51208860			0.975767	38476570
	1.06459	38422428			1.09472	38863244			1.21986	47966430			0.980336	36235616
	1.06956	38617390			1.09822	43362780			1.22606	49284076			0.983678	36647620
	1.07298	34889164			1.10315	40940960			1.231	52898650			0.98718	35940812
	1.07603	38409200			1.10639	37931650			1.23427	45473010			0.990523	32690502
	1.07929	35138544			1.10978	35449250			1.23883	48953704			0.993855	35830108
	1.08252	37650884			1.1131	38860060			1.24214	50493308			0.997125	32274932
	1.08476	40687532			1.1164	31316706			1.24542	48519700			1.00053	35583744
	1.08701	40495636			1.11978	34440068			1.24889	47462004			1.00396	35143450
	1.09088	35257516			1.12278	48544430			1.25219	47169750			1.00728	35147736
	1.09547	45088716			1.12502	41018884			1.25553	50321116			1.01061	36704332
	1.09892	38027144			1.12825	47576890			1.25892	49967220			1.01404	29482200
	1.10349	38346360			1.13152	43096456			1.26347	56250030			1.01714	31362528
	1.10691	43814892			1.13482	40164452			1.26891	48081690			1.02061	34457760
	1.11007	41571390			1.14102	35709356			1.27346	54672840			1.02521	40273304
	1.11493	40200124			1.14446	43297108			1.27671	55356412			1.02862	34459460
	1.11817	42335436			1.14768	43879396			1.28126	43761480			1.03354	35027684
	1.12135	37076800			1.15263	43407080			1.28459	47652910			1.03699	32763178
	1.12595	39972188			1.15585	44213710			1.28789	53006052			1.04004	36169780
	1.12926	35954080			1.15905	37522668			1.29118	46684916			1.04228	36805044
	1.13259	34013244			1.16229	38734590			1.29442	47234892			1.04453	33810980
	1.13719	38793816			1.16553	41270600			1.2977	45834910			1.04782	35705610
	1.14209	35223372			1.16883	39858836			1.30099	51108948			1.05279	40665364
	1.14536	39259340			1.17384	40344348			1.30431	49809270			1.05609	39521236
	1.14861	35779340			1.17715	38380664			1.31051	50033156			1.06102	34540964
	1.15184	38824744			1.18047	35610108			1.31506	53288236			1.06435	31669842
	1.15409	41837040			1.18391	40745588			1.32049	51314804			1.0677	35927572
	1.15633	38760576			1.18721	42242616			1.32506	48710508			1.07069	38058064
	1.15958	35229864			1.19051	43766852			1.32845	52552172			1.07294	35786692
	1.16299	37552870			1.19508	38349740			1.333	47862520			1.07616	29518030
	1.16624	39175684			1.19833	36508284			1.33627	41706588			1.07964	32547192
	1.16956	34758896			1.20156	35446556			1.33965	49417516			1.08264	41836356
	1.1729	37096664			1.20505	41279844			1.34304	46499650			1.08746	37936920
	1.17619	35291890			1.20832	41060908			1.3476	50853004			1.09088	44120010
	1.17941	41198284			1.2116	40554736			1.35088	51090344			1.09543	38116610
	1.18588	43339850			1.21477	37586180			1.35543	48762940			1.09868	40191510
	1.1891	48473316			1.21797	39240480			1.35923	47164860			1.10187	33893864
	1.19227	44900680			1.22143	36633564			1.36379	51789936			1.10533	35038356
	1.19714	34917864			1.22447	35066980			1.36705	46179068			1.10835	38262116
	1.20058	37581212			1.22672	44149908			1.37162	45989556			1.1106	36352250
	1.20515	38286170			1.23154	44150144			1.37654	48238644			1.11284	35729390
	1.20847	38713588			1.23475	43834270			1.37983	50980904			1.11607	37112932
	1.21178	39030780			1.23813	43869120			1.38476	53665420			1.11938	39473804
	1.2148	39638804			1.24474	43730380			1.38804	50911950			1.12269	38040650
	1.21804	41224476			1.25264	39250416			1.39347	43523744			1.12601	33237540
	1.22261	42206140			1.25761	40069904			1.39805	50366788			1.12931	34095944
	1.22584	37745470			1.26087	46657880			1.40134	47247270			1.13266	38005452
	1.22909	34931456			1.26429	50537452			1.40591	49351460			1.13599	36211596
	1.23249	37597690			1.26751	39300828			1.41009	48421090			1.1393	37696564
	1.23549	39607770			1.27089	41826188			1.4135	52705948			1.1425	40394616
	1.23889	37913760			1.27571	37268324			1.41804	41199732			1.14474	36134284
	1.24222	42018400			1.28029	41743996			1.42148	49504816			1.14698	40532464
	1.24716	42274930			1.28485	36803010			1.42864	47124580			1.15022	38801344
	1.25056	39920796			1.28816	41573804			1.43485	50163920			1.15518	34812204
	1.25544	33157816			1.29307	38328980			1.4394	48526080			1.1587	38782604
	1.25938	37636850			1.29637	38912020			1.44397	52696464			1.16169	33204134
	1.26427	39030116			1.29952	41550532			1.44814	46188676			1.16498	39607490
	1.26758	45908024			1.30271	42915880			1.45161	47958360			1.1683	32953814
	1.27085	34658660			1.3061	46833056			1.45462	48195290			1.17166	38509704
	1.27413	35871670			1.3093	41833412			1.45687	48814584			1.17501	35837584
	1.27746	38212644			1.31269	43054456			1.46006	51143584			1.17813	36964556
	1.28093	38857356			1.3159	44490464			1.46497	47983332			1.18038	40284292
	1.28397	38034950			1.31927	46225800			1.46825	46375784			1.18263	38381036
	1.28718	41745720			1.32264	41065036			1.47282	40483748			1.18487	39129116
	1.29041	43416080			1.32594	40650484			1.47741	45611296			1.18712	36321388
	1.29359	35750780			1.32925	34858676			1.48197	53342330			1.19055	42489716
	1.29818	41924740			1.33384	36235628			1.48613	45877828			1.19355	40348250
	1.30307	38308444			1.3371	39898344			1.48943	53668520			1.19811	41556090
	1.30639	41143916			1.34099	35852316			1.49255	52469972			1.20302	39460532
	1.30969	40509570			1.34433	37453920			1.49634	46836756			1.20649	39450060
	1.31316	36355360			1.34745	38133190			1.49962	47313776			1.20978	37486600
	1.3165	41713496			1.3507	43376070			1.50417	51766240			1.21312	40153496
	1.31977	41645544			1.35405	42768092			1.5074	48263730			1.21612	39496010
	1.32316	40357092			1.35726	39300150			1.51196	49407030			1.21837	43561476
	1.32621	42216868			1.36058	42333684			1.5154	48647704			1.22062	44264630
	1.32845	42457436			1.3637	42149760			1.51997	49371296			1.22286	40971650
	1.3307	42257816			1.36693	43558800			1.52413	44110576			1.22605	37103508
	1.33392	38388748			1.37039	43984628			1.52743	47641064			1.22948	33988336
	1.33724	35107828			1.37341	38211770			1.5309	49006090			1.2327	37166092
	1.34227	41153092			1.37566	41723336			1.53419	54068348			1.23591	32419332
	1.34557	37323316			1.3779	39096630			1.53746	53300044			1.23937	38296132
	1.3489	39418864			1.38279	35588644			1.54074	50899684			1.24591	35903160
	1.35386	34889172			1.3863	34658490			1.54492	48591996			1.24942	38124076
	1.3573	39657876			1.38933	39203370			1.54947	43354670			1.25243	35598084
	1.3607	32585920			1.39274	35540764			1.55296	47569324			1.25467	35503684
	1.36379	39792390			1.39608	41473932			1.55753	49410332			1.25692	36996960
	1.36604	36653920			1.39934	40019670			1.56082	48445160			1.25916	38529010
	1.36829	42566130			1.40274	46206980			1.56411	46080276			1.26241	41291930
	1.3715	40160850			1.40575	40479930			1.56742	48406836			1.26577	41322652
	1.37605	36793732			1.4103	41826590			1.57071	48564052			1.2688	44296810
	1.37948	42467040			1.41369	44702670			1.57526	48321104			1.27202	39822010
	1.38403	39392452			1.41685	42809220			1.57865	54819020			1.27542	42710010
	1.3875	42951444			1.42029	40668044			1.58183	48744708			1.27865	41602110
	1.39079	45265900			1.4235	37070120			1.58803	45907188			1.28194	39072724
	1.39406	43871750			1.4281	40708228			1.59354	50433984			1.28526	46354652
	1.3972	46438308			1.43139	40354020			1.59811	51370964			1.28852	41905940
	1.4004	41521296			1.43472	42377100			1.60227	49912612			1.29307	38215810
	1.4038	42738012			1.43928	41012228			1.60573	47786144			1.29649	35704496
	1.40702	38448852			1.44268	39608650			1.60903	45348536			1.29972	41287944
	1.41034	37492624			1.44603	39814930			1.61234	52111676			1.3031	41319790
	1.41364	47913200			1.44912	43774480			1.61563	52270164			1.30634	43525868
	1.4185	44767732			1.45398	37967216			1.6189	47037588			1.30969	41955604
	1.42176	41771932			1.45731	35483464			1.62384	48190250			1.31308	37452836
	1.42842	41991516			1.46082	40199876			1.6273	47199940			1.31641	39378170
	1.43171	41031412			1.4638	39596188			1.6306	49226268			1.31973	38129724
	1.43502	46924236			1.46721	44178892			1.63517	46977692			1.32288	38775670
	1.43801	43184550			1.47022	41534324			1.63848	51567852			1.32512	41137860
	1.44026	45574876			1.47345	46520100			1.64175	48416836			1.32737	44482684
	1.4425	42720756			1.4784	40387576			1.64503	44553640			1.32961	41486936
	1.44705	42372236			1.48167	39247480			1.64851	46070280			1.33448	37233530
	1.45027	44216508			1.48502	43965040			1.65183	51916516			1.33782	40945850
	1.45482	46586796			1.4884	39128136			1.65511	47808852			1.34281	38077668
	1.45809	42190732			1.49171	39611724			1.66004	47841730			1.34623	42122424
	1.46155	42388310			1.49502	47092892			1.66334	49236590			1.34945	40336456
	1.46457	46370124			1.49829	41033876			1.66663	46537204			1.35276	36650230
	1.47079	42775770			1.50152	37511708			1.67012	47471816			1.35626	41075090
	1.47418	46225220			1.50493	45050708			1.67598	54717070			1.35925	40139108
	1.47718	47869936			1.50879	45337170			1.67922	50401532			1.36149	39611904
	1.48037	44332856			1.51216	37857984			1.68466	54001500			1.36374	38459132
	1.48382	43375068			1.5154	38908372			1.68883	53885690			1.36599	38489130
	1.48711	40036916			1.51842	39665696			1.69211	49899470			1.36823	36156132
	1.49043	43514932			1.52464	37168812			1.69704	47757960			1.37048	40974660
	1.4953	42787748			1.52794	38450428			1.70034	51408916			1.3737	38707270
	1.49858	42528896			1.53289	37451664			1.70491	50409908			1.37719	35892560
	1.50185	44425268			1.53632	41774544			1.70819	50029836			1.38023	38863910
	1.50517	46546536			1.53954	41222784			1.71148	51630880			1.38479	43354836
	1.50818	44467784			1.54283	42043460			1.71476	46254230			1.38806	40784292
	1.51302	45409590			1.54613	45376960			1.71824	48695804			1.39137	36611190
	1.51629	38625396			1.54934	42517304			1.72124	49108070			1.3947	35042604
	1.51961	42182870			1.55273	38410780			1.72581	50333180			1.3979	34365580
	1.5229	46767760			1.55597	39173090			1.7291	48954170			1.40093	39846940
	1.52618	44204380			1.55927	40082824			1.73404	46920904			1.40318	42328516
	1.52956	41564124			1.56274	42385140			1.73733	47320076			1.40542	39312850
	1.53411	41547284			1.56575	43549344			1.74189	45461220			1.40767	42859770
	1.53741	37321810			1.56897	46397890			1.7452	50615170			1.41085	33592370
	1.54058	44742750			1.57216	42813252			1.74975	48246940			1.41438	38022724
	1.54282	39688610			1.57672	45300604			1.75305	50522844			1.4177	35164760
	1.54507	41398776			1.58	43331812			1.75634	54258020			1.42102	35964624
	1.54825	39617270			1.58315	43422640			1.76183	53099580			1.42405	42176308
	1.55153	44766220			1.5854	40213984			1.76638	47183836			1.43193	34958104
	1.55483	47643776			1.58764	44828908			1.77132	47244948			1.43537	36891188
	1.55965	41732356			1.59219	43932470			1.77462	47257516			1.43838	34284816
	1.56305	39909332			1.5971	40339950			1.77919	53354516			1.44062	33663760
	1.56791	42893196			1.60039	47235456			1.78246	48041360			1.44287	36185852
	1.5728	41644100			1.60366	39980620			1.787	57351370			1.4463	33739896
	1.5761	36331716			1.60701	44639324			1.79115	53640220			1.44965	35308570
	1.57943	44185810			1.61039	42853612			1.7944	52028660			1.45299	37685596
	1.58261	42978732			1.61343	42885876			1.79776	54850212			1.45611	39955310
	1.5859	45464200			1.61682	39578104			1.80095	56375956			1.45835	41073960
	1.58921	45550160			1.61988	44119972			1.80638	52840936			1.4606	38958576
	1.59408	40951840			1.62213	45172920			1.81092	48317252			1.46379	38467696
	1.59747	37959304			1.62531	40741810			1.81419	49995810			1.46838	39285160
	1.60088	43872812			1.63024	37439940			1.81874	50079692			1.47163	38458696
	1.6039	43571440			1.63355	42460590			1.822	47533732			1.47482	36814332
	1.61009	44385228			1.63699	42332250			1.82655	49607080			1.47803	39889228
	1.61337	40366816			1.64026	40040744			1.83001	49690190			1.48121	38219984
	1.61669	39562700			1.64361	42125850			1.83304	51453044			1.48615	34452776
	1.61993	41689944			1.64683	45819492			1.83624	50012864			1.48947	34422124
	1.62329	42158812			1.65019	43861268			1.84133	50047944			1.49265	40075084
	1.62651	47599124			1.65505	41697390			1.84622	55615668			1.4949	38573680
	1.62986	46082320			1.65845	43017076			1.85164	55700840			1.49714	36619590
	1.63442	49876924			1.66146	40488076			1.85785	50029336			1.50035	39414944
	1.63783	42011556			1.66486	35754830			1.8624	51097416			1.50359	31825340
	1.6411	46262184			1.6681	41131744			1.86697	51665424			1.50684	38966056
	1.64436	45923628			1.67297	39952950			1.87109	48488496			1.50998	43184170
	1.64927	42155350			1.67787	41174932			1.87564	41481230			1.51222	39537240
	1.65249	42728836			1.68127	45724004			1.87906	43900176			1.51562	38494124
	1.65567	41152588			1.68447	41256860			1.88208	48255436			1.52018	32918774
	1.65907	38898176			1.68778	41647410			1.88662	46756652			1.52354	44897264
	1.66227	44926100			1.69108	42704144			1.89117	42413356			1.52699	40499920
	1.66565	39739748			1.69409	38027944			1.89576	43808110			1.53004	30620856
	1.66871	40358156			1.69732	38608836			1.90032	53965132			1.53229	38665440
	1.6719	41925532			1.7008	39580720			1.90488	49259400			1.53713	37060108
	1.67534	44005880			1.70383	45562732			1.90815	52866430			1.5406	39775664
	1.6786	47797810			1.70864	39327244			1.9127	49168116			1.54378	31136434
	1.68353	45744536			1.7121	44109376			1.91608	45825920			1.54603	36889200
	1.68844	46344444			1.7151	43788760			1.91931	47426616			1.54827	39754380
	1.69169	41765972			1.71965	46615616			1.92277	49132824			1.55052	42243356
	1.69487	46703716			1.7229	44125380			1.92732	49962748			1.55507	38993800
	1.69803	45592096			1.72607	39944696			1.93078	51655540			1.55852	33113398
	1.7014	45093890			1.72832	47700200			1.93533	50648068			1.56185	40504296
	1.70443	46509324			1.73056	50976812			1.9399	49348716			1.56512	40512520
	1.70775	46373756			1.73281	46715196			1.94318	49397640			1.56814	39216760
	1.71101	45465620			1.73737	39072584			1.94647	45340500			1.57039	42227580
	1.71426	46336860			1.74078	37755828			1.94977	50915540			1.57361	36525148
	1.71768	46292836			1.74419	38728364			1.95321	49079804			1.57694	34986876
	1.72072	42893976			1.7475	44024680			1.95624	46968570			1.58025	34865410
	1.72405	43518976			1.75078	42933744			1.96079	45002576			1.58328	40265970
	1.72731	41638664			1.75417	40479468			1.9641	48847860			1.58552	37619948
	1.73066	42327350			1.76079	40491970			1.96739	46331372			1.58777	38197416
	1.734	43666572			1.76402	43039988			1.97193	49677012			1.5921	47519184
	1.73708	40694780			1.7672	44226668			1.9752	50677732			1.59705	36615016
	1.73933	43054390			1.77058	39322856			1.97974	44922496			1.60055	37942016
	1.74157	42584692			1.77364	44921504			1.98305	48402210			1.60356	38677190
	1.74491	43233764			1.77589	34482692			1.98634	46046750			1.6058	40236536
	1.74801	42285428			1.77913	39889920			1.98981	41992260			1.60805	37159720
	1.7542	43106480			1.78368	36947876			1.99313	45508340			1.61263	40539890
	1.75759	44149136			1.78711	36627684			1.99642	50824796			1.6159	37504890
	1.76246	43453092			1.792	44093452			2.00124	50849390			1.61926	41830080
	1.76585	46320050			1.79824	44909256			2.00449	47845080			1.62242	40287550
	1.77071	39726640			1.80145	45145236			2.01001	42196336			1.62564	36288524
	1.77395	41299364			1.80465	40433356			2.01459	48772920			1.62905	41799652
	1.77714	43803356			1.80805	36035216			2.01786	46862936			1.63227	39103988
	1.78368	41085984			1.8111	44539812			2.02241	51755680			1.63558	40531720
	1.78713	47562000			1.81335	39998064			2.02569	49498010			1.63888	37877816
	1.79205	49035204			1.81559	45650556			2.02898	46657268			1.64191	40800940
	1.79524	41290930			1.82047	43125370			2.03229	49886704			1.64416	38470400
	1.80007	44877070			1.82541	45303052			2.0355	49639060			1.64641	33307062
	1.80345	41335056			1.82884	45145164			2.04006	48399776			1.64968	38702308
	1.80663	43766590			1.83376	36092420			2.04351	49656520			1.65299	41358920
	1.81001	48317052			1.83702	35423188			2.0468	51138676			1.65629	41104504
	1.81302	45977790			1.84103	38630510			2.05136	51415380			1.65968	36147316
	1.81622	40351716			1.84428	39008784			2.05553	49621480			1.66275	40502104
	1.81962	44110332			1.84747	44091996			2.06008	50016056			1.66597	38964748
	1.82283	43170980			1.85063	44670092			2.06337	51266344			1.66928	41049652
	1.82612	44648256			1.85383	38455224			2.06665	46576004			1.67261	38095804
	1.83104	44936240			1.85724	40978988			2.07012	49477696			1.67594	44536412
	1.8343	41738890			1.86179	40248840			2.0734	58769424			1.67893	40530376
	1.8376	39554404			1.86674	43196776			2.07665	51579620			1.68216	38508744
	1.84106	42160320			1.87001	43324764			2.08009	45236710			1.68546	37387148
	1.84407	43917612			1.87333	33404252			2.08315	47876388			1.68878	40478430
	1.84631	43433870			1.87794	36359024			2.08936	50575780			1.69207	41336810
	1.84856	45613896			1.8812	39490076			2.09262	53295624			1.69529	41988452
	1.85177	41996904			1.88438	42080510			2.09807	53234010			1.69867	40939340
	1.85499	44392550			1.88776	43147948			2.10349	47267668			1.70206	43937836
	1.85819	46279350			1.8908	38062340			2.10696	51376800			1.70534	36913516
	1.86163	40592384			1.89535	38192076			2.11152	49161164			1.70869	35929720
	1.86492	39513324			1.89876	45374116			2.11479	58667692			1.71172	38753390
	1.86823	39408784			1.90358	48209500			2.11808	55302892			1.71396	39395204
	1.87154	46311916			1.90682	42045884			2.12124	46425836			1.71621	39276840
	1.8765	44989436			1.91009	42493308			2.12578	50222436			1.71944	43510150
	1.87987	45594980			1.91325	46144836			2.12906	50443020			1.72399	40922484
	1.88306	44403348			1.91549	42302504			2.13361	56165292			1.72888	41010856
	1.88626	48213890			1.91869	44246188			2.13777	50407004			1.73215	41749172
	1.88962	41128908			1.92196	38610640			2.14272	47212244			1.73544	45582070
	1.89285	39861604			1.92531	38147932			2.14729	45816916			1.73856	35420228
	1.89615	46601864			1.92855	44506270			2.15185	50346364			1.74182	34453732
	1.89942	46276270			1.93189	47429180			2.15524	55680652			1.7452	38707044
	1.90423	49446876			1.93489	43592036			2.16068	53708844			1.7482	37770268
	1.90747	44487230			1.94109	45035620			2.16523	52733980			1.75044	42282250
	1.91072	45494904			1.94436	42002080			2.1685	50705224			1.75269	40968620
	1.91388	40829172			1.94765	40411724			2.17305	45067428			1.75493	30691420
	1.91845	45549000			1.9508	43853840			2.17692	46341304			1.75823	34318108
	1.92171	48704456			1.95305	40633760			2.18015	49308856			1.76157	35101920
	1.92502	47566332			1.95529	46312850			2.18472	48726176			1.76459	36772460
	1.92817	44361690			1.96013	36882844			2.18926	53483216			1.77084	43288908
	1.93305	44663316			1.96355	41831960			2.19263	51691468			1.77412	39265500
	1.93643	47000224			1.96654	47297740			2.19809	53167268			1.77759	41155964
	1.94098	47163970			1.96969	44779850			2.20352	52868544			1.7806	40623144
	1.94423	44823350			1.97312	39937280			2.20807	48880776			1.78517	41592436
	1.94766	39190092			1.9764	39961656			2.21262	48155130			1.78856	34931604
	1.95089	48781340			1.97969	38444332			2.21602	51009544			1.79179	37912670
	1.95407	48139296			1.98301	38164176			2.21937	47680956			1.79506	40444276
	1.9575	48421190			1.98631	44229364			2.22391	51576972			1.79839	45268944
	1.96052	47508430			1.98946	42636170			2.2288	48596436			1.80154	43144400
	1.96388	38250476			1.99267	42405964			2.23207	50850664			1.80612	38892600
	1.9672	43621652			1.99605	45504344			2.23662	46278200			1.80941	36336224
	1.97047	40406388			1.99923	42719184			2.24042	45409256			1.81273	42828324
	1.97368	45816908			2.00238	39113212			2.24497	46578436			1.816	43530464
	1.97667	48621824			2.00738	43269096			2.24825	48299756			1.81918	40192828
	1.98122	45789950			2.01082	45287456			2.25168	51584856			1.82223	35986620
	1.98466	45301164			2.01537	43877964			2.2551	49446004			1.82447	37598264
	1.98769	40841876			2.01865	39145810			2.25836	53785916			1.82672	47292012
	1.99224	41237724			2.02198	43887664			2.26291	54784704			1.83153	44481160
	1.99563	43793332			2.02498	42454308			2.2661	56836784			1.83474	39629732
	1.99884	47246810			2.02813	43355460			2.27154	49630344			1.83797	37657516
	2.0021	43442670			2.03151	46109096			2.27609	51064996			1.84298	39420140
	2.00527	43747836			2.03452	45745560			2.27935	48802708			1.84646	42063496
	2.00751	47710108			2.03677	41041250			2.2839	47742964			1.84975	36471576
	2.00976	40102830			2.03901	43293264			2.28717	54151216			1.85308	40430520
	2.012	41079304			2.04234	46758404			2.29042	53679350			1.85609	41599840
	2.01523	47631600			2.04726	44525656			2.29384	54266350			1.85833	35976692
	2.0185	48169560			2.05051	49105880			2.29799	53934460			1.86058	41469376
	2.02179	43799068			2.0539	41580564			2.30288	56308812			1.86282	36507616
	2.02634	45882856			2.05697	47491344			2.30612	52971948			1.86603	38727044
	2.03123	46344020			2.06012	45270876			2.31067	53970490			1.86942	38339704
	2.03615	47538708			2.06504	45126270			2.31393	50206656			1.87283	36836092
	2.03939	50603570			2.06824	45917640			2.31848	48396936			1.87588	39435036
	2.04253	43518216			2.07143	48923284			2.32177	53927424			1.8791	42071150
	2.04478	43704544			2.07461	46296812			2.32634	55802212			1.88239	38232536
	2.04703	44104610			2.07917	49191004			2.3296	51925840			1.8857	35801336
	2.04927	42843788			2.08242	43883790			2.33287	56588972			1.88902	39667424
	2.0525	41637824			2.08698	44714104			2.3363	56156980			1.89202	43451148
	2.05579	36772790			2.09196	42515376			2.3395	50127132			1.89426	37798668
	2.05928	41123010			2.09518	51503292			2.34331	54412004			1.8975	40098964
	2.06227	47214268			2.09834	49591756			2.34786	51182500			1.90079	35714184
	2.06714	49793650			2.1017	45697416			2.35113	59219320			1.90396	39313304
	2.07039	50048356			2.10474	42489990			2.35656	51058416			1.9072	38148452
	2.07364	49851256			2.10698	45762430			2.36112	54323748			1.91058	38542230
	2.07695	44207804			2.11018	41685296			2.36437	48997924			1.91545	43991988
	2.0803	45549816			2.11347	45451584			2.36892	48157376			1.91873	41403960
	2.08337	44557260			2.11841	42049276			2.37221	52648070			1.92202	40575508
	2.08674	44641704			2.1217	46364630			2.37549	55776710			1.92535	38744280
	2.09061	44577244			2.12496	43708876			2.37883	55031908			1.9276	40301720
	2.09388	45012400			2.12828	46191252			2.38299	59965756			1.92984	37201160
	2.09719	47604040			2.13311	41424228			2.38754	50146160			1.93209	42615624
	2.10038	44380490			2.13638	49896308			2.39082	56021250			1.93433	39336910
	2.10375	48579308			2.13967	47060960			2.39539	55770724			1.93756	39325348
	2.10711	43001012			2.14271	47345004			2.39865	51360236			1.94084	46343108
	2.1104	44432970			2.14585	44514290			2.4032	48974444			1.94412	40515828
	2.11369	45372324			2.14922	45691188			2.40807	54004436			1.94746	35879950
	2.11856	47513070			2.15242	42694580			2.41222	51402480			1.9524	41017910
	2.12182	41914652			2.15697	46863010			2.41548	55275290			1.95567	41263890
	2.12511	51651188			2.16193	50106692			2.41872	50741650			1.95894	43546252
	2.12852	50659404			2.16527	48856788			2.42216	48785000			1.96208	42553356
	2.13155	48754010			2.16845	47484150			2.42671	50591476			1.96433	45007636
	2.13491	54310268			2.17169	48072344			2.42999	49960604			1.96657	39877064
	2.13792	51926720			2.17485	41521816			2.43456	49570990			1.96882	39235720
	2.1411	47997644			2.17709	46528356			2.43801	49106764			1.97106	37268984
	2.14452	46893000			2.17934	44075452			2.44256	48469820			1.97448	44272620
	2.14755	41623250			2.18158	47307216			2.44595	54949172			1.97775	40557704
	2.1498	51508468			2.18473	48283396			2.45005	47802732			1.98107	39108184
	2.15204	48519600			2.18798	49991532			2.45462	49581372			1.9843	38496084
	2.15429	43907896			2.19121	47426756			2.4579	52706292			1.98768	41067396
	2.15884	44880470			2.19576	48161936			2.46118	52108620			1.99106	39183064
	2.1621	39545904			2.19911	47407976			2.46573	52830280			1.99438	41301030
	2.16557	44133820			2.20243	45403560			2.46898	49673270			1.99765	34834124
	2.16885	44341730			2.20567	41829460			2.47355	53615788			2.00089	41129156
	2.17215	49015240			2.20902	42673292			2.47679	57878296			2.00387	40654776
	2.17671	41824380			2.21204	43174790			2.48021	53467076			2.00612	37431456
	2.18	42295980			2.21687	44366612			2.48348	49996790			2.00836	39531720
	2.1833	44868056			2.22012	44062850			2.4868	51926500			2.01175	40248468
	2.18632	47006116			2.22354	51487860			2.49136	54196028			2.01504	39734660
	2.18951	46063624			2.22675	45933310			2.49553	53274404			2.01834	40496360
	2.19295	39151860			2.22999	41311684			2.50094	59402580			2.02147	37962750
	2.1975	39677372			2.23329	40968670			2.50552	52201828			2.0247	42016096
	2.2008	44041436			2.23659	47405330			2.50938	50494520			2.02815	38087350
	2.20425	45868836			2.24145	43207828			2.51393	50794444			2.03119	42270676
	2.20726	44265988			2.24484	42994812			2.5172	56578660			2.03344	42352550
	2.21047	41719404			2.24786	49286400			2.52046	58138676			2.03569	43215650
	2.21394	42929890			2.25116	42701464			2.52389	58615336			2.03793	36384076
	2.21722	44864130			2.25571	42934224			2.52713	52526260			2.04018	39612264
	2.22052	44620420			2.25992	48277184			2.5304	55432410			2.04242	30236500
	2.22354	42945292			2.26316	47382290			2.53383	61383250			2.04467	35590840
	2.22676	41180996			2.26656	45427548			2.53848	60240950			2.04792	38857070
	2.23022	47246604			2.2698	49363412			2.54305	51364064			2.05122	39111492
	2.23322	39079416			2.27311	43092600			2.54633	53981850			2.05467	40914360
	2.23645	46477580			2.27767	44746908			2.55089	55221772			2.05769	41408256
	2.23962	41411884			2.28104	60259292			2.55577	54962204			2.06086	40861828
	2.24284	42688716			2.28417	47115104			2.56034	50126692			2.06412	36425612
	2.24629	45866750			2.28798	41264692			2.5636	58416652			2.06748	41927824
	2.2493	47674300			2.2912	47406052			2.56685	51714916			2.07064	39721804
	2.25249	46764268			2.29607	41822410			2.57013	55972150			2.07368	36814730
	2.25737	45160400			2.29935	37575750			2.57431	49589216			2.07592	41335076
	2.26226	47017960			2.30266	42433124			2.5776	50225080			2.07817	42271024
	2.26681	43874732			2.30594	45469612			2.58214	53933092			2.08133	43352572
	2.27018	46539930			2.30923	47387820			2.58541	53472212			2.08624	39791040
	2.27355	40039316			2.31242	45201948			2.58996	52924630			2.09115	42002252
	2.27662	42547296			2.31578	44201150			2.59333	53601090			2.09446	36179004
	2.28117	46318810			2.31881	46162470			2.59789	48949588			2.09787	37571260
	2.28452	47947790			2.32106	50855560			2.6012	59232030			2.10117	41407180
	2.28755	45543956			2.32587	53395220			2.60575	50132400			2.10446	40304004
	2.29075	44494216			2.33076	48125820			2.60903	54812470			2.10766	42635250
	2.29412	46865172			2.33531	44899356			2.6132	55055760			2.11067	38613976
	2.29713	46956244			2.33986	50183110			2.61644	56206988			2.11292	41590028
	2.30195	37881856			2.3431	49951230			2.62099	52579068			2.11516	40178490
	2.30524	41117080			2.34651	47669684			2.62517	52973356			2.11741	39497300
	2.30851	40519100			2.34955	48366220			2.62845	56002800			2.12059	36461464
	2.31184	45398732			2.3518	42708100			2.63171	58780910			2.12405	41305550
	2.31516	48568096			2.35404	51811430			2.63513	54774252			2.12705	40204664
	2.32009	43014124			2.35629	48480960			2.63967	49516796			2.13187	39426384
	2.3233	42300760			2.35853	48940636			2.64296	56702670			2.13514	44842756
	2.32669	49241984			2.36172	45784636			2.64753	53238124			2.13841	43448870
	2.32969	52844224			2.36508	37990068			2.65089	49674988			2.14172	42405920
	2.33283	44904276			2.36849	46142840			2.65544	51919404			2.14492	44080092
	2.33627	48134590			2.37148	50177332			2.65869	56115864			2.14793	41611144
	2.33953	48250028			2.37603	43638264			2.66209	53086492			2.15017	39573676
	2.34278	42762310			2.37931	50974416			2.66753	54840824			2.15242	41984216
	2.34594	48602930			2.38424	46644684			2.67168	56368076			2.15467	36957284
	2.34913	45718660			2.38743	44533492			2.67487	59889644			2.15791	38463572
	2.35407	46274916			2.39063	50789384			2.67942	48795984			2.16138	37687924
	2.35727	47028960			2.39362	47814292			2.68286	54709704			2.16458	37231932
	2.36045	50380532			2.39681	42754560			2.68607	54751772			2.16782	40236110
	2.36534	45381910			2.40169	48032760			2.6893	55928576			2.17128	39407144
	2.36871	41302260			2.4051	44554924			2.69256	53641196			2.17458	36311920
	2.37193	43851972			2.40835	42343216			2.69583	52092340			2.1779	43511060
	2.3752	46935610			2.41163	48827656			2.69926	54747210			2.18088	42511612
	2.37847	45608104			2.41487	45677444			2.70252	57511096			2.18313	40256610
	2.38178	44859430			2.41814	45492720			2.70707	58283692			2.18537	42664588
	2.38516	46353810			2.42145	47555656			2.71172	56227620			2.19021	40837960
	2.38819	49184924			2.42463	48557780			2.71627	55164584			2.1935	41193988
	2.39137	48503684			2.42781	44989216			2.71951	48736984			2.19676	43327550
	2.3963	44682370			2.43108	48782516			2.7228	57531880			2.20008	41554756
	2.39956	43561252			2.43437	42198520			2.72622	55840452			2.20328	46465548
	2.40289	41145388			2.43759	42062864			2.73077	49619290			2.20783	36422496
	2.40628	49011520			2.4408	52875772			2.73405	54680844			2.21114	38667800
	2.40953	42497130			2.44404	45096600			2.73731	52351340			2.21443	37205772
	2.41281	39750920			2.44747	50475764			2.74058	49917910			2.21746	42136692
	2.41597	46214216			2.45072	44359496			2.74385	52374892			2.21971	43173332
	2.41916	43878196			2.45415	44019960			2.74729	62668136			2.22195	40260496
	2.42254	45059736			2.45718	46279316			2.75054	61359668			2.2242	47803508
	2.42574	46579892			2.45942	44674556			2.75596	52906030			2.22644	41397180
	2.43069	46810924			2.46426	46125380			2.76014	52105740			2.23099	42289950
	2.43405	47970850			2.46745	49601836			2.76358	51402256			2.23591	42743924
	2.43707	48419570			2.47064	48162736			2.76813	51839692			2.23912	41942680
	2.44162	41466840			2.47519	45051744			2.77141	59642170			2.24233	41737370
	2.44489	47893252			2.47846	47069584			2.77596	55817410			2.24689	42303932
	2.4483	45804536			2.48302	50584824			2.77938	54205332			2.2501	41517920
	2.45134	43760692			2.48626	44446230			2.78265	52812044			2.2533	42975790
	2.45467	48342904			2.48951	48488804			2.78591	56120836			2.25649	42239210
	2.45774	46897876			2.49282	47912260			2.78917	57548956			2.25951	40470700
	2.46089	47446540			2.49601	51304908			2.79242	55660900			2.26176	38118030
	2.46578	52063170			2.49919	51031400			2.79657	57541850			2.264	37727710
	2.47066	50171372			2.50144	48383130			2.7998	53288276			2.26736	38808464
	2.47385	54730148			2.50368	43617764			2.80435	57178452			2.27065	41323150
	2.47839	46087772			2.50593	47968530			2.80759	50963424			2.27394	39303204
	2.48166	47912020			2.51076	48766330			2.81214	59293076			2.27716	39720690
	2.48492	48761210			2.51531	46055940			2.81629	53681948			2.28046	41025030
	2.48816	42897050			2.51856	45013704			2.81953	52996052			2.28391	41866904
	2.4915	45390330			2.52311	46557876			2.82409	53972064			2.2871	46558250
	2.49452	44298772			2.52635	51554650			2.82749	62355024			2.28934	41527450
	2.49772	44739496			2.52965	50290960			2.83071	56801096			2.29255	44009124
	2.50261	41014820			2.53284	51447824			2.83449	52396852			2.29591	47741764
	2.50583	47171244			2.53587	44685844			2.8379	59534550			2.29892	42275650
	2.50899	46837336			2.53811	49623364			2.84177	57542796			2.30213	44226156
	2.51354	48684900			2.54036	39586690			2.84669	61202760			2.30557	41736748
	2.51846	47369170			2.5426	49498904			2.84992	56592230			2.3086	45528300
	2.52171	41988544			2.54573	40350990			2.85407	58523916			2.3118	37337748
	2.52498	41485308			2.55066	45580604			2.85862	54027908			2.31528	40524216
	2.5283	45951836			2.55558	47466148			2.86186	59472964			2.31828	41290304
	2.53147	46959960			2.5605	47725150			2.86642	59754630			2.32053	42224310
	2.53602	51524264			2.56373	46740050			2.86983	56759784			2.32277	42032470
	2.54091	49516660			2.56706	45097944			2.87482	61888384			2.32615	41690170
	2.54426	49194596			2.57043	48797580			2.87899	55977990			2.32919	38771920
	2.54744	45435050			2.57344	52811750			2.88355	60125490			2.33144	43213820
	2.55072	49156936			2.57569	50621732			2.88679	61627950			2.33368	43833430
	2.55384	46652750			2.57794	45881076			2.89096	62156550			2.33705	37626184
	2.55839	50961396			2.5813	44109980			2.89551	55161652			2.34036	39021180
	2.56331	44521576			2.58456	43083500			2.89876	56669556			2.34365	42565730
	2.56821	43924644			2.58784	46786016			2.90333	59356972			2.34685	41294468
	2.57164	49977780			2.59113	45019244			2.90656	59407090			2.35013	46252060
	2.57465	49880172			2.59567	49497460			2.90977	53482510			2.35342	39704240
	2.57779	42753080			2.59889	52784936			2.91321	58315960			2.35663	39576740
	2.58105	44360868			2.60221	54104720			2.917	53675840			2.36001	42972180
	2.58431	43719740			2.60523	51818524			2.92025	60426644			2.36338	40157244
	2.58763	47413656			2.60978	48252130			2.92365	59333480			2.36644	44430184
	2.59149	38021572			2.61313	49280110			2.92743	62306356			2.36868	42722700
	2.5949	43822244			2.61631	43365696			2.93198	57503030			2.37093	41258400
	2.59827	47500644			2.61958	44133284			2.93521	62044920			2.37431	45755308
	2.60129	46516744			2.62285	45487580			2.93978	55694440			2.37925	44360364
	2.6075	43313220			2.62616	51903640			2.94304	57620524			2.38251	39895236
	2.61076	39752816			2.63104	49994770			2.94628	57670120			2.3858	39885136
	2.6142	48620404			2.63559	50835036			2.9497	60774950			2.38893	40161800
	2.61746	38972770			2.63876	48350064			2.95294	62367300			2.39118	42969492
	2.62074	43789044			2.64196	50856740			2.95617	64489296			2.39343	39082896
	2.62387	42466584			2.6453	50973204			2.96033	60346390			2.39665	44180172
	2.62703	50323708			2.64834	53685396			2.96357	56152490			2.39992	43771996
	2.63037	41965564			2.65377	48864696			2.96812	60696148			2.40323	39804360
	2.63359	45035310			2.65832	43450250			2.97227	60367190			2.40645	41503310
	2.63694	41812420			2.66169	45148990			2.97683	57670868			2.40965	47892110
	2.64	47502124			2.66489	51250308			2.98006	59632388			2.41291	44314908
	2.64224	45554844			2.66823	47933004			2.9846	63714260			2.41606	46248256
	2.64449	46038748			2.67158	51043732			2.98781	67323820			2.42061	41551656
	2.64763	46086416			2.67461	45219804			2.99096	62399410			2.42398	42540590
	2.65256	46305550			2.67685	46451344			2.99583	54754630			2.42701	42886164
	2.65748	43608440			2.67999	47358264			3.00204	56423336			2.42926	43087216
	2.66068	52015744			2.68325	47865296			3.00746	56896948			2.43258	43913548
	2.66384	50094830			2.6865	53286184			3.01387	51980428			2.43583	42196520
	2.66724	47874384			2.68979	51077136			3.02006	55368170			2.43917	47036028
	2.67029	42397340			2.69632	49713956			3.02629	60605940			2.44217	42290796
	2.67253	42949304			2.70087	50692890			3.02969	62442456			2.44533	44133690
	2.67571	42823708			2.70421	51509670			3.03291	58700370			2.44877	42718496
	2.6806	43240504			2.70737	47518276			3.03614	60692860			2.4518	41954020
	2.68387	43734824			2.71073	49188092			3.04108	61276436			2.45518	39921220
	2.68881	48641052			2.71391	46602068			3.04486	60144650			2.45848	38863068
	2.69205	48586676			2.71879	55636310			3.04942	50685156			2.46178	35893710
	2.69529	44240300			2.72368	53710790			3.05489	62584696			2.46499	37525270
	2.69853	46646868			2.72701	52126892			3.05944	64920764			2.468	43957410
	2.70179	45540550			2.73029	45786404			3.06401	57635796			2.47287	42836724
	2.7051	44929820			2.73354	48571316			3.06741	52322468			2.47625	37832292
	2.70813	45361756			2.73678	44377740			3.07196	63699344			2.47943	42646324
	2.7127	47409664			2.73994	44959420			3.07692	62681424			2.48268	35683210
	2.71605	40849550			2.74314	41241828			3.08355	60175628			2.48605	41276796
	2.71922	48957132			2.74652	46866156			3.08812	53598796			2.48927	38808720
	2.72248	48175770			2.74969	46223480			3.09438	62969760			2.49257	46458830
	2.7259	43431364			2.75423	44345604			3.10148	60527492			2.49567	47303820
	2.72918	44794440			2.7581	47211360			3.10935	65333716			2.49791	42854216
	2.73245	48151344			2.763	54137268			3.1139	72285304			2.50016	39253416
	2.73568	47757804			2.76621	47055676			3.12182	63759652			2.5024	37843590
	2.739	49548880			2.76945	50379476			3.1297	62055096			2.50465	45055244
	2.74355	46899268			2.77287	47613160			3.13763	67608410			2.50689	46411870
	2.74699	47039420			2.7759	50219980			3.14558	67290630			2.51009	46102590
	2.75001	51773492			2.78045	47725976			3.15354	62870700			2.51352	39110076
	2.75335	42394376			2.7838	45441636			3.16082	66928524			2.51682	42603188
	2.75885	41084480			2.787	44829732			3.16874	66963348			2.52011	45636450
	2.76207	38115636			2.79025	49590628			3.17672	70026040			2.52465	43230150
	2.7653	42973530			2.79338	46387670			3.18557	68189720			2.52793	45532210
	2.76874	42468868			2.79826	48737090			3.19356	70408820			2.53122	45612172
	2.77202	43620680			2.80161	47042476			3.20154	77183890			2.53441	39876056
	2.77532	43108390			2.80616	43722880			3.20943	57996360			2.53763	49231760
	2.77852	43759252			2.80943	52807716			3.21731	70709270			2.53988	42493204
	2.7818	45491884			2.81266	47381884			3.22528	77117030			2.54213	38977444
	2.78511	47170900			2.81598	49718800			3.23318	64855652			2.54552	44113460
	2.78997	42146790			2.819	54327040			3.24105	80261860			2.54879	47667436
	2.79324	49276016			2.82216	48087390			3.24895	73920140			2.55204	43917356
	2.79652	47671124			2.82541	51187396			3.25681	83292980			2.55536	48163972
	2.80139	41728570			2.8287	52867524			3.26606	77433520			2.55991	39729760
	2.80467	45884944			2.83203	46777950			3.27396	69567560			2.56446	45759100
	2.80793	46056444			2.83526	52761280			3.28187	78233350			2.56782	37972310
	2.81124	45472372			2.84147	47880436			3.28811	73175384			2.57089	42371540
	2.81612	44814960			2.84768	51844904			3.29597	74105110			2.57313	41343140
	2.81931	46559452			2.8526	49607184			3.30229	75677736			2.57538	43790410
	2.82267	44799704			2.85577	48900284			3.30687	77812150			2.57763	41435290
	2.82762	50940492			2.86059	50870210			3.31394	65744060			2.58084	42058400
	2.83086	56176040			2.86391	53211724			3.32181	83945170			2.58412	43292516
	2.83408	45702064			2.86882	51590684			3.32976	71184580			2.58756	37043696
	2.83726	50051540			2.87199	47862056			3.33763	79760380			2.59079	43197820
	2.84225	40242410			2.87655	48965412			3.34608	82121310			2.59399	44345350
	2.84554	45356880			2.87994	45356604			3.35397	71303800			2.59854	43801736
	2.84881	47311440			2.88317	50047460			3.36183	78552480			2.60191	43293908
	2.85183	44858210			2.88638	44405770			3.36972	66710040			2.60511	44585770
	2.85671	46343216			2.88956	53984852			3.37759	71751730			2.60812	39889236
	2.8616	46258788			2.89272	52280300			3.38556	69935224			2.61134	43703668
	2.8682	46313572			2.89609	54601828			3.39267	78635016			2.61469	42953456
	2.87275	49829000			2.89911	57528916			3.40053	74168470			2.61924	42701800
	2.87597	47284864			2.90367	50062160			3.40842	71384610			2.6225	44135400
	2.87914	47187740			2.907	52010668			3.41629	80600890			2.62581	48196012
	2.88232	42609976			2.91011	55301020			3.42428	80112500			2.62899	46630532
	2.88569	47036076			2.91331	48502584			3.43437	68258740			2.63224	40718720
	2.88887	36556412			2.91653	49617144			3.44148	77840904			2.63558	44248770
	2.89227	42531972			2.91992	57926840			3.44939	71887880			2.63858	45685332
	2.89547	46236332			2.92379	47823900			3.45724	83674910			2.64083	38835732
	2.89882	50308524			2.927	50847760			3.46523	75175650			2.64307	44593056
	2.902	53441416			2.93022	50334930			3.47318	76762440			2.64532	41624020
	2.90852	48606764			2.93354	50733532			3.48102	76313660			2.64756	42320864
	2.91472	44555690			2.9367	51432470			3.48892	75588670			2.64981	35991828
	2.91814	44789932			2.93993	45547876			3.49601	81890200			2.65306	41342150
	2.92117	50625076			2.94309	57128172			3.50397	80498540			2.65622	42033676
	2.92433	50908096			2.94623	47092800			3.5123	82114180			2.65938	44638670
	2.92751	46967052			2.94966	43007290			3.52023	79570940			2.66281	38869584
	2.9307	47114800			2.95292	55917970			3.52734	75596440			2.66611	41514132
	2.9339	49118744			2.95613	45359310			3.53521	85638970			2.66939	43263610
	2.93692	46523910			2.95955	44851076			3.54318	79286590			2.67437	45166148
	2.9401	49176284			2.9628	44859930			3.55105	74379000			2.67756	41970428
	2.94504	50217204			2.96622	53288716			3.55896	84330470			2.68077	47533176
	2.95163	50122864			2.96921	49183690			3.56691	73361280			2.68394	50757124
	2.95782	44995100			2.97239	46240336			3.5748	78436070			2.69045	45208216
	2.96123	46384710			2.97727	44991100			3.58278	79533640			2.69364	46977664
	2.96424	50050812			2.98046	54307984			3.59066	78858300			2.69819	40368096
	2.96649	57534164			2.98503	53005830			3.59978	75866470			2.70148	41120796
	2.96873	51692840			2.98996	51607244			3.60688	73305970			2.70478	45576590
	2.97355	49717268			2.99488	46900436			3.61466	82024990			2.70795	41305410
	2.97693	50035070			2.9998	49938868			3.62264	75003220			2.71132	44121388
	2.98149	53099788			3.00317	53282556			3.63053	75615610			2.71435	41199370
	2.98471	57377870			3.00637	53051720			3.63844	70726260			2.71659	35893044
	2.988	46724690			3.00969	47868156			3.64635	70626650			2.71884	42942336
	2.99255	46024810			3.01457	52942964			3.65424	74047660			2.72203	45772100
	2.99749	52409924			3.01947	50401748			3.66223	75417096			2.72528	40179804
	3.00407	48176412			3.02568	50365308			3.67011	66965790			2.72863	43893388
	3.00906	46825188			3.03189	49168300			3.67925	70917270			2.73195	40703012
	3.01223	46836190			3.03511	46272576			3.68723	69454220			2.73521	49545772
	3.01543	57242204			3.03835	51367424			3.69512	71878410			2.74013	41931876
	3.02328	48542276			3.04163	52973830			3.70309	68200190			2.7435	45830856
	3.02953	51604284			3.04622	53362220			3.711	78787320			2.7465	48898740
	3.03738	47089744			3.04941	54921240			3.71886	69947864			2.74875	46309760
	3.04231	52893644			3.05396	54579990			3.72686	72444300			2.75099	48194740
	3.04562	50220024			3.05727	54058990			3.7348	73165656			2.75412	42038040
	3.04866	49022544			3.06514	59861540			3.74278	63791436			2.75738	42755372
	3.0509	48391148			3.07225	51468364			3.75067	73635820			2.7607	38658892
	3.05315	49643124			3.0768	53671490			3.75851	71556950			2.76391	40348896
	3.0577	44779744			3.07999	55297610			3.76776	67950110			2.76712	45730116
	3.06094	49894188			3.08658	55060360			3.77567	77413176			2.77037	44883892
	3.06886	53068880			3.08976	48379604			3.78365	76230320			2.77364	35681376
	3.07341	44211136			3.09363	60205428			3.79154	77834490			2.77695	42058930
	3.07796	54335350			3.09776	56145144			3.79938	72867690			2.78022	46907550
	3.08117	48725336			3.10236	50849420			3.80731	71036180			2.78322	41622732
	3.08448	51379028			3.10727	54663816			3.8152	65966324			2.78546	40250256
	3.08908	54490460			3.11185	51688316			3.82313	68742910			2.78771	37582610
	3.09228	53212910			3.11978	58053090			3.83111	60818840			2.79093	46536880
	3.09721	54612650			3.1244	56645424			3.83897	75604200			2.79418	40633696
	3.10041	59786036			3.12757	54188016			3.84683	74346660			2.79751	44449370
	3.10668	59202296			3.13248	56510636			3.85477	61106656			2.80087	42603924
	3.1121	54775120			3.1366	55563452			3.86272	66498612			2.80414	42123452
	3.12003	48310136			3.13976	54458170			3.86985	73106616			2.80742	42471924
	3.12491	57005760			3.14638	51977560			3.87777	79903144			2.81054	46642264
	3.12949	59660148			3.15096	54162516			3.8832	79683816			2.81279	47317284
	3.13366	59559120			3.15554	59300668			3.89108	76088264			2.81596	45107824
	3.13861	68997820			3.16353	54202280			3.89735	71878250			2.81931	39251716
	3.14654	58351100			3.17149	60315840			3.9053	68114170			2.82253	45090224
	3.15441	58700550			3.17772	55074904			3.91322	68883950			2.82553	38213380
	3.16237	63356896			3.18563	66050024			3.9195	61493880			2.82874	42439340
	3.17032	69140000			3.19352	56923410			3.92736	70480320			2.83193	40758404
	3.17922	55616460			3.19978	57466200			3.93655	66154000			2.83514	45041264
	3.18718	61726240			3.20779	73556310			3.94444	68448060			2.84008	44046850
	3.19505	63596536			3.21571	60999584			3.95241	60673300			2.84506	44977132
	3.20302	66030044			3.22356	57276740			3.96032	61229476			2.84995	45450300
	3.21097	66166300			3.23148	59465130			3.9682	77516150			2.8565	43457412
	3.21806	61311190			3.23771	57111184			3.97616	69336930			2.8614	43218490
	3.22601	54000536			3.24574	69730470			3.98407	66546510			2.8648	36446176
	3.23386	63434380			3.25361	61681850			3.99195	65472596			2.86787	43298764
	3.24177	56895516			3.25835	67085836			3.99981	67363080			2.87106	40994670
	3.24971	67264970			3.26542	54918210			4.0078	70209910			2.87431	42246610
	3.25764	64353530			3.27334	64962816			4.01577	62118944			2.87886	43924970
	3.26766	71652200			3.27791	69913960			4.0237	69586744			2.88221	49019244
	3.27307	66886984			3.28592	60136904			4.03159	66691636			2.88521	42491316
	3.28093	65621304			3.29386	68603416			4.03945	71404750			2.8884	44909324
	3.28887	54948384			3.3017	55409876			4.04736	69536270			2.89175	46299604
	3.29679	69005096			3.30789	65995060			4.05281	66372336			2.89478	52471480
	3.30471	54062240			3.31501	63299780			4.06078	72616310			2.89702	43653350
	3.31094	70296470			3.3229	59778440			4.06535	63662600			2.89927	45304900
	3.31715	64809700			3.33091	64568884			4.07324	75737870			2.90261	46397164
	3.32346	62616800			3.33716	65393250			4.08112	71208940			2.90586	47758190
	3.32724	66472572			3.3471	62374660			4.08903	72542216			2.9108	44099604
	3.33439	70009890			3.355	61327572			4.09788	70590030			2.91404	43977900
	3.34062	65470976			3.3629	68357590			4.10579	71842850			2.91718	45084348
	3.34969	72822500			3.37009	73463624			4.11375	66589260			2.91943	43121356
	3.35758	66960748			3.37464	65071136			4.11994	63543030			2.92261	45979428
	3.36552	73451020			3.38256	65188780			4.12782	67390904			2.92596	45724136
	3.37348	70886456			3.39048	57871570			4.13331	76163420			2.92915	48152944
	3.38142	59513308			3.3984	63804120			4.14124	71422070			2.93217	44988740
	3.38929	62203548			3.40629	65252160			4.14749	69266540			2.93442	46319516
	3.39715	69803550			3.41429	68104840			4.15544	71277040			2.93666	43070956
	3.40436	72710936			3.42051	64099776			4.16337	69152560			2.94288	44857548
	3.4123	77744740			3.43048	72580660			4.17126	66927572			2.94743	40450830
	3.41942	67577624			3.43842	65743516			4.17918	72771130			2.95085	46308044
	3.4286	76014860			3.44631	64172250			4.18466	73816264			2.95385	45158710
	3.43648	73360260			3.4543	71380290			4.19255	68995300			2.95867	44341908
	3.44446	64654776			3.46219	72619010			4.19875	68189940			2.96202	45504956
	3.4524	67326056			3.46928	66969264			4.20667	74087010			2.96504	45188756
	3.46031	60265564			3.47724	70283400			4.21292	65739230			2.96729	45839610
	3.46653	71077060			3.48494	62892536			4.22081	68220050			2.96953	48330148
	3.47368	65633744			3.49291	57417276			4.228	64214020			2.97178	49113412
	3.48161	73330264			3.50079	66489516			4.23589	63988040			2.97494	51099570
	3.4895	62789576			3.50868	62511772			4.24375	67145800			2.98115	40137380
	3.49748	65952920			3.51874	63585820			4.25172	64747750			2.9857	46284520
	3.50536	72272790			3.52664	60481332			4.25961	65918156			2.98892	48727316
	3.51538	74092860			3.53465	66132172			4.26852	65228396			2.99213	54712610
	3.52334	63956300			3.54252	73362990			4.27641	71859256			2.99543	52709200
	3.53122	73216310			3.55044	68760550			4.28428	62995420			2.99871	49399176
	3.53842	60663944			3.5584	68670380			4.29227	77226296			3.00181	49078892
	3.54629	67976744			3.5663	70587380			4.30019	64675540			3.00665	46287156
	3.55419	63912280			3.5735	55238484			4.30811	74574840			3.00999	49141000
	3.56213	69958760			3.58137	67681940			4.31599	59278764			3.0131	50690096
	3.56998	78351070			3.58924	49335070			4.32382	67156424			3.01967	44931988
	3.5779	70291816			3.59932	72207040			4.33185	75063704			3.02421	46492520
	3.58583	73030940			3.60641	68114980			4.33731	68017810			3.02744	42511456
	3.59376	56641056			3.61439	60051956			4.34523	71280470			3.03076	47198068
	3.60385	73818620			3.62229	68749970			4.35314	81844380			3.03377	53489230
	3.6117	62105428			3.63016	70480856			4.36098	63308540			3.0419	46835520
	3.61961	66728110			3.63733	69754024			4.36883	70236790			3.04682	50385844
	3.62752	64742090			3.64525	69756150			4.37517	65417084			3.05001	45748450
	3.63548	64731900			3.65319	71778610			4.38312	61851610			3.05459	48973244
	3.64267	67717464			3.6611	59850544			4.39105	63709350			3.05792	48933060
	3.65051	72263050			3.66897	65613124			4.39814	71168990			3.06246	47762784
	3.65598	72465280			3.67693	67998340			4.40597	61026400			3.06907	50951724
	3.66385	72366030			3.68694	60875224			4.41383	71569016			3.07564	47347724
	3.67011	64982824			3.69488	62993748			4.42184	71406770			3.08058	48668764
	3.68014	74123500			3.70267	65256624			4.42906	69887730			3.08716	52090600
	3.6881	70541650			3.71054	65861680			4.43698	65112084			3.09035	49518184
	3.69599	70016790			3.71856	67555970			4.44487	69011690			3.09351	54693176
	3.70388	72532540			3.72647	62778656			4.45275	70939704			3.09848	50983450
	3.711	59998780			3.73423	63360280			4.46071	67812970			3.10303	47365708
	3.71895	68914680			3.74211	65228490			4.46864	69083470			3.10791	50443956
	3.72689	77661520			3.74998	73353670			4.47654	52671532			3.11249	58743296
	3.73476	63823324			3.75794	67780584			4.48447	70268640			3.11831	51597010
	3.74265	71151144			3.76795	70842170			4.49155	67018970			3.12148	44689310
	3.75056	65311390			3.77591	59394136			4.49951	57352330			3.1265	56319890
	3.75856	65026320			3.7838	70443896			4.50741	65032040			3.13068	52417440
	3.76862	68569470			3.79166	65677188			4.51366	71518664			3.13693	54406556
	3.77651	71008210			3.79963	69835560			4.52155	75186376			3.14312	53926370
	3.78438	70576136			3.80755	72994536			4.52948	75168510			3.14804	52882948
	3.79228	66843264			3.81549	65776440			4.53492	74174720			3.15426	52875150
	3.79948	64680290			3.82339	60332560			4.54288	70184300			3.15924	55486784
	3.80744	67986610			3.83126	60562224			4.54911	67192480			3.16561	56760620
	3.81454	69611580			3.83921	61507416			4.557	61127236			3.17017	60136890
	3.82232	66677484			3.84923	60687384			4.56489	71693040			3.17907	61054424
	3.83022	73012660			3.85641	60306416			4.57202	73103240			3.18618	54789044
	3.83814	62764300			3.86428	64618372			4.57994	71706360			3.19418	57487170
	3.84818	67123496			3.87214	68720170			4.58786	69280460			3.20213	61224376
	3.85616	61212932			3.88009	56500720			4.59257	80535790			3.21017	59359868
	3.864	68320070			3.88722	66945456			4.60042	72665450			3.21809	58887910
	3.87189	65819108			3.89349	66227924			4.60759	71342190			3.22595	64938960
	3.87902	74342660			3.89978	58135384			4.61217	75933944			3.23305	57411760
	3.88699	64458740			3.90769	61777600			4.61929	66285960			3.23931	60634624
	3.89495	64994028			3.91554	66628732			4.62722	70444380			3.24395	60510656
	3.90203	66782400			3.9235	66368012			4.63515	69378660			3.24851	57090980
	3.90989	59180456			3.92975	60491604			4.64301	71057336			3.25476	59844068
	3.91445	59099216			3.936	55099644			4.64931	76184130			3.26473	49829610
	3.92241	68697460			3.94393	52079756			4.65391	68867180			3.27262	60439824
	3.92957	69194990			3.95018	65517868			4.66103	71997120			3.27885	65602050
	3.93753	65817548			3.95472	65309884			4.66722	70039590			3.28349	64088016
	3.94538	61429710			3.96269	54927696			4.6735	75515740			3.29057	53563930
	3.95323	63318090			3.97059	58838400			4.68134	66350600			3.29683	50861776
	3.96115	63354210			3.97771	64473350			4.6876	71913590			3.3014	51464532
	3.96747	61654810			3.98565	70381040			4.69557	72659176			3.30601	63845400
	3.97545	58184428			3.99354	65814470			4.70349	67327920			3.31222	48728240
	3.98332	66655548			4.00145	60202788			4.70969	71897976			3.32012	59703916
	3.99042	65213988			4.00942	56018004			4.71762	67129016			3.32476	56449468
	3.99829	66719450			4.01863	59418230			4.72382	73595544			3.33099	62096240
	4.00629	67350560			4.02661	55173332			4.73095	65859730			3.33557	61844828
	4.01629	65234708			4.03452	61705330			4.7389	70661496			3.34345	61461370
	4.02424	60644948			4.04164	60911740			4.74515	70275490			3.35014	61643316
	4.03209	65419336			4.04964	57123668			4.75134	69091350			3.3581	58645052
	4.03996	61726090			4.05749	59869056			4.75935	67723304			3.36438	70011150
	4.04796	59895624			4.06545	59235156			4.7665	67071704			3.37207	57603030
	4.05586	63166256			4.07336	59308492			4.77366	61690480			3.3783	60100988
	4.06382	61321360			4.08125	65697460			4.77994	70711820			3.38624	58197544
	4.07168	61770060			4.08922	67554136			4.78706	67763064			3.39081	64829820
	4.07791	56516504			4.0963	58495390			4.79325	69797816			3.39879	63531508
	4.08252	63357290			4.10425	57431508			4.80127	74872520			3.40507	59544252
	4.08969	69145820			4.11049	62919656			4.80918	70829540			3.41281	59806396
	4.09762	63017416			4.11757	56021400			4.81713	72012504			3.42071	51078584
	4.10557	68290980			4.12218	62127060			4.825	72765100			3.43074	58068260
	4.11343	66596970			4.12842	64950150			4.83291	75080790			3.43873	61526210
	4.1213	64683344			4.13299	61501780			4.83998	65009830			3.44588	67592570
	4.12756	63985104			4.14093	63119050			4.84799	72277384			3.45374	63162244
	4.13387	60870572			4.14895	67919816			4.85508	77919040			3.46161	61300144
	4.14172	66709188			4.15682	57318944			4.86133	65072896			3.46785	66523188
	4.14725	64062830			4.16474	52513080			4.86923	72094104			3.4758	64059936
	4.15346	64007864			4.17098	61999750			4.87383	68241976			3.48384	70892070
	4.16133	63268500			4.17905	56157610			4.88003	63041680			3.49172	57880760
	4.16759	63755070			4.18369	64946132			4.88802	77284760			3.49956	54177860
	4.17219	69682800			4.1899	64396330			4.89598	73423670			3.50748	62948700
	4.17855	57297176			4.19449	61080028			4.90309	72813920			3.5174	61175670
	4.18322	64971500			4.20249	56414920			4.90851	66105972			3.52544	68358360
	4.19032	70749950			4.20872	57776310			4.91646	68345064			3.5333	60857316
	4.19742	62240304			4.21659	66525084			4.9244	67051616			3.54038	64247970
	4.20533	60706390			4.2229	61068310			4.93344	70003100			3.5483	67433144
	4.21324	59946460			4.23005	58261600			4.94142	66028776			3.55541	67654290
	4.21945	54646610			4.23797	61602564			4.94929	67450760			3.56338	64169692
	4.22743	68130130			4.24588	53999236			4.9572	65551196			3.57133	58050384
	4.23368	65139844			4.25379	54895972			4.96514	74316110			3.5792	60152988
	4.2416	53011150			4.26177	61027376			4.97055	72861980			3.58709	55330630
	4.24616	60589684			4.26976	59225040			4.97687	69266104			3.59537	59986464
	4.25078	65765896			4.27767	67172680			4.98403	74262620			3.60334	60907230
	4.25867	53007444			4.2856	64115350			4.9919	73878136			3.61117	66786040
	4.26664	66962896			4.29348	57110810			4.99988	75266470			3.61904	59654310
	4.27377	58598170			4.30147	58989204			5.00609	69541224			3.62697	66370820
	4.28168	59669230			4.30938	63174736			5.01404	75162320			3.63487	59416050
	4.28955	66109828			4.31649	63172076			5.02115	73414640			3.64282	60546612
	4.29746	60047216			4.32443	67231730			5.02829	70920080			3.65077	62073012
	4.30543	63345576			4.33062	67254696			5.03616	74462780			3.65697	63150132
	4.31087	53338580			4.33858	63188760			5.04414	66319880			3.66155	61758868
	4.31881	57644220			4.34746	64253764			5.05037	66101668			3.66943	63560668
	4.32336	60229064			4.35535	56741900			5.05822	71742690			3.67657	52769136
	4.33125	64416580			4.36331	66438628			5.06448	73594440			3.68657	64222440
	4.33916	66752388			4.37118	64142684			5.07165	73621650			3.69453	59025744
	4.3481	62688428			4.37837	59700156			5.07798	72776230			3.70241	62145760
	4.35598	65269480			4.38626	62850468			5.08589	72539380			3.71029	69217030
	4.3639	61551596			4.3942	61727670			5.0938	66935388			3.7182	55193708
	4.371	57428636			4.40045	65193210			5.10182	72647736			3.72618	59850580
	4.37891	61788012			4.40504	67401496			5.1097	70609910			3.73412	59832332
	4.38518	63357740			4.41294	58138290			5.11689	66258744			3.74037	60627068
	4.3898	62464540			4.42092	58978390			5.1248	80090584			3.74824	64776964
	4.39438	62456948			4.42883	61897210			5.13105	83643510			3.75283	60974624
	4.40229	61551068			4.4367	63435332			5.13892	73059900			3.76076	61759860
	4.4085	68116650			4.44296	64730180			5.14511	71402560			3.77002	61578450
	4.41565	60377240			4.45091	57505860			5.15304	72063230			3.77794	59333748
	4.42357	53188870			4.45715	66620520			5.1602	70982700			3.78585	64726370
	4.4299	62148732			4.4643	64836016			5.16816	73773390			3.79376	56915336
	4.43784	60723868			4.47225	64084440			5.17605	76006030			3.8	61476836
	4.44576	65864148			4.48013	57946548			5.18396	67301820			3.80631	61694108
	4.45362	69462130			4.48804	66144680			5.19183	72751770			3.81252	72797420
	4.46153	63125330			4.49602	66469210			5.19902	67943784			3.82045	55985580
	4.46779	62724852			4.5023	62335040			5.20615	70224810			3.82819	72538856
	4.47245	54830760			4.51016	67185500			5.21235	79213440			3.83531	61483024
	4.48038	58923740			4.5166	61665844			5.21693	71784070			3.8432	67233560
	4.48825	59082240			4.52449	63980684			5.22483	71565830			3.85245	61572028
	4.49446	62399140			4.52907	75036830			5.23271	66078216			3.86039	69156910
	4.49904	51351900			4.53705	67715384			5.2407	76735050			3.8683	63280280
	4.50535	63700500			4.54509	62650892			5.24696	72488120			3.87622	62563264
	4.51428	68462680			4.55294	58218316			5.25317	68118540			3.88411	65219860
	4.52219	60860376			4.56085	67844110			5.26027	74410024			3.89041	53748040
	4.53006	64129932			4.56873	63998656			5.26829	76041450			3.89834	54219230
	4.53793	65085976			4.57667	65114870			5.2745	73850344			3.90291	58121900
	4.54587	66832300			4.58389	56177064			5.28247	79113440			3.90914	50577452
	4.55218	56773104			4.59182	64498040			5.28872	78861780			3.91543	65411096
	4.56009	66190852			4.59966	67008524			5.29658	68760504			3.92332	63515890
	4.5672	69121840			4.60588	69701336			5.30116	79267064			3.93085	71580840
	4.5743	65750270			4.61306	60810332			5.30743	66680708			3.93886	62562268
	4.58216	67938820			4.62106	72882390			5.31532	73607030			3.9443	54668316
	4.59009	65353956			4.62813	61703132			5.32329	75563656			3.95223	61797430
	4.59805	69320760			4.63438	63952590			5.3312	75262136			3.96015	58190376
	4.60426	58383644			4.63893	70131144			5.3374	76415350			3.96634	67111120
	4.61049	63017316			4.64685	60436560			5.34198	73037690			3.97423	52443290
	4.61508	61460084			4.65309	68627040			5.34991	69060470			3.98222	61792150
	4.62296	55429144			4.66108	64141060			5.35699	64417756			3.99013	61631668
	4.63096	60644740			4.66741	66615560			5.36503	67941620			3.99639	53816890
	4.6389	60341476			4.6753	64145844			5.37294	69758530			4.00429	59876204
	4.64678	61729910			4.68087	71472260			5.3808	78259890			4.01052	53765120
	4.65301	68293570			4.68875	71334230			5.38789	65996710			4.01673	59390572
	4.66009	61742412			4.69333	62238320			5.3959	70706180			4.02474	63230540
	4.66635	61024780			4.70131	67314936			5.40377	75018850			4.03186	59365920
	4.67437	54024964			4.70509	66105384			5.41182	79069210			4.03644	57778760
	4.6799	65588696			4.71133	71032080			5.41974	77616080			4.04435	52680868
	4.68778	61146256			4.7192	67432020			5.42683	63016332			4.05059	49866704
	4.69567	62916250			4.72376	71601370			5.43574	55322730			4.0568	60148536
	4.70352	57031130			4.73175	65788084			5.44375	72263940			4.0615	60053932
	4.70982	57532810			4.73804	74803300			5.45177	74241640			4.0661	58525428
	4.71779	62656470			4.74594	73374824			5.4597	73394296			4.0723	59414910
	4.72235	65570490			4.75393	66855696			5.4677	76058776			4.0769	56935470
	4.72949	63103220			4.75935	69399380			5.47556	81695540			4.0848	54824410
	4.73738	63888616			4.76643	62723460			5.48352	72751656			4.09105	57911944
	4.74525	58492704			4.77442	67562930			5.49153	78063300			4.0977	55958540
	4.75151	62322452			4.78235	69299330			5.49947	83672904			4.10572	57132156
	4.75951	68262010			4.79032	61202732			5.50748	74344610			4.1103	61159616
	4.76739	64545852			4.79829	69838630			5.51536	77790720			4.11489	47706404
	4.7736	67721816			4.80624	66812360			5.52324	74847230			4.12278	53588020
	4.77818	62665420			4.8143	72668380			5.53133	78658280			4.12737	50193124
	4.78439	74913410			4.82223	63103060			5.53927	75906840			4.13359	57161440
	4.79152	56639580			4.83018	62514130			5.54726	65940580			4.13989	55334904
	4.79964	61219396			4.8382	62976250			5.5552	81271270			4.14577	59451220
	4.80673	52480812			4.84633	76374940			5.56309	73122296			4.15369	54959296
	4.81466	64054570			4.85439	69100110			5.57119	75140290			4.15831	61428372
	4.82263	58066304			4.86243	70992760			5.5791	78005280			4.16454	59281532
	4.83062	66349524			4.87031	73228700			5.5871	67343730			4.17241	63921412
	4.83867	68912010			4.87832	78240090			5.59593	75318250			4.17872	62693068
	4.84752	64103530			4.88636	66146036			5.6038	77051740			4.18329	63115690
	4.85546	69734690			4.89439	67615700			5.61177	77956330			4.18955	55554350
	4.86342	69275770			4.90257	65855110			5.61976	74963530			4.19578	59925464
	4.87055	70193430			4.91052	83549784			5.62692	76249760			4.20375	54809056
	4.87863	71251790			4.91837	71328750			5.63477	75189460			4.20999	64747530
	4.88656	67812560			4.92639	63894760			5.64273	76340504			4.2163	62659468
	4.89442	72297864			4.93653	69236720			5.65065	64838028			4.22087	64980570
	4.90244	68215896			4.94455	68071940			5.65854	78482460			4.22875	64124184
	4.9104	64275170			4.95252	69120920			5.66657	76277820			4.23589	68910984
	4.91843	65159940			4.96039	58609060			5.67447	66058108			4.24381	66717916
	4.92646	70556320			4.96841	68107610			5.68233	75382790			4.25003	66033980
	4.93564	68135980			4.97645	76156504			5.68952	72454376			4.25471	64227196
	4.94357	64954440			4.98449	59079070			5.69738	64064620			4.26366	59883092
	4.95149	63396340			4.99246	71378610			5.70537	74538216			4.27161	60420380
	4.95946	68282130			5.00035	72380700			5.71338	75966104			4.27956	60501180
	4.96671	60780812			5.00832	71419590			5.72125	77743250			4.28748	62320156
	4.97462	61677308			5.01636	69063656			5.72915	62790268			4.29544	55941704
	4.98263	66315576			5.02441	70667850			5.73701	75367736			4.3034	61399660
	4.99057	64342470			5.03233	67409950			5.74504	70938630			4.30959	57358870
	4.99861	66130212			5.04033	63404540			5.75303	76597656			4.3142	58973690
	5.00662	61642492			5.0483	75281896			5.7601	73292200			4.31875	56143550
	5.01453	64825880			5.05629	61587520			5.76896	74707430			4.32337	60479716
	5.02251	59885600			5.06419	69041910			5.77682	63436216			4.32958	60257600
	5.03045	64201404			5.0721	69934664			5.78475	73499660			4.33757	56484390
	5.03841	63864540			5.08009	69190250			5.79274	74214680			4.34551	61711680
	5.04561	62702576			5.08806	62699904			5.80067	78675800			4.3517	54553760
	5.05353	53970860			5.09812	62882650			5.80858	81543060			4.35963	60857300
	5.05983	55623450			5.10601	65550080			5.81642	67557224			4.36589	56087624
	5.06442	62328810			5.11394	61039570			5.82442	70756290			4.37383	55393370
	5.07235	54681788			5.1218	64238388			5.8324	86843730			4.37839	56666030
	5.08032	73617680			5.12977	67824640			5.84034	81078744			4.38467	60494750
	5.08836	70632344			5.13778	66766360			5.84824	70064450			4.39174	53928020
	5.09752	69499630			5.14566	69642800			5.85609	69893640			4.398	63072904
	5.1055	63200364			5.1528	54180436			5.86404	79456080			4.40428	47662760
	5.11339	62995244			5.16071	55759596			5.87208	75114860			4.41057	53801000
	5.12055	65937900			5.16865	61401130			5.88011	78250590			4.41849	59349710
	5.12688	61824124			5.1767	71804880			5.88812	80990320			4.42644	57609300
	5.13143	62447856			5.18466	63887136			5.89603	70148780			4.43281	52104090
	5.13937	60763180			5.19261	64547764			5.904	67357220			4.43743	59408060
	5.1456	69141820			5.20046	68850940			5.91205	78026330			4.44369	63994500
	5.15271	67020370			5.20757	68569330			5.91998	77598230			4.44999	59940190
	5.16065	63447184			5.21559	60103644			5.92859	86803336			4.45789	60421040
	5.16786	53879336			5.2219	61509564			5.93651	79263530			4.46419	59641430
	5.17579	66524940			5.22649	63571616			5.94448	76588984			4.47204	66144050
	5.1837	59366010			5.23435	68863010			5.95237	68295800			4.4783	56149772
	5.18994	68058180			5.2422	68573550			5.96035	75826230			4.48456	58415150
	5.19785	68867090			5.24931	69684250			5.9684	69459944			4.49086	57320284
	5.20588	61420020			5.2565	67543920			5.97635	83677190			4.49876	58028040
	5.2138	62719660			5.26377	63066500			5.98426	76911320			4.50338	64324356
	5.22008	60579120			5.27166	64394360			5.99221	67714200			4.51123	64264136
	5.22802	66955108			5.27951	63418844			6.0002	68406380			4.51753	61549630
	5.23594	63139050			5.28572	55258260			6.00819	72032360			4.52544	59002564
	5.2439	65779972			5.29366	48834600			6.01735	76398880			4.53337	54259500
	5.25176	63825076			5.29996	60951556			6.02533	75167610			4.54132	60943508
	5.25802	68237944			5.30457	69116160			6.03325	66803496			4.54761	63667130
	5.26693	59861310			5.31079	64029696			6.04119	79950480			4.55553	53454984
	5.27486	70005930			5.31785	68144110			6.04913	79857000			4.5618	54684590
	5.28285	67386890			5.32406	66043290			6.0562	80408950			4.56638	61874976
	5.29073	62930156			5.332	68751864			6.06411	81085100			4.57433	59064096
	5.29864	61284940			5.33836	65441180			6.07215	83770456			4.58053	49831740
	5.3065	62735080			5.34629	64490784			6.08004	75157656			4.5868	52370130
	5.31276	63338680			5.35423	72229540			6.08718	78737144			4.594	57022880
	5.32075	63930744			5.36136	61607044			6.09513	73025384			4.60026	62493730
	5.32866	63265900			5.36935	57216836			6.10305	72004270			4.60738	65164444
	5.33657	57563880			5.37746	69190440			6.11103	72396950			4.61203	63250708
	5.3445	70715656			5.38548	57644000			6.11899	70162030			4.61825	54345344
	5.34908	69743140			5.39335	72436390			6.127	80443960			4.62448	63104180
	5.35287	71616190			5.40141	67930830			6.13492	79615290			4.63071	59313796
	5.3609	65117610			5.40938	75791090			6.14291	94191336			4.63531	54625076
	5.36891	63263580			5.41743	72074540			6.1508	83107560			4.64154	58099356
	5.37681	61039944			5.42545	69859630			6.15885	69268296			4.64868	65327736
	5.38474	60852270			5.4338	68292750			6.16678	72598260			4.65663	64976788
	5.39277	59153292			5.44186	65690588			6.17472	73959040			4.66119	64774544
	5.4008	68244910			5.44987	69198050			6.18478	84585110			4.66581	63633336
	5.40881	61607484			5.45799	79339910			6.19266	77113030			4.67368	60131500
	5.41672	66474544			5.46589	62141530			6.20062	75793670			4.67989	55705640
	5.42473	60441230			5.47344	67403420			6.20851	80107190			4.68614	56724972
	5.4332	62594184			5.48146	76120390			6.21646	79749860			4.69246	64503290
	5.44129	66761440			5.48951	68944660			6.22437	67319810			4.69956	54659784
	5.44921	78906610			5.49755	65786436			6.2323	66299624			4.70585	59217188
	5.45715	64813388			5.50561	76197390			6.24021	80612040			4.71207	63830636
	5.46509	62723388			5.51507	69507120			6.2481	72414856			4.71828	55769920
	5.47306	62151344			5.52314	74144530			6.25604	76934104			4.72287	60425736
	5.48118	57850060			5.53123	78644490			6.26316	74610350			4.7301	51644316
	5.48863	64039130			5.53929	72638056			6.27108	72108420			4.73464	52262910
	5.49658	64848964			5.54733	71691630			6.27897	85021144			4.73924	59565536
	5.5045	78590930			5.55498	75352100			6.28686	80737060			4.74384	67755060
	5.51254	65230532			5.56306	63663476			6.29472	74150376			4.74842	56549852
	5.52056	67356376			5.57113	61871844			6.30193	79526344			4.7547	55099136
	5.52796	67551570			5.57918	63875668			6.30986	77897730			4.76026	58434820
	5.53606	72664650			5.58724	60559936			6.3161	67074730			4.7683	61375920
	5.54416	74837150			5.59739	60842364			6.324	74188190			4.77449	59380060
	5.55221	75071270			5.6054	67614790			6.33188	81746136			4.78074	60596404
	5.5602	74242100			5.6134	60396104			6.33974	81319830			4.78874	58545000
	5.56785	66244532			5.62139	64016732			6.34795	85294230			4.79667	60829876
	5.57596	77519480			5.62943	66996404			6.35584	79599150			4.80464	68142010
	5.58387	66173416			5.63741	82167220			6.36376	79999390			4.81196	71205860
	5.59191	79143520			5.64532	82811700			6.37166	78926300			4.81994	68046990
	5.60075	66316668			5.65254	67553100			6.37958	75862530			4.82789	67936860
	5.60873	56724830			5.66055	82611070			6.38755	69253050			4.83584	64571960
	5.61677	63633984			5.66859	72131990			6.39546	82580420			4.8439	67734350
	5.62482	64489100			5.67652	76204960			6.40255	76979640			4.85197	71330980
	5.63279	64363856			5.68365	70112130			6.41044	78430616			4.85937	69111750
	5.6407	61474116			5.69115	69043580			6.41755	83915680			4.86743	69263880
	5.64861	70940530			5.6991	73469990			6.4255	73357240			4.87544	59043820
	5.65658	68089130			5.70715	76922270			6.43348	69767800			4.88334	65114428
	5.66459	65600840			5.71526	73711224			6.44138	77004000			4.89146	59776890
	5.67258	61541050			5.72312	63583510			6.44927	80549330			4.89952	57687616
	5.68055	62194550			5.73102	75525510			6.45383	73270950			4.90752	63265440
	5.68846	69968030			5.73899	70965144			6.46176	79533250			4.91557	53338096
	5.69644	64123960			5.74703	68119760			6.46891	79959460			4.92357	60567570
	5.70444	68408220			5.75508	68419670			6.47692	77777816			4.93246	72930380
	5.7124	65260012			5.76425	70909710			6.48486	74175380			4.94047	64015584
	5.72044	67024976			5.77212	70699560			6.49276	82627470			4.94847	63475244
	5.72834	62284850			5.77924	78096584			6.50066	78519096			4.95646	59849580
	5.73631	69768150			5.78725	69461990			6.50861	87216170			4.96443	58090656
	5.74347	67861390			5.79524	71385070			6.51759	76221570			4.97246	59786780
	5.75136	68111220			5.80317	68550230			6.52551	82652590			4.98038	61299624
	5.75928	65181144			5.81114	78109540			6.53334	83324930			4.98846	65066036
	5.76738	61101480			5.81915	72754690			6.54121	76349610			4.99634	55493896
	5.77535	59993984			5.82717	66918196			6.5491	73122070			5.00435	65204216
	5.78336	65448540			5.83518	78352220			6.55716	76604360			5.01449	57191036
	5.79128	68065384			5.84311	69838890			6.56509	77514776			5.02243	60708784
	5.79922	65939296			5.85109	70265770			6.57307	78224710			5.03041	71927440
	5.80713	73345640			5.85904	68057896			6.58096	75403560			5.03838	65306340
	5.81511	68765790			5.86714	73443170			6.58883	79268536			5.04625	60092690
	5.8231	68160170			5.8752	69909270			6.59682	78049670			5.05423	63097476
	5.83104	56404772			5.88323	75009750			6.60472	78891736			5.06227	64566336
	5.83902	68485220			5.89123	73686530			6.61269	70575530			5.07025	65725452
	5.84707	74665970			5.89932	79629410			6.62059	80952030			5.07814	70164630
	5.85501	66371884			5.90735	84096904			6.62847	83616640			5.08615	65863212
	5.86303	65427636			5.91515	86884590			6.63645	78947960			5.09408	59957372
	5.87109	71694160			5.92319	73357820			6.64356	78846216			5.10211	64960070
	5.87918	63477240			5.93134	73958320			6.65151	71661176			5.10924	64080650
	5.88716	75794424			5.93934	77944400			6.65946	73412090			5.1171	62864204
	5.89523	77081620			5.94741	75171160			6.66736	86233670			5.12504	65034356
	5.90325	69495190			5.95544	71794140			6.67532	63731380			5.13129	58349144
	5.911	81155140			5.96345	71397520			6.68416	70639510			5.13584	60948960
	5.91881	67012864			5.97143	69475950			6.69214	60792060			5.14217	60696230
	5.92676	69855530			5.97939	69637656			6.70011	78584776			5.14679	66446370
	5.93578	68273080			5.98743	64384264			6.70803	74795870			5.15135	61542788
	5.94373	73817090			5.99551	68655064			6.716	80307450			5.15677	64540908
	5.95175	75545980			6.0035	64315996			6.72385	75977770			5.1648	62863540
	5.95981	68732480			6.01275	70320510			6.73177	73551340			5.17269	73009990
	5.96779	62948824			6.02073	72975240			6.73972	79591180			5.18204	68491670
	5.97579	64048332			6.02883	71651470			6.74767	76361110			5.18996	67823270
	5.98374	62745464			6.03678	77025540			6.75571	84560110			5.19789	61177284
	5.99176	68023370			6.04478	76976100			6.76357	86542616			5.20515	61698852
	5.99986	69182050			6.05273	73945600			6.77159	86652310			5.21304	58179844
	6.00779	68769230			6.0607	69866500			6.77963	92709120			5.21767	65487450
	6.01792	67821816			6.06874	70351740			6.78771	101013384			5.22566	62240004
	6.02586	67495210			6.07677	66828420			6.79586	102699420			5.23361	63164960
	6.03393	63522910			6.08464	75520870			6.80367	101905040			5.24147	64424100
	6.04204	66893844			6.09267	69677970			6.81094	97707580			5.24693	62345120
	6.04997	68289660			6.10076	73349510			6.8189	85027880			5.25482	67971410
	6.05784	65784330			6.10888	76655310			6.82683	94421430			5.26109	68154330
	6.06578	53769316			6.11688	75372190			6.83489	104470460			5.26824	63529824
	6.07373	67628430			6.12484	77617080			6.84282	78450790			5.27287	66667410
	6.08186	69056090			6.13262	80956184			6.8508	85037930			5.28076	65675560
	6.08983	77087040			6.14057	82550010			6.85871	79292590			5.28534	61038350
	6.09787	77028630			6.14869	75642080			6.86672	76803040			5.29159	57824280
	6.10581	79778020			6.1568	83151050			6.87468	74681576			5.29946	66823668
	6.11383	76963110			6.16473	74524030			6.88263	84241470			5.30413	69301120
	6.12185	79227840			6.17277	79073570			6.89055	83619260			5.31122	60175612
	6.12957	80989990			6.18282	74537640			6.89841	86376776			5.31835	63466200
	6.13756	77490710			6.19087	80474510			6.9064	70832160			5.32294	65910320
	6.14558	75706640			6.19891	74650550			6.91437	74811560			5.33082	63324612
	6.15362	82940024			6.20693	74306000			6.92234	70424690			5.33538	66172424
	6.16163	73492040			6.21489	81625200			6.93153	74077560			5.34168	51809692
	6.16958	76091690			6.22285	76428080			6.93947	77829760			5.3473	67051092
	6.17756	75304510			6.2308	75751816			6.94739	82531770			5.35531	64678230
	6.18765	72804220			6.23876	75186120			6.95544	83489336			5.36331	55470924
	6.19563	72666056			6.24678	72154056			6.96338	86311020			5.37121	65002100
	6.20372	73834790			6.25472	68228260			6.97129	84109420			5.37915	64657530
	6.21168	75825490			6.26474	73796776			6.97924	85363830			5.38713	68959140
	6.21959	72550696			6.27277	70669656			6.98718	75874900			5.39521	65242700
	6.22767	71980770			6.28082	73752264			6.99516	78310970			5.4033	61359160
	6.23557	69028800			6.28874	75858990			7.0031	79462696			5.41126	58300044
	6.24366	71580290			6.29665	72949200			7.01102	75384710			5.41933	72429230
	6.25163	59539564			6.30465	70406580			7.01895	88264150			5.42731	70515920
	6.25953	71307176			6.31265	64275616			7.02694	87238584			5.43537	71880980
	6.26751	77339870			6.3207	70197100			7.03485	90103480			5.44345	75370104
	6.27546	68931650			6.3287	66783776			7.04279	90830340			5.45152	73933260
	6.28348	67141450			6.33654	69942880			7.0507	92165180			5.45959	71213300
	6.29145	69706400			6.34447	72793720			7.05872	91362536			5.46757	65381760
	6.29936	72366104			6.35241	65158732			7.06677	97270920			5.47556	71556850
	6.30656	70103390			6.36049	68250376			7.07466	94158670			5.48328	72265360
	6.31452	66204976			6.36845	60541840			7.08252	90566984			5.49134	86511200
	6.32246	70165940			6.3763	67301656			7.08967	83000210			5.49885	86059290
	6.33033	67302690			6.38423	58961310			7.09977	84596990			5.50692	107625910
	6.3383	70184810			6.39218	73168850			7.10784	82590540			5.51595	86839096
	6.34714	73948530			6.39937	68346790			7.11577	89659090			5.52414	81762230
	6.35517	68696300			6.40566	63063344			7.12369	82640060			5.53229	69894920
	6.36306	75592800			6.41352	73957870			7.13156	83815980			5.53977	70960690
	6.37105	75972824			6.42143	62095400			7.13954	93059350			5.54784	72293420
	6.37823	70874000			6.43152	66714628			7.14753	77455544			5.5559	70162390
	6.38612	72996930			6.43957	64977830			7.15558	86476450			5.56357	60847484
	6.39407	70313610			6.4475	65698652			7.16342	85489870			5.57165	73050216
	6.40203	72603800			6.4554	77096000			7.17133	80486856			5.5797	58761810
	6.40993	78536300			6.46332	71689110			7.1813	76030730			5.58778	64127740
	6.41783	71251990			6.47131	69985530			7.18935	80144000			5.59763	56475210
	6.42587	72149630			6.4794	72324580			7.19736	78057380			5.6057	65207880
	6.43297	68253096			6.48743	71729960			7.2052	83929720			5.61374	66309710
	6.44098	68910470			6.49528	72537290			7.2132	76287010			5.62179	74203940
	6.44887	70332216			6.50315	66079612			7.22113	85916950			5.62981	60184652
	6.45683	74815560			6.51117	78442130			7.22907	73685300			5.63782	62352070
	6.46399	67990390			6.51923	71520340			7.23704	82691060			5.64583	70916264
	6.47208	72326520			6.52724	75085400			7.24497	91080720			5.65391	68667090
	6.48014	78770380			6.53526	71829720			7.25289	93451500			5.66186	62376150
	6.48809	62851300			6.54321	64356496			7.26082	78464430			5.6699	67959450
	6.4961	59699744			6.55117	65946548			7.26878	77003160			5.67783	56659812
	6.50397	75978296			6.55918	70488160			7.27678	76921830			5.68799	68713790
	6.51295	74362410			6.56718	77114420			7.28474	78850050			5.69599	69584220
	6.52098	66140360			6.57509	70523620			7.29259	81543580			5.70401	65970744
	6.52887	78620056			6.58296	55616280			7.3005	85338860			5.71205	66901492
	6.53683	63922028			6.59102	72676150			7.30845	85792990			5.72006	67154160
	6.54487	75643950			6.59997	71450130			7.31641	72188616			5.72816	59796348
	6.55278	71185610			6.60795	71962696			7.32437	86623630			5.73618	70635630
	6.56081	66870530			6.61589	72315784			7.33225	76916240			5.74409	70240460
	6.5687	77091320			6.62376	65851230			7.34012	75775000			5.75211	64519410
	6.57587	70120770			6.63098	73923230			7.35015	82444080			5.75996	66866052
	6.58383	81244510			6.63897	70896910			7.3581	77711660			5.76722	64837940
	6.5918	70761256			6.647	82178056			7.36605	82660000			5.77525	63574500
	6.60188	70702290			6.65494	62226800			7.374	79808690			5.78321	63914696
	6.60984	70749110			6.6629	68868520			7.38185	89838760			5.79122	54523420
	6.61788	65401176			6.67082	72628000			7.38987	82520130			5.79919	68643304
	6.62583	55986316			6.67888	66764340			7.39783	85231340			5.80718	68023980
	6.63371	65119384			6.68679	66382240			7.40578	86413496			5.81517	64222644
	6.64166	74867950			6.69472	70527220			7.41381	85857960			5.82322	67499240
	6.64969	67470100			6.7027	62209548			7.42173	82915570			5.83123	67138264
	6.65764	66280564			6.71066	69027670			7.42976	91681600			5.83926	64387428
	6.6656	65768936			6.71861	79744400			7.4379	91642540			5.84932	66966340
	6.67363	71617000			6.72662	60677720			7.44597	88195850			5.85728	60740330
	6.68158	69316936			6.73465	61885540			7.45327	98707980			5.86532	71389390
	6.68956	76967220			6.74277	81769600			7.46132	102005864			5.87335	66975012
	6.69754	71475224			6.75079	67606670			7.46903	102460296			5.8814	65874100
	6.70543	72772440			6.75892	91934264			7.477	100398296			5.88952	74227310
	6.7134	65704784			6.76754	86562670			7.48505	97501170			5.89761	68802330
	6.72144	68127590			6.77515	87479690			7.49245	102257170			5.90572	65759800
	6.72948	71188920			6.78297	89472130			7.50032	86522160			5.91337	72836090
	6.73747	63341510			6.79097	89637520			7.50836	89794980			5.92114	66874104
	6.7455	81811940			6.79903	87971320			7.51733	84869230			5.93132	75795770
	6.75348	75282696			6.80722	90245570			7.5252	73064216			5.93929	58654430
	6.76371	93085050			6.81542	94198910			7.53316	79007400			5.94733	65013880
	6.77106	94030420			6.82323	93511970			7.54103	74134024			5.95537	69137144
	6.77929	83871070			6.8312	85323840			7.549	80484830			5.96342	66283870
	6.78738	91970380			6.83921	87169830			7.55695	73769510			5.97149	68085690
	6.79517	88984780			6.84866	75604210			7.56488	74581176			5.97956	76683660
	6.80316	81756250			6.85668	82330010			7.57283	79011180			5.98747	69205670
	6.8106	98155720			6.86467	75267380			7.5807	85964590			5.99554	70096260
	6.81877	81112900			6.8727	71594940			7.58865	83193400			6.00355	63818628
	6.82685	79424730			6.88064	71073320			7.59877	87525430			6.01356	65412732
	6.83474	74581000			6.8887	70062290			7.60673	81562820			6.02162	66673380
	6.84275	79801960			6.89676	74892360			7.6146	93083096			6.02966	69814504
	6.85204	85034440			6.90483	67610520			7.62251	86987480			6.03775	72135120
	6.85996	77455280			6.91289	80646250			7.63045	82659530			6.04569	64983676
	6.868	81071850			6.92085	63665800			7.6385	78915940			6.05372	70933890
	6.87612	65522400			6.93104	80269960			7.64639	85147680			6.06175	64433150
	6.8841	67915496			6.93854	67062452			7.65433	74752104			6.06979	69666970
	6.89205	70954100			6.94666	89423060			7.6622	74093880			6.07789	69490070
	6.90005	71374120			6.95473	78813170			7.67021	77093496			6.08592	76734480
	6.90808	70937170			6.96268	72701740			7.67833	78627460			6.09398	73104480
	6.91613	60438884			6.97057	72870150			7.68622	79986810			6.10199	71984700
	6.92415	71605620			6.97825	78986800			7.6941	88997800			6.10969	69064760
	6.93349	83348960			6.98638	71886216			7.70197	93786130			6.11778	69850280
	6.94157	77320280			6.9945	74187480			7.70993	76350300			6.12581	73723200
	6.94961	75094056			7.00247	68799790			7.71796	90505896			6.13394	70850330
	6.95772	73653750			7.01033	69332860			7.72597	79454440			6.14211	79628220
	6.96563	72120950			7.01959	68238050			7.73381	84923730			6.14948	82630820
	6.9736	72897340			7.02764	74092690			7.74167	83039900			6.15744	77018000
	6.98159	67971660			7.03576	75362700			7.74966	74987730			6.16555	76466890
	6.98969	72034536			7.04382	77586990			7.75769	76699430			6.17359	76722660
	6.99775	74036580			7.05172	82872360			7.76774	86240616			6.18376	71086780
	7.00571	76348300			7.05968	76575600			7.77558	93892820			6.19118	72267790
	7.01495	75059010			7.06772	68544520			7.78345	96185784			6.19925	65111900
	7.02295	63664580			7.07584	63654172			7.79137	74975470			6.20732	66204404
	7.03092	74549030			7.08396	81383260			7.79941	71566216			6.21537	72879290
	7.03906	71759940			7.09195	87970590			7.8074	85318600			6.22341	60353090
	7.04698	76578376			7.09997	74469220			7.81524	80415550			6.23149	62637810
	7.05494	79746980			7.1082	87592936			7.82309	84375690			6.23954	65342324
	7.06301	76448400			7.11605	103170744			7.83107	79807416			6.24747	69014750
	7.07111	72254790			7.12421	89219660			7.83905	84333920			6.25543	73768320
	7.07915	80885700			7.13227	94939460			7.84704	79650750			6.26465	61309840
	7.08723	86376024			7.14029	85912510			7.85489	84423620			6.27274	67149260
	7.09525	71229030			7.14835	77542030			7.86276	79902970			6.28075	61194084
	7.10332	83381896			7.15647	85054010			7.87073	75820456			6.28872	64235424
	7.11152	85455270			7.16453	81395910			7.87869	83403656			6.2967	67014850
	7.11918	95044056			7.17255	72945540			7.88671	88084890			6.30466	58095596
	7.12724	96044730			7.18184	72279416			7.89455	83627260			6.31265	59400760
	7.13526	94139660			7.18987	74198900			7.90246	77620510			6.32074	61480124
	7.14329	90065870			7.198	72643256			7.91038	76016630			6.32883	65605496
	7.15137	64200724			7.20605	79515850			7.91829	84690504			6.33679	76678030
	7.15917	81204800			7.214	71727176			7.9263	80667060			6.34468	66875344
	7.16728	70139230			7.22198	83259610			7.93439	82648136			6.35259	70296730
	7.17527	74603450			7.23001	80579080			7.94229	85738380			6.36064	57946092
	7.18542	76804330			7.23805	84900040			7.95021	81630904			6.36869	69663950
	7.19349	81905700			7.2461	81930770			7.95814	80443600			6.37671	64376756
	7.20147	68575500			7.25401	67122720			7.96614	77615840			6.38462	77081490
	7.20956	70598290			7.26201	77267920			7.97402	84648296			6.39255	73539256
	7.21752	80967560			7.27008	83496970			7.98187	86945230			6.40061	62581220
	7.22557	75591490			7.27812	66532640			7.9898	84326456			6.40874	70216850
	7.23362	74262230			7.28625	67771060			7.99776	91513020			6.41669	66833930
	7.24168	79281420			7.29415	70023930			8.00575	77767816			6.42466	63698748
	7.24969	76273704			7.30206	79501256			8.0136	85723310			6.43396	65754652
	7.25769	70368690			7.31006	65523024			8.02148	76306824			6.44199	69579820
	7.26782	76149300			7.31808	77515990			8.02935	75307870			6.4501	62379856
	7.27589	77973960			7.32618	76419920			8.03731	83225740			6.45797	62102270
	7.28396	76807810			7.33411	72736650			8.04452	76870430			6.46595	72790504
	7.29198	80380000			7.34203	77158860			8.05244	88614296			6.47393	60839468
	7.29998	72163600			7.35099	70321130			8.06034	77443290			6.48203	65527040
	7.30802	67452170			7.35911	81822080			8.06828	85011590			6.49009	67902280
	7.31611	66211424			7.36713	79960270			8.07615	84353530			6.49811	70892130
	7.32415	64786656			7.37512	66897060			8.08412	68647910			6.50601	66297212
	7.3321	61745300			7.38312	72420650			8.09204	80394320			6.51406	69834744
	7.34009	75172744			7.39119	76289620			8.10096	79825710			6.52207	65915612
	7.34813	75613310			7.39932	86018280			8.10888	93015490			6.53008	69453016
	7.35614	71828930			7.40737	83667090			8.11677	79663640			6.53808	60472670
	7.36423	72874910			7.41548	88315770			8.12468	80978930			6.54607	64310184
	7.37217	66934052			7.42305	96473200			8.13261	82801600			6.55397	57039096
	7.38015	78004870			7.43004	97691420			8.1405	80884460			6.56196	62467276
	7.38816	67725860			7.43823	108961580			8.1476	82700610			6.56997	70170450
	7.39621	68667150			7.44636	100855250			8.1555	78048270			6.57794	63125890
	7.40434	84152136			7.45439	87339360			8.16345	90072890			6.58588	60920052
	7.41248	74706610			7.4625	96414984			8.17133	73421880			6.59388	74804340
	7.42011	93597360			7.46985	90204840			8.17935	81773600			6.6029	71411656
	7.43025	86964270			7.47771	95399784			8.18724	80114810			6.61099	58833492
	7.43846	89481360			7.48576	91189670			8.19513	86096610			6.61897	71018210
	7.44613	90086500			7.49374	91049270			8.20307	82800580			6.62695	67612310
	7.4542	87055270			7.5017	79806130			8.21093	78708490			6.63494	76500504
	7.46149	99690160			7.50982	81559100			8.2189	79688760			6.64301	67994936
	7.46945	90667750			7.51861	71983144			8.2268	80809496			6.65109	73833770
	7.47747	91286760			7.52658	78922580			8.23467	74889656			6.65916	69917470
	7.48524	86870460			7.53461	74237080			8.24258	87381864			6.66726	64873172
	7.49338	78704170			7.54262	76295176			8.24964	86149590			6.67508	54692012
	7.50116	82194530			7.55071	76346570			8.2576	84093330			6.6831	71068660
	7.5092	73960430			7.55869	72871460			8.26661	77154760			6.69115	72044050
	7.51926	70276380			7.56666	72463890			8.2745	79203864			6.6992	65467640
	7.52726	77895170			7.57472	81935480			8.28238	80469176			6.70724	58707836
	7.53532	77226630			7.58273	75501180			8.29027	80599760			6.71516	70444270
	7.54335	80349620			7.59083	79569770			8.29822	85579190			6.72325	64938412
	7.55139	81084240			7.60091	82914800			8.30616	87288840			6.73138	65469976
	7.55937	78662264			7.60891	84141970			8.31408	87000690			6.73946	73784320
	7.56734	82333220			7.61684	74424980			8.32196	80491144			6.7476	80770730
	7.57544	72979910			7.6249	84656776			8.32981	88879840			6.75561	87423770
	7.58346	78521510			7.63294	84408590			8.33775	78031850			6.76393	81983250
	7.5915	75144410			7.6409	76467540			8.34567	76737740			6.77216	91565960
	7.59959	76676640			7.64889	68026300			8.35362	79063910			6.78026	114856780
	7.60758	78624000			7.65683	78113560			8.36149	83877656			6.78722	143953650
	7.61561	84049570			7.66476	74681260			8.36933	88084960			6.79521	169353540
	7.62367	77472360			7.67288	79526070			8.37727	84535064			6.80228	183375150
	7.63168	78178160			7.683	83067256			8.3852	87372490			6.81032	117565896
	7.63973	77668776			7.69097	78360936			8.39232	80583690			6.81778	92919600
	7.64771	76045200			7.69896	79807704			8.40023	83784450			6.82567	90970536
	7.65566	74300030			7.70689	75753560			8.4081	85811270			6.83306	85659130
	7.66376	75827940			7.71502	74187010			8.41597	79307720			6.84113	85463960
	7.6718	76324280			7.72306	73654090			8.42403	87805540			6.85067	84339320
	7.68192	72818856			7.73111	76979050			8.43292	81861096			6.85894	72181590
	7.68994	70676250			7.73914	77564330			8.44082	82899064			6.86708	68062190
	7.69799	72357360			7.74706	87062300			8.44869	88591360			6.87471	69602840
	7.706	77302104			7.75513	72590984			8.45657	86809120			6.88273	74765304
	7.71404	87750550			7.76307	75476340			8.46456	82894696			6.89081	72572456
	7.72205	77645050			7.77116	73731330			8.47245	83931820			6.89891	72193590
	7.73004	77013480			7.77912	75706376			8.48039	78516460			6.90702	74943180
	7.73805	82413224			7.78713	77885040			8.48824	90448950			6.915	80136680
	7.74606	74628780			7.79511	80266220			8.4961	81980980			6.9231	79224460
	7.75414	76473064			7.8031	82422970			8.50406	92628670			6.93307	83144310
	7.7622	83168420			7.81114	75116230			8.51123	86104720			6.9413	75393550
	7.7702	67598250			7.81916	74679976			8.51916	87854540			6.94941	78351100
	7.77833	77639896			7.82711	76477910			8.52624	85898470			6.95738	89956480
	7.78634	81994536			7.83518	73603090			8.53408	88880216			6.9656	82038824
	7.79431	73101490			7.84319	79507090			8.54198	95913120			6.97361	81350664
	7.80229	77788570			7.8533	77584830			8.5499	93315070			6.98139	65827264
	7.81028	80011630			7.86127	70804216			8.55784	86546040			6.98943	78391100
	7.81833	81450250			7.86921	78769760			8.56576	79510180			6.99734	79228370
	7.82637	70997290			7.87738	71013060			8.57364	86133720			7.00537	77241464
	7.83428	83179224			7.88542	75871790			8.58153	86711210			7.01544	78354050
	7.84235	72538580			7.89344	74905976			8.58942	88575260			7.02359	71220904
	7.85125	76522290			7.9014	80818136			8.59748	85252440			7.03176	81322430
	7.85935	75586630			7.90944	82939420			8.60544	85225180			7.03968	72864130
	7.86736	81149360			7.91747	74641930			8.6133	81304880			7.04777	78928510
	7.8753	82067170			7.92552	80512740			8.62121	74762260			7.05574	80543610
	7.88323	76065464			7.93361	81161970			8.62912	88397430			7.06389	76617120
	7.89119	78854936			7.94157	84290440			8.63699	86280936			7.07206	82866550
	7.89933	80933016			7.94952	69684870			8.64409	88200310			7.08007	71110120
	7.90743	78049870			7.95763	80686980			8.65203	90897020			7.0882	79968750
	7.91545	79924616			7.96556	83062600			8.65994	83936344			7.09804	86283450
	7.92338	80293544			7.9736	72897064			8.66786	84678296			7.10638	83609740
	7.93129	84100550			7.98162	73791590			8.67577	81972590			7.11423	99941230
	7.93935	70114810			7.98956	76520030			8.68366	86561270			7.12158	84037360
	7.94744	64132470			7.99757	73641570			8.69159	82923784			7.12968	83872410
	7.95547	72137976			8.00549	75724200			8.69951	84376936			7.13751	91386856
	7.96348	74714210			8.01446	68785144			8.70661	78904610			7.14566	88742456
	7.97144	79129670			8.0225	73529230			8.7145	90905220			7.15393	74246410
	7.97942	79756270			8.03049	74110140			8.72156	85919816			7.16128	82812730
	7.9875	75600540			8.03851	73007440			8.72945	93643290			7.1694	80826140
	7.99544	77210230			8.04642	79541790			8.73741	86023020			7.17737	74263736
	8.00346	77846250			8.05447	73313360			8.74533	91920350			7.18755	64529628
	8.01241	76361110			8.06243	80285840			8.75325	87077384			7.19571	78059940
	8.02039	84646520			8.07042	77797940			8.76112	81096480			7.2037	77039520
	8.02845	79684830			8.07856	84070376			8.76998	92329860			7.21175	65074676
	8.03648	74847330			8.08646	82632456			8.77795	79977300			7.21979	68340150
	8.0445	83091736			8.09446	79708776			8.78584	80085780			7.22778	67663360
	8.05249	69225750			8.10243	76958296			8.79374	83108740			7.23592	73803816
	8.06061	77969570			8.11037	82449120			8.80159	91033470			7.24383	81497840
	8.06862	76777224			8.11849	71441490			8.80871	93261180			7.25195	71540540
	8.07661	83955416			8.1264	76961976			8.81667	84709140			7.26	62758504
	8.08462	74762536			8.13435	81169784			8.82378	86711096			7.27011	72671280
	8.0926	72044680			8.14228	83355064			8.83166	85326620			7.27825	69554920
	8.10062	74778744			8.15023	82491080			8.83954	97224580			7.28616	72948776
	8.10867	75001840			8.15831	75649780			8.8474	86777230			7.29419	68489464
	8.1167	79757096			8.16627	81381470			8.85538	88531930			7.30224	78165976
	8.12476	83326510			8.17426	67976660			8.86335	82634104			7.31024	67676310
	8.13273	81621690			8.18313	72035950			8.87123	90069950			7.31825	68796376
	8.14067	82729784			8.19115	78090150			8.87912	85270000			7.32618	68195080
	8.14868	79647150			8.19923	76505690			8.887	98192620			7.33424	68929656
	8.15668	77158790			8.20713	73933784			8.89494	88258560			7.34224	67737960
	8.16469	72836600			8.21509	76592950			8.90291	83122510			7.35029	79918776
	8.17272	62088160			8.223	72424340			8.90998	90643220			7.35815	71087930
	8.18167	77799950			8.23099	75206940			8.91785	83033960			7.366	66909560
	8.18968	78929624			8.23909	73405480			8.92576	86485120			7.3741	72333380
	8.19762	78586744			8.24705	83405500			8.93463	86994376			7.38217	72590860
	8.20567	75495064			8.25501	77399256			8.94263	90492740			7.39023	62526548
	8.21373	78030520			8.26293	73534230			8.95051	83290120			7.39833	75087780
	8.22172	72689510			8.27093	81868260			8.9584	88760580			7.40634	77277110
	8.22974	75633590			8.279	74856870			8.96628	91829970			7.41448	80840840
	8.23769	71621160			8.287	77957864			8.9734	89252280			7.42242	93799570
	8.2457	78883650			8.29501	72453550			8.98135	85266400			7.43189	149593540
	8.25377	77116120			8.3029	78922530			8.98926	77012296			7.44014	226147500
	8.26177	76747576			8.31084	76895800			8.99713	93050590			7.4475	213023760
	8.26988	84434470			8.31889	72229100			9.00498	86057650			7.45555	238069890
	8.27787	78518904			8.32693	67017572			9.01291	91284230			7.46296	178196130
	8.28579	72429220			8.3349	74425336			9.02091	92085896			7.47063	124577780
	8.29373	79651496			8.34283	79238900			9.0288	89570664			7.47887	114826770
	8.30176	75782744			8.35099	76726540			9.03668	91188970			7.48692	91976640
	8.30983	77504390			8.35902	67484400			9.04457	83633890			7.49503	77489220
	8.31786	79917840			8.36706	81177620			9.05249	82549240			7.50271	88747080
	8.32579	75999304			8.37504	78622340			9.06045	86897350			7.51059	71704390
	8.33368	78681576			8.38302	76575520			9.06834	87134170			7.52035	81546790
	8.34175	79048770			8.39106	88708000			9.0762	87040910			7.52825	71707790
	8.34992	76279656			8.39909	86106296			9.08409	92962904			7.53628	74573330
	8.3579	78795890			8.40709	77815920			9.09201	88520920			7.54425	65439332
	8.36595	74579464			8.4151	88072264			9.10097	87652970			7.55232	63456036
	8.37384	67990136			8.42313	82926580			9.10885	84117370			7.56045	71297860
	8.38195	74670990			8.43116	86591590			9.11669	92762270			7.56843	67026840
	8.38996	78657670			8.4392	79801160			9.12456	83369384			7.5764	74028250
	8.3979	80219740			8.44716	73928984			9.1325	86735640			7.58436	71669100
	8.406	79011880			8.45521	79815660			9.14049	86506370			7.59234	77759224
	8.41395	80987750			8.46321	85009870			9.1484	86103750			7.60204	85776040
	8.42197	85572776			8.47119	79296030			9.15626	93462710			7.61001	70669160
	8.43006	74918930			8.47922	67781070			9.1641	85784370			7.61807	79268650
	8.43805	77645496			8.48715	78813816			9.17202	86539384			7.62608	82499960
	8.44606	77306440			8.49516	74746376			9.18005	92728890			7.63397	76044960
	8.45407	81818610			8.50315	85591680			9.18796	87044180			7.64203	64901250
	8.46209	74262936			8.51116	68646184			9.19582	89054870			7.65014	73921520
	8.4701	78166530			8.52014	76281464			9.20367	84243240			7.65811	61572364
	8.47804	80088940			8.52815	68255660			9.2108	84578290			7.66615	71327340
	8.48606	82261300			8.53611	72437864			9.21869	96320790			7.67412	77838424
	8.49406	78498630			8.54407	71158170			9.22667	84592456			7.68228	82454050
	8.50207	79093450			8.5521	79423410			9.23457	90109064			7.68979	69016840
	8.51009	75055600			8.56016	79584500			9.24243	93268610			7.69782	85958390
	8.51899	71335030			8.56808	79929870			9.25033	87159510			7.70551	70328390
	8.52692	76948610			8.57603	81761160			9.25827	90875576			7.71346	73803740
	8.53499	75126740			8.58394	76680030			9.2672	83089576			7.7216	71717336
	8.54306	80269280			8.59191	74248610			9.27507	90582050			7.7292	75621470
	8.55108	68693420			8.60002	76299100			9.28293	89671610			7.73729	73976136
	8.55903	72532880			8.60797	80289820			9.29082	84707640			7.74528	69215170
	8.56697	74766170			8.61593	79518120			9.29875	86954056			7.75325	74541200
	8.57502	83930680			8.62386	81569470			9.30591	89133270			7.76134	68413320
	8.58304	84366820			8.63184	71020056			9.31382	82142680			7.77055	72118640
	8.59108	68570570			8.63987	79363200			9.32088	88879320			7.77865	73956296
	8.59909	79134664			8.64788	75341560			9.32875	97568310			7.78655	67908980
	8.60702	71589770			8.65587	72396720			9.33666	90615280			7.79453	79768060
	8.61514	79383760			8.66374	73213630			9.34456	89405030			7.8026	74740584
	8.6231	80994700			8.67176	74817370			9.35252	83679710			7.81054	77943710
	8.63113	82469720			8.6808	78192504			9.35963	88043160			7.81863	69369750
	8.63912	79759270			8.68878	78962664			9.3675	85579330			7.82669	65833000
	8.64706	81227790			8.69673	75880424			9.37538	83713704			7.83462	77554420
	8.6551	83303850			8.70463	77676960			9.38325	85058350			7.84273	69713160
	8.66314	75428900			8.71265	69511220			9.3912	89903810			7.85068	67033240
	8.67123	75122616			8.72072	81607500			9.39916	90532910			7.85869	73582640
	8.68013	75502980			8.72865	78274504			9.4071	98620850			7.86668	76305890
	8.68806	73594744			8.73669	79706350			9.415	89810950			7.87462	72646450
	8.69611	79410330			8.74463	83603040			9.42288	93161190			7.88269	61939852
	8.70406	71079864			8.75256	79785660			9.43094	94682260			7.89059	63449776
	8.71216	72037384			8.76062	74310104			9.43888	89821850			7.89862	60345424
	8.72019	75015550			8.76857	82613260			9.4468	86288020			7.90671	68835900
	8.72815	81954610			8.77653	84956950			9.45392	88619030			7.91464	71661940
	8.73612	80373670			8.78449	73219260			9.46178	89145250			7.92267	76243620
	8.74416	76507890			8.79246	80624880			9.46965	92333560			7.93068	71822250
	8.75217	73691640			8.80049	80387810			9.47752	95254900			7.9387	73898330
	8.7602	85044150			8.80846	73561510			9.4855	85945530			7.94669	76357560
	8.76822	76292250			8.81645	71995464			9.49342	93712296			7.95471	76954600
	8.77618	78593144			8.82436	71991410			9.5013	86908280			7.96277	75749460
	8.78413	78302490			8.83249	84503050			9.50916	84761380			7.97069	67512904
	8.79222	69422190			8.84063	76786140			9.51705	87835110			7.97869	66359932
	8.80016	72123240			8.84942	77228530			9.52507	95677250			7.98673	72331460
	8.80826	80920184			8.85738	84143416			9.533	87189800			7.99466	72580760
	8.81628	83196180			8.86532	77611784			9.54086	88378740			8.00275	67252730
	8.82432	75423580			8.87337	83455830			9.54872	86250580			8.01062	68785430
	8.83233	71466530			8.88151	87026220			9.55661	83308520			8.0186	75828340
	8.84028	75825670			8.88962	78969096			9.56453	94752200			8.02667	75517416
	8.84896	76078580			8.89759	76983304			9.57173	89188710			8.03465	70288240
	8.85701	80946344			8.90547	72960430			9.57963	94927350			8.04279	74883290
	8.86497	78142060			8.91362	73169160			9.58749	80625690			8.0507	76375820
	8.87303	80083220			8.92161	83063270			9.5963	95540424			8.05867	72954024
	8.88097	78161800			8.92955	87934160			9.60424	81340180			8.06667	73088930
	8.88898	76925560			8.93761	83026450			9.61226	83019190			8.07468	66917788
	8.89709	81514610			8.94552	69979870			9.62019	92046830			8.08279	72541070
	8.90508	84736400			8.95345	82340810			9.62803	93938020			8.09066	70707690
	8.91309	80058480			8.96144	77694930			9.63588	88484050			8.09958	72598470
	8.92113	73389970			8.96944	71645560			9.64381	95115144			8.1076	78999970
	8.92914	80625110			8.97746	70338216			9.65173	88305784			8.11564	76327530
	8.93709	82982184			8.98542	71772660			9.65971	83649380			8.12363	75967810
	8.94514	72590250			8.99343	80428390			9.66757	93501570			8.13154	71313010
	8.95308	73580540			9.00137	76953390			9.6754	90922616			8.13947	68093250
	8.96102	84574790			9.00935	70994450			9.68329	86192320			8.14749	70124870
	8.96913	88247860			9.01833	76676320			9.69125	86320290			8.15549	73612910
	8.97709	75154730			9.02629	77812700			9.69921	90827464			8.16349	72525880
	8.98506	78255060			9.03422	80086040			9.70708	90062750			8.17141	66782292
	8.9931	71781590			9.04224	71535576			9.71417	90068750			8.17939	73612590
	9.00113	68203740			9.0502	81572824			9.72207	90059690			8.18745	81062584
	9.00911	77279730			9.05821	78188344			9.73	89394300			8.19539	72712390
	9.01793	74866056			9.06621	82287240			9.7379	90833160			8.20335	69003496
	9.02589	83104210			9.0742	75202300			9.74589	87198160			8.21124	78621720
	9.03394	83488056			9.08214	79852296			9.75373	93064270			8.21922	71862696
	9.04196	79044010			9.09009	75534370			9.76253	89882970			8.22726	70240504
	9.04997	81311330			9.09806	79862160			9.77048	93968770			8.23525	76157896
	9.05802	79177630			9.10606	73630250			9.77842	79760720			8.24319	71272260
	9.06606	84324500			9.11408	77678500			9.78637	89415976			8.2511	72092790
	9.07388	79632290			9.12207	77681730			9.79421	88346240			8.25907	74458670
	9.08182	75316960			9.13002	80294680			9.80208	94062230			8.26807	83894840
	9.08983	78140000			9.13803	84098220			9.81002	92688300			8.27605	78604710
	9.09782	77228696			9.14599	88405256			9.81793	98038310			8.28403	78120020
	9.10578	76842770			9.15395	84760030			9.82589	93240630			8.29194	77192740
	9.11387	82178810			9.16198	83545280			9.83378	90282700			8.29986	71994950
	9.12181	73691050			9.16989	80863960			9.84165	87709224			8.30789	69600250
	9.12982	72065630			9.17791	78056110			9.84956	87443000			8.3159	73685950
	9.13787	76652340			9.18688	85855290			9.85748	89218690			8.32385	69494740
	9.14588	83122470			9.19481	85380810			9.86542	93972280			8.33176	72974940
	9.15389	81508240			9.20287	83074070			9.87329	84994504			8.33972	73780080
	9.16192	69068200			9.21081	86218930			9.88039	91764940			8.3498	72783544
	9.16985	71154740			9.21878	74890720			9.88831	87792970			8.35779	72689470
	9.17781	82570230			9.22678	81135270			9.8962	87473240			8.36579	68487064
	9.18689	78450230			9.23476	78446520			9.90411	85880680			8.37371	76953576
	9.19493	75804350			9.24294	84006980			9.91205	93040460			8.38171	77224376
	9.20286	83375096			9.25098	87970740			9.91995	94627680			8.38973	76715176
	9.21088	70004936			9.25895	92222080			9.92883	96975540			8.39775	75525600
	9.21883	87672936			9.26691	83112580			9.93669	92220570			8.40574	75544900
	9.22685	88677050			9.27491	92442280			9.94378	94147360			8.41365	69741810
	9.23487	67185464			9.28299	90745784			9.95172	89596750			8.42162	80471720
	9.24289	84551320			9.29102	90145540			9.95964	88603430			8.43173	73646420
	9.25091	88955490			9.29904	77600580			9.9676	94070130			8.43974	78428480
	9.25882	79295224			9.30701	76258890			9.97547	81396160			8.44778	74915300
	9.26685	78644370			9.31494	79033530			9.98333	90514840			8.45567	78508060
	9.2749	61527790			9.32301	82264630			9.99126	95441320			8.4636	82193016
	9.28286	91376960			9.33104	84078490			9.99838	92598180			8.47164	69976300
	9.29091	72475896			9.3391	83216536			10.0063	86735500			8.47963	76185410
	9.29887	85771070			9.34802	78951224			10.0143	95840776			8.48763	74260840
	9.3069	80226600			9.35598	82269110			10.0221	88815960			8.49549	78222430
	9.31495	78734510			9.36392	83564890			10.03	93458136			8.50345	76876300
	9.32292	79770550			9.37189	79443330			10.038	91338856			8.51146	72498430
	9.33086	78690216			9.37989	82533030			10.0459	89913150			8.5194	79468780
	9.33891	80368990			9.3879	87974264			10.0538	91501190			8.52743	72233784
	9.34782	74625180			9.39582	87050950			10.0609	93786280			8.53533	75315680
	9.35591	77736580			9.4038	86541100			10.0687	95276984			8.54334	69962250
	9.36388	85266696			9.41179	82192010			10.0767	95167680			8.55134	74902890
	9.37183	80079624			9.41981	80108536			10.0846	85314456			8.55928	73643490
	9.37975	84940280			9.4278	77163950			10.0925	85270056			8.56735	68371110
	9.38778	77176230			9.43583	80493660			10.1006	85007700			8.57521	77893750
	9.39579	92165720			9.44377	89444744			10.1084	76875240			8.58317	75593700
	9.40381	81129224			9.45172	81117096			10.1164	97559750			8.59121	74223930
	9.41185	78354720			9.45969	83969640			10.1243	91135304			8.60129	79163180
	9.41981	81906200			9.4677	87199944			10.1322	90193210			8.60928	74307740
	9.42776	86526110			9.47566	82307230			10.1401	91519280			8.61714	71298990
	9.43582	78204770			9.48366	88033480			10.148	86577340			8.6251	74564296
	9.44379	79564130			9.49157	82437840			10.156	92237200			8.63315	75178050
	9.45184	80014400			9.49962	85465020			10.1631	95368130			8.64115	70532584
	9.45983	79608330			9.50758	86894190			10.171	79629130			8.64919	74633770
	9.46786	80879230			9.51569	88695930			10.1789	90447260			8.65704	73132320
	9.4759	83785110			9.52366	86615620			10.1868	100001250			8.66501	81849730
	9.48381	84991060			9.5316	84442960			10.1939	94751010			8.673	77123350
	9.49184	86563750			9.53957	85493970			10.2019	82977770			8.68092	73418030
	9.49978	82679620			9.54757	80971736			10.2098	87031000			8.68895	76247530
	9.5078	82994960			9.55558	86455000			10.2176	80870376			8.69686	75687300
	9.51597	87267416			9.56357	75695340			10.2255	86074540			8.70479	71779144
	9.52392	78543944			9.57153	81801250			10.2334	86413610			8.71282	76844710
	9.53187	72508360			9.57954	78318664			10.2414	88399890			8.72079	72026400
	9.53986	84598056			9.5875	87051990			10.2494	90510710			8.72877	79044970
	9.54783	84852650			9.59543	73047144			10.2573	91121340			8.73664	74288664
	9.55592	78033580			9.60343	75633230			10.2661	92053200			8.74462	75813976
	9.56389	84934160			9.61148	80941260			10.2741	90830810			8.75261	76115100
	9.5719	77649000			9.6195	84092630			10.282	88332490			8.76055	76050400
	9.57979	80470690			9.6276	81910904			10.2899	99860800			8.76953	83619544
	9.58777	86586410			9.63553	80186080			10.2978	87050710			8.77744	78644264
	9.59587	77090530			9.64347	72159840			10.3057	82734410			8.78543	67187256
	9.60387	84125560			9.65144	84730080			10.3136	89606584			8.79347	76435896
	9.61186	89013290			9.65967	79321630			10.3216	87992024			8.80139	76832860
	9.61981	81593920			9.66765	77851690			10.3295	95329280			8.8094	73244420
	9.62782	86615230			9.67561	69565736			10.3366	81632024			8.81732	70421070
	9.63583	88364810			9.68455	82706664			10.3444	87875496			8.82527	72928136
	9.6438	85913896			9.69245	85828780			10.3523	92624070			8.83331	81660610
	9.65186	84869210			9.70053	83355920			10.3603	84386470			8.84127	74902090
	9.65983	78390670			9.70845	84197840			10.3682	87001150			8.84925	78323464
	9.66785	81649256			9.71646	77286344			10.376	94888344			8.85723	77101140
	9.67586	70757950			9.72446	82938660			10.3839	87801740			8.86519	75341010
	9.68473	92003030			9.73239	84137670			10.3918	97234290			8.87323	75390920
	9.69269	84308230			9.74046	73522160			10.399	91289144			8.88119	65260524
	9.70066	81247460			9.74843	82138360			10.4069	79495220			8.88918	72776330
	9.70873	80614490			9.75645	81082080			10.4148	87687660			8.89707	77412790
	9.71677	82478136			9.76444	86958300			10.4227	94668640			8.90504	73257030
	9.72477	84806080			9.77237	85115656			10.4314	93123480			8.91307	80714930
	9.73279	87427690			9.7804	80025464			10.4394	82316504			8.92103	69342060
	9.74077	81107220			9.78831	85089380			10.4473	85902480			8.92998	71906216
	9.7488	86898940			9.79638	81346910			10.4552	85593020			8.93789	76147840
	9.75689	84985860			9.80433	68829950			10.4631	89567110			8.94585	78458504
	9.76491	90103440			9.81228	68564720			10.471	91774600			8.95384	74634700
	9.77287	91455760			9.82032	75121270			10.4781	95588550			8.96178	81977016
	9.78081	85673760			9.82831	79822830			10.486	92434960			8.96981	77358030
	9.78884	89864200			9.83633	80380040			10.4939	85641060			8.97766	75522750
	9.79692	79204744			9.84432	83219300			10.5018	92772850			8.98564	73620000
	9.80491	81704190			9.85298	83792616			10.5097	91915590			8.99366	73889760
	9.81295	84551784			9.86097	88283190			10.5176	96828376			9.0016	72577624
	9.82088	76509256			9.86888	83762000			10.5256	92857080			9.00963	67708770
	9.82895	91976584			9.87693	78569350			10.5335	75824900			9.01883	80997890
	9.83704	94167860			9.88495	82464776			10.5413	86275880			9.02676	73851640
	9.84593	100308940			9.89288	91694240			10.5493	89043310			9.03481	79192150
	9.85375	92426824			9.90085	92766150			10.5572	84096500			9.04277	73422280
	9.86145	89497530			9.90879	86789656			10.5651	92771160			9.05075	73430300
	9.86948	88643720			9.91684	72793670			10.573	95535336			9.05866	69886740
	9.87757	84405950			9.92484	82076850			10.5809	92430560			9.06667	67813360
	9.88551	88900240			9.93277	80147790			10.5888	88576580			9.07466	74303660
	9.8936	83508430			9.94071	86288020			10.5977	89583220			9.08261	72947736
	9.90163	94860250			9.9487	82504536			10.6056	84624240			9.09063	75828010
	9.90972	93299420			9.95683	84670240			10.6135	95358200			9.09854	72641920
	9.91744	97785016			9.96491	82909290			10.6214	84994290			9.10651	76825170
	9.92551	89998640			9.97299	83953384			10.6293	91490960			9.1145	75877530
	9.93572	94870776			9.98097	75585384			10.6372	96475496			9.12246	76014490
	9.94374	94135720			9.98888	77176424			10.6451	92552184			9.13043	78519130
	9.95189	92881900			9.99692	88999600			10.653	98899340			9.13833	71233870
	9.95998	84154600			10.005	80449140			10.661	93271290			9.1463	73008300
	9.96799	83290700			10.0138	80357290			10.669	93797890			9.15435	75362510
	9.97601	83684000			10.0217	83189256			10.6769	99937430			9.16228	76514440
	9.98363	96208470			10.0297	80796540			10.6849	106469160			9.17027	70795860
	9.99179	92200060			10.0377	84005620			10.6929	100220400			9.17946	67053136
	9.99988	92437260			10.0457	83274456			10.7008	98022520			9.18742	84711940
	10.0078	83857720			10.0537	82198650			10.7086	95705144			9.19546	81556536
	10.0174	87454860			10.0617	85472940			10.7166	91337160			9.20337	74590370
	10.0253	87516504			10.0696	82682750			10.7246	90544700			9.21137	75250440
	10.0334	92015736			10.0776	89701450			10.7325	98031760			9.21927	77336984
	10.0415	89413980			10.0856	78739830			10.7404	99754000			9.22723	79616060
	10.0494	110879750			10.0936	85666730			10.7483	81821410			9.23525	82247230
	10.0578	99205650			10.1016	85641570			10.7562	92100270			9.24319	78319610
	10.0658	110006110			10.1095	81934590			10.7651	92259770			9.25113	74281550
	10.074	105083030			10.1176	82784470			10.773	96232950			9.25905	71319020
	10.0811	103550420			10.1256	86502020			10.7809	89366184			9.26708	75326590
	10.0889	104750890			10.1336	76447020			10.7888	88652136			9.27511	77659480
	10.0985	100002696			10.1415	89184070			10.7967	86849210			9.28305	80427070
	10.1067	102711080			10.1495	78184616			10.8038	95250300			9.2911	71940350
	10.1142	108348940			10.1575	90347270			10.8117	88862456			9.29896	76132270
	10.1219	97960830			10.1655	87277064			10.8196	75771670			9.3069	81886504
	10.1297	99815390			10.1734	86767780			10.8276	92444900			9.31489	80387880
	10.1378	92574740			10.1824	76343800			10.8354	89211970			9.32283	74066930
	10.1461	101758420			10.1903	83704710			10.8433	94594264			9.33085	73605230
	10.1535	94272290			10.1984	76158780			10.8513	87213750			9.33877	81577440
	10.1609	103697710			10.2063	82095410			10.8592	98866590			9.34766	67963860
	10.1687	93866890			10.2143	84057256			10.8671	86223370			9.3557	77242100
	10.1769	90824480			10.2222	87281170			10.875	95779610			9.3637	76747620
	10.1868	100549670			10.2302	85291290			10.8829	87702936			9.37168	86147770
	10.195	99200424			10.2383	83376210			10.8908	85272390			9.37954	77990904
	10.202	101102100			10.2462	81344850			10.8987	93980280			9.38752	82020270
	10.21	105110510			10.2543	80701740			10.9066	91063930			9.39553	75597050
	10.2182	103830390			10.2622	80308104			10.9145	101765940			9.40349	85711700
	10.2261	96014860			10.2703	81224790			10.9224	95734296			9.41154	76368380
	10.2344	99404540			10.2784	89724220			10.9305	97260890			9.41941	74029144
	10.2418	90330220			10.2865	78765260			10.9384	96066560			9.42739	79653304
	10.2499	90234290			10.2945	86857576			10.9463	89100510			9.43541	82860890
	10.258	92502344			10.3025	77551250			10.9542	88863420			9.44336	80740856
	10.2675	100123440			10.3104	88032700			10.9621	85989870			9.45136	73116904
	10.2755	94781770			10.3185	82543100			10.97	94959790			9.45927	75339060
	10.283	92903780			10.3265	83462376			10.9779	85922050			9.4672	75549610
	10.291	89354250			10.3345	84681064			10.9858	103410970			9.47525	81667830
	10.2991	79935990			10.3425	85639610			10.9938	92680500			9.48325	74500630
	10.3072	88155624			10.3514	81396190			11.0017	95930056			9.49127	84316260
	10.3151	84562020			10.3594	77134880			11.0095	96936740			9.49912	75556170
	10.3231	81464680			10.3674	80445820			11.0175	93934024			9.50711	78158560
	10.3311	83671576			10.3753	88097570			11.0254	93112320			9.51593	78594536
	10.3392	86363704			10.3834	82444070			11.0333	91527630			9.5239	74346250
	10.3492	83545730			10.3913	74822620			11.0412	89999150			9.53194	72402240
	10.3572	78786024			10.3993	85896910			11.0491	94357590			9.53983	79618250
	10.3652	70210580			10.4073	72530070			11.0571	88690910			9.54776	70018370
	10.3731	80855300			10.4153	84083050			11.0651	92066960			9.5558	75455670
	10.3812	72584260			10.4232	90733020			11.073	92558216			9.56374	72294696
	10.3891	80439870			10.4312	83624670			11.081	94999520			9.57175	75876056
	10.3972	86385200			10.4392	85486190			11.0889	103500190			9.57965	78264570
	10.4051	83384090			10.4472	87309420			11.0977	92967530			9.58761	74601450
	10.413	78449790			10.4552	80940110			11.1057	101899336			9.5956	74705970
	10.4211	86967490			10.4632	81352450			11.1137	91777464			9.60357	78951816
	10.4291	75868090			10.4712	80981790			11.1216	92420824			9.61157	65902424
	10.4371	79781190			10.4791	88152136			11.1295	97775336			9.61949	69453970
	10.4451	86471680			10.4872	86075590			11.1373	99965860			9.62746	77026744
	10.453	80408290			10.4952	78078770			11.1453	91979270			9.63548	78279860
	10.461	77570400			10.5031	71819540			11.1533	89406710			9.64353	73637260
	10.4689	80096510			10.5111	86981850			11.1612	97904184			9.6515	74209290
	10.4769	76866460			10.5192	82609370			11.1691	88026040			9.65941	78975944
	10.4849	83805930			10.5273	79550460			11.177	95089464			9.66738	78136040
	10.4929	84252850			10.5352	83879010			11.1867	97848504			9.67541	70867700
	10.5009	71171016			10.5432	74623750			11.1947	97554370			9.68436	73399430
	10.5088	82979670			10.5512	89600100			11.2026	101864510			9.69231	78850130
	10.5189	80132360			10.5593	83065890			11.2105	101201050			9.7002	77868100
	10.5269	86463650			10.5675	87949400			11.2184	99446776			9.70815	76321150
	10.5349	80948680			10.5754	88353080			11.2263	94367920			9.7162	69247630
	10.5429	85645896			10.5833	84314856			11.2342	91061580			9.72418	77465780
	10.5509	82648136			10.5912	77928210			11.2421	100986240			9.73219	67597896
	10.5588	74134180			10.5994	84837150			11.25	86663140			9.74005	76828770
	10.5668	80312600			10.6073	81914616			11.2579	100602090			9.748	80922650
	10.5747	78007160			10.6154	89997540			11.2658	96830070			9.75605	81919656
	10.5828	78936904			10.6233	84241096			11.273	87447280			9.76404	77605070
	10.5907	77603800			10.6313	85361830			11.2809	91922030			9.772	74029430
	10.5987	80622584			10.6392	86610840			11.2888	98850230			9.77991	74345350
	10.6067	66807576			10.6472	82023280			11.2967	95773120			9.78784	77083870
	10.6146	84067736			10.6552	75287600			11.3046	96602860			9.79586	79352570
	10.6227	78193660			10.6632	84128620			11.3125	78818184			9.80382	71019220
	10.6306	81223050			10.6711	77837020			11.3205	85028690			9.8118	73300100
	10.6386	82140330			10.6792	82186500			11.3283	96414780			9.81971	76271256
	10.6466	75492650			10.6872	87461464			11.3362	93098824			9.82769	78577430
	10.6545	91341704			10.6952	83386536			11.3441	95772350			9.83568	83016030
	10.6625	80933090			10.7032	80567810			11.3541	99510340			9.84367	73485430
	10.6705	81578070			10.7111	75331020			11.3621	108033940			9.85261	81935450
	10.6794	82765080			10.719	93705620			11.3699	94162840			9.86051	72979730
	10.6874	87367250			10.7271	83641770			11.3778	92063130			9.86847	80449384
	10.6954	81836980			10.735	82125920			11.3857	89622504			9.87652	80619690
	10.7035	83424730			10.743	91867270			11.3936	95933576			9.88446	71290024
	10.7114	88012856			10.7509	76049000			11.4016	97435550			9.89246	72763980
	10.7194	75974820			10.7589	84484830			11.4087	94864540			9.90033	77692780
	10.7273	86007120			10.7669	91005870			11.4166	98719810			9.90828	81556650
	10.7353	83181540			10.7749	88705540			11.4245	101360680			9.91628	85064780
	10.7433	78968216			10.7828	87763950			11.4324	100269820			9.92429	77209990
	10.7513	80512130			10.7907	77112760			11.4403	98477736			9.93227	73971176
	10.7593	84648136			10.7987	85971960			11.4484	99564990			9.94019	75709930
	10.7673	86315304			10.8067	94101180			11.4562	101098020			9.94812	65025056
	10.7752	84890100			10.8147	87397840			11.4641	92842740			9.95614	79224990
	10.7833	79905944			10.8226	95947180			11.4721	90628470			9.96406	79405610
	10.7912	80147630			10.8307	88355016			11.48	97685736			9.97205	70685970
	10.7992	75654350			10.8386	83108140			11.4879	97688680			9.97995	73762780
	10.8072	82457460			10.8476	88823224			11.4958	93483150			9.98792	78361620
	10.8151	79484376			10.8556	86449580			11.5037	102717990			9.99592	74308830
	10.8232	73668700			10.8635	86729064			11.5126	104220270			10.0039	71023144
	10.8311	87794960			10.8715	89149510			11.5205	99537280			10.0129	73710870
	10.8391	85069624			10.8795	98030780			11.5284	100328840			10.0207	76050680
	10.8472	76779336			10.8874	78094340			11.5362	101582104			10.0287	75245210
	10.8551	83426536			10.8954	91023180			11.5442	100946584			10.0367	79383210
	10.8632	81870664			10.9034	81557140			11.5521	96678680			10.0446	81881360
	10.8711	82900370			10.9113	87797050			11.5601	98346890			10.0527	74599310
	10.8791	73553820			10.9193	84778070			11.5679	95517880			10.0606	70202150
	10.8871	89080024			10.9273	87255640			11.5758	95733464			10.0685	81483640
	10.895	79403864			10.9352	86321304			11.5838	96771000			10.0765	74342616
	10.903	79547896			10.9432	92812680			11.5917	95822000			10.0845	74286000
	10.911	84024460			10.9512	83201830			11.5996	97407910			10.0925	77902580
	10.919	70473200			10.9591	78927250			11.6075	99883330			10.1004	78500030
	10.927	76116170			10.9671	85051064			11.6153	97700580			10.1084	81574390
	10.935	78240580			10.9751	81934510			11.6233	97346860			10.1164	70983860
	10.943	79252820			10.983	90645170			11.6312	94627544			10.1244	84649624
	10.9509	88454936			10.991	88706130			11.6391	94738570			10.1324	83042740
	10.9589	93961330			10.999	78564936			11.647	98856104			10.1403	70717920
	10.9669	90978904			11.007	86679620			11.6549	102397000			10.1483	73008750
	10.9749	86858376			11.0155	87215360			11.6629	102925230			10.1563	76250680
	10.9829	84923120			11.0235	85343040			11.6708	99294824			10.1642	74084800
	10.9908	82394690			11.0314	75964500			11.6796	95059190			10.1722	82529950
	10.9988	90837080			11.0395	92613880			11.6875	106946130			10.1803	72930940
	11.0068	91230340			11.0475	87794580			11.6956	103197010			10.1883	76406170
	11.0156	83867080			11.0554	90533070			11.7035	107301970			10.1963	75999100
	11.0236	89563416			11.0633	85554490			11.7114	106014350			10.2043	78770456
	11.0316	91111080			11.0713	94358856			11.7193	103806056			10.2123	81794060
	11.0396	86040410			11.0794	84222090			11.7272	102509540			10.2202	78851144
	11.0475	78830670			11.0874	86324630			11.7352	102765656			10.2282	78274900
	11.0555	76510010			11.0954	93466960			11.7433	106660870			10.2362	75373016
	11.0635	82151530			11.1033	80583810			11.7512	103423060			10.2442	75577780
	11.0715	82123910			11.1113	82935620			11.7583	100325890			10.2521	71666696
	11.0795	80610140			11.1192	86342270			11.7661	108733510			10.26	75949400
	11.0874	80148696			11.1272	82414344			11.7739	103384880			10.268	69736720
	11.0953	80859340			11.1351	87986200			11.7819	101724410			10.276	78686936
	11.1034	90239960			11.1431	90058750			11.7899	105200050			10.284	87028240
	11.1113	77109490			11.151	90087680			11.7978	105023190			10.292	76965050
	11.1193	84020610			11.159	87961640			11.8056	100217490			10.2999	81917950
	11.1273	84791480			11.167	85412530			11.8135	93183940			10.3079	85968104
	11.1352	77716600			11.1749	87975880			11.8214	98110660			10.3159	88152504
	11.1433	77137370			11.1839	88897870			11.8293	97833580			10.3239	75391450
	11.1512	89751704			11.1918	89523410			11.8373	97564330			10.3319	80489384
	11.1592	90888680			11.1998	92463460			11.8454	112982376			10.3398	76362456
	11.1672	89996104			11.2078	91196400			11.8532	105018700			10.3487	81990824
	11.1751	81317150			11.2158	97530680			11.8611	102515370			10.3567	79361160
	11.1841	88081810			11.2237	89731910			11.8691	111392270			10.3646	78172840
	11.1921	88185820			11.2316	91552180			11.877	102149000			10.3726	83585144
	11.2001	87408240			11.2396	98264090			11.8849	104028056			10.3805	75471780
	11.208	81278620			11.2476	97504630			11.8928	104757600			10.3884	75709780
	11.216	85889580			11.2555	90638490			11.9007	102465220			10.3965	77474590
	11.224	88399800			11.2635	78636090			11.9087	107466860			10.4045	78573830
	11.232	84147770			11.2714	87636500			11.9157	108984230			10.4124	83739580
	11.24	91025150			11.2793	88687540			11.9228	105555784			10.4204	77293896
	11.248	73996290			11.2873	90372630			11.9328	105048184			10.4282	77965490
	11.2559	82705384			11.2952	94333610			11.9406	111667330			10.4363	75453100
	11.264	90076610			11.3032	86705960			11.9486	110829990			10.4443	83398600
	11.2719	85820056			11.3111	86866470			11.9565	110683990			10.4523	73527720
	11.28	84356820			11.3191	88969300			11.9644	116526184			10.4602	78449210
	11.2879	88426890			11.327	87472880			11.9715	111775130			10.4681	81682030
	11.2958	88425010			11.3349	88264340			11.9786	105139730			10.4761	81756330
	11.3039	87582070			11.3429	91622320			11.9865	112620110			10.4842	87335016
	11.3118	77664040			11.3518	91392310			11.9945	110731320			10.4922	76950264
	11.3198	88132870			11.3598	93065224			12.0023	116232480			10.5001	78831690
	11.3278	88199130			11.3677	88299240			12.0102	114011630			10.5081	78641250
	11.3357	85230260			11.3756	91456230			12.0182	109017990			10.5167	82404760
	11.3437	85398630			11.3836	98225330			12.0252	114754960			10.5247	76696260
	11.3522	85644880			11.3915	88699530			12.0331	115520430			10.5327	78351176
	11.3603	85838170			11.3996	93719320			12.041	113219160			10.5408	84573304
	11.3683	87800936			11.4075	91275000			12.0489	120827280			10.5487	85917920
	11.3762	77891420			11.4154	89529130			12.0568	117455070			10.5568	92678180
	11.3843	88533400			11.4234	88642560			12.064	118262370			10.5647	83821510
	11.3922	84240824			11.4314	85276456			12.0719	122659750			10.5727	80912610
	11.4002	95973490			11.4393	96137070			12.0797	119454190			10.5807	79591096
	11.4082	95954560			11.4473	90314220			12.0868	117805560			10.5887	81905180
	11.4162	93823710			11.4553	90402616			12.0963	115264850			10.5967	82564390
	11.4244	88838936			11.4632	85593620			12.1042	120198230			10.6047	78819340
	11.4322	91168664			11.4712	93260890			12.1121	108883780			10.6129	85339650
	11.4403	93112530			11.4791	93694140			12.12	119352470			10.6208	96112250
	11.4484	95380830			11.4871	93038216			12.1279	119424270			10.6289	103750616
	11.4564	102877690			11.495	92548950			12.1357	117248776			10.6373	99645550
	11.4645	102157576			11.5029	88449176			12.1429	121884390			10.6449	91437900
	11.4726	99889860			11.5108	89135010			12.1508	123311560			10.6531	98273080
	11.4806	101786510			11.519	85487896			12.1587	127026630			10.6606	95972940
	11.4881	98159330			11.5269	94146040			12.1665	114405750			10.6687	94720490
	11.4961	101531060			11.5348	91351320			12.1745	112285304			10.6765	85454216
	11.5034	110954530			11.5428	92758880			12.1839	128529784			10.6851	76430070
	11.5118	108166620			11.5507	87916590			12.1918	117309060			10.6932	93987190
	11.5193	106711440			11.5586	94695240			12.1997	125646610			10.7013	92556264
	11.5274	107540500			11.5666	95401210			12.2068	121787624			10.7093	94639416
	11.5342	106532260			11.5745	90899544			12.2143	125151064			10.7175	97659240
	11.5418	108770540			11.5825	90422984			12.2222	124947150			10.7253	94410024
	11.5486	105836500			11.5904	89897710			12.2301	111434250			10.7333	98134376
	11.5569	110810690			11.5985	93028500			12.2379	123002136			10.7412	97419870
	11.5644	117785830			11.6064	84957256			12.245	124500760			10.7493	102228340
	11.5718	104316470			11.6143	96180216			12.2529	116855920			10.7568	99374344
	11.5784	104150920			11.6222	94395050			12.26	116458150			10.7659	96255384
	11.5857	103679040			11.6301	84957150			12.27	125365600			10.7739	86230880
	11.5935	113383960			11.6381	79996920			12.2779	130253110			10.782	92245496
	11.6036	112292730			11.6461	83497430			12.2857	123447790			10.7899	91294664
	11.6098	100505770			11.6539	89666590			12.2936	126829896			10.7979	89076560
	11.6174	123092390			11.6619	90383980			12.3015	121854110			10.806	83436020
	11.6246	107885224			11.6699	89386296			12.3086	120226090			10.814	92754870
	11.6329	101141460			11.678	88937550			12.3164	124033384			10.8221	85535780
	11.6411	98557250			11.687	93229224			12.3243	119578380			10.83	79933480
	11.649	96954584			11.6947	99763480			12.3323	128880250			10.838	85993864
	11.6567	101976104			11.7026	93249940			12.3393	123170936			10.848	81097230
	11.6648	106836550			11.7106	109823140			12.3493	125335190			10.8559	81425580
	11.6724	95650460			11.7186	102755130			12.357	122624020			10.8639	78074250
	11.6825	93317496			11.7267	93362100			12.3641	119884140			10.8719	82900850
	11.6905	99136780			11.7344	85637110			12.372	124462590			10.8798	79936630
	11.6986	96742110			11.7424	90621560			12.3799	126404610			10.8877	81549410
	11.7067	91234050			11.7503	95875530			12.3878	127538900			10.8957	77244856
	11.7143	88516570			11.7583	87106190			12.3948	125150450			10.9037	89361060
	11.7223	84720700			11.7684	96996470			12.4027	125844910			10.9116	88117990
	11.7302	84884560			11.7764	89565250			12.4098	123615470			10.9195	85982210
	11.7384	83175330			11.7845	98927360			12.4177	125772580			10.9274	84605384
	11.7465	92674664			11.7924	86153560			12.4256	123764910			10.9354	84796140
	11.7541	90646540			11.8003	90408120			12.4348	113050770			10.9434	84149064
	11.7641	81230640			11.8084	94435590			12.4426	128766210			10.9513	86685976
	11.772	90281580			11.8161	88414790			12.4497	124565630			10.9592	82593896
	11.7801	84594650			11.8241	89431960			12.4576	119981624			10.9671	81920170
	11.7881	86388710			11.832	89810984			12.4647	117492380			10.975	72502080
	11.7957	90970504			11.8399	84845224			12.4726	118054950			10.9831	81298980
	11.8038	90704840			11.848	98329550			12.4805	124354250			10.991	82633420
	11.8116	86879600			11.8556	92209860			12.4883	125811320			10.999	81311080
	11.8196	97175410			11.8637	97908790			12.4955	127177550			11.0069	82180290
	11.8276	93184250			11.8716	95419304			12.5034	123882270			11.0169	83316270
	11.8353	96107290			11.8795	102328024			12.5117	125216420			11.0249	82083800
	11.8433	84939900			11.8875	106320616			12.5196	123089910			11.0328	81059080
	11.8524	84294890			11.8951	99032580			12.5275	125796104			11.0408	77445800
	11.8603	95409490			11.9032	100885016			12.5354	117331950			11.0487	83623940
	11.8684	87910470			11.9111	97571500			12.5433	125319690			11.0567	76333096
	11.876	85690920			11.9191	95140920			12.5503	115616550			11.0646	89435290
	11.8839	84284640			11.9271	94844640			12.5583	121734824			11.0726	86770340
	11.8919	91401790			11.9362	88732250			12.5654	122155310			11.0805	79993330
	11.8999	87563100			11.9443	102369460			12.5733	126856290			11.0884	84860140
	11.9079	94882560			11.9522	97205384			12.5812	115177660			11.0964	81760750
	11.9155	93530270			11.9602	97186184			12.589	122059800			11.1044	77567860
	11.9234	87489016			11.9682	98100880			12.5969	126911170			11.1123	76420980
	11.9314	98167910			11.9757	104545170			12.604	121272410			11.1202	79297040
[truncated: 263 more rows]
