# Supplementary material for: MassCube improves accuracy for metabolomics data processing from raw files to phenotype classifiers
Source: Nat Commun. 2025 Jul 1;16:5487. doi: 10.1038/s41467-025-60640-5 (PMC12216001; doi:10.1038/s41467-025-60640-5)
Supplement: Supplementary file 4 — Source Data [file 41467_2025_60640_MOESM4_ESM.zip › Source Data/Source_Data_Supplementary_Fig_9.xlsx]

## Sheet: SI Fig.9b
BPC_rt	BPC_int
0.00607344	62859948
0.0162607	65072972
0.0241252	57180620
0.0270169	60179740
0.0348689	63013070
0.0385606	58186092
0.0416417	50973430
0.045223	57640230
0.0484479	56146224
0.0506938	60897396
0.0529396	56718136
0.0575875	64430200
0.0612875	61740948
0.0651604	61810696
0.0697083	56907124
0.0742561	62853170
0.0788103	56195890
0.0833644	54678016
0.0870415	61648584
0.0902768	60145484
0.0952872	54363950
0.0989434	64349980
0.101189	49277184
0.104902	66379140
0.108554	58698300
0.1124	59267796
0.116064	61768508
0.119722	46664980
0.123591	52925828
0.128139	62377604
0.132689	62027340
0.137241	59278464
0.140956	55939696
0.144204	56673772
0.146449	60143610
0.148693	40171560
0.150939	55350700
0.153185	56483210
0.155431	54024704
0.157676	55687976
0.16126	56750180
0.165158	59619508
0.168878	59064252
0.172597	64487760
0.17583	59056868
0.180378	56023860
0.184932	50983724
0.18947	58971228
0.194018	54295920
0.197722	65158390
0.200768	55175276
0.203014	62385790
0.205257	58853580
0.207503	57299804
0.209749	56793950
0.213495	61359344
0.217201	59106724
0.220918	62341870
0.224793	59318388
0.227874	55394508
0.231457	54564420
0.235309	54736000
0.238988	58190656
0.243524	53841376
0.248072	51766690
0.251778	53677976
0.254857	55213244
0.257103	58221224
0.259349	56494496
0.262663	53156920
0.266424	58441172
0.270088	56879110
0.273803	59831680
0.279184	63330030
0.282867	57562676
0.287415	59800492
0.291134	53989656
0.294861	58557290
0.299413	62595610
0.303121	46688350
0.3064	59259748
0.308646	62335156
0.31089	70115900
0.313136	49123560
0.316696	62512372
0.320542	55728156
0.324246	62718452
0.327944	54336236
0.331221	55688696
0.333467	63542964
0.335713	49198590
0.339317	47602144
0.343869	52441380
0.347567	65705188
0.350611	61959130
0.356802	57050788
0.360498	61766108
0.363733	60949324
0.367317	54322320
0.370996	60241320
0.374667	56693930
0.378512	56487400
0.381602	62202756
0.383848	58719516
0.387371	53705020
0.391054	55819956
0.394908	53110050
0.39946	64771370
0.403141	62060300
0.406718	62130920
0.411256	58536704
0.414806	58164520
0.418339	49850836
0.422906	61043796
0.426787	60249972
0.430673	56793396
0.434368	65791100
0.437599	58218430
0.441181	71111790
0.444885	53591564
0.44816	55989156
0.45271	50774896
0.456418	53619620
0.459664	59036492
0.464216	53975930
0.46792	57488220
0.471503	68963630
0.475376	59143508
0.480758	52619904
0.484487	54802292
0.487722	58217620
0.49148	53965908
0.495209	62369884
0.498437	56851836
0.503628	54813084
0.507485	53183490
0.510582	64642540
0.514105	57243150
0.517959	55289650
0.521051	54659452
0.524584	61410530
0.529934	59658748
0.53447	59291372
0.538316	55994696
0.541999	56842092
0.547351	59674852
0.551049	62967976
0.554799	64870656
0.558505	67527940
0.561749	56899424
0.566284	59450300
0.570011	53248170
0.573274	65688612
0.576965	55658520
0.58153	59311456
0.585196	56858590
0.589744	63012276
0.593455	69243576
0.597317	57661280
0.600838	59263772
0.603084	67500550
0.605328	53525016
0.60888	57517700
0.612567	55739172
0.616261	61413170
0.619513	56845120
0.623046	54302916
0.626298	55222940
0.630059	57622056
0.63379	58863456
0.637517	61337724
0.641402	50388692
0.645296	66384410
0.648988	59402620
0.652256	60414510
0.657488	65061944
0.661346	63172530
0.665038	66145372
0.668715	54330468
0.672006	53589640
0.675565	55439456
0.678879	71441550
0.684087	61115930
0.687977	59646868
0.692525	64805000
0.697917	65719600
0.701581	61162876
0.704833	63694540
0.708392	65476640
0.715427	61036588
0.719137	61319720
0.722833	54413580
0.726689	60977184
0.729756	59761916
0.733273	59016270
0.737118	67470380
0.740943	65380820
0.745502	52630188
0.749227	58712230
0.753108	58861052
0.756183	66016510
0.758429	59061876
0.760674	53797300
0.765222	64143636
0.768916	62119550
0.772649	65747490
0.776312	64060836
0.779974	63960800
0.78381	61182292
0.786905	62667950
0.789151	59887916
0.792724	63830050
0.799776	61341220
0.804326	56138680
0.808228	56275720
0.81148	55452536
0.815076	58524080
0.818326	55761572
0.820572	65652800
0.824137	63227948
0.828674	56640796
0.832564	58999124
0.83628	63279084
0.839516	62925770
0.842809	62079804
0.84637	64202520
0.850078	61962828
0.853326	57970364
0.859534	67047760
0.863203	59785500
0.86688	63842836
0.870132	57802040
0.872378	61650228
0.874624	55586908
0.878203	63459180
0.88274	61910320
0.891622	57520616
0.896319	68632170
0.904436	86151650
0.913376	65892856
0.92135	56327610
0.926017	52952548
0.934015	73100750
0.941867	58433916
0.949871	55031950
0.957773	67244430
0.965694	60749188
0.9736	59578884
0.981521	54108840
0.989444	62979090
0.997206	62810504
1.00496	59096050
1.01289	50538580
1.02182	59971956
1.02972	61481170
1.03764	63516160
1.04555	60979336
1.05347	53880276
1.06132	62171856
1.06923	59407524
1.07712	64254736
1.08503	66284496
1.09293	63139110
1.10088	66208296
1.10877	58237340
1.11668	61830144
1.12454	55274970
1.13246	68851704
1.14036	58352024
1.14826	50563740
1.1562	57936904
1.16406	56343028
1.17194	65881308
1.17816	46887350
1.18706	57717236
1.19492	69282090
1.20284	62343830
1.21069	56189830
1.21858	58539970
1.22467	45849976
1.22923	57946464
1.23494	58429144
1.24283	51264156
1.25069	54135020
1.25855	54460836
1.26852	50640196
1.27474	56902816
1.27936	48982330
1.28727	56808500
1.29354	51296816
1.30222	46373852
1.31008	60029600
1.31797	45605690
1.32254	54233100
1.33046	68933550
1.33673	94057544
1.34466	108679530
1.35199	71725570
1.35913	52356116
1.36626	54028350
1.37246	56056068
1.37819	58458416
1.38609	53386630
1.39231	56952508
1.40022	60359520
1.40645	61072732
1.41516	58499796
1.42307	70015050
1.43097	54397412
1.44103	66803644
1.44892	56450130
1.45677	66350170
1.46466	56568130
1.47253	68915230
1.48039	67753110
1.48661	59283628
1.49117	70647350
1.49904	56363630
1.50524	64590536
1.50875	62027710
1.5154	62457596
1.51889	53268040
1.5251	57375300
1.53048	57014028
1.5392	53200660
1.54457	56016780
1.55076	70952470
1.55443	57971580
1.56149	63379530
1.56851	57787284
1.57219	53395384
1.58011	64238080
1.58631	52809504
1.59418	58239696
1.59783	52781650
1.60569	78432456
1.61276	59904212
1.61642	57646830
1.62099	64956270
1.62885	63542784
1.63597	154492780
1.64302	328752350
1.65092	434367680
1.65885	455032400
1.66586	401862000
1.67043	357308580
1.67502	284201180
1.68418	173498050
1.68878	129966130
1.69663	85736040
1.70451	65977664
1.71076	61495710
1.71867	60246684
1.72653	47929012
1.73273	54630456
1.7406	60839720
1.7452	55235132
1.75309	55183340
1.76096	61770550
1.76932	50368700
1.77724	56876030
1.78258	62100024
1.78795	56507440
1.79581	52637948
1.80205	56534136
1.80825	61761692
1.81446	65611560
1.82152	61199090
1.82779	59077532
1.83317	61860024
1.83685	55396730
1.84448	59964412
1.85067	54979290
1.85602	57897584
1.86137	68323140
1.86486	55643316
1.86943	71966770
1.87311	53683936
1.87844	55761390
1.88215	50231744
1.88541	60544670
1.89064	72732010
1.89431	57290624
1.89742	63939172
1.90529	57539656
1.90917	49314776
1.91539	48485060
1.91892	56876108
1.92349	60552284
1.92719	73001140
1.93385	46353880
1.93757	56817596
1.94283	55010450
1.94672	52580376
1.9498	60872652
1.95336	55088530
1.95875	57991716
1.96742	54657670
1.97282	43923720
1.97652	51485816
1.98357	58163412
1.98812	60738270
1.99178	62570836
1.99634	61804870
2.00172	51182030
2.00559	48233090
2.00929	50235616
2.0147	59931588
2.0234	65121420
2.02962	62190650
2.03418	61776760
2.03957	49451220
2.04497	61274736
2.04884	52948200
2.0542	46898150
2.05793	59059436
2.06162	57005604
2.0655	63006224
2.06857	56689384
2.07213	55676320
2.07538	75184630
2.07993	54514820
2.08613	52707284
2.09236	57042884
2.09624	51601196
2.10082	57698372
2.10452	57803380
2.10776	59938104
2.1123	48783920
2.11603	52127100
2.11974	56514864
2.12363	55818550
2.12672	52881956
2.13026	60646950
2.1335	56875580
2.13873	59251476
2.14244	57395776
2.14701	65819356
2.15072	61529464
2.1553	44646184
2.15885	57095588
2.16243	56881870
2.16779	67355140
2.17165	52428908
2.17478	57102690
2.17932	57008412
2.18303	56237480
2.18611	58968300
2.18964	56169124
2.19583	60824544
2.20117	60172930
2.20573	62220936
2.20944	55265292
2.21334	56213940
2.21704	49684364
2.22072	52261680
2.22462	57343576
2.22769	55508508
2.23224	50417216
2.23596	48474890
2.23904	56417644
2.24261	43550516
2.24716	58308910
2.25085	56440732
2.25707	56453796
2.26263	61356080
2.2672	58163390
2.27091	61490210
2.27457	60415340
2.27784	52818336
2.28302	57594280
2.28669	58371756
2.28993	51470540
2.29368	55388656
2.29739	60462588
2.3011	54173464
2.30498	57574160
2.3087	54957932
2.31241	68081780
2.31626	52064932
2.32083	60734400
2.32621	61642844
2.33162	49029056
2.33664	60168988
2.3403	64449468
2.34491	62900796
2.35347	60034124
2.3571	53620940
2.36166	66119496
2.36527	53935736
2.37231	67576900
2.37597	58842820
2.38053	60497300
2.38592	55152160
2.3913	62111628
2.39513	53220304
2.39881	56626412
2.40506	58170852
2.40874	64591596
2.41228	44758300
2.41931	54464010
2.428	66578344
2.43186	69770810
2.43643	66979476
2.4401	66287028
2.44797	65293292
2.45334	62663984
2.45957	45885148
2.46495	62728356
2.46952	49730388
2.47323	53362508
2.47648	54379652
2.48021	49488310
2.48392	53573052
2.48762	60592764
2.49088	52725844
2.49445	55426788
2.49816	56427036
2.50141	58419670
2.50932	58120396
2.5139	50439436
2.51928	51194304
2.52385	47153736
2.52758	62269148
2.53081	60408580
2.53703	51080480
2.54242	55523370
2.54612	56975490
2.55067	64699930
2.55421	62579740
2.55645	65890616
2.56016	56060136
2.56719	52440620
2.57342	52445410
2.58131	53279376
2.58753	62805820
2.59208	52734836
2.59933	52679068
2.60319	57418424
2.60687	52472812
2.61013	56912572
2.61385	62489764
2.61841	51302384
2.62209	61161000
2.62831	54553870
2.63617	52922492
2.64005	60747476
2.64546	45448404
2.65002	50571370
2.65374	63810068
2.65996	53577090
2.66365	57096810
2.66688	56675212
2.67145	62796270
2.67512	64880372
2.67969	59675424
2.68352	47710364
2.68973	53171452
2.69673	47228820
2.70295	61738732
2.70994	56756760
2.71529	54489540
2.71877	58484356
2.72227	57526370
2.72551	50072576
2.73077	58141716
2.73425	59759636
2.73778	55628388
2.74164	62773944
2.74698	50821864
2.75067	55877750
2.75688	57733836
2.76143	58726424
2.76697	52438304
2.77066	53063010
2.77687	53124870
2.78053	60214270
2.7836	61972724
2.78585	50417516
2.78809	49936070
2.79333	61467900
2.80041	54463596
2.80745	60046744
2.81278	62631730
2.81821	54301280
2.82441	62109230
2.83151	52507140
2.83934	54654588
2.84394	58174744
2.84851	59510120
2.85311	58977680
2.85932	58079068
2.86646	79062550
2.87101	83746090
2.87818	104621510
2.88562	120177210
2.89355	136077920
2.89975	140934270
2.90765	140730380
2.91557	144449940
2.92182	131998250
2.92806	141419180
2.93697	127350616
2.94152	113749096
2.94896	96619730
2.9568	80780290
2.96469	66796160
2.96926	53733230
2.97384	64640770
2.98005	62405252
2.98386	59131330
2.98926	51425716
2.99381	54489188
2.99837	54043496
3.00187	48602452
3.00806	62919016
3.01472	59387360
3.02259	56376308
3.02642	51143110
3.03027	62363680
3.03563	57834236
3.03928	48906468
3.04385	54262444
3.05008	55003612
3.05633	56016056
3.06087	52767364
3.06457	55306772
3.06781	53521536
3.0757	53886870
3.08194	73581350
3.08982	59413310
3.09438	59725980
3.09895	58434064
3.10683	67885880
3.11308	50040904
3.11845	55221560
3.12213	58421390
3.12837	45630404
3.13295	50287100
3.13753	49105344
3.14374	63030540
3.14909	52077076
3.15535	62594428
3.16324	57436136
3.16949	59307268
3.17336	66427400
3.17835	53454390
3.18202	55989052
3.18825	50163660
3.19367	57447812
3.19989	50595520
3.20358	72369736
3.21155	69906510
3.21946	48205464
3.22571	55425950
3.23025	55530396
3.23392	68311640
3.23763	57632470
3.24468	46409976
3.24927	52195790
3.25713	55050308
3.26171	52502730
3.27007	68434950
3.27797	48768720
3.28422	54705416
3.29042	61540736
3.295	61993070
3.29866	58933604
3.30392	51701224
3.30848	53678620
3.31471	55007460
3.31857	56677096
3.32314	64071908
3.32679	56709988
3.33302	41016296
3.33842	63424920
3.34382	65197280
3.35171	59774330
3.35556	54300196
3.36177	55479644
3.36635	57878944
3.37256	47368964
3.37877	59441030
3.38262	58622756
3.38632	54684156
3.39089	62859184
3.39456	59120144
3.39913	41679636
3.40369	50840770
3.40824	60400710
3.41188	55507070
3.41641	61113240
3.42099	57173540
3.42556	55330076
3.43221	64617380
3.43676	52445096
3.44214	66548976
3.44673	63415116
3.45128	62628012
3.45498	58815684
3.45869	60283370
3.46256	58134364
3.46563	63413830
3.47016	46623868
3.47475	61223784
3.47931	67667120
3.48314	50663116
3.48848	62913424
3.49214	48453930
3.49587	62757036
3.50043	59393164
3.50498	55480840
3.50849	62613910
3.51205	58325184
3.51592	52161524
3.51901	59626724
3.52256	50506876
3.52796	58901076
3.53421	60746484
3.54041	51558560
3.54661	54318970
3.55031	57686490
3.55488	49329330
3.5611	47150132
3.56481	61962464
3.56854	58602504
3.57162	57045316
3.57518	49170840
3.57908	59138544
3.58364	50768736
3.58822	59796744
3.59279	48657772
3.59667	54548812
3.60056	59021572
3.60426	56164424
3.60798	54638864
3.61253	58576750
3.61621	52534108
3.62146	61384060
3.62498	57220984
3.62952	48720640
3.63325	43789612
3.63782	60762692
3.64153	65581024
3.64609	52090820
3.64978	50715956
3.65364	54218444
3.65731	59569268
3.66099	53663264
3.66554	45341548
3.66927	52200480
3.67454	53246636
3.67824	62231790
3.68278	62344556
3.68661	63371756
3.69118	55299964
3.69488	53416868
3.69945	56408624
3.70316	58067836
3.70704	49448290
3.71077	57621764
3.71448	56604950
3.71903	53530860
3.72274	52702148
3.72581	58044904
3.72806	56606708
3.73265	60911012
3.73635	59781880
3.74024	57741450
3.74813	59607056
3.75269	56864040
3.75726	62541068
3.76266	64783172
3.76722	66264960
3.7711	60328244
3.7748	52693188
3.77808	52503012
3.78032	62261624
3.78257	55263210
3.78614	55197700
3.78939	55902450
3.79315	53651880
3.80182	56648216
3.80808	60011120
3.81595	62472068
3.8205	54463060
3.82507	64173004
3.82875	45425716
3.83205	54579292
3.8343	59020724
3.83655	63056012
3.8411	63991564
3.84612	67087750
3.84982	55154988
3.85354	47184696
3.85887	53776336
3.86425	59052680
3.87212	51044404
3.87667	57239700
3.88288	56738310
3.88657	45488480
3.89017	53482830
3.89402	55317028
3.89769	54335976
3.90137	48795764
3.90677	53380876
3.91067	67446300
3.91438	58972908
3.91766	63977388
3.92291	58450990
3.92746	64675096
3.93201	51215196
3.93987	55070884
3.94357	59218550
3.9488	66516500
3.95422	55461996
3.95881	55013130
3.96338	62367204
3.96688	53016492
3.97142	46342828
3.97679	57899170
3.98047	58197210
3.98668	47457896
3.9929	57870028
3.99993	51958028
4.00615	60232164
4.01073	52642860
4.01627	53626570
4.01996	51854044
4.02519	47811950
4.02891	53379730
4.03215	49062496
4.03573	62454204
4.04113	59764510
4.04568	54530176
4.05107	51423330
4.05477	61492880
4.06264	61761988
4.06723	59290650
4.07428	57831540
4.0797	60290184
4.08341	58681580
4.08712	55307628
4.091	56527116
4.09473	60805050
4.09928	58188764
4.10294	67483680
4.10618	52669090
4.11078	53554640
4.1179	60694770
4.12497	59630016
4.13367	48109500
4.14163	58009690
4.14784	60433210
4.1524	51600290
4.1578	58916420
4.16148	52140296
4.16605	57637452
4.16976	60097704
4.17514	49932050
4.17885	60644732
4.18258	58741508
4.18566	52124176
4.18925	53510140
4.19548	52790230
4.19915	56213040
4.20368	55335450
4.20825	49035290
4.21535	49577080
4.21924	60067496
4.22544	56739916
4.22999	61243620
4.23364	62160936
4.23688	48180740
4.24321	54369660
4.24778	49271030
4.25318	60767140
4.25705	65181492
4.26326	56064520
4.26952	61180676
4.27321	50884660
4.27708	58582040
4.28243	60507348
4.28609	62515750
4.28933	47833210
4.2939	57193948
4.29761	53863224
4.30217	70452220
4.30925	50129450
4.31381	59235950
4.31919	62460810
4.32547	54374904
4.32934	56082276
4.33474	56478200
4.34101	62568144
4.34489	68044220
4.34859	57778416
4.35559	53272536
4.36363	61774796
4.3682	60521350
4.37276	62019560
4.37643	55773950
4.38264	76461180
4.38798	58372452
4.39429	51122964
4.40057	54870144
4.40522	59651370
4.40889	51982084
4.41512	64629840
4.41879	65726376
4.42667	64495600
4.43031	72061890
4.43652	56245684
4.44015	59365212
4.4447	62176644
4.44836	66567384
4.45465	62294220
4.46003	55995144
4.46351	46254216
4.47141	55082044
4.47774	62076416
4.48564	55490696
4.49019	57250004
4.49641	51460776
4.50176	52597850
4.50541	62969976
4.51335	59826510
4.5199	59821544
4.52777	61634590
4.53144	59810904
4.53931	65627116
4.54295	64239956
4.54918	56446428
4.55374	50627828
4.55836	54106740
4.56203	78284936
4.5699	57874852
4.57608	60454056
4.58229	54596910
4.58687	57427880
4.59306	65121652
4.59763	57537316
4.60386	67280530
4.60842	65215364
4.61211	59345820
4.61579	61720536
4.62365	58174460
4.62734	69213210
4.63437	69589736
4.63892	57988090
4.64261	67845300
4.648	57464260
4.65187	53905784
4.65975	55422510
4.666	67491990
4.66966	59234204
4.67752	59938950
4.68304	59238460
4.68925	65281260
4.6938	48487636
4.69835	52922344
4.70203	64306410
4.70823	62801490
4.71445	60832850
4.72236	52263092
4.72603	55960990
4.73392	80213510
4.74096	165638720
4.74803	262620640
4.75591	392009440
4.76378	514729150
4.77084	609092740
4.77708	631691300
4.78368	640448900
4.79074	610464960
4.79779	608701700
4.80565	486117980
4.81352	423631550
4.8214	319935800
4.82927	263383460
4.83668	215399000
4.8446	279031900
4.85024	311479300
4.85811	291694600
4.86534	307168450
4.87238	350246200
4.87888	312142900
4.88574	322186270
4.89297	235617100
4.90092	189240860
4.908	187053500
4.91507	139940770
4.92214	133210240
4.92998	110581840
4.93771	151303300
4.94455	333477340
4.95126	579177000
4.95834	967298900
4.9662	1393040900
4.97252	1542259300
4.98038	1719840600
4.9877	1692550700
4.9948	1639111300
5.00181	1627876700
5.00875	1492931100
5.01577	1506047200
5.02193	1512736500
5.02753	1445687600
5.03457	1337825500
5.04236	1198701000
5.05024	1052375600
5.05812	846509100
5.0643	761560450
5.07149	600288830
5.07935	504773280
5.08539	410549470
5.09325	344604860
5.10225	282136100
5.11012	240379620
5.11415	214371940
5.1204	187097780
5.12765	169310060
5.13306	151438700
5.14096	124803544
5.14771	115919816
5.15554	104670200
5.16342	86617280
5.17128	71772560
5.17583	71120540
5.18529	72282136
5.19071	58940732
5.19859	60955132
5.20313	54933344
5.21037	60243710
5.21492	60281556
5.22121	59159776
5.22742	65162436
5.23533	60087990
5.24332	55060900
5.24953	58130708
5.25743	62938892
5.26532	71764660
5.2715	71017170
5.2777	56199476
5.28392	62833412
5.29183	68546220
5.29805	57939700
5.30598	56740784
5.31385	61542612
5.32173	60267430
5.32967	65120656
5.33592	65561268
5.34378	65724696
5.34876	63305748
5.35333	58026724
5.35958	63592612
5.36324	69467880
5.3678	57263210
5.37402	66539268
5.38193	65947136
5.38983	66109550
5.39441	71291460
5.40231	66282696
5.40686	66535530
5.41472	67140536
5.41925	69216344
5.42716	65162330
5.43254	57916668
5.43711	62337384
5.44334	65759230
5.44958	59625508
5.45751	71493096
5.46117	65919468
5.46909	68181150
5.47364	66598300
5.48152	62512210
5.48518	72214190
5.48841	73967270
5.49632	70081670
5.50427	56066904
5.51208	63200892
5.51927	58636136
5.5255	69772010
5.52983	71832410
5.53772	62391188
5.54308	55998610
5.5493	65437496
5.55312	61023944
5.55677	72539920
5.56002	62247760
5.5637	65011884
5.56903	72759730
5.57525	73397490
5.58312	61745250
5.59097	63243010
5.59889	65761270
5.60679	64442536
5.61048	63746484
5.61418	65272480
5.61741	77228060
5.62095	66577708
5.6242	60821956
5.62789	60910332
5.63157	58573972
5.63944	52249164
5.64734	50924704
5.65357	63258670
5.65976	62757350
5.66511	61750720
5.66879	56326580
5.67208	62038820
5.67432	65504750
5.67657	61122736
5.6822	52990560
5.68929	54085456
5.69716	58445964
5.7051	51344250
5.71297	72061090
5.72093	63807796
5.7288	55955770
5.73676	60522210
5.74483	54145364
5.75026	54848652
5.75812	64339108
5.76609	48909620
5.77233	69325090
5.78036	64650364
5.78828	62243080
5.79623	51503068
5.80416	67803940
5.81044	68282000
5.81832	61420064
5.82641	55582990
5.83433	63989740
5.84222	54265376
5.85129	71380700
5.85584	64998520
5.8621	52255364
5.86919	58444844
5.87705	53202084
5.88078	56441756
5.88701	57555170
5.89158	59872776
5.89613	71570970
5.90001	62343364
5.9031	61900024
5.9093	67538200
5.91299	65304450
5.91668	66191684
5.92055	57623570
5.92427	64686970
5.92882	64927656
5.93339	65574456
5.93727	61114068
5.94183	61967644
5.94552	52193660
5.95172	59261932
5.95543	65653228
5.9593	57519092
5.96241	53957420
5.966	57176828
5.9699	60245828
5.97379	56045424
5.97753	53959100
5.98208	57686660
5.98748	58910760
5.99205	60926164
5.9966	55598896
6.00051	62474540
6.00423	59924508
6.00796	66973916
6.01185	60725370
6.01537	61835250
6.01896	57659760
6.02285	57667430
6.02677	66807016
6.03047	59258240
6.03503	63777336
6.03893	50979316
6.04349	67721640
6.04804	59089884
6.05259	57418720
6.05794	53005416
6.06327	45888264
6.06697	61736576
6.07081	63409550
6.07447	61008684
6.07981	47431340
6.0835	55538490
6.08805	50460676
6.09344	49223172
6.09731	62585570
6.10186	54101740
6.1081	63583644
6.11178	62294620
6.11967	54408100
6.12505	60220890
6.13042	64742404
6.13428	60124610
6.13882	57143256
6.1442	59230916
6.14878	61877440
6.15501	54103800
6.15956	57408276
6.16577	62420416
6.17367	61319260
6.18162	56574410
6.19058	72256344
6.19852	78507770
6.20643	60576508
6.21266	57891600
6.22059	73503336
6.22843	68445480
6.2356	66080170
6.24354	68516776
6.25075	62286076
6.2554	66489964
6.26158	54184040
6.26779	66882330
6.27237	61173984
6.28025	53340960
6.28812	66398310
6.29227	62701780
6.29684	55596764
6.30481	45154388
6.31109	58366440
6.31895	62100720
6.32682	53919636
6.33304	51185110
6.33695	62381668
6.3415	49550184
6.3454	60547812
6.35162	52223130
6.35622	60423850
6.35994	67924930
6.36318	63125544
6.3667	63579520
6.37125	58557080
6.37492	71571384
6.38113	60397984
6.38571	60896676
6.39192	60984180
6.39647	62683332
6.40188	54698388
6.40812	63314612
6.4127	60005484
6.4164	64288996
6.41996	51952520
6.42451	55213772
6.42822	52330424
6.43278	62891788
6.43733	61550456
6.44354	60034476
6.44809	54520496
6.45432	77882710
6.45797	53513476
6.46255	62296292
6.46627	55028130
6.46935	54028108
6.47389	59960584
6.48098	58118510
6.48464	55954180
6.4892	57030570
6.49376	60452310
6.49762	57530964
6.50383	53129970
6.51008	60436620
6.5156	62183156
6.52018	53871300
6.52389	57710884
6.52843	68196390
6.53213	57006920
6.53585	51748904
6.53976	55695570
6.54348	54731824
6.54804	56097690
6.55178	51752536
6.558	53662804
6.566	54268060
6.57221	56553948
6.57755	55985880
6.58112	53836788
6.5873	59988588
6.59184	50795260
6.59721	54092172
6.60096	63062496
6.60552	55881668
6.61008	42409880
6.61384	52895428
6.61745	64929548
6.62118	60127476
6.62506	59110516
6.62961	61896244
6.63331	64284430
6.63953	60614604
6.64741	72444570
6.65361	53674292
6.65817	49836590
6.66275	62978236
6.67143	58310896
6.67929	46360280
6.68486	51431172
6.68876	58816860
6.69184	54643960
6.69544	58871028
6.69998	42187948
6.7036	55245280
6.70721	56760470
6.71178	52127750
6.71568	44890216
6.71879	57826704
6.72665	45710960
6.73289	47428190
6.74077	55669240
6.74533	62306284
6.74905	58500850
6.75358	61218300
6.75714	47746400
6.76335	46452172
6.77122	52167944
6.77577	50573450
6.78201	52787716
6.78987	53640084
6.79774	57291660
6.80559	48228090
6.8118	50330656
6.8197	42518744
6.8276	51452108
6.83554	50544524
6.84009	53309080
6.84775	49736010
6.85662	55896544
6.8645	47460830
6.86907	51055700
6.87364	48500020
6.8815	52369904
6.88504	44879100
6.89293	48332836
6.90081	55067730
6.90866	47048736
6.91657	48579476
6.92112	54460510
6.92485	56481780
6.92874	55332788
6.93329	54612236
6.93702	54959336
6.94156	44040268
6.9461	48062908
6.95475	62066070
6.95931	49292284
6.96551	48432950
6.97335	47174388
6.98123	61300870
6.9858	52598370
6.99298	60827892
6.99842	52184050
7.00461	46498708
7.00998	52257760
7.01366	51432940
7.01986	57361810
7.02607	44350148
7.03396	51013596
7.03764	56652828
7.04385	64804884
7.04748	93693976
7.05333	194344450
7.06038	361854500
7.06666	500555600
7.07286	624155200
7.07952	574862700
7.08737	594405600
7.09523	389139840
7.10145	349230270
7.10789	437889760
7.11497	489990560
7.12285	459138340
7.13067	433677120
7.13524	381083940
7.14312	240162380
7.151	192034130
7.15555	153700960
7.16264	96647920
7.1697	64203944
7.17758	57483012
7.18561	61353656
7.19015	55296540
7.19802	61007836
7.20423	51580380
7.2088	48374936
7.21667	54055796
7.22451	51085696
7.23168	53785870
7.23786	53925576
7.24568	48934360
7.24955	48593336
7.2541	51914268
7.2578	59804664
7.26237	57123668
7.26607	58423060
7.27146	54239240
7.27534	52287972
7.27843	49696136
7.28067	53095924
7.28292	55319416
7.28667	55339250
7.29205	51620360
7.29579	44650828
7.30283	51616200
7.30658	50147920
7.31116	53713716
7.31491	57446944
7.3228	46344464
7.32902	56772664
7.33275	49492450
7.33602	47484764
7.33981	57442856
7.34372	45574656
7.34742	57304948
7.35117	46709840
7.35427	52218020
7.36212	62179710
7.36669	58288590
7.37454	68261450
7.38243	48118976
7.39028	55777452
7.39815	52072130
7.40604	43748060
7.40976	48650516
7.4176	59939740
7.42379	49216800
7.43165	46855450
7.43703	53259484
7.44321	54978816
7.44693	54876904
7.45217	47044388
7.45592	48620360
7.45917	51342536
7.46294	50751468
7.46832	45904320
7.4719	48474090
7.47979	45500370
7.48435	48354604
7.49057	51383172
7.49596	51632416
7.49969	50270404
7.50331	48307116
7.50707	48555064
7.51033	53726544
7.51394	45369868
7.51935	50855984
7.52305	50090824
7.5276	56173180
7.53131	51370948
7.53754	51938560
7.54209	51681450
7.54829	50679944
7.55205	52424388
7.5558	54616556
7.55955	55326490
7.56263	53875452
7.56787	44402156
7.57163	52540420
7.57555	49838324
7.57948	53970090
7.58322	49404580
7.58648	48756250
7.59403	61741850
7.60163	181891650
7.60946	333318530
7.61732	455631780
7.62365	510690460
7.6315	598532100
7.63932	649493100
7.64721	638929660
7.65432	622785600
7.6617	667620740
7.66855	676037500
7.67512	691869760
7.68111	682799940
7.68858	656027260
7.69641	659245100
7.70432	763446800
7.7114	729154800
7.71877	676459300
7.72514	735658000
7.7316	715499300
7.73783	609165800
7.74494	511535400
7.7515	467139740
7.75933	318783420
7.76723	221347790
7.77509	128883576
7.78259	76356690
7.79048	64583850
7.79503	64360092
7.80123	62414716
7.8067	65767756
7.81454	60705180
7.82075	64992356
7.82695	64091790
7.83315	63159708
7.83934	60640572
7.84389	65225756
7.84753	57760108
7.8554	65017330
7.85996	62668616
7.8671	50300456
7.87329	76420440
7.87952	62367708
7.88572	56336212
7.89192	61718108
7.89646	74290030
7.90011	66731630
7.90365	58334590
7.90988	53124892
7.91355	52120172
7.91974	61475604
7.92342	62781276
7.92727	52909510
7.93349	61601500
7.93887	63426892
7.94342	61804576
7.94729	65318536
7.95036	65096630
7.95555	48042588
7.95929	55318400
7.96234	60462904
7.96591	56056070
7.9698	52593724
7.97355	64240090
7.97892	62931244
7.98428	62489492
7.99215	103772904
7.9999	366717800
8.00703	693487940
8.01344	1054838400
8.02074	1361221600
8.02701	1440277900
8.03441	1453995400
8.04093	1343324500
8.04771	1303777200
8.0556	1002428600
8.06275	868996160
8.07066	621922750
8.07709	520980860
8.08254	442691870
8.09053	330410500
8.09684	301593200
8.10469	283438270
8.11255	210196480
8.11998	212269420
8.12785	178632370
8.13487	146178660
8.14194	134940350
8.14655	125873224
8.15331	113510216
8.16117	103809810
8.16883	91039470
8.17502	80357864
8.18226	77177350
8.18844	70066720
8.19551	73224080
8.20008	71413320
8.20713	84922090
8.21168	84639760
8.21955	90387620
8.22741	93970850
8.23531	73867416
8.24317	85518190
8.25105	63215976
8.25891	73085610
8.26266	59145268
8.27053	60676104
8.27839	71517690
8.28624	62800000
8.29079	66670980
8.29697	63922340
8.30234	51959196
8.30938	70859976
8.31303	68941120
8.31685	68014990
8.32304	59892828
8.32671	63543460
8.33126	57991940
8.33925	55788828
8.3438	66045396
8.35261	69675100
8.35881	74998010
8.36426	62891004
8.37048	62671684
8.37832	64268270
8.38454	58375220
8.39075	71513440
8.39788	60475770
8.40572	63738612
8.4094	65648476
8.41397	59791284
8.41764	67916480
8.42384	67754216
8.42768	65624360
8.43078	61553990
8.43431	57991812
8.43818	59454744
8.44439	52101420
8.4481	70193360
8.45131	58212950
8.45504	64696140
8.45809	61960736
8.4616	71309700
8.46541	67556010
8.46905	73795260
8.47437	64776130
8.47892	58934332
8.4843	59338124
8.488	66078596
8.49423	62041880
8.49879	60774776
8.50247	67317360
8.50865	63890544
8.51234	60218788
8.52022	55212028
8.52747	69569090
8.53517	122488820
8.54308	329451040
8.55024	396548640
8.55729	405892030
8.56511	413960930
8.57195	415823700
8.57903	295438820
8.58573	196527250
8.59262	155287330
8.59996	97049090
8.60792	69041944
8.61581	64038760
8.62363	76303760
8.63149	62825304
8.63859	78376630
8.64497	67557780
8.65283	61714172
8.66071	69403020
8.66859	56231904
8.67481	64066530
8.68362	76253200
8.68947	71757530
8.69699	69622200
8.70467	101375760
8.71101	174229440
8.71812	251421400
8.72458	283619520
8.73163	291741500
8.73912	271348380
8.74582	210712700
8.75263	154211940
8.75974	123957320
8.76762	99862110
8.77459	83939770
8.78246	80213060
8.78877	72863370
8.79665	67858570
8.80449	63791476
8.81238	77651860
8.81896	75787336
8.82682	79896610
8.83406	55510484
8.8419	57102708
8.85074	65630950
8.85857	67051260
8.86643	68886030
8.87433	67521544
8.88001	66771748
8.88622	60670010
8.89077	73374780
8.89865	75925576
8.90484	67486190
8.91106	70225710
8.91724	68233510
8.92181	67466824
8.92804	69027760
8.93508	68105700
8.93962	66551676
8.94758	73207160
8.95379	74777690
8.95832	72536940
8.96288	74468680
8.96891	69130190
8.97677	68004960
8.98299	56638530
8.99077	64569676
8.99867	70602700
9.00497	60785330
9.01116	60729012
9.01804	63249052
9.02592	57513284
9.03381	70183250
9.04	61421972
9.04457	70757570
9.0525	70464880
9.05707	75607840
9.06337	58266964
9.07126	54323188
9.07917	59606988
9.08371	62841692
9.09159	74188104
9.09946	56306160
9.10365	59903724
9.10994	70297176
9.11784	59302270
9.12569	76418160
9.1336	75691736
9.14148	58199296
9.14935	65540588
9.1539	58044990
9.16144	78819170
9.16936	69848400
9.17559	67718890
9.18421	71333230
9.19159	57841030
9.19944	63485580
9.20731	64115924
9.21514	77015320
9.22214	86152240
9.23001	56428656
9.23768	71029944
9.24556	77558410
9.25344	74175810
9.26131	66641828
9.26586	60932468
9.27373	64861612
9.28137	73347800
9.28927	57720584
9.29715	82838024
9.30507	61036020
9.31291	51426988
9.32075	68892330
9.32695	65803744
9.3348	66629440
9.3423	70313864
9.35114	62666572
9.35882	70858640
9.3667	68390540
9.37291	77093784
9.38041	72948150
9.38827	78282584
9.39445	63802324
9.40158	73303720
9.40613	71541736
9.41404	66137676
9.42024	66579760
9.42809	73850020
9.43265	57650440
9.43718	70666230
9.44507	63399760
9.45291	75747750
9.46023	72045224
9.46808	80333230
9.47597	70242990
9.48385	82875710
9.49111	77981064
9.49898	67132150
9.50682	73745660
9.51469	68417040
9.52353	71901096
9.53084	77513700
9.53815	73689110
9.54597	68110296
9.55383	65731604
9.56168	74227140
9.56949	67693464
9.57737	68412920
9.58479	53574416
9.59247	73665420
9.6003	68754900
9.60818	63433296
9.61604	64683220
9.62386	65188056
9.63171	71093950
9.6396	70692104
9.64416	65510464
9.65206	81382520
9.65661	74019820
9.6628	64675188
9.66737	77768220
9.67521	76948380
9.68402	73414630
9.69022	71560290
9.69479	76173816
9.70269	62750348
9.71057	79806580
9.71512	71786490
9.72301	67430456
9.72756	74348120
9.73541	71259750
9.74324	76114560
9.75108	69712280
9.75895	76647224
9.76685	77290970
9.77474	69749660
9.78261	59681160
9.78879	84556180
9.79663	69668180
9.80449	74633520
9.81235	70487590
9.82021	74737784
9.82807	73011580
9.8343	77444424
9.84219	73865810
9.85106	70783496
9.8589	69840720
9.86762	67880840
9.87546	69011930
9.88001	78623190
9.88458	76387630
9.8908	65199920
9.89537	74798024
9.90324	76574100
9.90862	68008830
9.91648	70451810
9.92192	81292560
9.9281	72448584
9.93596	68051550
9.94384	84797600
9.95171	76669060
9.95791	74310250
9.96329	83701380
9.9695	66650660
9.97406	67927256
9.97776	74265960
9.98145	80831160
9.9853	86194140
9.98898	76242140
9.99519	70159240
10.0014	75785576
10.0092	77426440
10.0164	82822670
10.0218	63601080
10.028	75432340
10.0325	62839856
10.0371	81488264
10.0407	73657510
10.0446	79777670
10.0483	74060240
10.0545	81036400
10.0599	77421144
10.0662	87540790
10.0724	84234720
10.0777	70343110
10.0839	65370868
10.0885	90893224
10.0946	75417460
10.0983	78824200
10.1014	67854600
10.106	71846040
10.1098	77667550
10.1131	79340376
10.1176	89789544
10.1213	81186880
10.1275	74842730
10.1321	81518100
10.14	74970460
10.1461	85054280
10.154	84159464
10.1577	81798450
10.1639	83613944
10.1676	74114550
10.1738	82727300
10.1792	74607970
10.1831	79408450
10.1876	84079176
10.1922	75974616
10.1968	85479544
10.2004	81906970
10.2083	88497700
10.2119	79531330
10.2165	79154650
10.2201	90895530
10.2237	82462590
10.229	76326020
10.2344	88326780
10.238	80552200
10.2417	77121770
10.2463	80326184
10.2509	75262376
10.2545	87690750
10.2607	74638600
10.267	86477256
10.2715	82861360
10.2752	83319790
10.279	73310264
10.2821	70052460
10.2867	79656536
10.2904	74912480
10.2941	77392020
10.2978	80583730
10.3048	83659690
10.311	89154820
10.3172	72804410
10.3235	91262720
10.328	81878160
10.3319	80651650
10.3349	81159670
10.3395	77701496
10.3432	79106640
10.3487	74110260
10.3524	91064460
10.3586	83068820
10.3622	76903850
10.3685	77132280
10.3721	73496330
10.3767	81185170
10.3805	88139350
10.3851	71944120
10.3887	70119520
10.3966	76528260
10.4011	76318940
10.4048	82967704
10.4102	81831520
10.4138	81226390
10.4184	84058536
10.4238	88699010
10.4283	89052860
10.4328	87414264
10.4382	93511224
10.4419	94121550
10.4464	72730264
10.4501	80215580
10.454	77316100
10.4577	90908750
10.4647	81546090
10.4683	78986580
10.4745	77247464
10.4832	80241090
10.4894	84559320
10.4939	75191280
10.4985	83424780
10.503	81260900
10.5067	79143910
10.5106	77824720
10.5143	73917980
10.5174	83899730
10.5209	82181440
10.5247	82823460
10.5284	89905250
10.5354	80071540
10.539	87410200
10.5436	80754296
10.5498	79189670
10.5543	84723970
10.5589	84427630
10.5635	79742024
10.5673	81903304
10.5704	79613660
10.5726	83893010
10.5761	82632670
10.5798	85562870
10.5837	89790120
10.5875	89348440
10.5929	90070370
10.5966	89443624
10.6028	90508900
10.6064	89678150
10.611	83239384
10.6155	90447016
10.6201	84692296
10.6236	90026990
10.6271	85316770
10.6324	86186220
10.6363	90959544
10.6399	93000376
10.6436	90402780
10.6474	96329336
10.6544	84678940
10.6589	97123920
10.6635	86066750
10.6681	90166840
10.6726	96996600
10.6763	86353060
10.6801	87845680
10.684	87784696
10.6876	91149010
10.693	85440104
10.6983	91699784
10.702	82531840
10.7058	83261976
10.7095	92919100
10.7127	94504970
10.7173	91386280
10.7218	94543640
10.7288	86823000
10.7334	91381000
10.7372	91356620
10.7409	88457700
10.7446	90704150
10.7484	87711640
10.7515	86106360
10.7538	86293980
10.7573	105129890
10.7643	82581340
10.7713	91648140
10.7775	97306740
[truncated: 1,187 more rows]

## Sheet: SI Fig.9c
mz	intensity
60.0446	941357
61.0398	254250
64.0158	76535
72.0808	53193.4
74.06	67327.4
74.0964	623648
77.0383	1.05519e+06
78.0418	95543
79.0211	54735.7
80.0494	214936
83.0603	31736.1
84.0444	208774
84.9597	2358692
86.0599	88095.8
88.0757	1.9692e+06
88.112	166516
88.9525	65577.8
89.0596	60836.2
89.079	81201.9
94.08	69881.9
95.0491	289138
97.9688	297830
100.076	5796153
100.112	30811
101.079	293240
102.091	61346.2
102.128	215930
102.97	88452.8
103.956	52898
104.071	135158
105.045	114450
107.07	124194
110.009	47918
113.964	219536
114.066	570180
114.091	127907
117.085	1.2769e+06
118.065	1.55306e+06
118.086	3366547
119.069	134940
119.09	168565
121.966	50298.3
122.081	30407.5
123.055	140142
124.087	490979
125.071	569574
125.986	2.48165e+06
126.99	81330.4
129.981	203937
130.159	75239
132.077	66755.8
134.045	46903.8
135.096	168538
136.062	120950
138.995	91924.3
139.963	94892.1
141	1.66845e+06
141.047	106706
141.959	1.75707e+06
142.004	84790.1
142.159	66838.5
142.962	31092.4
142.996	58707.9
143.997	356049
144.982	589518
146.165	113981
146.98	256163
148.06	55772.3
149.953	30701
150.113	62932.8
151.035	76044.7
151.096	69514.4
152.947	50753.9
153.092	145071
158.027	3.90415e+06
158.961	161843
159.03	322186
159.969	382032
160.023	151814
163.133	1.42034e+06
164.136	125935
165.131	110482
166.097	118682
167.013	1.40077e+06
168.016	62582.8
170.096	156717
171.007	84640.1
171.149	265656
178.123	113645
180.16	332809
180.99	85512.2
182.985	1.83416e+06
183.989	77209.1
184.074	145070
184.986	121264
185.023	95503.9
186.981	69982.8
192.138	166944
194.118	679189
194.154	1.1509e+06
195.122	58005.9
195.157	151060
196.121	57459.8
196.17	11360637
196.179	135928
196.222	44865.1
197.168	39141.3
197.173	1.37816e+06
198.135	47811.3
198.185	10091502
198.195	120445
199.189	1.24053e+06
200.074	61871.6
200.192	71750.4
201.25	57501
201.255	38671.8
208.039	41061.4
210.058	104378
212.074	242672
213.227	51837.8
214.033	391660
214.076	1.39687e+06
214.09	88539784
214.103	1.48772e+06
214.142	99613.1
214.149	282381
214.917	57692.3
214.958	46205.3
215.093	9517402
215.105	56641.4
216.085	3.87098e+06
216.095	349369
217.089	467687
219.048	199206
222.113	64363.1
223.988	79620.5
224.201	62737.4
226.217	114540
228.069	63742.1
228.196	76721.4
230.141	96124.3
231.103	67130.3
231.116	10546675
231.13	69903.3
232.114	66650.6
232.12	1.20901e+06
233.112	475566
233.121	64349.5
236.074	475185
237.077	76161.4
240.208	91835.2
241.227	83140.2
242.223	46892.3
243.243	60665.9
258.127	328046
259.148	554514
260.151	52586
271.916	86355
353.055	161460
391.284	51781

## Sheet: SI Fig. 9d
RT	Intensity
0.00607344	0
0.0162607	0
0.0241252	0
0.0270169	0
0.0348689	0
0.0385606	0
0.0416417	0
0.045223	0
0.0484479	0
0.0506938	0
0.0529396	0
0.0575875	0
0.0612875	0
0.0651604	0
0.0697083	0
0.0742561	0
0.0788103	0
0.0833644	0
0.0870415	0
0.0902768	0
0.0952872	0
0.0989434	0
0.101189	0
0.104902	0
0.108554	0
0.1124	0
0.116064	0
0.119722	0
0.123591	0
0.128139	0
0.132689	0
0.137241	0
0.140956	0
0.144204	0
0.146449	0
0.148693	0
0.150939	0
0.153185	0
0.155431	0
0.157676	0
0.16126	0
0.165158	0
0.168878	0
0.172597	0
0.17583	0
0.180378	37452.9
0.184932	0
0.18947	0
0.194018	0
0.197722	0
0.200768	0
0.203014	0
0.205257	0
0.207503	0
0.209749	0
0.213495	0
0.217201	0
0.220918	0
0.224793	0
0.227874	0
0.231457	0
0.235309	0
0.238988	0
0.243524	0
0.248072	0
0.251778	0
0.254857	0
0.257103	0
0.259349	0
0.262663	0
0.266424	0
0.270088	0
0.273803	0
0.279184	0
0.282867	0
0.287415	0
0.291134	0
0.294861	0
0.299413	0
0.303121	0
0.3064	0
0.308646	0
0.31089	0
0.313136	0
0.316696	0
0.320542	69529.3
0.324246	0
0.327944	74503.4
0.331221	0
0.333467	0
0.335713	0
0.339317	43158
0.343869	34088.7
0.347567	0
0.350611	0
0.356802	0
0.360498	0
0.363733	0
0.367317	0
0.370996	0
0.374667	44521.9
0.378512	0
0.381602	0
0.383848	0
0.387371	0
0.391054	0
0.394908	0
0.39946	0
0.403141	0
0.406718	0
0.411256	0
0.414806	0
0.418339	0
0.422906	0
0.426787	0
0.430673	0
0.434368	0
0.437599	0
0.441181	0
0.444885	0
0.44816	39308.2
0.45271	0
0.456418	39237.9
0.459664	38741.6
0.464216	0
0.46792	0
0.471503	0
0.475376	0
0.480758	0
0.484487	0
0.487722	0
0.49148	0
0.49521	0
0.498437	0
0.503628	0
0.507485	0
0.510582	0
0.514105	0
0.51796	0
0.521051	0
0.524584	0
0.529934	0
0.53447	0
0.538316	0
0.541999	0
0.547351	0
0.551049	0
0.554799	0
0.558505	0
0.561749	0
0.566284	0
0.570011	0
0.573274	0
0.576965	0
0.58153	0
0.585196	0
0.589744	0
0.593455	0
0.597317	0
0.600838	0
0.603084	0
0.605328	0
0.60888	0
0.612567	0
0.616261	0
0.619513	0
0.623046	0
0.626298	0
0.630059	0
0.63379	0
0.637517	0
0.641402	0
0.645296	0
0.648988	0
0.652256	0
0.657488	0
0.661346	0
0.665037	0
0.668715	0
0.672006	0
0.675565	0
0.678879	0
0.684087	0
0.687977	0
0.692525	0
0.697917	0
0.701581	0
0.704833	0
0.708391	0
0.715427	0
0.719137	0
0.722833	53926.2
0.726689	0
0.729756	0
0.733273	0
0.737118	0
0.740943	0
0.745502	0
0.749227	0
0.753108	0
0.756183	0
0.758429	0
0.760674	0
0.765222	0
0.768916	0
0.772649	0
0.776312	0
0.779974	0
0.78381	0
0.786905	0
0.789151	0
0.792724	0
0.799776	0
0.804326	0
0.808228	0
0.81148	0
0.815076	0
0.818326	0
0.820572	0
0.824137	0
0.828674	0
0.832564	0
0.83628	0
0.839516	45833
0.842809	0
0.84637	63855
0.850078	0
0.853326	0
0.859534	0
0.863203	0
0.86688	0
0.870132	0
0.872378	0
0.874624	0
0.878203	0
0.88274	0
0.891622	0
0.896319	0
0.904436	0
0.913376	0
0.92135	0
0.926017	0
0.934015	0
0.941867	0
0.949871	0
0.957773	0
0.965694	0
0.9736	0
0.981521	0
0.989444	0
0.997206	0
1.00496	0
1.01289	0
1.02182	0
1.02972	0
1.03764	33127.7
1.04555	0
1.05347	0
1.06132	0
1.06923	0
1.07712	0
1.08503	0
1.09293	0
1.10088	0
1.10877	0
1.11668	0
1.12454	0
1.13246	0
1.14036	0
1.14826	0
1.1562	0
1.16406	0
1.17194	0
1.17816	0
1.18706	0
1.19492	0
1.20284	0
1.21069	0
1.21858	0
1.22467	0
1.22923	0
1.23494	0
1.24283	0
1.25069	0
1.25855	0
1.26852	47737.2
1.27474	0
1.27936	42050
1.28727	0
1.29354	0
1.30222	0
1.31008	0
1.31797	0
1.32254	0
1.33046	0
1.33673	0
1.34466	0
1.35199	0
1.35913	0
1.36626	0
1.37246	0
1.37819	0
1.38609	0
1.39231	0
1.40022	0
1.40645	0
1.41516	0
1.42307	0
1.43097	0
1.44103	0
1.44892	0
1.45677	0
1.46466	0
1.47253	0
1.48039	0
1.48661	0
1.49117	0
1.49904	0
1.50524	0
1.50875	0
1.5154	0
1.51889	0
1.5251	0
1.53048	0
1.5392	0
1.54457	0
1.55076	0
1.55443	0
1.56149	0
1.56852	0
1.57219	0
1.58011	0
1.58631	0
1.59418	0
1.59783	0
1.60569	0
1.61276	0
1.61642	0
1.62099	0
1.62885	0
1.63597	0
1.64302	0
1.65092	0
1.65885	0
1.66586	0
1.67043	0
1.67502	0
1.68418	0
1.68878	0
1.69663	0
1.70451	0
1.71076	0
1.71867	0
1.72653	0
1.73273	0
1.7406	0
1.7452	0
1.75309	0
1.76096	0
1.76932	0
1.77724	0
1.78258	0
1.78795	0
1.79581	0
1.80205	0
1.80825	0
1.81446	0
1.82152	0
1.82779	0
1.83317	0
1.83685	0
1.84448	0
1.85067	0
1.85602	0
1.86137	0
1.86486	0
1.86943	0
1.87311	0
1.87844	0
1.88215	0
1.88541	0
1.89064	0
1.89431	0
1.89742	0
1.90529	0
1.90917	0
1.91539	0
1.91892	0
1.92349	0
1.92719	0
1.93385	0
1.93757	0
1.94283	0
1.94672	0
1.9498	0
1.95336	0
1.95875	0
1.96742	38244.8
1.97282	0
1.97652	0
1.98357	0
1.98812	0
1.99178	0
1.99634	0
2.00172	0
2.00559	0
2.00929	0
2.0147	0
2.0234	0
2.02962	0
2.03418	44455.4
2.03957	0
2.04497	0
2.04884	0
2.0542	0
2.05793	43225.9
2.06162	0
2.0655	0
2.06857	0
2.07213	0
2.07538	0
2.07993	0
2.08613	0
2.09236	0
2.09624	0
2.10082	0
2.10452	0
2.10776	0
2.1123	0
2.11603	0
2.11974	0
2.12363	0
2.12672	0
2.13026	0
2.1335	0
2.13873	0
2.14244	0
2.14701	0
2.15071	0
2.1553	0
2.15885	0
2.16243	0
2.16779	0
2.17165	0
2.17478	0
2.17932	0
2.18303	0
2.18611	0
2.18964	0
2.19583	0
2.20117	50079.5
2.20573	0
2.20944	0
2.21334	0
2.21704	38674.2
2.22072	0
2.22462	0
2.22769	0
2.23224	0
2.23596	0
2.23904	0
2.24261	0
2.24716	0
2.25085	0
2.25707	0
2.26263	0
2.2672	0
2.27091	0
2.27457	0
2.27784	0
2.28302	0
2.28669	0
2.28993	0
2.29368	0
2.29739	0
2.3011	0
2.30498	0
2.3087	0
2.31241	0
2.31626	0
2.32083	0
2.32621	0
2.33162	0
2.33664	0
2.3403	0
2.34491	0
2.35347	0
2.3571	0
2.36166	0
2.36527	0
2.37231	0
2.37597	0
2.38053	0
2.38592	0
2.3913	0
2.39513	0
2.39881	0
2.40506	0
2.40874	0
2.41228	0
2.41931	0
2.428	0
2.43186	0
2.43643	0
2.4401	0
2.44797	0
2.45334	0
2.45957	0
2.46495	0
2.46951	0
2.47323	0
2.47648	0
2.48021	0
2.48392	0
2.48762	0
2.49088	0
2.49445	0
2.49816	0
2.50141	0
2.50932	0
2.5139	0
2.51928	0
2.52385	0
2.52758	0
2.53081	0
2.53703	0
2.54242	0
2.54612	0
2.55067	0
2.55421	0
2.55645	0
2.56016	0
2.56719	0
2.57342	0
2.58131	0
2.58753	0
2.59208	0
2.59933	0
2.60319	0
2.60687	0
2.61013	0
2.61385	0
2.61841	0
2.62209	42958.9
2.62831	0
2.63617	41440.2
2.64005	0
2.64546	0
2.65002	0
2.65374	0
2.65996	0
2.66365	0
2.66688	0
2.67145	0
2.67512	0
2.67969	0
2.68352	0
2.68973	0
2.69673	0
2.70295	0
2.70994	0
2.71529	0
2.71877	0
2.72227	0
2.72551	0
2.73077	0
2.73425	0
2.73778	0
2.74164	0
2.74698	0
2.75067	0
2.75688	0
2.76143	0
2.76697	0
2.77066	0
2.77687	0
2.78053	0
2.7836	0
2.78585	0
2.78809	0
2.79333	0
2.80041	0
2.80745	0
2.81278	0
2.81821	0
2.82441	0
2.83151	0
2.83934	0
2.84394	0
2.84851	0
2.85311	0
2.85932	0
2.86646	0
2.87101	0
2.87818	0
2.88562	0
2.89355	0
2.89975	0
2.90765	30248.9
2.91557	0
2.92182	0
2.92806	0
2.93697	0
2.94152	0
2.94896	0
2.9568	0
2.96469	0
2.96926	0
2.97384	0
2.98005	0
2.98386	0
2.98926	0
2.99381	0
2.99837	0
3.00187	0
3.00806	0
3.01472	0
3.02259	51656.6
3.02642	0
3.03027	0
3.03563	0
3.03928	0
3.04385	0
3.05008	0
3.05633	0
3.06087	0
3.06457	0
3.06781	0
3.0757	0
3.08194	0
3.08982	0
3.09438	0
3.09895	0
3.10683	0
3.11308	0
3.11845	0
3.12213	0
3.12837	0
3.13295	0
3.13753	0
3.14374	0
3.14909	0
3.15535	0
3.16324	0
3.16949	0
3.17336	0
3.17835	0
3.18202	0
3.18825	0
3.19367	0
3.19989	0
3.20358	0
3.21155	0
3.21946	0
3.22571	0
3.23025	0
3.23392	0
3.23763	0
3.24468	0
3.24927	0
3.25713	0
3.26171	0
3.27007	0
3.27797	0
3.28422	0
3.29042	0
3.295	0
3.29866	0
3.30392	0
3.30848	0
3.31471	0
3.31857	0
3.32314	0
3.32679	0
3.33302	0
3.33842	0
3.34382	0
3.35171	0
3.35556	0
3.36177	0
3.36635	0
3.37256	0
3.37877	0
3.38262	0
3.38632	0
3.39089	0
3.39456	0
3.39913	0
3.40369	0
3.40824	0
3.41188	0
3.41641	0
3.42099	0
3.42556	47521.1
3.43221	0
3.43676	0
3.44214	0
3.44673	0
3.45128	0
3.45498	0
3.45869	0
3.46256	0
3.46563	0
3.47016	0
3.47475	0
3.47931	0
3.48314	0
3.48848	0
3.49214	0
3.49587	0
3.50043	0
3.50498	0
3.50849	0
3.51205	0
3.51592	0
3.51901	0
3.52256	0
3.52796	0
3.53421	0
3.54041	0
3.54661	0
3.55031	0
3.55488	0
3.5611	0
3.56481	0
3.56854	0
3.57162	0
3.57518	0
3.57908	0
3.58364	0
3.58822	0
3.59279	0
3.59667	0
3.60056	0
3.60426	0
3.60798	0
3.61253	0
3.61621	0
3.62146	0
3.62498	0
3.62952	0
3.63325	0
3.63782	0
3.64153	0
3.64609	0
3.64978	0
3.65364	0
3.65731	0
3.66099	0
3.66554	0
3.66927	0
3.67454	0
3.67824	0
3.68278	0
3.68661	0
3.69118	0
3.69488	0
3.69945	36747.1
3.70316	0
3.70704	0
3.71077	0
3.71448	0
3.71903	0
3.72274	0
3.72581	0
3.72806	0
3.73265	0
3.73635	0
3.74024	0
3.74813	0
3.75269	0
3.75726	0
3.76266	0
3.76722	0
3.7711	0
3.7748	0
3.77808	0
3.78032	0
3.78257	0
3.78614	0
3.78939	0
3.79315	0
3.80182	0
3.80808	0
3.81595	0
3.8205	0
3.82507	0
3.82875	0
3.83205	0
3.8343	0
3.83655	0
3.8411	0
3.84612	0
3.84982	0
3.85354	0
3.85887	38805.4
3.86425	0
3.87212	0
3.87667	39397.4
3.88288	0
3.88657	0
3.89017	0
3.89402	0
3.89769	0
3.90137	0
3.90677	0
3.91067	0
3.91438	0
3.91766	0
3.92291	0
3.92746	0
3.93201	0
3.93987	0
3.94357	0
3.9488	0
3.95422	0
3.95881	0
3.96338	0
3.96688	0
3.97142	0
3.97679	0
3.98047	0
3.98668	0
3.9929	45951
3.99993	0
4.00615	0
4.01073	0
4.01627	0
4.01996	0
4.02519	0
4.02891	0
4.03215	0
4.03573	0
4.04113	0
4.04568	0
4.05107	0
4.05477	0
4.06264	0
4.06723	0
4.07428	0
4.0797	0
4.08341	0
4.08712	0
4.091	0
4.09473	0
4.09928	42599.2
4.10294	0
4.10618	0
4.11078	0
4.1179	0
4.12497	96764.6
4.13368	0
4.14163	0
4.14784	0
4.1524	0
4.1578	0
4.16148	0
4.16605	0
4.16976	0
4.17514	0
4.17885	0
4.18258	0
4.18566	0
4.18924	0
4.19548	0
4.19915	0
4.20369	0
4.20825	0
4.21535	0
4.21924	0
4.22544	0
4.22999	0
4.23364	0
4.23688	0
4.24321	0
4.24778	0
4.25318	41590.8
4.25705	44196.2
4.26326	54822.3
4.26952	54970
4.27321	55117.9
4.27708	0
4.28243	0
4.28609	0
4.28933	0
4.2939	0
4.29761	0
4.30217	0
4.30925	0
4.31381	0
4.31919	0
4.32547	0
4.32934	42357.4
4.33474	0
4.34101	0
4.34489	0
4.34859	0
4.35559	0
4.36363	0
4.3682	47083.2
4.37276	0
4.37643	50459.4
4.38264	0
4.38797	0
4.39429	0
4.40057	39796.8
4.40522	0
4.40889	0
4.41512	51470.3
4.41879	0
4.42667	0
4.43031	0
4.43652	53629.4
4.44015	0
4.4447	60106.8
4.44836	30555.2
4.45465	0
4.46003	0
4.46351	0
4.47141	0
4.47774	0
4.48564	0
4.49019	0
4.49641	0
4.50176	0
4.50541	0
4.51335	0
4.5199	0
4.52777	32025.5
4.53144	0
4.53931	33106.7
4.54295	61438.8
4.54918	55621.7
4.55374	0
4.55836	0
4.56203	0
4.5699	0
4.57608	0
4.58229	0
4.58687	0
4.59306	0
4.59763	0
4.60386	0
4.60842	77711.8
4.61211	48393.4
4.61579	45511.5
4.62366	60613.5
4.62734	0
4.63437	0
4.63892	0
4.64261	0
4.648	53502.9
4.65187	0
4.65975	0
4.666	0
4.66966	0
4.67752	46015.1
4.68304	0
4.68925	69964.8
4.6938	44485.2
4.69835	0
4.70203	0
4.70823	73707.5
4.71445	48702.2
4.72236	0
4.72602	54926.5
4.73392	34536.2
4.74096	83890.2
4.74803	55864.9
4.75591	0
4.76378	0
4.77084	0
4.77708	0
4.78368	0
4.79074	0
4.79779	0
4.80565	0
4.81352	0
4.8214	0
4.82927	0
4.83668	0
4.8446	0
4.85024	0
4.85811	0
4.86534	0
4.87238	83357.7
4.87888	0
4.88574	0
4.89297	55718
4.90092	233367
4.908	894665
4.91507	3.49996e+06
4.92214	14274062
4.92998	52718420
4.93771	151303300
4.94455	333477340
4.95126	579177000
4.95834	967298900
4.9662	1393040900
4.97252	1542259300
4.98038	1719840600
4.9877	1692550700
4.9948	1639111300
5.00181	1627876700
5.00875	1492931100
5.01577	1425478000
5.02193	1280955800
5.02752	1177056800
5.03457	1049460100
5.04236	885662200
5.05024	777843900
5.05812	616038000
5.0643	575455400
5.07149	465458750
5.07935	394562660
5.08539	324354240
5.09325	288278800
5.10225	234786020
5.11012	199884670
5.11415	185084030
5.1204	164419520
5.12765	153220910
5.13306	136110780
5.14096	113134344
5.14771	106181450
5.15554	95207720
5.16342	81707630
5.17128	68397064
5.17583	67319460
5.18529	58992612
5.19071	56985900
5.19859	47124652
5.20313	45090244
5.21037	39787052
5.21492	37680240
5.22121	39063420
5.22742	34080290
5.23533	30785428
5.24332	28363758
5.24953	25477236
5.25743	25190058
5.26532	24254618
5.2715	22065960
5.2777	21955418
5.28392	23075616
5.29183	21114136
5.29805	18050896
5.30598	16518515
5.31385	14521939
5.32173	14512975
5.32967	14723387
5.33592	13013306
5.34378	12132274
5.34877	12246329
5.35333	10797805
5.35958	12036722
5.36324	10984502
5.3678	11049224
5.37402	9914820
5.38193	9263100
5.38983	9063142
5.39441	8542847
5.40231	10151563
5.40686	8097025
5.41472	7.72565e+06
5.41925	7616550
5.42716	7815450
5.43254	6.91059e+06
5.43711	7037776
5.44334	6558429
5.44958	6174899
5.45751	6099967
5.46117	6403722
5.46909	6.12134e+06
5.47364	5.1196e+06
5.48152	5.26965e+06
5.48518	5499002
5.48841	5113918
5.49632	5426012
5.50427	4.69016e+06
5.51208	4663383
5.51927	4.46342e+06
5.5255	3961949
5.52983	4.5752e+06
5.53772	4.56451e+06
5.54308	3.92155e+06
5.5493	3.72269e+06
5.55312	4.06592e+06
5.55677	4.29234e+06
5.56002	3632774
5.5637	3832990
5.56903	3.87509e+06
5.57525	3.63593e+06
5.58312	3.42902e+06
5.59097	3.46591e+06
5.59889	3.47632e+06
5.60679	3.53622e+06
5.61048	3286376
5.61418	3.32436e+06
5.61742	3054086
5.62095	5151687
5.6242	3.49238e+06
5.62789	2.59427e+06
5.63157	2.95054e+06
5.63944	2.67679e+06
5.64734	2953774
5.65357	2.60639e+06
5.65977	2.7471e+06
5.66511	2.76947e+06
5.66879	2.19342e+06
5.67208	2340197
5.67432	2.2969e+06
5.67657	2.28924e+06
5.6822	2259802
5.68929	2.83081e+06
5.69716	2.35466e+06
5.7051	2369889
5.71297	2228179
5.72093	2.03174e+06
5.7288	2.44612e+06
5.73676	1.78121e+06
5.74483	1.78699e+06
5.75026	1.69972e+06
5.75812	1.65126e+06
5.76609	1.6958e+06
5.77233	1.79211e+06
5.78036	1.53035e+06
5.78828	1.85869e+06
5.79623	1.46967e+06
5.80416	1.51925e+06
5.81044	1.4543e+06
5.81832	1.54202e+06
5.82641	1.20813e+06
5.83433	1254870
5.84222	1.50296e+06
5.85129	1.56678e+06
5.85584	1.43664e+06
5.8621	1.23756e+06
5.86919	1.26545e+06
5.87705	1181670
5.88078	1.15275e+06
5.88701	1.01633e+06
5.89158	1.1315e+06
5.89613	1.10578e+06
5.90001	1.09921e+06
5.9031	1.10229e+06
5.9093	1.18127e+06
5.91299	1174472
5.91668	1.05703e+06
5.92055	1.07402e+06
5.92427	1.1857e+06
5.92882	1344549
5.93339	1378299
5.93727	1.10282e+06
5.94183	1548043
5.94552	1803791
5.95172	1.37752e+06
5.95543	1.11032e+06
5.9593	1.21499e+06
5.96241	1.29184e+06
5.966	1296226
5.9699	977680
5.97379	1.11247e+06
5.97753	1.09581e+06
5.98208	1.08667e+06
5.98748	1034217
5.99205	1.15674e+06
5.9966	1.74196e+06
6.00051	1.29227e+06
6.00423	1.04668e+06
6.00796	920432
6.01185	1.0669e+06
6.01537	1.06395e+06
6.01896	901731
6.02285	822571
6.02677	938278
6.03047	756233
6.03503	1.205e+06
6.03893	809337
6.04349	954314
6.04804	867294
6.05259	1.06617e+06
6.05794	844365
6.06327	760201
6.06697	905890
6.07081	898005
6.07447	752732
6.07981	845163
6.0835	746392
6.08805	1.65856e+06
6.09344	800647
6.09731	1.053e+06
6.10186	914589
6.1081	900874
6.11178	1.01059e+06
6.11967	816547
6.12505	785229
6.13042	845125
6.13428	814097
6.13882	716093
6.1442	657086
6.14878	643346
6.15501	721406
6.15956	704325
6.16577	599991
6.17367	848538
6.18162	754160
6.19058	881712
6.19852	686458
6.20643	517564
6.21266	536180
6.22059	694485
6.22843	902460
6.2356	677420
6.24354	560966
6.25075	505692
6.2554	524637
6.26158	515991
6.26779	724178
6.27237	598180
6.28025	611343
6.28812	557689
6.29227	450381
6.29684	473943
6.30481	456850
6.31109	723888
6.31895	492176
6.32682	538692
6.33304	346884
6.33695	435393
6.3415	765740
6.3454	491391
6.35162	454383
6.35622	520282
6.35994	585542
6.36318	541879
6.3667	414563
6.37125	392898
6.37492	411532
6.38113	427072
6.38571	421829
6.39192	494122
6.39647	628824
6.40188	516706
6.40812	530417
6.4127	346737
6.4164	443002
6.41996	344002
6.42451	371030
6.42822	530566
6.43278	442539
6.43733	440440
6.44354	422371
6.4481	512103
6.45432	441706
6.45797	627798
6.46255	390610
6.46627	381292
6.46935	647825
6.47389	363354
6.48098	435432
6.48464	314277
6.4892	829940
6.49376	607974
6.49762	420426
6.50383	476886
6.51008	314384
6.5156	471142
6.52018	475731
6.52389	353691
6.52843	416572
6.53213	482484
6.53585	452156
6.53976	378556
6.54348	356352
6.54804	426916
6.55178	325922
6.558	309797
6.566	369137
6.57221	413263
6.57755	406016
6.58112	332059
6.5873	323570
6.59184	331836
6.59721	314304
6.60096	240097
6.60552	284615
6.61008	207454
6.61384	289925
6.61745	269440
6.62118	326344
6.62506	299016
6.62961	312072
6.63331	331037
6.63953	363062
6.64741	298109
6.65361	349156
6.65817	361327
6.66275	255604
6.67143	372187
6.67929	377158
6.68486	254700
6.68876	395194
6.69184	270468
6.69544	274098
6.69998	253475
6.7036	288575
6.70721	228819
6.71178	227622
6.71568	215939
6.71879	246676
6.72665	204244
6.73289	273599
6.74077	333048
6.74533	279361
6.74905	269044
6.75358	261430
6.75714	216681
6.76335	371517
6.77122	247100
6.77577	282444
6.78201	311907
6.78987	329684
6.79774	231438
6.80559	306108
6.8118	232952
6.8197	213125
6.8276	212949
6.83554	163284
6.84009	151825
6.84775	212923
6.85662	182987
6.8645	219315
6.86907	157857
6.87364	152855
6.8815	195886
6.88504	155170
6.89293	184008
6.90081	147934
6.90866	199479
6.91657	171334
6.92112	179015
6.92485	147681
6.92874	181207
6.93329	142441
6.93702	165947
6.94156	221709
6.9461	275688
6.95475	157518
6.95931	177348
6.96551	158270
6.97335	111316
6.98123	123646
6.9858	198131
6.99298	139520
6.99842	152565
7.00461	126436
7.00998	129356
7.01366	145240
7.01986	141879
7.02607	121774
7.03396	125801
7.03764	141275
7.04385	203401
7.04748	122218
7.05333	147098
7.06038	166417
7.06666	195813
7.07286	0
7.07952	65412.1
7.08737	132448
7.09523	90113.3
7.10145	62552.1
7.10789	0
7.11497	0
7.12285	0
7.13067	85795.5
7.13524	67820.6
7.14312	70123
7.151	175780
7.15555	121264
7.16264	119658
7.1697	87158
7.17758	83671.3
7.18561	91660.3
7.19015	120876
7.19802	99031.4
7.20423	49668.9
7.2088	116104
7.21667	145523
7.22451	122743
7.23168	85197.2
7.23786	134125
7.24568	99158.5
7.24955	124194
7.2541	78188.9
7.2578	87434.9
7.26237	95538.1
7.26607	101082
7.27146	97712.4
7.27534	133789
7.27843	134675
7.28067	86800.9
7.28292	86877.8
7.28667	117404
7.29205	129633
7.29579	74226.6
7.30283	130187
7.30658	178974
7.31116	97064.6
7.31491	92490.4
7.3228	107963
7.32902	152441
7.33275	92168.8
7.33602	105160
7.33981	99452.7
7.34372	87898.5
7.34742	109000
7.35117	109785
7.35427	109052
7.36212	105862
7.36669	116581
7.37454	87247.7
7.38243	60040.4
7.39028	99094.9
7.39815	83476.1
7.40604	97707.1
7.40975	103425
7.4176	71243.7
7.42379	79068.5
7.43165	74509.4
7.43703	89862.8
7.44321	86157.5
7.44693	76435.3
7.45217	68953.1
7.45592	68028.8
7.45917	59640.8
7.46294	96512.6
7.46832	68133.2
7.4719	62462.5
7.47979	77398.1
7.48435	76373.6
7.49057	104797
7.49596	55776.4
7.49969	70437.9
7.50331	93315
7.50707	88353.6
7.51033	82032.5
7.51394	62585.9
7.51935	67842.6
7.52305	77497.2
7.5276	81186.2
7.53131	79377.9
7.53754	71855.6
7.54209	47405.8
7.54829	59905.6
7.55205	68531.1
7.5558	73744.7
7.55955	54802.8
7.56263	57602.8
7.56787	74063
7.57163	69907.1
7.57555	56507.9
7.57948	49975.5
7.58322	76262.6
7.58648	57190.7
7.59403	96149.1
7.60163	70668.5
7.60946	33875.9
7.61732	56859.9
7.62365	54304.7
7.6315	68163.1
7.63932	0
7.64721	0
7.65432	0
7.6617	0
7.66855	0
7.67512	0
7.68111	0
7.68858	0
7.69641	0
7.70432	0
7.7114	0
7.71877	0
7.72514	0
7.7316	74577.2
7.73783	0
7.74494	0
7.7515	0
7.75933	0
7.76723	0
7.77509	0
7.78259	36650
7.79048	100333
7.79503	0
7.80123	59130.8
7.8067	0
7.81454	0
7.82075	79766.7
7.82695	68616.8
7.83315	45523.6
7.83934	67781.5
7.84389	53698.1
7.84753	83469.7
7.8554	54572.4
7.85996	53618.5
7.8671	0
7.87329	0
7.87952	81127.6
7.88572	54547.3
7.89192	50269.8
7.89646	59784.5
7.90011	0
7.90365	58524.6
7.90988	52597.2
7.91355	74103.2
7.91974	58894.7
7.92342	70707
7.92727	56720.9
7.93349	0
7.93887	46808.1
7.94342	80677.1
7.94729	0
7.95036	79166.3
7.95555	65179.5
7.95929	60309.5
7.96234	53576.9
7.96591	46569.1
7.9698	44532
7.97354	40386
7.97892	0
7.98428	58698.8
7.99215	52666.3
7.9999	0
8.00703	0
8.01344	0
8.02074	0
8.02701	0
8.03441	0
8.04093	0
8.04771	0
8.0556	0
8.06275	0
8.07066	0
8.07709	0
8.08254	0
8.09053	0
8.09684	0
8.10469	75960.1
8.11255	51364.7
8.11998	34763.5
8.12785	36308.3
8.13487	0
8.14194	0
8.14655	0
8.15331	0
8.16117	40323.8
8.16883	47651.1
8.17502	0
8.18226	38290
8.18844	80973.2
8.19551	81806.4
8.20008	35687.2
8.20713	68079.2
8.21168	39512.7
8.21955	0
8.22741	0
8.23531	36321.7
8.24317	33609.3
8.25105	0
8.25891	77257.6
8.26266	0
8.27053	88775.9
8.27839	62278.2
8.28624	35459.2
8.29079	53981.5
8.29697	73006.7
8.30234	68130
8.30938	0
8.31303	61784.2
8.31685	54727.3
8.32305	91826
8.32671	56556.9
8.33126	206701
8.33925	0
8.3438	109767
8.35261	83432.7
8.35881	36929.6
8.36426	73237.9
8.37048	79894.9
8.37832	78085.3
8.38454	57413.1
8.39075	89478.8
8.39788	80672.8
8.40572	0
8.4094	64814.2
8.41397	0
8.41764	50681
8.42384	0
8.42768	61707.9
8.43078	55847.2
8.43431	0
8.43817	39585
8.44439	0
8.4481	65187.9
8.45131	71805.5
8.45504	39536.5
8.45809	56831.5
8.4616	55094.6
8.46541	52935.6
8.46905	49112
8.47437	47852.4
8.47892	39035
8.4843	47100.9
8.488	42869.7
8.49423	47079.9
8.49879	43888.9
8.50247	0
8.50865	41977.3
8.51234	48717.2
8.52022	0
8.52747	63573.1
8.53517	89990.6
8.54308	0
8.55024	0
8.55729	0
8.56511	0
8.57195	0
8.57903	0
8.58573	0
8.59262	0
8.59996	0
8.60792	0
8.61581	113263
8.62363	0
8.63149	0
8.6386	0
8.64497	35200.6
8.65283	0
8.66071	30116.1
8.66859	0
8.67481	0
8.68362	35278.3
8.68947	0
8.69699	30287.9
8.70467	0
8.71101	0
8.71811	0
8.72457	0
8.73163	0
8.73912	0
8.74582	0
8.75263	0
8.75974	0
8.76762	0
8.77459	0
8.78246	0
8.78877	0
8.79665	0
8.80449	54254.8
8.81238	0
8.81896	0
8.82682	0
8.83406	0
8.8419	56860.2
8.85074	0
8.85857	66572.5
8.86643	0
8.87433	58977.8
8.88001	32506
8.88622	78328.4
8.89077	0
8.89865	0
8.90484	59849.2
8.91106	0
8.91724	0
8.92181	49814
8.92804	0
8.93508	0
8.93961	0
8.94758	33428.8
8.95379	0
8.95832	0
8.96288	37612.5
8.96891	78650.3
8.97677	0
8.98299	0
8.99077	66030.6
8.99867	0
9.00497	40385.6
9.01116	0
9.01804	37837.5
9.02592	74744.3
9.03381	31724.2
9.04	56276.3
9.04457	0
9.0525	0
9.05707	120122
9.06337	75223.7
9.07127	0
9.07917	0
9.08371	0
9.09159	66264.7
9.09946	0
9.10365	74349.4
9.10994	107548
9.11783	0
9.12569	34681.4
9.1336	152409
9.14148	86046.7
9.14935	31221.3
9.1539	0
9.16144	59980.6
9.16936	37580.9
9.17559	68549.5
9.18421	33123.1
9.19159	30056.6
9.19944	0
9.20731	0
9.21514	0
9.22214	0
9.23001	0
9.23768	39608.4
9.24556	33779.4
9.25344	32569.7
9.26131	0
9.26586	32144.6
9.27373	189517
9.28136	132153
9.28927	33463.3
9.29715	221489
9.30507	35553.6
9.31291	0
9.32075	0
9.32695	33659.2
9.3348	32849.7
9.3423	31212.4
9.35114	78509.4
9.35882	91185.8
9.3667	148589
9.37292	139414
9.38041	73133.8
9.38827	287451
9.39445	126411
9.40158	74306.9
9.40613	282039
9.41404	117512
9.42024	191696
9.42809	88661.6
9.43265	157606
9.43718	202918
9.44507	42473.5
9.45291	74629.3
9.46023	70389.9
9.46808	174518
9.47597	161758
9.48385	0
9.49111	35331.8
9.49898	0
9.50682	30429.5
9.51469	107585
9.52353	42153.6
9.53084	42211.6
9.53815	267876
9.54597	200385
9.55383	0
9.56168	220261
9.56949	99908.1
9.57737	321628
9.58479	135844
9.59247	110809
9.6003	0
9.60818	167811
9.61604	214816
9.62386	132464
9.63171	142344
9.6396	205315
9.64416	139096
9.65206	169916
9.65661	211189
9.66281	131106
9.66737	65155.1
9.67521	80485.2
9.68402	114394
9.69022	117003
9.69479	94222.3
9.70269	75264.1
9.71057	90748.6
9.71512	126466
9.72302	80196.2
9.72756	140030
9.73541	134893
9.74324	173511
9.75108	102078
9.75895	86803.8
9.76685	127443
9.77474	109636
9.78261	75744.4
9.78879	75482.1
9.79663	91274.9
9.80449	0
9.81235	0
9.82021	47341.6
9.82807	0
9.8343	58757.1
9.84219	0
9.85106	50575.4
9.8589	0
9.86762	0
9.87546	40746.7
9.88001	86596.1
9.88458	0
9.8908	39411
9.89537	0
9.90325	57652.6
9.90862	66263.4
9.91648	0
9.92192	0
9.9281	0
9.93596	0
9.94384	0
9.95171	0
9.95791	0
9.96329	0
9.9695	0
9.97406	0
9.97776	0
9.98145	0
9.9853	0
9.98898	0
9.99519	0
10.0014	0
10.0092	48984.6
10.0164	0
10.0218	0
10.028	0
10.0325	0
10.0371	0
10.0407	0
10.0446	0
10.0483	0
10.0545	0
10.0599	0
10.0662	0
10.0724	0
10.0777	0
10.0839	0
10.0885	0
10.0946	0
10.0983	0
10.1014	0
10.106	0
10.1098	0
10.1131	0
10.1176	0
10.1213	0
10.1275	0
10.1321	0
10.14	0
10.1461	0
10.154	0
10.1577	0
10.1639	0
10.1676	0
10.1738	0
10.1792	0
10.1831	0
10.1876	0
10.1922	0
10.1968	0
10.2004	0
10.2083	0
10.2119	0
10.2165	0
10.2201	0
10.2237	0
10.229	0
10.2344	0
10.238	0
10.2417	0
10.2463	0
10.2509	0
10.2545	0
10.2607	0
10.267	0
10.2715	0
10.2752	0
10.279	0
10.2821	0
10.2867	0
10.2904	0
10.2941	0
10.2978	0
10.3048	0
10.311	0
10.3172	0
10.3235	0
10.328	0
10.3319	0
10.3349	0
10.3395	0
10.3432	0
10.3487	0
10.3524	0
10.3586	0
10.3622	0
10.3685	0
10.3721	0
10.3767	0
10.3805	0
10.3851	0
10.3887	0
10.3966	0
10.4011	0
10.4048	0
10.4102	0
10.4138	0
10.4184	0
10.4238	0
10.4283	0
10.4328	0
10.4382	0
10.4419	0
10.4464	0
10.4501	0
10.454	0
10.4577	0
10.4647	0
10.4683	0
10.4745	0
10.4832	0
10.4894	48757.6
10.4939	0
10.4985	0
10.503	0
10.5067	0
10.5106	0
10.5143	0
10.5174	0
10.5209	0
10.5247	0
10.5284	0
10.5354	0
10.539	0
10.5436	0
10.5498	0
10.5543	0
10.5589	0
10.5635	0
10.5673	0
10.5704	0
10.5726	0
10.5761	0
10.5798	0
10.5837	0
10.5875	0
10.5929	0
10.5966	0
10.6028	0
10.6064	0
10.611	0
10.6155	50891.7
10.6201	0
10.6236	80154.5
10.6271	54599.3
10.6324	0
10.6363	0
10.6399	0
10.6436	0
10.6474	0
10.6544	0
10.6589	0
10.6635	0
10.6681	0
10.6726	0
10.6763	0
10.6801	0
10.684	0
10.6876	58332.2
10.693	0
10.6983	70585.6
10.702	49005.2
10.7058	66631.7
10.7095	0
10.7127	55162.1
10.7173	48325.6
10.7218	93046.7
10.7288	60031.6
10.7334	64824.7
10.7372	0
10.7409	0
10.7446	0
10.7484	0
10.7515	0
10.7538	0
10.7573	0
10.7643	54825.6
10.7713	66654.8
10.7775	0
[truncated: 1,187 more rows]

## Sheet: SI Fig. 9e
RT	Intensity
0.00607344	0
0.0162607	0
0.0241252	0
0.0270169	0
0.0348689	0
0.0385606	0
0.0416417	0
0.045223	0
0.0484479	0
0.0506938	0
0.0529396	0
0.0575875	0
0.0612875	0
0.0651604	0
0.0697083	0
0.0742561	0
0.0788103	0
0.0833644	0
0.0870415	0
0.0902768	0
0.0952872	0
0.0989434	0
0.101189	0
0.104902	0
0.108554	0
0.1124	0
0.116064	0
0.119722	0
0.123591	0
0.128139	0
0.132689	0
0.137241	0
0.140956	0
0.144204	0
0.146449	0
0.148693	0
0.150939	0
0.153185	0
0.155431	0
0.157676	0
0.16126	0
0.165158	0
0.168878	0
0.172597	0
0.17583	0
0.180378	0
0.184932	0
0.18947	0
0.194018	0
0.197722	0
0.200768	0
0.203014	0
0.205257	0
0.207503	0
0.209749	0
0.213495	0
0.217201	0
0.220918	0
0.224793	0
0.227874	0
0.231457	0
0.235309	0
0.238988	0
0.243524	0
0.248072	0
0.251778	0
0.254857	0
0.257103	0
0.259349	0
0.262663	0
0.266424	0
0.270088	0
0.273803	0
0.279184	0
0.282867	0
0.287415	0
0.291134	0
0.294861	0
0.299413	0
0.303121	0
0.3064	0
0.308646	0
0.31089	0
0.313136	0
0.316696	0
0.320542	0
0.324246	0
0.327944	0
0.331221	0
0.333467	0
0.335713	0
0.339317	0
0.343869	0
0.347567	0
0.350611	0
0.356802	0
0.360498	0
0.363733	0
0.367317	0
0.370996	0
0.374667	0
0.378512	0
0.381602	0
0.383848	0
0.387371	0
0.391054	0
0.394908	0
0.39946	0
0.403141	0
0.406718	0
0.411256	0
0.414806	0
0.418339	0
0.422906	0
0.426787	0
0.430673	0
0.434368	0
0.437599	0
0.441181	0
0.444885	0
0.44816	0
0.45271	0
0.456418	0
0.459664	0
0.464216	0
0.46792	0
0.471503	0
0.475376	0
0.480758	0
0.484487	0
0.487722	0
0.49148	0
0.49521	0
0.498437	0
0.503628	0
0.507485	0
0.510582	0
0.514105	0
0.51796	0
0.521051	0
0.524584	0
0.529934	0
0.53447	0
0.538316	0
0.541999	0
0.547351	0
0.551049	0
0.554799	0
0.558505	0
0.561749	0
0.566284	0
0.570011	0
0.573274	0
0.576965	0
0.58153	0
0.585196	0
0.589744	0
0.593455	0
0.597317	0
0.600838	0
0.603084	0
0.605328	0
0.60888	0
0.612567	0
0.616261	0
0.619513	0
0.623046	0
0.626298	0
0.630059	0
0.63379	0
0.637517	0
0.641402	0
0.645296	0
0.648988	0
0.652256	0
0.657488	0
0.661346	0
0.665037	0
0.668715	0
0.672006	0
0.675565	0
0.678879	0
0.684087	0
0.687977	0
0.692525	0
0.697917	0
0.701581	0
0.704833	0
0.708391	0
0.715427	0
0.719137	0
0.722833	0
0.726689	0
0.729756	0
0.733273	0
0.737118	0
0.740943	0
0.745502	0
0.749227	0
0.753108	0
0.756183	0
0.758429	0
0.760674	0
0.765222	0
0.768916	0
0.772649	0
0.776312	0
0.779974	0
0.78381	0
0.786905	0
0.789151	0
0.792724	0
0.799776	0
0.804326	0
0.808228	0
0.81148	0
0.815076	0
0.818326	0
0.820572	0
0.824137	0
0.828674	0
0.832564	0
0.83628	0
0.839516	0
0.842809	0
0.84637	0
0.850078	0
0.853326	0
0.859534	0
0.863203	0
0.86688	0
0.870132	0
0.872378	0
0.874624	0
0.878203	0
0.88274	0
0.891622	0
0.896319	0
0.904436	0
0.913376	0
0.92135	0
0.926017	0
0.934015	0
0.941867	0
0.949871	0
0.957773	0
0.965694	0
0.9736	0
0.981521	0
0.989444	0
0.997206	0
1.00496	0
1.01289	0
1.02182	0
1.02972	0
1.03764	0
1.04555	0
1.05347	0
1.06132	0
1.06923	0
1.07712	0
1.08503	0
1.09293	0
1.10088	0
1.10877	0
1.11668	0
1.12454	0
1.13246	0
1.14036	0
1.14826	0
1.1562	0
1.16406	0
1.17194	0
1.17816	0
1.18706	0
1.19492	0
1.20284	0
1.21069	0
1.21858	0
1.22467	0
1.22923	0
1.23494	0
1.24283	0
1.25069	0
1.25855	0
1.26852	0
1.27474	0
1.27936	0
1.28727	0
1.29354	0
1.30222	0
1.31008	0
1.31797	0
1.32254	0
1.33046	0
1.33673	0
1.34466	0
1.35199	0
1.35913	0
1.36626	0
1.37246	0
1.37819	0
1.38609	0
1.39231	0
1.40022	0
1.40645	0
1.41516	0
1.42307	0
1.43097	0
1.44103	0
1.44892	0
1.45677	0
1.46466	0
1.47253	0
1.48039	0
1.48661	0
1.49117	0
1.49904	0
1.50524	0
1.50875	0
1.5154	0
1.51889	0
1.5251	0
1.53048	0
1.5392	0
1.54457	0
1.55076	0
1.55443	0
1.56149	0
1.56852	0
1.57219	0
1.58011	0
1.58631	0
1.59418	0
1.59783	0
1.60569	0
1.61276	0
1.61642	0
1.62099	0
1.62885	0
1.63597	0
1.64302	0
1.65092	0
1.65885	0
1.66586	0
1.67043	0
1.67502	0
1.68418	0
1.68878	0
1.69663	0
1.70451	0
1.71076	0
1.71867	0
1.72653	0
1.73273	0
1.7406	0
1.7452	0
1.75309	0
1.76096	0
1.76932	0
1.77724	0
1.78258	0
1.78795	0
1.79581	0
1.80205	0
1.80825	0
1.81446	0
1.82152	0
1.82779	0
1.83317	0
1.83685	0
1.84448	0
1.85067	0
1.85602	0
1.86137	0
1.86486	0
1.86943	0
1.87311	0
1.87844	0
1.88215	0
1.88541	0
1.89064	0
1.89431	0
1.89742	0
1.90529	0
1.90917	0
1.91539	0
1.91892	0
1.92349	0
1.92719	0
1.93385	0
1.93757	0
1.94283	0
1.94672	0
1.9498	0
1.95336	0
1.95875	0
1.96742	0
1.97282	0
1.97652	0
1.98357	0
1.98812	0
1.99178	0
1.99634	0
2.00172	0
2.00559	0
2.00929	0
2.0147	0
2.0234	0
2.02962	0
2.03418	0
2.03957	0
2.04497	0
2.04884	0
2.0542	0
2.05793	0
2.06162	0
2.0655	0
2.06857	0
2.07213	0
2.07538	0
2.07993	0
2.08613	0
2.09236	0
2.09624	0
2.10082	0
2.10452	0
2.10776	0
2.1123	0
2.11603	0
2.11974	0
2.12363	0
2.12672	0
2.13026	0
2.1335	0
2.13873	0
2.14244	0
2.14701	0
2.15071	0
2.1553	0
2.15885	0
2.16243	0
2.16779	0
2.17165	0
2.17478	0
2.17932	0
2.18303	0
2.18611	0
2.18964	0
2.19583	0
2.20117	0
2.20573	0
2.20944	0
2.21334	0
2.21704	0
2.22072	0
2.22462	0
2.22769	0
2.23224	0
2.23596	0
2.23904	0
2.24261	0
2.24716	0
2.25085	0
2.25707	0
2.26263	0
2.2672	0
2.27091	0
2.27457	0
2.27784	0
2.28302	0
2.28669	0
2.28993	0
2.29368	0
2.29739	0
2.3011	0
2.30498	0
2.3087	0
2.31241	0
2.31626	0
2.32083	0
2.32621	0
2.33162	0
2.33664	0
2.3403	0
2.34491	0
2.35347	0
2.3571	0
2.36166	0
2.36527	0
2.37231	0
2.37597	0
2.38053	0
2.38592	0
2.3913	0
2.39513	0
2.39881	0
2.40506	0
2.40874	0
2.41228	0
2.41931	0
2.428	0
2.43186	0
2.43643	0
2.4401	0
2.44797	0
2.45334	0
2.45957	0
2.46495	0
2.46951	0
2.47323	0
2.47648	0
2.48021	0
2.48392	0
2.48762	0
2.49088	0
2.49445	0
2.49816	0
2.50141	0
2.50932	0
2.5139	0
2.51928	0
2.52385	0
2.52758	0
2.53081	0
2.53703	0
2.54242	0
2.54612	0
2.55067	0
2.55421	0
2.55645	0
2.56016	0
2.56719	0
2.57342	0
2.58131	0
2.58753	0
2.59208	0
2.59933	0
2.60319	0
2.60687	0
2.61013	0
2.61385	0
2.61841	0
2.62209	0
2.62831	0
2.63617	0
2.64005	0
2.64546	0
2.65002	0
2.65374	0
2.65996	0
2.66365	0
2.66688	0
2.67145	0
2.67512	0
2.67969	0
2.68352	0
2.68973	0
2.69673	0
2.70295	0
2.70994	0
2.71529	0
2.71877	0
2.72227	0
2.72551	0
2.73077	0
2.73425	0
2.73778	0
2.74164	0
2.74698	0
2.75067	0
2.75688	0
2.76143	0
2.76697	0
2.77066	0
2.77687	0
2.78053	0
2.7836	0
2.78585	0
2.78809	0
2.79333	0
2.80041	0
2.80745	0
2.81278	0
2.81821	0
2.82441	0
2.83151	0
2.83934	0
2.84394	0
2.84851	0
2.85311	0
2.85932	0
2.86646	0
2.87101	0
2.87818	0
2.88562	0
2.89355	0
2.89975	0
2.90765	0
2.91557	0
2.92182	0
2.92806	0
2.93697	0
2.94152	0
2.94896	0
2.9568	0
2.96469	0
2.96926	0
2.97384	0
2.98005	0
2.98386	0
2.98926	0
2.99381	0
2.99837	0
3.00187	0
3.00806	0
3.01472	0
3.02259	0
3.02642	0
3.03027	0
3.03563	0
3.03928	0
3.04385	0
3.05008	0
3.05633	0
3.06087	0
3.06457	0
3.06781	0
3.0757	0
3.08194	0
3.08982	0
3.09438	0
3.09895	0
3.10683	0
3.11308	0
3.11845	0
3.12213	0
3.12837	0
3.13295	0
3.13753	0
3.14374	0
3.14909	0
3.15535	0
3.16324	0
3.16949	0
3.17336	0
3.17835	0
3.18202	0
3.18825	0
3.19367	0
3.19989	0
3.20358	0
3.21155	0
3.21946	0
3.22571	0
3.23025	0
3.23392	0
3.23763	0
3.24468	0
3.24927	0
3.25713	0
3.26171	0
3.27007	0
3.27797	0
3.28422	0
3.29042	0
3.295	0
3.29866	0
3.30392	0
3.30848	0
3.31471	0
3.31857	0
3.32314	0
3.32679	0
3.33302	0
3.33842	0
3.34382	0
3.35171	0
3.35556	0
3.36177	0
3.36635	0
3.37256	0
3.37877	0
3.38262	0
3.38632	0
3.39089	0
3.39456	0
3.39913	0
3.40369	0
3.40824	0
3.41188	0
3.41641	0
3.42099	0
3.42556	0
3.43221	0
3.43676	0
3.44214	0
3.44673	0
3.45128	0
3.45498	0
3.45869	0
3.46256	0
3.46563	0
3.47016	0
3.47475	0
3.47931	0
3.48314	0
3.48848	0
3.49214	0
3.49587	0
3.50043	0
3.50498	0
3.50849	0
3.51205	0
3.51592	0
3.51901	0
3.52256	0
3.52796	0
3.53421	0
3.54041	0
3.54661	0
3.55031	0
3.55488	0
3.5611	0
3.56481	0
3.56854	0
3.57162	0
3.57518	0
3.57908	0
3.58364	0
3.58822	0
3.59279	0
3.59667	0
3.60056	0
3.60426	0
3.60798	0
3.61253	0
3.61621	0
3.62146	0
3.62498	0
3.62952	0
3.63325	0
3.63782	0
3.64153	0
3.64609	0
3.64978	0
3.65364	0
3.65731	0
3.66099	0
3.66554	0
3.66927	0
3.67454	0
3.67824	0
3.68278	0
3.68661	0
3.69118	0
3.69488	0
3.69945	0
3.70316	0
3.70704	0
3.71077	0
3.71448	0
3.71903	0
3.72274	0
3.72581	0
3.72806	0
3.73265	0
3.73635	0
3.74024	0
3.74813	0
3.75269	0
3.75726	0
3.76266	0
3.76722	0
3.7711	0
3.7748	0
3.77808	0
3.78032	0
3.78257	0
3.78614	0
3.78939	0
3.79315	0
3.80182	0
3.80808	0
3.81595	0
3.8205	0
3.82507	0
3.82875	0
3.83205	0
3.8343	0
3.83655	0
3.8411	0
3.84612	0
3.84982	0
3.85354	0
3.85887	0
3.86425	0
3.87212	0
3.87667	0
3.88288	0
3.88657	0
3.89017	0
3.89402	0
3.89769	0
3.90137	0
3.90677	0
3.91067	0
3.91438	0
3.91766	0
3.92291	0
3.92746	0
3.93201	0
3.93987	0
3.94357	0
3.9488	0
3.95422	0
3.95881	0
3.96338	0
3.96688	0
3.97142	0
3.97679	0
3.98047	0
3.98668	0
3.9929	0
3.99993	0
4.00615	0
4.01073	0
4.01627	0
4.01996	0
4.02519	0
4.02891	0
4.03215	0
4.03573	0
4.04113	0
4.04568	0
4.05107	0
4.05477	0
4.06264	0
4.06723	0
4.07428	0
4.0797	0
4.08341	0
4.08712	0
4.091	0
4.09473	0
4.09928	0
4.10294	0
4.10618	0
4.11078	0
4.1179	0
4.12497	0
4.13368	0
4.14163	0
4.14784	0
4.1524	0
4.1578	0
4.16148	0
4.16605	0
4.16976	0
4.17514	0
4.17885	0
4.18258	0
4.18566	0
4.18924	0
4.19548	0
4.19915	0
4.20369	0
4.20825	0
4.21535	0
4.21924	0
4.22544	0
4.22999	0
4.23364	0
4.23688	0
4.24321	0
4.24778	0
4.25318	0
4.25705	0
4.26326	0
4.26952	0
4.27321	0
4.27708	0
4.28243	0
4.28609	0
4.28933	0
4.2939	0
4.29761	0
4.30217	0
4.30925	0
4.31381	0
4.31919	0
4.32547	0
4.32934	0
4.33474	0
4.34101	0
4.34489	0
4.34859	0
4.35559	0
4.36363	0
4.3682	0
4.37276	0
4.37643	0
4.38264	0
4.38797	0
4.39429	0
4.40057	0
4.40522	0
4.40889	0
4.41512	0
4.41879	0
4.42667	0
4.43031	0
4.43652	0
4.44015	0
4.4447	0
4.44836	0
4.45465	0
4.46003	0
4.46351	0
4.47141	0
4.47774	0
4.48564	0
4.49019	0
4.49641	0
4.50176	0
4.50541	0
4.51335	0
4.5199	0
4.52777	0
4.53144	0
4.53931	0
4.54295	0
4.54918	0
4.55374	0
4.55836	0
4.56203	0
4.5699	0
4.57608	0
4.58229	0
4.58687	0
4.59306	0
4.59763	0
4.60386	0
4.60842	0
4.61211	0
4.61579	0
4.62366	0
4.62734	0
4.63437	0
4.63892	0
4.64261	0
4.648	0
4.65187	0
4.65975	0
4.666	0
4.66966	0
4.67752	0
4.68304	0
4.68925	0
4.6938	0
4.69835	0
4.70203	0
4.70823	0
4.71445	0
4.72236	0
4.72602	0
4.73392	0
4.74096	0
4.74803	0
4.75591	0
4.76378	0
4.77084	0
4.77708	0
4.78368	0
4.79074	0
4.79779	0
4.80565	0
4.81352	0
4.8214	0
4.82927	0
4.83668	0
4.8446	0
4.85024	0
4.85811	0
4.86534	0
4.87238	0
4.87888	0
4.88574	0
4.89297	0
4.90092	0
4.908	0
4.91507	0
4.92214	0
4.92998	0
4.93771	0
4.94455	0
4.95126	0
4.95834	0
4.9662	0
4.97252	0
4.98038	0
4.9877	0
4.9948	0
5.00181	0
5.00875	0
5.01577	0
5.02193	0
5.02752	0
5.03457	0
5.04236	0
5.05024	0
5.05812	0
5.0643	0
5.07149	0
5.07935	0
5.08539	0
5.09325	0
5.10225	0
5.11012	0
5.11415	0
5.1204	0
5.12765	0
5.13306	0
5.14096	0
5.14771	0
5.15554	0
5.16342	0
5.17128	0
5.17583	0
5.18529	0
5.19071	0
5.19859	0
5.20313	0
5.21037	0
5.21492	0
5.22121	0
5.22742	0
5.23533	0
5.24332	0
5.24953	0
5.25743	0
5.26532	0
5.2715	0
5.2777	0
5.28392	0
5.29183	0
5.29805	0
5.30598	0
5.31385	0
5.32173	0
5.32967	0
5.33592	0
5.34378	0
5.34877	0
5.35333	0
5.35958	0
5.36324	0
5.3678	0
5.37402	0
5.38193	0
5.38983	0
5.39441	0
5.40231	0
5.40686	0
5.41472	0
5.41925	0
5.42716	0
5.43254	0
5.43711	0
5.44334	0
5.44958	0
5.45751	0
5.46117	0
5.46909	0
5.47364	0
5.48152	0
5.48518	0
5.48841	0
5.49632	0
5.50427	0
5.51208	0
5.51927	0
5.5255	0
5.52983	0
5.53772	0
5.54308	0
5.5493	0
5.55312	0
5.55677	0
5.56002	0
5.5637	0
5.56903	0
5.57525	0
5.58312	0
5.59097	0
5.59889	0
5.60679	0
5.61048	0
5.61418	0
5.61742	0
5.62095	0
5.6242	0
5.62789	0
5.63157	0
5.63944	0
5.64734	0
5.65357	0
5.65977	0
5.66511	0
5.66879	0
5.67208	0
5.67432	0
5.67657	0
5.6822	0
5.68929	0
5.69716	0
5.7051	0
5.71297	0
5.72093	0
5.7288	0
5.73676	0
5.74483	0
5.75026	0
5.75812	0
5.76609	0
5.77233	0
5.78036	0
5.78828	0
5.79623	0
5.80416	0
5.81044	0
5.81832	0
5.82641	0
5.83433	0
5.84222	0
5.85129	0
5.85584	0
5.8621	0
5.86919	0
5.87705	0
5.88078	0
5.88701	0
5.89158	0
5.89613	0
5.90001	0
5.9031	0
5.9093	0
5.91299	0
5.91668	0
5.92055	0
5.92427	0
5.92882	0
5.93339	0
5.93727	0
5.94183	0
5.94552	0
5.95172	0
5.95543	0
5.9593	0
5.96241	0
5.966	0
5.9699	0
5.97379	0
5.97753	0
5.98208	0
5.98748	0
5.99205	0
5.9966	0
6.00051	0
6.00423	0
6.00796	0
6.01185	0
6.01537	0
6.01896	0
6.02285	0
6.02677	0
6.03047	0
6.03503	0
6.03893	0
6.04349	0
6.04804	0
6.05259	0
6.05794	0
6.06327	0
6.06697	0
6.07081	0
6.07447	0
6.07981	0
6.0835	0
6.08805	0
6.09344	0
6.09731	0
6.10186	0
6.1081	0
6.11178	0
6.11967	0
6.12505	0
6.13042	0
6.13428	0
6.13882	0
6.1442	0
6.14878	0
6.15501	0
6.15956	0
6.16577	0
6.17367	0
6.18162	0
6.19058	0
6.19852	0
6.20643	0
6.21266	0
6.22059	0
6.22843	0
6.2356	0
6.24354	0
6.25075	0
6.2554	0
6.26158	0
6.26779	0
6.27237	0
6.28025	0
6.28812	0
6.29227	0
6.29684	0
6.30481	0
6.31109	0
6.31895	0
6.32682	0
6.33304	0
6.33695	0
6.3415	0
6.3454	0
6.35162	0
6.35622	0
6.35994	0
6.36318	0
6.3667	0
6.37125	0
6.37492	0
6.38113	0
6.38571	0
6.39192	0
6.39647	0
6.40188	0
6.40812	0
6.4127	0
6.4164	0
6.41996	0
6.42451	0
6.42822	0
6.43278	0
6.43733	0
6.44354	0
6.4481	0
6.45432	0
6.45797	0
6.46255	0
6.46627	0
6.46935	0
6.47389	0
6.48098	0
6.48464	0
6.4892	0
6.49376	0
6.49762	0
6.50383	0
6.51008	0
6.5156	0
6.52018	0
6.52389	0
6.52843	0
6.53213	0
6.53585	0
6.53976	0
6.54348	0
6.54804	0
6.55178	0
6.558	0
6.566	0
6.57221	0
6.57755	0
6.58112	0
6.5873	0
6.59184	0
6.59721	0
6.60096	0
6.60552	0
6.61008	0
6.61384	0
6.61745	0
6.62118	0
6.62506	0
6.62961	0
6.63331	0
6.63953	0
6.64741	0
6.65361	0
6.65817	0
6.66275	0
6.67143	0
6.67929	0
6.68486	0
6.68876	0
6.69184	0
6.69544	0
6.69998	0
6.7036	0
6.70721	0
6.71178	0
6.71568	0
6.71879	0
6.72665	0
6.73289	0
6.74077	0
6.74533	0
6.74905	0
6.75358	0
6.75714	0
6.76335	0
6.77122	0
6.77577	0
6.78201	0
6.78987	0
6.79774	0
6.80559	0
6.8118	0
6.8197	0
6.8276	0
6.83554	0
6.84009	0
6.84775	0
6.85662	0
6.8645	0
6.86907	0
6.87364	0
6.8815	0
6.88504	0
6.89293	0
6.90081	0
6.90866	0
6.91657	0
6.92112	0
6.92485	0
6.92874	0
6.93329	0
6.93702	0
6.94156	0
6.9461	0
6.95475	0
6.95931	0
6.96551	0
6.97335	0
6.98123	0
6.9858	0
6.99298	0
6.99842	0
7.00461	0
7.00998	0
7.01366	0
7.01986	0
7.02607	0
7.03396	0
7.03764	0
7.04385	0
7.04748	0
7.05333	0
7.06038	0
7.06666	0
7.07286	0
7.07952	0
7.08737	0
7.09523	0
7.10145	0
7.10789	0
7.11497	0
7.12285	0
7.13067	0
7.13524	0
7.14312	0
7.151	0
7.15555	0
7.16264	0
7.1697	0
7.17758	0
7.18561	0
7.19015	0
7.19802	0
7.20423	0
7.2088	0
7.21667	0
7.22451	0
7.23168	0
7.23786	0
7.24568	0
7.24955	0
7.2541	0
7.2578	0
7.26237	0
7.26607	0
7.27146	0
7.27534	0
7.27843	0
7.28067	0
7.28292	0
7.28667	0
7.29205	0
7.29579	0
7.30283	0
7.30658	0
7.31116	0
7.31491	0
7.3228	0
7.32902	0
7.33275	0
7.33602	0
7.33981	0
7.34372	0
7.34742	0
7.35117	0
7.35427	0
7.36212	0
7.36669	0
7.37454	0
7.38243	0
7.39028	0
7.39815	0
7.40604	0
7.40975	0
7.4176	0
7.42379	0
7.43165	0
7.43703	0
7.44321	0
7.44693	0
7.45217	0
7.45592	0
7.45917	0
7.46294	0
7.46832	0
7.4719	0
7.47979	0
7.48435	0
7.49057	0
7.49596	0
7.49969	0
7.50331	0
7.50707	0
7.51033	0
7.51394	0
7.51935	0
7.52305	0
7.5276	0
7.53131	0
7.53754	0
7.54209	0
7.54829	0
7.55205	0
7.5558	0
7.55955	0
7.56263	0
7.56787	0
7.57163	0
7.57555	0
7.57948	0
7.58322	0
7.58648	0
7.59403	0
7.60163	0
7.60946	0
7.61732	0
7.62365	0
7.6315	0
7.63932	0
7.64721	0
7.65432	0
7.6617	0
7.66855	0
7.67512	0
7.68111	0
7.68858	0
7.69641	0
7.70432	0
7.7114	0
7.71877	0
7.72514	0
7.7316	0
7.73783	0
7.74494	0
7.7515	0
7.75933	0
7.76723	0
7.77509	0
7.78259	0
7.79048	0
7.79503	0
7.80123	0
7.8067	0
7.81454	0
7.82075	0
7.82695	0
7.83315	0
7.83934	0
7.84389	0
7.84753	0
7.8554	0
7.85996	0
7.8671	0
7.87329	0
7.87952	0
7.88572	0
7.89192	0
7.89646	0
7.90011	0
7.90365	0
7.90988	0
7.91355	0
7.91974	0
7.92342	0
7.92727	0
7.93349	0
7.93887	0
7.94342	0
7.94729	0
7.95036	0
7.95555	0
7.95929	0
7.96234	0
7.96591	0
7.9698	0
7.97354	0
7.97892	0
7.98428	0
7.99215	3.64897e+06
7.9999	21421512
8.00703	43952068
8.01344	78268950
8.02074	96190010
8.02701	111840856
8.03441	111030970
8.04093	96499480
8.04771	120383624
8.0556	83907384
8.06275	81877640
8.07066	51258610
8.07709	50186856
8.08254	40050280
8.09053	29078298
8.09684	24051234
8.10469	21891276
8.11255	11664780
8.11998	14152906
8.12785	11061131
8.13487	7397961
8.14194	6.17943e+06
8.14655	5.32544e+06
8.15331	4604463
8.16117	3.79202e+06
8.16883	2709171
8.17502	2.29299e+06
8.18226	2.00405e+06
8.18844	1.50753e+06
8.19551	2327186
8.20008	2.65659e+06
8.20713	3.77505e+06
8.21168	4.42605e+06
8.21955	3.48827e+06
8.22741	2.08935e+06
8.23531	683542
8.24317	778204
8.25105	613691
8.25891	1195562
8.26266	1.16065e+06
8.27053	1.10567e+06
8.27839	850077
8.28624	754124
8.29079	522185
8.29697	284856
8.30234	379941
8.30938	265756
8.31303	347970
8.31685	286384
8.32305	466087
8.32671	407551
8.33126	759887
8.33925	586506
8.3438	471484
8.35261	475602
8.35881	432345
8.36426	405552
8.37048	314434
8.37832	352898
8.38454	346031
8.39075	211834
8.39788	229307
8.40572	153159
8.4094	155356
8.41397	115254
8.41764	74047.4
8.42384	158267
8.42768	83836
8.43078	100865
8.43431	91222
8.43817	75699.6
8.44439	56502.6
8.4481	79931.6
8.45131	82589.7
8.45504	95557.6
8.45809	105099
8.4616	78154.8
8.46541	78025.2
8.46905	106601
8.47437	69929.2
8.47892	80263.4
8.4843	72970.1
8.488	75623.9
8.49423	57683.5
8.49879	40282.3
8.50247	53129.1
8.50865	0
8.51234	64284.8
8.52022	150614
8.52747	144993
8.53517	0
8.54308	0
8.55024	0
8.55729	0
8.56511	0
8.57195	0
8.57903	0
8.58573	0
8.59262	0
8.59996	0
8.60792	59402.5
8.61581	48061.5
8.62363	122896
8.63149	104459
8.6386	52784.9
8.64497	148329
8.65283	124258
8.66071	91434.2
8.66859	129582
8.67481	129319
8.68362	61556.2
8.68947	62713.4
8.69699	40850
8.70467	0
8.71101	0
8.71811	0
8.72457	0
8.73163	0
8.73912	0
8.74582	0
8.75263	0
8.75974	0
8.76762	0
8.77459	0
8.78246	0
8.78877	0
8.79665	0
8.80449	0
8.81238	0
8.81896	0
8.82682	0
8.83406	34158
8.8419	53625.8
8.85074	62094.1
8.85857	73631.1
8.86643	103549
8.87433	54430.6
8.88001	0
8.88622	48934.1
8.89077	0
8.89865	0
8.90484	0
8.91106	0
8.91724	0
8.92181	46778.3
8.92804	0
8.93508	0
8.93961	0
8.94758	0
8.95379	0
8.95832	0
8.96288	0
8.96891	0
8.97677	0
8.98299	0
8.99077	0
8.99867	0
9.00497	0
9.01116	0
9.01804	0
9.02592	0
9.03381	0
9.04	0
9.04457	0
9.0525	0
9.05707	0
9.06337	0
9.07127	0
9.07917	0
9.08371	0
9.09159	0
9.09946	0
9.10365	0
9.10994	0
9.11783	0
9.12569	0
9.1336	0
9.14148	0
9.14935	0
9.1539	0
9.16144	0
9.16936	0
9.17559	0
9.18421	0
9.19159	0
9.19944	0
9.20731	0
9.21514	0
9.22214	0
9.23001	0
9.23768	0
9.24556	0
9.25344	0
9.26131	0
9.26586	0
9.27373	0
9.28136	0
9.28927	0
9.29715	0
9.30507	0
9.31291	0
9.32075	0
9.32695	0
9.3348	0
9.3423	0
9.35114	0
9.35882	0
9.3667	0
9.37292	0
9.38041	0
9.38827	0
9.39445	0
9.40158	0
9.40613	0
9.41404	0
9.42024	0
9.42809	0
9.43265	0
9.43718	0
9.44507	0
9.45291	0
9.46023	0
9.46808	0
9.47597	0
9.48385	0
9.49111	0
9.49898	0
9.50682	0
9.51469	0
9.52353	0
9.53084	0
9.53815	0
9.54597	0
9.55383	0
9.56168	0
9.56949	0
9.57737	0
9.58479	0
9.59247	0
9.6003	0
9.60818	0
9.61604	0
9.62386	0
9.63171	0
9.6396	0
9.64416	0
9.65206	0
9.65661	0
9.66281	0
9.66737	0
9.67521	0
9.68402	0
9.69022	0
9.69479	0
9.70269	0
9.71057	0
9.71512	0
9.72302	0
9.72756	0
9.73541	0
9.74324	0
9.75108	0
9.75895	0
9.76685	0
9.77474	0
9.78261	0
9.78879	0
9.79663	0
9.80449	0
9.81235	0
9.82021	0
9.82807	0
9.8343	0
9.84219	0
9.85106	0
9.8589	0
9.86762	0
9.87546	0
9.88001	0
9.88458	0
9.8908	0
9.89537	0
9.90325	0
9.90862	0
9.91648	0
9.92192	0
9.9281	0
9.93596	0
9.94384	0
9.95171	0
9.95791	0
9.96329	0
9.9695	0
9.97406	0
9.97776	0
9.98145	0
9.9853	0
9.98898	0
9.99519	0
10.0014	0
10.0092	0
10.0164	0
10.0218	0
10.028	0
10.0325	0
10.0371	0
10.0407	0
10.0446	0
10.0483	0
10.0545	0
10.0599	0
10.0662	0
10.0724	0
10.0777	0
10.0839	0
10.0885	0
10.0946	0
10.0983	0
10.1014	0
10.106	0
10.1098	0
10.1131	0
10.1176	0
10.1213	0
10.1275	0
10.1321	0
10.14	0
10.1461	0
10.154	0
10.1577	0
10.1639	0
10.1676	0
10.1738	0
10.1792	0
10.1831	0
10.1876	0
10.1922	0
10.1968	0
10.2004	0
10.2083	0
10.2119	0
10.2165	0
10.2201	0
10.2237	0
10.229	0
10.2344	0
10.238	0
10.2417	0
10.2463	0
10.2509	0
10.2545	0
10.2607	0
10.267	0
10.2715	0
10.2752	0
10.279	0
10.2821	0
10.2867	0
10.2904	0
10.2941	0
10.2978	0
10.3048	0
10.311	0
10.3172	0
10.3235	0
10.328	0
10.3319	0
10.3349	0
10.3395	0
10.3432	0
10.3487	0
10.3524	0
10.3586	0
10.3622	0
10.3685	0
10.3721	0
10.3767	0
10.3805	0
10.3851	0
10.3887	0
10.3966	0
10.4011	0
10.4048	0
10.4102	0
10.4138	0
10.4184	0
10.4238	0
10.4283	0
10.4328	0
10.4382	0
10.4419	0
10.4464	0
10.4501	0
10.454	0
10.4577	0
10.4647	0
10.4683	0
10.4745	0
10.4832	0
10.4894	0
10.4939	0
10.4985	0
10.503	0
10.5067	0
10.5106	0
10.5143	0
10.5174	0
10.5209	0
10.5247	0
10.5284	0
10.5354	0
10.539	0
10.5436	0
10.5498	0
10.5543	0
10.5589	0
10.5635	0
10.5673	0
10.5704	0
10.5726	0
10.5761	0
10.5798	0
10.5837	0
10.5875	0
10.5929	0
10.5966	0
10.6028	0
10.6064	0
10.611	0
10.6155	0
10.6201	0
10.6236	0
10.6271	0
10.6324	0
10.6363	0
10.6399	0
10.6436	0
10.6474	0
10.6544	0
10.6589	0
10.6635	0
10.6681	0
10.6726	0
10.6763	0
10.6801	0
10.684	0
10.6876	0
10.693	0
10.6983	0
10.702	0
10.7058	0
10.7095	0
10.7127	0
10.7173	0
10.7218	0
10.7288	0
10.7334	0
10.7372	0
10.7409	0
10.7446	0
10.7484	0
10.7515	0
10.7538	0
10.7573	0
10.7643	0
10.7713	0
10.7775	0
[truncated: 1,187 more rows]

## Sheet: SI Fig. 9f
Experimental spectrum	60.081;0.1202|86.0965;0.5328|104.1067;0.0135|124.9999;0.3335
Database	60.0805;0.1244|71.0727;0.0176|86.0962;0.5433|98.984;0.0113|104.1069;0.0134|124.9998;0.2901

## Sheet: SI Fig. 9g
sample_name	after_norm_vecPC1	after_norm_vecPC2
498307_HILICpos_poolQC_iterative_001	-1.6556	-3.00126
498307_HILICpos_poolQC_iterative_002	-2.15422	-2.14804
498307_HILICpos_poolQC_iterative_003	-1.66298	-2.85391
498307_HILICpos_poolQC_iterative_004	-1.88559	-2.95222
498307_HILICpos_poolQC_iterative_005	-1.32814	-2.77952
498307_HILICpos_poolQC_001	-2.40117	-2.55547
498307_HILICpos_EA_M7_PON	-9.55781	11.9745
498307_HILICpos_AD_M7_CB	-1.41577	-10.1366
498307_HILICpos_LA_M2_CB	-6.55035	-3.37415
498307_HILICpos_LA_M3_HT	-2.63603	-2.03845
498307_HILICpos_EA_M2_OB	-8.45882	-4.65392
498307_HILICpos_AD_M1_HT	-1.53575	-6.9559
498307_HILICpos_EA_M1_PON	-0.857986	5.03678
498307_HILICpos_AD_M1_TL	0.360383	-6.28727
498307_HILICpos_AD_M3_TL	-4.99452	3.88527
498307_HILICpos_LA_M2_MD	-4.16595	8.16035
498307_HILICpos_poolQC_002	-1.92026	-2.6695
498307_HILICpos_EA_M4_CB	-7.62096	-3.54636
498307_HILICpos_LA_M6_HC	-4.46632	-5.12239
498307_HILICpos_EA_M5_TL	-3.79119	-0.934199
498307_HILICpos_LA_M3_CT	-4.5738	-6.55313
498307_HILICpos_AD_M4_HT	3.00453	-6.95614
498307_HILICpos_AD_M4_CB	-4.11341	-4.83791
498307_HILICpos_AD_M2_HC	-3.15488	-10.1112
498307_HILICpos_EA_M7_CB	-12.3299	-0.322324
498307_HILICpos_LA_M8_PON	-12.6214	10.9554
498307_HILICpos_AD_M6_TL	3.91108	-7.34858
498307_HILICpos_poolQC_003	-1.82881	-2.77913
498307_HILICpos_LA_M1_HC	-6.00967	-1.34424
498307_HILICpos_AD_M1_OB	-3.96864	-8.30079
498307_HILICpos_AD_M5_PON	-5.75278	4.02147
498307_HILICpos_AD_M8_HT	0.76996	-4.84964
498307_HILICpos_EA_M6_HC	-7.35663	-4.13938
498307_HILICpos_LA_M6_BG	-5.85447	-2.53258
498307_HILICpos_EA_M7_CT	-8.28347	-6.41543
498307_HILICpos_LA_M3_MD	-8.42032	9.50404
498307_HILICpos_AD_M2_OB	-2.57826	-11.9267
498307_HILICpos_LA_M8_TL	-5.38303	4.34625
498307_HILICpos_poolQC_004	-2.21798	-2.26747
498307_HILICpos_LA_M5_HT	-17.3743	10.072
498307_HILICpos_LA_M2_PON	-6.1229	5.85101
498307_HILICpos_EA_M7_TL	-6.24114	1.82493
498307_HILICpos_AD_M7_MD	1.14986	0.412195
498307_HILICpos_AD_M6_MB	0.199402	-6.64827
498307_HILICpos_LA_M4_CB	-5.07359	-4.90916
498307_HILICpos_EA_M5_CT	-7.79594	-3.14485
498307_HILICpos_AD_M8_PON	-1.91766	3.9196
498307_HILICpos_LA_M5_MD	-8.67824	7.99821
498307_HILICpos_EA_M5_MD	-9.25263	10.0286
498307_HILICpos_poolQC_005	-1.52058	-3.0564
498307_HILICpos_AD_M4_PON	-3.08641	4.47739
498307_HILICpos_AD_M8_BG	-4.35518	-4.35836
498307_HILICpos_AD_M7_HC	-11.7746	-0.910932
498307_HILICpos_LA_M2_TL	-11.9373	6.19039
498307_HILICpos_AD_M8_HC	-3.66505	-7.90942
498307_HILICpos_EA_M2_HC	-4.10737	-7.03159
498307_HILICpos_AD_M5_CT	-5.47938	-8.00584
498307_HILICpos_EA_M4_TL	-7.53277	2.19134
498307_HILICpos_LA_M7_OB	-4.25147	-6.15291
498307_HILICpos_AD_M1_MB	3.18774	-4.67597
498307_HILICpos_poolQC_006	-1.95048	-2.75961
498307_HILICpos_AD_M3_HT	1.22709	-2.89103
498307_HILICpos_EA_M1_HC	-7.31909	-4.67652
498307_HILICpos_AD_M5_TL	-6.07711	2.82021
498307_HILICpos_EA_M6_PON	-4.93789	5.5555
498307_HILICpos_AD_M8_CB	-6.66654	-7.12001
498307_HILICpos_EA_M8_BG	-7.50248	-3.15886
498307_HILICpos_EA_M3_MB	-10.3446	4.99368
498307_HILICpos_AD_M5_BG	-0.440813	-6.62126
498307_HILICpos_EA_M1_CT	-6.13165	-6.99469
498307_HILICpos_LA_M1_CB	-5.61245	-4.36953
498307_HILICpos_poolQC_007	-1.8728	-2.53815
498307_HILICpos_AD_M5_OB	-2.83928	-10.2861
498307_HILICpos_EA_M5_CB	-6.18183	-7.6813
498307_HILICpos_EA_M6_TL	-7.77659	4.56362
498307_HILICpos_LA_M3_MB	-6.23416	2.26334
498307_HILICpos_EA_M8_CB	-8.22952	-4.17041
498307_HILICpos_EA_M7_OB	-5.81388	-4.93388
498307_HILICpos_LA_M6_TL	-3.62839	2.06806
498307_HILICpos_AD_M8_MD	-9.13544	6.78608
498307_HILICpos_EA_M6_OB	-9.55945	-3.25438
498307_HILICpos_LA_M8_BG	-10.6885	-1.21603
498307_HILICpos_poolQC_008	-1.86077	-2.83675
498307_HILICpos_AD_M2_HT	-1.61055	-4.94337
498307_HILICpos_AD_M6_OB	-3.50952	-10.291
498307_HILICpos_LA_M2_OB	-4.76806	-3.8984
498307_HILICpos_AD_M4_MB	-0.0427479	-2.85787
498307_HILICpos_EA_M4_OB	-4.05594	-8.33691
498307_HILICpos_EA_M4_CT	-5.69332	-7.74162
498307_HILICpos_EA_M6_HT	-7.7389	-2.06513
498307_HILICpos_LA_M7_PON	-9.3021	8.27134
498307_HILICpos_LA_M6_MB	-8.60772	3.93157
498307_HILICpos_EA_M3_BG	-11.5758	0.256006
498307_HILICpos_poolQC_009	-1.9949	-2.47621
498307_HILICpos_LA_M5_CB	-6.09406	-3.42016
498307_HILICpos_EA_M6_CT	-10.538	-4.20545
498307_HILICpos_LA_M4_OB	-5.51001	-5.77551
498307_HILICpos_EA_M5_OB	-7.97756	-4.45789
498307_HILICpos_LA_M4_HT	-16.5527	8.94381
498307_HILICpos_EA_M5_HT	-5.56816	-0.635023
498307_HILICpos_EA_M7_HC	-10.2688	-4.53191
498307_HILICpos_EA_M2_CB	-8.1824	-1.68596
498307_HILICpos_LA_M1_OB	-7.72821	-2.85904
498307_HILICpos_LA_M5_PON	-10.7298	8.91386
498307_HILICpos_poolQC_010	-1.79313	-2.74159
498307_HILICpos_AD_M3_CT	-10.0617	-5.58616
498307_HILICpos_LA_M2_CT	-6.61031	-7.7867
498307_HILICpos_LA_M8_HC	-6.89073	-1.76143
498307_HILICpos_LA_M3_TL	-8.04824	5.85582
498307_HILICpos_EA_M2_CT	-4.54844	-7.75282
498307_HILICpos_AD_M8_CT	-3.29847	-12.3954
498307_HILICpos_LA_M5_MB	-6.22844	4.53044
498307_HILICpos_AD_M6_BG	-3.47709	-7.38556
498307_HILICpos_EA_M8_PON	-6.65013	5.08584
498307_HILICpos_EA_M4_MB	-11.8318	4.7862
498307_HILICpos_poolQC_011	-1.05313	-3.4078
498307_HILICpos_AD_M2_MD	2.49154	-2.55042
498307_HILICpos_LA_M8_CB	-6.90944	0.531502
498307_HILICpos_LA_M8_MB	-3.73331	4.0928
498307_HILICpos_AD_M4_OB	-5.16291	-6.68527
498307_HILICpos_AD_M6_CB	-4.50995	-7.33684
498307_HILICpos_EA_M6_MB	-6.14166	1.88706
498307_HILICpos_EA_M7_BG	-9.24206	-0.506557
498307_HILICpos_LA_M8_CT	-6.72601	-7.064
498307_HILICpos_LA_M4_MB	-8.54596	7.00061
498307_HILICpos_LA_M5_TL	-6.80822	3.93304
498307_HILICpos_poolQC_012	-3.03447	-1.85991
498307_HILICpos_AD_M4_HC	-4.02979	-9.03733
498307_HILICpos_LA_M5_CT	-9.19091	-5.20351
498307_HILICpos_EA_M7_MD	-5.37693	5.5161
498307_HILICpos_LA_M2_MB	-7.50777	5.01575
498307_HILICpos_EA_M2_MD	-5.78262	8.7501
498307_HILICpos_AD_M3_OB	-4.03197	-8.69917
498307_HILICpos_AD_M1_MD	3.4462	-0.762443
498307_HILICpos_AD_M2_BG	-0.537002	-7.28005
498307_HILICpos_LA_M5_OB	-8.4311	-1.86062
498307_HILICpos_LA_M7_CB	-6.78956	-4.14241
498307_HILICpos_poolQC_013	-1.7845	-2.96361
498307_HILICpos_LA_M6_CB	-5.05487	-4.92905
498307_HILICpos_AD_M3_PON	0.436143	1.80545
498307_HILICpos_AD_M6_PON	0.714851	-2.66517
498307_HILICpos_AD_M2_CT	-6.41046	-8.64671
498307_HILICpos_LA_M4_CT	-10.8973	-2.74411
498307_HILICpos_EA_M2_MB	-4.92595	1.38372
498307_HILICpos_AD_M7_OB	-3.66568	-8.94903
498307_HILICpos_LA_M3_PON	-9.04704	11.5875
498307_HILICpos_EA_M3_HT	-4.66306	1.59907
498307_HILICpos_EA_M4_MD	-7.23837	11.0267
498307_HILICpos_poolQC_014	-1.95597	-2.50817
498307_HILICpos_EA_M5_MB	-5.5599	0.870654
498307_HILICpos_LA_M6_MD	-9.21172	8.54838
498307_HILICpos_LA_M7_MB	-7.62017	3.68952
498307_HILICpos_EA_M4_PON	-13.8622	12.3447
498307_HILICpos_EA_M3_MD	-5.869	9.2291
498307_HILICpos_EA_M6_MD	-6.29083	10.1043
498307_HILICpos_AD_M3_CB	-5.05756	-5.80192
498307_HILICpos_EA_M1_OB	-5.08576	-3.39886
498307_HILICpos_EA_M8_MB	-11.2958	4.61346
498307_HILICpos_AD_M4_CT	-6.77587	-8.80214
498307_HILICpos_poolQC_015	-1.60854	-2.71105
498307_HILICpos_AD_M7_CT	-4.45502	-10.2696
498307_HILICpos_EA_M5_BG	-12.6113	3.1432
498307_HILICpos_EA_M3_HC	-11.9851	3.72543
498307_HILICpos_LA_M4_MD	-11.1943	11.2708
498307_HILICpos_EA_M5_PON	-6.17741	4.37971
498307_HILICpos_LA_M1_MB	-7.55685	5.66843
498307_HILICpos_AD_M7_HT	-4.09117	-1.2104
498307_HILICpos_AD_M7_BG	-0.590149	-8.39736
498307_HILICpos_AD_M8_TL	3.8202	-4.89885
498307_HILICpos_LA_M1_CT	-4.20715	-4.74939
498307_HILICpos_poolQC_016	-2.13862	-2.54174
498307_HILICpos_EA_M8_CT	-12.5595	-2.21284
498307_HILICpos_AD_M5_HT	-1.0039	-5.1336
498307_HILICpos_AD_M2_PON	1.83273	-2.09739
498307_HILICpos_EA_M3_CT	-13.0909	-2.38013
498307_HILICpos_EA_M3_TL	-3.34287	0.352224
498307_HILICpos_AD_M3_HC	-5.65191	-8.67768
498307_HILICpos_AD_M5_CB	-3.13105	-9.72667
498307_HILICpos_EA_M8_MD	-8.19795	10.2804
498307_HILICpos_AD_M4_TL	-0.37281	-6.5679
498307_HILICpos_LA_M6_HT	-4.87988	-1.54028
498307_HILICpos_poolQC_017	-1.36575	-2.99109
498307_HILICpos_LA_M6_PON	-6.10028	5.71914
498307_HILICpos_EA_M2_BG	-4.36475	-1.55715
498307_HILICpos_AD_M2_CB	-7.24445	-7.19561
498307_HILICpos_AD_M5_MD	-5.90991	3.99261
498307_HILICpos_EA_M3_CB	-4.10342	-7.88398
498307_HILICpos_AD_M6_CT	-3.51013	-12.3436
498307_HILICpos_AD_M5_MB	2.66628	-6.39063
498307_HILICpos_LA_M8_MD	-6.97931	7.32849
498307_HILICpos_EA_M2_HT	-9.53954	4.3673
498307_HILICpos_LA_M7_HT	-4.72146	-1.40864
498307_HILICpos_poolQC_018	-2.26636	-2.55038
498307_HILICpos_LA_M2_HT	-5.18464	-0.357327
498307_HILICpos_LA_M5_BG	-6.63485	-1.39931
498307_HILICpos_LA_M4_HC	-7.96217	7.24932
498307_HILICpos_LA_M4_PON	-9.63843	8.05263
498307_HILICpos_AD_M1_HC	-4.2887	-9.31492
498307_HILICpos_LA_M5_HC	-8.14306	-0.0317642
498307_HILICpos_LA_M8_HT	-3.75979	-0.973854
498307_HILICpos_EA_M3_PON	-7.42796	9.31519
498307_HILICpos_EA_M1_TL	-3.2955	2.27739
498307_HILICpos_EA_M6_BG	-6.59204	-0.0384863
498307_HILICpos_poolQC_019	-1.83108	-2.76906
498307_HILICpos_AD_M1_BG	-1.26517	-7.48987
498307_HILICpos_EA_M4_HC	-3.02736	-6.8535
498307_HILICpos_AD_M7_MB	-0.861208	-4.0115
498307_HILICpos_EA_M5_HC	-10.6338	-2.77152
498307_HILICpos_AD_M4_MD	-2.0813	2.39319
498307_HILICpos_LA_M7_TL	-8.94819	4.92567
498307_HILICpos_LA_M1_TL	-4.85786	-0.344648
498307_HILICpos_AD_M1_CB	-1.28793	-11.7778
498307_HILICpos_EA_M8_OB	-6.27824	-7.93961
498307_HILICpos_AD_M1_CT	-3.71486	-5.88099
498307_HILICpos_poolQC_020	-2.17404	-2.39169
498307_HILICpos_LA_M4_TL	-4.63613	3.92935
498307_HILICpos_AD_M4_BG	1.16309	-9.42548
498307_HILICpos_AD_M7_PON	-4.46917	2.36766
498307_HILICpos_AD_M8_MB	-5.6882	-0.189674
498307_HILICpos_AD_M2_MB	1.74403	-5.30798
498307_HILICpos_LA_M6_OB	-5.84173	-4.35275
498307_HILICpos_LA_M8_OB	-4.74357	-5.95955
498307_HILICpos_LA_M3_OB	-5.74878	-4.10531
498307_HILICpos_EA_M1_MD	-0.407042	4.58757
498307_HILICpos_AD_M3_MD	-0.593349	1.28737
498307_HILICpos_poolQC_021	-1.46044	-3.03985
498307_HILICpos_EA_M7_HT	-12.5539	1.88178
498307_HILICpos_LA_M1_HT	-12.4385	6.47149
498307_HILICpos_LA_M7_CT	-5.02998	-5.17777
498307_HILICpos_EA_M8_TL	-10.1288	0.9526
498307_HILICpos_AD_M5_HC	-8.25361	-4.57982
498307_HILICpos_LA_M7_HC	-7.31061	-1.48446
498307_HILICpos_EA_M1_MB	-13.2789	8.28093
498307_HILICpos_LA_M4_BG	-10.6623	-0.645777
498307_HILICpos_LA_M7_MD	-2.83015	5.2889
498307_HILICpos_LA_M1_BG	-10.1853	1.83968
498307_HILICpos_poolQC_022	-2.21505	-2.38973
498307_HILICpos_AD_M6_HT	1.28641	-7.83327
498307_HILICpos_AD_M2_TL	-2.20627	-4.06001
498307_HILICpos_LA_M3_BG	-9.54481	1.01381
498307_HILICpos_AD_M7_TL	1.25397	-6.03167
498307_HILICpos_LA_M1_MD	-6.61692	7.15331
498307_HILICpos_AD_M3_MB	-1.2167	6.65118
498307_HILICpos_EA_M4_BG	-6.43136	-2.58711
498307_HILICpos_LA_M2_HC	-7.09713	-3.35754
498307_HILICpos_AD_M6_MD	-4.12236	3.79446
498307_HILICpos_LA_M3_CB	-7.32064	-2.29896
498307_HILICpos_poolQC_023	-1.71092	-2.65511
498307_HILICpos_AD_M6_HC	-7.0165	-7.09935
498307_HILICpos_EA_M8_HT	-8.50541	2.29391
498307_HILICpos_EA_M1_BG	-7.19878	0.740704
498307_HILICpos_LA_M3_HC	-7.53042	-0.183051
498307_HILICpos_LA_M2_BG	-6.72866	0.403161
498307_HILICpos_LA_M6_CT	-9.81921	-5.71735
498307_HILICpos_EA_M8_HC	-10.8634	0.764961
498307_HILICpos_EA_M3_OB	-8.85685	-3.35046
498307_HILICpos_EA_M1_CB	-8.04699	-1.81648
498307_HILICpos_EA_M7_MB	-10.715	3.55826
498307_HILICpos_poolQC_024	-2.17416	-2.60449
498307_HILICpos_AD_M3_BG	-4.3956	-4.59203
498307_HILICpos_EA_M2_TL	-6.15501	2.61993
498307_HILICpos_EA_M6_CB	-10.1133	-0.333916
498307_HILICpos_AD_M1_PON	-0.969174	1.21254
498307_HILICpos_LA_M7_BG	-6.35895	-1.18673
498307_HILICpos_EA_M4_HT	-11.4275	2.30615
498307_HILICpos_LA_M1_PON	-15.1806	15.1401
498307_HILICpos_EA_M2_PON	-11.2184	8.36716
498307_HILICpos_AD_M8_OB	-4.23919	-10.1186
498307_HILICpos_EA_M1_HT	-8.66205	3.44363
498307_HILICpos_poolQC_025	-1.33948	-3.3869
498307_HILICpos_EA_F7_PON	-5.46278	4.35585
498307_HILICpos_AD_F7_CB	-16.7488	5.3506
498307_HILICpos_LA_F2_CB	-4.77273	-2.22762
498307_HILICpos_LA_F3_HT	-2.13909	4.23494
498307_HILICpos_EA_F2_OB	-2.25235	-1.98343
498307_HILICpos_AD_F1_HT	-8.7425	1.15326
498307_HILICpos_EA_F1_PON	-10.4473	10.6065
498307_HILICpos_AD_F1_TL	-3.69903	-2.45202
498307_HILICpos_AD_F3_TL	-0.336259	-4.35871
498307_HILICpos_LA_F2_MD	-5.22736	11.9003
498307_HILICpos_poolQC_026	-2.59257	-1.91948
498307_HILICpos_EA_F4_CB	-3.66428	-7.89522
498307_HILICpos_LA_F6_HC	0.00646281	-5.12466
498307_HILICpos_EA_F5_TL	-4.07109	-0.614031
498307_HILICpos_LA_F3_CT	-6.08009	2.42454
498307_HILICpos_AD_F4_HT	-4.54506	-2.26661
498307_HILICpos_AD_F4_CB	-6.32722	-6.84425
498307_HILICpos_AD_F2_HC	-6.0399	-5.46516
498307_HILICpos_EA_F7_CB	-5.95266	-2.47943
498307_HILICpos_LA_F8_PON	-5.2202	8.17681
498307_HILICpos_AD_F6_TL	-0.664313	1.49045
498307_HILICpos_poolQC_027	-1.46497	-3.01012
498307_HILICpos_LA_F1_HC	-7.98036	-1.92134
498307_HILICpos_AD_F1_OB	0.113122	-12.3451
498307_HILICpos_AD_F5_PON	1.03276	1.328
498307_HILICpos_AD_F8_HT	-1.02378	-3.78918
498307_HILICpos_EA_F6_HC	-3.54353	-4.88537
498307_HILICpos_LA_F6_BG	-5.28826	0.819106
498307_HILICpos_EA_F7_CT	-3.93013	-7.70769
498307_HILICpos_LA_F3_MD	-3.5955	11.1027
498307_HILICpos_AD_F2_OB	-6.49796	-4.91402
498307_HILICpos_LA_F8_TL	-11.1401	7.15494
498307_HILICpos_poolQC_028	-2.67294	-2.24411
498307_HILICpos_LA_F5_HT	-8.11885	9.14516
498307_HILICpos_LA_F2_PON	-1.87421	8.21461
498307_HILICpos_EA_F7_TL	-1.06273	1.28975
498307_HILICpos_AD_F7_MD	-2.15372	8.67748
498307_HILICpos_AD_F6_MB	-0.0577493	0.715144
498307_HILICpos_LA_F4_CB	-8.12561	0.046223
498307_HILICpos_EA_F5_CT	0.329466	-8.27874
498307_HILICpos_AD_F8_PON	-2.3726	5.76004
498307_HILICpos_LA_F5_MD	-9.37731	17.4098
498307_HILICpos_EA_F5_MD	-1.99509	7.69165
498307_HILICpos_poolQC_029	-1.52079	-2.9211
498307_HILICpos_AD_F4_PON	-0.535418	0.50572
498307_HILICpos_AD_F8_BG	-6.8317	-3.37312
498307_HILICpos_AD_F7_HC	-3.36574	-2.36395
498307_HILICpos_LA_F2_TL	-5.95433	5.48216
498307_HILICpos_AD_F8_HC	-1.16881	-8.13171
498307_HILICpos_EA_F2_HC	-1.24745	-5.52519
498307_HILICpos_AD_F5_CT	-2.40405	-8.32388
498307_HILICpos_EA_F4_TL	-5.6823	2.50014
498307_HILICpos_LA_F7_OB	-2.06587	-2.76006
498307_HILICpos_AD_F1_MB	-1.49373	-1.90035
498307_HILICpos_poolQC_030	-1.68061	-2.64807
498307_HILICpos_AD_F3_HT	0.684483	-5.96949
498307_HILICpos_EA_F1_HC	-5.65252	-3.76545
498307_HILICpos_AD_F5_TL	-3.18499	3.83638
498307_HILICpos_EA_F6_PON	-1.96719	9.06025
498307_HILICpos_AD_F8_CB	-1.06428	-5.92045
498307_HILICpos_EA_F8_BG	-6.54517	-0.101731
498307_HILICpos_EA_F3_MB	-6.71738	5.59303
498307_HILICpos_AD_F5_BG	-0.93972	-4.97715
498307_HILICpos_EA_F1_CT	-3.50221	-8.26015
498307_HILICpos_LA_F1_CB	-5.97277	-0.9531
498307_HILICpos_poolQC_031	-2.54873	-2.70846
498307_HILICpos_AD_F5_OB	-6.00206	-2.45324
498307_HILICpos_EA_F5_CB	-1.10653	-4.94703
498307_HILICpos_EA_F6_TL	-1.11545	0.639562
498307_HILICpos_LA_F3_MB	2.37768	3.83914
498307_HILICpos_EA_F8_CB	1.49534	-5.52515
498307_HILICpos_EA_F7_OB	-3.91293	-6.57026
498307_HILICpos_LA_F6_TL	-1.27545	6.30889
498307_HILICpos_AD_F8_MD	2.57341	2.47558
498307_HILICpos_EA_F6_OB	1.09106	-8.39303
498307_HILICpos_LA_F8_BG	-4.3716	2.74123
498307_HILICpos_poolQC_032	-2.00086	-2.3835
498307_HILICpos_AD_F2_HT	-3.84988	-2.95225
498307_HILICpos_AD_F6_OB	-1.42549	-7.46334
498307_HILICpos_LA_F2_OB	-1.89177	-5.52298
498307_HILICpos_AD_F4_MB	-2.41191	-0.327794
498307_HILICpos_EA_F4_OB	-1.69739	-6.45582
498307_HILICpos_EA_F4_CT	-0.772067	-6.38265
498307_HILICpos_EA_F6_HT	-1.19258	-1.46614
498307_HILICpos_LA_F7_PON	-7.73709	14.2178
498307_HILICpos_LA_F6_MB	-3.42054	7.56903
498307_HILICpos_EA_F3_BG	0.798063	-5.02164
498307_HILICpos_LA_F5_CB	1.77382	-2.17208
498307_HILICpos_EA_F6_CT	-5.42397	-7.14541
498307_HILICpos_LA_F4_OB	-1.07924	-2.95194
498307_HILICpos_EA_F5_OB	-1.16903	-6.46185
498307_HILICpos_LA_F4_HT	-2.05075	2.77566
498307_HILICpos_EA_F5_HT	-5.61969	-0.46398
498307_HILICpos_EA_F7_HC	-4.20773	-5.10324
498307_HILICpos_EA_F2_CB	-0.285477	-6.94248
498307_HILICpos_LA_F1_OB	-2.68917	-5.05654
498307_HILICpos_LA_F5_PON	-2.0771	11.5882
498307_HILICpos_poolQC_034	-1.80615	-2.74428
498307_HILICpos_AD_F3_CT	-4.30802	-7.90922
498307_HILICpos_LA_F2_CT	-5.77217	-5.00567
498307_HILICpos_LA_F8_HC	-7.2068	-0.694696
498307_HILICpos_LA_F3_TL	-1.68123	3.52445
498307_HILICpos_EA_F2_CT	-2.97347	-1.13752
498307_HILICpos_AD_F8_CT	-1.58275	-9.88105
498307_HILICpos_LA_F5_MB	0.399702	4.16099
498307_HILICpos_AD_F6_BG	-0.362227	-5.59872
498307_HILICpos_EA_F8_PON	-5.21121	7.87762
498307_HILICpos_EA_F4_MB	-6.39717	1.58262
498307_HILICpos_poolQC_035	-1.96953	-2.70336
498307_HILICpos_AD_F2_MD	-3.99318	5.54007
498307_HILICpos_LA_F8_CB	-5.83142	-4.33447
498307_HILICpos_LA_F8_MB	-6.27206	6.27649
498307_HILICpos_AD_F4_OB	-2.11563	-8.6125
498307_HILICpos_AD_F6_CB	-1.90895	-3.9966
498307_HILICpos_EA_F6_MB	-3.19853	1.46781
498307_HILICpos_EA_F7_BG	-0.291462	-6.99679
498307_HILICpos_LA_F8_CT	-7.3695	-5.46596
498307_HILICpos_LA_F4_MB	-1.52898	6.93352
498307_HILICpos_LA_F5_TL	-2.44939	3.63902
498307_HILICpos_AD_F4_HC	-3.35553	-6.38946
498307_HILICpos_LA_F5_CT	-4.04034	-2.59265
498307_HILICpos_EA_F7_MD	-2.09392	8.12358
498307_HILICpos_LA_F2_MB	-6.75164	7.14471
498307_HILICpos_EA_F2_MD	-3.75161	12.1679
498307_HILICpos_AD_F3_OB	-7.18709	-3.75083
498307_HILICpos_AD_F1_MD	1.89452	-0.622567
498307_HILICpos_AD_F2_BG	-5.23105	-2.63856
498307_HILICpos_LA_F5_OB	1.00715	-4.57794
498307_HILICpos_LA_F7_CB	-1.80162	-4.88567
498307_HILICpos_LA_F6_CB	-4.01263	2.30423
498307_HILICpos_AD_F3_PON	-1.99326	3.6418
498307_HILICpos_AD_F6_PON	0.338421	3.81079
498307_HILICpos_AD_F2_CT	-5.1865	-6.03219
498307_HILICpos_LA_F4_CT	-2.35851	-6.21784
498307_HILICpos_EA_F2_MB	-0.988626	2.38599
498307_HILICpos_AD_F7_OB	-1.8363	-6.38637
498307_HILICpos_LA_F3_PON	-2.01518	8.56434
498307_HILICpos_EA_F3_HT	-0.270944	-1.38673
498307_HILICpos_EA_F4_MD	0.833527	2.52651
498307_HILICpos_EA_F5_MB	-6.56628	2.4767
498307_HILICpos_LA_F6_MD	-6.77063	15.117
498307_HILICpos_LA_F7_MB	-2.6662	7.64831
498307_HILICpos_EA_F4_PON	-2.20435	6.90768
498307_HILICpos_EA_F3_MD	2.5382	4.25039
498307_HILICpos_EA_F6_MD	-6.44501	11.3609
498307_HILICpos_AD_F3_CB	-3.56678	-4.43815
498307_HILICpos_EA_F1_OB	-4.86818	-4.99665
498307_HILICpos_EA_F8_MB	-3.6695	1.46948
498307_HILICpos_AD_F4_CT	-4.10005	-7.64915
498307_HILICpos_AD_F7_CT	-4.70587	-6.95551
498307_HILICpos_EA_F5_BG	-5.50937	0.301456
498307_HILICpos_EA_F3_HC	-4.06248	-4.21353
498307_HILICpos_LA_F4_MD	-3.33464	9.62809
498307_HILICpos_EA_F5_PON	1.44812	2.8268
498307_HILICpos_LA_F1_MB	-10.0692	8.04964
498307_HILICpos_AD_F7_HT	-0.944093	-3.42835
498307_HILICpos_AD_F7_BG	-1.70047	-7.23699
498307_HILICpos_AD_F8_TL	3.34344	-6.06461
498307_HILICpos_LA_F1_CT	-5.29405	-6.07129
498307_HILICpos_EA_F8_CT	-0.105307	-11.0405
498307_HILICpos_AD_F5_HT	0.726257	-7.634
498307_HILICpos_AD_F2_PON	-3.66321	5.95591
498307_HILICpos_EA_F3_CT	-2.05416	-8.85661
498307_HILICpos_EA_F3_TL	-1.83746	2.37835
498307_HILICpos_AD_F3_HC	-2.06341	-8.26955
498307_HILICpos_AD_F5_CB	-1.3202	-6.69658
498307_HILICpos_EA_F8_MD	-3.26322	7.9366
498307_HILICpos_AD_F4_TL	-3.25377	-1.00688
498307_HILICpos_LA_F6_HT	-5.92324	3.68606
498307_HILICpos_LA_F6_PON	-8.30457	15.2028
498307_HILICpos_EA_F2_BG	-5.77125	4.81843
498307_HILICpos_AD_F2_CB	-1.58579	-9.01708
498307_HILICpos_AD_F5_MD	0.360672	10.0826
498307_HILICpos_EA_F3_CB	-0.794791	-5.2154
498307_HILICpos_AD_F6_CT	-2.49716	-5.86009
498307_HILICpos_AD_F5_MB	3.34111	-1.81082
498307_HILICpos_LA_F8_MD	-8.15722	10.8969
498307_HILICpos_EA_F2_HT	-2.51333	5.40078
498307_HILICpos_LA_F7_HT	-6.28797	5.16532
498307_HILICpos_poolQC_042	-1.73513	-2.69105
498307_HILICpos_LA_F2_HT	-4.68357	3.60681
498307_HILICpos_LA_F5_BG	-3.6783	3.71968
498307_HILICpos_LA_F4_HC	-8.29069	1.8618
498307_HILICpos_LA_F4_PON	-3.61374	13.1735
498307_HILICpos_AD_F1_HC	-3.68257	-8.66565
498307_HILICpos_LA_F5_HC	0.329964	-4.15339
498307_HILICpos_LA_F8_HT	-5.56762	2.90807
498307_HILICpos_EA_F3_PON	-5.03267	8.98345
498307_HILICpos_EA_F1_TL	-6.53728	2.15142
498307_HILICpos_EA_F6_BG	-0.854405	-6.99985
498307_HILICpos_poolQC_043	-2.02827	-2.5752
498307_HILICpos_AD_F1_BG	-2.04939	-7.43426
498307_HILICpos_EA_F4_HC	1.22122	-8.52155
498307_HILICpos_AD_F7_MB	1.9308	-1.88707
498307_HILICpos_EA_F5_HC	-0.181871	-8.92936
498307_HILICpos_AD_F4_MD	0.106759	1.48589
498307_HILICpos_LA_F7_TL	-5.93606	5.45227
498307_HILICpos_LA_F1_TL	-6.8472	4.60736
498307_HILICpos_AD_F1_CB	-4.62719	-4.32219
498307_HILICpos_EA_F8_OB	-3.3489	-6.13484
498307_HILICpos_AD_F1_CT	-6.04039	-8.11008
498307_HILICpos_poolQC_044	-1.86196	-2.62807
498307_HILICpos_LA_F4_TL	-9.25658	9.46135
498307_HILICpos_AD_F4_BG	-8.55714	-0.410898
498307_HILICpos_AD_F7_PON	-4.72786	9.38561
498307_HILICpos_AD_F8_MB	-0.834877	0.633472
498307_HILICpos_AD_F2_MB	-3.43809	0.675035
498307_HILICpos_LA_F6_OB	-1.35373	-2.86704
498307_HILICpos_LA_F8_OB	-6.10957	-3.26291
498307_HILICpos_LA_F3_OB	-2.90601	-4.5283
498307_HILICpos_EA_F1_MD	-5.79375	7.32881
498307_HILICpos_AD_F3_MD	-0.416984	1.72693
498307_HILICpos_poolQC_045	-2.26312	-2.44931
498307_HILICpos_EA_F7_HT	-1.5135	-1.4586
498307_HILICpos_LA_F1_HT	-2.9156	-1.90876
498307_HILICpos_LA_F7_CT	-3.07192	-6.09013
498307_HILICpos_EA_F8_TL	-8.45426	3.94316
498307_HILICpos_AD_F5_HC	-0.25235	-6.96845
498307_HILICpos_LA_F7_HC	-7.24328	2.66913
498307_HILICpos_EA_F1_MB	-7.50375	3.10308
498307_HILICpos_LA_F4_BG	-4.8911	1.56889
498307_HILICpos_LA_F7_MD	-2.91429	10.2024
498307_HILICpos_LA_F1_BG	-5.77943	0.555703
498307_HILICpos_poolQC_046	-1.65407	-2.51565
498307_HILICpos_AD_F6_HT	-6.1704	1.22012
498307_HILICpos_AD_F2_TL	0.655799	-4.01815
498307_HILICpos_LA_F3_BG	-4.52479	4.69697
498307_HILICpos_AD_F7_TL	-1.96788	0.154624
498307_HILICpos_LA_F1_MD	-7.70969	12.9005
498307_HILICpos_AD_F3_MB	-1.21857	0.498539
498307_HILICpos_EA_F4_BG	-4.51624	-0.184583
498307_HILICpos_LA_F2_HC	-3.69321	-1.86293
498307_HILICpos_AD_F6_MD	-5.99913	15.7883
498307_HILICpos_LA_F3_CB	-8.3709	3.71091
498307_HILICpos_AD_F6_HC	-2.39361	-1.16894
498307_HILICpos_EA_F8_HT	-2.34663	2.65618
498307_HILICpos_EA_F1_BG	-4.87913	2.91798
498307_HILICpos_LA_F3_HC	-2.7397	1.43326
498307_HILICpos_LA_F2_BG	-4.00394	4.95931
498307_HILICpos_LA_F6_CT	-1.4572	0.120901
498307_HILICpos_EA_F8_HC	-6.82424	2.36568
498307_HILICpos_EA_F3_OB	-6.46927	6.89199
498307_HILICpos_EA_F1_CB	-8.30618	3.28109
498307_HILICpos_EA_F7_MB	-4.72461	8.70709
498307_HILICpos_AD_F3_BG	-6.3705	3.83051
498307_HILICpos_EA_F2_TL	-0.0530552	7.87505
498307_HILICpos_EA_F6_CB	-7.86291	3.92471
498307_HILICpos_AD_F1_PON	-4.55017	11.4231
498307_HILICpos_LA_F7_BG	-6.67574	10.1625
498307_HILICpos_EA_F4_HT	-5.48228	7.69496
498307_HILICpos_LA_F1_PON	1.12449	11.8844
498307_HILICpos_EA_F2_PON	1.12057	13.2659
498307_HILICpos_AD_F8_OB	0.23174	-1.35119
498307_HILICpos_EA_F1_HT	-3.76584	5.63175
OldMAPool001_MX591555_posHILIC_preDing001	-1.85179	-2.84503
Ding001_MX591555_posHILIC_900483-014-056	18.9787	-11.1278
Ding002_MX591555_posHILIC_900483-011-033	7.437	-2.27553
Ding003_MX591555_posHILIC_900483-014-145	9.50684	5.98642
Ding004_MX591555_posHILIC_900483-012-123	12.1383	0.755736
Ding005_MX591555_posHILIC_900483-011-115	21.0787	1.53242
Ding007_MX591555_posHILIC_900483-016-078	15.8697	-6.09285
Ding008_MX591555_posHILIC_900483-010-013	17.307	-5.52407
Ding010_MX591555_posHILIC_900483-010-016	14.3646	4.87465
OldMAPool002_MX591555_posHILIC_postDing010	-2.33588	-2.12441
Ding011_MX591555_posHILIC_900483-013-141	12.5429	12.0062
Ding013_MX591555_posHILIC_900483-013-051	18.3602	-2.4149
Ding014_MX591555_posHILIC_900483-014-057	16.7903	-4.50549
Ding015_MX591555_posHILIC_900483-014-061	16.7724	1.21335
Ding016_MX591555_posHILIC_900483-009-090	14.7526	-4.60938
Ding017_MX591555_posHILIC_900483-011-027	17.5871	-1.19963
Ding019_MX591555_posHILIC_900483-009-011	15.1746	2.28846
Ding020_MX591555_posHILIC_900483-013-053	19.7349	2.53274
OldMAPool003_MX591555_posHILIC_postDing020	-2.10622	-2.18462
Ding021_MX591555_posHILIC_900483-016-171	11.7255	7.42148
Ding022_MX591555_posHILIC_900483-014-146	8.98046	3.87376
Ding023_MX591555_posHILIC_900483-010-018	16.8645	0.879015
Ding024_MX591555_posHILIC_900483-012-124	14.0214	3.33784
Ding025_MX591555_posHILIC_900483-012-125	16.6285	2.46531
Ding026_MX591555_posHILIC_900483-016-167	11.8721	-1.03394
Ding027_MX591555_posHILIC_900483-009-003	15.0388	-2.53961
Ding028_MX591555_posHILIC_900483-009-089	11.0841	-1.5759
Ding029_MX591555_posHILIC_900483-013-139	12.6453	7.63622
Ding030_MX591555_posHILIC_900483-016-173	12.6902	11.341
OldMAPool004_MX591555_posHILIC_postDing030	-1.65857	-3.19907
Ding031_MX591555_posHILIC_900483-010-015	15.9561	-1.22142
Ding032_MX591555_posHILIC_900483-014-148	10.1912	11.1185
Ding033_MX591555_posHILIC_900483-013-135	10.1564	1.14385
Ding034_MX591555_posHILIC_900483-009-004	18.7464	-1.47508
Ding035_MX591555_posHILIC_900483-013-143	10.5283	4.90172
Ding036_MX591555_posHILIC_900483-009-095	17.3278	-2.79205
Ding037_MX591555_posHILIC_900483-010-100	15.5696	-3.56564
Ding038_MX591555_posHILIC_900483-012-127	18.0354	6.15911
Ding039_MX591555_posHILIC_900483-013-140	12.3881	15.1197
Ding040_MX591555_posHILIC_900483-013-138	11.4153	10.8993
OldMAPool005_MX591555_posHILIC_postDing040	-2.21735	-2.45305
Ding041_MX591555_posHILIC_900483-011-028	12.5832	4.95864
Ding042_MX591555_posHILIC_900483-014-062	14.357	2.42908
Ding043_MX591555_posHILIC_900483-009-099	17.2918	-7.39067
Ding044_MX591555_posHILIC_900483-015-159	15.488	5.38193
Ding045_MX591555_posHILIC_900483-015-073	12.5955	6.80322
Ding046_MX591555_posHILIC_900483-014-060	17.2497	2.7919
Ding048_MX591555_posHILIC_900483-013-048	18.6377	-8.80835
Ding050_MX591555_posHILIC_900483-010-012	14.2696	-3.93052
OldMAPool006_MX591555_posHILIC_postDing050	-1.40013	-2.83272
Ding051_MX591555_posHILIC_900483-010-019	11.8291	10.1846
Ding052_MX591555_posHILIC_900483-009-092	17.4455	-4.95685
Ding053_MX591555_posHILIC_900483-010-110	18.4248	-6.23094
Ding054_MX591555_posHILIC_900483-011-030	18.146	6.30705
Ding055_MX591555_posHILIC_900483-011-114	16.2039	-4.59365
Ding056_MX591555_posHILIC_900483-015-163	8.09832	11.1623
Ding057_MX591555_posHILIC_900483-016-081	17.4559	-0.570852
Ding058_MX591555_posHILIC_900483-016-172	15.6763	1.19053
Ding059_MX591555_posHILIC_900483-016-082	17.8295	5.29121
OldMAPool007_MX591555_posHILIC_postDing060	-1.65949	-2.52835
Ding061_MX591555_posHILIC_900483-010-108	19.3596	1.01802
Ding062_MX591555_posHILIC_900483-012-126	19.5092	6.78411
Ding063_MX591555_posHILIC_900483-010-014	14.5662	1.12485
Ding064_MX591555_posHILIC_900483-009-007	15.387	8.20938
Ding065_MX591555_posHILIC_900483-016-168	8.91646	3.60076
Ding066_MX591555_posHILIC_900483-012-035	12.8	-5.84704
Ding067_MX591555_posHILIC_900483-013-047	12.7947	-4.22344
Ding068_MX591555_posHILIC_900483-014-149	10.1619	9.32861
Ding069_MX591555_posHILIC_900483-012-130	15.1476	13.5208
Ding070_MX591555_posHILIC_900483-010-106	23.339	-8.10911
Ding071_MX591555_posHILIC_900483-009-009	17.6124	7.56264
Ding072_MX591555_posHILIC_900483-010-105	19.7928	2.77087
Ding073_MX591555_posHILIC_900483-014-154	13.5774	-1.77712
Ding075_MX591555_posHILIC_900483-010-017	18.036	0.859796
Ding076_MX591555_posHILIC_900483-013-046	9.25851	3.08413
Ding077_MX591555_posHILIC_900483-016-174	14.9227	5.00745
Ding078_MX591555_posHILIC_900483-015-162	13.3659	12.0264
Ding079_MX591555_posHILIC_900483-012-128	16.2792	9.87593
Ding080_MX591555_posHILIC_900483-009-096	20.4977	5.28602
OldMAPool009_MX591555_posHILIC_postDing080	-1.99774	-2.0654
Ding081_MX591555_posHILIC_900483-010-103	16.3895	-3.39845
Ding083_MX591555_posHILIC_900483-016-084	15.0968	1.54103
Ding084_MX591555_posHILIC_900483-013-045	16.4117	-7.13549
Ding086_MX591555_posHILIC_900483-014-147	14.1426	3.44279
Ding087_MX591555_posHILIC_900483-015-077	18.9097	-4.75235
Ding088_MX591555_posHILIC_900483-013-133	15.0418	-2.24673
Ding089_MX591555_posHILIC_900483-013-050	17.0277	1.21657
OldMAPool010_MX591555_posHILIC_postDing090	-1.96008	-2.7132
Ding091_MX591555_posHILIC_900483-010-107	9.14133	9.69152
Ding092_MX591555_posHILIC_900483-015-069	14.6201	-1.94788
Ding093_MX591555_posHILIC_900483-011-117	10.4942	5.19408
Ding094_MX591555_posHILIC_900483-015-075	15.8933	7.85913
Ding095_MX591555_posHILIC_900483-011-111	15.183	-5.8548
Ding096_MX591555_posHILIC_900483-016-176	8.86647	2.17906
Ding097_MX591555_posHILIC_900483-011-116	20.1867	1.18225
Ding098_MX591555_posHILIC_900483-014-058	14.0708	-3.8623
Ding099_MX591555_posHILIC_900483-013-052	17.9024	6.34636
Ding100_MX591555_posHILIC_900483-015-072	21.6113	-0.223883
OldMAPool011_MX591555_posHILIC_postDing100	-2.09947	-2.83321
Ding101_MX591555_posHILIC_900483-014-064	24.4012	2.79352
Ding102_MX591555_posHILIC_900483-016-080	8.7395	3.0546
Ding103_MX591555_posHILIC_900483-012-041	15.6062	8.69351
Ding104_MX591555_posHILIC_900483-016-166	15.0997	3.59887
Ding105_MX591555_posHILIC_900483-012-036	7.57281	-0.734704
Ding106_MX591555_posHILIC_900483-009-008	16.3985	8.74603
Ding107_MX591555_posHILIC_900483-011-121	16.955	-5.98835
Ding108_MX591555_posHILIC_900483-012-044	10.0523	2.66162
Ding110_MX591555_posHILIC_900483-009-091	15.1236	-5.47689
Ding111_MX591555_posHILIC_900483-015-158	13.6353	2.56207
Ding112_MX591555_posHILIC_900483-009-093	16.5473	4.20733
Ding114_MX591555_posHILIC_900483-015-155	15.2611	0.312389
Ding115_MX591555_posHILIC_900483-011-112	14.0784	-3.23651
Ding116_MX591555_posHILIC_900483-016-085	13.1194	7.62314
Ding117_MX591555_posHILIC_900483-015-071	12.2489	8.24944
Ding118_MX591555_posHILIC_900483-014-152	13.1236	10.1519
Ding120_MX591555_posHILIC_900483-012-122	12.373	-1.2796
Ding121_MX591555_posHILIC_900483-009-002	9.62201	3.98382
Ding122_MX591555_posHILIC_900483-014-150	14.9431	5.52493
Ding123_MX591555_posHILIC_900483-011-026	14.7568	-4.69545
Ding124_MX591555_posHILIC_900483-012-132	8.66235	5.48042
Ding125_MX591555_posHILIC_900483-016-086	16.1866	5.48499
Ding126_MX591555_posHILIC_900483-009-097	20.0166	1.89682
Ding127_MX591555_posHILIC_900483-014-063	15.3252	4.9724
Ding128_MX591555_posHILIC_900483-010-101	16.8138	-5.09815
Ding129_MX591555_posHILIC_900483-010-102	10.3561	-2.01743
Ding130_MX591555_posHILIC_900483-013-055	13.896	-2.26625
OldMAPool014_MX591555_posHILIC_postDing130	-1.64391	-2.73117
Ding131_MX591555_posHILIC_900483-016-088	14.177	-5.228
Ding132_MX591555_posHILIC_900483-013-134	12.223	-2.94953
Ding133_MX591555_posHILIC_900483-009-001	16.576	-7.62098
Ding134_MX591555_posHILIC_900483-015-068	16.7011	-4.1704
Ding135_MX591555_posHILIC_900483-013-137	20.077	4.83715
Ding136_MX591555_posHILIC_900483-012-039	17.6361	-0.748785
Ding137_MX591555_posHILIC_900483-012-042	14.2146	5.51927
Ding138_MX591555_posHILIC_900483-014-144	7.34165	0.208787
Ding139_MX591555_posHILIC_900483-011-113	16.568	-7.29465
Ding140_MX591555_posHILIC_900483-010-020	15.7804	3.63696
OldMAPool015_MX591555_posHILIC_postDing140	-1.97195	-2.4093
Ding141_MX591555_posHILIC_900483-015-070	16.4406	-0.098121
Ding142_MX591555_posHILIC_900483-012-037	17.6912	-8.92001
Ding143_MX591555_posHILIC_900483-011-029	17.3807	-2.46114
Ding144_MX591555_posHILIC_900483-016-083	13.9514	4.0835
Ding145_MX591555_posHILIC_900483-012-040	16.2717	-1.63683
Ding146_MX591555_posHILIC_900483-015-165	1.32818	8.10706
Ding147_MX591555_posHILIC_900483-013-136	11.0946	5.25256
Ding149_MX591555_posHILIC_900483-016-169	14.0358	2.93442
Ding150_MX591555_posHILIC_900483-009-005	16.1127	5.083
OldMAPool016_MX591555_posHILIC_postDing150	-1.6749	-2.63103
Ding151_MX591555_posHILIC_900483-014-151	11.0862	13.0641
Ding152_MX591555_posHILIC_900483-015-074	21.1117	5.22179
Ding153_MX591555_posHILIC_900483-016-170	6.16498	12.3132
Ding155_MX591555_posHILIC_900483-011-024	14.6694	-3.95213
Ding156_MX591555_posHILIC_900483-011-118	19.6537	6.14663
Ding157_MX591555_posHILIC_900483-013-049	16.5997	1.55438
Ding158_MX591555_posHILIC_900483-012-034	10.6473	-2.21928
Ding159_MX591555_posHILIC_900483-015-161	8.03148	6.88363
Ding160_MX591555_posHILIC_900483-010-104	19.0669	2.70162
OldMAPool017_MX591555_posHILIC_postDing160	-1.78132	-2.87945
Ding161_MX591555_posHILIC_900483-009-094	17.1767	3.82898
Ding162_MX591555_posHILIC_900483-015-157	3.93603	8.79567
Ding163_MX591555_posHILIC_900483-015-160	10.208	8.24184
Ding164_MX591555_posHILIC_900483-012-129	18.1327	12.5934
Ding165_MX591555_posHILIC_900483-011-031	12.0898	7.02954
Ding166_MX591555_posHILIC_900483-011-023	16.6344	-9.01959
Ding168_MX591555_posHILIC_900483-016-079	14.0174	-3.9958
Ding169_MX591555_posHILIC_900483-009-006	16.3526	3.46865
Ding170_MX591555_posHILIC_900483-012-038	15.4926	5.76989
OldMAPool018_MX591555_posHILIC_postDing170	-2.13057	-2.42218
Ding171_MX591555_posHILIC_900483-014-066	19.3144	-9.4426
Ding172_MX591555_posHILIC_900483-015-156	10.5454	-1.42198
Ding173_MX591555_posHILIC_900483-011-119	22.035	-1.44769
Ding174_MX591555_posHILIC_900483-010-022	18.0487	-9.49863
Ding175_MX591555_posHILIC_900483-011-025	14.2973	-5.45502
Ding176_MX591555_posHILIC_900483-014-059	15.722	-4.76277
OldMAPool019_MX591555_posHILIC_postDing176	-1.63837	-2.911
