# Supplementary material for: MassCube improves accuracy for metabolomics data processing from raw files to phenotype classifiers
Source: Nat Commun. 2025 Jul 1;16:5487. doi: 10.1038/s41467-025-60640-5 (PMC12216001; doi:10.1038/s41467-025-60640-5)
Supplement: Supplementary file 4 — Source Data [file 41467_2025_60640_MOESM4_ESM.zip › Source Data/Source_Data_Supplementary_Fig_6.xlsx]

## Sheet: HILIC pos
ID	m/z	RT	adduct	search_mode	annotation	formula	similarity	matched_peak_number	InChIKey	Kingdom	Superclass	Class	Subclass	Parent Level 1	Parent Level 2	Parent Level 3	Parent Level 4
1	104.107	5.031	[Cat]+	identity_search	Choline cation	C5H14NO	0.9999	3	OEYIOHPDSNJKLS-UHFFFAOYSA-N	Organic compounds	Organic nitrogen compounds	Organonitrogen compounds	Quaternary ammonium salts	Cholines
2	132.077	8.028	[M+H]+	identity_search	Creatine	C4H9N3O2	0.8747	2	CVSVTCORWBXHQV-UHFFFAOYSA-N	Organic compounds	Organic acids and derivatives	Carboxylic acids and derivatives	Amino acids, peptides, and analogues	Amino acids and derivatives	Alpha amino acids and derivatives
5	114.091	1.359	[M+H]+	identity_search	Caprolactam	C6H11NO	0.9117	10	JBKVHLHDHHXQEQ-UHFFFAOYSA-N	Organic compounds	Organoheterocyclic compounds	Lactams	Caprolactams	Caprolactams
7	258.11	8.54	[M+H]+	identity_search	Glycerophosphocholine	C8H20NO6P	0.9991	5	SUHOQUVVVLNYQR-MRVPVSSYSA-N	Organic compounds	Lipids and lipid-like molecules	Glycerophospholipids	Glycerophosphocholines	Glycerophosphocholines
8	123.055	1.643	[M+H]+	identity_search	Niacinamide	C6H6N2O	0.9581	4	DFPAKSUCGFBDDF-UHFFFAOYSA-N	Organic compounds	Organoheterocyclic compounds	Pyridines and derivatives	Pyridinecarboxylic acids and derivatives	Pyridinecarboxamides	Nicotinamides
10	165.142	7.696	[M+H]+	hybrid_search	L-Carnitine	C7H15NO3	0.9835		PHIQHXFUZVPYII-UHFFFAOYSA-N	Organic compounds	Organic nitrogen compounds	Organonitrogen compounds	Quaternary ammonium salts	Carnitines
11	165.143	7.7	[M+H]+	hybrid_search	L-Carnitine	C7H15NO3	0.9996		PHIQHXFUZVPYII-UHFFFAOYSA-N	Organic compounds	Organic nitrogen compounds	Organonitrogen compounds	Quaternary ammonium salts	Carnitines
14	130.159	2.347	[M+H]+	identity_search	N-Butyl-N-isobutylamine	C8H19N	0.899	2	CCRUHKGZAQXBKC-UHFFFAOYSA-N	Organic compounds	Organic nitrogen compounds	Organonitrogen compounds	Amines	Secondary amines	Dialkylamines
18	148.06	8.716	[M+H]+	identity_search	L-Glutamic acid	C5H9NO4	0.9082	3	WHUUTDBJXJRKMK-VKHMYHEASA-N	Organic compounds	Organic acids and derivatives	Carboxylic acids and derivatives	Amino acids, peptides, and analogues	Amino acids and derivatives	Alpha amino acids and derivatives	Glutamic acid and derivatives
19	204.123	7.085	[M+H]+	identity_search	Acetyl-DL-carnitine	C9H17NO4	1	4	RDHQFKQIGNGIED-UHFFFAOYSA-N	Organic compounds	Lipids and lipid-like molecules	Fatty Acyls	Fatty acid esters	Acyl carnitines
20	230.175	1.008	[M+H]+	identity_search	Icaridin	C12H23NO3	0.9362	8	QLHULAHOXSSASE-UHFFFAOYSA-N	Organic compounds	Organoheterocyclic compounds	Piperidines	Piperidinecarboxylic acids and derivatives	Piperidinecarboxylic acids
22	147.076	8.526	[M+H]+	identity_search	L-Glutamine	C5H10N2O3	0.8705	4	ZDXPYRJPNDTMRX-VKHMYHEASA-N	Organic compounds	Organic acids and derivatives	Carboxylic acids and derivatives	Amino acids, peptides, and analogues	Amino acids and derivatives	Alpha amino acids and derivatives	Alpha amino acids	L-alpha-amino acids
23	79.0212	1.556	[M+H]+	hybrid_search	4-Methyl-6-(methylthio)-2(1H)-quinolinone	C11H11NOS	0.9523		SDTDDKCWIYAIOT-UHFFFAOYSA-N	Organic compounds	Organoheterocyclic compounds	Quinolines and derivatives	Quinolones and derivatives	Hydroquinolones
26	536.165	0.913	[M+NH4]+	identity_search	Tetradecamethylcycloheptasiloxane	C14H42O7Si7	0.8311	16	GSANOGQCVHBHIF-UHFFFAOYSA-N	Organic compounds	Organometallic compounds	Organometalloid compounds	Organosilicon compounds	Organoheterosilanes
28	198.089	7.92	[M+H]+	hybrid_search	Phosphocholine	C5H14NO4P	0.8559		YHHSONZFOIEMCP-UHFFFAOYSA-N	Organic compounds	Organic nitrogen compounds	Organonitrogen compounds	Quaternary ammonium salts	Cholines	Phosphocholines
29	268.104	4.851	[M+H]+	identity_search	Adenosine	C10H13N5O4	1	2	OIRDTQYFTABQOQ-CRKDRTNXSA-N	Organic compounds	Nucleosides, nucleotides, and analogues	Purine nucleosides		Purine nucleosides
30	118.086	7.123	[M+H]+	identity_search	Betaine	C5H11NO2	0.9162	2	KWIUHFFTVRNATP-UHFFFAOYSA-N	Organic compounds	Organic acids and derivatives	Carboxylic acids and derivatives	Amino acids, peptides, and analogues	Amino acids and derivatives	Alpha amino acids and derivatives	Alpha amino acids
31	228.196	1.086	[M+H]+	hybrid_search	Linoleamide	C18H33NO	0.8156		SFIHQZFZMWZOJV-HZJYTTRNSA-N	Organic compounds	Lipids and lipid-like molecules	Fatty Acyls	Fatty amides	Fatty amides
32	172.133	1.173	[M+H]+	hybrid_search	Cyclooctanone	C8H14O	0.808		IIRFCWANHMSDCG-UHFFFAOYSA-N	Organic compounds	Organic oxygen compounds	Organooxygen compounds	Carbonyl compounds	Ketones	Cyclic ketones
35	130.05	8.554	[M+H]+	identity_search	D-Pyroglutamic acid	C5H7NO3	0.8948	1	ODHCTXKNWHHXJC-GSVOUGTGSA-N	Organic compounds	Organic acids and derivatives	Carboxylic acids and derivatives	Amino acids, peptides, and analogues	Amino acids and derivatives	Alpha amino acids and derivatives	Proline and derivatives
36	263.146	8.031	[2M+H]+	identity_search	Creatine	C4H9N3O2	1	2	CVSVTCORWBXHQV-UHFFFAOYSA-N	Organic compounds	Organic acids and derivatives	Carboxylic acids and derivatives	Amino acids, peptides, and analogues	Amino acids and derivatives	Alpha amino acids and derivatives
37	269.184	8.036	[M+H]+	hybrid_search	O-Methyltyramine	C9H13NO	0.8239		LTPVSOCPYWDIFU-UHFFFAOYSA-N	Organic compounds	Benzenoids	Benzene and substituted derivatives	Phenethylamines	Phenethylamines
38	162.113	7.7	[M+H]+	identity_search	L-Carnitine	C7H15NO3	0.9998	4	PHIQHXFUZVPYII-UHFFFAOYSA-N	Organic compounds	Organic nitrogen compounds	Organonitrogen compounds	Quaternary ammonium salts	Carnitines
39	227.114	9.552	[M+H]+	identity_search	L-Carnosine	C9H14N4O3	0.9908	9	CQOVPNPJLQNMDC-ZETCQYMHSA-N	Organic compounds	Organic acids and derivatives	Peptidomimetics	Hybrid peptides	Hybrid peptides
40	137.046	4.843	[M+H]+	identity_search	Hypoxanthine	C5H4N4O	0.8866	3	FDGQSTZJBFJUBT-UHFFFAOYSA-N	Organic compounds	Organoheterocyclic compounds	Imidazopyrimidines	Purines and purine derivatives	Purinones	Hypoxanthines
41	283.19	1.067	[M+H]+	hybrid_search	9-Hydroperoxy-10E,12Z,15Z-octadecatrienoic acid	C18H30O4	0.8012		RWKJTIHNYSIIHW-MEBVTJQTSA-N	Organic compounds	Lipids and lipid-like molecules	Fatty Acyls	Lineolic acids and derivatives	Lineolic acids and derivatives
42	139.05	3.473	[M+H]+	identity_search	4-Imidazoleacrylic acid	C6H6N2O2	0.8248	1	LOIYMIARKYCTBW-OWOJBTEDSA-N	Organic compounds	Organoheterocyclic compounds	Azoles	Imidazoles	Substituted imidazoles	Imidazolyl carboxylic acids and derivatives
43	137.046	6.21	[M+H]+	identity_search	Hypoxanthine	C5H4N4O	0.8648	5	FDGQSTZJBFJUBT-UHFFFAOYSA-N	Organic compounds	Organoheterocyclic compounds	Imidazopyrimidines	Purines and purine derivatives	Purinones	Hypoxanthines
45	227.125	4.751	[2M+H]+	identity_search	Creatinine	C4H7N3O	1	2	DDRJAANPRJIHGJ-UHFFFAOYSA-N	Organic compounds	Organic acids and derivatives	Carboxylic acids and derivatives	Amino acids, peptides, and analogues	Amino acids and derivatives	Alpha amino acids and derivatives
46	207.159	1.067	[M+H]+	identity_search	Triethylene glycol monobutyl ether	C10H22O4	0.9479	4	COBPKKZHLDDMTB-UHFFFAOYSA-N	Organic compounds	Organic oxygen compounds	Organooxygen compounds	Ethers	Dialkyl ethers	Polyethylene glycols
47	227.183	1.339	[2M+H]+	identity_search	Caprolactam	C6H11NO	1	8	JBKVHLHDHHXQEQ-UHFFFAOYSA-N	Organic compounds	Organoheterocyclic compounds	Lactams	Caprolactams	Caprolactams
49	244.191	1.338	[M+H]+	hybrid_search	Dodecanedioic acid	C12H22O4	0.7781		TVIDDXQYHWJXFK-UHFFFAOYSA-N	Organic compounds	Lipids and lipid-like molecules	Fatty Acyls	Fatty acids and conjugates	Medium-chain fatty acids
50	282.279	1.013	[M+H]+	identity_search	Oleamide	C18H35NO	0.9537	41	FATBGEAMYMYZAF-KTKRTIGZSA-N	Organic compounds	Lipids and lipid-like molecules	Fatty Acyls	Fatty amides	Fatty amides
51	175.119	9.454	[M+H]+	identity_search	DL-Arginine	C6H14N4O2	0.9993	10	ODKSFYDXXFIFQN-UHFFFAOYSA-N	Organic compounds	Organic acids and derivatives	Carboxylic acids and derivatives	Amino acids, peptides, and analogues	Amino acids and derivatives	Alpha amino acids and derivatives	Arginine and derivatives
52	338.342	0.996	[M+H]+	identity_search	Erucamide	C22H43NO	0.9601	63	UAUDZVJPLUQNMU-KTKRTIGZSA-N	Organic compounds	Lipids and lipid-like molecules	Fatty Acyls	Fatty amides	Fatty amides
54	105.11	5.031	[M+H]+	hybrid_search	1,2-Diethylhydrazine	C4H12N2	0.88		YCBOYOYVDOUXLH-UHFFFAOYSA-N	Organic compounds	Organic nitrogen compounds	Organonitrogen compounds	Hydrazines and derivatives	Alkylhydrazines
55	139.05	1.738	[M+H]+	identity_search	2-Aminonicotinic acid	C6H6N2O2	0.9069	2	KPIVDNYJNOPGBE-UHFFFAOYSA-N	Organic compounds	Organoheterocyclic compounds	Pyridines and derivatives	Pyridinecarboxylic acids and derivatives	Pyridinecarboxylic acids
56	266.165	8.031	[M+H]+	hybrid_search	5-Bromo-N-[2-(2-methyl-1H-indol-1-yl)ethyl]furan-2-carboxamide	C16H15BrN2O2	0.8284		WEKYVNZJKJRZGI-UHFFFAOYSA-N	Organic compounds	Organoheterocyclic compounds	Indoles and derivatives	N-alkylindoles	N-alkylindoles
57	184.073	9.198	[M+H]+	identity_search	Phosphocholine	C5H14NO4P	0.9998	6	YHHSONZFOIEMCP-UHFFFAOYSA-N	Organic compounds	Organic nitrogen compounds	Organonitrogen compounds	Quaternary ammonium salts	Cholines	Phosphocholines
58	226.18	1.002	[M+H-H2O]+	hybrid_search	Tridecanedioic acid	C13H24O4	0.8289		DXNCZXXFRKPEPY-UHFFFAOYSA-N	Organic compounds	Lipids and lipid-like molecules	Fatty Acyls	Fatty acids and conjugates	Long-chain fatty acids
59	170.118	1.442	[M+H]+	hybrid_search	Methyl hydrogen azelate	C10H18O4	0.8762		VVWPSAPZUZXYCM-UHFFFAOYSA-N	Organic compounds	Lipids and lipid-like molecules	Fatty Acyls	Fatty acids and conjugates	Medium-chain fatty acids
60	214.09	11.66	[M+H]+	hybrid_search	N-Isobutyl-4-methylbenzenesulfonamide	C11H17NO2S	0.9462		AAJQLLWEQXLVJJ-UHFFFAOYSA-N	Organic compounds	Benzenoids	Benzene and substituted derivatives	Toluenes	Tosyl compounds	P-toluenesulfonamides
63	220.118	3.354	[M+H]+	identity_search	Pantothenic acid	C9H17NO5	0.9787	19	GHOKWGTUZJEAQD-UHFFFAOYSA-N	Organic compounds	Organic acids and derivatives	Carboxylic acids and derivatives	Amino acids, peptides, and analogues	Amino acids and derivatives	Beta amino acids and derivatives
64	104.071	7.708	[M+H]+	identity_search	.gamma.-Aminobutyric acid	C4H9NO2	0.938	5	BTCSSZJGUNDROE-UHFFFAOYSA-N	Organic compounds	Organic acids and derivatives	Carboxylic acids and derivatives	Amino acids, peptides, and analogues	Amino acids and derivatives	Gamma amino acids and derivatives
65	192.138	1.012	[M+H]+	identity_search	N,N-Diethyl-2-methylbenzamide	C12H17NO	0.9386	0	KUYQDJOFVBGZID-UHFFFAOYSA-N	Organic compounds	Benzenoids	Benzene and substituted derivatives	Benzoic acids and derivatives	Benzamides
68	377.147	1.984	[M+H]+	hybrid_search	3-Fluoro-4-methylbenzamidine	C8H9FN2	0.771		PWQHQNWOXBOOTJ-UHFFFAOYSA-N	Organic compounds	Benzenoids	Benzene and substituted derivatives	Halobenzenes	Fluorobenzenes
69	130.123	1.058	[M+H]+	identity_search	2-(Piperidin-4-yl)ethanol	C7H15NO	0.7763	1	LDSQQXKSEFZAPE-UHFFFAOYSA-N	Organic compounds	Organoheterocyclic compounds	Piperidines		Piperidines
70	104.071	7.662	[M+H]+	identity_search	.gamma.-Aminobutyric acid	C4H9NO2	0.9998	4	BTCSSZJGUNDROE-UHFFFAOYSA-N	Organic compounds	Organic acids and derivatives	Carboxylic acids and derivatives	Amino acids, peptides, and analogues	Amino acids and derivatives	Gamma amino acids and derivatives
71	388.254	1.674	[M+NH4]+	identity_search	Octaethylene glycol	C16H34O9	0.9128	6	GLZWNFNQMJAZGY-UHFFFAOYSA-N	Organic compounds	Organic oxygen compounds	Organooxygen compounds	Ethers	Dialkyl ethers	Polyethylene glycols
72	308.28	1.017	[M+H]+	hybrid_search	2-{2-[2-(Octadecyloxy)ethoxy]ethoxy}ethanol	C24H50O4	0.8529		KPRFGGDCSHOVQB-UHFFFAOYSA-N	Organic compounds	Organic oxygen compounds	Organooxygen compounds	Ethers	Dialkyl ethers	Polyethylene glycols
73	102.128	3.345	[M+H]+	identity_search	Triethylamine	C6H15N	0.881	3	ZMANZCXQSJIPKH-UHFFFAOYSA-N	Organic compounds	Organic nitrogen compounds	Organonitrogen compounds	Amines	Tertiary amines	Trialkylamines
75	285.208	1.041	[M+H]+	hybrid_search	9,10-Dihydroxy-12Z-octadecenoic acid	C18H34O4	0.7744		XEBKSQSGNGRGDW-CJWPDFJNSA-N	Organic compounds	Lipids and lipid-like molecules	Fatty Acyls	Fatty acids and conjugates	Long-chain fatty acids
76	133.08	8.029	[M+H]+	hybrid_search	2-Acetylpyrrole	C6H7NO	0.7861		IGJQUJNPMOYEJY-UHFFFAOYSA-N	Organic compounds	Organic oxygen compounds	Organooxygen compounds	Carbonyl compounds	Ketones	Aryl ketones	Aryl alkyl ketones
77	153.06	6.4	[M+H]+	hybrid_search	7-Methylguanine	C6H7N5O	0.8802		FZWGECJQACGGTI-UHFFFAOYSA-N	Organic compounds	Organoheterocyclic compounds	Imidazopyrimidines	Purines and purine derivatives	Purinones	Hypoxanthines
78	432.28	1.708	[M+NH4]+	identity_search	Nonaethylene glycol	C18H38O10	0.8228	6	YZUUTMGDONTGTN-UHFFFAOYSA-N	Organic compounds	Organic oxygen compounds	Organooxygen compounds	Ethers	Dialkyl ethers	Polyethylene glycols
79	195.123	1.53	[M+H]+	identity_search	Tetraethylene glycol	C8H18O5	0.9993	2	UWHCKJMYHZGTIT-UHFFFAOYSA-N	Organic compounds	Organic oxygen compounds	Organooxygen compounds	Ethers	Dialkyl ethers	Polyethylene glycols
80	115.095	1.359	[M+H]+	hybrid_search	1,2,3,4-Tetrahydroisoquinolin-1-ylmethanol	C10H13NO	0.8382		BGGIPVPHBWWEJT-UHFFFAOYSA-N	Organic compounds	Organoheterocyclic compounds	Tetrahydroisoquinolines		Tetrahydroisoquinolines
81	130.05	8.688	[M+H]+	identity_search	D-Pyroglutamic acid	C5H7NO3	0.9145	1	ODHCTXKNWHHXJC-GSVOUGTGSA-N	Organic compounds	Organic acids and derivatives	Carboxylic acids and derivatives	Amino acids, peptides, and analogues	Amino acids and derivatives	Alpha amino acids and derivatives	Proline and derivatives
82	133.084	1.558	[M+H]+	identity_search	6-Methyl-1H-1,3-benzodiazole	C8H8N2	0.7577	0	RWXZXCZBMQPOBF-UHFFFAOYSA-N	Organic compounds	Organoheterocyclic compounds	Benzimidazoles		Benzimidazoles
83	114.167	5.003	[M+H]+	hybrid_search	3-Methyl-2-oxopentanoic acid	C6H10O3	0.7887		JVQYSWDUAOAHFM-UHFFFAOYSA-N	Organic compounds	Organic acids and derivatives	Keto acids and derivatives	Short-chain keto acids and derivatives	Short-chain keto acids and derivatives
84	214.253	1.857	[M+H]+	hybrid_search	N-Hexylbenzenesulfonamide	C12H19NO2S	0.8935		SKERWNIJEZZECH-UHFFFAOYSA-N	Organic compounds	Benzenoids	Benzene and substituted derivatives	Benzenesulfonamides	Benzenesulfonamides
85	165.12	7.693	[M+H]+	identity_search	Triethylene glycol monomethyl ether	C7H16O4	0.8245	3	JLGLQAWTXXGVEM-UHFFFAOYSA-N	Organic compounds	Organic oxygen compounds	Organooxygen compounds	Ethers	Dialkyl ethers	Polyethylene glycols
86	187.113	7.686	[M+Na]+	hybrid_search	D-(+)-Arabitol	C5H12O5	0.8986		HEBKCHPVOIAQTA-QWWZWVQMSA-N	Organic compounds	Organic oxygen compounds	Organooxygen compounds	Carbohydrates and carbohydrate conjugates	Sugar alcohols
88	74.0964	4.467	[M+H]+	hybrid_search	N-Cyclopropyl-3-bromo-5-(trifluoromethyl)benzenesulfonamide	C10H9BrF3NO2S	0.9173		KXRRBDGSHXCGIP-UHFFFAOYSA-N	Organic compounds	Benzenoids	Benzene and substituted derivatives	Benzenesulfonamides	Benzenesulfonamides
89	193.162	3.116	[M+H]+	hybrid_search	1-(1-Phenylcyclopropyl)methanamine	C10H13N	0.7533		FUEMGCALFIHXAS-UHFFFAOYSA-N	Organic compounds	Organic nitrogen compounds	Organonitrogen compounds	Amines	Aralkylamines
90	226.18	1.338	[M+H]+	hybrid_search	Tridecanedioic acid	C13H24O4	0.8408		DXNCZXXFRKPEPY-UHFFFAOYSA-N	Organic compounds	Lipids and lipid-like molecules	Fatty Acyls	Fatty acids and conjugates	Long-chain fatty acids
91	344.228	1.642	[M+H]+	hybrid_search	1,4,7,10,13,16-Hexaoxacyclooctadecane	C12H24O6	0.8692		XEZNGIUYQVAUSS-UHFFFAOYSA-N	Organic compounds	Organic oxygen compounds	Organooxygen compounds	Ethers	Dialkyl ethers
94	81.0459	14.898	[M+H]+	hybrid_search	1H-Imidazole	C3H4N2	1		RAXXELZNTBOGNW-UHFFFAOYSA-N	Organic compounds	Organoheterocyclic compounds	Azoles	Imidazoles	Imidazoles
97	135.082	8.641	[M+H]+	hybrid_search	2,4-Dioxo-2,3,4,5-tetrahydro-1H-1,5-benzodiazepine-7-sulfonic acid	C9H8N2O5S	0.8103		RVEIRXSLQVVLNY-UHFFFAOYSA-N
98	221.154	0.999	[M+H]+	hybrid_search	Ageratriol	C15H24O3	0.8181		QVMGKSVFLSTTEO-YJNKXOJESA-N	Organic compounds	Lipids and lipid-like molecules	Prenol lipids	Sesquiterpenoids	Germacrane sesquiterpenoids
99	121.04	1.738	[M+H-H2O]+	identity_search	4-Imidazoleacrylic acid	C6H6N2O2	0.7577	1	LOIYMIARKYCTBW-OWOJBTEDSA-N	Organic compounds	Organoheterocyclic compounds	Azoles	Imidazoles	Substituted imidazoles	Imidazolyl carboxylic acids and derivatives
100	247.227	1.006	[M+H]+	hybrid_search	3-(Decyloxy)-1-propanamine	C13H29NO	0.8848		TWXCJZHSMRBNGO-UHFFFAOYSA-N	Organic compounds	Organic oxygen compounds	Organooxygen compounds	Ethers	Dialkyl ethers
101	257.179	1.568	[M+H-H2O]+	hybrid_search	Ageratriol	C15H24O3	0.7929		QVMGKSVFLSTTEO-YJNKXOJESA-N	Organic compounds	Lipids and lipid-like molecules	Prenol lipids	Sesquiterpenoids	Germacrane sesquiterpenoids
105	256.263	1.74	[M+H-H2O]+	identity_search	N-Lauryldiethanolamine	C16H35NO2	0.7169	2	NKFNBVMJTSYZDV-UHFFFAOYSA-N	Organic compounds	Organic nitrogen compounds	Organonitrogen compounds	Amines	Alkanolamines	1,2-aminoalcohols
108	136.098	8.03	[M+H]+	hybrid_search	Malonamic acid	C3H5NO3	0.9179		CGJMROBVSBIBKP-UHFFFAOYSA-N	Organic compounds	Organic acids and derivatives	Carboxylic acids and derivatives	Carboxylic acids	Carboxylic acids
109	136.062	4.577	[M+H]+	identity_search	Adenine	C5H5N5	0.7711	2	GFFGJBXGBJISGV-UHFFFAOYSA-N	Organic compounds	Organoheterocyclic compounds	Imidazopyrimidines	Purines and purine derivatives	6-aminopurines
110	176.103	8.776	[M+H]+	identity_search	L-Citrulline	C6H13N3O3	0.7463	2	RHGKLRLOHDJJDR-BYPYZUCNSA-N	Organic compounds	Organic acids and derivatives	Carboxylic acids and derivatives	Amino acids, peptides, and analogues	Amino acids and derivatives	Alpha amino acids and derivatives	Alpha amino acids	L-alpha-amino acids
112	203.053	8.787	[M+H]+	hybrid_search	(2S)-2-Amino-5-({(E)-(methylamino)[(E)-methylimino]methyl}amino)pentanoic acid	C8H18N4O2	0.9482		HVPFXCBJHIIJGS-LURJTMIESA-N	Organic compounds	Organic acids and derivatives	Carboxylic acids and derivatives	Amino acids, peptides, and analogues	Amino acids and derivatives	Alpha amino acids and derivatives	Arginine and derivatives
113	211.273	6.862	[M+H]+	hybrid_search	Spermine	C10H26N4	0.8922		PFNFFQXMRSDOHW-UHFFFAOYSA-N	Organic compounds	Organic nitrogen compounds	Organonitrogen compounds	Amines	Secondary amines	Dialkylamines
114	257.175	1.032	[M+H]+	hybrid_search	20-Hydroxyarachidonic acid	C20H32O3	0.777		NNDIXBJHNLFJJP-DTLRTWKJSA-N	Organic compounds	Lipids and lipid-like molecules	Fatty Acyls	Fatty acids and conjugates	Long-chain fatty acids
115	259.113	8.54	[M+H]+	hybrid_search	1-Hexadecyl-sn-glycero-3-phosphocholine	C24H52NO6P	0.7987		VLBPIWYTPAXCFJ-XMMPIXPASA-N	Organic compounds	Lipids and lipid-like molecules	Glycerophospholipids	Glycerophosphocholines	Monoalkylglycerophosphocholines
117	208.145	7.087	[M+H]+	hybrid_search	Acetyl-DL-carnitine	C9H17NO4	0.8007		RDHQFKQIGNGIED-UHFFFAOYSA-N	Organic compounds	Lipids and lipid-like molecules	Fatty Acyls	Fatty acid esters	Acyl carnitines
118	241.204	5.784	[M+2H]2+	hybrid_search	1,2,2,6,6-Pentamethyl-4-piperidinyl acrylate	C13H23NO2	0.9487		WPARMABOLAOINO-UHFFFAOYSA-N	Organic compounds	Organoheterocyclic compounds	Piperidines		Piperidines
119	286.31	1.724	[M+H]+	identity_search	2-(Hexadecylamino)ethanol	C18H39NO	0.7687	4	SIFHZKKXWMJWOB-UHFFFAOYSA-N	Organic compounds	Organic nitrogen compounds	Organonitrogen compounds	Amines	Alkanolamines	1,2-aminoalcohols
120	184.077	9.162	[M+H]+	identity_search	Phosphocholine	C5H14NO4P	0.9994	6	YHHSONZFOIEMCP-UHFFFAOYSA-N	Organic compounds	Organic nitrogen compounds	Organonitrogen compounds	Quaternary ammonium salts	Cholines	Phosphocholines
125	409.159	4.846	[M+H]+	hybrid_search	1-(2-Hydroxyphenyl)-3-(4-methoxyphenyl)-1,3-propanedione	C16H14O4	0.7065		POADMRQYSLLTGQ-UHFFFAOYSA-N	Organic compounds	Phenylpropanoids and polyketides	Linear 1,3-diarylpropanoids	Chalcones and dihydrochalcones	Retro-dihydrochalcones
126	239.164	1.007	[M+H]+	identity_search	3-[1-Decenyl]dihydro-2,5-furandione	C14H22O3	0.7148	39	UWERUIGPWOVNGG-MDZDMXLPSA-N	Organic compounds	Organic acids and derivatives	Carboxylic acids and derivatives	Dicarboxylic acids and derivatives	Dicarboxylic acids and derivatives
127	269.088	6.211	[M+H]+	identity_search	Inosine	C10H12N4O5	1	1	UGQMRVRMYYASKQ-KQYNXXCUSA-N	Organic compounds	Nucleosides, nucleotides, and analogues	Purine nucleosides		Purine nucleosides
128	134.045	9.217	[M+H]+	identity_search	L-Aspartic acid	C4H7NO4	0.9061	3	CKLJMWTZIZZHCS-REOHCLBHSA-N	Organic compounds	Organic acids and derivatives	Carboxylic acids and derivatives	Amino acids, peptides, and analogues	Amino acids and derivatives	Alpha amino acids and derivatives	Aspartic acid and derivatives
129	152.086	8.71	[M+H]+	hybrid_search	2-(6-Nitro-1H-indazol-1-yl)ethanol	C9H9N3O3	0.7925		HMSWPUPFIDHGQF-UHFFFAOYSA-N	Organic compounds	Organoheterocyclic compounds	Benzopyrazoles	Indazoles	Indazoles
130	188.128	1.442	[M+H]+	hybrid_search	4-Ethyl-4-formylhexanenitrile	C9H15NO	0.8057		AMUXIQHQXOKMTN-UHFFFAOYSA-N	Organic compounds	Organic nitrogen compounds	Organonitrogen compounds	Organic cyanides	Nitriles
131	84.0444	8.709	[M+H]+	hybrid_search	(-)-Indolactam V	C17H23N3O2	1		LUZOFMGZMUZSSK-LRDDRELGSA-N	Organic compounds	Organic acids and derivatives	Carboxylic acids and derivatives	Amino acids, peptides, and analogues	Amino acids and derivatives	Alpha amino acids and derivatives	Alpha amino acid amides
132	515.213	8.54	[2M+H]+	identity_search	Glycerophosphocholine	C8H20NO6P	0.9873	6	SUHOQUVVVLNYQR-MRVPVSSYSA-N	Organic compounds	Lipids and lipid-like molecules	Glycerophospholipids	Glycerophosphocholines	Glycerophosphocholines
133	760.585	4.362	[M+H]+	identity_search	2-Oleoyl-1-palmitoyl-sn-glycero-3-phosphocholine	C42H82NO8P	0.9379	3	WTJKGGKOPKCXLL-VYOBOKEXSA-N	Organic compounds	Lipids and lipid-like molecules	Glycerophospholipids	Glycerophosphocholines	Phosphatidylcholines
134	122.081	7.854	[M+H]+	identity_search	Tris(hydroxymethyl)aminomethane	C4H11NO3	0.7727	3	LENZDBCJOHFCAS-UHFFFAOYSA-N	Organic compounds	Organic nitrogen compounds	Organonitrogen compounds	Amines	Alkanolamines	1,2-aminoalcohols
135	146.118	2.927	[Cat]+	identity_search	Acetylcholine cation	C7H16NO2	0.7566	1	OIPILFWXSMYKGL-UHFFFAOYSA-N	Organic compounds	Organic nitrogen compounds	Organonitrogen compounds	Quaternary ammonium salts	Cholines	Acyl cholines
136	264.253	1.006	[M+H]+	hybrid_search	Diethylene glycol 2-ethylhexyl ether	C12H26O3	0.7759		OADIZUFHUPTFAG-UHFFFAOYSA-N	Organic compounds	Organic oxygen compounds	Organooxygen compounds	Ethers	Dialkyl ethers
141	166.086	6.83	[M+H]+	identity_search	L-Phenylalanine	C9H11NO2	0.9362	5	COLNVLDHVKWLRT-QMMMGPOBSA-N	Organic compounds	Organic acids and derivatives	Carboxylic acids and derivatives	Amino acids, peptides, and analogues	Amino acids and derivatives	Alpha amino acids and derivatives	Phenylalanine and derivatives
142	109.101	1.169	[M+H-H2O]+	identity_search	2-Cyclohexyloxirane	C8H14O	0.9322	7	NPRYHWFMGPYJIY-UHFFFAOYSA-N	Organic compounds	Organoheterocyclic compounds	Epoxides		Epoxides
143	300.202	1.601	[M+H]+	hybrid_search	1,4,7,10,13,16-Hexaoxacyclooctadecane	C12H24O6	0.8202		XEZNGIUYQVAUSS-UHFFFAOYSA-N	Organic compounds	Organic oxygen compounds	Organooxygen compounds	Ethers	Dialkyl ethers
144	476.307	1.745	[M+NH4]+	identity_search	Decaethylene glycol	C20H42O11	0.8302	4	DTPCFIHYWYONMD-UHFFFAOYSA-N	Organic compounds	Organic oxygen compounds	Organooxygen compounds	Ethers	Dialkyl ethers	Polyethylene glycols
145	263.082	1.069	[M+H]+	hybrid_search	6-Chloro-2-(3-methylphenyl)quinoline-4-carboxylic acid	C17H12ClNO2	0.705		YNSCJHCAYOGRHL-UHFFFAOYSA-N	Organic compounds	Organoheterocyclic compounds	Quinolines and derivatives	Phenylquinolines	Phenylquinolines
148	241.18	0.982	[M+H-H2O]+	identity_search	Tetradecanedioic acid	C14H26O4	0.7128	35	HQHCYKULIHKCEB-UHFFFAOYSA-N	Organic compounds	Lipids and lipid-like molecules	Fatty Acyls	Fatty acids and conjugates	Long-chain fatty acids
149	301.285	2.997	[M+H]+	identity_search	Dodecanamide,N-[3-(dimethyloxidoamino)propyl]	C17H36N2O2	1	1	JNGWKQJZIUZUPR-UHFFFAOYSA-N	Organic compounds	Lipids and lipid-like molecules	Fatty Acyls	Fatty amides	N-acyl amines
150	135.081	8.607	[M+H]+	hybrid_search	Creatine	C4H9N3O2	0.9001		CVSVTCORWBXHQV-UHFFFAOYSA-N	Organic compounds	Organic acids and derivatives	Carboxylic acids and derivatives	Amino acids, peptides, and analogues	Amino acids and derivatives	Alpha amino acids and derivatives
152	240.149	2.236	[M+H]+	hybrid_search	2-Methoxy-1-(1-methyl-1H-benzimidazol-2-yl)-1-phenylethanamine	C17H19N3O	0.7814		BOHSCRHNXFOGTC-UHFFFAOYSA-N	Organic compounds	Organoheterocyclic compounds	Benzimidazoles		Benzimidazoles
153	124.058	1.644	[M+H]+	hybrid_search	(1R,2R)-2-(1H-Imidazol-4-yl)cyclopropan-1-amine	C6H9N3	0.8378		OWWNABDDYQLERE-RFZPGFLSSA-N	Organic compounds	Organic nitrogen compounds	Organonitrogen compounds	Amines	Aralkylamines
156	135.088	8.598	[M+H]+	hybrid_search	.alpha.-Acetylorcinol	C9H10O3	0.7747		RDFDQSKPVOIWGZ-UHFFFAOYSA-N	Organic compounds	Benzenoids	Benzene and substituted derivatives	Phenylpropanes	Phenylpropanes
157	332.331	1.57	[Cat]+	identity_search	N-Benzyl-N,N-dimethyl-1-tetradecanaminium cation	C23H42N	0.813	3	WNBGYVXHFTYOBY-UHFFFAOYSA-N	Organic compounds	Benzenoids	Benzene and substituted derivatives	Phenylmethylamines	Phenylmethylamines
159	133.061	8.683	[M+H]+	hybrid_search	L-Aspartic acid	C4H7NO4	0.7102		CKLJMWTZIZZHCS-REOHCLBHSA-N	Organic compounds	Organic acids and derivatives	Carboxylic acids and derivatives	Amino acids, peptides, and analogues	Amino acids and derivatives	Alpha amino acids and derivatives	Aspartic acid and derivatives
161	193.17	3.153	[M+H]+	hybrid_search	1-(1-Phenylcyclopropyl)methanamine	C10H13N	0.7544		FUEMGCALFIHXAS-UHFFFAOYSA-N	Organic compounds	Organic nitrogen compounds	Organonitrogen compounds	Amines	Aralkylamines
162	230.248	1.873	[M+H]+	identity_search	N,N-Dimethyldodecylamine N-oxide	C14H31NO	0.777	5	SYELZBGXAIXKHU-UHFFFAOYSA-N	Organic compounds	Organic nitrogen compounds	Organonitrogen compounds	Aminoxides	Long-chain alkyl amine oxides
163	318.191	0.994	[M+NH4]+	identity_search	2-{2-[2-(Acryloyloxy)-1-methylethoxy]-1-methylethoxy}-1-methylethyl acrylate	C15H24O6	0.8832	2	LJRSZGKUUZPHEB-UHFFFAOYSA-N	Organic compounds	Organic acids and derivatives	Carboxylic acids and derivatives	Dicarboxylic acids and derivatives	Dicarboxylic acids and derivatives
164	291.253	1.017	[M+H]+	hybrid_search	2-{2-[2-(Octadecyloxy)ethoxy]ethoxy}ethanol	C24H50O4	0.8359		KPRFGGDCSHOVQB-UHFFFAOYSA-N	Organic compounds	Organic oxygen compounds	Organooxygen compounds	Ethers	Dialkyl ethers	Polyethylene glycols
165	283.19	1.085	[M+H-H2O]+	hybrid_search	17,18-Dihydroxy-5Z,8Z,11Z,14Z-eicosatetraenoic acid	C20H32O4	0.7952		XYDVGNAQQFWZEF-JPURVOHMSA-N	Organic compounds	Lipids and lipid-like molecules	Fatty Acyls	Eicosanoids	Hydroxyeicosatetraenoic acids
169	160.133	6.493	[Cat]+	identity_search	Methacholine cation	C8H18NO2	0.7406	2	NZWOPGCLSHLLPA-UHFFFAOYSA-N	Organic compounds	Organic nitrogen compounds	Organonitrogen compounds	Quaternary ammonium salts	Tetraalkylammonium salts
170	610.184	0.909	[M+H]+	hybrid_search	Decamethylcyclopentasiloxane	C10H30O5Si5	0.7115		XMSXQFUHVRWGNA-UHFFFAOYSA-N	Organic compounds	Organometallic compounds	Organometalloid compounds	Organosilicon compounds	Organoheterosilanes
171	84.0444	8.534	[M+H]+	hybrid_search	(2S)-1-Isopropyl-2-azetidinecarboxylic acid	C7H13NO2	1		QXSMFOUJZBBPIV-LURJTMIESA-N	Organic compounds	Organic acids and derivatives	Carboxylic acids and derivatives	Amino acids, peptides, and analogues	Amino acids and derivatives	Alpha amino acids and derivatives	Alpha amino acids
172	305.098	8.106	[M+H]+	identity_search	Ac-Asp-Glu	C11H16N2O8	0.983	9	OPVPGKGADVGKTG-UHFFFAOYSA-N	Organic compounds	Organic acids and derivatives	Carboxylic acids and derivatives	Amino acids, peptides, and analogues	Peptides	Dipeptides
174	308.091	9.024	[M+H]+	identity_search	L-Glutathione, reduced	C10H17N3O6S	0.9833	16	RWSXRVCMGQZWBV-WDSKDSINSA-N	Organic compounds	Organic acids and derivatives	Carboxylic acids and derivatives	Amino acids, peptides, and analogues	Peptides
175	147.076	8.631	[M+H]+	identity_search	L-Glutamine	C5H10N2O3	0.7973	3	ZDXPYRJPNDTMRX-VKHMYHEASA-N	Organic compounds	Organic acids and derivatives	Carboxylic acids and derivatives	Amino acids, peptides, and analogues	Amino acids and derivatives	Alpha amino acids and derivatives	Alpha amino acids	L-alpha-amino acids
176	131.162	2.346	[M+H]+	hybrid_search	Butylthiourea	C5H12N2S	0.8822		GMEGXJPUFRVCPX-UHFFFAOYSA-N	Organic compounds	Organosulfur compounds	Thioureas		Thioureas
177	158.081	2.58	[M+H]+	hybrid_search	N-Methyl-N-(phenylsulfonyl)glycine	C9H11NO4S	0.7295		XQGWHYCLQRSQSQ-UHFFFAOYSA-N	Organic compounds	Benzenoids	Benzene and substituted derivatives	Benzenesulfonamides	Benzenesulfonamides
178	151.096	1.592	[M+H]+	hybrid_search	N-[2-Methoxy-5-(2-oxo-2H-chromen-3-yl)phenyl]-5-nitrofuran-2-carboxamide	C21H14N2O7	0.8166		OMSVVPQVNMIRMW-UHFFFAOYSA-N	Organic compounds	Phenylpropanoids and polyketides	Isoflavonoids	Isoflav-3-enes	Isoflav-3-enones
179	241.13	9.531	[M+H]+	hybrid_search	N-Acetyl-L-carnosine	C11H16N4O4	0.8125		BKAYIFDRRZZKNF-VIFPVBQESA-N	Organic compounds	Organic acids and derivatives	Peptidomimetics	Hybrid peptides	Hybrid peptides
180	404.207	1.104	[M+NH4]+	identity_search	1,3:2,4-bis(3,4-dimethylbenzylidene)sorbitol	C22H26O6	0.8145	5	LQAFKEDMOAMGAK-RLCYQCIGSA-N	Organic compounds	Benzenoids	Benzene and substituted derivatives	Toluenes	Toluenes
182	191.049	5.425	[M+H]+	hybrid_search	N-Phenyl-1,3-thiazolidine-4-carboxamide	C10H12N2OS	0.8245		UJVBLJAXADMSLP-UHFFFAOYSA-N	Organic compounds	Organic acids and derivatives	Carboxylic acids and derivatives	Amino acids, peptides, and analogues	Amino acids and derivatives	Alpha amino acids and derivatives
183	734.57	4.451	[M+H]+	identity_search	1-Stearoyl-2-myristoyl-sn-glycero-3-phosphocholine	C40H80NO8P	0.8927	4	MZWGYEJOZNRLQE-KXQOOQHDSA-N	Organic compounds	Lipids and lipid-like molecules	Glycerophospholipids	Glycerophosphocholines	Phosphatidylcholines
185	205.127	7.085	[M+H]+	hybrid_search	Acetyl-DL-carnitine	C9H17NO4	0.773		RDHQFKQIGNGIED-UHFFFAOYSA-N	Organic compounds	Lipids and lipid-like molecules	Fatty Acyls	Fatty acid esters	Acyl carnitines
187	244.191	1	[M+H]+	hybrid_search	Tridecanedioic acid	C13H24O4	0.8608		DXNCZXXFRKPEPY-UHFFFAOYSA-N	Organic compounds	Lipids and lipid-like molecules	Fatty Acyls	Fatty acids and conjugates	Long-chain fatty acids
188	298.097	2.391	[M+H]+	identity_search	5'-S-Methyl-5'-thioadenosine	C11H15N5O3S	0.9997	6	WUUGFSXJNOTRMR-IOSLPCCCSA-N	Organic compounds	Nucleosides, nucleotides, and analogues	5'-deoxyribonucleosides	5'-deoxy-5'-thionucleosides	5'-deoxy-5'-thionucleosides
189	365.106	8.411	[M+Na]+	identity_search	Sucrose	C12H22O11	0.7764	2	CZMRCDWAGMRECN-UGDNZRGBSA-N	Organic compounds	Organic oxygen compounds	Organooxygen compounds	Carbohydrates and carbohydrate conjugates	Glycosyl compounds	O-glycosyl compounds
190	239.164	1.112	[M+H]+	hybrid_search	(5Z,8Z)-11,12-Dihydroxy-5,8-tetradecadienamide	C14H25NO3	0.7978		ZRAPVLSWOKTYNU-NIOMPZRHSA-N	Organic compounds	Organic oxygen compounds	Organooxygen compounds	Alcohols and polyols	Polyols	1,2-diols
191	224.186	1.072	[M+NH4]+	hybrid_search	Tripropylene glycol methyl ether	C10H22O4	0.7729		HPFDGTFXAVIVTH-UHFFFAOYSA-N	Organic compounds	Organic oxygen compounds	Organooxygen compounds	Alcohols and polyols	Secondary alcohols
193	169.058	8.528	[M+H]+	identity_search	1,3-Cyclohexadiene-1,2-dicarboxylic acid	C8H8O4	0.8334	2	GOWHHUDNXNDUAS-UHFFFAOYSA-N	Organic compounds	Organic acids and derivatives	Carboxylic acids and derivatives	Dicarboxylic acids and derivatives	Dicarboxylic acids and derivatives
194	112.087	8.185	[M+H]+	identity_search	2-(1H-pyrazol-3-yl)ethanamine	C5H9N3	0.8319	2	JXDFEQONERDKSS-UHFFFAOYSA-N	Organic compounds	Organic nitrogen compounds	Organonitrogen compounds	Amines	Primary amines	2-arylethylamines
196	147.113	9.543	[M+H]+	identity_search	L-Lysine	C6H14N2O2	0.7957	2	KDXKERNSBIXSRK-YFKPBYRVSA-N	Organic compounds	Organic acids and derivatives	Carboxylic acids and derivatives	Amino acids, peptides, and analogues	Amino acids and derivatives	Alpha amino acids and derivatives	Alpha amino acids	L-alpha-amino acids
197	280.264	1.043	[M+H-H2O]+	identity_search	(9E)-N-Hydroxy-9-octadecenamide	C18H35NO2	0.9874	71	LTXHELLMCCEDJG-MDZDMXLPSA-N	Organic compounds	Organic acids and derivatives	Carboxylic acids and derivatives	Carboxylic acid derivatives	Carboxylic acid amides	Primary carboxylic acid amides	Hydroxamic acids
199	174.09	8.575	[M+H]+	identity_search	4,8-Dimethylquinolin-2-ol	C11H11NO	0.7059	1	NJUAEGGYLOZMGV-UHFFFAOYSA-N	Organic compounds	Organoheterocyclic compounds	Quinolines and derivatives	Quinolones and derivatives	Hydroquinolones
200	339.345	0.996	[M+H]+	hybrid_search	Oleamide	C18H35NO	0.8228		FATBGEAMYMYZAF-KTKRTIGZSA-N	Organic compounds	Lipids and lipid-like molecules	Fatty Acyls	Fatty amides	Fatty amides
205	155.107	1.173	[M+H-H2O]+	identity_search	8-Oxononanoic acid	C9H16O3	0.8199	10	KNPGTJGXMGNBAY-UHFFFAOYSA-N	Organic compounds	Organic acids and derivatives	Keto acids and derivatives	Medium-chain keto acids and derivatives	Medium-chain keto acids and derivatives
206	313.125	6.212	[M+H]+	hybrid_search	Inosine	C10H12N4O5	0.8482		UGQMRVRMYYASKQ-KQYNXXCUSA-N	Organic compounds	Nucleosides, nucleotides, and analogues	Purine nucleosides		Purine nucleosides
209	144.102	7.033	[M+H]+	hybrid_search	2-[(3-Methoxypropyl)amino]ethanol	C6H15NO2	0.7726		SVWQYWXZTDBOMA-UHFFFAOYSA-N	Organic compounds	Organic nitrogen compounds	Organonitrogen compounds	Amines	Alkanolamines	1,2-aminoalcohols
210	135.073	8.686	[M+H-H2O]+	hybrid_search	N-(3-Ethyl-4-oxo-2-thioxo-1,3-thiazolidin-5-ylidene)methyl]-N-phenylacetamide	C14H14N2O2S2	0.8094		UDXOKJLPZXUYPU-XFXZXTDPSA-N	Organic compounds	Benzenoids	Benzene and substituted derivatives	Anilides	Acetanilides
211	100.076	1.49	[M+H]+	hybrid_search	1-(Piperidin-4-yl)ethan-1-ol	C7H15NO	0.7324		NDJKRLGXVKYIGQ-UHFFFAOYSA-N	Organic compounds	Organoheterocyclic compounds	Piperidines		Piperidines
214	496.34	5.509	[M+H]+	identity_search	1-Palmitoyl-sn-glycero-3-phosphocholine	C24H50NO7P	0.9837	8	ASWBNKHCZGQVJV-HSZRJFAPSA-N	Organic compounds	Lipids and lipid-like molecules	Glycerophospholipids	Glycerophosphocholines	Lysophosphatidylcholines	1-acyl-sn-glycero-3-phosphocholines
215	277.128	0.991	[M+H]+	identity_search	Triethyl citrate	C12H20O7	0.8082	5	DOOTYTYQINUNNV-UHFFFAOYSA-N	Organic compounds	Organic acids and derivatives	Carboxylic acids and derivatives	Tricarboxylic acids and derivatives	Tricarboxylic acids and derivatives
217	159.076	8.777	[M+H]+	hybrid_search	L-Citrulline	C6H13N3O3	0.8006		RHGKLRLOHDJJDR-BYPYZUCNSA-N	Organic compounds	Organic acids and derivatives	Carboxylic acids and derivatives	Amino acids, peptides, and analogues	Amino acids and derivatives	Alpha amino acids and derivatives	Alpha amino acids	L-alpha-amino acids
218	239.149	1.568	[M+H]+	identity_search	Pentaethylene glycol	C10H22O6	0.9583	6	JLFNLZLINWHATN-UHFFFAOYSA-N	Organic compounds	Organic oxygen compounds	Organooxygen compounds	Ethers	Dialkyl ethers	Polyethylene glycols
219	135.089	8.623	[M+H]+	hybrid_search	N,N-Diethylacetamide	C6H13NO	0.7381		AJFDBNQQDYLMJN-UHFFFAOYSA-N	Organic compounds	Organic acids and derivatives	Carboxylic acids and derivatives	Carboxylic acid derivatives	Carboxylic acid amides	Tertiary carboxylic acid amides
220	122.096	2.003	[M+H]+	identity_search	2,4,6-Trimethylpyridine	C8H11N	0.767	4	BWZVCCNYKMEVEX-UHFFFAOYSA-N	Organic compounds	Organoheterocyclic compounds	Pyridines and derivatives	Methylpyridines	Methylpyridines
221	118.087	4.782	[M+H]+	hybrid_search	3-Hydroxymandelic acid	C8H8O4	0.8278		OLSDAJRAVOVKLG-UHFFFAOYSA-N	Organic compounds	Benzenoids	Phenols	1-hydroxy-4-unsubstituted benzenoids	1-hydroxy-4-unsubstituted benzenoids
228	284.207	1.309	[M+H]+	hybrid_search	Octaethylene glycol	C16H34O9	0.7814		GLZWNFNQMJAZGY-UHFFFAOYSA-N	Organic compounds	Organic oxygen compounds	Organooxygen compounds	Ethers	Dialkyl ethers	Polyethylene glycols
229	267.195	1.037	[M+H]+	hybrid_search	17,18-Dihydroxy-5Z,8Z,11Z,14Z-eicosatetraenoic acid	C20H32O4	0.7726		XYDVGNAQQFWZEF-JPURVOHMSA-N	Organic compounds	Lipids and lipid-like molecules	Fatty Acyls	Eicosanoids	Hydroxyeicosatetraenoic acids
231	233.15	9.509	[M+H]+	hybrid_search	L-.beta.-Homolysine	C7H16N2O2	0.9897		PJDINCOFOROBQW-LURJTMIESA-N	Organic compounds	Organic acids and derivatives	Carboxylic acids and derivatives	Amino acids, peptides, and analogues	Amino acids and derivatives	Beta amino acids and derivatives
232	156.077	9.527	[M+H]+	identity_search	L-Histidine	C6H9N3O2	0.8258	4	HNDVDQJCIGZPNO-YFKPBYRVSA-N	Organic compounds	Organic acids and derivatives	Carboxylic acids and derivatives	Amino acids, peptides, and analogues	Amino acids and derivatives	Alpha amino acids and derivatives	Histidine and derivatives
233	328.144	6.211	[M+H]+	hybrid_search	2,5,8,11-Tetraoxadodecane	C8H18O4	0.8669		YFNKIDBQEZZDLK-UHFFFAOYSA-N	Organic compounds	Organic oxygen compounds	Organooxygen compounds	Ethers	Dialkyl ethers
235	170.118	1.023	[M+H-H2O]+	hybrid_search	10-Aminodecanoic acid	C10H21NO2	0.8259		XAUQWYHSQICPAZ-UHFFFAOYSA-N	Organic compounds	Lipids and lipid-like molecules	Fatty Acyls	Fatty acids and conjugates	Medium-chain fatty acids
236	260.149	0.997	[M+NH4]+	hybrid_search	1,4-Bis[4-(3-acryloyloxypropoxy)benzoyloxy]-2-methylbenzene	C33H32O10	0.8681		ISSYGWIDLYOJEN-UHFFFAOYSA-N	Organic compounds	Phenylpropanoids and polyketides	Depsides and depsidones		Depsides and depsidones
237	157.102	7.388	[M+H]+	hybrid_search	.beta.-(2-Thienyl)-D-alanine	C7H9NO2S	0.7093		WTOFYLAWDLQMBZ-UHFFFAOYSA-N	Organic compounds	Organic acids and derivatives	Carboxylic acids and derivatives	Amino acids, peptides, and analogues	Amino acids and derivatives	Alpha amino acids and derivatives	Alpha amino acids
238	286.274	4.55	[M+H]+	identity_search	Heptadecasphing-4-enine	C17H35NO2	0.8585	15	RBEJCQPPFCKTRZ-LHMZYYNSSA-N	Organic compounds	Organic nitrogen compounds	Organonitrogen compounds	Amines	Alkanolamines	1,2-aminoalcohols
239	760.585	4.457	[M+H]+	identity_search	2-Oleoyl-1-palmitoyl-sn-glycero-3-phosphocholine	C42H82NO8P	0.9375	3	WTJKGGKOPKCXLL-VYOBOKEXSA-N	Organic compounds	Lipids and lipid-like molecules	Glycerophospholipids	Glycerophosphocholines	Phosphatidylcholines
240	177.122	9.456	[M+H]+	hybrid_search	L-Arginine	C6H14N4O2	0.944		ODKSFYDXXFIFQN-BYPYZUCNSA-N	Organic compounds	Organic acids and derivatives	Carboxylic acids and derivatives	Amino acids, peptides, and analogues	Amino acids and derivatives	Alpha amino acids and derivatives	Alpha amino acids	L-alpha-amino acids
241	172.133	1.033	[M+H]+	hybrid_search	8-Oxononanoic acid	C9H16O3	0.7305		KNPGTJGXMGNBAY-UHFFFAOYSA-N	Organic compounds	Organic acids and derivatives	Keto acids and derivatives	Medium-chain keto acids and derivatives	Medium-chain keto acids and derivatives
243	790.559	5.805	[M+H]+	identity_search	2-Oleoyl-1-stearoyl-sn-glycero-3-phosphoserine	C42H80NO10P	0.8352	26	AJFWREUFUPEYII-PAHWMLEVSA-N	Organic compounds	Lipids and lipid-like molecules	Glycerophospholipids	Glycerophosphoserines	Phosphatidylserines
244	138.055	7.365	[Cat]+	identity_search	Trigonelline cation	C7H8NO2	0.8701	3	WWNNZCOKKKDOPX-UHFFFAOYSA-O	Organic compounds	Organoheterocyclic compounds	Pyridines and derivatives	Pyridinecarboxylic acids and derivatives	Pyridinecarboxylic acids
245	280.092	8.542	[M+Na]+	identity_search	Glycerophosphocholine	C8H20NO6P	0.9942	3	SUHOQUVVVLNYQR-MRVPVSSYSA-N	Organic compounds	Lipids and lipid-like molecules	Glycerophospholipids	Glycerophosphocholines	Glycerophosphocholines
249	836.544	5.745	[M+H]+	identity_search	2-Docosahexaenoyl-1-stearoyl-sn-glycero-3-phosphoserine	C46H78NO10P	0.8716	39	LYYHRRPTEXPVOR-SYEOQEKUSA-N	Organic compounds	Lipids and lipid-like molecules	Glycerophospholipids	Glycerophosphoserines	Phosphatidylserines
251	274.124	4.846	[M+H]+	hybrid_search	2-[2-(2-Hydroxyphenoxy)ethoxy]phenol	C14H14O4	0.7555		PRYNAEBLJBDWPF-UHFFFAOYSA-N	Organic compounds	Benzenoids	Phenol ethers		Phenol ethers
253	520.333	1.787	[M+H]+	hybrid_search	1,4,7,10,13,16-Hexaoxacyclooctadecane	C12H24O6	0.8479		XEZNGIUYQVAUSS-UHFFFAOYSA-N	Organic compounds	Organic oxygen compounds	Organooxygen compounds	Ethers	Dialkyl ethers
254	272.118	4.845	[M+H]+	hybrid_search	5'-Chloro-5'-deoxyadenosine	C10H12ClN5O3	1		IYSNPOMTKFZDHZ-KQYNXXCUSA-N	Organic compounds	Nucleosides, nucleotides, and analogues	5'-deoxyribonucleosides		5'-deoxyribonucleosides
257	138.137	9.542	[M+H]+	hybrid_search	Sarcosine	C3H7NO2	1		FSYKKLYZXJSNPZ-UHFFFAOYSA-N	Organic compounds	Organic acids and derivatives	Carboxylic acids and derivatives	Amino acids, peptides, and analogues	Amino acids and derivatives	Alpha amino acids and derivatives	Alpha amino acids
260	269.108	4.846	[M+H]+	hybrid_search	Juglanin	C20H18O10	0.8252		POQICXMTUPVZMX-AXWIHUDSSA-N	Organic compounds	Phenylpropanoids and polyketides	Flavonoids	Flavonoid glycosides	Flavonoid O-glycosides	Flavonoid-3-O-glycosides
261	132.069	8.13	[M+H]+	identity_search	Creatine	C4H9N3O2	0.9999	2	CVSVTCORWBXHQV-UHFFFAOYSA-N	Organic compounds	Organic acids and derivatives	Carboxylic acids and derivatives	Amino acids, peptides, and analogues	Amino acids and derivatives	Alpha amino acids and derivatives
264	152.101	8.566	[M+H]+	hybrid_search	N-(2-Aminoethyl)glycine	C4H10N2O2	0.7916		PIINGYXNCHTJTF-UHFFFAOYSA-N	Organic compounds	Organic acids and derivatives	Carboxylic acids and derivatives	Amino acids, peptides, and analogues	Amino acids and derivatives	Alpha amino acids and derivatives	Alpha amino acids
267	537.169	6.211	[2M+H]+	identity_search	Inosine	C10H12N4O5	0.7745	2	UGQMRVRMYYASKQ-KQYNXXCUSA-N	Organic compounds	Nucleosides, nucleotides, and analogues	Purine nucleosides		Purine nucleosides
268	348.071	8.967	[M+H]+	identity_search	Adenosine 5'-monophosphate	C10H14N5O7P	0.9999	2	UDMBCSSLTHHNCD-KQYNXXCUSA-N	Organic compounds	Nucleosides, nucleotides, and analogues	Purine nucleotides	Purine ribonucleotides	Purine ribonucleoside monophosphates
273	128.146	7.128	[M+H]+	hybrid_search	Dihydrocucurbitacin B	C32H48O8	0.7955		QZJJDOYZVRUEDY-NRNCYQGDSA-N	Organic compounds	Lipids and lipid-like molecules	Steroids and steroid derivatives	Cucurbitacins	Cucurbitacins
274	158.061	8.678	[M+H]+	hybrid_search	Methyl benzenesulfonate	C7H8O3S	0.8698		CZXGXYBOQYQXQD-UHFFFAOYSA-N	Organic compounds	Benzenoids	Benzene and substituted derivatives	Benzenesulfonic acids and derivatives	Benzenesulfonate esters
275	256.264	1.022	[M+H]+	identity_search	Palmitamide	C16H33NO	0.9382	25	HSEMFIZWXHQJAE-UHFFFAOYSA-N	Organic compounds	Lipids and lipid-like molecules	Fatty Acyls	Fatty amides	Fatty amides
277	151.101	8.536	[M+H]+	hybrid_search	N-[2-Methoxy-5-(2-oxo-2H-chromen-3-yl)phenyl]-5-nitrofuran-2-carboxamide	C21H14N2O7	0.8347		OMSVVPQVNMIRMW-UHFFFAOYSA-N	Organic compounds	Phenylpropanoids and polyketides	Isoflavonoids	Isoflav-3-enes	Isoflav-3-enones
278	87.0441	7.707	[M+H]+	hybrid_search	2-Bromo-4,6-dinitroaniline	C6H4BrN3O4	0.7966		KWMDHCLJYMVBNS-UHFFFAOYSA-N	Organic compounds	Benzenoids	Benzene and substituted derivatives	Aniline and substituted anilines	Dinitroanilines
279	149.064	8.716	[M+H]+	hybrid_search	DL-2-Methylglutamic acid	C6H11NO4	0.7958		QHSCIWIRXWFIGH-UHFFFAOYSA-N	Organic compounds	Organic acids and derivatives	Carboxylic acids and derivatives	Amino acids, peptides, and analogues	Amino acids and derivatives	Alpha amino acids and derivatives	Alpha amino acids
280	387.18	1.104	[M+H]+	identity_search	1,3:2,4-bis(3,4-dimethylbenzylidene)sorbitol	C22H26O6	0.7828	2	LQAFKEDMOAMGAK-RLCYQCIGSA-N	Organic compounds	Benzenoids	Benzene and substituted derivatives	Toluenes	Toluenes
281	285.206	1.032	[M+H]+	hybrid_search	9-Hydroperoxy-10E,12Z,15Z-octadecatrienoic acid	C18H30O4	0.7791		RWKJTIHNYSIIHW-MEBVTJQTSA-N	Organic compounds	Lipids and lipid-like molecules	Fatty Acyls	Lineolic acids and derivatives	Lineolic acids and derivatives
282	189.16	9.199	[M+H]+	hybrid_search	L-NG-Monomethylarginine	C7H16N4O2	0.7473		NTNWOCRCBQPEKQ-YFKPBYRVSA-N	Organic compounds	Organic acids and derivatives	Carboxylic acids and derivatives	Amino acids, peptides, and analogues	Amino acids and derivatives	Alpha amino acids and derivatives	Arginine and derivatives
284	251.201	1.012	[M+H]+	identity_search	Sclareolide	C16H26O2	0.8288	34	IMKJGXCIJJXALX-SHUKQUCYSA-N	Organic compounds	Organoheterocyclic compounds	Naphthofurans		Naphthofurans
286	294.264	1.024	[M+H]+	hybrid_search	2-{2-[2-(Octadecyloxy)ethoxy]ethoxy}ethanol	C24H50O4	0.824		KPRFGGDCSHOVQB-UHFFFAOYSA-N	Organic compounds	Organic oxygen compounds	Organooxygen compounds	Ethers	Dialkyl ethers	Polyethylene glycols
287	136.061	4.776	[M+H]+	identity_search	Adenine	C5H5N5	0.7519	2	GFFGJBXGBJISGV-UHFFFAOYSA-N	Organic compounds	Organoheterocyclic compounds	Imidazopyrimidines	Purines and purine derivatives	6-aminopurines
288	354.337	1.014	[M+H]+	hybrid_search	8-(3-Octyl-2-oxiranyl)octanoic acid	C18H34O3	0.8479		IMYZYCNQZDBZBQ-UHFFFAOYSA-N	Organic compounds	Lipids and lipid-like molecules	Fatty Acyls	Lineolic acids and derivatives	Lineolic acids and derivatives
291	126.103	7.241	[M+H]+	identity_search	1-Methylhistamine	C6H11N3	0.9988	3	FHQDWPCFSJMNCT-UHFFFAOYSA-N	Organic compounds	Organic nitrogen compounds	Organonitrogen compounds	Amines	Primary amines	2-arylethylamines
292	135.089	8.624	[M+H]+	hybrid_search	N,N-Diethylacetamide	C6H13NO	0.705		AJFDBNQQDYLMJN-UHFFFAOYSA-N	Organic compounds	Organic acids and derivatives	Carboxylic acids and derivatives	Carboxylic acid derivatives	Carboxylic acid amides	Tertiary carboxylic acid amides
295	86.06	7.707	[M+H-H2O]+	identity_search	.gamma.-Aminobutyric acid	C4H9NO2	0.9254	2	BTCSSZJGUNDROE-UHFFFAOYSA-N	Organic compounds	Organic acids and derivatives	Carboxylic acids and derivatives	Amino acids, peptides, and analogues	Amino acids and derivatives	Gamma amino acids and derivatives
297	135.108	8.618	[M+H]+	hybrid_search	Creatine	C4H9N3O2	0.7717		CVSVTCORWBXHQV-UHFFFAOYSA-N	Organic compounds	Organic acids and derivatives	Carboxylic acids and derivatives	Amino acids, peptides, and analogues	Amino acids and derivatives	Alpha amino acids and derivatives
298	136.063	4.585	[M+H]+	identity_search	Adenine	C5H5N5	0.994	1	GFFGJBXGBJISGV-UHFFFAOYSA-N	Organic compounds	Organoheterocyclic compounds	Imidazopyrimidines	Purines and purine derivatives	6-aminopurines
299	173.135	1.113	[M+H-H2O]+	identity_search	(5S)-1,2,3,4,5,6,7,8,9,10-Decahydro-5,9-methanobenzo[8]annulen-11-one	C13H18O	0.9722	13	FTBHJFJPRKLLAX-KFJBMODSSA-N	Organic compounds	Organic oxygen compounds	Organooxygen compounds	Carbonyl compounds	Ketones	Cyclic ketones	Cyclohexenones
300	104.107	14.442	[Cat]+	identity_search	Choline cation	C5H14NO	0.8208	2	OEYIOHPDSNJKLS-UHFFFAOYSA-N	Organic compounds	Organic nitrogen compounds	Organonitrogen compounds	Quaternary ammonium salts	Cholines
302	525.284	8.014	[M+H]+	hybrid_search	4-(4,6-Bis(2,4-dimethylphenyl)-1,3,5-triazin-2-yl)benzene-1,3-diol	C25H23N3O2	0.9198		FROCQMFXPIROOK-UHFFFAOYSA-N	Organic compounds	Benzenoids	Phenols	Benzenediols	Resorcinols
303	419.315	0.934	[M+H]+	identity_search	Bis-(7-methyloctyl) phthalate	C26H42O4	0.8994	6	HBGGXOJOCNVPFY-UHFFFAOYSA-N	Organic compounds	Benzenoids	Benzene and substituted derivatives	Benzoic acids and derivatives	Benzoic acid esters
304	120.066	8.215	[M+H]+	identity_search	L-Threonine	C4H9NO3	0.8822	3	AYFVYJQAPQTCCC-UHFFFAOYSA-N	Organic compounds	Organic acids and derivatives	Carboxylic acids and derivatives	Amino acids, peptides, and analogues	Amino acids and derivatives	Alpha amino acids and derivatives	Alpha amino acids
310	99.0553	15.076	[M+H]+	hybrid_search	4-Methyl-1,3-thiazol-2-amine	C4H6N2S	0.7901		OUQMXTJYCAJLGO-UHFFFAOYSA-N	Organic compounds	Organoheterocyclic compounds	Azoles	Thiazoles	2,4-disubstituted thiazoles
311	135.106	8.704	[M+H]+	hybrid_search	Creatine	C4H9N3O2	0.723		CVSVTCORWBXHQV-UHFFFAOYSA-N	Organic compounds	Organic acids and derivatives	Carboxylic acids and derivatives	Amino acids, peptides, and analogues	Amino acids and derivatives	Alpha amino acids and derivatives
314	734.569	4.511	[M+H]+	identity_search	1-Stearoyl-2-myristoyl-sn-glycero-3-phosphocholine	C40H80NO8P	0.8925	4	MZWGYEJOZNRLQE-KXQOOQHDSA-N	Organic compounds	Lipids and lipid-like molecules	Glycerophospholipids	Glycerophosphocholines	Phosphatidylcholines
315	102.055	8.716	[M+H-H2O]+	identity_search	(S)-(+)-4-Amino-3-hydroxybutyric acid	C4H9NO3	0.9354	3	YQGDEPYYFWUPGO-VKHMYHEASA-N	Organic compounds	Organic acids and derivatives	Carboxylic acids and derivatives	Amino acids, peptides, and analogues	Amino acids and derivatives	Gamma amino acids and derivatives
317	510.355	5.473	[M+H]+	identity_search	1-Heptadecanoyl-sn-glycero-3-phosphocholine	C25H52NO7P	0.9828	8	SRRQPVVYXBTRQK-XMMPIXPASA-N	Organic compounds	Lipids and lipid-like molecules	Glycerophospholipids	Glycerophosphocholines	Lysophosphatidylcholines	1-acyl-sn-glycero-3-phosphocholines
318	332.28	1.028	[M+H]+	hybrid_search	2,4,7,9-Tetramethyl-5-decyne-4,7-diol	C14H26O2	0.7911		LXOFYPKXCSULTL-UHFFFAOYSA-N	Organic compounds	Organic oxygen compounds	Organooxygen compounds	Carbonyl compounds	Alpha,beta-unsaturated carbonyl compounds	Alpha,beta-unsaturated ketones	Ynones
319	350.327	0.997	[M+H]+	hybrid_search	2-{2-[2-(Octadecyloxy)ethoxy]ethoxy}ethanol	C24H50O4	0.889		KPRFGGDCSHOVQB-UHFFFAOYSA-N	Organic compounds	Organic oxygen compounds	Organooxygen compounds	Ethers	Dialkyl ethers	Polyethylene glycols
321	249.185	1	[M+H]+	hybrid_search	2-Dec-9-enylpentanedioic acid	C15H26O4	0.8185		BQDDETQOEIBFGQ-UHFFFAOYSA-N	Organic compounds	Lipids and lipid-like molecules	Fatty Acyls	Fatty acids and conjugates	Long-chain fatty acids
322	113.163	14.338	[M+H]+	hybrid_search	2-(3-Bromo-4-fluorophenyl)-1,3-dioxolane	C9H8BrFO2	0.7101		OATOZCSPTSMOIY-UHFFFAOYSA-N	Organic compounds	Benzenoids	Benzene and substituted derivatives	Halobenzenes	Fluorobenzenes
323	150.058	7.378	[M+H]+	identity_search	L-Methionine	C5H11NO2S	0.8828	7	FFEARJCKVFRZRR-BYPYZUCNSA-N	Organic compounds	Organic acids and derivatives	Carboxylic acids and derivatives	Amino acids, peptides, and analogues	Amino acids and derivatives	Alpha amino acids and derivatives	Methionine and derivatives
325	86.06	7.604	[M+H-H2O]+	identity_search	.gamma.-Aminobutyric acid	C4H9NO2	0.9263	3	BTCSSZJGUNDROE-UHFFFAOYSA-N	Organic compounds	Organic acids and derivatives	Carboxylic acids and derivatives	Amino acids, peptides, and analogues	Amino acids and derivatives	Gamma amino acids and derivatives
327	377.147	3.248	[M+H]+	hybrid_search	N6-Benzoyl-2'-deoxyadenosine	C17H17N5O4	0.8932		PIXHJAPVPCVZSV-YNEHKIRRSA-N	Organic compounds	Nucleosides, nucleotides, and analogues	Purine nucleosides	Purine 2'-deoxyribonucleosides	Purine 2'-deoxyribonucleosides
328	213.149	1.023	[M+H-H2O]+	identity_search	5-(Hydroxymethyl)-3-(1-hydroxy-5-methylhexyl)oxolan-2-one	C12H22O4	0.7246	15	DRHZNTAKNLCGTI-UHFFFAOYSA-N	Organic compounds	Lipids and lipid-like molecules	Fatty Acyls	Fatty alcohols	Fatty alcohols
329	131.107	1.064	[M+H]+	hybrid_search	2-Methyl-2-(methylamino)-1-propanol	C5H13NO	0.742		LHYBRZAQMRWQOJ-UHFFFAOYSA-N	Organic compounds	Organic nitrogen compounds	Organonitrogen compounds	Amines	Alkanolamines	1,2-aminoalcohols
331	277.103	9.387	[M+H]+	identity_search	L-.gamma.-Glutamyl-L-glutamic acid	C10H16N2O7	0.9491	10	OWQDWQKWSLFFFR-WDSKDSINSA-N	Organic compounds	Organic acids and derivatives	Carboxylic acids and derivatives	Amino acids, peptides, and analogues	Amino acids and derivatives	Alpha amino acids and derivatives	Glutamic acid and derivatives
332	174.112	1.046	[M+H]+	hybrid_search	Icaridin	C12H23NO3	0.893		QLHULAHOXSSASE-UHFFFAOYSA-N	Organic compounds	Organoheterocyclic compounds	Piperidines	Piperidinecarboxylic acids and derivatives	Piperidinecarboxylic acids
333	680.48	0.913	[M+H]+	hybrid_search	Tris-(2,4-di-tert-butylphenyl) phosphate	C42H63O4P	0.8776		AZSKHRTUXHLAHS-UHFFFAOYSA-N	Organic compounds	Organic acids and derivatives	Organic phosphoric acids and derivatives	Phosphate esters	Aryl phosphates	Aryl phosphotriesters
335	88.07	8.704	[M+H]+	hybrid_search	4-Hydroxypyridine	C5H5NO	0.7317		GCNTZFIIOFTKIY-UHFFFAOYSA-N	Organic compounds	Organoheterocyclic compounds	Pyridines and derivatives	Hydropyridines	Dihydropyridines
336	169.058	8.555	[M+H]+	identity_search	1,3-Cyclohexadiene-1,2-dicarboxylic acid	C8H8O4	0.9181	2	GOWHHUDNXNDUAS-UHFFFAOYSA-N	Organic compounds	Organic acids and derivatives	Carboxylic acids and derivatives	Dicarboxylic acids and derivatives	Dicarboxylic acids and derivatives
337	175.108	8.214	[M+H]+	identity_search	N-.alpha.-Acetyl-L-ornithine	C7H14N2O3	0.8072	5	JRLGPAXAGHMNOL-LURJTMIESA-N	Organic compounds	Organic acids and derivatives	Carboxylic acids and derivatives	Amino acids, peptides, and analogues	Amino acids and derivatives	Alpha amino acids and derivatives	N-acyl-alpha amino acids and derivatives	N-acyl-alpha amino acids	N-acyl-L-alpha-amino acids
339	112.157	5.007	[M+H]+	hybrid_search	1,2,4-Triazole-3-carboxamide	C3H4N4O	0.8513		ZEWJFUNFEABPGL-UHFFFAOYSA-N	Organic compounds	Organic acids and derivatives	Carboxylic acids and derivatives	Carboxylic acid derivatives	Carboxylic acid amides	2-heteroaryl carboxamides
341	148.079	8.53	[M+H]+	hybrid_search	(S)-2-Ureidopentanedioic acid	C6H10N2O5	0.9942		LCQLHJZYVOQKHU-VKHMYHEASA-N	Organic compounds	Organic acids and derivatives	Carboxylic acids and derivatives	Amino acids, peptides, and analogues	Amino acids and derivatives	Alpha amino acids and derivatives	Glutamic acid and derivatives
342	388.254	1.842	[M+NH4]+	identity_search	Octaethylene glycol	C16H34O9	0.7646	4	GLZWNFNQMJAZGY-UHFFFAOYSA-N	Organic compounds	Organic oxygen compounds	Organooxygen compounds	Ethers	Dialkyl ethers	Polyethylene glycols
343	330.337	2.361	[M+H]+	identity_search	2,2'-(Hexadecylazanediyl)bis(ethan-1-ol)	C20H43NO2	0.875	9	MJWIPTSHMLSLFE-UHFFFAOYSA-N	Organic compounds	Organic nitrogen compounds	Organonitrogen compounds	Amines	Alkanolamines	1,2-aminoalcohols
344	432.28	1.889	[M+NH4]+	identity_search	Nonaethylene glycol	C18H38O10	0.7328	5	YZUUTMGDONTGTN-UHFFFAOYSA-N	Organic compounds	Organic oxygen compounds	Organooxygen compounds	Ethers	Dialkyl ethers	Polyethylene glycols
350	228.184	1.173	[M+H]+	hybrid_search	Alpelisib	C19H22F3N5O2S	0.884		STUWGJZDJHPWGZ-LBPRGKRZSA-N	Organic compounds	Organic acids and derivatives	Carboxylic acids and derivatives	Amino acids, peptides, and analogues	Amino acids and derivatives	Alpha amino acids and derivatives	Proline and derivatives
351	156.077	9.412	[M+H]+	identity_search	L-Histidine	C6H9N3O2	0.9998	4	HNDVDQJCIGZPNO-YFKPBYRVSA-N	Organic compounds	Organic acids and derivatives	Carboxylic acids and derivatives	Amino acids, peptides, and analogues	Amino acids and derivatives	Alpha amino acids and derivatives	Histidine and derivatives
352	142.123	1.442	[M+H]+	hybrid_search	3-Hydroxy-5,5-dimethylhexanoic acid	C8H16O3	0.7529		PHACRADGRHURFF-UHFFFAOYSA-N	Organic compounds	Organic acids and derivatives	Hydroxy acids and derivatives	Medium-chain hydroxy acids and derivatives	Medium-chain hydroxy acids and derivatives
354	292.175	0.978	[M+H]+	hybrid_search	1(2H)-Naphthalenone, 2-(acetyloxy)-4-[2,5-bis(acetyloxy)-3-methyl-3-penten-1-yl]octahydro-7-hydroxy-4a,8,8-trimethyl-3-methylene-	C26H38O8	0.7455		GACFDZLPFMYBKT-GXDHUFHOSA-N	Organic compounds	Lipids and lipid-like molecules	Prenol lipids	Diterpenoids	Diterpenoids
355	298.274	1.045	[M+H]+	hybrid_search	15-Deoxy-.DELTA.12,14-prostaglandin J2	C20H28O3	0.7845		VHRUMKCAEVRUBK-GODQJPCRSA-N	Organic compounds	Lipids and lipid-like molecules	Fatty Acyls	Eicosanoids	Prostaglandins and related compounds
356	315.123	0.972	[M+H]+	hybrid_search	Dianix Orange S-G	C24H21N5O4	0.9373		SCLYXZFZPIKFAH-CYYJNZCTSA-N	Organic compounds	Organoheterocyclic compounds	Azobenzenes		Azobenzenes
357	242.1	3.356	[M+Na]+	hybrid_search	Ethanesulfonic acid, 2-[(2,4-dihydroxy-3,3-dimethyl-1-oxobutyl)amino]-	C8H17NO6S	0.7634		IZRUXXTXKZAGQQ-UHFFFAOYSA-N	Organic compounds	Lipids and lipid-like molecules	Fatty Acyls	Fatty amides	N-acyl amines
358	138.049	6.202	[M+H]+	hybrid_search	5-Fluoro-2,3-dihydrobenzo[d]isothiazole 1,1-dioxide	C7H6FNO2S	0.7436		UGYJNSPJVSELQO-UHFFFAOYSA-N	Organic compounds	Organoheterocyclic compounds	Benzothiazoles		Benzothiazoles
360	200.201	1.02	[M+H-H2O]+	identity_search	2-[(2-Hydroxyethyl)(octyl)amino]ethanol	C12H27NO2	0.7085	4	QZQNMMLYACBCMJ-UHFFFAOYSA-N	Organic compounds	Organic nitrogen compounds	Organonitrogen compounds	Amines	Alkanolamines	1,2-aminoalcohols
361	377.149	2.151	[M+H]+	hybrid_search	3-Fluoro-4-methylbenzamidine	C8H9FN2	0.7668		PWQHQNWOXBOOTJ-UHFFFAOYSA-N	Organic compounds	Benzenoids	Benzene and substituted derivatives	Halobenzenes	Fluorobenzenes
363	104.088	5.032	[M+H]+	hybrid_search	Choline cation	C5H14NO	0.9996		OEYIOHPDSNJKLS-UHFFFAOYSA-N	Organic compounds	Organic nitrogen compounds	Organonitrogen compounds	Quaternary ammonium salts	Cholines
364	132.084	8.174	[M+H]+	identity_search	Creatine	C4H9N3O2	0.7722	4	CVSVTCORWBXHQV-UHFFFAOYSA-N	Organic compounds	Organic acids and derivatives	Carboxylic acids and derivatives	Amino acids, peptides, and analogues	Amino acids and derivatives	Alpha amino acids and derivatives
367	309.283	1.013	[M+H]+	hybrid_search	2-{2-[2-(Octadecyloxy)ethoxy]ethoxy}ethanol	C24H50O4	0.7388		KPRFGGDCSHOVQB-UHFFFAOYSA-N	Organic compounds	Organic oxygen compounds	Organooxygen compounds	Ethers	Dialkyl ethers	Polyethylene glycols
373	81.017	1.556	[M+H]+	hybrid_search	4-Methyl-6-(methylthio)-2(1H)-quinolinone	C11H11NOS	0.8114		SDTDDKCWIYAIOT-UHFFFAOYSA-N	Organic compounds	Organoheterocyclic compounds	Quinolines and derivatives	Quinolones and derivatives	Hydroquinolones
375	193.122	1.033	[M+H-H2O]+	hybrid_search	1-Cyclohexylcyclohexanecarboxylic acid	C13H22O2	0.8865		SJSRFXJWBKOROD-UHFFFAOYSA-N	Organic compounds	Organic acids and derivatives	Carboxylic acids and derivatives	Carboxylic acids	Carboxylic acids
376	292.264	1.755	[M+H]+	hybrid_search	N-[(5-Methyl-2-thienyl)methyl]-1-butanamine	C10H17NS	0.7018		CPVBLFPUNAPHLT-UHFFFAOYSA-N	Organic compounds	Organic nitrogen compounds	Organonitrogen compounds	Amines	Aralkylamines
377	223.169	0.984	[M+H]+	identity_search	5-Hydroxy-10,10-dimethyl-6-methylenebicyclo[7.2.0]undecan-2-one	C14H22O2	0.7673	14	BSFUDCIRZBAPDS-UHFFFAOYSA-N	Organic compounds	Organic oxygen compounds	Organooxygen compounds	Alcohols and polyols	Cyclic alcohols and derivatives
378	211.285	6.862	[M+H]+	hybrid_search	Spermine	C10H26N4	0.8355		PFNFFQXMRSDOHW-UHFFFAOYSA-N	Organic compounds	Organic nitrogen compounds	Organonitrogen compounds	Amines	Secondary amines	Dialkylamines
381	161.108	9.499	[M+H]+	hybrid_search	2-Methoxy-5-nitrophenol	C7H7NO4	0.8283		KXKCTSZYNCDFFG-UHFFFAOYSA-N	Organic compounds	Benzenoids	Benzene and substituted derivatives	Nitrobenzenes	Nitrophenyl ethers
382	663.454	0.913	[M+H]+	identity_search	Tris-(2,4-di-tert-butylphenyl) phosphate	C42H63O4P	0.904	6	AZSKHRTUXHLAHS-UHFFFAOYSA-N	Organic compounds	Organic acids and derivatives	Organic phosphoric acids and derivatives	Phosphate esters	Aryl phosphates	Aryl phosphotriesters
383	358.368	2.275	[M+H]+	hybrid_search	2-[(2-Hydroxyethyl)(octyl)amino]ethanol	C12H27NO2	0.7593		QZQNMMLYACBCMJ-UHFFFAOYSA-N	Organic compounds	Organic nitrogen compounds	Organonitrogen compounds	Amines	Alkanolamines	1,2-aminoalcohols
384	87.0441	7.664	[M+H]+	identity_search	Crotonic acid	C4H6O2	0.7519	2	LDHQCZJRKDOVOX-NSCUHMNNSA-N	Organic compounds	Lipids and lipid-like molecules	Fatty Acyls	Fatty acids and conjugates	Straight chain fatty acids
385	154.095	8.708	[M+H]+	hybrid_search	4-[3-(3-Nitrophenyl)-1,2,4-oxadiazol-5-yl]butanoic acid	C12H11N3O5	0.7617		LQQYZJRCWBRIMW-UHFFFAOYSA-N	Organic compounds	Organoheterocyclic compounds	Azoles	Oxadiazoles	1,2,4-oxadiazoles	Phenyloxadiazoles
386	113.142	5.004	[M+H]+	hybrid_search	2-Cyclopropyl-4-methyl-5-pyrimidinecarboxylic acid	C9H10N2O2	0.8791		BSLXWOKIRNVYGN-UHFFFAOYSA-N	Organic compounds	Organoheterocyclic compounds	Diazines	Pyrimidines and pyrimidine derivatives	Pyrimidinecarboxylic acids and derivatives	Pyrimidinecarboxylic acids
387	120.081	6.831	[M+H-H2O]+	identity_search	2-Amino-4-ethylphenol	C8H11NO	0.749	3	LUKYIMOTPSTGQB-UHFFFAOYSA-N	Organic compounds	Benzenoids	Benzene and substituted derivatives	Aniline and substituted anilines	Aniline and substituted anilines
388	96.1592	7.125	[M+H]+	hybrid_search	9,11-Dideoxy-9.alpha.,11.alpha.-epoxymethanoprosta-5E,13E-dien-1-oic acid	C21H34O4	0.7388		DJKDIKIDYDXHDD-YTQMDITASA-N	Organic compounds	Lipids and lipid-like molecules	Fatty Acyls	Eicosanoids	Prostaglandins and related compounds
389	251.185	1.142	[M+H]+	hybrid_search	Tripropylene glycol	C9H20O4	0.9439		LCZVSXRMYJUNFX-UHFFFAOYSA-N	Organic compounds	Organic oxygen compounds	Organooxygen compounds	Alcohols and polyols	Secondary alcohols
392	344.228	1.799	[M+H]+	hybrid_search	1,4,7,10,13,16-Hexaoxacyclooctadecane	C12H24O6	0.7928		XEZNGIUYQVAUSS-UHFFFAOYSA-N	Organic compounds	Organic oxygen compounds	Organooxygen compounds	Ethers	Dialkyl ethers
393	256.175	1.568	[M+H]+	hybrid_search	1,4,7,10,13,16-Hexaoxacyclooctadecane	C12H24O6	0.8311		XEZNGIUYQVAUSS-UHFFFAOYSA-N	Organic compounds	Organic oxygen compounds	Organooxygen compounds	Ethers	Dialkyl ethers
395	264.232	1.877	[M+H]+	identity_search	2,4-Di-tert-butyl-6-[(dimethylamino)methyl]phenol	C17H29NO	0.8733	1	HKFRBBJLBRGTLM-UHFFFAOYSA-N	Organic compounds	Benzenoids	Benzene and substituted derivatives	Phenylpropanes	Phenylpropanes
396	399.245	0.999	[M+H]+	identity_search	Tris(2-butoxyethyl) phosphate	C18H39O7P	0.9798	12	WTLBZVNBAKMVDP-UHFFFAOYSA-N	Organic compounds	Organic acids and derivatives	Organic phosphoric acids and derivatives	Phosphate esters	Alkyl phosphates	Trialkyl phosphates
397	208.167	1.031	[M+H]+	hybrid_search	Tetradecanedioic acid, 5,6-dihydroxy-	C14H26O6	0.7834		JCOCIXAHAFALHI-UHFFFAOYSA-N
400	113.185	5.005	[M+H]+	hybrid_search	N,N-Dimethyl-3-phenyl-2-propenamine	C11H15N	0.8168		SYUYXOYNRMMOGW-RMKNXTFCSA-N	Organic compounds	Benzenoids	Benzene and substituted derivatives	Styrenes	Styrenes
405	788.616	4.382	[M+H]+	identity_search	1-Octadecanoyl-2-octadecenoyl-sn-glycero-3-phosphocholine	C44H86NO8P	0.8311	3	ATHVAWFAEPLPPQ-QPOMNCEOSA-N	Organic compounds	Lipids and lipid-like molecules	Glycerophospholipids	Glycerophosphocholines	Phosphatidylcholines
406	120.102	5.811	[M+H]+	hybrid_search	Hexanoic acid, 5-(acetylamino)-4-oxo-	C8H13NO4	0.7565		QSRUAKBTZTXXLM-UHFFFAOYSA-N	Organic compounds	Organic acids and derivatives	Keto acids and derivatives	Medium-chain keto acids and derivatives	Medium-chain keto acids and derivatives
407	135.104	8.714	[M+H]+	hybrid_search	Creatine	C4H9N3O2	0.7582		CVSVTCORWBXHQV-UHFFFAOYSA-N	Organic compounds	Organic acids and derivatives	Carboxylic acids and derivatives	Amino acids, peptides, and analogues	Amino acids and derivatives	Alpha amino acids and derivatives
408	90.0914	5.561	[M+H]+	hybrid_search	1-(Piperidin-4-yl)ethan-1-ol	C7H15NO	1		NDJKRLGXVKYIGQ-UHFFFAOYSA-N	Organic compounds	Organoheterocyclic compounds	Piperidines		Piperidines
409	269.211	1.043	[M+H-H2O]+	identity_search	Hexadecanedioic acid	C16H30O4	0.7917	25	QQHJDPROMQRDLA-UHFFFAOYSA-N	Organic compounds	Lipids and lipid-like molecules	Fatty Acyls	Fatty acids and conjugates	Long-chain fatty acids
414	377.147	3.136	[M+H]+	hybrid_search	N6-Benzoyl-2'-deoxyadenosine	C17H17N5O4	0.9235		PIXHJAPVPCVZSV-YNEHKIRRSA-N	Organic compounds	Nucleosides, nucleotides, and analogues	Purine nucleosides	Purine 2'-deoxyribonucleosides	Purine 2'-deoxyribonucleosides
416	132.07	8.209	[M+H]+	identity_search	Creatine	C4H9N3O2	0.9999	1	CVSVTCORWBXHQV-UHFFFAOYSA-N	Organic compounds	Organic acids and derivatives	Carboxylic acids and derivatives	Amino acids, peptides, and analogues	Amino acids and derivatives	Alpha amino acids and derivatives
417	104.126	5.031	[M+H]+	hybrid_search	Choline cation	C5H14NO	1		OEYIOHPDSNJKLS-UHFFFAOYSA-N	Organic compounds	Organic nitrogen compounds	Organonitrogen compounds	Quaternary ammonium salts	Cholines
424	207.207	5.025	[M+H]+	hybrid_search	Glycerophosphocholine	C8H20NO6P	0.7303		SUHOQUVVVLNYQR-MRVPVSSYSA-N	Organic compounds	Lipids and lipid-like molecules	Glycerophospholipids	Glycerophosphocholines	Glycerophosphocholines
425	258.243	0.981	[M+H]+	hybrid_search	3-Ethyl-2-piperazinone	C6H12N2O	0.7673		BAOOEQIOVFBREJ-UHFFFAOYSA-N	Organic compounds	Organic acids and derivatives	Carboxylic acids and derivatives	Amino acids, peptides, and analogues	Amino acids and derivatives	Alpha amino acids and derivatives	Alpha amino acid amides
426	132.104	8.029	[M+H]+	identity_search	Propan-2-yl (2S)-2-aminopropanoate	C6H13NO2	0.7209	1	QDQVXVRZVCTVHE-YFKPBYRVSA-N	Organic compounds	Organic acids and derivatives	Carboxylic acids and derivatives	Amino acids, peptides, and analogues	Amino acids and derivatives	Alpha amino acids and derivatives	Alpha amino acid esters
427	146.118	7.702	[Cat]+	identity_search	(3-Carboxypropyl)trimethylammonium cation	C7H16NO2	0.851	2	JHPNVNIEXXLNTR-UHFFFAOYSA-O	Organic compounds	Lipids and lipid-like molecules	Fatty Acyls	Fatty acids and conjugates	Straight chain fatty acids
431	284.099	7.172	[M+H]+	identity_search	Guanosine	C10H13N5O5	1	1	NYHBQMYGNKIUIF-UUOKFMHZSA-N	Organic compounds	Nucleosides, nucleotides, and analogues	Purine nucleosides		Purine nucleosides
432	524.371	5.44	[M+H]+	identity_search	1-Stearoyl-2-hydroxy-sn-glycero-3-phosphocholine	C26H54NO7P	0.9771	7	IHNKQIMGVNPMTC-RUZDIDTESA-N	Organic compounds	Lipids and lipid-like molecules	Glycerophospholipids	Glycerophosphocholines	Lysophosphatidylcholines	1-acyl-sn-glycero-3-phosphocholines
434	662.572	0.919	[M+NH4]+	hybrid_search	1-Stearoyl-2-arachidonoyl-sn-glycero-3-phosphoserine	C44H78NO10P	0.7805		SVOUGFFDROZBJI-DNALCEECSA-N	Organic compounds	Lipids and lipid-like molecules	Glycerophospholipids	Glycerophosphoserines	Phosphatidylserines
440	73.0648	1.064	[M+H]+	hybrid_search	Pentylhydrazine	C5H14N2	0.8175		YVZACCLFRNQBNO-UHFFFAOYSA-N	Organic compounds	Organic nitrogen compounds	Organonitrogen compounds	Hydrazines and derivatives	Alkylhydrazines
443	200.165	1.123	[M+H]+	hybrid_search	10-Undecynoic acid	C11H18O2	0.8509		OAOUTNMJEFWJPO-UHFFFAOYSA-N	Organic compounds	Lipids and lipid-like molecules	Fatty Acyls	Fatty acids and conjugates	Medium-chain fatty acids
444	209.154	1.003	[M+H-H2O]+	identity_search	2(5H)-Furanone, 5-(7-hydroxy-6-methyloctyl)-	C13H22O3	0.829	33	AEPMKZIOUKHDOO-UHFFFAOYSA-N	Organic compounds	Lipids and lipid-like molecules	Fatty Acyls	Fatty alcohols	Fatty alcohols
449	151.146	2.929	[M+H]+	hybrid_search	Benzyl 5-methyl-1H-benzimidazol-2-yl sulfide	C15H14N2S	0.9056		VPPHIXQVOQZDPP-UHFFFAOYSA-N	Organic compounds	Organoheterocyclic compounds	Benzimidazoles		Benzimidazoles
451	284.295	1.009	[M+H]+	identity_search	Stearamide	C18H37NO	0.9694	29	LYRFLYHAGKPMFH-UHFFFAOYSA-N	Organic compounds	Organic acids and derivatives	Carboximidic acids and derivatives	Carboximidic acids	Carboximidic acids
452	232.129	8.878	[M+H]+	hybrid_search	Glycylglutamine	C7H13N3O4	0.8186		PNMUAGGSDZXTHX-UHFFFAOYSA-N	Organic compounds	Organic acids and derivatives	Carboxylic acids and derivatives	Amino acids, peptides, and analogues	Peptides	Dipeptides
453	177.149	1.031	[M+H]+	identity_search	Dipropylene glycol propyl ether	C9H20O3	0.7456	3	WEZPLQKRXDBPEP-UHFFFAOYSA-N	Organic compounds	Organic oxygen compounds	Organooxygen compounds	Alcohols and polyols	Secondary alcohols
455	837.548	5.745	[M+H]+	hybrid_search	1-Palmitoyl-2-oleoyl-sn-glycero-3-phosphoethanolamine	C39H76NO8P	0.8958		FHQVHHIBKUMWTI-OTMQOFQLSA-N	Organic compounds	Lipids and lipid-like molecules	Glycerophospholipids	Glycerophosphoethanolamines	Phosphatidylethanolamines
460	182.081	7.641	[M+H]+	identity_search	L-Tyrosine	C9H11NO3	0.9978	7	OUYCCCASQSFEME-UHFFFAOYSA-N	Organic compounds	Organic acids and derivatives	Carboxylic acids and derivatives	Amino acids, peptides, and analogues	Amino acids and derivatives	Alpha amino acids and derivatives	Tyrosine and derivatives
461	264.15	8.032	[M+H]+	hybrid_search	Methaqualone	C16H14N2O	0.8573		JEYCTXHKTXCGPB-UHFFFAOYSA-N	Organic compounds	Organoheterocyclic compounds	Diazanaphthalenes	Benzodiazines	Quinazolines
463	108.132	5.043	[M+H]+	hybrid_search	1,2-Diethylhydrazine	C4H12N2	0.8603		YCBOYOYVDOUXLH-UHFFFAOYSA-N	Organic compounds	Organic nitrogen compounds	Organonitrogen compounds	Hydrazines and derivatives	Alkylhydrazines
464	184.064	9.195	[M+H]+	identity_search	Phosphocholine	C5H14NO4P	0.999	5	YHHSONZFOIEMCP-UHFFFAOYSA-N	Organic compounds	Organic nitrogen compounds	Organonitrogen compounds	Quaternary ammonium salts	Cholines	Phosphocholines
465	193.142	1.086	[M+H]+	identity_search	Tripropylene glycol	C9H20O4	0.8761	3	LCZVSXRMYJUNFX-UHFFFAOYSA-N	Organic compounds	Organic oxygen compounds	Organooxygen compounds	Alcohols and polyols	Secondary alcohols
466	537.195	8.542	[M+Na]+	hybrid_search	Glycerophosphocholine	C8H20NO6P	0.7664		SUHOQUVVVLNYQR-MRVPVSSYSA-N	Organic compounds	Lipids and lipid-like molecules	Glycerophospholipids	Glycerophosphocholines	Glycerophosphocholines
467	276.119	9.57	[M+H]+	identity_search	.gamma.-L-Glutamyl-L-glutamine	C10H17N3O6	0.8621	9	JBFYFLXEJFQWMU-WDSKDSINSA-N	Organic compounds	Organic acids and derivatives	Carboxylic acids and derivatives	Amino acids, peptides, and analogues	Peptides	Dipeptides
468	104.087	5.038	[M+H]+	hybrid_search	Choline cation	C5H14NO	0.9999		OEYIOHPDSNJKLS-UHFFFAOYSA-N	Organic compounds	Organic nitrogen compounds	Organonitrogen compounds	Quaternary ammonium salts	Cholines
469	162.076	7.588	[M+H]+	identity_search	5-Methyl D-glutamate	C6H11NO4	0.9881	6	ZGEYCCHDTIDZAE-SCSAIBSYSA-N	Organic compounds	Organic acids and derivatives	Carboxylic acids and derivatives	Amino acids, peptides, and analogues	Amino acids and derivatives	Alpha amino acids and derivatives	Glutamic acid and derivatives
474	217.097	6.569	[M+H]+	identity_search	2,3,4,9-Tetrahydro-1H-.beta.-carboline-3-carboxylic acid	C12H12N2O2	0.7326	4	FSNCEEGOMTYXKY-UHFFFAOYSA-N	Organic compounds	Organoheterocyclic compounds	Indoles and derivatives	Pyridoindoles	Beta carbolines
475	231.117	0.089	[M+H]+	hybrid_search	Diisopropyl hexanedioate	C12H22O4	0.7403		ZDQWESQEGGJUCH-UHFFFAOYSA-N	Organic compounds	Lipids and lipid-like molecules	Fatty Acyls	Fatty acid esters	Fatty acid esters
476	90.0914	6.103	[M+H]+	identity_search	4-Amino-1-butanol	C4H11NO	0.8671	3	BLFRQYKZFKYQLO-UHFFFAOYSA-N	Organic compounds	Organic nitrogen compounds	Organonitrogen compounds	Amines	Alkanolamines
477	204.087	9.939	[M+H-H2O]+	identity_search	N-Acetyl-D-glucosamine	C8H15NO6	0.8713	9	OVRNDRQMDRJTHS-PVFLNQBWSA-N	Organic compounds	Organic oxygen compounds	Organooxygen compounds	Carbohydrates and carbohydrate conjugates	Aminosaccharides	N-acyl-alpha-hexosamines
478	296.259	1.053	[M+H]+	hybrid_search	1,3,3-Trimethyl-6-azabicyclo[3.2.1]octane	C10H19N	0.7007		FRAKHUZTNLUGPB-UHFFFAOYSA-N	Organic compounds	Organoheterocyclic compounds	Azepanes		Azepanes
481	252.078	7.785	[M+Na]+	hybrid_search	Benzeneethanaminium, .alpha.-carboxy-N,N,N-trimethyl-, inner salt	C12H17NO2	0.7695		XTFQIRIHLGODFV-UHFFFAOYSA-N	Organic compounds	Organic acids and derivatives	Carboxylic acids and derivatives	Amino acids, peptides, and analogues	Amino acids and derivatives	Alpha amino acids and derivatives	Phenylalanine and derivatives
482	230.144	4.768	[M+H]+	hybrid_search	Dodecanediamide	C12H24N2O2	0.9119		FTZSDHHWPWGCDI-UHFFFAOYSA-N	Organic compounds	Lipids and lipid-like molecules	Fatty Acyls	Fatty amides	Fatty amides
484	255.159	1.087	[M+H]+	hybrid_search	4,11-Dimethyl-8-(propan-2-yl)-5,12-dioxatricyclo[9.1.0.04,6]dodecan-7-ol	C15H26O3	0.7856		CZZAIHWBOUXBPS-UHFFFAOYSA-N	Organic compounds	Lipids and lipid-like molecules	Prenol lipids	Sesquiterpenoids	Germacrane sesquiterpenoids
486	119.09	7.124	[M+H]+	hybrid_search	Dihydrocucurbitacin B	C32H48O8	0.923		QZJJDOYZVRUEDY-NRNCYQGDSA-N	Organic compounds	Lipids and lipid-like molecules	Steroids and steroid derivatives	Cucurbitacins	Cucurbitacins
487	135.105	8.216	[M+H]+	hybrid_search	Creatine	C4H9N3O2	0.8238		CVSVTCORWBXHQV-UHFFFAOYSA-N	Organic compounds	Organic acids and derivatives	Carboxylic acids and derivatives	Amino acids, peptides, and analogues	Amino acids and derivatives	Alpha amino acids and derivatives
488	156.107	1.237	[M+H-H2O]+	identity_search	Ethyl 4-hydroxy-1-piperidinecarboxylate	C8H15NO3	0.8453	2	QABJNOSERNVHDY-UHFFFAOYSA-N	Organic compounds	Organoheterocyclic compounds	Piperidines	Piperidinecarboxylic acids and derivatives	Piperidinecarboxylic acids
489	526.314	6.461	[M+H]+	hybrid_search	1-Stearoyl-2-hydroxy-sn-glycero-3-phosphoethanolamine	C23H48NO7P	0.8393		BBYWOYAFBUOUFP-JOCHJYFZSA-N	Organic compounds	Lipids and lipid-like molecules	Glycerophospholipids	Glycerophosphoethanolamines	Lysophosphatidylethanolamines	1-acyl-sn-glycero-3-phosphoethanolamines
492	247.154	1.011	[M+H]+	hybrid_search	Hexadecylmethylglycerol	C20H42O3	0.7335		XAWCMDFDFNRKGK-FQEVSTJZSA-N	Organic compounds	Lipids and lipid-like molecules	Glycerolipids	Glycerol ethers	Glycerol ethers
494	174.125	1.131	[M+H-H2O]+	identity_search	Isopentedrone	C12H17NO	0.7056	3	ILGRTMNCRBDXBI-UHFFFAOYSA-N	Organic compounds	Organic nitrogen compounds	Organonitrogen compounds	Amines	Aralkylamines
495	106.05	8.603	[M+H]+	hybrid_search	Spirodihydrobenzofuranlactam IV	C28H37NO8	0.7501		QZGOQORSUIQVIR-FFZVSTMVSA-N	Organic compounds	Organic acids and derivatives	Carboxylic acids and derivatives	Amino acids, peptides, and analogues	Amino acids and derivatives	Alpha amino acids and derivatives	Glutamic acid and derivatives
497	249.206	1.006	[M+H]+	identity_search	Tripropylene glycol monobutyl ether	C13H28O4	0.8915	5	LORVPHHKJFSORQ-UHFFFAOYSA-N	Organic compounds	Organic oxygen compounds	Organooxygen compounds	Alcohols and polyols	Secondary alcohols
499	275.258	0.987	[M+H]+	hybrid_search	Lauryl gallate	C19H30O5	0.8772		RPWFJAMTCNSJKK-UHFFFAOYSA-N	Organic compounds	Benzenoids	Benzene and substituted derivatives	Benzoic acids and derivatives	Hydroxybenzoic acid derivatives	Gallic acid and derivatives	Galloyl esters
501	132.049	8.026	[M+H]+	hybrid_search	Creatine	C4H9N3O2	0.9996		CVSVTCORWBXHQV-UHFFFAOYSA-N	Organic compounds	Organic acids and derivatives	Carboxylic acids and derivatives	Amino acids, peptides, and analogues	Amino acids and derivatives	Alpha amino acids and derivatives
502	323.188	1.017	[M+Na]+	hybrid_search	(5.xi.,13.alpha.,14.beta.,17.alpha.,20S,24E)-21-Hydroxy-3-oxolanosta-8,24-dien-26-oic acid	C30H46O4	0.7306		RLTDMRMWVUCOAI-BOVQQMIFSA-N	Organic compounds	Lipids and lipid-like molecules	Prenol lipids	Triterpenoids	Triterpenoids
505	230.175	1.387	[M+H]+	hybrid_search	Dodecanediamide	C12H24N2O2	0.8652		FTZSDHHWPWGCDI-UHFFFAOYSA-N	Organic compounds	Lipids and lipid-like molecules	Fatty Acyls	Fatty amides	Fatty amides
506	150.143	6.582	[M+H]+	hybrid_search	Triethanolamine	C6H15NO3	0.8077		GSEJCLTVZPLZKY-UHFFFAOYSA-N	Organic compounds	Organic nitrogen compounds	Organonitrogen compounds	Amines	Alkanolamines	1,2-aminoalcohols
507	89.0756	8.668	[M+H]+	hybrid_search	2,3-Diphenyl-1H-indole-7-carboxylic acid	C21H15NO2	0.9051		OLUDUXWVPIEHDA-UHFFFAOYSA-N	Organic compounds	Organoheterocyclic compounds	Indoles and derivatives	Indoles	2-phenylindoles
508	564.359	1.833	[M+H]+	hybrid_search	1,4,7,10,13,16-Hexaoxacyclooctadecane	C12H24O6	0.8238		XEZNGIUYQVAUSS-UHFFFAOYSA-N	Organic compounds	Organic oxygen compounds	Organooxygen compounds	Ethers	Dialkyl ethers
510	352.321	1.019	[M+H]+	hybrid_search	1-Stearoyl-2-linoleoyl-sn-glycerol	C39H72O5	0.7025		AJMZUFBKADIAKC-SKTOPKGQSA-N	Organic compounds	Lipids and lipid-like molecules	Fatty Acyls	Lineolic acids and derivatives	Lineolic acids and derivatives
512	168.123	1.592	[M+NH4]+	hybrid_search	Tetraethylene glycol	C8H18O5	0.9527		UWHCKJMYHZGTIT-UHFFFAOYSA-N	Organic compounds	Organic oxygen compounds	Organooxygen compounds	Ethers	Dialkyl ethers	Polyethylene glycols
513	150.113	6.466	[M+H]+	identity_search	Triethanolamine	C6H15NO3	0.8775	5	GSEJCLTVZPLZKY-UHFFFAOYSA-N	Organic compounds	Organic nitrogen compounds	Organonitrogen compounds	Amines	Alkanolamines	1,2-aminoalcohols
517	304.3	1.611	[Cat]+	identity_search	Benzyldimethyldodecylammonium cation	C21H38N	0.8866	3	CYDRXTMLKJDRQH-UHFFFAOYSA-N	Organic compounds	Benzenoids	Benzene and substituted derivatives	Phenylmethylamines	Phenylmethylamines
519	360.15	8.38	[M+NH4]+	identity_search	D-Turanose	C12H22O11	0.8931	5	RULSWEULPANCDV-PIXUTMIVSA-N	Organic compounds	Lipids and lipid-like molecules	Fatty Acyls	Fatty acyl glycosides	Fatty acyl glycosides of mono- and disaccharides
522	391.284	0.93	[M+H]+	identity_search	Di-n-octyl phthalate	C24H38O4	0.9991	4	MQIUGAXCHLFZKX-UHFFFAOYSA-N	Organic compounds	Benzenoids	Benzene and substituted derivatives	Benzoic acids and derivatives	Benzoic acid esters
523	270.188	8.038	[M+H]+	hybrid_search	3-(2-Chlorophenyl)-N-[1-(3-methoxyphenyl)ethyl]propan-1-amine	C18H22ClNO	0.8506		ZVQUCWXZCKWZBP-UHFFFAOYSA-N	Organic compounds	Benzenoids	Benzene and substituted derivatives	Phenylpropylamines	Phenylpropylamines
526	301.205	1.601	[M+H-H2O]+	hybrid_search	Nonaethylene glycol	C18H38O10	0.7886		YZUUTMGDONTGTN-UHFFFAOYSA-N	Organic compounds	Organic oxygen compounds	Organooxygen compounds	Ethers	Dialkyl ethers	Polyethylene glycols
528	158.154	1.008	[M+H]+	hybrid_search	Methyl benzenesulfonate	C7H8O3S	0.814		CZXGXYBOQYQXQD-UHFFFAOYSA-N	Organic compounds	Benzenoids	Benzene and substituted derivatives	Benzenesulfonic acids and derivatives	Benzenesulfonate esters
529	537.361	8.035	[M+H]+	hybrid_search	2-Adamantylamine	C10H17N	0.7033		QZWNXXINFABALM-UHFFFAOYSA-N	Organic compounds	Organic nitrogen compounds	Organonitrogen compounds	Amines	Primary amines	Monoalkylamines
530	134.075	8.549	[M+H]+	hybrid_search	3,3-Difluorocyclobutan-1-amine	C4H7F2N	0.9337		RKATWUBDSJHPEV-UHFFFAOYSA-N	Organic compounds	Organohalogen compounds	Organofluorides		Organofluorides
531	123.064	1.706	[M+H]+	identity_search	Niacinamide	C6H6N2O	0.958	4	DFPAKSUCGFBDDF-UHFFFAOYSA-N	Organic compounds	Organoheterocyclic compounds	Pyridines and derivatives	Pyridinecarboxylic acids and derivatives	Pyridinecarboxamides	Nicotinamides
533	228.128	4.743	[M+H]+	hybrid_search	Creatinine	C4H7N3O	0.8938		DDRJAANPRJIHGJ-UHFFFAOYSA-N	Organic compounds	Organic acids and derivatives	Carboxylic acids and derivatives	Amino acids, peptides, and analogues	Amino acids and derivatives	Alpha amino acids and derivatives
534	391.148	6.061	[M+H]+	hybrid_search	N-(1,3-Benzodioxol-5-yl)-4-(morpholin-4-ylmethyl)benzamide	C19H20N2O4	0.9088		PUOGDXPWFUYYGN-UHFFFAOYSA-N	Organic compounds	Organoheterocyclic compounds	Benzodioxoles		Benzodioxoles
538	183.102	1.103	[M+H-H2O]+	identity_search	2-Cyclohexen-1-one, 4,6-dihydroxy-2-(hydroxymethyl)-5-(1-methylethyl)-	C10H16O4	0.7035	17	HPZJQYJGKPNSIZ-UHFFFAOYSA-N	Organic compounds	Lipids and lipid-like molecules	Prenol lipids	Monoterpenoids	Menthane monoterpenoids
539	283.175	1.601	[M+H]+	identity_search	Hexaethylene glycol	C12H26O7	0.9141	5	IIRDTKBZINWQAW-UHFFFAOYSA-N	Organic compounds	Organic oxygen compounds	Organooxygen compounds	Ethers	Dialkyl ethers	Polyethylene glycols
541	202.18	5.351	[M+H]+	identity_search	1-(2-Hydroxyethyl)-2,2,6,6-tetramethyl-4-piperidinol	C11H23NO2	0.9567	5	STEYNUVPFMIUOY-UHFFFAOYSA-N	Organic compounds	Organoheterocyclic compounds	Piperidines		Piperidines
542	258.127	8.54	[M+H]+	hybrid_search	2,2,6,6-Tetramethyl-4-piperidyl methacrylate	C13H23NO2	0.7751		UFLXKQBCEYNCDU-UHFFFAOYSA-N	Organic compounds	Organoheterocyclic compounds	Piperidines		Piperidines
544	265.182	0.986	[M+H]+	identity_search	8-Hydroxy-16-methyloxacyclohexadeca-3,11,13-trien-2-one	C16H24O3	0.762	50	RULXJEXEFMKXHG-BDXMHYDESA-N	Organic compounds	Phenylpropanoids and polyketides	Macrolides and analogues		Macrolides and analogues
546	476.307	1.942	[M+NH4]+	identity_search	Decaethylene glycol	C20H42O11	0.7262	5	DTPCFIHYWYONMD-UHFFFAOYSA-N	Organic compounds	Organic oxygen compounds	Organooxygen compounds	Ethers	Dialkyl ethers	Polyethylene glycols
547	104.126	5.038	[M+H]+	hybrid_search	Choline cation	C5H14NO	0.9998		OEYIOHPDSNJKLS-UHFFFAOYSA-N	Organic compounds	Organic nitrogen compounds	Organonitrogen compounds	Quaternary ammonium salts	Cholines
549	207.13	7.088	[M+H]+	hybrid_search	Acetazolamide	C4H6N4O3S2	0.7645		BZKPWHYZMXOIDC-UHFFFAOYSA-N	Organic compounds	Organoheterocyclic compounds	Azoles	Thiadiazoles	Thiadiazole sulfonamides
550	496.34	5.396	[M+H]+	identity_search	1-Palmitoyl-sn-glycero-3-phosphocholine	C24H50NO7P	0.8885	4	ASWBNKHCZGQVJV-HSZRJFAPSA-N	Organic compounds	Lipids and lipid-like molecules	Glycerophospholipids	Glycerophosphocholines	Lysophosphatidylcholines	1-acyl-sn-glycero-3-phosphocholines
552	631.171	8.104	[M+Na]+	hybrid_search	Ac-Asp-Glu	C11H16N2O8	0.7042		OPVPGKGADVGKTG-UHFFFAOYSA-N	Organic compounds	Organic acids and derivatives	Carboxylic acids and derivatives	Amino acids, peptides, and analogues	Peptides	Dipeptides
553	242.06	8.221	[M+H]+	hybrid_search	7-Hydroxy-2-naphthalenesulfonic acid	C10H8O4S	0.7104		MVEOHWRUBFWKJY-UHFFFAOYSA-N	Organic compounds	Benzenoids	Naphthalenes	Naphthalene sulfonic acids and derivatives	Naphthalene sulfonates	2-naphthalene sulfonates
554	329.213	1	[M+H]+	hybrid_search	3-Isoxazolecarboxamide, N,N-dicyclohexyl-5-cyclopropyl-	C19H28N2O2	0.8613		NDKGACIWVAOUQH-UHFFFAOYSA-N	Organic compounds	Organic acids and derivatives	Carboxylic acids and derivatives	Carboxylic acid derivatives	Carboxylic acid amides	2-heteroaryl carboxamides
555	104.107	12.921	[M+H]+	hybrid_search	Diethylene glycol	C4H10O3	0.7435		MTHSVFCYNBDYFN-UHFFFAOYSA-N	Organic compounds	Organic oxygen compounds	Organooxygen compounds	Ethers	Dialkyl ethers
557	151.14	2.929	[M+H]+	hybrid_search	Benzyl 5-methyl-1H-benzimidazol-2-yl sulfide	C15H14N2S	0.9056		VPPHIXQVOQZDPP-UHFFFAOYSA-N	Organic compounds	Organoheterocyclic compounds	Benzimidazoles		Benzimidazoles
558	305.113	6.388	[M+H]+	hybrid_search	1-(3,4-Difluorophenyl)cyclopropanamine	C9H9F2N	1		JDLOWXCENGEIOR-UHFFFAOYSA-N	Organic compounds	Benzenoids	Benzene and substituted derivatives	Halobenzenes	Fluorobenzenes
559	244.155	1.008	[M+H]+	hybrid_search	Tridecanedioic acid	C13H24O4	0.7714		DXNCZXXFRKPEPY-UHFFFAOYSA-N	Organic compounds	Lipids and lipid-like molecules	Fatty Acyls	Fatty acids and conjugates	Long-chain fatty acids
560	205.097	6.805	[M+H]+	identity_search	L-Tryptophan	C11H12N2O2	0.9402	5	QIVBCDIJIAJPQS-SECBINFHSA-N	Organic compounds	Organoheterocyclic compounds	Indoles and derivatives	Indolyl carboxylic acids and derivatives	Indolyl carboxylic acids and derivatives
562	348.326	1.589	[M+H]+	hybrid_search	ar-Turmerone	C15H20O	0.7241		NAAJVHHFAXWBOK-ZDUSSCGKSA-N	Organic compounds	Lipids and lipid-like molecules	Prenol lipids	Sesquiterpenoids	Sesquiterpenoids
566	329.255	7.696	[M+H]+	hybrid_search	4-Pentylphenyl 4-propylbenzoate	C21H26O2	0.7789		WNBFPAKRCJNBBS-UHFFFAOYSA-N	Organic compounds	Phenylpropanoids and polyketides	Depsides and depsidones		Depsides and depsidones
568	218.139	6.294	[M+H]+	identity_search	L-Propionylcarnitine	C10H19NO4	0.9639	4	UFAHZIUFPNSHSL-MRVPVSSYSA-N	Organic compounds	Lipids and lipid-like molecules	Fatty Acyls	Fatty acid esters	Acyl carnitines
571	165.119	7.882	[M+H]+	hybrid_search	2-(Aminomethyl)pyrazine	C5H7N3	0.7503		HQIBSDCOMQYSPF-UHFFFAOYSA-N	Organic compounds	Organic nitrogen compounds	Organonitrogen compounds	Amines	Aralkylamines
574	124.087	5.196	[M+H]+	hybrid_search	4-Piperidinylacetonitrile	C7H12N2	0.8124		ZVTFIBQPABQXLK-UHFFFAOYSA-N	Organic compounds	Organoheterocyclic compounds	Piperidines		Piperidines
575	165.156	7.693	[M+H]+	hybrid_search	L-Carnitine	C7H15NO3	0.9995		PHIQHXFUZVPYII-UHFFFAOYSA-N	Organic compounds	Organic nitrogen compounds	Organonitrogen compounds	Quaternary ammonium salts	Carnitines
576	221.121	3.353	[M+H]+	hybrid_search	Pantothenic acid	C9H17NO5	0.7958		GHOKWGTUZJEAQD-UHFFFAOYSA-N	Organic compounds	Organic acids and derivatives	Carboxylic acids and derivatives	Amino acids, peptides, and analogues	Amino acids and derivatives	Beta amino acids and derivatives
577	240.18	1.096	[M+H]+	hybrid_search	Tri(ethylene glycol) monoethyl ether	C8H18O4	0.7934		WFSMVVDJSNMRAR-UHFFFAOYSA-N	Organic compounds	Organic oxygen compounds	Organooxygen compounds	Ethers	Dialkyl ethers	Polyethylene glycols
579	140.054	3.48	[M+H]+	identity_search	3-Aminopyrazine-2-carboxylic acid	C5H5N3O2	0.8056	3	ZAGZIOYVEIDDJA-UHFFFAOYSA-N	Organic compounds	Organoheterocyclic compounds	Diazines	Pyrazines	Pyrazine carboxylic acids and derivatives	Pyrazine carboxylic acids
581	234.166	4.779	[M+H]+	hybrid_search	2-(Isopropylamino)-2-oxoethyl 2-phenoxybenzoate	C18H19NO4	0.9421		LIVNCTKXZFUZPF-UHFFFAOYSA-N	Organic compounds	Benzenoids	Benzene and substituted derivatives	Diphenylethers	Diphenylethers
582	300.29	0.993	[M+H]+	identity_search	Palmitoyl ethanolamide	C18H37NO2	0.9702	11	HXYVTAGFYLMHSO-UHFFFAOYSA-N	Organic compounds	Organic acids and derivatives	Carboximidic acids and derivatives	Carboximidic acids	Carboximidic acids
584	183.078	1.029	[M+H]+	identity_search	Triethyl phosphate	C6H15O4P	0.8597	3	DQWPFSLDHJDLRL-UHFFFAOYSA-N	Organic compounds	Organic acids and derivatives	Organic phosphoric acids and derivatives	Phosphate esters	Alkyl phosphates	Trialkyl phosphates
585	175.074	8.715	[M+Na]+	hybrid_search	Ibutilide	C20H36N2O3S	0.7142		ALOBUEHUHMBRLE-UHFFFAOYSA-N	Organic compounds	Benzenoids	Benzene and substituted derivatives	Phenylbutylamines	Phenylbutylamines
588	226.192	1.281	[M+H]+	hybrid_search	Tridecanedioic acid	C13H24O4	0.8334		DXNCZXXFRKPEPY-UHFFFAOYSA-N	Organic compounds	Lipids and lipid-like molecules	Fatty Acyls	Fatty acids and conjugates	Long-chain fatty acids
589	235.117	1.416	[M+H]+	hybrid_search	Acetic acid, 2,2'-[oxybis(2,1-ethanediyloxy)]bis-	C8H14O7	0.7487		HJZZQNLKBWJYPD-UHFFFAOYSA-N	Organic compounds	Organic acids and derivatives	Carboxylic acids and derivatives	Dicarboxylic acids and derivatives	Dicarboxylic acids and derivatives
590	107.086	8.708	[M+H]+	hybrid_search	1-[1,1'-Biphenyl]-2-ylethanone	C14H12O	0.8086		XZWYAMYRMMMHKM-UHFFFAOYSA-N	Organic compounds	Organic oxygen compounds	Organooxygen compounds	Carbonyl compounds	Ketones	Aryl ketones	Phenylketones	Alkyl-phenylketones
593	322.295	1.008	[M+H]+	hybrid_search	2-{2-[2-(Octadecyloxy)ethoxy]ethoxy}ethanol	C24H50O4	0.7666		KPRFGGDCSHOVQB-UHFFFAOYSA-N	Organic compounds	Organic oxygen compounds	Organooxygen compounds	Ethers	Dialkyl ethers	Polyethylene glycols
594	146.092	7.592	[M+H]+	identity_search	4-Guanidinobutyric acid	C5H11N3O2	0.7511	6	TUHVEAJXIMEOSA-UHFFFAOYSA-N	Organic compounds	Organic acids and derivatives	Carboxylic acids and derivatives	Amino acids, peptides, and analogues	Amino acids and derivatives	Gamma amino acids and derivatives
595	222.149	1.45	[M+H]+	hybrid_search	Ethanone, 1-[3-(1-hydroxy-1-methylethyl)phenyl]	C11H14O2	0.8957		MNEFLNSJCTVLTJ-UHFFFAOYSA-N	Organic compounds	Organic oxygen compounds	Organooxygen compounds	Carbonyl compounds	Ketones	Aryl ketones	Phenylketones	Alkyl-phenylketones
596	290.196	1.091	[M+NH4]+	hybrid_search	Tetradecanedioic acid, 5,6-dihydroxy-	C14H26O6	0.7807		JCOCIXAHAFALHI-UHFFFAOYSA-N
600	130.086	9.544	[M+H]+	identity_search	L-Pipecolic acid	C6H11NO2	0.7305	1	HXEACLLIILLPRG-YFKPBYRVSA-N	Organic compounds	Organic acids and derivatives	Carboxylic acids and derivatives	Amino acids, peptides, and analogues	Amino acids and derivatives	Alpha amino acids and derivatives	Alpha amino acids	L-alpha-amino acids
601	153.091	1.022	[M+H]+	identity_search	4-Hydroxynonenal alkyne	C9H12O2	0.8411	6	RXECVCDYORIBBT-FNORWQNLSA-N	Organic compounds	Lipids and lipid-like molecules	Fatty Acyls	Fatty alcohols	Fatty alcohols
602	181.026	1.243	[M+H]+	identity_search	(1-Oxido-2,6,7-trioxa-1-phosphabicyclo[2.2.2]oct-4-yl)methanol	C5H9O5P	0.8505	5	YASRHLDAFCMIPB-UHFFFAOYSA-N	Organic compounds	Organic acids and derivatives	Organic phosphoric acids and derivatives		Organic phosphoric acids and derivatives
603	306.243	1.615	[M+H]+	identity_search	2,6-Di-tert-butyl-4-(4-morpholinylmethyl)phenol	C19H31NO2	0.7471	2	KWGUJRCPGGSTKB-UHFFFAOYSA-N	Organic compounds	Benzenoids	Benzene and substituted derivatives	Phenylpropanes	Phenylpropanes
604	298.097	2.56	[M+H]+	identity_search	5'-S-Methyl-5'-thioadenosine	C11H15N5O3S	0.9646	6	WUUGFSXJNOTRMR-IOSLPCCCSA-N	Organic compounds	Nucleosides, nucleotides, and analogues	5'-deoxyribonucleosides	5'-deoxy-5'-thionucleosides	5'-deoxy-5'-thionucleosides
605	286.274	4.655	[M+H]+	identity_search	Heptadecasphing-4-enine	C17H35NO2	0.8516	4	RBEJCQPPFCKTRZ-LHMZYYNSSA-N	Organic compounds	Organic nitrogen compounds	Organonitrogen compounds	Amines	Alkanolamines	1,2-aminoalcohols
606	352.306	1.03	[M+H]+	hybrid_search	2-{2-[2-(Octadecyloxy)ethoxy]ethoxy}ethanol	C24H50O4	0.7134		KPRFGGDCSHOVQB-UHFFFAOYSA-N	Organic compounds	Organic oxygen compounds	Organooxygen compounds	Ethers	Dialkyl ethers	Polyethylene glycols
607	176.092	8.086	[M+H]+	identity_search	N-Carboxyethyl-.gamma.-aminobutyric acid	C7H13NO4	0.872	2	SRGQUICKDUQCKO-UHFFFAOYSA-N	Organic compounds	Organic acids and derivatives	Carboxylic acids and derivatives	Amino acids, peptides, and analogues	Amino acids and derivatives	Gamma amino acids and derivatives
608	140.155	5.762	[M+H]+	hybrid_search	2-Hydroxyethyl 2-hydroxypropanoate	C5H10O4	0.826		YVOWOLLEVWDWOH-UHFFFAOYSA-N	Organic compounds	Organic acids and derivatives	Carboxylic acids and derivatives	Carboxylic acid derivatives	Carboxylic acid esters
610	113.144	5.009	[M+H]+	hybrid_search	Asiatic acid	C30H48O5	0.8241		JXSVIVRDWWRQRT-UYDOISQJSA-N	Organic compounds	Lipids and lipid-like molecules	Prenol lipids	Triterpenoids	Triterpenoids
611	154.059	8.015	[M+H]+	identity_search	4-Hydroxy-6-methylnicotinic acid	C7H7NO3	1	1	AOJLDZLRTUWFFY-UHFFFAOYSA-N	Organic compounds	Organoheterocyclic compounds	Pyridines and derivatives	Pyridinecarboxylic acids and derivatives	Pyridinecarboxylic acids
613	267.169	8.032	[M+H]+	hybrid_search	1-[(2,5-Dichlorophenyl)sulfonyl]-2-methyl-1H-benzimidazole	C14H10Cl2N2O2S	0.7486		ZVWSGSNPWCCYSR-UHFFFAOYSA-N	Organic compounds	Benzenoids	Benzene and substituted derivatives	Benzenesulfonamides	Benzenesulfonamides
614	188.127	1.027	[M+H]+	hybrid_search	Methyl hydrogen azelate	C10H18O4	0.8369		VVWPSAPZUZXYCM-UHFFFAOYSA-N	Organic compounds	Lipids and lipid-like molecules	Fatty Acyls	Fatty acids and conjugates	Medium-chain fatty acids
615	219.196	0.966	[M+H]+	hybrid_search	2-(2-Butoxyethoxy)ethanol	C8H18O3	0.8435		OAYXUHPQHDHDDZ-UHFFFAOYSA-N	Organic compounds	Organic oxygen compounds	Organooxygen compounds	Ethers	Dialkyl ethers
616	131.053	8.553	[M+H]+	hybrid_search	L-Threonine	C4H9NO3	0.7647		AYFVYJQAPQTCCC-UHFFFAOYSA-N	Organic compounds	Organic acids and derivatives	Carboxylic acids and derivatives	Amino acids, peptides, and analogues	Amino acids and derivatives	Alpha amino acids and derivatives	Alpha amino acids
617	113.184	5.006	[M+H]+	hybrid_search	N,N-Dimethyl-3-phenyl-2-propenamine	C11H15N	0.796		SYUYXOYNRMMOGW-RMKNXTFCSA-N	Organic compounds	Benzenoids	Benzene and substituted derivatives	Styrenes	Styrenes
618	327.141	6.21	[M+H]+	hybrid_search	Inosine	C10H12N4O5	0.898		UGQMRVRMYYASKQ-KQYNXXCUSA-N	Organic compounds	Nucleosides, nucleotides, and analogues	Purine nucleosides		Purine nucleosides
619	258.171	1.436	[M+H]+	hybrid_search	.alpha.,.beta.-glucooctanoic .gamma.-lactone	C8H14O8	0.7392		NUYDBDGECBIUPJ-FJPOHGBRSA-N	Organic compounds	Organoheterocyclic compounds	Lactones	Gamma butyrolactones	Gamma butyrolactones
620	371.316	0.927	[M+H]+	identity_search	Bis(2-ethylhexyl) adipate	C22H42O4	0.7839	8	SAOKZLXYCUGLFA-UHFFFAOYSA-N	Organic compounds	Lipids and lipid-like molecules	Fatty Acyls	Fatty acid esters	Fatty acid esters
622	184.064	9.183	[M+H]+	identity_search	Phosphocholine	C5H14NO4P	0.9745	5	YHHSONZFOIEMCP-UHFFFAOYSA-N	Organic compounds	Organic nitrogen compounds	Organonitrogen compounds	Quaternary ammonium salts	Cholines	Phosphocholines
624	172.17	1.035	[M+H]+	hybrid_search	2-Propylpentanenitrile	C8H15N	0.7372		YCBOPMITSGZJDX-UHFFFAOYSA-N	Organic compounds	Organic nitrogen compounds	Organonitrogen compounds	Organic cyanides	Nitriles
625	138.049	4.844	[M+H]+	hybrid_search	5-Fluoro-2,3-dihydrobenzo[d]isothiazole 1,1-dioxide	C7H6FNO2S	0.7334		UGYJNSPJVSELQO-UHFFFAOYSA-N	Organic compounds	Organoheterocyclic compounds	Benzothiazoles		Benzothiazoles
632	104.126	5.081	[M+H]+	hybrid_search	Choline cation	C5H14NO	0.9992		OEYIOHPDSNJKLS-UHFFFAOYSA-N	Organic compounds	Organic nitrogen compounds	Organonitrogen compounds	Quaternary ammonium salts	Cholines
633	265.181	1.074	[M+H]+	identity_search	8-Hydroxy-16-methyloxacyclohexadeca-3,11,13-trien-2-one	C16H24O3	0.7397	47	RULXJEXEFMKXHG-BDXMHYDESA-N	Organic compounds	Phenylpropanoids and polyketides	Macrolides and analogues		Macrolides and analogues
635	230.096	7.788	[M+H]+	identity_search	Ergothioneine	C9H15N3O2S	0.9242	4	SSISHJJTAXXQAX-ZETCQYMHSA-N	Organic compounds	Organic acids and derivatives	Carboxylic acids and derivatives	Amino acids, peptides, and analogues	Amino acids and derivatives	Alpha amino acids and derivatives	Histidine and derivatives
636	144.982	1.761	[M+H]+	hybrid_search	Imidazo[1,2-a]pyridine	C7H6N2	0.7067		UTCSSFWDNNEEBH-UHFFFAOYSA-N	Organic compounds	Organoheterocyclic compounds	Imidazopyridines		Imidazopyridines
637	246.17	1.098	[M+NH4]+	hybrid_search	6a-Hydroxy-6,9a-dimethyl-3-methylidene-dodecahydroazuleno[4,5-b]furan-2,9-dione	C15H20O4	0.7402		GEUJJEYGSRWXPC-UHFFFAOYSA-N	Organic compounds	Lipids and lipid-like molecules	Prenol lipids	Terpene lactones	Sesquiterpene lactones	Ambrosanolides and secoambrosanolides
639	104.086	5.074	[M+H]+	hybrid_search	Choline cation	C5H14NO	0.9997		OEYIOHPDSNJKLS-UHFFFAOYSA-N	Organic compounds	Organic nitrogen compounds	Organonitrogen compounds	Quaternary ammonium salts	Cholines
644	205.082	9.384	[M+H]+	identity_search	(2R)-2-Amino-5-[(carboxymethyl)amino]-5-oxopentanoic acid	C7H12N2O5	0.9043	7	ACIJGUBIMXQCMF-SCSAIBSYSA-N	Organic compounds	Organic acids and derivatives	Carboxylic acids and derivatives	Amino acids, peptides, and analogues	Peptides	Dipeptides
646	218.114	8.915	[M+H]+	identity_search	Ala-Gln	C8H15N3O4	0.7928	7	HJCMDXDYPOUFDY-RFZPGFLSSA-N	Organic compounds	Organic acids and derivatives	Carboxylic acids and derivatives	Amino acids, peptides, and analogues	Peptides	Dipeptides
648	180.159	1.079	[M+NH4]+	hybrid_search	2,4,5-T butoxyethyl ester	C14H17Cl3O4	0.8128		GLDWASBMYWLQGG-UHFFFAOYSA-N	Organic compounds	Benzenoids	Benzene and substituted derivatives	Phenoxyacetic acid derivatives	Phenoxyacetic acid derivatives
649	291.232	0.974	[M+H]+	hybrid_search	5-Androstenetriol	C19H30O3	0.716		GUGSXATYPSGVAY-DHKQUUGRSA-N	Organic compounds	Lipids and lipid-like molecules	Steroids and steroid derivatives	Androstane steroids	Androgens and derivatives
651	349.055	9.253	[M+H]+	identity_search	Inosine 5'-monophosphate	C10H13N4O8P	0.8039	2	GRSZFWQUAKGDAV-KQYNXXCUSA-N	Organic compounds	Nucleosides, nucleotides, and analogues	Purine nucleotides	Purine ribonucleotides	Purine ribonucleoside monophosphates
653	138.047	6.211	[M+H]+	hybrid_search	5-Fluoro-2,3-dihydrobenzo[d]isothiazole 1,1-dioxide	C7H6FNO2S	0.761		UGYJNSPJVSELQO-UHFFFAOYSA-N	Organic compounds	Organoheterocyclic compounds	Benzothiazoles		Benzothiazoles
655	289.274	0.985	[M+H]+	hybrid_search	5-Tridecylresorcinol	C19H32O2	0.7386		UXOGOSLLGMYCNL-UHFFFAOYSA-N	Organic compounds	Benzenoids	Phenols	Benzenediols	Resorcinols
659	123.048	1.697	[M+H]+	identity_search	Niacinamide	C6H6N2O	0.9576	4	DFPAKSUCGFBDDF-UHFFFAOYSA-N	Organic compounds	Organoheterocyclic compounds	Pyridines and derivatives	Pyridinecarboxylic acids and derivatives	Pyridinecarboxamides	Nicotinamides
660	210.267	6.862	[M+H]+	hybrid_search	Spermine	C10H26N4	0.804		PFNFFQXMRSDOHW-UHFFFAOYSA-N	Organic compounds	Organic nitrogen compounds	Organonitrogen compounds	Amines	Secondary amines	Dialkylamines
661	788.544	5.798	[M+H]+	identity_search	1,2-Dioleoyl-sn-glycero-3-phospho-L-serine	C42H78NO10P	0.9403	30	WTBFLCSPLLEDEM-JIDRGYQWSA-N	Organic compounds	Lipids and lipid-like molecules	Glycerophospholipids	Glycerophosphoserines	Phosphatidylserines
662	165.11	7.754	[M+H]+	hybrid_search	2-(Aminomethyl)pyrazine	C5H7N3	0.7093		HQIBSDCOMQYSPF-UHFFFAOYSA-N	Organic compounds	Organic nitrogen compounds	Organonitrogen compounds	Amines	Aralkylamines
663	279.159	0.951	[M+H]+	identity_search	Diisobutyl phthalate	C16H22O4	0.9506	3	MGWAVDBGNNKXQV-UHFFFAOYSA-N	Organic compounds	Benzenoids	Benzene and substituted derivatives	Benzoic acids and derivatives	Benzoic acid esters
664	135.067	8.032	[M+H]+	hybrid_search	2-Methylbenzoic acid	C8H8O2	0.7796		ZWLPBLYKEWSWPD-UHFFFAOYSA-N	Organic compounds	Benzenoids	Benzene and substituted derivatives	Benzoic acids and derivatives	Benzoic acids
665	191.179	1.027	[M+H-H2O]+	identity_search	1-(Cyclododec-1-en-1-yl)ethanone	C14H24O	0.8233	19	MLCBOXBUBJRZHC-KAMYIIQDSA-N	Organic compounds	Organic oxygen compounds	Organooxygen compounds	Carbonyl compounds	Ketones
666	161.129	9.319	[M+NH4]+	hybrid_search	6-(Acetylamino)hexanoic acid	C8H15NO3	0.7109		WDSCBUNMANHPFH-UHFFFAOYSA-N	Organic compounds	Lipids and lipid-like molecules	Fatty Acyls	Fatty acids and conjugates	Medium-chain fatty acids
670	117.107	4.776	[M+H]+	hybrid_search	4-Methyl-1,2,3,4-tetrahydroquinoline	C10H13N	0.7863		OXNZWCYNCDWCJA-UHFFFAOYSA-N	Organic compounds	Organoheterocyclic compounds	Quinolines and derivatives	Hydroquinolines	Hydroquinolines
674	118.062	8.163	[M+NH4]+	hybrid_search	Betaine	C5H11NO2	0.9612		KWIUHFFTVRNATP-UHFFFAOYSA-N	Organic compounds	Organic acids and derivatives	Carboxylic acids and derivatives	Amino acids, peptides, and analogues	Amino acids and derivatives	Alpha amino acids and derivatives	Alpha amino acids
675	117.074	4.78	[M+H]+	hybrid_search	3-(3-Hydroxyphenyl)propanoic acid	C9H10O3	0.7762		QVWAEZJXDYOKEH-UHFFFAOYSA-N	Organic compounds	Phenylpropanoids and polyketides	Phenylpropanoic acids		Phenylpropanoic acids
676	80.1341	3.994	[M+H]+	hybrid_search	3-Amino-1-propanol	C3H9NO	0.8163		WUGQZFFCHPXWKQ-UHFFFAOYSA-N	Organic compounds	Organic nitrogen compounds	Organonitrogen compounds	Amines	Alkanolamines	1,3-aminoalcohols
677	152.057	6.425	[M+H]+	identity_search	Guanine	C5H5N5O	0.8397	3	UYTPUPDQBNUYGX-UHFFFAOYSA-N	Organic compounds	Organoheterocyclic compounds	Imidazopyrimidines	Purines and purine derivatives	Purines and purine derivatives
679	162.076	8.392	[M+H]+	identity_search	2-Aminoadipic acid	C6H11NO4	0.9254	3	OYIFNHCXNCRBQI-UHFFFAOYSA-N	Organic compounds	Organic acids and derivatives	Carboxylic acids and derivatives	Amino acids, peptides, and analogues	Amino acids and derivatives	Alpha amino acids and derivatives	Alpha amino acids
683	267.172	0.968	[M+H]+	identity_search	Triisobutyl phosphate	C12H27O4P	0.9069	4	HRKAMJBPFPHCSD-UHFFFAOYSA-N	Organic compounds	Organic acids and derivatives	Organic phosphoric acids and derivatives	Phosphate esters	Alkyl phosphates	Trialkyl phosphates
684	135.124	8.032	[M+H]+	hybrid_search	1H-Benzotriazole-5-carboxylic acid, 1-(1-methylethyl)-	C10H11N3O2	0.7704		RUTVRAJKELSHCC-UHFFFAOYSA-N	Organic compounds	Organoheterocyclic compounds	Benzotriazoles		Benzotriazoles
685	281.176	0.999	[M+H-H2O]+	identity_search	4,11-Dioxabicyclo[8.1.0]undec-8-en-5-one, 7-hydroxy-3-(2-hydroxypentyl)-6,6-dimethyl-	C16H26O5	0.7096	51	SVEGOFXIARNYNN-VOTSOKGWSA-N	Organic compounds	Organoheterocyclic compounds	Lactones		Lactones
686	327.338	1.573	[M+H]+	hybrid_search	1,3-Dipropylurea	C7H16N2O	0.7048		AWHORBWDEKTQAX-UHFFFAOYSA-N	Organic compounds	Organic acids and derivatives	Organic carbonic acids and derivatives	Ureas	Ureas
689	259.119	1.88	[M+H]+	hybrid_search	Ethyl 4-(3-benzoyl-2-thioureido)benzoate	C17H16N2O3S	0.7675		UGLKNRLHRREZKD-UHFFFAOYSA-N	Organic compounds	Benzenoids	Benzene and substituted derivatives	N-phenylthioureas	N-acyl-phenylthioureas
690	150.112	4.714	[M+H]+	hybrid_search	Imidazo[4,5-e][1,3]diazepine-4,6,8-triamine	C6H7N7	0.8601		BWAJGJXREQUCPU-UHFFFAOYSA-N	Organic compounds	Organoheterocyclic compounds	Imidazodiazepines		Imidazodiazepines
692	291.07	6.242	[M+Na]+	identity_search	Inosine	C10H12N4O5	1	1	UGQMRVRMYYASKQ-KQYNXXCUSA-N	Organic compounds	Nucleosides, nucleotides, and analogues	Purine nucleosides		Purine nucleosides
693	235.18	2.036	[M+H]+	identity_search	Lidocaine	C14H22N2O	0.7666	1	NNJVILVZKWQKPM-UHFFFAOYSA-N	Organic compounds	Benzenoids	Benzene and substituted derivatives	Xylenes	m-Xylenes
695	326.253	1.215	[M+H]+	hybrid_search	Dipropylene glycol	C6H14O3	0.7372		DUFKCOQISQKSAV-UHFFFAOYSA-N	Organic compounds	Organic oxygen compounds	Organooxygen compounds	Alcohols and polyols	Secondary alcohols
697	240.088	1.478	[M+H]+	identity_search	N-Benzoylaminopurine	C12H9N5O	0.9558	3	QQJXZVKXNSFHRI-UHFFFAOYSA-N	Organic compounds	Organoheterocyclic compounds	Imidazopyrimidines	Purines and purine derivatives	Purines and purine derivatives
698	124.113	1.419	[M+H]+	hybrid_search	2,5-Dimethyl-4-pyrimidinamine	C6H9N3	0.7441		UXKNAXNFIYFMIB-UHFFFAOYSA-N	Organic compounds	Organoheterocyclic compounds	Diazines	Pyrimidines and pyrimidine derivatives	Aminopyrimidines and derivatives
700	175.128	9.456	[M+H]+	identity_search	DL-Arginine	C6H14N4O2	0.999	10	ODKSFYDXXFIFQN-UHFFFAOYSA-N	Organic compounds	Organic acids and derivatives	Carboxylic acids and derivatives	Amino acids, peptides, and analogues	Amino acids and derivatives	Alpha amino acids and derivatives	Arginine and derivatives
701	150.143	6.279	[M+H]+	hybrid_search	Butyrylcholine cation	C9H20NO2	0.7503		YRIBGSCJIMXMPJ-UHFFFAOYSA-N	Organic compounds	Organic nitrogen compounds	Organonitrogen compounds	Quaternary ammonium salts	Cholines	Acyl cholines
704	268.212	1.131	[M+H]+	hybrid_search	Nonaethylene glycol	C18H38O10	0.7643		YZUUTMGDONTGTN-UHFFFAOYSA-N	Organic compounds	Organic oxygen compounds	Organooxygen compounds	Ethers	Dialkyl ethers	Polyethylene glycols
706	176.12	9.454	[M+H]+	hybrid_search	N5-(1-Iminoethyl)-L-ornithine	C7H15N3O2	0.7632		UYZFAUAYFLEHRC-LURJTMIESA-N	Organic compounds	Organic acids and derivatives	Carboxylic acids and derivatives	Amino acids, peptides, and analogues	Amino acids and derivatives	Alpha amino acids and derivatives	Alpha amino acids	L-alpha-amino acids
708	187.126	8.977	[M+H]+	hybrid_search	4-Hydrazinobenzoic acid	C7H8N2O2	0.8306		PCNFLKVWBDNNOW-UHFFFAOYSA-N	Organic compounds	Benzenoids	Benzene and substituted derivatives	Benzoic acids and derivatives	Benzoic acids
709	104.107	13.507	[M+H]+	hybrid_search	Diethylene glycol	C4H10O3	0.7375		MTHSVFCYNBDYFN-UHFFFAOYSA-N	Organic compounds	Organic oxygen compounds	Organooxygen compounds	Ethers	Dialkyl ethers
711	113.163	11.887	[M+H]+	hybrid_search	Diethylene glycol	C4H10O3	1		MTHSVFCYNBDYFN-UHFFFAOYSA-N	Organic compounds	Organic oxygen compounds	Organooxygen compounds	Ethers	Dialkyl ethers
712	286.238	0.995	[M+H]+	hybrid_search	(Diethylamino)(oxo)acetic acid	C6H11NO3	0.8026		DCGDRZCGQSDERQ-UHFFFAOYSA-N	Organic compounds	Organic acids and derivatives	Carboxylic acids and derivatives	Amino acids, peptides, and analogues	Amino acids and derivatives	Alpha amino acids and derivatives
714	788.616	4.404	[M+H]+	identity_search	1-Octadecanoyl-2-octadecenoyl-sn-glycero-3-phosphocholine	C44H86NO8P	0.8319	3	ATHVAWFAEPLPPQ-QPOMNCEOSA-N	Organic compounds	Lipids and lipid-like molecules	Glycerophospholipids	Glycerophosphocholines	Phosphatidylcholines
716	154.059	8.094	[M+H]+	identity_search	4-Hydroxy-6-methylnicotinic acid	C7H7NO3	1	1	AOJLDZLRTUWFFY-UHFFFAOYSA-N	Organic compounds	Organoheterocyclic compounds	Pyridines and derivatives	Pyridinecarboxylic acids and derivatives	Pyridinecarboxylic acids
721	123.08	1.02	[M+H-H2O]+	identity_search	(1R,6S)-3-((R)-Oxiran-2-yl)-7-oxabicyclo[4.1.0]heptane	C8H12O2	0.839	5	OECTYKWYRCHAKR-NUIXCIIXSA-N	Organic compounds	Organoheterocyclic compounds	Oxepanes		Oxepanes
722	109.101	1.045	[M+H-H2O]+	identity_search	2-Cyclohexyloxirane	C8H14O	0.921	2	NPRYHWFMGPYJIY-UHFFFAOYSA-N	Organic compounds	Organoheterocyclic compounds	Epoxides		Epoxides
723	167.107	1.23	[M+H]+	identity_search	(1S,4R,6S)-1-Methyl-4-(prop-1-en-2-yl)-7-oxabicyclo[4.1.0]heptan-2-one	C10H14O2	0.8574	19	YGMNGQDLUQECTO-UJNFCWOMSA-N	Organic compounds	Organoheterocyclic compounds	Oxepanes		Oxepanes
724	153.108	8.587	[M+H]+	hybrid_search	DL-2-Methylglutamic acid	C6H11NO4	0.7638		QHSCIWIRXWFIGH-UHFFFAOYSA-N	Organic compounds	Organic acids and derivatives	Carboxylic acids and derivatives	Amino acids, peptides, and analogues	Amino acids and derivatives	Alpha amino acids and derivatives	Alpha amino acids
725	134.082	8.028	[M+H]+	hybrid_search	6-Methylchromanone	C10H10O2	0.8714		RJHXEPLSJAVTFW-UHFFFAOYSA-N	Organic compounds	Organoheterocyclic compounds	Benzopyrans	1-benzopyrans	Chromones
729	327.008	0.978	[M+H]+	identity_search	Tri(3-chloropropyl) phosphate	C9H18Cl3O4P	0.8142	3	WOURXYYHORRGQO-UHFFFAOYSA-N	Organic compounds	Organic acids and derivatives	Organic phosphoric acids and derivatives	Phosphate esters	Alkyl phosphates	Trialkyl phosphates
731	106.112	5.032	[M+H]+	hybrid_search	Butroxydim	C24H33NO4	0.8804		GARYXEHTFJPGOX-QGMBQPNBSA-N	Organic compounds	Organic oxygen compounds	Organooxygen compounds	Carbonyl compounds	Ketones	Aryl ketones	Phenylketones	Alkyl-phenylketones
732	105.104	5.031	[M+H]+	hybrid_search	1,2-Diethylhydrazine	C4H12N2	0.9401		YCBOYOYVDOUXLH-UHFFFAOYSA-N	Organic compounds	Organic nitrogen compounds	Organonitrogen compounds	Hydrazines and derivatives	Alkylhydrazines
734	134.073	8.689	[M+H]+	hybrid_search	3,3-Difluorocyclobutan-1-amine	C4H7F2N	0.8734		RKATWUBDSJHPEV-UHFFFAOYSA-N	Organic compounds	Organohalogen compounds	Organofluorides		Organofluorides
735	238.045	8.815	[M+Na]+	hybrid_search	1-Palmitoyl-2-hydroxy-sn-glycero-3-phosphoethanolamine	C21H44NO7P	0.936		YVYMBNSKXOXSKW-HXUWFJFHSA-N	Organic compounds	Lipids and lipid-like molecules	Glycerophospholipids	Glycerophosphoethanolamines	Lysophosphatidylethanolamines	1-acyl-sn-glycero-3-phosphoethanolamines
738	274.105	6.209	[M+H]+	hybrid_search	(4-Aminobutyl)phosphonic acid	C4H12NO3P	0.7144		IDPXFPYGZRMMKZ-UHFFFAOYSA-N	Organic compounds	Organic acids and derivatives	Organic phosphonic acids and derivatives	Organic phosphonic acids	Organic phosphonic acids
741	174.087	8.662	[M+H]+	hybrid_search	3-Aminobiphenyl-4-ol	C12H11NO	0.8231		IGIDZGNPFWGICD-UHFFFAOYSA-N	Organic compounds	Benzenoids	Benzene and substituted derivatives	Biphenyls and derivatives	Biphenyls and derivatives
742	327.08	8.111	[M+Na]+	identity_search	Ac-Asp-Glu	C11H16N2O8	0.9764	4	OPVPGKGADVGKTG-UHFFFAOYSA-N	Organic compounds	Organic acids and derivatives	Carboxylic acids and derivatives	Amino acids, peptides, and analogues	Peptides	Dipeptides
744	184.063	9.184	[M+H]+	hybrid_search	Phosphocholine	C5H14NO4P	0.9992		YHHSONZFOIEMCP-UHFFFAOYSA-N	Organic compounds	Organic nitrogen compounds	Organonitrogen compounds	Quaternary ammonium salts	Cholines	Phosphocholines
745	291.069	6.196	[M+Na]+	identity_search	Inosine	C10H12N4O5	1	1	UGQMRVRMYYASKQ-KQYNXXCUSA-N	Organic compounds	Nucleosides, nucleotides, and analogues	Purine nucleosides		Purine nucleosides
746	141.047	4.56	[M+H]+	hybrid_search	2-Hydroxyethyl benzoate	C9H10O3	0.8143		LSWRBVSEWBWTDR-UHFFFAOYSA-N	Organic compounds	Benzenoids	Benzene and substituted derivatives	Benzoic acids and derivatives	Benzoic acid esters
747	206.136	7.087	[M+H]+	hybrid_search	N-(4-Methoxyphenyl)ethanethioamide	C9H11NOS	0.7945		WZNUJVLBHDEJDY-UHFFFAOYSA-N	Organic compounds	Benzenoids	Benzene and substituted derivatives	Aniline and substituted anilines	Methoxyanilines
753	193.143	1.154	[M+H]+	identity_search	Tripropylene glycol	C9H20O4	0.8141	3	LCZVSXRMYJUNFX-UHFFFAOYSA-N	Organic compounds	Organic oxygen compounds	Organooxygen compounds	Alcohols and polyols	Secondary alcohols
755	86.0964	5.025	[M+H]+	hybrid_search	3-Amino-2,6-dimethylphenol	C8H11NO	0.7123		XSBKXUJEVYHSNO-UHFFFAOYSA-N	Organic compounds	Benzenoids	Phenols	Cresols	Ortho cresols
756	347.298	3.632	[M+H]+	hybrid_search	Lauroyl-L-carnitine	C19H37NO4	0.955		FUJLYHJROOYKRA-QGZVFWFLSA-N	Organic compounds	Lipids and lipid-like molecules	Fatty Acyls	Fatty acid esters	Acyl carnitines
759	329.005	0.978	[M+H]+	hybrid_search	Tri(3-chloropropyl) phosphate	C9H18Cl3O4P	0.8235		WOURXYYHORRGQO-UHFFFAOYSA-N	Organic compounds	Organic acids and derivatives	Organic phosphoric acids and derivatives	Phosphate esters	Alkyl phosphates	Trialkyl phosphates
761	272.222	1.207	[M+H]+	hybrid_search	Dodecanedioic acid	C12H22O4	0.7677		TVIDDXQYHWJXFK-UHFFFAOYSA-N	Organic compounds	Lipids and lipid-like molecules	Fatty Acyls	Fatty acids and conjugates	Medium-chain fatty acids
765	258.113	8.539	[M+H]+	identity_search	Glycerophosphocholine	C8H20NO6P	0.9658	5	SUHOQUVVVLNYQR-MRVPVSSYSA-N	Organic compounds	Lipids and lipid-like molecules	Glycerophospholipids	Glycerophosphocholines	Glycerophosphocholines
766	302.196	5.155	[M+H]+	hybrid_search	1-(2-Hydroxyethyl)-2,2,6,6-tetramethyl-4-piperidinol	C11H23NO2	0.7863		STEYNUVPFMIUOY-UHFFFAOYSA-N	Organic compounds	Organoheterocyclic compounds	Piperidines		Piperidines
769	137.1	8.034	[M+H]+	hybrid_search	2-(Acetylamino)-4-methyl-5-thiazolesulfonic acid	C6H8N2O4S2	0.7778		NECMXRBTOJKTAK-UHFFFAOYSA-N	Organic compounds	Organic acids and derivatives	Organic sulfonic acids and derivatives	Organosulfonic acids and derivatives	Arylsulfonic acids and derivatives
772	207.116	7.088	[M+H]+	hybrid_search	Acetazolamide	C4H6N4O3S2	0.7621		BZKPWHYZMXOIDC-UHFFFAOYSA-N	Organic compounds	Organoheterocyclic compounds	Azoles	Thiadiazoles	Thiadiazole sulfonamides
773	97.0397	1.46	[M+H]+	hybrid_search	3-(3-Chloro-5-isoxazolyl)propanoic acid	C6H6ClNO3	0.7428		ZGQBVKLPCMHTEI-UHFFFAOYSA-N	Organic compounds	Organohalogen compounds	Aryl halides	Aryl chlorides	Aryl chlorides
774	300.202	1.749	[M+H]+	hybrid_search	1,4,7,10,13,16-Hexaoxacyclooctadecane	C12H24O6	0.8398		XEZNGIUYQVAUSS-UHFFFAOYSA-N	Organic compounds	Organic oxygen compounds	Organooxygen compounds	Ethers	Dialkyl ethers
775	107.07	1.056	[M+H]+	hybrid_search	3-Vinyl-7-oxabicyclo[4.1.0]heptane	C8H12O	0.9561		SLJFKNONPLNAPF-UHFFFAOYSA-N	Organic compounds	Organoheterocyclic compounds	Oxepanes		Oxepanes
778	211.133	1.068	[M+H]+	hybrid_search	Nestorone	C23H30O4	0.71		CKFBRGLGTWAVLG-GOMYTPFNSA-N	Organic compounds	Lipids and lipid-like molecules	Steroids and steroid derivatives	Pregnane steroids	Gluco/mineralocorticoids, progestogins and derivatives
783	806.57	4.116	[M+H]+	identity_search	1-Palmitoyl-2-docosahexaenoyl-sn-glycero-3-phosphocholine	C46H80NO8P	0.896	3	IESVDEZGAHUQJU-ZLBXKVHBSA-N	Organic compounds	Lipids and lipid-like molecules	Glycerophospholipids	Glycerophosphocholines	Phosphatidylcholines
784	400.342	3.078	[M+H]+	identity_search	Palmitoyl-L-carnitine	C23H45NO4	0.9599	8	XOMRRQXKHMYMOC-OAQYLSRUSA-N	Organic compounds	Lipids and lipid-like molecules	Fatty Acyls	Fatty acid esters	Acyl carnitines
786	192.16	4.577	[M+H]+	hybrid_search	1-Methyl-4-piperidinecarboxylic acid	C7H13NO2	0.7758		HCKNAJXCHMACDN-UHFFFAOYSA-N	Organic compounds	Organoheterocyclic compounds	Piperidines	Piperidinecarboxylic acids and derivatives	Piperidinecarboxylic acids
787	256.227	1.062	[M+H]+	hybrid_search	Kinoprene	C18H28O2	0.8612		FZRBKIRIBLNOAM-WHVZTFIZSA-N	Organic compounds	Lipids and lipid-like molecules	Prenol lipids	Sesquiterpenoids	Sesquiterpenoids
789	86.0964	6.987	[M+H]+	hybrid_search	1-(1-Methyl-1H-pyrazol-5-yl)methanamine	C5H9N3	0.755		XNTFQMKXUFFUQO-UHFFFAOYSA-N	Organic compounds	Organic nitrogen compounds	Organonitrogen compounds	Amines	Aralkylamines
790	520.333	2.002	[M+H]+	hybrid_search	1,4,7,10,13,16-Hexaoxacyclooctadecane	C12H24O6	0.8891		XEZNGIUYQVAUSS-UHFFFAOYSA-N	Organic compounds	Organic oxygen compounds	Organooxygen compounds	Ethers	Dialkyl ethers
793	214.18	1.105	[M+NH4]+	hybrid_search	N-Hexylbenzenesulfonamide	C12H19NO2S	0.8877		SKERWNIJEZZECH-UHFFFAOYSA-N	Organic compounds	Benzenoids	Benzene and substituted derivatives	Benzenesulfonamides	Benzenesulfonamides
797	170.042	8.735	[M+Na]+	hybrid_search	(2S)-N-Ethyl-2-hydroxypropanamide	C5H11NO2	0.7397		PWHWWMHNXSWQLD-BYPYZUCNSA-N	Organic compounds	Organic acids and derivatives	Carboxylic acids and derivatives	Carboxylic acid derivatives	Carboxylic acid amides	Secondary carboxylic acid amides
799	522.355	5.459	[M+H]+	identity_search	1-Oleoyl-sn-glycero-3-phosphocholine	C26H52NO7P	0.9442	6	YAMUFBLWGFFICM-PTGWMXDISA-N	Organic compounds	Lipids and lipid-like molecules	Glycerophospholipids	Glycerophosphocholines	Lysophosphatidylcholines	1-acyl-sn-glycero-3-phosphocholines
800	631.199	6.388	[M+H]+	hybrid_search	L-Thiocitrulline	C6H13N3O2S	0.8096		BKGWACHYAMTLAF-BYPYZUCNSA-N	Organic compounds	Organic acids and derivatives	Carboxylic acids and derivatives	Amino acids, peptides, and analogues	Amino acids and derivatives	Alpha amino acids and derivatives	Alpha amino acids	L-alpha-amino acids
802	249.135	2.833	[M+H]+	hybrid_search	2-(Methylamino)benzoic acid	C8H9NO2	0.8134		WVMBPWMAQDVZCM-UHFFFAOYSA-N	Organic compounds	Benzenoids	Benzene and substituted derivatives	Benzoic acids and derivatives	Aminobenzoic acids and derivatives	Aminobenzoic acids
804	241.153	2.234	[M+H]+	hybrid_search	5-Amino-2-mercaptobenzimidazole	C7H7N3S	0.8637		BXDMTLVCACMNJO-UHFFFAOYSA-N	Organic compounds	Organoheterocyclic compounds	Benzimidazoles		Benzimidazoles
805	350.156	8.108	[M+NH4]+	hybrid_search	Ac-Asp-Glu	C11H16N2O8	0.8614		OPVPGKGADVGKTG-UHFFFAOYSA-N	Organic compounds	Organic acids and derivatives	Carboxylic acids and derivatives	Amino acids, peptides, and analogues	Peptides	Dipeptides
806	427.095	10.14	[M+H]+	identity_search	L-Cysteine-glutathione disulfide	C13H22N4O8S2	0.9309	11	BNRXZEPOHPEEAS-UHFFFAOYSA-N	Organic compounds	Organic acids and derivatives	Carboxylic acids and derivatives	Amino acids, peptides, and analogues	Peptides	Oligopeptides
807	141.958	0.015	[M+H]+	hybrid_search	3-Amino-5,6-dimethyl-2-pyrazinecarboxylic acid	C7H9N3O2	0.759		PSXTUQVQRMXQNR-UHFFFAOYSA-N	Organic compounds	Organoheterocyclic compounds	Diazines	Pyrazines	Pyrazine carboxylic acids and derivatives	Pyrazine carboxylic acids
808	143.07	1.103	[M+H-H2O]+	identity_search	Heptanedioic acid	C7H12O4	0.7768	6	WLJVNTCWHIRURA-UHFFFAOYSA-N	Organic compounds	Lipids and lipid-like molecules	Fatty Acyls	Fatty acids and conjugates	Medium-chain fatty acids
809	92.131	9.542	[M+H]+	hybrid_search	N,N-Diisopropylamine	C6H15N	0.8583		UAOMVDZJSHZZME-UHFFFAOYSA-N	Organic compounds	Organic nitrogen compounds	Organonitrogen compounds	Amines	Secondary amines	Dialkylamines
811	376.176	1.004	[M+NH4]+	hybrid_search	2-(2-Methyl-5-nitro-1H-imidazol-1-yl)ethyl benzoate	C13H13N3O4	0.8065		CUUCCLJJOWSASK-UHFFFAOYSA-N	Organic compounds	Benzenoids	Benzene and substituted derivatives	Benzoic acids and derivatives	Benzoic acid esters
812	244.129	8.604	[M+H]+	identity_search	Pro-Gln	C10H17N3O4	0.999	6	SHAQGFGGJSLLHE-BQBZGAKWSA-N	Organic compounds	Organic acids and derivatives	Carboxylic acids and derivatives	Amino acids, peptides, and analogues	Peptides	Dipeptides
813	209.177	1.002	[M+H]+	hybrid_search	(10Z,13Z)-15,16-Dihydroxy-10,13-octadecadienoic acid	C18H32O4	0.8129		IQWYIIPDFISFMV-HWXFIQLYSA-N	Organic compounds	Lipids and lipid-like molecules	Fatty Acyls	Lineolic acids and derivatives	Lineolic acids and derivatives
816	311.222	1.032	[M+H]+	hybrid_search	9,10-Dihydroxy-12Z-octadecenoic acid	C18H34O4	0.7909		XEBKSQSGNGRGDW-CJWPDFJNSA-N	Organic compounds	Lipids and lipid-like molecules	Fatty Acyls	Fatty acids and conjugates	Long-chain fatty acids
818	236.222	0.961	[M+H]+	hybrid_search	2-(2-Butoxyethoxy)ethanol	C8H18O3	0.7474		OAYXUHPQHDHDDZ-UHFFFAOYSA-N	Organic compounds	Organic oxygen compounds	Organooxygen compounds	Ethers	Dialkyl ethers
819	88.0716	8.575	[M+H]+	hybrid_search	2-(Hydroxymethyl)benzamide	C8H9NO2	0.7893		RULWBFLPUAFFGY-UHFFFAOYSA-N	Organic compounds	Benzenoids	Benzene and substituted derivatives	Benzoic acids and derivatives	Benzamides
820	242.175	1.072	[M+H]+	hybrid_search	3-Hydroxy-2,6,6-trimethyl-1-cyclohexene-1-carboxylic acid	C10H16O3	0.7201		IJTFWVKHFTZVSR-UHFFFAOYSA-N	Organic compounds	Organic oxygen compounds	Organooxygen compounds	Alcohols and polyols	Secondary alcohols
823	175.138	4.779	[M+H]+	hybrid_search	(1R)-N-Methyl-N-(2-propynyl)-2,3-dihydro-1H-inden-1-amine	C13H15N	0.8391		CSVGVHNFFZWQJU-CYBMUJFWSA-N	Organic compounds	Benzenoids	Indanes		Indanes
824	176.038	3.584	[M+H]+	hybrid_search	2-(2-Aminoethoxy)acetic acid	C4H9NO3	0.7064		GNRLUBOJIGSVNT-UHFFFAOYSA-N	Organic compounds	Organic acids and derivatives	Carboxylic acids and derivatives	Amino acids, peptides, and analogues	Amino acids and derivatives	Amino acids
825	79.0914	8.221	[M+H]+	hybrid_search	1,2-Diethylhydrazine	C4H12N2	0.8478		YCBOYOYVDOUXLH-UHFFFAOYSA-N	Organic compounds	Organic nitrogen compounds	Organonitrogen compounds	Hydrazines and derivatives	Alkylhydrazines
827	310.31	1.006	[M+H]+	identity_search	Oleoyl ethylamide	C20H39NO	0.7093	28	JZJYYCFYGXPUMF-QXMHVHEDSA-N	Organic compounds	Lipids and lipid-like molecules	Fatty Acyls	Fatty amides	N-acyl amines
828	76.0757	5.436	[M+H]+	identity_search	Trimethylamine N-oxide	C3H9NO	0.9657	2	UYPYRKYUKCHHIB-UHFFFAOYSA-N	Organic compounds	Organic nitrogen compounds	Organonitrogen compounds	Aminoxides	Trialkyl amine oxides
829	435.394	1.179	[M+H]+	hybrid_search	Oleoylserotonin	C28H44N2O2	0.7964		LCQKHZYXPCLVBI-KTKRTIGZSA-N	Organic compounds	Organoheterocyclic compounds	Indoles and derivatives	Tryptamines and derivatives	Serotonins	N-acylserotonins	Long-chain N-acylserotonins
833	133.097	9.593	[M+H]+	identity_search	DL-Ornithine	C5H12N2O2	0.7889	1	AHLPHDHHMVZTML-UHFFFAOYSA-N	Organic compounds	Organic acids and derivatives	Carboxylic acids and derivatives	Amino acids, peptides, and analogues	Amino acids and derivatives	Alpha amino acids and derivatives	Alpha amino acids
834	343.295	4.936	[M+H]+	identity_search	Cocamidopropyl betaine	C19H38N2O3	0.8612	1	MRUAUOIMASANKQ-UHFFFAOYSA-N	Organic compounds	Organic acids and derivatives	Carboxylic acids and derivatives	Amino acids, peptides, and analogues	Amino acids and derivatives	Alpha amino acids and derivatives	Alpha amino acids
836	127.131	7.039	[M+H]+	hybrid_search	3-Pyridinepropionic acid	C8H9NO2	0.7064		WDGXIUUWINKTGP-UHFFFAOYSA-N	Organic compounds	Organoheterocyclic compounds	Pyridines and derivatives		Pyridines and derivatives
837	336.311	1.006	[M+H]+	hybrid_search	Linoleamide	C18H33NO	0.7046		SFIHQZFZMWZOJV-HZJYTTRNSA-N	Organic compounds	Lipids and lipid-like molecules	Fatty Acyls	Fatty amides	Fatty amides
838	103.814	5.033	[M+H]+	hybrid_search	Choline cation	C5H14NO	1		OEYIOHPDSNJKLS-UHFFFAOYSA-N	Organic compounds	Organic nitrogen compounds	Organonitrogen compounds	Quaternary ammonium salts	Cholines
839	268.264	4.55	[M+H-H2O]+	identity_search	Heptadecasphing-4-enine	C17H35NO2	0.7626	20	RBEJCQPPFCKTRZ-LHMZYYNSSA-N	Organic compounds	Organic nitrogen compounds	Organonitrogen compounds	Amines	Alkanolamines	1,2-aminoalcohols
845	260.197	8.973	[M+H]+	hybrid_search	N1-Acetylspermine	C12H28N4O	0.9111		GUNURVWAJRRUAV-UHFFFAOYSA-N	Organic compounds	Organic acids and derivatives	Carboxylic acids and derivatives	Carboxylic acid derivatives	Carboxylic acid amides	Acetamides
847	156.166	9.542	[M+H]+	hybrid_search	Histidinamide	C6H10N4O	0.7208		UMMQVDUMUMBTAV-YFKPBYRVSA-N	Organic compounds	Organic acids and derivatives	Carboxylic acids and derivatives	Amino acids, peptides, and analogues	Amino acids and derivatives	Alpha amino acids and derivatives	Histidine and derivatives
848	89.0757	8.578	[M+H]+	hybrid_search	1,2-Diethylhydrazine	C4H12N2	0.8614		YCBOYOYVDOUXLH-UHFFFAOYSA-N	Organic compounds	Organic nitrogen compounds	Organonitrogen compounds	Hydrazines and derivatives	Alkylhydrazines
852	403.233	0.937	[M+H]+	identity_search	Acetyl tributyl citrate	C20H34O8	0.9517	9	QZCLKYGREBVARF-UHFFFAOYSA-N	Organic compounds	Organic acids and derivatives	Carboxylic acids and derivatives	Tetracarboxylic acids and derivatives	Tetracarboxylic acids and derivatives
856	201.112	1.05	[M+H]+	hybrid_search	6-Heptynoic acid	C7H10O2	0.7723		OFCPMJGTZUVUSM-UHFFFAOYSA-N	Organic compounds	Lipids and lipid-like molecules	Fatty Acyls	Fatty acids and conjugates	Medium-chain fatty acids
858	347.243	1.024	[M+H]+	hybrid_search	(4-Phenylpiperidin-4-yl)methanol	C12H17NO	0.7172		YXDQCHJILIFZBY-UHFFFAOYSA-N	Organic compounds	Organoheterocyclic compounds	Piperidines	Phenylpiperidines	Phenylpiperidines
860	284.222	1.164	[M+H]+	hybrid_search	4-(Dodecylamino)-4-oxo-2-butenoic acid	C16H29NO3	0.8506		OEWYPDFKPCJYMS-OUKQBFOZSA-N	Organic compounds	Lipids and lipid-like molecules	Fatty Acyls	Fatty amides	N-acyl amines
861	273.223	1.114	[M+H-H2O]+	identity_search	5.alpha.-Androstan-17.beta.-ol-3-one	C19H30O2	0.7778	33	NVKAWKQGWWIWPM-ABEVXSGRSA-N	Organic compounds	Lipids and lipid-like molecules	Steroids and steroid derivatives	Androstane steroids	Androgens and derivatives
863	280.227	2.733	[M+H]+	hybrid_search	2,4-Dihydroxy-N-(2-hydroxyethyl)benzamide	C9H11NO4	0.7164		HHSJOVPBCHTADG-UHFFFAOYSA-N	Organic compounds	Benzenoids	Benzene and substituted derivatives	Benzoic acids and derivatives	Hydroxybenzoic acid derivatives	Salicylic acid and derivatives	Salicylamides
865	152.057	7.172	[M+H]+	identity_search	Guanine	C5H5N5O	0.9032	5	UYTPUPDQBNUYGX-UHFFFAOYSA-N	Organic compounds	Organoheterocyclic compounds	Imidazopyrimidines	Purines and purine derivatives	Purines and purine derivatives
869	149.023	0.951	[M+H]+	identity_search	Phthalic anhydride	C8H4O3	0.9993	3	LGRFSURHDFAFJT-UHFFFAOYSA-N	Organic compounds	Organoheterocyclic compounds	Benzofurans	Benzofuranones	Phthalic anhydrides
871	301.164	0.999	[M+H]+	hybrid_search	2-{2-[2-(Acryloyloxy)-1-methylethoxy]-1-methylethoxy}-1-methylethyl acrylate	C15H24O6	0.7276		LJRSZGKUUZPHEB-UHFFFAOYSA-N	Organic compounds	Organic acids and derivatives	Carboxylic acids and derivatives	Dicarboxylic acids and derivatives	Dicarboxylic acids and derivatives
872	189.135	9.155	[M+H]+	identity_search	L-NG-Monomethylarginine	C7H16N4O2	0.9352	9	NTNWOCRCBQPEKQ-YFKPBYRVSA-N	Organic compounds	Organic acids and derivatives	Carboxylic acids and derivatives	Amino acids, peptides, and analogues	Amino acids and derivatives	Alpha amino acids and derivatives	Arginine and derivatives
875	148.07	8.714	[M+H]+	identity_search	L-Glutamic acid	C5H9NO4	0.9056	3	WHUUTDBJXJRKMK-VKHMYHEASA-N	Organic compounds	Organic acids and derivatives	Carboxylic acids and derivatives	Amino acids, peptides, and analogues	Amino acids and derivatives	Alpha amino acids and derivatives	Glutamic acid and derivatives
876	156.093	8.245	[M+H]+	hybrid_search	6-Bromo-3-pyridinecarboxaldehyde	C6H4BrNO	0.7925		PVUKGNBRJFTFNJ-UHFFFAOYSA-N	Organic compounds	Organoheterocyclic compounds	Pyridines and derivatives	Pyridine carboxaldehydes	Pyridine carboxaldehydes
878	177.111	1.463	[M+H]+	identity_search	N-Formylnornicotine	C10H12N2O	0.9432	14	GQLSEYOOXBRDFZ-UHFFFAOYSA-N	Organic compounds	Organoheterocyclic compounds	Pyridines and derivatives	Pyrrolidinylpyridines	Pyrrolidinylpyridines
879	104.401	5.033	[M+H]+	hybrid_search	Choline cation	C5H14NO	0.9999		OEYIOHPDSNJKLS-UHFFFAOYSA-N	Organic compounds	Organic nitrogen compounds	Organonitrogen compounds	Quaternary ammonium salts	Cholines
881	231.159	0.981	[M+H]+	identity_search	Diisopropyl hexanedioate	C12H22O4	0.714	7	ZDQWESQEGGJUCH-UHFFFAOYSA-N	Organic compounds	Lipids and lipid-like molecules	Fatty Acyls	Fatty acid esters	Fatty acid esters
885	291.066	6.266	[M+Na]+	identity_search	Inosine	C10H12N4O5	1	1	UGQMRVRMYYASKQ-KQYNXXCUSA-N	Organic compounds	Nucleosides, nucleotides, and analogues	Purine nucleosides		Purine nucleosides
886	191.143	1.002	[M+H]+	identity_search	(5S)-1,2,3,4,5,6,7,8,9,10-Decahydro-5,9-methanobenzo[8]annulen-11-one	C13H18O	0.8821	12	FTBHJFJPRKLLAX-KFJBMODSSA-N	Organic compounds	Organic oxygen compounds	Organooxygen compounds	Carbonyl compounds	Ketones	Cyclic ketones	Cyclohexenones
887	105.104	5.036	[M+H]+	hybrid_search	1,2-Diethylhydrazine	C4H12N2	0.9807		YCBOYOYVDOUXLH-UHFFFAOYSA-N	Organic compounds	Organic nitrogen compounds	Organonitrogen compounds	Hydrazines and derivatives	Alkylhydrazines
888	123.081	1.156	[M+H-H2O]+	identity_search	(1R,6S)-3-((R)-Oxiran-2-yl)-7-oxabicyclo[4.1.0]heptane	C8H12O2	0.8385	6	OECTYKWYRCHAKR-NUIXCIIXSA-N	Organic compounds	Organoheterocyclic compounds	Oxepanes		Oxepanes
889	281.267	1.027	[M+H]+	hybrid_search	Oleamide	C18H35NO	0.7484		FATBGEAMYMYZAF-KTKRTIGZSA-N	Organic compounds	Lipids and lipid-like molecules	Fatty Acyls	Fatty amides	Fatty amides
890	266.123	8.401	[M+H]+	hybrid_search	3-Hydroxy-2',4,4',6'-tetramethoxychalcone	C19H20O6	0.8065		YZUGNKFMDOBYCA-FNORWQNLSA-N	Organic compounds	Phenylpropanoids and polyketides	Linear 1,3-diarylpropanoids	Cinnamylphenols	Cinnamylphenols
894	211.284	6.885	[M+H]+	hybrid_search	Spermine	C10H26N4	0.8705		PFNFFQXMRSDOHW-UHFFFAOYSA-N	Organic compounds	Organic nitrogen compounds	Organonitrogen compounds	Amines	Secondary amines	Dialkylamines
895	663.575	0.919	[M+H]+	hybrid_search	Tris-(2,4-di-tert-butylphenyl) phosphate	C42H63O4P	0.9041		AZSKHRTUXHLAHS-UHFFFAOYSA-N	Organic compounds	Organic acids and derivatives	Organic phosphoric acids and derivatives	Phosphate esters	Aryl phosphates	Aryl phosphotriesters
896	125.986	10.424	[M+H]+	hybrid_search	6-Chloro-2-methylbenzoxazole	C8H6ClNO	0.7278		LAZJZCLGDISMLM-UHFFFAOYSA-N	Organic compounds	Organoheterocyclic compounds	Benzoxazoles		Benzoxazoles
897	185.077	9.197	[M+H]+	hybrid_search	(2-Aminoethyl)[2-(piperidin-1-yl)ethyl]amine	C9H21N3	0.7		QOAHNQKCWITUJK-UHFFFAOYSA-N	Organic compounds	Organoheterocyclic compounds	Piperidines		Piperidines
898	237.149	1.054	[M+H]+	hybrid_search	13,14-Dehydro-15-cyclohexylcarbaprostacyclin	C21H30O4	0.7721		LGIPMFCHTFFLFR-SQVAYOITSA-N	Organic compounds	Lipids and lipid-like molecules	Prenol lipids	Monoterpenoids	Bicyclic monoterpenoids
899	319.267	3.943	[M+H]+	hybrid_search	Decanoyl-L-carnitine	C17H33NO4	0.9969		LZOSYCMHQXPBFU-OAHLLOKOSA-N	Organic compounds	Lipids and lipid-like molecules	Fatty Acyls	Fatty acid esters	Acyl carnitines
900	261.243	0.996	[M+H]+	hybrid_search	14-Methylpentadecanoic acid	C16H32O2	0.7926		ZONJATNKKGGVSU-UHFFFAOYSA-N	Organic compounds	Lipids and lipid-like molecules	Fatty Acyls	Fatty acids and conjugates	Long-chain fatty acids
908	74.0713	5.627	[M+H]+	hybrid_search	3-Aminopropane-1-sulfinic acid	C3H9NO2S	1		NPGXQDBNBFXJKB-UHFFFAOYSA-N	Organic compounds	Organic acids and derivatives	Sulfinic acids and derivatives	Sulfinic acids	Sulfinic acids
910	203.144	1.087	[M+H]+	hybrid_search	Tridecanoic acid	C13H26O2	0.7688		SZHOJFHSIKHZHA-UHFFFAOYSA-N	Organic compounds	Lipids and lipid-like molecules	Fatty Acyls	Fatty acids and conjugates	Long-chain fatty acids
911	226.19	1.005	[M+H]+	hybrid_search	2(5H)-Furanone, 5-(7-hydroxy-6-methyloctyl)-	C13H22O3	0.8158		AEPMKZIOUKHDOO-UHFFFAOYSA-N	Organic compounds	Lipids and lipid-like molecules	Fatty Acyls	Fatty alcohols	Fatty alcohols
913	198.053	1.271	[M+H]+	hybrid_search	Decane-1,10-diamine	C10H24N2	0.8071		YQLZOAVZWJBZSY-UHFFFAOYSA-N	Organic compounds	Organic nitrogen compounds	Organonitrogen compounds	Amines	Primary amines	Monoalkylamines
914	270.092	6.211	[M+H]+	hybrid_search	N-Acetylcytidine	C11H15N3O6	0.9363		NIDVTARKFBZMOT-PEBGCTIMSA-N	Organic compounds	Nucleosides, nucleotides, and analogues	Pyrimidine nucleosides		Pyrimidine nucleosides
917	233.113	8.62	[M+H]+	hybrid_search	4-Bromo-N-(tert-butyl)-3-methylbenzenesulfonamide	C11H16BrNO2S	0.7317		SOIXCQJHVUBIRX-UHFFFAOYSA-N	Organic compounds	Benzenoids	Benzene and substituted derivatives	Benzenesulfonamides	Benzenesulfonamides
918	107.086	8.22	[M+H-H2O]+	hybrid_search	L-Threonine	C4H9NO3	0.9084		AYFVYJQAPQTCCC-UHFFFAOYSA-N	Organic compounds	Organic acids and derivatives	Carboxylic acids and derivatives	Amino acids, peptides, and analogues	Amino acids and derivatives	Alpha amino acids and derivatives	Alpha amino acids
921	153.105	8.629	[M+H]+	hybrid_search	2-Aminoadipic acid	C6H11NO4	0.7627		OYIFNHCXNCRBQI-UHFFFAOYSA-N	Organic compounds	Organic acids and derivatives	Carboxylic acids and derivatives	Amino acids, peptides, and analogues	Amino acids and derivatives	Alpha amino acids and derivatives	Alpha amino acids
924	95.0604	8.19	[M+H]+	hybrid_search	4-Bromo-1-isopentylpyrazole	C8H13BrN2	0.9963		PSQJFVJRFQJOBI-UHFFFAOYSA-N	Organic compounds	Organohalogen compounds	Aryl halides	Aryl bromides	Aryl bromides
925	186.149	1.157	[M+H]+	hybrid_search	10-Hydroxy-2-decenoic acid	C10H18O3	0.8683		QHBZHVUGQROELI-SOFGYWHQSA-N	Organic compounds	Organic acids and derivatives	Hydroxy acids and derivatives	Medium-chain hydroxy acids and derivatives	Medium-chain hydroxy acids and derivatives
927	301.201	1.066	[M+H]+	hybrid_search	19,20-Dihydroxy-4Z,7Z,10Z,13Z,16Z-docosapentaenoic acid	C22H34O4	0.7485		FFXKPSNQCPNORO-MBYQGORISA-N	Organic compounds	Lipids and lipid-like molecules	Fatty Acyls	Fatty acids and conjugates	Very long-chain fatty acids
928	113.153	5.09	[M+H]+	hybrid_search	3-Methyl-2-oxopentanoic acid	C6H10O3	0.8773		JVQYSWDUAOAHFM-UHFFFAOYSA-N	Organic compounds	Organic acids and derivatives	Keto acids and derivatives	Short-chain keto acids and derivatives	Short-chain keto acids and derivatives
930	188.176	8.748	[M+H]+	hybrid_search	N1-(3-Aminopropyl)-N1-methylpropane-1,3-diamine	C7H19N3	0.8949		KMBPCQSCMCEPMU-UHFFFAOYSA-N	Organic compounds	Organic nitrogen compounds	Organonitrogen compounds	Amines	Tertiary amines	Trialkylamines
933	86.0964	7.134	[M+H]+	hybrid_search	1,4-Diamino-2-butanone	C4H10N2O	0.7561		ODANWMOQWMHGCY-UHFFFAOYSA-N	Organic compounds	Organic oxygen compounds	Organooxygen compounds	Carbonyl compounds	Ketones	Beta-amino ketones
935	424.363	1.038	[M+H]+	hybrid_search	n-Octylpentaoxyethylene	C18H38O6	0.8658		MJELOWOAIAAUJT-UHFFFAOYSA-N	Organic compounds	Organic oxygen compounds	Organooxygen compounds	Ethers	Dialkyl ethers	Polyethylene glycols
937	211.169	1.087	[M+H]+	hybrid_search	5-Tetradecynoic acid	C14H24O2	0.9046		RHOQRBVFJSAQTR-UHFFFAOYSA-N	Organic compounds	Lipids and lipid-like molecules	Fatty Acyls	Fatty acids and conjugates	Long-chain fatty acids
939	229.129	8.777	[M+H]+	hybrid_search	L-Arginine	C6H14N4O2	0.9237		ODKSFYDXXFIFQN-BYPYZUCNSA-N	Organic compounds	Organic acids and derivatives	Carboxylic acids and derivatives	Amino acids, peptides, and analogues	Amino acids and derivatives	Alpha amino acids and derivatives	Alpha amino acids	L-alpha-amino acids
940	219.098	8.868	[M+H]+	identity_search	Ala-Glu	C8H14N2O5	0.8905	7	VYZAGTDAHUIRQA-WHFBIAKZSA-N	Organic compounds	Organic acids and derivatives	Carboxylic acids and derivatives	Amino acids, peptides, and analogues	Peptides
941	528.304	8.028	[M+H]+	hybrid_search	4-(4,6-Bis(2,4-dimethylphenyl)-1,3,5-triazin-2-yl)benzene-1,3-diol	C25H23N3O2	0.7033		FROCQMFXPIROOK-UHFFFAOYSA-N	Organic compounds	Benzenoids	Phenols	Benzenediols	Resorcinols
942	150.056	2.666	[M+H]+	hybrid_search	2-Thiazoline-2-thiol	C3H5NS2	0.8228		WGJCBBASTRWVJL-UHFFFAOYSA-N	Organic compounds	Organoheterocyclic compounds	Azolidines	Thiazolidines	Thiazolidinethiones
946	236.113	7.945	[M+H]+	hybrid_search	Castanospermine	C8H15NO4	0.7691		JDVVGAQPNNXQDW-TVNFTVLESA-N	Organic compounds	Organoheterocyclic compounds	Indolizidines		Indolizidines
947	123.117	1.064	[M+H-H2O]+	identity_search	3-Methylbicyclo(2.2.1)heptyl-2-methanol	C9H16O	0.8898	3	NMGSGTKBIPOQSD-VOFUFXJISA-N	Organic compounds	Lipids and lipid-like molecules	Prenol lipids	Monoterpenoids	Bicyclic monoterpenoids
952	147.117	1.045	[M+H-H2O]+	identity_search	DL-4-Methyl-.alpha.-(propyl)benzyl alcohol	C11H16O	0.8375	5	QTJVYHSODWHIMO-UHFFFAOYSA-N	Organic compounds	Benzenoids	Benzene and substituted derivatives	Toluenes	Toluenes
954	436.167	8.1	[M+H]+	hybrid_search	Creatine	C4H9N3O2	0.7228		CVSVTCORWBXHQV-UHFFFAOYSA-N	Organic compounds	Organic acids and derivatives	Carboxylic acids and derivatives	Amino acids, peptides, and analogues	Amino acids and derivatives	Alpha amino acids and derivatives
956	270.25	0.969	[M+H]+	hybrid_search	Mononervonin (15c)	C27H52O4	0.7296		NVQGQHXFWUBOAU-KTKRTIGZSA-N	Organic compounds	Lipids and lipid-like molecules	Glycerolipids	Monoradylglycerols	Monoacylglycerols	1-monoacylglycerols
958	731.606	5.193	[M+H]+	identity_search	N-(Octadecanoyl)sphing-4-enine-1-phosphocholine	C41H83N2O6P	0.9999	5	LKQLRGMMMAHREN-NWBJSICCSA-N	Organic compounds	Lipids and lipid-like molecules	Sphingolipids	Phosphosphingolipids	Phosphosphingolipids
962	97.0648	1.005	[M+H-H2O]+	identity_search	.delta.-Hexalactone	C6H10O2	0.8891	4	RZTOWFMDBDPERY-UHFFFAOYSA-N	Organic compounds	Organoheterocyclic compounds	Lactones	Delta valerolactones	Delta valerolactones
963	810.682	1.503	[M+H]+	identity_search	N-(15Z-Tetracosenoyl)-1-.beta.-galactosylsphing-4-enine	C48H91NO8	0.8914	9	WBOZIXHPUPAOIA-JMDWBTAUSA-N	Organic compounds	Lipids and lipid-like molecules	Sphingolipids	Glycosphingolipids	Neutral glycosphingolipids	Simple glycosylceramides	Glycosyl-N-acylsphingosines
966	301.201	1.1	[M+H]+	hybrid_search	14,15-Dihydroxy-5Z,8Z,11Z-eicosatrienoic acid	C20H34O4	0.7218		SYAWGTIVOGUZMM-KZTFMOQPSA-N	Organic compounds	Lipids and lipid-like molecules	Fatty Acyls	Eicosanoids	Hydroxyeicosatrienoic acids
968	241.18	1.199	[M+H-H2O]+	identity_search	Tetradecanedioic acid	C14H26O4	0.7482	34	HQHCYKULIHKCEB-UHFFFAOYSA-N	Organic compounds	Lipids and lipid-like molecules	Fatty Acyls	Fatty acids and conjugates	Long-chain fatty acids
970	160.133	1.413	[M+H]+	identity_search	Pregabalin	C8H17NO2	0.8162	14	AYXYPKUFHZROOJ-ZETCQYMHSA-N	Organic compounds	Organic acids and derivatives	Carboxylic acids and derivatives	Amino acids, peptides, and analogues	Amino acids and derivatives	Gamma amino acids and derivatives
971	285.128	8.043	[M+H]+	hybrid_search	Methyl 5-cyclopropylisoxazole-3-carboxylate	C8H9NO3	0.8103		GLVAWJNBOCMLMP-UHFFFAOYSA-N	Organic compounds	Organoheterocyclic compounds	Azoles	Isoxazoles	Cyclopropylisoxazoles	5-cyclopropylisoxazoles
975	255.145	8.608	[M+H]+	identity_search	His-Val	C11H18N4O3	0.9436	6	VLDVBZICYBVQHB-IUCAKERBSA-N	Organic compounds	Organic acids and derivatives	Carboxylic acids and derivatives	Amino acids, peptides, and analogues	Peptides	Dipeptides
977	261.145	7.949	[M+H-H2O]+	hybrid_search	Leu-Ile	C12H24N2O3	0.7185		AZLASBBHHSLQDB-IVZWLZJFSA-N	Organic compounds	Organic acids and derivatives	Carboxylic acids and derivatives	Amino acids, peptides, and analogues	Peptides	Dipeptides
978	408.268	1.423	[M+2H]2+	hybrid_search	Tetraethylene glycol monomethyl ether	C9H20O5	0.865		ZNYRFEPBTVGZDN-UHFFFAOYSA-N	Organic compounds	Organic oxygen compounds	Organooxygen compounds	Ethers	Dialkyl ethers	Polyethylene glycols
984	426.269	1.224	[M+H]+	hybrid_search	Hexaethyleneglycol dimethyl ether	C14H30O7	0.7037		VMCIKMLQXFLKAX-UHFFFAOYSA-N	Organic compounds	Organic oxygen compounds	Organooxygen compounds	Ethers	Dialkyl ethers
985	188.07	6.82	[M+H-H2O]+	identity_search	DL-Indole-3-lactic acid	C11H11NO3	0.9505	8	XGILAAMKEQUXLS-UHFFFAOYSA-N	Organic compounds	Organoheterocyclic compounds	Indoles and derivatives	Indolyl carboxylic acids and derivatives	Indolyl carboxylic acids and derivatives
986	385.129	8.721	[M+H]+	identity_search	S-(5'-Adenosyl)-L-homocysteine	C14H20N6O5S	0.9993	7	ZJUKTBDSGOFHSH-ZRURSIFKSA-N	Organic compounds	Nucleosides, nucleotides, and analogues	5'-deoxyribonucleosides	5'-deoxy-5'-thionucleosides	5'-deoxy-5'-thionucleosides
990	209.146	7.085	[M+H]+	hybrid_search	Acetyl-DL-carnitine	C9H17NO4	0.7643		RDHQFKQIGNGIED-UHFFFAOYSA-N	Organic compounds	Lipids and lipid-like molecules	Fatty Acyls	Fatty acid esters	Acyl carnitines
992	115.168	5.007	[M+H]+	hybrid_search	Butroxydim	C24H33NO4	0.8167		GARYXEHTFJPGOX-QGMBQPNBSA-N	Organic compounds	Organic oxygen compounds	Organooxygen compounds	Carbonyl compounds	Ketones	Aryl ketones	Phenylketones	Alkyl-phenylketones
995	416.197	8.021	[M+H]+	hybrid_search	Methyl 2-chloro-4-pyridinecarboxylate	C7H6ClNO2	0.8875		KKOUHTMLFUAAGG-UHFFFAOYSA-N	Organic compounds	Organoheterocyclic compounds	Pyridines and derivatives	Pyridinecarboxylic acids and derivatives	Pyridinecarboxylic acids
996	291.166	8.039	[M+H]+	hybrid_search	Dipropylene glycol	C6H14O3	0.9296		DUFKCOQISQKSAV-UHFFFAOYSA-N	Organic compounds	Organic oxygen compounds	Organooxygen compounds	Alcohols and polyols	Secondary alcohols
998	111.08	1	[M+H-H2O]+	identity_search	Heptane-2,6-dione	C7H12O2	0.8931	11	VAIFYHGFLAPCON-UHFFFAOYSA-N	Organic compounds	Organic oxygen compounds	Organooxygen compounds	Carbonyl compounds	Ketones
1000	386.257	1.427	[M+2H]2+	hybrid_search	Tetraethylene glycol monomethyl ether	C9H20O5	0.8518		ZNYRFEPBTVGZDN-UHFFFAOYSA-N	Organic compounds	Organic oxygen compounds	Organooxygen compounds	Ethers	Dialkyl ethers	Polyethylene glycols
1002	291.197	0.988	[M+H]+	hybrid_search	5.alpha.-Pregnan-3.alpha.-ol-11,20-dione	C21H32O3	0.7374		DUHUCHOQIDJXAT-OLVMNOGESA-N	Organic compounds	Lipids and lipid-like molecules	Steroids and steroid derivatives	Pregnane steroids	Gluco/mineralocorticoids, progestogins and derivatives
1004	173.13	6.839	[M+H]+	hybrid_search	2-[3-(3,5-Dimethyl-1H-pyrazol-1-yl)-4-nitrophenyl]-1,2,3,4-tetrahydroisoquinoline	C20H20N4O2	0.8352		PNNJMGGZMFGNDB-UHFFFAOYSA-N	Organic compounds	Organoheterocyclic compounds	Azoles	Pyrazoles	Phenylpyrazoles
1007	104.107	12.438	[Cat]+	identity_search	Choline cation	C5H14NO	0.7824	2	OEYIOHPDSNJKLS-UHFFFAOYSA-N	Organic compounds	Organic nitrogen compounds	Organonitrogen compounds	Quaternary ammonium salts	Cholines
1008	188.117	7.687	[M+H]+	hybrid_search	1-(2-Chlorobenzyl)-2-oxo-6-(trifluoromethyl)-1,2-dihydro-3-pyridinecarboxamide	C14H10ClF3N2O2	0.7112		AJMWESYOQQIRSD-UHFFFAOYSA-N	Organic compounds	Organoheterocyclic compounds	Pyridines and derivatives	Pyridinecarboxylic acids and derivatives	Pyridinecarboxamides	Nicotinamides
1011	152.105	1.49	[M+H]+	hybrid_search	Ethyl (3-thioxo-1,2,4-triazaspiro[4.7]dodec-2-yl)acetate	C13H23N3O2S	0.7611		BLYPALQJNUSXFL-UHFFFAOYSA-N	Organic compounds	Organic acids and derivatives	Carboxylic acids and derivatives	Amino acids, peptides, and analogues	Amino acids and derivatives	Alpha amino acids and derivatives	Alpha amino acid esters
1012	153.091	1.443	[M+H-H2O]+	identity_search	3-(2-Oxocyclohexyl)propanoic acid	C9H14O3	0.8051	10	JCIZEWRBCTUEFG-UHFFFAOYSA-N	Organic compounds	Lipids and lipid-like molecules	Fatty Acyls	Fatty acids and conjugates	Carbocyclic fatty acids
1015	173.087	8.456	[M+H]+	hybrid_search	2-Amino-5-chloro-3-(2-ethoxy-5-fluorophenyl)-3H-indol-3-ol	C16H14ClFN2O2	0.8719		AUZAOHTZCMKRJQ-UHFFFAOYSA-N	Organic compounds	Organoheterocyclic compounds	Indoles and derivatives		Indoles and derivatives
1019	269.248	0.952	[M+H]+	identity_search	Methyl palmitoleate	C17H32O2	0.7721	33	IZFGRAGOVZCUFB-HJWRWDBZSA-N	Organic compounds	Lipids and lipid-like molecules	Fatty Acyls	Fatty acid esters	Fatty acid methyl esters
1020	157.077	8.024	[M+H]+	identity_search	2-[(6-Fluoro-2-pyridinyl)amino]ethanol	C7H9FN2O	1	1	GOJJFONSXVKMEE-UHFFFAOYSA-N	Organic compounds	Organoheterocyclic compounds	Pyridines and derivatives	Aminopyridines and derivatives	Aminopyridines and derivatives
1022	211.273	10.351	[M+H]+	hybrid_search	Spermine	C10H26N4	0.8574		PFNFFQXMRSDOHW-UHFFFAOYSA-N	Organic compounds	Organic nitrogen compounds	Organonitrogen compounds	Amines	Secondary amines	Dialkylamines
1023	189.13	1.412	[M+H]+	hybrid_search	(1R,2S)-(-)-3,4-Dihydroxynorephedrine	C9H13NO3	0.8013		GEFQWZLICWMTKF-CDUCUWFYSA-N	Organic compounds	Benzenoids	Benzene and substituted derivatives	Phenylpropanes	Phenylpropanes
1025	265.216	0.972	[M+H-H2O]+	identity_search	6-Heptadecen-16-yne-1,2,4-triol	C17H30O3	0.7231	27	YPRUUOUDKJWVMW-VAWYXSNFSA-N	Organic compounds	Lipids and lipid-like molecules	Fatty Acyls	Fatty alcohols	Long-chain fatty alcohols
1026	684.203	0.906	[M+H]+	hybrid_search	Dodecamethylcyclohexasiloxane	C12H36O6Si6	0.7124		IUMSDRXLFWAGNT-UHFFFAOYSA-N	Organic compounds	Organometallic compounds	Organometalloid compounds	Organosilicon compounds	Organoheterosilanes
1027	193.159	1.082	[M+H-H2O]+	identity_search	1-Cyclohexylcyclohexanecarboxylic acid	C13H22O2	0.8459	21	SJSRFXJWBKOROD-UHFFFAOYSA-N	Organic compounds	Organic acids and derivatives	Carboxylic acids and derivatives	Carboxylic acids	Carboxylic acids
1029	376.144	1.984	[M+H]+	hybrid_search	3-Fluoro-4-methylbenzamidine	C8H9FN2	0.8381		PWQHQNWOXBOOTJ-UHFFFAOYSA-N	Organic compounds	Benzenoids	Benzene and substituted derivatives	Halobenzenes	Fluorobenzenes
1031	216.087	11.656	[M+H]+	hybrid_search	N-(tert-Butyl)acrylamide	C7H13NO	0.7511		XFHJDMUEHUHAJW-UHFFFAOYSA-N	Organic compounds	Organic acids and derivatives	Carboxylic acids and derivatives	Acrylic acids and derivatives	Acrylic acids and derivatives
1032	105.074	7.701	[M+H]+	hybrid_search	(3S)-10-(1-Aminocyclopropyl)-9-fluoro-3-methyl-7-oxo-2,3-dihydro-7H-[1,4]oxazino[2,3,4-ij]quinoline-6-carboxylic acid	C16H15FN2O4	0.7462		XAGMUUZPGZWTRP-ZETCQYMHSA-N	Organic compounds	Organoheterocyclic compounds	Quinolines and derivatives	Quinoline carboxylic acids	Quinoline carboxylic acids
1034	87.0632	8.699	[M+H]+	hybrid_search	2-Methoxypyrazine	C5H6N2O	0.7519		WKSXRWSOSLGSTN-UHFFFAOYSA-N	Organic compounds	Organoheterocyclic compounds	Diazines	Pyrazines	Methoxypyrazines
1036	327.201	1.636	[M+H]+	identity_search	2-Hydroxy-4-(octyloxyl)benzophenone	C21H26O3	0.7415	4	QUAMTGJKVDWJEQ-UHFFFAOYSA-N	Organic compounds	Benzenoids	Benzene and substituted derivatives	Benzophenones	Benzophenones
1037	468.389	1.066	[M+H]+	hybrid_search	n-Octylpentaoxyethylene	C18H38O6	0.7874		MJELOWOAIAAUJT-UHFFFAOYSA-N	Organic compounds	Organic oxygen compounds	Organooxygen compounds	Ethers	Dialkyl ethers	Polyethylene glycols
1045	278.247	1.078	[M+H]+	hybrid_search	9Z,11E,13E-Octadecatrienoic acid ethyl ester	C20H34O2	0.8738		YVGCHYVFHLTZIM-JZEGGRRDSA-N	Organic compounds	Lipids and lipid-like molecules	Fatty Acyls	Lineolic acids and derivatives	Lineolic acids and derivatives
1046	239.105	7.964	[M+H]+	identity_search	Tyr-Gly	C11H14N2O4	0.8908	1	HPYDSVWYXXKHRD-VIFPVBQESA-N	Organic compounds	Organic acids and derivatives	Carboxylic acids and derivatives	Amino acids, peptides, and analogues	Peptides	Dipeptides
1048	171.101	0.988	[M+H]+	hybrid_search	Dibutyl adipate	C14H26O4	0.8391		XTJFFFGAUHQWII-UHFFFAOYSA-N	Organic compounds	Lipids and lipid-like molecules	Fatty Acyls	Fatty acid esters	Fatty acid esters
1053	277.216	0.972	[M+H]+	hybrid_search	3-(2-Methyl-3-oxo-2,5,6,7,8,8a-hexahydro-1H-naphthalen-1-yl)propanoic acid	C14H20O3	0.7088		SURAKSVUYKMLLE-UHFFFAOYSA-N	Organic compounds	Organic oxygen compounds	Organooxygen compounds	Carbonyl compounds	Ketones	Cyclic ketones	Cyclohexenones
1055	227.201	0.964	[M+H]+	identity_search	(S)-3-Methyloxacyclotetradecan-2-one	C14H26O2	0.8027	30	XAWSKPSSJADZMX-ZDUSSCGKSA-N	Organic compounds	Phenylpropanoids and polyketides	Macrolides and analogues		Macrolides and analogues
1056	527.402	1.246	[M+2H]2+	hybrid_search	Brij 35	C58H118O24	0.8557		IEQAICDLOKRSRL-UHFFFAOYSA-N	Organic compounds	Organic oxygen compounds	Organooxygen compounds	Ethers	Dialkyl ethers	Polyethylene glycols
1057	291.166	8.047	[M+H]+	hybrid_search	Dipropylene glycol	C6H14O3	0.996		DUFKCOQISQKSAV-UHFFFAOYSA-N	Organic compounds	Organic oxygen compounds	Organooxygen compounds	Alcohols and polyols	Secondary alcohols
1058	198.078	7.92	[M+H]+	hybrid_search	4-Butylcyclohexanamine	C10H21N	0.8113		PZNZCCLRGXLYJI-UHFFFAOYSA-N	Organic compounds	Organic nitrogen compounds	Organonitrogen compounds	Cyclohexylamines	Cyclohexylamines
1059	135.08	1.025	[M+H-H2O]+	identity_search	4-Hydroxynonenal alkyne	C9H12O2	0.8491	7	RXECVCDYORIBBT-FNORWQNLSA-N	Organic compounds	Lipids and lipid-like molecules	Fatty Acyls	Fatty alcohols	Fatty alcohols
1060	112.097	7.273	[M+H]+	hybrid_search	4-Iodo-1H-imidazole	C3H3IN2	0.8058		BHCMXJKPZOPRNN-UHFFFAOYSA-N	Organic compounds	Organohalogen compounds	Aryl halides	Aryl iodides	Aryl iodides
1062	812.544	5.758	[M+H]+	identity_search	1-Stearoyl-2-arachidonoyl-sn-glycero-3-phosphoserine	C44H78NO10P	0.8373	36	SVOUGFFDROZBJI-DNALCEECSA-N	Organic compounds	Lipids and lipid-like molecules	Glycerophospholipids	Glycerophosphoserines	Phosphatidylserines
1063	216.091	11.23	[M+H]+	hybrid_search	N-Isobutyl-4-methoxybenzenesulfonamide	C11H17NO3S	0.7433		ACRLUTQHDWRXRK-UHFFFAOYSA-N	Organic compounds	Benzenoids	Benzene and substituted derivatives	Benzenesulfonamides	Benzenesulfonamides
1064	703.575	5.212	[M+H]+	identity_search	Palmitoyl sphingomyelin	C39H79N2O6P	0.9998	5	RWKUXQNLWDTSLO-GWQJGLRPSA-N	Organic compounds	Lipids and lipid-like molecules	Sphingolipids	Phosphosphingolipids	Phosphosphingolipids
1066	280.263	1.102	[M+H]+	identity_search	Linoleamide	C18H33NO	0.9351	39	SFIHQZFZMWZOJV-HZJYTTRNSA-N	Organic compounds	Lipids and lipid-like molecules	Fatty Acyls	Fatty amides	Fatty amides
1069	316.285	1.229	[M+NH4]+	identity_search	6-Oxooctadecanoic acid	C18H34O3	0.7722	12	QZLYZQUYIQGGOQ-UHFFFAOYSA-N	Organic compounds	Lipids and lipid-like molecules	Fatty Acyls	Fatty acids and conjugates	Long-chain fatty acids
1074	559.151	6.217	[M+Na]+	hybrid_search	Inosine	C10H12N4O5	0.9998		UGQMRVRMYYASKQ-KQYNXXCUSA-N	Organic compounds	Nucleosides, nucleotides, and analogues	Purine nucleosides		Purine nucleosides
1075	235.154	1.039	[M+H]+	hybrid_search	Pentanedioic acid, monomethyl ester	C6H10O4	0.703		IBMRTYCHDPMBFN-UHFFFAOYSA-N	Organic compounds	Lipids and lipid-like molecules	Fatty Acyls	Fatty acid esters	Fatty acid methyl esters
1076	627.535	5.826	[M+H]+	hybrid_search	1-Stearoyl-2-docosahexaenoyl-sn-glycerol	C43H72O5	0.8823		LBDXVTOFXXDOGH-KXYFHQNYSA-N	Organic compounds	Lipids and lipid-like molecules	Glycerolipids	Diradylglycerols	Diacylglycerols	1,2-diacylglycerols
1077	293.098	9.291	[M+H]+	identity_search	Ethylenediaminetetraacetic acid	C10H16N2O8	0.9941	6	KCXVZYZYPLLWCC-UHFFFAOYSA-N	Organic compounds	Organic acids and derivatives	Carboxylic acids and derivatives	Tetracarboxylic acids and derivatives	Tetracarboxylic acids and derivatives
1078	213.098	9.536	[M+H]+	identity_search	His-Gly	C8H12N4O3	0.8858	4	LYCVKHSJGDMDLM-LURJTMIESA-N	Organic compounds	Organic acids and derivatives	Carboxylic acids and derivatives	Amino acids, peptides, and analogues	Peptides
1079	367.139	9.157	[2M+H]+	identity_search	Phosphocholine	C5H14NO4P	0.9682	5	YHHSONZFOIEMCP-UHFFFAOYSA-N	Organic compounds	Organic nitrogen compounds	Organonitrogen compounds	Quaternary ammonium salts	Cholines	Phosphocholines
1084	123.08	1.645	[M+H]+	hybrid_search	2-Pyridinecarboxaldehyde	C6H5NO	0.8142		CSDSSGBPEUDDEE-UHFFFAOYSA-N	Organic compounds	Organoheterocyclic compounds	Pyridines and derivatives	Pyridine carboxaldehydes	Pyridine carboxaldehydes
1085	198.149	1.061	[M+H-H2O]+	hybrid_search	.delta.-Dodecalactone	C12H22O2	0.8666		QRPLZGZHJABGRS-UHFFFAOYSA-N	Organic compounds	Organoheterocyclic compounds	Lactones	Delta valerolactones	Delta valerolactones
1087	96.0444	1.633	[M+H]+	hybrid_search	1-(2-Hydroxyethyl)pyrazole	C5H8N2O	0.8222		DXFBKDSQMUFYLD-UHFFFAOYSA-N	Organic compounds	Organoheterocyclic compounds	Azoles	Pyrazoles	Pyrazoles
1090	123.03	1.644	[M+H]+	hybrid_search	2-Pyridinecarboxaldehyde	C6H5NO	0.9511		CSDSSGBPEUDDEE-UHFFFAOYSA-N	Organic compounds	Organoheterocyclic compounds	Pyridines and derivatives	Pyridine carboxaldehydes	Pyridine carboxaldehydes
1093	84.9597	10.433	[M+H]+	hybrid_search	5-Fluoro-3-methyl-1H-indole-2-carboxylic acid	C10H8FNO2	0.71		XNWVWEWWPNKNJX-UHFFFAOYSA-N	Organic compounds	Organoheterocyclic compounds	Indoles and derivatives	Indolecarboxylic acids and derivatives	Indolecarboxylic acids and derivatives
1094	505.389	1.226	[M+2H]2+	hybrid_search	Brij 35	C58H118O24	0.8608		IEQAICDLOKRSRL-UHFFFAOYSA-N	Organic compounds	Organic oxygen compounds	Organooxygen compounds	Ethers	Dialkyl ethers	Polyethylene glycols
1096	184.094	7.687	[M+H]+	identity_search	N-(2-Chlorobenzyl)-2-propanamine	C10H14ClN	0.7834	1	AHXJNCOFVXXIAS-UHFFFAOYSA-N	Organic compounds	Benzenoids	Benzene and substituted derivatives	Phenylmethylamines	Phenylmethylamines
1097	137.063	4.654	[M+H]+	hybrid_search	Hypoxanthine	C5H4N4O	0.8741		FDGQSTZJBFJUBT-UHFFFAOYSA-N	Organic compounds	Organoheterocyclic compounds	Imidazopyrimidines	Purines and purine derivatives	Purinones	Hypoxanthines
1099	488.394	0.94	[M+NH4]+	identity_search	Glycerol tricaprylate	C27H50O6	0.8795	5	VLPFTAMPNXLGLX-UHFFFAOYSA-N	Organic compounds	Lipids and lipid-like molecules	Glycerolipids	Triradylcglycerols	Triacylglycerols
1100	105.073	7.673	[M+H]+	hybrid_search	(3S)-10-(1-Aminocyclopropyl)-9-fluoro-3-methyl-7-oxo-2,3-dihydro-7H-[1,4]oxazino[2,3,4-ij]quinoline-6-carboxylic acid	C16H15FN2O4	0.7545		XAGMUUZPGZWTRP-ZETCQYMHSA-N	Organic compounds	Organoheterocyclic compounds	Quinolines and derivatives	Quinoline carboxylic acids	Quinoline carboxylic acids
1101	118.123	4.672	[M+H]+	hybrid_search	4-Hydroxybenzoic acid	C7H6O3	0.7396		FJKROLUGYXJWQN-UHFFFAOYSA-N	Organic compounds	Benzenoids	Benzene and substituted derivatives	Benzoic acids and derivatives	Hydroxybenzoic acid derivatives
1105	608.385	1.883	[M+NH4]+	identity_search	PEG-14	C26H54O14	0.8564	4	AKWFJQNBHYVIPY-UHFFFAOYSA-N	Organic compounds	Organic oxygen compounds	Organooxygen compounds	Ethers	Dialkyl ethers	Polyethylene glycols
1106	265.112	6.745	[Cat]+	identity_search	Thiamine cation	C12H17N4OS	0.7443	3	JZRWCGZRTZMZEH-UHFFFAOYSA-N	Organic compounds	Organoheterocyclic compounds	Diazines	Pyrimidines and pyrimidine derivatives	Thiamines
1109	153.041	5.558	[M+H]+	identity_search	Xanthine	C5H4N4O2	0.7966	2	LRFVTYWOQMYALW-UHFFFAOYSA-N	Organic compounds	Organoheterocyclic compounds	Imidazopyrimidines	Purines and purine derivatives	Xanthines
1110	183.138	1.055	[M+H]+	identity_search	Undec-9-ynoic acid	C11H18O2	0.7185	8	ZOYDMFOVPQMSPJ-UHFFFAOYSA-N	Organic compounds	Lipids and lipid-like molecules	Fatty Acyls	Fatty acids and conjugates	Medium-chain fatty acids
1112	151.101	8.699	[M+H]+	hybrid_search	N-[2-Methoxy-5-(2-oxo-2H-chromen-3-yl)phenyl]-5-nitrofuran-2-carboxamide	C21H14N2O7	0.8061		OMSVVPQVNMIRMW-UHFFFAOYSA-N	Organic compounds	Phenylpropanoids and polyketides	Isoflavonoids	Isoflav-3-enes	Isoflav-3-enones
1113	155.107	1.023	[M+H-H2O]+	identity_search	8-Oxononanoic acid	C9H16O3	0.8337	13	KNPGTJGXMGNBAY-UHFFFAOYSA-N	Organic compounds	Organic acids and derivatives	Keto acids and derivatives	Medium-chain keto acids and derivatives	Medium-chain keto acids and derivatives
1114	157.049	0.99	[M+H]+	hybrid_search	Ethyl (4-methylbenzoyl)acetate	C12H14O3	0.8552		GEQMJBPKCOZHMV-UHFFFAOYSA-N	Organic compounds	Organic oxygen compounds	Organooxygen compounds	Carbonyl compounds	Ketones	Aryl ketones	Phenylketones	Alkyl-phenylketones
1115	294.173	1.112	[M+H]+	hybrid_search	Dehydrocholic acid	C24H34O5	0.8839		OHXPGWPVLFPUSM-KLRNGDHRSA-N	Organic compounds	Lipids and lipid-like molecules	Steroids and steroid derivatives	Bile acids, alcohols and derivatives	Bile acids, alcohols and derivatives
1116	134.118	5.742	[M+H]+	hybrid_search	2-Aminobenzen-1-arsonic acid	C6H8AsNO3	0.7521		LQCOCUQCZYAYQK-UHFFFAOYSA-N	Organic compounds	Benzenoids	Benzene and substituted derivatives	Aniline and substituted anilines	Aniline and substituted anilines
1117	296.066	8.547	[M+K]+	identity_search	Glycerophosphocholine	C8H20NO6P	0.9691	3	SUHOQUVVVLNYQR-MRVPVSSYSA-N	Organic compounds	Lipids and lipid-like molecules	Glycerophospholipids	Glycerophosphocholines	Glycerophosphocholines
1118	187.126	9.478	[M+H]+	hybrid_search	4-Hydrazinobenzoic acid	C7H8N2O2	0.8279		PCNFLKVWBDNNOW-UHFFFAOYSA-N	Organic compounds	Benzenoids	Benzene and substituted derivatives	Benzoic acids and derivatives	Benzoic acids
1119	274.118	4.847	[M+H]+	hybrid_search	(4-Aminobutyl)phosphonic acid	C4H12NO3P	0.8536		IDPXFPYGZRMMKZ-UHFFFAOYSA-N	Organic compounds	Organic acids and derivatives	Organic phosphonic acids and derivatives	Organic phosphonic acids	Organic phosphonic acids
1125	351.237	7.703	[M+Na]+	hybrid_search	(1S,2S)-1-(1H-Benzo[d]imidazol-2-yl)-2-methylbutan-1-amine	C12H17N3	0.7593		XZPXJYCEDOOLIW-KWQFWETISA-N	Organic compounds	Organoheterocyclic compounds	Benzimidazoles		Benzimidazoles
1126	122.044	1.704	[M+H]+	identity_search	5-Hydroxy-2-pyrimidinecarbonitrile	C5H3N3O	0.8197	1	UFZDLOQYHSUCOS-UHFFFAOYSA-N	Organic compounds	Organoheterocyclic compounds	Diazines	Pyrimidines and pyrimidine derivatives	Hydroxypyrimidines
1127	259.119	2.106	[M+H]+	hybrid_search	Ethyl 4-(3-benzoyl-2-thioureido)benzoate	C17H16N2O3S	0.7583		UGLKNRLHRREZKD-UHFFFAOYSA-N	Organic compounds	Benzenoids	Benzene and substituted derivatives	N-phenylthioureas	N-acyl-phenylthioureas
1128	141.159	7	[M+H]+	hybrid_search	Benzoic acid methyl ester	C8H8O2	0.7462		QPJVMBTYPHYUOC-UHFFFAOYSA-N	Organic compounds	Benzenoids	Benzene and substituted derivatives	Benzoic acids and derivatives	Benzoic acid esters
1130	212.166	1.157	[M+H]+	hybrid_search	N-Hexylbenzenesulfonamide	C12H19NO2S	0.8953		SKERWNIJEZZECH-UHFFFAOYSA-N	Organic compounds	Benzenoids	Benzene and substituted derivatives	Benzenesulfonamides	Benzenesulfonamides
1131	203.091	0.999	[M+H]+	hybrid_search	Triethyl citrate	C12H20O7	0.8201		DOOTYTYQINUNNV-UHFFFAOYSA-N	Organic compounds	Organic acids and derivatives	Carboxylic acids and derivatives	Tricarboxylic acids and derivatives	Tricarboxylic acids and derivatives
1133	482.324	5.744	[M+H]+	identity_search	1-Stearoyl-2-hydroxy-sn-glycero-3-phosphoethanolamine	C23H48NO7P	0.89	13	BBYWOYAFBUOUFP-JOCHJYFZSA-N	Organic compounds	Lipids and lipid-like molecules	Glycerophospholipids	Glycerophosphoethanolamines	Lysophosphatidylethanolamines	1-acyl-sn-glycero-3-phosphoethanolamines
1136	140.07	7.587	[M+H]+	hybrid_search	N-Phenylglycinonitrile	C8H8N2	0.7567		KAXCEFLQAYFJKV-UHFFFAOYSA-N	Organic compounds	Organic nitrogen compounds	Organonitrogen compounds	Amines	Aralkylamines	Phenylalkylamines
1137	262.165	7.135	[M+H]+	identity_search	(2R)-3-Hydroxyisovaleroylcarnitine	C12H23NO5	0.9998	6	IGLHHSKNBDXCEY-SECBINFHSA-N	Organic compounds	Lipids and lipid-like molecules	Fatty Acyls	Fatty acid esters	Acyl carnitines
1139	380.337	1.018	[M+H]+	hybrid_search	Tetraethylene glycol monooctyl ether	C16H34O5	0.7714		FEOZZFHAVXYAMB-UHFFFAOYSA-N	Organic compounds	Organic oxygen compounds	Organooxygen compounds	Ethers	Dialkyl ethers	Polyethylene glycols
1140	246.156	9.587	[M+H]+	identity_search	Arg-Ala	C9H19N5O3	0.8908	15	WVRUNFYJIHNFKD-WDSKDSINSA-N	Organic compounds	Organic acids and derivatives	Carboxylic acids and derivatives	Amino acids, peptides, and analogues	Peptides	Dipeptides
1145	105.11	7.691	[M+H]+	hybrid_search	Betaine aldehyde cation	C5H12NO	0.8223		SXKNCCSPZDCRFD-UHFFFAOYSA-N	Organic compounds	Organic nitrogen compounds	Organonitrogen compounds	Quaternary ammonium salts	Tetraalkylammonium salts
1146	191.103	8.452	[M+H]+	identity_search	Thr-Ala	C7H14N2O4	0.7658	6	VPZKQTYZIVOJDV-LMVFSUKVSA-N	Organic compounds	Organic acids and derivatives	Carboxylic acids and derivatives	Amino acids, peptides, and analogues	Peptides	Dipeptides
1149	247.173	1.05	[M+H-H2O]+	identity_search	Dinor-12-oxophytodienoic acid	C16H24O3	0.8601	58	SZVNKXCDJUBPQO-DWMAKUKJSA-N	Organic compounds	Lipids and lipid-like molecules	Fatty Acyls	Eicosanoids	Prostaglandins and related compounds
1151	142.123	1.044	[M+H]+	hybrid_search	3-Hydroxy-5,5-dimethylhexanoic acid	C8H16O3	0.7333		PHACRADGRHURFF-UHFFFAOYSA-N	Organic compounds	Organic acids and derivatives	Hydroxy acids and derivatives	Medium-chain hydroxy acids and derivatives	Medium-chain hydroxy acids and derivatives
1155	219.174	2.739	[M+H]+	hybrid_search	4-Bromo-1-(phenylsulfonyl)-1H-pyrazole	C9H7BrN2O2S	0.7148		SAQVJLOSQUFTDU-UHFFFAOYSA-N	Organic compounds	Benzenoids	Benzene and substituted derivatives	Benzenesulfonamides	Benzenesulfonamides
1165	549.415	1.264	[M+2H]2+	hybrid_search	PEG17	C32H66O17	0.8183		DHORSBRLGKJPFC-UHFFFAOYSA-N	Organic compounds	Organic oxygen compounds	Organooxygen compounds	Ethers	Dialkyl ethers	Polyethylene glycols
1168	86.06	2.134	[M+H-H2O]+	identity_search	.gamma.-Aminobutyric acid	C4H9NO2	0.7424	2	BTCSSZJGUNDROE-UHFFFAOYSA-N	Organic compounds	Organic acids and derivatives	Carboxylic acids and derivatives	Amino acids, peptides, and analogues	Amino acids and derivatives	Gamma amino acids and derivatives
1169	522.356	5.347	[M+H]+	identity_search	1-Oleoyl-sn-glycero-3-phosphocholine	C26H52NO7P	0.8759	5	YAMUFBLWGFFICM-PTGWMXDISA-N	Organic compounds	Lipids and lipid-like molecules	Glycerophospholipids	Glycerophosphocholines	Lysophosphatidylcholines	1-acyl-sn-glycero-3-phosphocholines
1172	148.076	8.646	[M+H]+	hybrid_search	L-.alpha.-Glutamine	C5H10N2O3	0.8041		AEFLONBTGZFSGQ-VKHMYHEASA-N	Organic compounds	Organic acids and derivatives	Carboxylic acids and derivatives	Amino acids, peptides, and analogues	Amino acids and derivatives	Alpha amino acids and derivatives	Glutamic acid and derivatives
1173	95.0855	1.108	[M+H-H2O]+	identity_search	exo-Norborneol	C7H12O	0.9356	5	ZQTYQMYDIHMKQB-UHFFFAOYSA-N	Organic compounds	Lipids and lipid-like molecules	Prenol lipids	Monoterpenoids	Bicyclic monoterpenoids
1174	203.15	8.859	[M+H]+	identity_search	(2S)-2-Amino-5-({(E)-(methylamino)[(E)-methylimino]methyl}amino)pentanoic acid	C8H18N4O2	0.9685	10	HVPFXCBJHIIJGS-LURJTMIESA-N	Organic compounds	Organic acids and derivatives	Carboxylic acids and derivatives	Amino acids, peptides, and analogues	Amino acids and derivatives	Alpha amino acids and derivatives	Arginine and derivatives
1175	134.663	8.038	[M+H]+	hybrid_search	2-Methylbenzoic acid	C8H8O2	0.7219		ZWLPBLYKEWSWPD-UHFFFAOYSA-N	Organic compounds	Benzenoids	Benzene and substituted derivatives	Benzoic acids and derivatives	Benzoic acids
1179	157.078	8.125	[M+H]+	identity_search	2-[(6-Fluoro-2-pyridinyl)amino]ethanol	C7H9FN2O	1	1	GOJJFONSXVKMEE-UHFFFAOYSA-N	Organic compounds	Organoheterocyclic compounds	Pyridines and derivatives	Aminopyridines and derivatives	Aminopyridines and derivatives
1180	241.031	9.947	[M+H]+	identity_search	L-Cystine	C6H12N2O4S2	0.8954	7	LEVWYRKDKASIDU-IMJSIDKUSA-N	Organic compounds	Organic acids and derivatives	Carboxylic acids and derivatives	Amino acids, peptides, and analogues	Amino acids and derivatives	Alpha amino acids and derivatives	Cysteine and derivatives	L-cysteine-S-conjugates
1181	117.108	4.78	[M+H]+	hybrid_search	4-Methyl-1,2,3,4-tetrahydroquinoline	C10H13N	0.7435		OXNZWCYNCDWCJA-UHFFFAOYSA-N	Organic compounds	Organoheterocyclic compounds	Quinolines and derivatives	Hydroquinolines	Hydroquinolines
1182	219.097	8.901	[M+H]+	identity_search	Ala-Glu	C8H14N2O5	0.8247	5	VYZAGTDAHUIRQA-WHFBIAKZSA-N	Organic compounds	Organic acids and derivatives	Carboxylic acids and derivatives	Amino acids, peptides, and analogues	Peptides
1184	396.332	1.052	[M+H]+	hybrid_search	n-Octylpentaoxyethylene	C18H38O6	0.8275		MJELOWOAIAAUJT-UHFFFAOYSA-N	Organic compounds	Organic oxygen compounds	Organooxygen compounds	Ethers	Dialkyl ethers	Polyethylene glycols
1185	431.392	2.219	[M+H]+	hybrid_search	Cyclopropaneoctanoic acid, 2-octyl-, methyl ester	C20H38O2	0.73		WKDUVICSOMXTKJ-UHFFFAOYSA-N	Organic compounds	Lipids and lipid-like molecules	Fatty Acyls	Fatty acid esters	Fatty acid methyl esters
1187	84.0808	9.543	[M+H]+	hybrid_search	N-Ethylaniline	C8H11N	0.7818		OJGMBLNIHDZDGS-UHFFFAOYSA-N	Organic compounds	Organic nitrogen compounds	Organonitrogen compounds	Amines	Aralkylamines	Phenylalkylamines
1188	471.379	1.157	[M+H]+	hybrid_search	1-Monolinoleoyl-rac-glycerol	C21H38O4	0.8259		WECGLUPZRHILCT-HZJYTTRNSA-N	Organic compounds	Lipids and lipid-like molecules	Fatty Acyls	Lineolic acids and derivatives	Lineolic acids and derivatives
1190	107.085	1.419	[M+H-H2O]+	identity_search	3-Vinyl-7-oxabicyclo[4.1.0]heptane	C8H12O	0.9921	2	SLJFKNONPLNAPF-UHFFFAOYSA-N	Organic compounds	Organoheterocyclic compounds	Oxepanes		Oxepanes
1191	327.094	6.387	[M+H]+	hybrid_search	L-Thiocitrulline	C6H13N3O2S	0.8304		BKGWACHYAMTLAF-BYPYZUCNSA-N	Organic compounds	Organic acids and derivatives	Carboxylic acids and derivatives	Amino acids, peptides, and analogues	Amino acids and derivatives	Alpha amino acids and derivatives	Alpha amino acids	L-alpha-amino acids
1194	789.547	5.798	[M+H]+	hybrid_search	2-Oleoyl-1-palmitoyl-sn-glycero-3-phosphoserine	C40H76NO10P	0.8023		OIWCYIUQAVBPGV-DAQGAKHBSA-N	Organic compounds	Lipids and lipid-like molecules	Glycerophospholipids	Glycerophosphoserines	Phosphatidylserines
1196	242.133	9.531	[M+H]+	hybrid_search	2-Isopropyl-4-nitro-1H-imidazole	C6H9N3O2	0.7554		SQZCZXRYOJJCDU-UHFFFAOYSA-N	Organic compounds	Organoheterocyclic compounds	Azoles	Imidazoles	Substituted imidazoles	Nitroimidazoles
1197	356.206	0.982	[M+H]+	hybrid_search	tert-Butyl(1R,5S)-3-azabicyclo[3.1.0]hex-6-ylcarbamate	C10H18N2O2	0.7208		QIYOMZXJQAKHEK-JIGDXULJSA-N	Organic compounds	Organoheterocyclic compounds	Piperidines		Piperidines
1198	890.638	1.459	[M+H]+	hybrid_search	N-(15Z-Tetracosenoyl)-1-.beta.-galactosylsphing-4-enine	C48H91NO8	0.8723		WBOZIXHPUPAOIA-JMDWBTAUSA-N	Organic compounds	Lipids and lipid-like molecules	Sphingolipids	Glycosphingolipids	Neutral glycosphingolipids	Simple glycosylceramides	Glycosyl-N-acylsphingosines
1199	319.267	4.141	[M+H]+	hybrid_search	Decanoyl-L-carnitine	C17H33NO4	0.97		LZOSYCMHQXPBFU-OAHLLOKOSA-N	Organic compounds	Lipids and lipid-like molecules	Fatty Acyls	Fatty acid esters	Acyl carnitines
1200	382.315	1.283	[M+H]+	hybrid_search	n-Octylpentaoxyethylene	C18H38O6	0.8863		MJELOWOAIAAUJT-UHFFFAOYSA-N	Organic compounds	Organic oxygen compounds	Organooxygen compounds	Ethers	Dialkyl ethers	Polyethylene glycols
1202	226.145	1.129	[M+H]+	hybrid_search	1-Hydroxy-4(15),11(13)-eudesmadien-12,6-olide	C15H20O3	0.8202		FKBUODICGDOIGB-PFFFPCNUSA-N	Organic compounds	Lipids and lipid-like molecules	Prenol lipids	Terpene lactones	Sesquiterpene lactones	Eudesmanolides, secoeudesmanolides, and derivatives
1204	430.283	1.432	[M+2H]2+	hybrid_search	2,5,8,11,14,17,20,23,26,29,32,35-Dodecaoxaheptatriacontan-37-ol	C25H52O13	0.8471		PLQZJIIDLZRWBG-UHFFFAOYSA-N	Organic compounds	Organic oxygen compounds	Organooxygen compounds	Ethers	Dialkyl ethers	Polyethylene glycols
1205	186.076	9.941	[M+H]+	hybrid_search	N-Acetyl-D-glucosamine	C8H15NO6	0.939		OVRNDRQMDRJTHS-PVFLNQBWSA-N	Organic compounds	Organic oxygen compounds	Organooxygen compounds	Carbohydrates and carbohydrate conjugates	Aminosaccharides	N-acyl-alpha-hexosamines
1206	131.053	8.689	[M+H]+	hybrid_search	3-Methyl-5-nitroaniline	C7H8N2O2	0.7797		DZIJEXQVMORGQX-UHFFFAOYSA-N	Organic compounds	Benzenoids	Benzene and substituted derivatives	Nitrobenzenes	Nitrobenzenes
1207	150.143	6.906	[M+H]+	hybrid_search	Butyrylcholine cation	C9H20NO2	0.7062		YRIBGSCJIMXMPJ-UHFFFAOYSA-N	Organic compounds	Organic nitrogen compounds	Organonitrogen compounds	Quaternary ammonium salts	Cholines	Acyl cholines
1208	254.212	1.173	[M+H-H2O]+	hybrid_search	Nonadecanedioic acid	C19H36O4	0.791		IFAWYXIHOVRGHQ-UHFFFAOYSA-N	Organic compounds	Lipids and lipid-like molecules	Fatty Acyls	Fatty acids and conjugates	Long-chain fatty acids
1209	388.342	0.93	[M+NH4]+	identity_search	Bis(2-ethylhexyl) adipate	C22H42O4	0.8616	9	SAOKZLXYCUGLFA-UHFFFAOYSA-N	Organic compounds	Lipids and lipid-like molecules	Fatty Acyls	Fatty acid esters	Fatty acid esters
1216	219.195	1.009	[M+H]+	identity_search	Diethylene glycol 2-ethylhexyl ether	C12H26O3	0.7533	4	OADIZUFHUPTFAG-UHFFFAOYSA-N	Organic compounds	Organic oxygen compounds	Organooxygen compounds	Ethers	Dialkyl ethers
1218	251.201	0.983	[M+H]+	identity_search	Sclareolide	C16H26O2	0.7717	32	IMKJGXCIJJXALX-SHUKQUCYSA-N	Organic compounds	Organoheterocyclic compounds	Naphthofurans		Naphthofurans
1220	135.117	1.023	[M+H-H2O]+	identity_search	(-)-.alpha.-Thujone	C10H16O	0.8505	7	USMNOWBWPHYOEA-MRTMQBJTSA-N	Organic compounds	Lipids and lipid-like molecules	Prenol lipids	Monoterpenoids	Bicyclic monoterpenoids
1221	153.108	8.705	[M+H]+	hybrid_search	DL-2-Methylglutamic acid	C6H11NO4	0.7704		QHSCIWIRXWFIGH-UHFFFAOYSA-N	Organic compounds	Organic acids and derivatives	Carboxylic acids and derivatives	Amino acids, peptides, and analogues	Amino acids and derivatives	Alpha amino acids and derivatives	Alpha amino acids
1222	123.117	1.234	[M+H-H2O]+	identity_search	3-Methylbicyclo(2.2.1)heptyl-2-methanol	C9H16O	0.9189	6	NMGSGTKBIPOQSD-VOFUFXJISA-N	Organic compounds	Lipids and lipid-like molecules	Prenol lipids	Monoterpenoids	Bicyclic monoterpenoids
1224	291.13	9.936	[M+H]+	identity_search	Argininosuccinic acid	C10H18N4O6	0.9477	17	KDZOASGQNOPSCU-WDSKDSINSA-N	Organic compounds	Organic acids and derivatives	Carboxylic acids and derivatives	Amino acids, peptides, and analogues	Amino acids and derivatives	Alpha amino acids and derivatives	Aspartic acid and derivatives
1225	191.164	1.016	[M+H]+	hybrid_search	1-[1,6-Dimethyl-4-(4-methyl-3-pentenyl)-3-cyclohexen-1-yl]ethanone	C16H26O	0.7497		QKKSNZVRCDPKTC-UHFFFAOYSA-N	Organic compounds	Lipids and lipid-like molecules	Prenol lipids	Monoterpenoids	Monocyclic monoterpenoids
1226	141.959	11.698	[M+H]+	hybrid_search	3-Amino-5,6-dimethyl-2-pyrazinecarboxylic acid	C7H9N3O2	0.7316		PSXTUQVQRMXQNR-UHFFFAOYSA-N	Organic compounds	Organoheterocyclic compounds	Diazines	Pyrazines	Pyrazine carboxylic acids and derivatives	Pyrazine carboxylic acids
1228	314.269	0.96	[M+NH4]+	hybrid_search	(Diethylamino)(oxo)acetic acid	C6H11NO3	0.7607		DCGDRZCGQSDERQ-UHFFFAOYSA-N	Organic compounds	Organic acids and derivatives	Carboxylic acids and derivatives	Amino acids, peptides, and analogues	Amino acids and derivatives	Alpha amino acids and derivatives
1233	255.196	0.972	[M+H]+	identity_search	4,11-Dimethyl-8-(propan-2-yl)-5,12-dioxatricyclo[9.1.0.04,6]dodecan-7-ol	C15H26O3	0.7525	34	CZZAIHWBOUXBPS-UHFFFAOYSA-N	Organic compounds	Lipids and lipid-like molecules	Prenol lipids	Sesquiterpenoids	Germacrane sesquiterpenoids
1236	309.227	1.132	[M+H]+	identity_search	Pentapropylene glycol	C15H32O6	0.8732	5	AQRQHYITOOVBTO-UHFFFAOYSA-N	Organic compounds	Organic oxygen compounds	Organooxygen compounds	Alcohols and polyols	Secondary alcohols
1237	275.125	4.847	[M+H]+	hybrid_search	N4,N5-Dimethyl-1H-imidazole-4,5-dicarboxamide	C7H10N4O2	0.7155		FDMDLNWXKUUKOU-UHFFFAOYSA-N	Organic compounds	Organic acids and derivatives	Carboxylic acids and derivatives	Carboxylic acid derivatives	Carboxylic acid amides	2-heteroaryl carboxamides
1240	154.063	6.389	[M+H]+	hybrid_search	Guanine	C5H5N5O	0.7835		UYTPUPDQBNUYGX-UHFFFAOYSA-N	Organic compounds	Organoheterocyclic compounds	Imidazopyrimidines	Purines and purine derivatives	Purines and purine derivatives
1241	204.056	8.787	[M+H]+	hybrid_search	Asn-Ala	C7H13N3O4	0.7278		SJUXYGVRSGTPMC-IMJSIDKUSA-N	Organic compounds	Organic acids and derivatives	Carboxylic acids and derivatives	Amino acids, peptides, and analogues	Peptides	Dipeptides
1243	185.196	7.128	[M+H]+	hybrid_search	2-Methyl-4-pyrimidinamine	C5H7N3	0.8659		GKVDLTTVBNOGNJ-UHFFFAOYSA-N	Organic compounds	Organoheterocyclic compounds	Diazines	Pyrimidines and pyrimidine derivatives	Aminopyrimidines and derivatives
1245	133.032	7.378	[M+H]+	hybrid_search	2-(4-Methylpiperazin-1-yl)propionic acid	C8H16N2O2	0.7519		LZRLSYGKEOASIP-UHFFFAOYSA-N	Organic compounds	Organic acids and derivatives	Carboxylic acids and derivatives	Amino acids, peptides, and analogues	Amino acids and derivatives	Alpha amino acids and derivatives	Alanine and derivatives
1246	447.347	0.956	[M+H]+	identity_search	Diisodecyl phthalate	C28H46O4	0.8321	5	ZVFDTKUVRCTHQE-UHFFFAOYSA-N	Organic compounds	Benzenoids	Benzene and substituted derivatives	Benzoic acids and derivatives	Benzoic acid esters
1248	483.376	1.205	[M+2H]2+	hybrid_search	Brij 35	C58H118O24	0.7567		IEQAICDLOKRSRL-UHFFFAOYSA-N	Organic compounds	Organic oxygen compounds	Organooxygen compounds	Ethers	Dialkyl ethers	Polyethylene glycols
1251	233.175	1.026	[M+H]+	hybrid_search	2-({2-[2-(Oxiran-2-ylmethoxy)ethoxy]ethoxy}methyl)oxirane	C10H18O5	0.7182		SEFYJVFBMNOLBK-UHFFFAOYSA-N	Organic compounds	Organoheterocyclic compounds	Epoxides		Epoxides
1252	75.0998	4.467	[M+H]+	hybrid_search	Amitrole	C2H4N4	0.7486		KLSJWNVTNUYHDU-UHFFFAOYSA-N	Organic compounds	Organoheterocyclic compounds	Azoles	Triazoles	Triazoles
1253	782.569	4.249	[M+Na]+	identity_search	2-Oleoyl-1-palmitoyl-sn-glycero-3-phosphocholine	C42H82NO8P	0.8384	4	WTJKGGKOPKCXLL-VYOBOKEXSA-N	Organic compounds	Lipids and lipid-like molecules	Glycerophospholipids	Glycerophosphocholines	Phosphatidylcholines
1254	232.154	5.684	[M+H]+	identity_search	(R)-Butyrylcarnitine	C11H21NO4	0.8438	4	QWYFHHGCZUCMBN-SECBINFHSA-N	Organic compounds	Lipids and lipid-like molecules	Fatty Acyls	Fatty acid esters	Acyl carnitines
1257	189.113	1.018	[M+H]+	hybrid_search	((1S)-5-Methyl-1-(4-methylpent-3-en-1-yl)-2-oxabicyclo[2.2.2]octan-4-yl)methanol	C15H26O2	0.8277		LQPMZMFZFJEKHJ-NRXISQOPSA-N	Organic compounds	Organoheterocyclic compounds	Oxanes		Oxanes
1258	265.177	6.064	[M+H]+	hybrid_search	2-Methylpyrimidine-4,6-diol	C5H6N2O2	0.7148		BPSGVKFIQZZFNH-UHFFFAOYSA-N	Organic compounds	Organoheterocyclic compounds	Diazines	Pyrimidines and pyrimidine derivatives	Hydroxypyrimidines
1261	110.071	9.535	[M+H]+	identity_search	2,3-Pyridinediamine	C5H7N3	0.8183	2	ZZYXNRREDYWPLN-UHFFFAOYSA-N	Organic compounds	Organoheterocyclic compounds	Pyridines and derivatives	Aminopyridines and derivatives	Aminopyridines and derivatives
1270	163.075	1.017	[M+H]+	hybrid_search	(4,7,7-Trimethylbicyclo[4.1.0]hept-4-en-3-yl)methanol	C11H18O	0.7766		LUYUYAZOPRAIRX-UHFFFAOYSA-N	Organic compounds	Lipids and lipid-like molecules	Prenol lipids	Monoterpenoids	Bicyclic monoterpenoids
1272	101.107	3.371	[M+H]+	hybrid_search	5-Methyl-5-propylimidazolidine-2,4-dione	C7H12N2O2	0.7142		PKNHTHSRIYDDOC-UHFFFAOYSA-N	Organic compounds	Organoheterocyclic compounds	Azolidines	Imidazolidines	Imidazolidinones	Imidazolidinediones	Hydantoins
1275	571.428	1.291	[M+2H]2+	hybrid_search	PEG17	C32H66O17	0.8422		DHORSBRLGKJPFC-UHFFFAOYSA-N	Organic compounds	Organic oxygen compounds	Organooxygen compounds	Ethers	Dialkyl ethers	Polyethylene glycols
1276	172.121	1.113	[M+H]+	hybrid_search	Dibutyl(3-chloropropyl)amine	C11H24ClN	0.7316		ANLMKUQEPXRMGV-UHFFFAOYSA-N	Organic compounds	Organic nitrogen compounds	Organonitrogen compounds	Amines	Tertiary amines	Trialkylamines
1281	273.121	9.267	[M+H]+	hybrid_search	3-Fluoro-4-methylbenzamidine	C8H9FN2	1		PWQHQNWOXBOOTJ-UHFFFAOYSA-N	Organic compounds	Benzenoids	Benzene and substituted derivatives	Halobenzenes	Fluorobenzenes
1283	593.441	1.314	[M+2H]2+	hybrid_search	Brij 35	C58H118O24	0.837		IEQAICDLOKRSRL-UHFFFAOYSA-N	Organic compounds	Organic oxygen compounds	Organooxygen compounds	Ethers	Dialkyl ethers	Polyethylene glycols
1288	807.573	4.113	[M+H]+	hybrid_search	1-Stearoyl-2-myristoyl-sn-glycero-3-phosphocholine	C40H80NO8P	0.9515		MZWGYEJOZNRLQE-KXQOOQHDSA-N	Organic compounds	Lipids and lipid-like molecules	Glycerophospholipids	Glycerophosphocholines	Phosphatidylcholines
1289	246.137	0.982	[M+H]+	hybrid_search	Gelomulide N	C24H32O7	0.7029		YOELDOOOBJSHSZ-SRFZOMHBSA-N	Organic compounds	Organoheterocyclic compounds	Naphthofurans		Naphthofurans
1291	288.253	1.019	[M+H]+	identity_search	N,N-Bis(2-hydroxyethyl)dodecanamide	C16H33NO3	0.9713	4	AOMUHOFOVNGZAN-UHFFFAOYSA-N	Organic compounds	Lipids and lipid-like molecules	Fatty Acyls	Fatty amides	N-acyl amines
1292	239.149	1.707	[M+H]+	identity_search	Pentaethylene glycol	C10H22O6	0.9745	6	JLFNLZLINWHATN-UHFFFAOYSA-N	Organic compounds	Organic oxygen compounds	Organooxygen compounds	Ethers	Dialkyl ethers	Polyethylene glycols
1294	172.119	5.942	[M+H]+	hybrid_search	N-Acetyl-D-proline	C7H11NO3	0.9616		GNMSLDIYJOSUSW-ZCFIWIBFSA-N	Organic compounds	Organic acids and derivatives	Carboxylic acids and derivatives	Amino acids, peptides, and analogues	Amino acids and derivatives	Alpha amino acids and derivatives	N-acyl-alpha amino acids and derivatives	N-acyl-alpha amino acids
1297	161.128	9.54	[M+H]+	hybrid_search	6-(Acetylamino)hexanoic acid	C8H15NO3	0.708		WDSCBUNMANHPFH-UHFFFAOYSA-N	Organic compounds	Lipids and lipid-like molecules	Fatty Acyls	Fatty acids and conjugates	Medium-chain fatty acids
1298	195.138	1.014	[M+H]+	hybrid_search	NP-019267	C11H20O3	0.7894		WXPITAQEEREFQR-UHFFFAOYSA-N	Organic compounds	Organoheterocyclic compounds	Oxepanes		Oxepanes
1299	234.112	8.178	[M+H]+	hybrid_search	5,6-Dihydrouridine	C9H14N2O6	0.7777		ZPTBLXKRQACLCR-XVFCMESISA-N	Organic compounds	Nucleosides, nucleotides, and analogues	Pyrimidine nucleosides		Pyrimidine nucleosides
1300	306.081	7.171	[M+Na]+	identity_search	Guanosine	C10H13N5O5	1	1	NYHBQMYGNKIUIF-UUOKFMHZSA-N	Organic compounds	Nucleosides, nucleotides, and analogues	Purine nucleosides		Purine nucleosides
1305	137.046	14.558	[M+H]+	identity_search	Hypoxanthine	C5H4N4O	0.825	0	FDGQSTZJBFJUBT-UHFFFAOYSA-N	Organic compounds	Organoheterocyclic compounds	Imidazopyrimidines	Purines and purine derivatives	Purinones	Hypoxanthines
1309	167.013	10.42	[M+H-H2O]+	hybrid_search	3-O-Demethylsulochrin	C16H14O7	0.7753		GIJDACMRFIMBET-UHFFFAOYSA-N	Organic compounds	Benzenoids	Benzene and substituted derivatives	Benzophenones	Benzophenones
1313	158.154	5.214	[M+H]+	hybrid_search	N-(Benzenesulfonyl)guanidine	C7H9N3O2S	0.8484		BRSRNTJGTDYRFT-UHFFFAOYSA-N	Organic compounds	Benzenoids	Benzene and substituted derivatives	Benzenesulfonamides	Benzenesulfonamides
1314	615.455	1.337	[M+2H]2+	hybrid_search	PEG17	C32H66O17	0.8171		DHORSBRLGKJPFC-UHFFFAOYSA-N	Organic compounds	Organic oxygen compounds	Organooxygen compounds	Ethers	Dialkyl ethers	Polyethylene glycols
1317	786.601	4.303	[M+H]+	identity_search	1,2-dioleoyl-sn-glycero-3-phosphatidylcholine	C44H84NO8P	0.9987	4	SNKAWJBJQDLSFF-NVKMUCNASA-N	Organic compounds	Lipids and lipid-like molecules	Glycerophospholipids	Glycerophosphocholines	Phosphatidylcholines
1320	166.056	8.501	[M+H]+	identity_search	Methionine sulfoxide	C5H11NO3S	0.7966	5	QEFRNWWLZKMPFJ-YGVKFDHGSA-N	Organic compounds	Organic acids and derivatives	Carboxylic acids and derivatives	Amino acids, peptides, and analogues	Amino acids and derivatives	Alpha amino acids and derivatives	Alpha amino acids	L-alpha-amino acids
1321	132.057	7.756	[M+H]+	identity_search	N-Acetylglycine methyl ester	C5H9NO3	0.8489	1	RFNODQARGNZURK-UHFFFAOYSA-N	Organic compounds	Organic acids and derivatives	Carboxylic acids and derivatives	Amino acids, peptides, and analogues	Amino acids and derivatives	Alpha amino acids and derivatives	N-acyl-alpha amino acids and derivatives
1323	95.0855	1.069	[M+H-H2O]+	identity_search	exo-Norborneol	C7H12O	0.9353	3	ZQTYQMYDIHMKQB-UHFFFAOYSA-N	Organic compounds	Lipids and lipid-like molecules	Prenol lipids	Monoterpenoids	Bicyclic monoterpenoids
1324	313.237	1.004	[M+H]+	hybrid_search	4-Heptylcyclohexanecarboxylic acid	C14H26O2	0.7104		JMAUQQIVJIRNDQ-UHFFFAOYSA-N	Organic compounds	Organic acids and derivatives	Carboxylic acids and derivatives	Carboxylic acids	Carboxylic acids
1327	111.055	1.457	[M+Na]+	hybrid_search	N-.alpha.-Acetyl-L-ornithine	C7H14N2O3	0.7318		JRLGPAXAGHMNOL-LURJTMIESA-N	Organic compounds	Organic acids and derivatives	Carboxylic acids and derivatives	Amino acids, peptides, and analogues	Amino acids and derivatives	Alpha amino acids and derivatives	N-acyl-alpha amino acids and derivatives	N-acyl-alpha amino acids	N-acyl-L-alpha-amino acids
1328	273.121	12.186	[M+H]+	hybrid_search	3-Fluoro-4-methylbenzamidine	C8H9FN2	0.7027		PWQHQNWOXBOOTJ-UHFFFAOYSA-N	Organic compounds	Benzenoids	Benzene and substituted derivatives	Halobenzenes	Fluorobenzenes
1330	151.079	8.715	[M+H]+	hybrid_search	1-Phenanthrenecarboxylic acid, 7-ethenyl-1,2,3,4,4a,4b,5,6,7,9,10,10a-dodecahydro-1,4a,7-trimethyl-9-oxo-	C20H28O3	0.7626		TWQIAJPCUCIDQX-UHFFFAOYSA-N	Organic compounds	Lipids and lipid-like molecules	Prenol lipids	Diterpenoids	Diterpenoids
1331	512.415	1.086	[M+H]+	hybrid_search	n-Octylpentaoxyethylene	C18H38O6	0.7971		MJELOWOAIAAUJT-UHFFFAOYSA-N	Organic compounds	Organic oxygen compounds	Organooxygen compounds	Ethers	Dialkyl ethers	Polyethylene glycols
1332	89.0597	1.591	[M+H]+	hybrid_search	Guanidine	CH5N3	0.7013		ZRALSGWEFCBTJO-UHFFFAOYSA-N	Organic compounds	Organic nitrogen compounds	Organonitrogen compounds	Guanidines	Guanidines
1336	217.107	1.028	[M+H]+	identity_search	1,4,7-Trioxacyclotridecane-8,13-dione	C10H16O5	0.9543	12	PMDHMYFSRFZGIO-UHFFFAOYSA-N	Organic compounds	Phenylpropanoids and polyketides	Macrolides and analogues		Macrolides and analogues
1338	183.138	1.082	[M+H-H2O]+	identity_search	NP-019267	C11H20O3	0.7071	17	WXPITAQEEREFQR-UHFFFAOYSA-N	Organic compounds	Organoheterocyclic compounds	Oxepanes		Oxepanes
1339	151.111	1.158	[M+H]+	identity_search	Perillaldehyde	C10H14O	0.9008	1	RUMOYJJNUMEFDD-UHFFFAOYSA-N	Organic compounds	Lipids and lipid-like molecules	Prenol lipids	Monoterpenoids	Menthane monoterpenoids
1342	333.3	0.996	[M+H]+	hybrid_search	2-{2-[2-(Octadecyloxy)ethoxy]ethoxy}ethanol	C24H50O4	0.8813		KPRFGGDCSHOVQB-UHFFFAOYSA-N	Organic compounds	Organic oxygen compounds	Organooxygen compounds	Ethers	Dialkyl ethers	Polyethylene glycols
1343	137.096	1.114	[M+H]+	hybrid_search	2-(4-Methoxy-2,3-dihydrofuro[2,3-b]quinolin-2-yl)propane-1,2-diol	C15H17NO4	0.8564		NETGEQWGGLFVRL-UHFFFAOYSA-N	Organic compounds	Organoheterocyclic compounds	Quinolines and derivatives	Dihydrofuranoquinolines	Dihydrofuranoquinolines
1345	213.149	1.188	[M+H-H2O]+	identity_search	5-(Hydroxymethyl)-3-(1-hydroxy-5-methylhexyl)oxolan-2-one	C12H22O4	0.7975	34	DRHZNTAKNLCGTI-UHFFFAOYSA-N	Organic compounds	Lipids and lipid-like molecules	Fatty Acyls	Fatty alcohols	Fatty alcohols
1347	183.102	1.093	[M+H-H2O]+	identity_search	2-Cyclohexen-1-one, 4,6-dihydroxy-2-(hydroxymethyl)-5-(1-methylethyl)-	C10H16O4	0.708	18	HPZJQYJGKPNSIZ-UHFFFAOYSA-N	Organic compounds	Lipids and lipid-like molecules	Prenol lipids	Monoterpenoids	Menthane monoterpenoids
1349	347.298	3.805	[M+H]+	hybrid_search	Lauroyl-L-carnitine	C19H37NO4	0.9297		FUJLYHJROOYKRA-QGZVFWFLSA-N	Organic compounds	Lipids and lipid-like molecules	Fatty Acyls	Fatty acid esters	Acyl carnitines
1351	248.149	7.515	[M+H]+	identity_search	3-Hydroxybutyrylcarnitine	C11H21NO5	0.8862	8	UEFRDQSMQXDWTO-YGPZHTELSA-N	Organic compounds	Lipids and lipid-like molecules	Fatty Acyls	Fatty acid esters	Acyl carnitines
1354	364.065	9.588	[M+H]+	identity_search	Guanosine 5'-monophosphate	C10H14N5O8P	1	2	RQFCJASXJCIDSX-UUOKFMHZSA-N	Organic compounds	Nucleosides, nucleotides, and analogues	Purine nucleotides	Purine ribonucleotides	Purine ribonucleoside monophosphates
1356	382.147	6.213	[M+H]+	hybrid_search	Inosine	C10H12N4O5	0.7069		UGQMRVRMYYASKQ-KQYNXXCUSA-N	Organic compounds	Nucleosides, nucleotides, and analogues	Purine nucleosides		Purine nucleosides
1360	169.086	1.187	[M+H]+	hybrid_search	(+)-Carvone	C10H14O	0.8321		ULDHMXUKGWMISQ-VIFPVBQESA-N	Organic compounds	Lipids and lipid-like molecules	Prenol lipids	Monoterpenoids	Menthane monoterpenoids
1361	204.098	8.97	[M+H]+	identity_search	Gln-Gly	C7H13N3O4	0.9142	8	JEFZIKRIDLHOIF-BYPYZUCNSA-N	Organic compounds	Organic acids and derivatives	Carboxylic acids and derivatives	Amino acids, peptides, and analogues	Peptides	Dipeptides
1362	147.117	1.025	[M+H-H2O]+	identity_search	DL-4-Methyl-.alpha.-(propyl)benzyl alcohol	C11H16O	0.8028	5	QTJVYHSODWHIMO-UHFFFAOYSA-N	Organic compounds	Benzenoids	Benzene and substituted derivatives	Toluenes	Toluenes
1364	244.093	6.829	[M+H]+	identity_search	Cytarabine	C9H13N3O5	0.8652	1	UHDGCWIWMRVCDJ-CCXZUQQUSA-N	Organic compounds	Nucleosides, nucleotides, and analogues	Pyrimidine nucleosides		Pyrimidine nucleosides
1365	104.107	12.035	[Cat]+	identity_search	Choline cation	C5H14NO	0.7288	2	OEYIOHPDSNJKLS-UHFFFAOYSA-N	Organic compounds	Organic nitrogen compounds	Organonitrogen compounds	Quaternary ammonium salts	Cholines
1366	259.19	0.952	[M+H]+	hybrid_search	9,10-Dihydroxy-12Z-octadecenoic acid	C18H34O4	0.7806		XEBKSQSGNGRGDW-CJWPDFJNSA-N	Organic compounds	Lipids and lipid-like molecules	Fatty Acyls	Fatty acids and conjugates	Long-chain fatty acids
1368	150.128	2.941	[M+H]+	identity_search	2-Amino-1-phenylbutane	C10H15N	0.8204	1	IOLQWLOHKZENDW-UHFFFAOYSA-N	Organic compounds	Benzenoids	Benzene and substituted derivatives	Phenethylamines	Amphetamines and derivatives
1371	206.139	1.729	[M+H]+	identity_search	Dexpanthenol	C9H19NO4	0.8996	9	SNPLKNRPJHDVJA-UHFFFAOYSA-N	Organic compounds	Lipids and lipid-like molecules	Fatty Acyls	Fatty amides	N-acyl amines
1373	314.13	6.212	[M+H]+	hybrid_search	1-[4-(Methylthio)benzyl]-4-(4-nitrobenzoyl)piperazine	C19H21N3O3S	0.7347		RBIMEIXDDYSEGP-UHFFFAOYSA-N	Organic compounds	Benzenoids	Benzene and substituted derivatives	Nitrobenzenes	Nitrobenzenes
1374	564.359	2.061	[M+H]+	hybrid_search	1,4,7,10,13,16-Hexaoxacyclooctadecane	C12H24O6	0.9404		XEZNGIUYQVAUSS-UHFFFAOYSA-N	Organic compounds	Organic oxygen compounds	Organooxygen compounds	Ethers	Dialkyl ethers
1375	130.152	2.354	[M+H]+	identity_search	N-Butyl-N-isobutylamine	C8H19N	0.8922	2	CCRUHKGZAQXBKC-UHFFFAOYSA-N	Organic compounds	Organic nitrogen compounds	Organonitrogen compounds	Amines	Secondary amines	Dialkylamines
1376	169.059	8.767	[M+H]+	identity_search	1,3-Cyclohexadiene-1,2-dicarboxylic acid	C8H8O4	0.8372	2	GOWHHUDNXNDUAS-UHFFFAOYSA-N	Organic compounds	Organic acids and derivatives	Carboxylic acids and derivatives	Dicarboxylic acids and derivatives	Dicarboxylic acids and derivatives
1379	466.293	5.797	[M+H]+	hybrid_search	1-Myristoyl-2-hydroxy-sn-glycero-3-phosphoethanolamine	C19H40NO7P	0.7944		RPXHXZNGZBHSMJ-GOSISDBHSA-N	Organic compounds	Lipids and lipid-like molecules	Glycerophospholipids	Glycerophosphoethanolamines	Lysophosphatidylethanolamines	1-acyl-sn-glycero-3-phosphoethanolamines
1382	151.11	1.323	[M+H]+	identity_search	(-)-Myrtenal	C10H14O	0.8245	10	KMRMUZKLFIEVAO-IUCAKERBSA-N	Organic compounds	Lipids and lipid-like molecules	Prenol lipids	Monoterpenoids	Bicyclic monoterpenoids
1383	209.138	1.386	[M+H]+	identity_search	Tetraethylene glycol monomethyl ether	C9H20O5	0.8525	6	ZNYRFEPBTVGZDN-UHFFFAOYSA-N	Organic compounds	Organic oxygen compounds	Organooxygen compounds	Ethers	Dialkyl ethers	Polyethylene glycols
1384	355.019	10.163	[M+H]+	hybrid_search	D-myo-Inositol-1,5,6-triphosphate	C6H15O15P3	0.8051		GKDKOMAJZATYAY-XCMZKKERSA-N	Organic compounds	Organic oxygen compounds	Organooxygen compounds	Alcohols and polyols	Cyclic alcohols and derivatives	Cyclitols and derivatives	Inositol phosphates
1387	116.071	2.008	[M+H]+	hybrid_search	2-Morpholinol	C4H9NO2	0.7688		SYNLPOQKBSLESU-UHFFFAOYSA-N	Organic compounds	Organoheterocyclic compounds	Oxazinanes	Morpholines	Morpholines
1391	192.16	4.724	[M+H]+	hybrid_search	1-Methyl-4-piperidinecarboxylic acid	C7H13NO2	0.8613		HCKNAJXCHMACDN-UHFFFAOYSA-N	Organic compounds	Organoheterocyclic compounds	Piperidines	Piperidinecarboxylic acids and derivatives	Piperidinecarboxylic acids
1393	390.314	1.032	[M+H]+	hybrid_search	8-(3-Octyl-2-oxiranyl)octanoic acid	C18H34O3	0.7432		IMYZYCNQZDBZBQ-UHFFFAOYSA-N	Organic compounds	Lipids and lipid-like molecules	Fatty Acyls	Lineolic acids and derivatives	Lineolic acids and derivatives
1394	173.134	1.096	[M+H-H2O]+	identity_search	(5S)-1,2,3,4,5,6,7,8,9,10-Decahydro-5,9-methanobenzo[8]annulen-11-one	C13H18O	0.7882	10	FTBHJFJPRKLLAX-KFJBMODSSA-N	Organic compounds	Organic oxygen compounds	Organooxygen compounds	Carbonyl compounds	Ketones	Cyclic ketones	Cyclohexenones
1396	228.232	0.984	[M+H]+	hybrid_search	6-Oxooctadecanoic acid	C18H34O3	0.8237		QZLYZQUYIQGGOQ-UHFFFAOYSA-N	Organic compounds	Lipids and lipid-like molecules	Fatty Acyls	Fatty acids and conjugates	Long-chain fatty acids
1399	274.111	4.906	[M+H]+	hybrid_search	Inosine	C10H12N4O5	0.8274		UGQMRVRMYYASKQ-KQYNXXCUSA-N	Organic compounds	Nucleosides, nucleotides, and analogues	Purine nucleosides		Purine nucleosides
1402	176.129	1.297	[M+H]+	hybrid_search	2-(3-Cyclohexen-1-yl)-5,5-dimethyl-1,3-dioxane	C12H20O2	0.7446		IEWLTTPQHZXXHU-UHFFFAOYSA-N	Organic compounds	Organoheterocyclic compounds	Dioxanes	1,3-dioxanes	1,3-dioxanes
1405	240.088	2.544	[M+H]+	identity_search	N-Benzoylaminopurine	C12H9N5O	0.9471	3	QQJXZVKXNSFHRI-UHFFFAOYSA-N	Organic compounds	Organoheterocyclic compounds	Imidazopyrimidines	Purines and purine derivatives	Purines and purine derivatives
1407	475.251	8.977	[M+H]+	hybrid_search	Ser-Gln-Lys	C14H27N5O6	0.7107		VMVNCJDKFOQOHM-UHFFFAOYSA-N	Organic compounds	Organic acids and derivatives	Carboxylic acids and derivatives	Amino acids, peptides, and analogues	Peptides	Oligopeptides
1408	200.165	1.014	[M+H]+	hybrid_search	10-Undecynoic acid	C11H18O2	0.7171		OAOUTNMJEFWJPO-UHFFFAOYSA-N	Organic compounds	Lipids and lipid-like molecules	Fatty Acyls	Fatty acids and conjugates	Medium-chain fatty acids
1410	275.237	0.976	[M+H]+	hybrid_search	3-Ethenyl-3,4a,7,7,10a-pentamethyl-2,5,6,6a,8,9,10,10b-octahydro-1H-benzo[f]chromen-8-ol	C20H34O2	0.7402		JJZSRKRSWWPWCJ-UHFFFAOYSA-N	Organic compounds	Lipids and lipid-like molecules	Prenol lipids	Triterpenoids	Triterpenoids
1411	259.283	1.786	[M+H]+	hybrid_search	N,N-Dimethyldodecylamine N-oxide	C14H31NO	0.7719		SYELZBGXAIXKHU-UHFFFAOYSA-N	Organic compounds	Organic nitrogen compounds	Organonitrogen compounds	Aminoxides	Long-chain alkyl amine oxides
1412	102.055	8.215	[M+H-H2O]+	identity_search	2-(2-Aminoethoxy)acetic acid	C4H9NO3	0.7526	2	GNRLUBOJIGSVNT-UHFFFAOYSA-N	Organic compounds	Organic acids and derivatives	Carboxylic acids and derivatives	Amino acids, peptides, and analogues	Amino acids and derivatives	Amino acids
1415	154.157	9.542	[M+H]+	hybrid_search	(2S)-2-[(Butylsulfonyl)amino]-3-(4-hydroxyphenyl)propanoic acid	C13H19NO5S	0.8836		VCKJOKXXEIQENI-LBPRGKRZSA-N	Organic compounds	Organic acids and derivatives	Carboxylic acids and derivatives	Amino acids, peptides, and analogues	Amino acids and derivatives	Alpha amino acids and derivatives	Tyrosine and derivatives
1418	372.347	1.128	[M+H]+	hybrid_search	8-(3-Octyl-2-oxiranyl)octanoic acid	C18H34O3	0.8585		IMYZYCNQZDBZBQ-UHFFFAOYSA-N	Organic compounds	Lipids and lipid-like molecules	Fatty Acyls	Lineolic acids and derivatives	Lineolic acids and derivatives
1421	199.187	0.988	[M+H]+	hybrid_search	Erucamide	C22H43NO	0.7539		UAUDZVJPLUQNMU-KTKRTIGZSA-N	Organic compounds	Lipids and lipid-like molecules	Fatty Acyls	Fatty amides	Fatty amides
1423	227.175	1.867	[M+H]+	hybrid_search	1-{2-[2-(Diethylamino)ethoxy]phenyl}-3-phenyl-1-propanone	C21H27NO2	0.726		OEGDFSLNGABBKJ-UHFFFAOYSA-N	Organic compounds	Phenylpropanoids and polyketides	Linear 1,3-diarylpropanoids		Linear 1,3-diarylpropanoids
1425	262.074	1.079	[M+H]+	hybrid_search	Hexanoic acid, 5-(acetylamino)-4-oxo-	C8H13NO4	0.7587		QSRUAKBTZTXXLM-UHFFFAOYSA-N	Organic compounds	Organic acids and derivatives	Keto acids and derivatives	Medium-chain keto acids and derivatives	Medium-chain keto acids and derivatives
1429	282.12	7.342	[M+H]+	identity_search	1-Methyladenosine	C11H15N5O4	1	1	GFYLSDSUCHVORB-IOSLPCCCSA-N	Organic compounds	Nucleosides, nucleotides, and analogues	Purine nucleosides		Purine nucleosides
1432	112.05	6.826	[M+H]+	identity_search	1H-Imidazole-2-carboxamide	C4H5N3O	0.8846	1	NMIZONYLXCOHEF-UHFFFAOYSA-N	Organic compounds	Organic acids and derivatives	Carboxylic acids and derivatives	Carboxylic acid derivatives	Carboxylic acid amides	2-heteroaryl carboxamides
1434	279.137	1.651	[M+H]+	identity_search	(R)-Pantetheine	C11H22N2O4S	0.8458	6	ZNXZGRMVNNHPCA-VIFPVBQESA-N	Organic compounds	Organic acids and derivatives	Carboxylic acids and derivatives	Amino acids, peptides, and analogues	Amino acids and derivatives	Beta amino acids and derivatives
1438	326.233	0.986	[M+H]+	hybrid_search	Cholan-24-oic acid, 12-hydroxy-3-oxo-	C24H38O4	0.7048		WMUMZOAFCDOTRW-UHFFFAOYSA-N	Organic compounds	Lipids and lipid-like molecules	Steroids and steroid derivatives	Bile acids, alcohols and derivatives	Hydroxy bile acids, alcohols and derivatives	Monohydroxy bile acids, alcohols and derivatives
1440	253.161	1.389	[M+H]+	hybrid_search	Tetraethylene glycol	C8H18O5	0.8378		UWHCKJMYHZGTIT-UHFFFAOYSA-N	Organic compounds	Organic oxygen compounds	Organooxygen compounds	Ethers	Dialkyl ethers	Polyethylene glycols
1441	130.123	5.368	[M+H]+	hybrid_search	2-Amino-2-ethylbutan-1-ol	C6H15NO	0.7738		RJICLMDXEDUMAK-UHFFFAOYSA-N	Organic compounds	Organic nitrogen compounds	Organonitrogen compounds	Amines	Alkanolamines	1,2-aminoalcohols
1442	293.267	1.755	[M+H]+	hybrid_search	N-[2-(Diethylamino)ethyl]stearamide	C24H50N2O	0.81		KKBOOQDFOWZSDC-UHFFFAOYSA-N	Organic compounds	Lipids and lipid-like molecules	Fatty Acyls	Fatty amides	N-acyl amines
1443	151.075	5.316	[M+H-H2O]+	identity_search	4-Hydroxy-3-methoxy-.alpha.-methylbenzyl alcohol	C9H12O3	0.947	5	BDRRAMWDUCXAKG-UHFFFAOYSA-N	Organic compounds	Benzenoids	Phenols	Methoxyphenols	Methoxyphenols
1444	161.128	9.342	[M+H]+	identity_search	4-[(3-Aminopropyl)amino]butanoic acid	C7H16N2O2	0.761	5	JUBNBYBUFCFLHB-UHFFFAOYSA-N	Organic compounds	Organic acids and derivatives	Carboxylic acids and derivatives	Amino acids, peptides, and analogues	Amino acids and derivatives	Gamma amino acids and derivatives
1447	307.227	0.984	[M+H]+	hybrid_search	Mesterolone	C20H32O2	0.7367		UXYRZJKIQKRJCF-TZPFWLJSSA-N	Organic compounds	Lipids and lipid-like molecules	Steroids and steroid derivatives	Androstane steroids	Androgens and derivatives
1448	808.513	5.77	[M+H]+	hybrid_search	2-Docosahexaenoyl-1-stearoyl-sn-glycero-3-phosphoserine	C46H78NO10P	0.7811		LYYHRRPTEXPVOR-SYEOQEKUSA-N	Organic compounds	Lipids and lipid-like molecules	Glycerophospholipids	Glycerophosphoserines	Phosphatidylserines
1453	334.256	1.051	[M+H]+	hybrid_search	1-Monolinoleoyl-rac-glycerol	C21H38O4	0.83		WECGLUPZRHILCT-HZJYTTRNSA-N	Organic compounds	Lipids and lipid-like molecules	Fatty Acyls	Lineolic acids and derivatives	Lineolic acids and derivatives
1454	150.125	2.952	[M+H]+	identity_search	1-Methyl-3-phenylpropylamine	C10H15N	0.8215	1	WECUIGDEWBNQJJ-UHFFFAOYSA-N	Organic compounds	Organic nitrogen compounds	Organonitrogen compounds	Amines	Aralkylamines
1458	274.274	2.598	[M+H]+	identity_search	N-Lauryldiethanolamine	C16H35NO2	0.7573	0	NKFNBVMJTSYZDV-UHFFFAOYSA-N	Organic compounds	Organic nitrogen compounds	Organonitrogen compounds	Amines	Alkanolamines	1,2-aminoalcohols
1459	156.104	1.229	[M+H-H2O]+	identity_search	Ethyl 4-hydroxy-1-piperidinecarboxylate	C8H15NO3	0.7299	4	QABJNOSERNVHDY-UHFFFAOYSA-N	Organic compounds	Organoheterocyclic compounds	Piperidines	Piperidinecarboxylic acids and derivatives	Piperidinecarboxylic acids
1470	240.088	3.174	[M+H]+	identity_search	N-Benzoylaminopurine	C12H9N5O	0.9517	3	QQJXZVKXNSFHRI-UHFFFAOYSA-N	Organic compounds	Organoheterocyclic compounds	Imidazopyrimidines	Purines and purine derivatives	Purines and purine derivatives
1471	103.039	7.694	[M+H]+	hybrid_search	3-Oxo-1,8-octanedicarboxylic acid	C10H16O5	0.8018		XTQIBFVBYWIHIP-UHFFFAOYSA-N	Organic compounds	Organic acids and derivatives	Keto acids and derivatives	Medium-chain keto acids and derivatives	Medium-chain keto acids and derivatives
1472	310.113	9.277	[M+H]+	identity_search	N-Acetylneuraminic acid	C11H19NO9	0.725	17	KBGAYAKRZNYFFG-BOHATCBPSA-N	Organic compounds	Organic oxygen compounds	Organooxygen compounds	Carbohydrates and carbohydrate conjugates	Sugar acids and derivatives
1474	240.088	2.703	[M+H]+	identity_search	N-Benzoylaminopurine	C12H9N5O	0.9461	3	QQJXZVKXNSFHRI-UHFFFAOYSA-N	Organic compounds	Organoheterocyclic compounds	Imidazopyrimidines	Purines and purine derivatives	Purines and purine derivatives
1476	220.019	7.685	[M+Na]+	hybrid_search	1-{[3-(4-Hydroxyphenyl)propanoyl]oxy}-2,5-pyrrolidinedione	C13H13NO5	0.7348		KYRUKRFVOACELK-UHFFFAOYSA-N	Organic compounds	Benzenoids	Phenols	1-hydroxy-2-unsubstituted benzenoids	1-hydroxy-2-unsubstituted benzenoids
1481	117.099	9.593	[M+H]+	identity_search	L-Valinamide	C5H12N2O	0.7642	1	XDEHMKQLKPZERH-BYPYZUCNSA-N	Organic compounds	Organic acids and derivatives	Carboxylic acids and derivatives	Amino acids, peptides, and analogues	Amino acids and derivatives	Alpha amino acids and derivatives	Valine and derivatives
1483	273.097	4.899	[M+H]+	hybrid_search	Tyr-Ala	C12H16N2O4	0.8294		NLKUJNGEGZDXGO-UHFFFAOYSA-N	Organic compounds	Organic acids and derivatives	Carboxylic acids and derivatives	Amino acids, peptides, and analogues	Peptides	Dipeptides
1484	99.0441	1.005	[M+H]+	hybrid_search	4-(Furan-2-yl)but-3-en-2-one	C8H8O2	0.7609		GBKGJMYPQZODMI-SNAWJCMRSA-N	Organic compounds	Organoheterocyclic compounds	Heteroaromatic compounds		Heteroaromatic compounds
1485	217.162	1.046	[M+H]+	hybrid_search	Methyl tetradecanoate	C15H30O2	0.7229		ZAZKJZBWRNNLDS-UHFFFAOYSA-N	Organic compounds	Lipids and lipid-like molecules	Fatty Acyls	Fatty acid esters	Fatty acid methyl esters
1489	706.538	4.477	[M+H]+	identity_search	1-Myristoyl-2-palmitoyl-sn-glycero-3-phosphocholine	C38H76NO8P	0.8705	4	RFVFQQWKPSOBED-PSXMRANNSA-N	Organic compounds	Lipids and lipid-like molecules	Glycerophospholipids	Glycerophosphocholines	Phosphatidylcholines
1492	210.17	1.221	[M+NH4]+	hybrid_search	1-[2-(2-Hydroxypropoxy)-1-methylethoxy]-2-propanol	C9H20O4	0.7136		LEQCJROTXBYLEU-UHFFFAOYSA-N	Organic compounds	Organic oxygen compounds	Organooxygen compounds	Alcohols and polyols	Secondary alcohols
1493	235.119	5.915	[M+H-H2O]+	identity_search	His-Pro	C11H16N4O3	0.8503	5	LNCFUHAPNTYMJB-IUCAKERBSA-N	Organic compounds	Organic acids and derivatives	Carboxylic acids and derivatives	Amino acids, peptides, and analogues	Peptides	Dipeptides
1494	732.554	4.398	[M+H]+	identity_search	1-Oleoyl-2-myristoyl-sn-glycero-3-phosphocholine	C40H78NO8P	0.9127	4	KIVAJCJTVPWSRJ-OQHNRNOKSA-N	Organic compounds	Lipids and lipid-like molecules	Glycerophospholipids	Glycerophosphocholines	Phosphatidylcholines
1497	170.032	8.121	[M+H]+	hybrid_search	(2S)-N-Ethyl-2-hydroxypropanamide	C5H11NO2	0.7474		PWHWWMHNXSWQLD-BYPYZUCNSA-N	Organic compounds	Organic acids and derivatives	Carboxylic acids and derivatives	Carboxylic acid derivatives	Carboxylic acid amides	Secondary carboxylic acid amides
1500	234.16	4.785	[M+H]+	hybrid_search	2-(Isopropylamino)-2-oxoethyl 2-phenoxybenzoate	C18H19NO4	0.9791		LIVNCTKXZFUZPF-UHFFFAOYSA-N	Organic compounds	Benzenoids	Benzene and substituted derivatives	Diphenylethers	Diphenylethers
1502	141.158	7.144	[M+H]+	hybrid_search	Salicylaldehyde	C7H6O2	0.7141		SMQUZDBALVYZAC-UHFFFAOYSA-N	Organic compounds	Organic oxygen compounds	Organooxygen compounds	Carbonyl compounds	Aldehydes	Aryl-aldehydes	Benzaldehydes	Hydroxybenzaldehydes
1505	151.089	1.27	[M+H]+	identity_search	Triethylene glycol	C6H14O4	0.9811	3	ZIBGPFATKBEMQZ-UHFFFAOYSA-N	Organic compounds	Organic oxygen compounds	Organooxygen compounds	Ethers	Dialkyl ethers	Polyethylene glycols
1506	259.207	0.969	[M+H]+	hybrid_search	N,N-Diethyl-2-(1-piperazinyl)ethanamine	C10H23N3	0.7354		PVYBFVZRZWESQN-UHFFFAOYSA-N	Organic compounds	Organoheterocyclic compounds	Diazinanes	Piperazines	N-alkylpiperazines
1507	176.092	2.408	[M+H]+	hybrid_search	(3R,4S)-3,4-pyrrolidinediol	C4H9NO2	0.7781		JCZPOYAMKJFOLA-ZXZARUISSA-N	Organic compounds	Organoheterocyclic compounds	Pyrrolidines		Pyrrolidines
1510	336.326	1.022	[M+H]+	hybrid_search	Linoleamide	C18H33NO	0.7915		SFIHQZFZMWZOJV-HZJYTTRNSA-N	Organic compounds	Lipids and lipid-like molecules	Fatty Acyls	Fatty amides	Fatty amides
1511	205.101	7.546	[M+H]+	hybrid_search	(R)-Aminocarnitine	C7H16N2O2	0.8292		DAWBGYHPBBDHMQ-ZCFIWIBFSA-N	Organic compounds	Organic acids and derivatives	Carboxylic acids and derivatives	Amino acids, peptides, and analogues	Amino acids and derivatives	Beta amino acids and derivatives
1514	148.06	8.112	[M+H]+	identity_search	L-Glutamic acid	C5H9NO4	0.9129	3	WHUUTDBJXJRKMK-VKHMYHEASA-N	Organic compounds	Organic acids and derivatives	Carboxylic acids and derivatives	Amino acids, peptides, and analogues	Amino acids and derivatives	Alpha amino acids and derivatives	Glutamic acid and derivatives
1515	221.113	8.76	[M+H]+	identity_search	Thr-Thr	C8H16N2O5	0.9353	10	DSGIVWSDDRDJIO-KAZBKCHUSA-N	Organic compounds	Organic acids and derivatives	Carboxylic acids and derivatives	Amino acids, peptides, and analogues	Peptides	Dipeptides
1516	534.349	1.412	[M+H]+	hybrid_search	2,5,8,11,14,17,20,23,26,29,32,35-Dodecaoxaheptatriacontan-37-ol	C25H52O13	0.8791		PLQZJIIDLZRWBG-UHFFFAOYSA-N	Organic compounds	Organic oxygen compounds	Organooxygen compounds	Ethers	Dialkyl ethers	Polyethylene glycols
1519	223.075	9.879	[M+H]+	identity_search	DL-Cystathionine	C7H14N2O4S	0.9328	3	ILRYLPWNYFXEMH-UHFFFAOYSA-N	Organic compounds	Organic acids and derivatives	Carboxylic acids and derivatives	Amino acids, peptides, and analogues	Amino acids and derivatives	Alpha amino acids and derivatives	Cysteine and derivatives
1526	273.121	8.803	[M+H]+	hybrid_search	Triacanthin	C10H13N5	0.7561		BEPGTHDUUROBHM-UHFFFAOYSA-N	Organic compounds	Organoheterocyclic compounds	Imidazopyrimidines	Purines and purine derivatives	6-aminopurines
1527	132.057	7.717	[M+H]+	identity_search	N-Acetyl-L-alanine	C5H9NO3	0.7322	2	KTHDTJVBEPMMGL-UHFFFAOYSA-N	Organic compounds	Organic acids and derivatives	Carboxylic acids and derivatives	Amino acids, peptides, and analogues	Amino acids and derivatives	Alpha amino acids and derivatives	N-acyl-alpha amino acids and derivatives	N-acyl-alpha amino acids
1529	76.0505	6.664	[M+H]+	hybrid_search	Guanidine	CH5N3	0.8047		ZRALSGWEFCBTJO-UHFFFAOYSA-N	Organic compounds	Organic nitrogen compounds	Organonitrogen compounds	Guanidines	Guanidines
1531	137.096	1.051	[M+H-H2O]+	identity_search	2-Propionylcyclohexanone	C9H14O2	0.8947	4	PFDJPXDSJBDMCC-UHFFFAOYSA-N	Organic compounds	Organic oxygen compounds	Organooxygen compounds	Carbonyl compounds	1,3-dicarbonyl compounds	Beta-diketones
1532	167.107	1.154	[M+H]+	identity_search	(1S,4R,6S)-1-Methyl-4-(prop-1-en-2-yl)-7-oxabicyclo[4.1.0]heptan-2-one	C10H14O2	0.8586	7	YGMNGQDLUQECTO-UJNFCWOMSA-N	Organic compounds	Organoheterocyclic compounds	Oxepanes		Oxepanes
1533	379.235	1.094	[M+H]+	hybrid_search	Octyl .alpha.-ketoglutarate	C13H22O5	0.7296		QNFIHKFBQFJVKV-UHFFFAOYSA-N	Organic compounds	Organic acids and derivatives	Keto acids and derivatives	Gamma-keto acids and derivatives	Gamma-keto acids and derivatives
1535	237.149	1.091	[M+H-H2O]+	identity_search	Palitantin	C14H22O4	0.7992	45	MPOXQBRZHHNMER-RVZXZRSKSA-N	Organic compounds	Organic oxygen compounds	Organooxygen compounds	Alcohols and polyols	Cyclic alcohols and derivatives
1536	170.093	9.399	[M+H]+	identity_search	3-Methyl-L-histidine	C7H11N3O2	0.8595	7	JDHILDINMRGULE-UHFFFAOYSA-N	Organic compounds	Organic acids and derivatives	Carboxylic acids and derivatives	Amino acids, peptides, and analogues	Amino acids and derivatives	Alpha amino acids and derivatives	Histidine and derivatives
1537	101.06	1.023	[M+H]+	identity_search	5-Methyldihydro-2(3H)-furanone	C5H8O2	0.7937	3	GAEKPEKOJKCEMS-UHFFFAOYSA-N	Organic compounds	Organoheterocyclic compounds	Lactones	Gamma butyrolactones	Gamma butyrolactones
1540	169.086	1.051	[M+H]+	hybrid_search	(+)-Carvone	C10H14O	0.7944		ULDHMXUKGWMISQ-VIFPVBQESA-N	Organic compounds	Lipids and lipid-like molecules	Prenol lipids	Monoterpenoids	Menthane monoterpenoids
1542	314.217	1.382	[M+H]+	hybrid_search	Hexaethyleneglycol dimethyl ether	C14H30O7	0.7898		VMCIKMLQXFLKAX-UHFFFAOYSA-N	Organic compounds	Organic oxygen compounds	Organooxygen compounds	Ethers	Dialkyl ethers
1547	249.096	9.557	[M+Na]+	hybrid_search	N-Acetyl-L-carnosine	C11H16N4O4	0.7213		BKAYIFDRRZZKNF-VIFPVBQESA-N	Organic compounds	Organic acids and derivatives	Peptidomimetics	Hybrid peptides	Hybrid peptides
1548	490.322	1.405	[M+H]+	hybrid_search	Tetraethylene glycol monomethyl ether	C9H20O5	0.8585		ZNYRFEPBTVGZDN-UHFFFAOYSA-N	Organic compounds	Organic oxygen compounds	Organooxygen compounds	Ethers	Dialkyl ethers	Polyethylene glycols
1549	184.133	1.396	[M+H]+	hybrid_search	Sebacamide	C10H20N2O2	0.9178		VDBXLXRWMYNMHL-UHFFFAOYSA-N	Organic compounds	Lipids and lipid-like molecules	Fatty Acyls	Fatty amides	Fatty amides
1550	121.101	1.013	[M+H-H2O]+	identity_search	Isophorone	C9H14O	0.8734	6	HJOVHMDZYOCNQW-UHFFFAOYSA-N	Organic compounds	Organic oxygen compounds	Organooxygen compounds	Carbonyl compounds	Ketones	Cyclic ketones	Cyclohexenones
1552	246.17	5.255	[M+H]+	identity_search	Isovaleryl-L-carnitine	C12H23NO4	0.9655	4	IGQBPDJNUXPEMT-SNVBAGLBSA-N	Organic compounds	Lipids and lipid-like molecules	Fatty Acyls	Fatty acid esters	Acyl carnitines
1553	432.238	1.097	[M+H]+	hybrid_search	1,3:2,4-bis(3,4-dimethylbenzylidene)sorbitol	C22H26O6	0.7646		LQAFKEDMOAMGAK-RLCYQCIGSA-N	Organic compounds	Benzenoids	Benzene and substituted derivatives	Toluenes	Toluenes
1557	207.196	7.088	[M+H]+	hybrid_search	Acetyl-DL-carnitine	C9H17NO4	0.8383		RDHQFKQIGNGIED-UHFFFAOYSA-N	Organic compounds	Lipids and lipid-like molecules	Fatty Acyls	Fatty acid esters	Acyl carnitines
1558	119.085	1.091	[M+H-H2O]+	identity_search	2-(4-Methylphenyl)ethanol	C9H12O	0.7338	1	DAVFJRVIVZOKKS-UHFFFAOYSA-N	Organic compounds	Benzenoids	Benzene and substituted derivatives	Toluenes	Toluenes
1559	123.117	1.15	[M+H-H2O]+	identity_search	3-Methylbicyclo(2.2.1)heptyl-2-methanol	C9H16O	0.8105	4	NMGSGTKBIPOQSD-VOFUFXJISA-N	Organic compounds	Lipids and lipid-like molecules	Prenol lipids	Monoterpenoids	Bicyclic monoterpenoids
1561	288.147	8.042	[M+H]+	hybrid_search	Adenosine	C10H13N5O4	0.7048		OIRDTQYFTABQOQ-CRKDRTNXSA-N	Organic compounds	Nucleosides, nucleotides, and analogues	Purine nucleosides		Purine nucleosides
1562	150.065	8.715	[M+H]+	hybrid_search	2-[(5-Nitro-2-pyridinyl)amino]ethanol	C7H9N3O3	0.7143		STGZMDMCSWZWHU-UHFFFAOYSA-N	Organic compounds	Organic 1,3-dipolar compounds	Allyl-type 1,3-dipolar organic compounds	Organic nitro compounds	C-nitro compounds	Nitroaromatic compounds
1563	161.092	8.262	[M+H]+	identity_search	Ala-Ala	C6H12N2O3	0.7287	2	DEFJQIDDEAULHB-IMJSIDKUSA-N	Organic compounds	Organic acids and derivatives	Carboxylic acids and derivatives	Amino acids, peptides, and analogues	Peptides	Dipeptides
1565	127.169	7.128	[M+H]+	hybrid_search	N-(3-Aminopropyl)acetamide	C5H12N2O	0.8107		YFZBPSXRYCOKCW-UHFFFAOYSA-N	Organic compounds	Organic acids and derivatives	Carboxylic acids and derivatives	Carboxylic acid derivatives	Carboxylic acid amides	Acetamides
1569	169.122	1.087	[M+H]+	identity_search	2-Cyclohexen-1-one, 4-hydroxy-2-methyl-5-(1-methylethyl)-	C10H16O2	0.8286	17	ZFUJCNJIGDBFEP-UHFFFAOYSA-N	Organic compounds	Lipids and lipid-like molecules	Prenol lipids	Monoterpenoids	Menthane monoterpenoids
1571	160.102	9.412	[M+H]+	hybrid_search	2-(2-Amino-4-nitroanilino)ethanol	C8H11N3O3	0.72		OWMQBFHMJVSJSA-UHFFFAOYSA-N	Organic compounds	Benzenoids	Benzene and substituted derivatives	Nitrobenzenes	Nitrobenzenes
1574	266.196	1.028	[M+K]+	hybrid_search	2-Methoxypropyl acetate	C6H12O3	0.7035		BTZVKSVLFLRBRE-UHFFFAOYSA-N	Organic compounds	Organic acids and derivatives	Carboxylic acids and derivatives	Carboxylic acid derivatives	Carboxylic acid esters
1581	637.467	1.358	[M+2H]2+	hybrid_search	PEG17	C32H66O17	0.8177		DHORSBRLGKJPFC-UHFFFAOYSA-N	Organic compounds	Organic oxygen compounds	Organooxygen compounds	Ethers	Dialkyl ethers	Polyethylene glycols
1583	328.284	0.958	[M+H]+	hybrid_search	9,10-Methyleneoctadecanoic acid	C19H36O2	0.7998		PDXZQLDUVAKMBQ-UHFFFAOYSA-N	Organic compounds	Lipids and lipid-like molecules	Fatty Acyls	Fatty acids and conjugates	Medium-chain fatty acids
1587	163.148	1.005	[M+H-H2O]+	identity_search	Bi(cyclohexan)-2-one	C12H20O	0.791	14	UOBQDYFTAJKQAL-UHFFFAOYSA-N	Organic compounds	Organic oxygen compounds	Organooxygen compounds	Carbonyl compounds	Ketones	Cyclic ketones
1588	609.188	8.088	[2M+H]+	identity_search	Ac-Asp-Glu	C11H16N2O8	0.9796	4	OPVPGKGADVGKTG-UHFFFAOYSA-N	Organic compounds	Organic acids and derivatives	Carboxylic acids and derivatives	Amino acids, peptides, and analogues	Peptides	Dipeptides
1591	353.321	1.118	[M+H]+	hybrid_search	1,3,3-Trimethyl-6-azabicyclo[3.2.1]octane	C10H19N	0.7027		FRAKHUZTNLUGPB-UHFFFAOYSA-N	Organic compounds	Organoheterocyclic compounds	Azepanes		Azepanes
1595	175.148	1.083	[M+H-H2O]+	identity_search	(3E)-4-(2,4,6-Trimethyl-3-cyclohexen-1-yl)-3-buten-2-one	C13H20O	0.8803	17	FETSKTIMHFKZNF-AATRIKPKSA-N	Organic compounds	Organic oxygen compounds	Organooxygen compounds	Carbonyl compounds	Alpha,beta-unsaturated carbonyl compounds	Alpha,beta-unsaturated ketones	Enones
1599	95.0855	1.133	[M+H-H2O]+	identity_search	exo-Norborneol	C7H12O	0.869	5	ZQTYQMYDIHMKQB-UHFFFAOYSA-N	Organic compounds	Lipids and lipid-like molecules	Prenol lipids	Monoterpenoids	Bicyclic monoterpenoids
1601	438.378	1.104	[M+H]+	hybrid_search	n-Octylpentaoxyethylene	C18H38O6	0.7745		MJELOWOAIAAUJT-UHFFFAOYSA-N	Organic compounds	Organic oxygen compounds	Organooxygen compounds	Ethers	Dialkyl ethers	Polyethylene glycols
1602	161.108	8.707	[M+H]+	hybrid_search	2-[3-(3,5-Dimethyl-1H-pyrazol-1-yl)-4-nitrophenyl]-1,2,3,4-tetrahydroisoquinoline	C20H20N4O2	0.8496		PNNJMGGZMFGNDB-UHFFFAOYSA-N	Organic compounds	Organoheterocyclic compounds	Azoles	Pyrazoles	Phenylpyrazoles
1603	234.153	9.509	[M+H]+	hybrid_search	L-Lysine, methyl ester	C7H16N2O2	0.8005		KPNBUPJZFJCCIQ-UHFFFAOYSA-N	Organic compounds	Organic acids and derivatives	Carboxylic acids and derivatives	Amino acids, peptides, and analogues	Amino acids and derivatives	Alpha amino acids and derivatives	Alpha amino acid esters
1610	309.138	6.4	[M+H]+	hybrid_search	Thiamine cation	C12H17N4OS	0.7489		JZRWCGZRTZMZEH-UHFFFAOYSA-N	Organic compounds	Organoheterocyclic compounds	Diazines	Pyrimidines and pyrimidine derivatives	Thiamines
1612	480.308	5.718	[M+H]+	identity_search	1-Oleoyl-sn-glycero-3-phosphoethanolamine	C23H46NO7P	0.8461	19	PYVRVRFVLRNJLY-MZMPXXGTSA-N	Organic compounds	Lipids and lipid-like molecules	Glycerophospholipids	Glycerophosphoethanolamines	Lysophosphatidylethanolamines	1-acyl-sn-glycero-3-phosphoethanolamines
1613	228.161	1.036	[M+H]+	hybrid_search	(5E)-Heptadeca-5,16-diene-1,2,4-triol	C17H32O3	0.7884		JFWVTGPGCLTDNM-OUKQBFOZSA-N	Organic compounds	Lipids and lipid-like molecules	Fatty Acyls	Fatty alcohols	Long-chain fatty alcohols
1617	123.117	1.177	[M+H-H2O]+	identity_search	3-Methylbicyclo(2.2.1)heptyl-2-methanol	C9H16O	0.8825	4	NMGSGTKBIPOQSD-VOFUFXJISA-N	Organic compounds	Lipids and lipid-like molecules	Prenol lipids	Monoterpenoids	Bicyclic monoterpenoids
1620	277.14	9.818	[M+H]+	identity_search	L-Saccharopine	C11H20N2O6	0.9258	7	ZDGJAHTZVHVLOT-UHFFFAOYSA-N	Organic compounds	Organic acids and derivatives	Carboxylic acids and derivatives	Amino acids, peptides, and analogues	Amino acids and derivatives	Alpha amino acids and derivatives	Glutamic acid and derivatives
1621	316.212	2.01	[M+H]+	hybrid_search	L-Leucyl-L-leucine methyl ester	C13H26N2O3	0.7274		AJMOLNFDYWTVQW-QWRGUYRKSA-N	Organic compounds	Organic acids and derivatives	Carboxylic acids and derivatives	Amino acids, peptides, and analogues	Peptides
1622	556.442	1.104	[M+H]+	hybrid_search	n-Octylpentaoxyethylene	C18H38O6	0.776		MJELOWOAIAAUJT-UHFFFAOYSA-N	Organic compounds	Organic oxygen compounds	Organooxygen compounds	Ethers	Dialkyl ethers	Polyethylene glycols
1623	388.394	1.525	[Cat]+	identity_search	Benzyldimethylstearylammonium cation	C27H50N	0.8797	3	FWLORMQUOWCQPO-UHFFFAOYSA-N	Organic compounds	Benzenoids	Benzene and substituted derivatives	Phenylmethylamines	Phenylmethylamines
1625	536.122	9.082	[M+H]+	hybrid_search	1-O-Hexadecyl-2-O-acetyl-sn-glyceryl-3-phosphorylcholine	C26H54NO7P	0.7022		HVAUUPRFYPCOCA-AREMUKBSSA-N	Organic compounds	Lipids and lipid-like molecules	Glycerophospholipids	Glycerophosphocholines	1-alkyl,2-acylglycero-3-phosphocholines	1-alkyl,2-acetylglycero-3-phosphocholines
1626	203.15	8.872	[M+H]+	identity_search	(2S)-2-Amino-5-({(E)-(methylamino)[(E)-methylimino]methyl}amino)pentanoic acid	C8H18N4O2	0.9682	10	HVPFXCBJHIIJGS-LURJTMIESA-N	Organic compounds	Organic acids and derivatives	Carboxylic acids and derivatives	Amino acids, peptides, and analogues	Amino acids and derivatives	Alpha amino acids and derivatives	Arginine and derivatives
1629	207.087	7.088	[M+H]+	hybrid_search	Acetyl-DL-carnitine	C9H17NO4	0.8372		RDHQFKQIGNGIED-UHFFFAOYSA-N	Organic compounds	Lipids and lipid-like molecules	Fatty Acyls	Fatty acid esters	Acyl carnitines
1630	369.384	2.06	[M+H]+	identity_search	N-(3-Dimethylaminopropyl)octadecanamide	C23H48N2O	0.7246	1	WWVIUVHFPSALDO-UHFFFAOYSA-N	Organic compounds	Lipids and lipid-like molecules	Fatty Acyls	Fatty amides	N-acyl amines
1632	176.118	9.455	[M+H]+	hybrid_search	N5-(1-Iminoethyl)-L-ornithine	C7H15N3O2	0.9148		UYZFAUAYFLEHRC-LURJTMIESA-N	Organic compounds	Organic acids and derivatives	Carboxylic acids and derivatives	Amino acids, peptides, and analogues	Amino acids and derivatives	Alpha amino acids and derivatives	Alpha amino acids	L-alpha-amino acids
1633	409.128	4.871	[M+H]+	hybrid_search	3-Fluoro-4-methylbenzamidine	C8H9FN2	0.7085		PWQHQNWOXBOOTJ-UHFFFAOYSA-N	Organic compounds	Benzenoids	Benzene and substituted derivatives	Halobenzenes	Fluorobenzenes
1634	203.223	6.866	[M+H]+	identity_search	Spermine	C10H26N4	0.8619	2	PFNFFQXMRSDOHW-UHFFFAOYSA-N	Organic compounds	Organic nitrogen compounds	Organonitrogen compounds	Amines	Secondary amines	Dialkylamines
1636	96.0442	4.791	[M+H]+	identity_search	4-Hydroxypyridine	C5H5NO	0.7061	3	GCNTZFIIOFTKIY-UHFFFAOYSA-N	Organic compounds	Organoheterocyclic compounds	Pyridines and derivatives	Hydropyridines	Dihydropyridines
1637	313.143	0.954	[M+H]+	identity_search	Benzyl butyl phthalate	C19H20O4	0.7534	2	IRIAEXORFWYRCZ-UHFFFAOYSA-N	Organic compounds	Benzenoids	Benzene and substituted derivatives	Benzoic acids and derivatives	Benzoic acid esters
1638	295.19	1.016	[M+H]+	hybrid_search	Prostaglandin E1 ethanolamide	C22H39NO5	0.799		HLQFDRCTTQBTCE-RCDOCOITSA-N	Organic compounds	Lipids and lipid-like molecules	Fatty Acyls	Eicosanoids	Prostaglandins and related compounds
1646	431.392	2.903	[M+H]+	hybrid_search	Stearoyl-L-carnitine	C25H49NO4	0.9156		FNPHNLNTJNMAEE-HSZRJFAPSA-N	Organic compounds	Lipids and lipid-like molecules	Fatty Acyls	Fatty acid esters	Acyl carnitines
1647	115.087	7.209	[M+H]+	identity_search	3-Aminopiperidin-2-one	C5H10N2O	0.9253	2	YCCMTCQQDULIFE-UHFFFAOYSA-N	Organic compounds	Organic acids and derivatives	Carboxylic acids and derivatives	Amino acids, peptides, and analogues	Amino acids and derivatives	Alpha amino acids and derivatives	Alpha amino acid amides
1648	131.659	8.033	[M+H]+	hybrid_search	Creatine	C4H9N3O2	0.9435		CVSVTCORWBXHQV-UHFFFAOYSA-N	Organic compounds	Organic acids and derivatives	Carboxylic acids and derivatives	Amino acids, peptides, and analogues	Amino acids and derivatives	Alpha amino acids and derivatives
1651	232.19	1.147	[M+H]+	hybrid_search	Undec-10-enoic acid heptyl ester	C18H34O2	0.7675		NLMOQNHZOQGLSZ-UHFFFAOYSA-N	Organic compounds	Lipids and lipid-like molecules	Fatty Acyls	Fatty acid esters	Fatty acid esters
1653	240.087	3.162	[M+H]+	identity_search	N-Benzoylaminopurine	C12H9N5O	0.9512	3	QQJXZVKXNSFHRI-UHFFFAOYSA-N	Organic compounds	Organoheterocyclic compounds	Imidazopyrimidines	Purines and purine derivatives	Purines and purine derivatives
1656	137.046	9.255	[M+H]+	hybrid_search	N'-Amino-N-nitroguanidine	CH5N5O2	0.7167		LWPLPMSGDZDOLW-UHFFFAOYSA-N	Organic compounds	Organic nitrogen compounds	Organonitrogen compounds	Guanidines	Nitroguanidines
1658	207.173	1.029	[M+H-H2O]+	identity_search	5-Tetradecynoic acid	C14H24O2	0.8834	28	RHOQRBVFJSAQTR-UHFFFAOYSA-N	Organic compounds	Lipids and lipid-like molecules	Fatty Acyls	Fatty acids and conjugates	Long-chain fatty acids
1661	297.242	1.003	[M+H-H2O]+	identity_search	9,10-Dihydroxy-12Z-octadecenoic acid	C18H34O4	0.7872	45	XEBKSQSGNGRGDW-CJWPDFJNSA-N	Organic compounds	Lipids and lipid-like molecules	Fatty Acyls	Fatty acids and conjugates	Long-chain fatty acids
1662	258.034	8.541	[M+H]+	hybrid_search	Glycerophosphocholine	C8H20NO6P	0.9987		SUHOQUVVVLNYQR-MRVPVSSYSA-N	Organic compounds	Lipids and lipid-like molecules	Glycerophospholipids	Glycerophosphocholines	Glycerophosphocholines
1666	175.152	2.487	[M+H]+	hybrid_search	Ethyl 2-{[3-(3,4-dimethoxyphenyl)-4-oxo-2-(trifluoromethyl)-4H-chromen-7-yl]oxy}butanoate	C24H23F3O7	0.7185		JFKPWPGUDVTMOS-UHFFFAOYSA-N	Organic compounds	Phenylpropanoids and polyketides	Isoflavonoids	O-methylated isoflavonoids	4'-O-methylated isoflavonoids	4'-O-methylisoflavones
1669	273.222	1.092	[M+H-H2O]+	identity_search	5.alpha.-Androstan-17.beta.-ol-3-one	C19H30O2	0.8027	41	NVKAWKQGWWIWPM-ABEVXSGRSA-N	Organic compounds	Lipids and lipid-like molecules	Steroids and steroid derivatives	Androstane steroids	Androgens and derivatives
1673	94.0652	4.323	[M+H]+	identity_search	4-Picoline	C6H7N	0.7676	6	FKNQCJSGGFJEIZ-UHFFFAOYSA-N	Organic compounds	Organoheterocyclic compounds	Pyridines and derivatives	Methylpyridines	Methylpyridines
1674	256.175	1.706	[M+H]+	hybrid_search	1,4,7,10,13,16-Hexaoxacyclooctadecane	C12H24O6	0.7031		XEZNGIUYQVAUSS-UHFFFAOYSA-N	Organic compounds	Organic oxygen compounds	Organooxygen compounds	Ethers	Dialkyl ethers
1676	358.243	1.369	[M+H]+	hybrid_search	Hexaethyleneglycol dimethyl ether	C14H30O7	0.8379		VMCIKMLQXFLKAX-UHFFFAOYSA-N	Organic compounds	Organic oxygen compounds	Organooxygen compounds	Ethers	Dialkyl ethers
1678	288.203	8.726	[M+H]+	identity_search	Ile-Arg	C12H25N5O3	0.94	14	HYXQKVOADYPQEA-XHNCKOQMSA-N	Organic compounds	Organic acids and derivatives	Carboxylic acids and derivatives	Amino acids, peptides, and analogues	Peptides	Dipeptides
1680	173.084	8.611	[M+H]+	hybrid_search	S(-)-Cathinone	C9H11NO	0.8194		PUAQLLVFLMYYJJ-ZETCQYMHSA-N	Organic compounds	Organic oxygen compounds	Organooxygen compounds	Carbonyl compounds	Ketones	Aryl ketones	Phenylketones	Alkyl-phenylketones
1682	454.293	5.803	[M+H]+	identity_search	1-Palmitoyl-2-hydroxy-sn-glycero-3-phosphoethanolamine	C21H44NO7P	0.857	9	YVYMBNSKXOXSKW-HXUWFJFHSA-N	Organic compounds	Lipids and lipid-like molecules	Glycerophospholipids	Glycerophosphoethanolamines	Lysophosphatidylethanolamines	1-acyl-sn-glycero-3-phosphoethanolamines
1687	258.186	8.541	[M+H]+	hybrid_search	Glycerophosphocholine	C8H20NO6P	0.9991		SUHOQUVVVLNYQR-MRVPVSSYSA-N	Organic compounds	Lipids and lipid-like molecules	Glycerophospholipids	Glycerophosphocholines	Glycerophosphocholines
1689	274.093	4.869	[M+H]+	hybrid_search	N'-(3-Pyridinylcarbonyl)benzenesulfonohydrazide	C12H11N3O3S	0.7315		LJMCUUNDKMWSJZ-UHFFFAOYSA-N	Organic compounds	Benzenoids	Benzene and substituted derivatives	Benzenesulfonamides	Benzenesulfonamides
1691	461.363	1.174	[M+2H]2+	hybrid_search	Brij 35	C58H118O24	0.8182		IEQAICDLOKRSRL-UHFFFAOYSA-N	Organic compounds	Organic oxygen compounds	Organooxygen compounds	Ethers	Dialkyl ethers	Polyethylene glycols
1696	85.0478	8.708	[M+H]+	hybrid_search	2-Imino-1-imidazolidineacetic acid	C5H9N3O2	0.786		AMHZIUVRYRVYBA-UHFFFAOYSA-N	Organic compounds	Organic acids and derivatives	Carboxylic acids and derivatives	Amino acids, peptides, and analogues	Amino acids and derivatives	Alpha amino acids and derivatives
1701	482.405	1.055	[M+H]+	hybrid_search	n-Octylpentaoxyethylene	C18H38O6	0.8218		MJELOWOAIAAUJT-UHFFFAOYSA-N	Organic compounds	Organic oxygen compounds	Organooxygen compounds	Ethers	Dialkyl ethers	Polyethylene glycols
1704	834.601	3.988	[M+H]+	identity_search	1-Stearoyl-2-docosahexaenoyl-sn-glycero-3-phosphocholine	C48H84NO8P	0.9449	4	FAUYAENFVCNTAL-PFFNLMTBSA-N	Organic compounds	Lipids and lipid-like molecules	Glycerophospholipids	Glycerophosphocholines	Phosphatidylcholines
1708	170.093	9.031	[M+H]+	identity_search	1-Methyl-L-histidine	C7H11N3O2	0.7623	3	BRMWTNUJHUMWMS-UHFFFAOYSA-N	Organic compounds	Organic acids and derivatives	Carboxylic acids and derivatives	Amino acids, peptides, and analogues	Amino acids and derivatives	Alpha amino acids and derivatives	Histidine and derivatives
1714	202.11	1.128	[M+H-H2O]+	identity_search	Pantothenic acid	C9H17NO5	0.8955	15	GHOKWGTUZJEAQD-UHFFFAOYSA-N	Organic compounds	Organic acids and derivatives	Carboxylic acids and derivatives	Amino acids, peptides, and analogues	Amino acids and derivatives	Beta amino acids and derivatives
1717	513.386	1.265	[M+2H]2+	hybrid_search	Brij 35	C58H118O24	0.8746		IEQAICDLOKRSRL-UHFFFAOYSA-N	Organic compounds	Organic oxygen compounds	Organooxygen compounds	Ethers	Dialkyl ethers	Polyethylene glycols
1718	123.1	2.006	[M+H]+	hybrid_search	2-(4,5-Dihydro-1H-imidazol-2-yl)pyridine	C8H9N3	0.7426		BPPSPXOWNGOEGL-UHFFFAOYSA-N	Organic compounds	Organoheterocyclic compounds	Pyridines and derivatives		Pyridines and derivatives
1719	156.15	8.457	[M+H]+	hybrid_search	N-[(Z)-2-(2-Furyl)-1-(1-pyrrolidinylcarbonyl)ethenyl]-2-thiophenecarboxamide	C16H16N2O3S	0.8657		PWTGIJPJCGHWIT-QBFSEMIESA-N	Organic compounds	Organic acids and derivatives	Carboxylic acids and derivatives	Amino acids, peptides, and analogues	Amino acids and derivatives	Alpha amino acids and derivatives	N-acyl-alpha amino acids and derivatives
1720	96.0882	1.082	[M+H]+	hybrid_search	1,3-Dimethyl-1H-pyrazol-4-ylamine	C5H9N3	0.8551		AXLKRXWNAFFPDB-UHFFFAOYSA-N	Organic compounds	Organoheterocyclic compounds	Azoles	Pyrazoles	Pyrazoles
1724	104.401	5.041	[M+H]+	hybrid_search	Choline cation	C5H14NO	0.9999		OEYIOHPDSNJKLS-UHFFFAOYSA-N	Organic compounds	Organic nitrogen compounds	Organonitrogen compounds	Quaternary ammonium salts	Cholines
1727	792.554	4.459	[M+H]+	identity_search	2-Docosahexaenoyl-1-stearoyl-sn-glycero-3-phosphoethanolamine	C45H78NO8P	0.7947	25	XYYHNDVKALDFHQ-OXHZBIAZSA-N	Organic compounds	Lipids and lipid-like molecules	Glycerophospholipids	Glycerophosphoethanolamines	Phosphatidylethanolamines
1728	234.133	1.036	[M+H]+	hybrid_search	Spiro[furan-3(2H),2'-[2H]indene]-5-acetic acid, 1',3',4,5-tetrahydro-1',4'-dihydroxy-1'-(methoxycarbonyl)-2-methyl-3'-oxo-, methyl ester	C18H20O8	0.7667		FIOXBLMFCQXRMK-UHFFFAOYSA-N	Organic compounds	Benzenoids	Indanes	Indanones	Indanones
1729	177.106	8.777	[M+H]+	hybrid_search	L-Thiocitrulline	C6H13N3O2S	0.7405		BKGWACHYAMTLAF-BYPYZUCNSA-N	Organic compounds	Organic acids and derivatives	Carboxylic acids and derivatives	Amino acids, peptides, and analogues	Amino acids and derivatives	Alpha amino acids and derivatives	Alpha amino acids	L-alpha-amino acids
1732	462.146	0.925	[M+NH4]+	identity_search	Dodecamethylcyclohexasiloxane	C12H36O6Si6	0.8706	11	IUMSDRXLFWAGNT-UHFFFAOYSA-N	Organic compounds	Organometallic compounds	Organometalloid compounds	Organosilicon compounds	Organoheterosilanes
1734	806.569	4.272	[M+H]+	identity_search	1-Palmitoyl-2-docosahexaenoyl-sn-glycero-3-phosphocholine	C46H80NO8P	0.8959	3	IESVDEZGAHUQJU-ZLBXKVHBSA-N	Organic compounds	Lipids and lipid-like molecules	Glycerophospholipids	Glycerophosphocholines	Phosphatidylcholines
1737	122.108	7.72	[M+H]+	hybrid_search	2-Azetidinecarboxylic acid	C4H7NO2	0.7883		IADUEWIQBXOCDZ-UHFFFAOYSA-N	Organic compounds	Organic acids and derivatives	Carboxylic acids and derivatives	Amino acids, peptides, and analogues	Amino acids and derivatives	Alpha amino acids and derivatives	Alpha amino acids
1740	81.0699	1.121	[M+H-H2O]+	identity_search	1,5-Hexadien-3-ol	C6H10O	0.818	2	SZYLTIUVWARXOO-UHFFFAOYSA-N	Organic compounds	Organic oxygen compounds	Organooxygen compounds	Alcohols and polyols	Secondary alcohols
1742	274.165	1.413	[M+H]+	hybrid_search	4-Amino-2,2,6,6-tetramethyl-1-piperidinol	C9H20N2O	0.7223		AYSOUYKQIUYGFR-UHFFFAOYSA-N	Organic compounds	Organoheterocyclic compounds	Piperidines	Aminopiperidines	Aminopiperidines
1743	357.227	1.049	[M+H]+	hybrid_search	17,18-Dihydroxy-5Z,8Z,11Z,14Z-eicosatetraenoic acid	C20H32O4	0.7548		XYDVGNAQQFWZEF-JPURVOHMSA-N	Organic compounds	Lipids and lipid-like molecules	Fatty Acyls	Eicosanoids	Hydroxyeicosatetraenoic acids
1746	103.814	5.043	[M+H]+	hybrid_search	Choline cation	C5H14NO	0.9997		OEYIOHPDSNJKLS-UHFFFAOYSA-N	Organic compounds	Organic nitrogen compounds	Organonitrogen compounds	Quaternary ammonium salts	Cholines
1750	613.159	10.205	[M+H]+	identity_search	Glutathione, oxidized	C20H32N6O12S2	0.8925	22	YPZRWBKMTBYPTK-BJDJZHNGSA-N	Organic compounds	Organic acids and derivatives	Carboxylic acids and derivatives	Amino acids, peptides, and analogues	Peptides
1757	360.257	1.294	[M+H]+	hybrid_search	N-Palmitoyltaurine	C18H37NO4S	0.7534		LPDJCYFKKSLKRO-UHFFFAOYSA-N	Organic compounds	Lipids and lipid-like molecules	Fatty Acyls	Fatty amides	N-acyl amines
1763	112.05	5.925	[M+H]+	hybrid_search	(2-Amino-2-methylpropyl)urea	C5H13N3O	0.7619		IJPSRXDFSSPKQT-UHFFFAOYSA-N	Organic compounds	Organic acids and derivatives	Organic carbonic acids and derivatives	Ureas	Ureas
1765	268.264	4.655	[M+H-H2O]+	identity_search	Heptadecasphing-4-enine	C17H35NO2	0.7541	17	RBEJCQPPFCKTRZ-LHMZYYNSSA-N	Organic compounds	Organic nitrogen compounds	Organonitrogen compounds	Amines	Alkanolamines	1,2-aminoalcohols
1767	255.145	4.783	[M+Na]+	hybrid_search	2-(4-Fluorophenoxy)ethanamine	C8H10FNO	1		HTMIRIIZZGJJBK-UHFFFAOYSA-N	Organic compounds	Benzenoids	Phenol ethers		Phenol ethers
1770	161.101	9.412	[M+H]+	hybrid_search	2-[3-(3,5-Dimethyl-1H-pyrazol-1-yl)-4-nitrophenyl]-1,2,3,4-tetrahydroisoquinoline	C20H20N4O2	0.8472		PNNJMGGZMFGNDB-UHFFFAOYSA-N	Organic compounds	Organoheterocyclic compounds	Azoles	Pyrazoles	Phenylpyrazoles
1771	214.147	1.538	[M+H]+	hybrid_search	N-Hexylbenzenesulfonamide	C12H19NO2S	0.8949		SKERWNIJEZZECH-UHFFFAOYSA-N	Organic compounds	Benzenoids	Benzene and substituted derivatives	Benzenesulfonamides	Benzenesulfonamides
1772	202.144	1.426	[M+H]+	hybrid_search	Sebacic acid monomethyl ester	C11H20O4	0.9212		OSYQOBUUFRGFNG-UHFFFAOYSA-N	Organic compounds	Lipids and lipid-like molecules	Fatty Acyls	Fatty acids and conjugates	Medium-chain fatty acids
1773	247.154	1.026	[M+H]+	hybrid_search	Diethylene glycol 2-ethylhexyl ether	C12H26O3	0.746		OADIZUFHUPTFAG-UHFFFAOYSA-N	Organic compounds	Organic oxygen compounds	Organooxygen compounds	Ethers	Dialkyl ethers
1775	210.087	9.552	[M+H]+	hybrid_search	L-N-Acetylhistidine	C8H11N3O3	0.8531		KBOJOGQFRVVWBH-ZETCQYMHSA-N	Organic compounds	Organic acids and derivatives	Carboxylic acids and derivatives	Amino acids, peptides, and analogues	Amino acids and derivatives	Alpha amino acids and derivatives	Histidine and derivatives
1776	544.34	5.344	[M+Na]+	identity_search	1-Oleoyl-sn-glycero-3-phosphocholine	C26H52NO7P	0.8032	1	YAMUFBLWGFFICM-PTGWMXDISA-N	Organic compounds	Lipids and lipid-like molecules	Glycerophospholipids	Glycerophosphocholines	Lysophosphatidylcholines	1-acyl-sn-glycero-3-phosphocholines
1777	148.093	8.716	[M+H]+	hybrid_search	L-Glutamic acid	C5H9NO4	0.8098		WHUUTDBJXJRKMK-VKHMYHEASA-N	Organic compounds	Organic acids and derivatives	Carboxylic acids and derivatives	Amino acids, peptides, and analogues	Amino acids and derivatives	Alpha amino acids and derivatives	Glutamic acid and derivatives
1778	880.513	5.684	[M+H]+	hybrid_search	1,2-Di(4Z,7Z,10Z,13Z,16Z,19Z-docosahexaenoyl)-sn-glycero-3-phosphoethanolamine	C49H74NO8P	0.8349		RBDNSJMXMWTPCS-NYUVKXDYSA-N	Organic compounds	Lipids and lipid-like molecules	Glycerophospholipids	Glycerophosphoethanolamines	Phosphatidylethanolamines
1780	371.101	0.938	[M+H]+	identity_search	Decamethylcyclopentasiloxane	C10H30O5Si5	0.808	8	XMSXQFUHVRWGNA-UHFFFAOYSA-N	Organic compounds	Organometallic compounds	Organometalloid compounds	Organosilicon compounds	Organoheterosilanes
1781	319.282	1.07	[M+H]+	hybrid_search	2-{2-[2-(Octadecyloxy)ethoxy]ethoxy}ethanol	C24H50O4	0.9267		KPRFGGDCSHOVQB-UHFFFAOYSA-N	Organic compounds	Organic oxygen compounds	Organooxygen compounds	Ethers	Dialkyl ethers	Polyethylene glycols
1782	491.373	1.228	[M+2H]2+	hybrid_search	Brij 35	C58H118O24	0.8684		IEQAICDLOKRSRL-UHFFFAOYSA-N	Organic compounds	Organic oxygen compounds	Organooxygen compounds	Ethers	Dialkyl ethers	Polyethylene glycols
1783	280.103	8.953	[M+H]+	hybrid_search	1,2,3,19-Tetrahydroxy-12-ursen-28-oic acid	C30H48O6	0.7184		VULLSLYDWNGNKZ-WSUAMRMCSA-N	Organic compounds	Lipids and lipid-like molecules	Prenol lipids	Triterpenoids	Triterpenoids
1784	579.426	1.335	[M+2H]2+	hybrid_search	Brij 35	C58H118O24	0.779		IEQAICDLOKRSRL-UHFFFAOYSA-N	Organic compounds	Organic oxygen compounds	Organooxygen compounds	Ethers	Dialkyl ethers	Polyethylene glycols
1785	366.15	8.222	[M+H]+	hybrid_search	2,2,3,3-Tetramethyl cyclopropyl fentanyl	C27H36N2O	0.7313		BYCDHAVFKDTVAM-UHFFFAOYSA-N	Organic compounds	Organoheterocyclic compounds	Piperidines	Fentanyls	Fentanyls
1789	219.174	1.797	[M+H]+	hybrid_search	Methyl benzenesulfonate	C7H8O3S	0.7245		CZXGXYBOQYQXQD-UHFFFAOYSA-N	Organic compounds	Benzenoids	Benzene and substituted derivatives	Benzenesulfonic acids and derivatives	Benzenesulfonate esters
1793	130.166	2.362	[M+H]+	identity_search	N-Butyl-N-isobutylamine	C8H19N	0.9027	2	CCRUHKGZAQXBKC-UHFFFAOYSA-N	Organic compounds	Organic nitrogen compounds	Organonitrogen compounds	Amines	Secondary amines	Dialkylamines
1796	416.373	1.815	[M+H]+	hybrid_search	Triethanolamine	C6H15NO3	0.712		GSEJCLTVZPLZKY-UHFFFAOYSA-N	Organic compounds	Organic nitrogen compounds	Organonitrogen compounds	Amines	Alkanolamines	1,2-aminoalcohols
1800	148.027	8.716	[M+H]+	hybrid_search	L-Glutamic acid	C5H9NO4	0.8604		WHUUTDBJXJRKMK-VKHMYHEASA-N	Organic compounds	Organic acids and derivatives	Carboxylic acids and derivatives	Amino acids, peptides, and analogues	Amino acids and derivatives	Alpha amino acids and derivatives	Glutamic acid and derivatives
1801	110.071	9.405	[M+H]+	identity_search	2,3-Pyridinediamine	C5H7N3	0.8152	2	ZZYXNRREDYWPLN-UHFFFAOYSA-N	Organic compounds	Organoheterocyclic compounds	Pyridines and derivatives	Aminopyridines and derivatives	Aminopyridines and derivatives
1802	123.085	1.54	[M+H]+	hybrid_search	2-Pyridinecarboxaldehyde	C6H5NO	0.9433		CSDSSGBPEUDDEE-UHFFFAOYSA-N	Organic compounds	Organoheterocyclic compounds	Pyridines and derivatives	Pyridine carboxaldehydes	Pyridine carboxaldehydes
1806	364.064	9.232	[M+H]+	hybrid_search	Ala-Asp	C7H12N2O5	0.7303		XAEWTDMGFGHWFK-IMJSIDKUSA-N	Organic compounds	Organic acids and derivatives	Peptidomimetics	Hybrid peptides	Hybrid peptides
1810	137.059	4.78	[M+H]+	hybrid_search	Hypoxanthine	C5H4N4O	0.9032		FDGQSTZJBFJUBT-UHFFFAOYSA-N	Organic compounds	Organoheterocyclic compounds	Imidazopyrimidines	Purines and purine derivatives	Purinones	Hypoxanthines
1813	518.322	5.51	[M+Na]+	identity_search	1-Palmitoyl-sn-glycero-3-phosphocholine	C24H50NO7P	0.9335	5	ASWBNKHCZGQVJV-HSZRJFAPSA-N	Organic compounds	Lipids and lipid-like molecules	Glycerophospholipids	Glycerophosphocholines	Lysophosphatidylcholines	1-acyl-sn-glycero-3-phosphocholines
1815	115.075	1.417	[M+H]+	hybrid_search	1,5-Diazabicyclo[4.3.0]-non-5-ene	C7H12N2	0.7024		SGUVLZREKBPKCE-UHFFFAOYSA-N	Organic compounds	Organoheterocyclic compounds	Pyrrolopyrimidines		Pyrrolopyrimidines
1816	408.368	1.002	[M+H]+	hybrid_search	Tetraethylene glycol monooctyl ether	C16H34O5	0.716		FEOZZFHAVXYAMB-UHFFFAOYSA-N	Organic compounds	Organic oxygen compounds	Organooxygen compounds	Ethers	Dialkyl ethers	Polyethylene glycols
1818	116.07	7.483	[M+H]+	identity_search	L-Proline	C5H9NO2	0.7669	1	ONIBWKKTOPOVIA-UHFFFAOYSA-N	Organic compounds	Organic acids and derivatives	Carboxylic acids and derivatives	Amino acids, peptides, and analogues	Amino acids and derivatives	Alpha amino acids and derivatives	Proline and derivatives
1821	106.08	8.711	[M+H]+	hybrid_search	1-[1,1'-Biphenyl]-2-ylethanone	C14H12O	0.7396		XZWYAMYRMMMHKM-UHFFFAOYSA-N	Organic compounds	Organic oxygen compounds	Organooxygen compounds	Carbonyl compounds	Ketones	Aryl ketones	Phenylketones	Alkyl-phenylketones
1825	311.294	0.943	[M+H]+	identity_search	Cyclopropaneoctanoic acid, 2-octyl-, methyl ester	C20H38O2	0.7697	35	WKDUVICSOMXTKJ-UHFFFAOYSA-N	Organic compounds	Lipids and lipid-like molecules	Fatty Acyls	Fatty acid esters	Fatty acid methyl esters
1826	123.03	1.646	[M+H]+	hybrid_search	2-Pyridinecarboxaldehyde	C6H5NO	0.8213		CSDSSGBPEUDDEE-UHFFFAOYSA-N	Organic compounds	Organoheterocyclic compounds	Pyridines and derivatives	Pyridine carboxaldehydes	Pyridine carboxaldehydes
1827	876.56	5.852	[M+NH4]+	hybrid_search	1-Palmitoyl-2-arachidonoyl-sn-glycero-3-phosphoserine	C42H74NO10P	0.8294		DKLQKRSJZISZKW-KNFJROLASA-N	Organic compounds	Lipids and lipid-like molecules	Glycerophospholipids	Glycerophosphoserines	Phosphatidylserines
1828	314.146	6.214	[M+H-H2O]+	hybrid_search	1-[4-(Methylthio)benzyl]-4-(4-nitrobenzoyl)piperazine	C19H21N3O3S	0.8411		RBIMEIXDDYSEGP-UHFFFAOYSA-N	Organic compounds	Benzenoids	Benzene and substituted derivatives	Nitrobenzenes	Nitrobenzenes
1831	226.167	1.35	[M+H]+	hybrid_search	2,5,8,11-Tetraoxadodecane	C8H18O4	0.7488		YFNKIDBQEZZDLK-UHFFFAOYSA-N	Organic compounds	Organic oxygen compounds	Organooxygen compounds	Ethers	Dialkyl ethers
1832	271.19	0.999	[M+H]+	hybrid_search	Dibutyl itaconate	C13H22O4	0.7495		OGVXYCDTRMDYOG-UHFFFAOYSA-N	Organic compounds	Lipids and lipid-like molecules	Fatty Acyls	Fatty acid esters	Fatty acid esters
1835	315.127	8.529	[M+Na]+	hybrid_search	N2-(1-Oxo-4-phenylbutyl)-L-glutamine	C15H20N2O4	0.8273		XKQKXKRCMAJADR-UHFFFAOYSA-N	Organic compounds	Organic acids and derivatives	Carboxylic acids and derivatives	Amino acids, peptides, and analogues	Amino acids and derivatives	Alpha amino acids and derivatives	Glutamine and derivatives
1836	72.0808	9.191	[M+H]+	hybrid_search	4,5-Dimethylbenzene-1,2-diamine	C8H12N2	0.7368		XSZYBMMYQCYIPC-UHFFFAOYSA-N	Organic compounds	Benzenoids	Benzene and substituted derivatives	Xylenes	o-Xylenes
1841	446.296	1.395	[M+H]+	hybrid_search	2,5,8,11,14,17,20,23,26,29,32,35-Dodecaoxaheptatriacontan-37-ol	C25H52O13	0.8682		PLQZJIIDLZRWBG-UHFFFAOYSA-N	Organic compounds	Organic oxygen compounds	Organooxygen compounds	Ethers	Dialkyl ethers	Polyethylene glycols
1842	466.176	4.284	[M+H]+	hybrid_search	N-(sec-Butyl)-N-(4-(sec-butyl(trifluoroacetyl)amino)phenyl-2,2,2-trifluoroacetamide	C18H22F6N2O2	0.829		BEERDLZZARLXSR-UHFFFAOYSA-N	Organic compounds	Benzenoids	Benzene and substituted derivatives	Anilides	Anilides
1843	175.112	1.035	[M+H]+	hybrid_search	(5S)-1,2,3,4,5,6,7,8,9,10-Decahydro-5,9-methanobenzo[8]annulen-11-one	C13H18O	0.8116		FTBHJFJPRKLLAX-KFJBMODSSA-N	Organic compounds	Organic oxygen compounds	Organooxygen compounds	Carbonyl compounds	Ketones	Cyclic ketones	Cyclohexenones
1846	657.235	8.321	[M+H-H2O]+	identity_search	3'-.alpha.-Sialyl-N-acetyllactosamine	C25H42N2O19	0.8822	23	RGZDLTASXRMKKF-RXEVBYPSSA-N	Organic compounds	Organic oxygen compounds	Organooxygen compounds	Carbohydrates and carbohydrate conjugates	Sugar acids and derivatives	Sugar amino acids and derivatives	Pyranoid amino acids and derivatives	Neuraminic acids and derivatives	N-acylneuraminic acids and derivatives
1851	87.0631	8.55	[M+H]+	hybrid_search	Picolinic acid	C6H5NO2	0.7689		SIOXPEMLGUPBBT-UHFFFAOYSA-N	Organic compounds	Organoheterocyclic compounds	Pyridines and derivatives	Pyridinecarboxylic acids and derivatives	Pyridinecarboxylic acids
1854	130.132	2.347	[M+H]+	hybrid_search	2-Amino-N-isobutylacetamide	C6H14N2O	0.7865		RRSSLJCGIBNHIW-UHFFFAOYSA-N	Organic compounds	Organic acids and derivatives	Carboxylic acids and derivatives	Amino acids, peptides, and analogues	Amino acids and derivatives	Alpha amino acids and derivatives	Alpha amino acid amides
1856	758.222	0.902	[M+H]+	hybrid_search	Tetradecamethylcycloheptasiloxane	C14H42O7Si7	0.7018		GSANOGQCVHBHIF-UHFFFAOYSA-N	Organic compounds	Organometallic compounds	Organometalloid compounds	Organosilicon compounds	Organoheterosilanes
1857	179.118	6.153	[M+H]+	identity_search	trans-Nicotine-1'-oxide	C10H14N2O	0.9908	7	RWFBQHICRCUQJJ-TVKKRMFBSA-N	Organic compounds	Organoheterocyclic compounds	Pyridines and derivatives	Pyrrolidinylpyridines	Pyrrolidinylpyridines
1858	240.083	3.205	[M+H]+	identity_search	N-Benzoylaminopurine	C12H9N5O	0.9513	3	QQJXZVKXNSFHRI-UHFFFAOYSA-N	Organic compounds	Organoheterocyclic compounds	Imidazopyrimidines	Purines and purine derivatives	Purines and purine derivatives
1862	202.216	2.916	[M+H]+	hybrid_search	2-(Dodecylamino)ethanol	C14H31NO	0.7746		HCYSJBICYOIBLS-UHFFFAOYSA-N	Organic compounds	Organic nitrogen compounds	Organonitrogen compounds	Amines	Alkanolamines	1,2-aminoalcohols
1863	259.119	2.142	[M+H]+	hybrid_search	Ethyl 4-(3-benzoyl-2-thioureido)benzoate	C17H16N2O3S	0.7766		UGLKNRLHRREZKD-UHFFFAOYSA-N	Organic compounds	Benzenoids	Benzene and substituted derivatives	N-phenylthioureas	N-acyl-phenylthioureas
1864	111.117	1.033	[M+H-H2O]+	identity_search	1-Cyclohexylethanol	C8H16O	0.7837	2	JMSUNAQVHOHLMX-UHFFFAOYSA-N	Organic compounds	Organic oxygen compounds	Organooxygen compounds	Alcohols and polyols	Secondary alcohols
1865	452.394	1.027	[M+H]+	hybrid_search	n-Octylpentaoxyethylene	C18H38O6	0.8748		MJELOWOAIAAUJT-UHFFFAOYSA-N	Organic compounds	Organic oxygen compounds	Organooxygen compounds	Ethers	Dialkyl ethers	Polyethylene glycols
1872	334.274	1.516	[M+H]+	hybrid_search	2,6-Di-tert-butyl-4-(4-morpholinylmethyl)phenol	C19H31NO2	0.9962		KWGUJRCPGGSTKB-UHFFFAOYSA-N	Organic compounds	Benzenoids	Benzene and substituted derivatives	Phenylpropanes	Phenylpropanes
1874	389.18	8.543	[M+H]+	hybrid_search	Glycerophosphocholine	C8H20NO6P	0.8594		SUHOQUVVVLNYQR-MRVPVSSYSA-N	Organic compounds	Lipids and lipid-like molecules	Glycerophospholipids	Glycerophosphocholines	Glycerophosphocholines
1875	115.076	1.104	[M+H]+	hybrid_search	1-Cyclopropyl-6-fluoro-7-chloro-4-oxo-1,4-dihydro-1,8-naphthyridine-3-carboxylic acid	C12H8ClFN2O3	0.8472		OXNZWNNMJBOZQO-UHFFFAOYSA-N	Organic compounds	Organoheterocyclic compounds	Diazanaphthalenes	Naphthyridines	Naphthyridine carboxylic acids and derivatives
1879	392.199	8.54	[M+H]+	hybrid_search	Glycerophosphocholine	C8H20NO6P	0.9332		SUHOQUVVVLNYQR-MRVPVSSYSA-N	Organic compounds	Lipids and lipid-like molecules	Glycerophospholipids	Glycerophosphocholines	Glycerophosphocholines
1883	269.124	8.328	[M+H]+	identity_search	N-Acetyl-L-carnosine	C11H16N4O4	0.7828	5	BKAYIFDRRZZKNF-VIFPVBQESA-N	Organic compounds	Organic acids and derivatives	Peptidomimetics	Hybrid peptides	Hybrid peptides
1893	104.072	4.871	[M+H]+	hybrid_search	Choline cation	C5H14NO	0.9998		OEYIOHPDSNJKLS-UHFFFAOYSA-N	Organic compounds	Organic nitrogen compounds	Organonitrogen compounds	Quaternary ammonium salts	Cholines
1897	183.102	1.04	[M+H]+	hybrid_search	2-Pentenedioic acid, 2-octyl-	C13H22O4	0.758		NIXDINZDFZJZHG-LUAWRHEFSA-N	Organic compounds	Lipids and lipid-like molecules	Fatty Acyls	Fatty acids and conjugates	Medium-chain fatty acids
1899	570.283	6.392	[M+H]+	hybrid_search	1-(1Z-Octadecenyl)-2-(4Z,7Z,10Z,13Z,16Z,19Z-docosahexaenoyl)-sn-glycero-3-phosphoethanolamine	C45H78NO7P	0.811		FIJFPUAJUDAZEY-WAHBYMPSSA-N
1901	160.076	5.845	[M+H]+	hybrid_search	3-Hydroxymandelic acid	C8H8O4	0.71		OLSDAJRAVOVKLG-UHFFFAOYSA-N	Organic compounds	Benzenoids	Phenols	1-hydroxy-4-unsubstituted benzenoids	1-hydroxy-4-unsubstituted benzenoids
1906	155.089	7.383	[M+H]+	hybrid_search	N1-(2-Nitrophenyl)-1,3-propanediamine	C9H13N3O2	0.7829		GVGDDEYVTBKACE-UHFFFAOYSA-N	Organic compounds	Benzenoids	Benzene and substituted derivatives	Nitrobenzenes	Nitrobenzenes
1907	153.107	8.63	[M+H]+	hybrid_search	2-Aminoadipic acid	C6H11NO4	0.7627		OYIFNHCXNCRBQI-UHFFFAOYSA-N	Organic compounds	Organic acids and derivatives	Carboxylic acids and derivatives	Amino acids, peptides, and analogues	Amino acids and derivatives	Alpha amino acids and derivatives	Alpha amino acids
1908	127.169	7.129	[M+H]+	hybrid_search	N-(3-Aminopropyl)acetamide	C5H12N2O	0.8686		YFZBPSXRYCOKCW-UHFFFAOYSA-N	Organic compounds	Organic acids and derivatives	Carboxylic acids and derivatives	Carboxylic acid derivatives	Carboxylic acid amides	Acetamides
1912	496.421	1.049	[M+H]+	hybrid_search	2-{2-[2-(Octadecyloxy)ethoxy]ethoxy}ethanol	C24H50O4	0.7317		KPRFGGDCSHOVQB-UHFFFAOYSA-N	Organic compounds	Organic oxygen compounds	Organooxygen compounds	Ethers	Dialkyl ethers	Polyethylene glycols
1917	304.3	1.623	[Cat]+	identity_search	Benzyldimethyldodecylammonium cation	C21H38N	0.8098	2	CYDRXTMLKJDRQH-UHFFFAOYSA-N	Organic compounds	Benzenoids	Benzene and substituted derivatives	Phenylmethylamines	Phenylmethylamines
1918	86.0599	1.465	[M+H-H2O]+	identity_search	.gamma.-Aminobutyric acid	C4H9NO2	0.8701	3	BTCSSZJGUNDROE-UHFFFAOYSA-N	Organic compounds	Organic acids and derivatives	Carboxylic acids and derivatives	Amino acids, peptides, and analogues	Amino acids and derivatives	Gamma amino acids and derivatives
1919	297.242	1.006	[M+H-H2O]+	identity_search	9,10-Dihydroxy-12Z-octadecenoic acid	C18H34O4	0.796	44	XEBKSQSGNGRGDW-CJWPDFJNSA-N	Organic compounds	Lipids and lipid-like molecules	Fatty Acyls	Fatty acids and conjugates	Long-chain fatty acids
1922	352.059	8.974	[M+H]+	hybrid_search	Fexinidazole	C12H13N3O3S	0.8438		MIWWSGDADVMLTG-UHFFFAOYSA-N	Organic compounds	Organoheterocyclic compounds	Azoles	Imidazoles	Substituted imidazoles	Nitroimidazoles
1923	384.296	1.112	[M+H]+	hybrid_search	Nonapropylene glycol	C27H56O10	0.849		DXVLAUMXGHQKAV-UHFFFAOYSA-N	Organic compounds	Organic oxygen compounds	Organooxygen compounds	Alcohols and polyols	Secondary alcohols
1925	325.033	7.693	[M+Na]+	hybrid_search	4-Hydroxy-6-methyl-2-oxo-1,2-dihydropyridine-3-carboxamide	C7H8N2O3	1		SWBBEZHQQWMONY-UHFFFAOYSA-N	Organic compounds	Organoheterocyclic compounds	Pyridines and derivatives	Pyridinecarboxylic acids and derivatives	Pyridinecarboxamides	Nicotinamides
1927	116.034	8.663	[M+H-H2O]+	identity_search	D-Aspartic acid	C4H7NO4	0.8379	4	CKLJMWTZIZZHCS-UWTATZPHSA-N	Organic compounds	Organic acids and derivatives	Carboxylic acids and derivatives	Amino acids, peptides, and analogues	Amino acids and derivatives	Alpha amino acids and derivatives	Aspartic acid and derivatives
1931	792.554	4.497	[M+H]+	identity_search	2-Docosahexaenoyl-1-stearoyl-sn-glycero-3-phosphoethanolamine	C45H78NO8P	0.7765	22	XYYHNDVKALDFHQ-OXHZBIAZSA-N	Organic compounds	Lipids and lipid-like molecules	Glycerophospholipids	Glycerophosphoethanolamines	Phosphatidylethanolamines
1932	782.569	4.313	[M+Na]+	identity_search	2-Oleoyl-1-palmitoyl-sn-glycero-3-phosphocholine	C42H82NO8P	0.8553	4	WTJKGGKOPKCXLL-VYOBOKEXSA-N	Organic compounds	Lipids and lipid-like molecules	Glycerophospholipids	Glycerophosphocholines	Phosphatidylcholines
1933	370.052	8.949	[M+Na]+	identity_search	Adenosine 5'-monophosphate	C10H14N5O7P	0.9422	7	UDMBCSSLTHHNCD-KQYNXXCUSA-N	Organic compounds	Nucleosides, nucleotides, and analogues	Purine nucleotides	Purine ribonucleotides	Purine ribonucleoside monophosphates
1935	600.468	1.12	[M+H]+	hybrid_search	n-Octylpentaoxyethylene	C18H38O6	0.7613		MJELOWOAIAAUJT-UHFFFAOYSA-N	Organic compounds	Organic oxygen compounds	Organooxygen compounds	Ethers	Dialkyl ethers	Polyethylene glycols
1937	786.6	4.384	[M+H]+	identity_search	1,2-dioleoyl-sn-glycero-3-phosphatidylcholine	C44H84NO8P	0.9994	4	SNKAWJBJQDLSFF-NVKMUCNASA-N	Organic compounds	Lipids and lipid-like molecules	Glycerophospholipids	Glycerophosphocholines	Phosphatidylcholines
1939	190.163	9.199	[M+H]+	hybrid_search	N-Methylpiperidin-4-amine	C6H14N2	0.7491		FHTGZDVYPCEHFQ-UHFFFAOYSA-N	Organic compounds	Organoheterocyclic compounds	Piperidines	Aminopiperidines	Aminopiperidines
1942	169.086	1.128	[M+H]+	hybrid_search	2-Cyclohexen-1-one, 4-hydroxy-2-methyl-5-(1-methylethyl)-	C10H16O2	0.7964		ZFUJCNJIGDBFEP-UHFFFAOYSA-N	Organic compounds	Lipids and lipid-like molecules	Prenol lipids	Monoterpenoids	Menthane monoterpenoids
1944	122.679	1.644	[M+H]+	hybrid_search	Niacinamide	C6H6N2O	0.8032		DFPAKSUCGFBDDF-UHFFFAOYSA-N	Organic compounds	Organoheterocyclic compounds	Pyridines and derivatives	Pyridinecarboxylic acids and derivatives	Pyridinecarboxamides	Nicotinamides
1946	394.215	8.008	[M+H]+	hybrid_search	Creatine	C4H9N3O2	0.7084		CVSVTCORWBXHQV-UHFFFAOYSA-N	Organic compounds	Organic acids and derivatives	Carboxylic acids and derivatives	Amino acids, peptides, and analogues	Amino acids and derivatives	Alpha amino acids and derivatives
1947	107.085	1.276	[M+H-H2O]+	identity_search	3-Vinyl-7-oxabicyclo[4.1.0]heptane	C8H12O	0.7427	3	SLJFKNONPLNAPF-UHFFFAOYSA-N	Organic compounds	Organoheterocyclic compounds	Oxepanes		Oxepanes
1948	169.125	1.518	[M+H]+	identity_search	2-Cyclohexen-1-one, 4-hydroxy-2-methyl-5-(1-methylethyl)-	C10H16O2	0.7859	8	ZFUJCNJIGDBFEP-UHFFFAOYSA-N	Organic compounds	Lipids and lipid-like molecules	Prenol lipids	Monoterpenoids	Menthane monoterpenoids
1950	385.256	8.609	[M+H]+	identity_search	Leu-Pro-Arg	C17H32N6O4	0.9161	16	QMKFDEUJGYNFMC-UHFFFAOYSA-N	Organic compounds	Organic acids and derivatives	Carboxylic acids and derivatives	Amino acids, peptides, and analogues	Peptides	Oligopeptides
1953	630.196	6.387	[M+H]+	hybrid_search	4-Methylpyrimidine-2-sulfonamide	C5H7N3O2S	0.7312		WXLNVTKRXIXEJI-UHFFFAOYSA-N	Organic compounds	Organoheterocyclic compounds	Diazines	Pyrimidines and pyrimidine derivatives	Pyrimidines and pyrimidine derivatives
1954	218.139	1.148	[M+NH4]+	identity_search	(2E)-2,7-Dimethyl-2-octenedioic acid	C10H16O4	0.768	6	LQTJOJRDIFIABL-FNORWQNLSA-N	Organic compounds	Lipids and lipid-like molecules	Fatty Acyls	Fatty acids and conjugates	Branched fatty acids	Methyl-branched fatty acids
1959	440.358	1.073	[M+H]+	hybrid_search	n-Octylpentaoxyethylene	C18H38O6	0.7135		MJELOWOAIAAUJT-UHFFFAOYSA-N	Organic compounds	Organic oxygen compounds	Organooxygen compounds	Ethers	Dialkyl ethers	Polyethylene glycols
1960	400.342	3.358	[M+H]+	identity_search	Palmitoyl-L-carnitine	C23H45NO4	0.9959	5	XOMRRQXKHMYMOC-OAQYLSRUSA-N	Organic compounds	Lipids and lipid-like molecules	Fatty Acyls	Fatty acid esters	Acyl carnitines
1963	237.185	0.989	[M+H]+	hybrid_search	NP-023979	C36H64O11	0.7241		DPYJSGIGESZKHU-WEPONQDVSA-N
1965	535.399	1.287	[M+2H]2+	hybrid_search	PEG17	C32H66O17	0.7775		DHORSBRLGKJPFC-UHFFFAOYSA-N	Organic compounds	Organic oxygen compounds	Organooxygen compounds	Ethers	Dialkyl ethers	Polyethylene glycols
1966	181.122	1.007	[M+H]+	identity_search	(R)-Dihydroactinidiolide	C11H16O2	0.7121	10	IMKHDCBNRDRUEB-LLVKDONJSA-N	Organic compounds	Organoheterocyclic compounds	Benzofurans		Benzofurans
1967	170.154	1.025	[M+H]+	hybrid_search	Octahydro-2H-indeno[1,2-b:5,6-b']bis(oxirene)	C9H12O2	0.7061		MGAKFFHPSIQGDC-UHFFFAOYSA-N	Organic compounds	Organoheterocyclic compounds	Oxepanes		Oxepanes
1968	169.122	1.083	[M+H-H2O]+	identity_search	2H-Pyran-2-one, tetrahydro-4-hydroxy-6-pentyl-	C10H18O3	0.8417	13	WPOYJLMQCBFDQM-UHFFFAOYSA-N	Organic compounds	Organoheterocyclic compounds	Lactones	Delta valerolactones	Delta valerolactones
1970	156.093	7.794	[M+NH4]+	hybrid_search	2,3-Pyridinedicarboxylic acid	C7H5NO4	0.9769		GJAWHXHKYYXBSV-UHFFFAOYSA-N	Organic compounds	Organoheterocyclic compounds	Pyridines and derivatives	Pyridinecarboxylic acids and derivatives	Pyridinecarboxylic acids
1973	179.128	1.176	[M+H]+	identity_search	Tri(ethylene glycol) monoethyl ether	C8H18O4	0.8447	4	WFSMVVDJSNMRAR-UHFFFAOYSA-N	Organic compounds	Organic oxygen compounds	Organooxygen compounds	Ethers	Dialkyl ethers	Polyethylene glycols
1977	97.0648	1.277	[M+H-H2O]+	identity_search	.gamma.-Hexalactone	C6H10O2	0.9262	3	JBFHTYHTHYHCDJ-UHFFFAOYSA-N	Organic compounds	Organoheterocyclic compounds	Lactones	Gamma butyrolactones	Gamma butyrolactones
1981	137.096	1.127	[M+H-H2O]+	identity_search	2-Propionylcyclohexanone	C9H14O2	0.8947	12	PFDJPXDSJBDMCC-UHFFFAOYSA-N	Organic compounds	Organic oxygen compounds	Organooxygen compounds	Carbonyl compounds	1,3-dicarbonyl compounds	Beta-diketones
1986	371.327	4.843	[M+H]+	hybrid_search	N-Benzylglycine ethyl ester	C11H15NO2	0.7883		ULOLIZHBYWAICY-UHFFFAOYSA-N	Organic compounds	Organic acids and derivatives	Carboxylic acids and derivatives	Amino acids, peptides, and analogues	Amino acids and derivatives	Alpha amino acids and derivatives	Alpha amino acid esters
1987	344.262	1.431	[M+H]+	hybrid_search	4-Thiazolidinecarboxylic acid, 2-undecyl-, (4R)-	C15H29NO2S	0.9373		FNBSOIBCKUUVJJ-LSLKUGRBSA-N	Organic compounds	Organic acids and derivatives	Carboxylic acids and derivatives	Amino acids, peptides, and analogues	Amino acids and derivatives	Alpha amino acids and derivatives	Alpha amino acids	L-alpha-amino acids
1988	441.329	1.24	[M+2H]2+	hybrid_search	1,4,7,10,13,16-Hexaoxacyclooctadecane	C12H24O6	0.7644		XEZNGIUYQVAUSS-UHFFFAOYSA-N	Organic compounds	Organic oxygen compounds	Organooxygen compounds	Ethers	Dialkyl ethers
1989	134.082	8.15	[M+H]+	hybrid_search	Glutaraldehyde	C5H8O2	0.809		SXRSQZLOMIGNAQ-UHFFFAOYSA-N	Organic compounds	Organic oxygen compounds	Organooxygen compounds	Carbonyl compounds	Aldehydes	Alpha-hydrogen aldehydes
2006	123.433	1.644	[M+H]+	hybrid_search	2-Pyridinecarboxaldehyde	C6H5NO	0.8607		CSDSSGBPEUDDEE-UHFFFAOYSA-N	Organic compounds	Organoheterocyclic compounds	Pyridines and derivatives	Pyridine carboxaldehydes	Pyridine carboxaldehydes
2009	438.298	5.631	[M+H]+	hybrid_search	Victoxinine-.alpha.-glycerophosphate	C20H36NO6P	0.7275		FMUUEXPZVSOMDJ-SXXOCOEKSA-N	Organic compounds	Lipids and lipid-like molecules	Prenol lipids	Sesquiterpenoids	Sesquiterpenoids
2011	175.144	9.15	[M+H]+	identity_search	N.epsilon.-Dimethyl-L-lysine	C8H18N2O2	0.9982	2	XXEWFEBMSGLYBY-ZETCQYMHSA-N	Organic compounds	Organic acids and derivatives	Carboxylic acids and derivatives	Amino acids, peptides, and analogues	Amino acids and derivatives	Alpha amino acids and derivatives	Alpha amino acids
2013	106.086	6.958	[M+H]+	identity_search	3-(Methylamino)-1,2-propanediol	C4H11NO2	0.7991	2	WOMTYMDHLQTCHY-UHFFFAOYSA-N	Organic compounds	Organic nitrogen compounds	Organonitrogen compounds	Amines	Alkanolamines	1,3-aminoalcohols
2016	141.047	8.977	[M+H]+	hybrid_search	N-Carbamimidoylbenzamide	C8H9N3O	0.8037		AJDQRQQNNLZLPM-UHFFFAOYSA-N	Organic compounds	Benzenoids	Benzene and substituted derivatives	Benzoic acids and derivatives	Benzoic acids and derivatives
2017	310.237	1.076	[M+H]+	hybrid_search	Gln-Gln	C10H18N4O5	0.7108		LOJYQMFIIJVETK-RITPCOANSA-N	Organic compounds	Organic acids and derivatives	Carboxylic acids and derivatives	Amino acids, peptides, and analogues	Peptides	Dipeptides
2018	247.129	8.345	[M+H]+	identity_search	Val-Glu	C10H18N2O5	0.7325	3	UPJONISHZRADBH-POYBYMJQSA-N	Organic compounds	Organic acids and derivatives	Carboxylic acids and derivatives	Amino acids, peptides, and analogues	Peptides	Dipeptides
2019	198.043	8.402	[M+H]+	hybrid_search	(2S)-2-Aminodecanoic acid	C10H21NO2	0.737		JINGUCXQUOKWKH-VIFPVBQESA-N	Organic compounds	Organic acids and derivatives	Carboxylic acids and derivatives	Amino acids, peptides, and analogues	Amino acids and derivatives	Alpha amino acids and derivatives	Alpha amino acids
2020	328.233	1.398	[M+NH4]+	identity_search	Hexaethyleneglycol dimethyl ether	C14H30O7	0.7256	8	VMCIKMLQXFLKAX-UHFFFAOYSA-N	Organic compounds	Organic oxygen compounds	Organooxygen compounds	Ethers	Dialkyl ethers
2021	295.103	4.876	[M+H]+	hybrid_search	4-(Trifluoromethyl)benzylamine	C8H8F3N	0.7668		PRDBLLIPPDOICK-UHFFFAOYSA-N	Organic compounds	Benzenoids	Benzene and substituted derivatives	Trifluoromethylbenzenes	Trifluoromethylbenzenes
2027	300.253	0.967	[M+H]+	identity_search	2-(N-Methyltetradecanamido)acetic acid	C17H33NO3	0.8449	6	NGOZDSMNMIRDFP-UHFFFAOYSA-N	Organic compounds	Organic acids and derivatives	Carboxylic acids and derivatives	Amino acids, peptides, and analogues	Amino acids and derivatives	Alpha amino acids and derivatives	N-acyl-alpha amino acids and derivatives	N-acyl-alpha amino acids
2029	840.576	5.754	[M+H]+	hybrid_search	2-Docosahexaenoyl-1-stearoyl-sn-glycero-3-phosphoserine	C46H78NO10P	0.774		LYYHRRPTEXPVOR-SYEOQEKUSA-N	Organic compounds	Lipids and lipid-like molecules	Glycerophospholipids	Glycerophosphoserines	Phosphatidylserines
2030	153.098	4.651	[M+H]+	hybrid_search	4-(2-Hydroxyethoxy)benzaldehyde	C9H10O3	0.757		VCDGTEZSUNFOKA-UHFFFAOYSA-N	Organic compounds	Benzenoids	Phenol ethers		Phenol ethers
2032	152.107	1.041	[M+H]+	identity_search	2-(2-Furyl)piperidine	C9H13NO	0.7065	9	MIJFUNGHFNXZGN-UHFFFAOYSA-N	Organic compounds	Organic nitrogen compounds	Organonitrogen compounds	Amines	Aralkylamines
2036	426.358	2.953	[M+H]+	identity_search	Oleoyl-L-carnitine	C25H47NO4	0.8892	7	IPOLTUVFXFHAHI-WHIOSMTNSA-N	Organic compounds	Lipids and lipid-like molecules	Fatty Acyls	Fatty acid esters	Acyl carnitines
2039	203.103	8.584	[M+H]+	identity_search	Pro-Ser	C8H14N2O4	1	2	AFWBWPCXSWUCLB-WDSKDSINSA-N	Organic compounds	Organic acids and derivatives	Carboxylic acids and derivatives	Amino acids, peptides, and analogues	Peptides	Dipeptides
2040	372.311	3.302	[M+H]+	identity_search	Myristoyl-L-carnitine	C21H41NO4	0.9596	4	PSHXNVGSVNEJBD-LJQANCHMSA-N	Organic compounds	Lipids and lipid-like molecules	Fatty Acyls	Fatty acid esters	Acyl carnitines
2043	323.222	1.002	[M+H]+	hybrid_search	cis-9-Octadecenedioic acid	C18H32O4	0.7185		SBLKVIQSIHEQOF-UPHRSURJSA-N	Organic compounds	Lipids and lipid-like molecules	Fatty Acyls	Fatty acids and conjugates	Long-chain fatty acids
2044	227.128	1.411	[M+H]+	hybrid_search	13-Oxo-8(14)-podocarpen-18-oic acid	C17H24O3	0.7151		DXXGHDAWCPTRPU-GMGZGELVSA-N	Organic compounds	Benzenoids	Phenanthrenes and derivatives	Hydrophenanthrenes	Hydrophenanthrenes
2045	524.298	6.435	[M+H]+	hybrid_search	1-Oleoyl-sn-glycero-3-phosphoethanolamine	C23H46NO7P	0.8296		PYVRVRFVLRNJLY-MZMPXXGTSA-N	Organic compounds	Lipids and lipid-like molecules	Glycerophospholipids	Glycerophosphoethanolamines	Lysophosphatidylethanolamines	1-acyl-sn-glycero-3-phosphoethanolamines
2046	314.305	0.955	[M+H]+	hybrid_search	N-(2-Hydroxyethyl)-N-methylformamide	C4H9NO2	0.7298		ZFEJGMDGENZPMS-UHFFFAOYSA-N	Organic compounds	Organic acids and derivatives	Carboxylic acids and derivatives	Carboxylic acid derivatives	Carboxylic acid amides	Tertiary carboxylic acid amides
2049	167.118	3.855	[M+H]+	hybrid_search	1-(1H-Imidazol-1-yl)propan-2-ol	C6H10N2O	0.7761		WCDFMPVITAWTGR-UHFFFAOYSA-N	Organic compounds	Organoheterocyclic compounds	Azoles	Imidazoles	Substituted imidazoles	N-substituted imidazoles
2051	103.039	7.681	[M+H]+	hybrid_search	Caffeoyl alcohol	C9H10O3	0.9326		ZCKDCRKBURQZPT-OWOJBTEDSA-N	Organic compounds	Phenylpropanoids and polyketides	Cinnamyl alcohols		Cinnamyl alcohols
2052	149.132	1.004	[M+H-H2O]+	identity_search	Homolimonenol	C11H18O	0.7327	6	KGQKYMFFMFUSOZ-UHFFFAOYSA-N	Organic compounds	Lipids and lipid-like molecules	Prenol lipids	Monoterpenoids	Menthane monoterpenoids
2054	151.088	1.346	[M+H]+	identity_search	Triethylene glycol	C6H14O4	0.9872	2	ZIBGPFATKBEMQZ-UHFFFAOYSA-N	Organic compounds	Organic oxygen compounds	Organooxygen compounds	Ethers	Dialkyl ethers	Polyethylene glycols
2055	207.087	7.095	[M+H]+	hybrid_search	Acetyl-DL-carnitine	C9H17NO4	0.8413		RDHQFKQIGNGIED-UHFFFAOYSA-N	Organic compounds	Lipids and lipid-like molecules	Fatty Acyls	Fatty acid esters	Acyl carnitines
2056	91.1247	9.542	[M+H]+	hybrid_search	1,2-Diethylhydrazine	C4H12N2	0.8356		YCBOYOYVDOUXLH-UHFFFAOYSA-N	Organic compounds	Organic nitrogen compounds	Organonitrogen compounds	Hydrazines and derivatives	Alkylhydrazines
2058	207.196	7.094	[M+H]+	hybrid_search	Acetyl-DL-carnitine	C9H17NO4	0.838		RDHQFKQIGNGIED-UHFFFAOYSA-N	Organic compounds	Lipids and lipid-like molecules	Fatty Acyls	Fatty acid esters	Acyl carnitines
2059	518.335	1.678	[M+2H]2+	hybrid_search	2,5,8,11,14,17,20,23,26,29,32,35-Dodecaoxaheptatriacontan-37-ol	C25H52O13	0.8521		PLQZJIIDLZRWBG-UHFFFAOYSA-N	Organic compounds	Organic oxygen compounds	Organooxygen compounds	Ethers	Dialkyl ethers	Polyethylene glycols
2067	194.118	7.513	[M+H]+	hybrid_search	4-[(Diethylamino)methyl]benzoic acid	C12H17NO2	0.9081		LXMSVTJNSQLXGX-UHFFFAOYSA-N	Organic compounds	Benzenoids	Benzene and substituted derivatives	Benzoic acids and derivatives	Benzoic acids
2070	213.228	1.895	[M+H]+	hybrid_search	N-Hexylbenzenesulfonamide	C12H19NO2S	0.8803		SKERWNIJEZZECH-UHFFFAOYSA-N	Organic compounds	Benzenoids	Benzene and substituted derivatives	Benzenesulfonamides	Benzenesulfonamides
2071	254.212	1.058	[M+NH4]+	identity_search	Neocurdione	C15H24O2	0.7147	19	KDPFMRXIVDLQKX-OAIDTJHVSA-N	Organic compounds	Lipids and lipid-like molecules	Prenol lipids	Sesquiterpenoids	Germacrane sesquiterpenoids
2073	261.133	1.101	[M+H]+	hybrid_search	1,4,7-Trioxacyclotridecane-8,13-dione	C10H16O5	0.8768		PMDHMYFSRFZGIO-UHFFFAOYSA-N	Organic compounds	Phenylpropanoids and polyketides	Macrolides and analogues		Macrolides and analogues
2076	273.203	4.845	[M+H]+	hybrid_search	3-Fluoro-4-methylbenzamidine	C8H9FN2	0.7285		PWQHQNWOXBOOTJ-UHFFFAOYSA-N	Organic compounds	Benzenoids	Benzene and substituted derivatives	Halobenzenes	Fluorobenzenes
2077	270.191	1.361	[M+H]+	hybrid_search	Hexaethyleneglycol dimethyl ether	C14H30O7	0.8656		VMCIKMLQXFLKAX-UHFFFAOYSA-N	Organic compounds	Organic oxygen compounds	Organooxygen compounds	Ethers	Dialkyl ethers
2079	67.0543	1.132	[M+H]+	hybrid_search	Bis(2-hydroxyethyl) phthalate	C12H14O6	0.8526		CAKVXHUYTFYBPK-UHFFFAOYSA-N	Organic compounds	Benzenoids	Benzene and substituted derivatives	Benzoic acids and derivatives	Benzoic acid esters
2080	253.008	9.236	[M+Na]+	hybrid_search	Ribavirin	C8H12N4O5	0.7183		IWUCXVSUMQZMFG-AFCXAGJDSA-N	Organic compounds	Nucleosides, nucleotides, and analogues	Triazole ribonucleosides and ribonucleotides		Triazole ribonucleosides and ribonucleotides
2081	200.176	8.148	[M+H]+	hybrid_search	N,N-Diethylnicotinamide	C10H14N2O	0.7273		NCYVXEGFNDZQCU-UHFFFAOYSA-N	Organic compounds	Organoheterocyclic compounds	Pyridines and derivatives	Pyridinecarboxylic acids and derivatives	Pyridinecarboxamides	Nicotinamides
2082	728.559	4.397	[M+H-H2O]+	hybrid_search	1,2-Dioleoyl-sn-glycerol	C39H72O5	0.8367		AFSHUZFNMVJNKX-LLWMBOQKSA-N	Organic compounds	Lipids and lipid-like molecules	Glycerolipids	Diradylglycerols	Diacylglycerols	1,2-diacylglycerols
2084	258.034	8.553	[M+H]+	hybrid_search	Glycerophosphocholine	C8H20NO6P	0.9995		SUHOQUVVVLNYQR-MRVPVSSYSA-N	Organic compounds	Lipids and lipid-like molecules	Glycerophospholipids	Glycerophosphocholines	Glycerophosphocholines
2085	219.142	1.18	[M+H]+	hybrid_search	Curcumol	C15H24O2	0.8348		QRMPRVXWPCLVNI-YYFQZIEXSA-N	Organic compounds	Lipids and lipid-like molecules	Prenol lipids	Sesquiterpenoids	Guaianes
2086	568.34	5.323	[M+H]+	hybrid_search	1,2-Dilauroyl-sn-glycero-3-phosphatidylcholine	C32H64NO8P	0.8897		IJFVSSZAOYLHEE-UHFFFAOYSA-N	Organic compounds	Lipids and lipid-like molecules	Glycerophospholipids	Glycerophosphocholines	Phosphatidylcholines
2089	402.27	1.376	[M+H]+	hybrid_search	Tetraethylene glycol monomethyl ether	C9H20O5	0.851		ZNYRFEPBTVGZDN-UHFFFAOYSA-N	Organic compounds	Organic oxygen compounds	Organooxygen compounds	Ethers	Dialkyl ethers	Polyethylene glycols
2095	253.18	0.979	[M+H]+	hybrid_search	Butylparaben	C11H14O3	0.7008		QFOHBWFCKVYLES-UHFFFAOYSA-N	Organic compounds	Benzenoids	Benzene and substituted derivatives	Benzoic acids and derivatives	Benzoic acid esters	p-Hydroxybenzoic acid esters	p-Hydroxybenzoic acid alkyl esters
2097	182.081	1.425	[M+H]+	hybrid_search	4-(1H-Imidazol-1-yl)butanoic acid	C7H10N2O2	0.7141		ZCWMZLARYIDEEZ-UHFFFAOYSA-N	Organic compounds	Organoheterocyclic compounds	Azoles	Imidazoles	Substituted imidazoles	Imidazolyl carboxylic acids and derivatives
2101	280.248	1.032	[M+H]+	hybrid_search	2-{2-[2-(Octadecyloxy)ethoxy]ethoxy}ethanol	C24H50O4	0.7465		KPRFGGDCSHOVQB-UHFFFAOYSA-N	Organic compounds	Organic oxygen compounds	Organooxygen compounds	Ethers	Dialkyl ethers	Polyethylene glycols
2102	85.0478	8.536	[M+H]+	hybrid_search	2-(Naphthalen-1-yl)-2,3-dihydro-1H-indene-1,3-dione	C19H12O2	0.8068		CVLPPWGDNNZTRW-UHFFFAOYSA-N	Organic compounds	Benzenoids	Indanes	Indanones	Indanediones
2108	221.138	1.045	[M+H]+	hybrid_search	3,3,4,4,5,5,6,6,7,7,8,8,9,9,10,10,10-Heptadecafluorodecyl methacrylate	C14H9F17O2	0.8025		HBZFBSFGXQBQTB-UHFFFAOYSA-N	Organic compounds	Organic acids and derivatives	Carboxylic acids and derivatives	Carboxylic acid derivatives	Carboxylic acid esters	Alpha,beta-unsaturated carboxylic esters	Enoate esters
2113	137.053	6.235	[M+H]+	identity_search	Hypoxanthine	C5H4N4O	0.9975	5	FDGQSTZJBFJUBT-UHFFFAOYSA-N	Organic compounds	Organoheterocyclic compounds	Imidazopyrimidines	Purines and purine derivatives	Purinones	Hypoxanthines
2114	273.038	4.846	[M+H]+	hybrid_search	3-Fluoro-4-methylbenzamidine	C8H9FN2	0.7271		PWQHQNWOXBOOTJ-UHFFFAOYSA-N	Organic compounds	Benzenoids	Benzene and substituted derivatives	Halobenzenes	Fluorobenzenes
2115	523.359	5.459	[M+H]+	hybrid_search	1-Oleoyl-sn-glycero-3-phosphocholine	C26H52NO7P	0.888		YAMUFBLWGFFICM-PTGWMXDISA-N	Organic compounds	Lipids and lipid-like molecules	Glycerophospholipids	Glycerophosphocholines	Lysophosphatidylcholines	1-acyl-sn-glycero-3-phosphocholines
2121	165.055	7.629	[M+H-H2O]+	identity_search	p-Hydroxyphenyllactic acid	C9H10O4	0.8904	9	JVGVDSSUAVXRDY-UHFFFAOYSA-N	Organic compounds	Phenylpropanoids and polyketides	Phenylpropanoic acids		Phenylpropanoic acids
2122	644.495	1.139	[M+H]+	hybrid_search	n-Octylpentaoxyethylene	C18H38O6	0.8001		MJELOWOAIAAUJT-UHFFFAOYSA-N	Organic compounds	Organic oxygen compounds	Organooxygen compounds	Ethers	Dialkyl ethers	Polyethylene glycols
2123	105.07	1.04	[M+H-H2O]+	identity_search	4-Methylbenzenemethanol	C8H10O	0.7632	3	KMTDMTZBNYGUNX-UHFFFAOYSA-N	Organic compounds	Benzenoids	Benzene and substituted derivatives	Benzyl alcohols	Benzyl alcohols
2124	268.175	1.001	[M+H]+	hybrid_search	PEG15	C28H58O15	0.7669		ILLKMACMBHTSHP-UHFFFAOYSA-N	Organic compounds	Organic oxygen compounds	Organooxygen compounds	Ethers	Dialkyl ethers	Polyethylene glycols
2125	218.113	8.884	[M+H]+	identity_search	Gln-Ala	C8H15N3O4	0.9305	7	FAQVCWVVIYYWRR-WHFBIAKZSA-N	Organic compounds	Organic acids and derivatives	Carboxylic acids and derivatives	Amino acids, peptides, and analogues	Peptides	Dipeptides
2127	205.101	7.608	[M+H]+	hybrid_search	(R)-Aminocarnitine	C7H16N2O2	0.7589		DAWBGYHPBBDHMQ-ZCFIWIBFSA-N	Organic compounds	Organic acids and derivatives	Carboxylic acids and derivatives	Amino acids, peptides, and analogues	Amino acids and derivatives	Beta amino acids and derivatives
2131	238.165	1.047	[M+H]+	hybrid_search	3,3,4,4,5,5,6,6,7,7,8,8,9,9,10,10,10-Heptadecafluorodecyl methacrylate	C14H9F17O2	0.7272		HBZFBSFGXQBQTB-UHFFFAOYSA-N	Organic compounds	Organic acids and derivatives	Carboxylic acids and derivatives	Carboxylic acid derivatives	Carboxylic acid esters	Alpha,beta-unsaturated carboxylic esters	Enoate esters
2132	137.039	6.241	[M+H]+	identity_search	Hypoxanthine	C5H4N4O	0.8481	3	FDGQSTZJBFJUBT-UHFFFAOYSA-N	Organic compounds	Organoheterocyclic compounds	Imidazopyrimidines	Purines and purine derivatives	Purinones	Hypoxanthines
2136	557.413	1.309	[M+2H]2+	hybrid_search	PEG17	C32H66O17	0.8435		DHORSBRLGKJPFC-UHFFFAOYSA-N	Organic compounds	Organic oxygen compounds	Organooxygen compounds	Ethers	Dialkyl ethers	Polyethylene glycols
2142	198.053	8.816	[M+H]+	hybrid_search	(9E)-9-Octadecenamide	C18H35NO	0.8778		FATBGEAMYMYZAF-MDZDMXLPSA-N	Organic compounds	Lipids and lipid-like molecules	Fatty Acyls	Fatty amides	Fatty amides
2143	153.092	6.738	[M+H]+	hybrid_search	4-[3-(3-Nitrophenyl)-1,2,4-oxadiazol-5-yl]butanoic acid	C12H11N3O5	0.7882		LQQYZJRCWBRIMW-UHFFFAOYSA-N	Organic compounds	Organoheterocyclic compounds	Azoles	Oxadiazoles	1,2,4-oxadiazoles	Phenyloxadiazoles
2148	130.186	2.346	[M+H]+	hybrid_search	2-Amino-N-isobutylacetamide	C6H14N2O	0.7885		RRSSLJCGIBNHIW-UHFFFAOYSA-N	Organic compounds	Organic acids and derivatives	Carboxylic acids and derivatives	Amino acids, peptides, and analogues	Amino acids and derivatives	Alpha amino acids and derivatives	Alpha amino acid amides
2149	211.144	1.43	[M+H]+	hybrid_search	(.+/-.)-Camphor-10-sulfonic acid	C10H16O4S	0.7467		MIOPJNTWMNEORI-UHFFFAOYSA-N	Organic compounds	Lipids and lipid-like molecules	Prenol lipids	Monoterpenoids	Bicyclic monoterpenoids
2153	69.0336	7.698	[M+H]+	hybrid_search	Cobalt(II) 6,6'-(1E,1'E)-(1S,2S)-cyclohexane-1,2-diylbis(azan-1-yl-1-ylidene)bis(methan-1-yl-1-ylidene)bis(2,4-di-tert-butylphenolate)	C36H52CoN2O2	0.7455		ZFWPDJKMASHRPT-IKKUFEJKSA-L
2161	280.175	1.015	[M+H]+	hybrid_search	Pentanedioic acid, monomethyl ester	C6H10O4	0.7085		IBMRTYCHDPMBFN-UHFFFAOYSA-N	Organic compounds	Lipids and lipid-like molecules	Fatty Acyls	Fatty acid esters	Fatty acid methyl esters
2162	258.207	1.299	[M+H]+	hybrid_search	Dodecanedioic acid	C12H22O4	0.7341		TVIDDXQYHWJXFK-UHFFFAOYSA-N	Organic compounds	Lipids and lipid-like molecules	Fatty Acyls	Fatty acids and conjugates	Medium-chain fatty acids
2163	255.21	1.126	[M+H]+	hybrid_search	Pisiferal	C20H28O2	0.7686		YPWYNONCSGZEQQ-IJHRGXPZSA-N	Organic compounds	Lipids and lipid-like molecules	Prenol lipids	Diterpenoids	Diterpenoids
2166	510.355	5.323	[M+H]+	identity_search	1-Heptadecanoyl-sn-glycero-3-phosphocholine	C25H52NO7P	0.9144	6	SRRQPVVYXBTRQK-XMMPIXPASA-N	Organic compounds	Lipids and lipid-like molecules	Glycerophospholipids	Glycerophosphocholines	Lysophosphatidylcholines	1-acyl-sn-glycero-3-phosphocholines
2170	338.217	1.065	[M+H]+	hybrid_search	Erucamide	C22H43NO	0.935		UAUDZVJPLUQNMU-KTKRTIGZSA-N	Organic compounds	Lipids and lipid-like molecules	Fatty Acyls	Fatty amides	Fatty amides
2173	174.149	3.499	[M+H]+	hybrid_search	Hydroxypropyl methacrylate	C7H12O3	0.7961		VHSHLMUCYSAUQU-UHFFFAOYSA-N	Organic compounds	Organic acids and derivatives	Carboxylic acids and derivatives	Carboxylic acid derivatives	Carboxylic acid esters	Alpha,beta-unsaturated carboxylic esters	Enoate esters
2179	252.187	1.12	[M+H]+	hybrid_search	Methyl 4-aminobutyrate	C5H11NO2	0.7085		KVQGGLZHHFGHPU-UHFFFAOYSA-N	Organic compounds	Organic acids and derivatives	Carboxylic acids and derivatives	Amino acids, peptides, and analogues	Amino acids and derivatives	Gamma amino acids and derivatives
2185	481.399	5.811	[M+H]+	identity_search	Bis(2,2,6,6-tetramethyl-4-piperidyl) sebacate	C28H52N2O4	0.9032	6	XITRBUPOXXBIJN-UHFFFAOYSA-N	Organic compounds	Lipids and lipid-like molecules	Fatty Acyls	Fatty acid esters	Fatty acid esters
2186	152.032	8.546	[M+H]+	hybrid_search	4-(4-Hydroxy-2,5-dimethylbenzyl)morpholine	C13H19NO2	0.7392		RIQXULCAEXVXDY-UHFFFAOYSA-N	Organic compounds	Benzenoids	Benzene and substituted derivatives	Xylenes	Xylenols	p-Xylenols
2188	136.112	1.104	[M+H]+	identity_search	N,2,3-Trimethylaniline	C9H13N	0.8071	2	BKGYPYOTCMXDGV-UHFFFAOYSA-N	Organic compounds	Benzenoids	Benzene and substituted derivatives	Xylenes	o-Xylenes
2190	262.151	9.826	[M+H]+	identity_search	Arg-Ser	C9H19N5O4	0.9309	23	IJYZHIOOBGIINM-WDSKDSINSA-N	Organic compounds	Organic acids and derivatives	Carboxylic acids and derivatives	Amino acids, peptides, and analogues	Peptides	Dipeptides
2197	258.186	8.553	[M+H]+	hybrid_search	Glycerophosphocholine	C8H20NO6P	0.9989		SUHOQUVVVLNYQR-MRVPVSSYSA-N	Organic compounds	Lipids and lipid-like molecules	Glycerophospholipids	Glycerophosphocholines	Glycerophosphocholines
2198	225.081	6.309	[M+H]+	hybrid_search	2,4-Bis(hydroxymethyl)phenol	C8H10O3	0.8315		HOPGWDUYWPMYFB-UHFFFAOYSA-N	Organic compounds	Benzenoids	Benzene and substituted derivatives	Benzyl alcohols	Benzyl alcohols
2202	763.6	4.423	[M+H]+	hybrid_search	Palmitoyleicosapentaenoyl phosphatidylcholine	C44H78NO8P	0.975		KLTHQSWIRFFBRI-KOQZQRJKSA-N	Organic compounds	Lipids and lipid-like molecules	Glycerophospholipids	Glycerophosphocholines	Phosphatidylcholines
2203	444.404	0.95	[M+NH4]+	hybrid_search	2-Ethylhexyl sebacate	C26H50O4	0.7911		VJHINFRRDQUWOJ-UHFFFAOYSA-N	Organic compounds	Lipids and lipid-like molecules	Fatty Acyls	Fatty acid esters	Fatty acid esters
2204	250.094	2.423	[M+H]+	hybrid_search	2'-O-Methyladenosine	C11H15N5O4	0.7725		FPUGCISOLXNPPC-IOSLPCCCSA-N	Organic compounds	Nucleosides, nucleotides, and analogues	Purine nucleosides		Purine nucleosides
2213	526.431	1.086	[M+H]+	hybrid_search	n-Octylpentaoxyethylene	C18H38O6	0.7782		MJELOWOAIAAUJT-UHFFFAOYSA-N	Organic compounds	Organic oxygen compounds	Organooxygen compounds	Ethers	Dialkyl ethers	Polyethylene glycols
2214	295.085	4.779	[M+H-H2O]+	hybrid_search	5-Chloro-1H-indazole-3-carboxylic acid	C8H5ClN2O2	0.8144		WHAJIAULUPQHHZ-UHFFFAOYSA-N	Organic compounds	Organoheterocyclic compounds	Benzopyrazoles	Indazoles	Indazoles
2215	201.016	7.845	[M+H]+	hybrid_search	Methyl (R)-(+)-2,2-dimethyl-1,3-dioxolane-4-carboxylate	C7H12O4	0.8892		DOWWCCDWPKGNGX-RXMQYKEDSA-N	Organic compounds	Organic oxygen compounds	Organooxygen compounds	Ethers	Acetals	Ketals
2217	349.019	9.083	[M+Na]+	hybrid_search	Uridine 5'-monophosphate	C9H13N2O9P	0.7508		DJJCXFVJDGTHFX-XVFCMESISA-N	Organic compounds	Nucleosides, nucleotides, and analogues	Pyrimidine nucleotides	Pyrimidine ribonucleotides	Pyrimidine ribonucleoside monophosphates
2221	708.513	0.912	[M+H]+	hybrid_search	Tris-(2,4-di-tert-butylphenyl) phosphate	C42H63O4P	0.8433		AZSKHRTUXHLAHS-UHFFFAOYSA-N	Organic compounds	Organic acids and derivatives	Organic phosphoric acids and derivatives	Phosphate esters	Aryl phosphates	Aryl phosphotriesters
2224	88.1121	5.136	[M+H]+	hybrid_search	3-Iodopyrrolidine	C4H8IN	0.7164		OHOSNNNRKXUISL-UHFFFAOYSA-N	Organic compounds	Organoheterocyclic compounds	Pyrrolidines		Pyrrolidines
2225	547.266	8.018	[M+H]+	hybrid_search	(2R,4R)-1-Acetyl-4-hydroxy-2-pyrrolidinecarboxylic acid	C7H11NO4	0.7952		BAPRUDZDYCKSOQ-PHDIDXHHSA-N	Organic compounds	Organic acids and derivatives	Carboxylic acids and derivatives	Amino acids, peptides, and analogues	Amino acids and derivatives	Alpha amino acids and derivatives	N-acyl-alpha amino acids and derivatives	N-acyl-alpha amino acids
2229	122.06	1.88	[M+H]+	identity_search	Benzamide	C7H7NO	0.8681	2	KXDAEFPNCMNJSK-UHFFFAOYSA-N	Organic compounds	Benzenoids	Benzene and substituted derivatives	Benzoic acids and derivatives	Benzamides
2230	228.268	2.015	[M+H]+	hybrid_search	.alpha.,.alpha.'-Dilaurin	C27H52O5	0.718		KUVAEMGNHJQSMH-UHFFFAOYSA-N	Organic compounds	Lipids and lipid-like molecules	Glycerolipids	Diradylglycerols	Diacylglycerols	1,3-diacylglycerols
2234	248.113	8.522	[M+H]+	identity_search	Malonyl-L-carnitine	C10H17NO6	0.9229	7	ZGNBLKBZJBJFDG-SSDOTTSWSA-N	Organic compounds	Lipids and lipid-like molecules	Fatty Acyls	Fatty acid esters	Acyl carnitines
2239	230.147	1.083	[M+H]+	hybrid_search	Dodecanediamide	C12H24N2O2	0.9289		FTZSDHHWPWGCDI-UHFFFAOYSA-N	Organic compounds	Lipids and lipid-like molecules	Fatty Acyls	Fatty amides	Fatty amides
2242	369.351	0.986	[M+H-H2O]+	identity_search	Cholesterol	C27H46O	0.8764	38	HVYWMOMLDIMFJA-DPAQBDIFSA-N	Organic compounds	Lipids and lipid-like molecules	Steroids and steroid derivatives	Cholestane steroids	Cholesterols and derivatives
2245	398.171	8.097	[M+H]+	hybrid_search	Ac-Asp-Glu	C11H16N2O8	0.7779		OPVPGKGADVGKTG-UHFFFAOYSA-N	Organic compounds	Organic acids and derivatives	Carboxylic acids and derivatives	Amino acids, peptides, and analogues	Peptides	Dipeptides
2246	428.374	2.903	[M+H]+	identity_search	Stearoyl-L-carnitine	C25H49NO4	0.8518	6	FNPHNLNTJNMAEE-HSZRJFAPSA-N	Organic compounds	Lipids and lipid-like molecules	Fatty Acyls	Fatty acid esters	Acyl carnitines
2247	228.161	1.085	[M+H]+	hybrid_search	2-Decyl-2-pentenedioic acid	C15H26O4	0.7242		BWSQDEWKZUMVIG-ACCUITESSA-N	Organic compounds	Lipids and lipid-like molecules	Fatty Acyls	Fatty acids and conjugates	Long-chain fatty acids
2250	181.16	1.171	[M+H-H2O]+	identity_search	11-Dodecenoic acid	C12H22O2	0.9561	17	GZZPOFFXKUVNSW-UHFFFAOYSA-N	Organic compounds	Lipids and lipid-like molecules	Fatty Acyls	Fatty acids and conjugates	Medium-chain fatty acids
2253	200.093	7.92	[M+H]+	hybrid_search	Phosphocholine	C5H14NO4P	0.7524		YHHSONZFOIEMCP-UHFFFAOYSA-N	Organic compounds	Organic nitrogen compounds	Organonitrogen compounds	Quaternary ammonium salts	Cholines	Phosphocholines
2256	81.0699	1.224	[M+H-H2O]+	identity_search	1,5-Hexadien-3-ol	C6H10O	0.7279	2	SZYLTIUVWARXOO-UHFFFAOYSA-N	Organic compounds	Organic oxygen compounds	Organooxygen compounds	Alcohols and polyols	Secondary alcohols
2263	356.262	1.394	[M+H]+	hybrid_search	4-Thiazolidinecarboxylic acid, 2-undecyl-, (4R)-	C15H29NO2S	0.8149		FNBSOIBCKUUVJJ-LSLKUGRBSA-N	Organic compounds	Organic acids and derivatives	Carboxylic acids and derivatives	Amino acids, peptides, and analogues	Amino acids and derivatives	Alpha amino acids and derivatives	Alpha amino acids	L-alpha-amino acids
2264	199.187	14.598	[M+H]+	hybrid_search	({[(Butylamino)carbonyl]amino}sulfonyl)benzene	C11H16N2O3S	0.7465		AFOGBLYPWJJVAL-UHFFFAOYSA-N	Organic compounds	Benzenoids	Benzene and substituted derivatives	Benzenesulfonamides	Benzenesulfonamides
2270	794.298	8.538	[M+Na]+	hybrid_search	Glycerophosphocholine	C8H20NO6P	0.8055		SUHOQUVVVLNYQR-MRVPVSSYSA-N	Organic compounds	Lipids and lipid-like molecules	Glycerophospholipids	Glycerophosphocholines	Glycerophosphocholines
2272	300.29	4.481	[M+H]+	identity_search	2S-Amino-4E-octadecene-1,3S-diol	C18H37NO2	0.7935	9	WWUZIQQURGPMPG-DNWQSSKHSA-N	Organic compounds	Organic nitrogen compounds	Organonitrogen compounds	Amines	Alkanolamines	1,2-aminoalcohols
2273	165.112	1.253	[M+H]+	identity_search	Triethylene glycol monomethyl ether	C7H16O4	0.7065	1	JLGLQAWTXXGVEM-UHFFFAOYSA-N	Organic compounds	Organic oxygen compounds	Organooxygen compounds	Ethers	Dialkyl ethers	Polyethylene glycols
2274	364.267	1.085	[M+NH4]+	identity_search	Bis(2-butoxyethyl) adipate	C18H34O6	0.8723	12	IHTSDBYPAZEUOP-UHFFFAOYSA-N	Organic compounds	Lipids and lipid-like molecules	Fatty Acyls	Fatty acid esters	Fatty acid esters
2277	273.203	4.856	[M+H]+	hybrid_search	3-Fluoro-4-methylbenzamidine	C8H9FN2	0.7259		PWQHQNWOXBOOTJ-UHFFFAOYSA-N	Organic compounds	Benzenoids	Benzene and substituted derivatives	Halobenzenes	Fluorobenzenes
2278	758.57	4.351	[M+H]+	identity_search	1-Hexadecanoyl-2-octadecadienoyl-sn-glycero-3-phosphocholine	C42H80NO8P	0.9984	4	NVWYLRLKCCCUBZ-UOBGCCIWSA-N	Organic compounds	Lipids and lipid-like molecules	Glycerophospholipids	Glycerophosphocholines	Phosphatidylcholines
2280	762.528	5.827	[M+H]+	identity_search	2-Oleoyl-1-palmitoyl-sn-glycero-3-phosphoserine	C40H76NO10P	0.9343	28	OIWCYIUQAVBPGV-DAQGAKHBSA-N	Organic compounds	Lipids and lipid-like molecules	Glycerophospholipids	Glycerophosphoserines	Phosphatidylserines
2281	148.075	8.65	[M+H]+	hybrid_search	L-erythro-.gamma.-Methylglutamic acid	C6H11NO4	0.9679		KRKRAOXTGDJWNI-DMTCNVIQSA-N	Organic compounds	Organic acids and derivatives	Carboxylic acids and derivatives	Amino acids, peptides, and analogues	Amino acids and derivatives	Alpha amino acids and derivatives	Alpha amino acids	L-alpha-amino acids
2282	69.0336	7.672	[M+H]+	hybrid_search	Cobalt(II) 6,6'-(1E,1'E)-(1S,2S)-cyclohexane-1,2-diylbis(azan-1-yl-1-ylidene)bis(methan-1-yl-1-ylidene)bis(2,4-di-tert-butylphenolate)	C36H52CoN2O2	0.9951		ZFWPDJKMASHRPT-IKKUFEJKSA-L
2283	264.195	2.491	[M+H]+	identity_search	Tramadol	C16H25NO2	1	1	TVYLLZQTGLZFBW-UHFFFAOYSA-N	Organic compounds	Benzenoids	Phenol ethers	Anisoles	Anisoles
2285	157.08	9.528	[M+H]+	hybrid_search	9H-Fluorene-9-carboxylic acid	C14H10O2	0.7085		DNVJGJUGFFYUPT-UHFFFAOYSA-N	Organic compounds	Benzenoids	Fluorenes		Fluorenes
2286	302.305	2.46	[M+H]+	hybrid_search	2-[(2-Hydroxyethyl)(octyl)amino]ethanol	C12H27NO2	0.8418		QZQNMMLYACBCMJ-UHFFFAOYSA-N	Organic compounds	Organic nitrogen compounds	Organonitrogen compounds	Amines	Alkanolamines	1,2-aminoalcohols
2289	665.46	0.913	[M+H]+	hybrid_search	Octapropylene glycol monobutyl ether	C28H58O9	0.8174		NAJKOMZKJUQKCF-UHFFFAOYSA-N	Organic compounds	Organic oxygen compounds	Organooxygen compounds	Alcohols and polyols	Secondary alcohols
2290	469.36	1.222	[M+2H]2+	hybrid_search	Brij 35	C58H118O24	0.712		IEQAICDLOKRSRL-UHFFFAOYSA-N	Organic compounds	Organic oxygen compounds	Organooxygen compounds	Ethers	Dialkyl ethers	Polyethylene glycols
2292	170.061	8.549	[M+H]+	hybrid_search	2-Amino-2-(pyridin-2-yl)ethan-1-ol	C7H10N2O	0.7797		QHWDUHWJQCQQSH-UHFFFAOYSA-N	Organic compounds	Organic nitrogen compounds	Organonitrogen compounds	Amines	Aralkylamines
2295	421.14	6.381	[M+H]+	hybrid_search	Inosine	C10H12N4O5	0.7517		UGQMRVRMYYASKQ-KQYNXXCUSA-N	Organic compounds	Nucleosides, nucleotides, and analogues	Purine nucleosides		Purine nucleosides
2300	378.358	0.992	[M+H]+	hybrid_search	2-{2-[2-(Octadecyloxy)ethoxy]ethoxy}ethanol	C24H50O4	0.8002		KPRFGGDCSHOVQB-UHFFFAOYSA-N	Organic compounds	Organic oxygen compounds	Organooxygen compounds	Ethers	Dialkyl ethers	Polyethylene glycols
2301	728.558	4.492	[M+H]+	hybrid_search	1,2-Dioleoyl-sn-glycerol	C39H72O5	0.8492		AFSHUZFNMVJNKX-LLWMBOQKSA-N	Organic compounds	Lipids and lipid-like molecules	Glycerolipids	Diradylglycerols	Diacylglycerols	1,2-diacylglycerols
2309	601.439	1.352	[M+2H]2+	hybrid_search	PEG-14	C26H54O14	0.8254		AKWFJQNBHYVIPY-UHFFFAOYSA-N	Organic compounds	Organic oxygen compounds	Organooxygen compounds	Ethers	Dialkyl ethers	Polyethylene glycols
2311	151.089	1.316	[M+H]+	identity_search	Triethylene glycol	C6H14O4	0.9822	3	ZIBGPFATKBEMQZ-UHFFFAOYSA-N	Organic compounds	Organic oxygen compounds	Organooxygen compounds	Ethers	Dialkyl ethers	Polyethylene glycols
2313	474.309	1.566	[M+2H]2+	hybrid_search	Tetraethylene glycol monomethyl ether	C9H20O5	0.7272		ZNYRFEPBTVGZDN-UHFFFAOYSA-N	Organic compounds	Organic oxygen compounds	Organooxygen compounds	Ethers	Dialkyl ethers	Polyethylene glycols
2317	96.129	5.563	[M+H]+	hybrid_search	(6-Bromoimidazo[1,2-a]pyridin-2-yl)methanol	C8H7BrN2O	0.8394		SDEYJBQEUWYUMO-UHFFFAOYSA-N	Organic compounds	Organoheterocyclic compounds	Imidazopyridines		Imidazopyridines
2319	90.0752	8.692	[M+H]+	hybrid_search	(Cyanomethyl)urea	C3H5N3O	0.7458		OYJHKYGWYYYRBV-UHFFFAOYSA-N	Organic compounds	Organic acids and derivatives	Organic carbonic acids and derivatives	Ureas	Ureas
2324	787.604	4.306	[M+H]+	hybrid_search	1-Oleoyl-2-myristoyl-sn-glycero-3-phosphocholine	C40H78NO8P	0.9991		KIVAJCJTVPWSRJ-OQHNRNOKSA-N	Organic compounds	Lipids and lipid-like molecules	Glycerophospholipids	Glycerophosphocholines	Phosphatidylcholines
2329	324.275	1.002	[M+H]+	hybrid_search	Decapropylene glycol monobutyl ether	C34H70O11	0.744		LWFBYBJCYVFARP-UHFFFAOYSA-N	Organic compounds	Organic oxygen compounds	Organooxygen compounds	Alcohols and polyols	Secondary alcohols
2330	305.961	7.683	[M+H]+	hybrid_search	2-Amino-4-chloro-3-hydroxybenzoic acid	C7H6ClNO3	0.7121		VWEPFJPQZFIOAU-UHFFFAOYSA-N	Organic compounds	Benzenoids	Benzene and substituted derivatives	Benzoic acids and derivatives	Hydroxybenzoic acid derivatives
2331	652.411	1.939	[M+NH4]+	identity_search	PEG15	C28H58O15	0.9283	7	ILLKMACMBHTSHP-UHFFFAOYSA-N	Organic compounds	Organic oxygen compounds	Organooxygen compounds	Ethers	Dialkyl ethers	Polyethylene glycols
2332	206.321	7.088	[M+H]+	hybrid_search	Acetyl-DL-carnitine	C9H17NO4	0.7733		RDHQFKQIGNGIED-UHFFFAOYSA-N	Organic compounds	Lipids and lipid-like molecules	Fatty Acyls	Fatty acid esters	Acyl carnitines
2336	97.9687	0.027	[M+H]+	hybrid_search	Lauric acid	C12H24O2	0.7235		POULHZVOKOAJMA-UHFFFAOYSA-N	Organic compounds	Lipids and lipid-like molecules	Fatty Acyls	Fatty acids and conjugates	Medium-chain fatty acids
2337	137.063	4.68	[M+H]+	hybrid_search	Hypoxanthine	C5H4N4O	0.8534		FDGQSTZJBFJUBT-UHFFFAOYSA-N	Organic compounds	Organoheterocyclic compounds	Imidazopyrimidines	Purines and purine derivatives	Purinones	Hypoxanthines
2339	419.216	8.033	[M+H]+	hybrid_search	Methyl 2-chloro-4-pyridinecarboxylate	C7H6ClNO2	0.7019		KKOUHTMLFUAAGG-UHFFFAOYSA-N	Organic compounds	Organoheterocyclic compounds	Pyridines and derivatives	Pyridinecarboxylic acids and derivatives	Pyridinecarboxylic acids
2340	130.125	7.26	[M+H]+	hybrid_search	Acetoacetamide	C4H7NO2	0.7686		GCPWJFKTWGFEHH-UHFFFAOYSA-N	Organic compounds	Lipids and lipid-like molecules	Fatty Acyls	Fatty amides	Fatty amides
2343	227.115	9.2	[M+H]+	identity_search	His-Ala	C9H14N4O3	0.9999	5	FRJIAZKQGSCKPQ-FSPLSTOPSA-N	Organic compounds	Organic acids and derivatives	Carboxylic acids and derivatives	Amino acids, peptides, and analogues	Peptides
2344	108.081	1.462	[M+H]+	hybrid_search	2-Methyl-1H-benzimidazole	C8H8N2	0.8273		LDZYRENCLPUXAX-UHFFFAOYSA-N	Organic compounds	Organoheterocyclic compounds	Benzimidazoles		Benzimidazoles
2345	152.102	1.544	[M+H]+	hybrid_search	Ethyl (3-thioxo-1,2,4-triazaspiro[4.7]dodec-2-yl)acetate	C13H23N3O2S	0.8139		BLYPALQJNUSXFL-UHFFFAOYSA-N	Organic compounds	Organic acids and derivatives	Carboxylic acids and derivatives	Amino acids, peptides, and analogues	Amino acids and derivatives	Alpha amino acids and derivatives	Alpha amino acid esters
2347	305.212	0.995	[M+H]+	hybrid_search	Antiquorin	C20H28O3	0.7719		UQKJSKXVMBIKGF-IAPRJYDESA-N	Organic compounds	Lipids and lipid-like molecules	Prenol lipids	Diterpenoids	Villanovane, atisane, trachylobane or helvifulvane diterpenoids	Atisane diterpenoids
2348	283.175	1.745	[M+H]+	identity_search	Hexaethylene glycol	C12H26O7	0.8529	3	IIRDTKBZINWQAW-UHFFFAOYSA-N	Organic compounds	Organic oxygen compounds	Organooxygen compounds	Ethers	Dialkyl ethers	Polyethylene glycols
2349	244.227	0.966	[M+H]+	hybrid_search	.delta.-Dodecalactone	C12H22O2	0.8251		QRPLZGZHJABGRS-UHFFFAOYSA-N	Organic compounds	Organoheterocyclic compounds	Lactones	Delta valerolactones	Delta valerolactones
2350	109.065	1.013	[M+H-H2O]+	identity_search	6-Heptynoic acid	C7H10O2	0.8347	3	OFCPMJGTZUVUSM-UHFFFAOYSA-N	Organic compounds	Lipids and lipid-like molecules	Fatty Acyls	Fatty acids and conjugates	Medium-chain fatty acids
2352	349.23	9.452	[2M+H]+	identity_search	L-Arginine	C6H14N4O2	0.9408	4	ODKSFYDXXFIFQN-BYPYZUCNSA-N	Organic compounds	Organic acids and derivatives	Carboxylic acids and derivatives	Amino acids, peptides, and analogues	Amino acids and derivatives	Alpha amino acids and derivatives	Alpha amino acids	L-alpha-amino acids
2355	122.06	1.22	[M+H]+	identity_search	Benzamide	C7H7NO	0.9086	2	KXDAEFPNCMNJSK-UHFFFAOYSA-N	Organic compounds	Benzenoids	Benzene and substituted derivatives	Benzoic acids and derivatives	Benzamides
2359	137.047	8.176	[M+H]+	identity_search	Hypoxanthine	C5H4N4O	0.8115	3	FDGQSTZJBFJUBT-UHFFFAOYSA-N	Organic compounds	Organoheterocyclic compounds	Imidazopyrimidines	Purines and purine derivatives	Purinones	Hypoxanthines
2361	308.243	1.013	[M+H]+	hybrid_search	2-{2-[2-(Octadecyloxy)ethoxy]ethoxy}ethanol	C24H50O4	0.89		KPRFGGDCSHOVQB-UHFFFAOYSA-N	Organic compounds	Organic oxygen compounds	Organooxygen compounds	Ethers	Dialkyl ethers	Polyethylene glycols
2370	263.222	1.042	[M+H]+	hybrid_search	Tetraethylene glycol monooctyl ether	C16H34O5	0.8394		FEOZZFHAVXYAMB-UHFFFAOYSA-N	Organic compounds	Organic oxygen compounds	Organooxygen compounds	Ethers	Dialkyl ethers	Polyethylene glycols
2371	93.0699	1.01	[M+H]+	hybrid_search	.alpha.,.alpha.-Dimethylbenzyl alcohol	C9H12O	0.9184		BDCFWIDZNLCTMF-UHFFFAOYSA-N	Organic compounds	Benzenoids	Benzene and substituted derivatives	Phenylpropanes	Phenylpropanes
2378	170.118	1.616	[M+H]+	hybrid_search	Methyl hydrogen azelate	C10H18O4	0.8555		VVWPSAPZUZXYCM-UHFFFAOYSA-N	Organic compounds	Lipids and lipid-like molecules	Fatty Acyls	Fatty acids and conjugates	Medium-chain fatty acids
2379	258.17	5.376	[M+H]+	hybrid_search	2,2,6,6-Tetramethyl-4-piperidyl methacrylate	C13H23NO2	0.7602		UFLXKQBCEYNCDU-UHFFFAOYSA-N	Organic compounds	Organoheterocyclic compounds	Piperidines		Piperidines
2380	298.274	1.229	[M+H]+	hybrid_search	8-(3-Octyl-2-oxiranyl)octanoic acid	C18H34O3	0.9341		IMYZYCNQZDBZBQ-UHFFFAOYSA-N	Organic compounds	Lipids and lipid-like molecules	Fatty Acyls	Lineolic acids and derivatives	Lineolic acids and derivatives
2381	273.038	4.857	[M+H]+	hybrid_search	3-Fluoro-4-methylbenzamidine	C8H9FN2	0.7758		PWQHQNWOXBOOTJ-UHFFFAOYSA-N	Organic compounds	Benzenoids	Benzene and substituted derivatives	Halobenzenes	Fluorobenzenes
2383	247.14	7.932	[M+H]+	hybrid_search	N-Lauroyl-L-arginine	C18H36N4O3	0.7648		XTJKNGLLPGBHHO-HNNXBMFYSA-N	Organic compounds	Organic acids and derivatives	Carboxylic acids and derivatives	Amino acids, peptides, and analogues	Amino acids and derivatives	Alpha amino acids and derivatives	N-acyl-alpha amino acids and derivatives	N-acyl-alpha amino acids
2385	250.203	1.019	[M+H]+	hybrid_search	2-({2-[2-(Oxiran-2-ylmethoxy)ethoxy]ethoxy}methyl)oxirane	C10H18O5	0.7154		SEFYJVFBMNOLBK-UHFFFAOYSA-N	Organic compounds	Organoheterocyclic compounds	Epoxides		Epoxides
2387	496.322	1.628	[M+2H]2+	hybrid_search	Tetraethylene glycol monomethyl ether	C9H20O5	0.7768		ZNYRFEPBTVGZDN-UHFFFAOYSA-N	Organic compounds	Organic oxygen compounds	Organooxygen compounds	Ethers	Dialkyl ethers	Polyethylene glycols
2389	308.258	2.142	[M+H]+	hybrid_search	2-{[(5-Methyl-2-thienyl)methyl]amino}-1-butanol	C10H17NOS	0.7456		ADXRTVOBINTIFG-UHFFFAOYSA-N	Organic compounds	Organic nitrogen compounds	Organonitrogen compounds	Amines	Aralkylamines
2395	207.968	7.089	[M+H]+	hybrid_search	(5-Methyl-1,3,4-oxadiazol-2-yl)methanamine	C4H7N3O	0.7032		XCCHRWGNGFXIPS-UHFFFAOYSA-N	Organic compounds	Organic nitrogen compounds	Organonitrogen compounds	Amines	Aralkylamines
2401	330.073	9.034	[M+Na]+	hybrid_search	Hexylglutathione	C16H29N3O6S	0.7784		HXJDWCWJDCOHDG-RYUDHWBXSA-N	Organic compounds	Organic acids and derivatives	Carboxylic acids and derivatives	Amino acids, peptides, and analogues	Peptides	Oligopeptides
2402	209.117	1.015	[M+H-H2O]+	identity_search	3-[(1E,3E)-Hepta-1,3-dienyl]pentanedioic acid	C12H18O4	0.7161	27	SCFJYQRJWMNDSZ-YTXTXJHMSA-N	Organic compounds	Lipids and lipid-like molecules	Fatty Acyls	Fatty acids and conjugates	Medium-chain fatty acids
2406	244.095	8.253	[M+H]+	hybrid_search	1H-Indol-4-ol, 3-[2-(ethylmethylamino)ethyl]-	C13H18N2O	0.7133		ORWQBKPSGDRPPA-UHFFFAOYSA-N	Organic compounds	Organoheterocyclic compounds	Indoles and derivatives	Tryptamines and derivatives	Tryptamines and derivatives
2417	599.504	5.852	[M+H-H2O]+	identity_search	1,2-Dilinoleoylglycerol	C39H68O5	0.7254	28	MQGBAQLIFKSMEM-MAZCIEHSSA-N	Organic compounds	Lipids and lipid-like molecules	Fatty Acyls	Lineolic acids and derivatives	Lineolic acids and derivatives
2421	153.057	8.711	[M+H]+	hybrid_search	2-Chloro-6-fluoroquinoline-3-carbaldehyde	C10H5ClFNO	0.7307		AWXUFNXARKHKDY-UHFFFAOYSA-N	Organic compounds	Organoheterocyclic compounds	Quinolines and derivatives	Haloquinolines	Chloroquinolines
2423	169.122	1.162	[M+H]+	identity_search	2-Cyclohexen-1-one, 4-hydroxy-2-methyl-5-(1-methylethyl)-	C10H16O2	0.8111	13	ZFUJCNJIGDBFEP-UHFFFAOYSA-N	Organic compounds	Lipids and lipid-like molecules	Prenol lipids	Monoterpenoids	Menthane monoterpenoids
2425	76.0757	6.263	[M+H]+	hybrid_search	(2S)-2-(Methylamino)propanamide	C4H10N2O	0.8812		QKNFFJHHPCWXTH-VKHMYHEASA-N	Organic compounds	Organic acids and derivatives	Carboxylic acids and derivatives	Amino acids, peptides, and analogues	Amino acids and derivatives	Alpha amino acids and derivatives	Alpha amino acid amides
2428	276.119	9.186	[M+H]+	identity_search	Gln-Glu	C10H17N3O6	0.964	13	OWOFCNWTMWOOJJ-RITPCOANSA-N	Organic compounds	Organic acids and derivatives	Carboxylic acids and derivatives	Amino acids, peptides, and analogues	Peptides	Dipeptides
2429	810.601	4.149	[M+H]+	identity_search	1-Stearoyl-2-arachidonyl-sn-glycero-3-phosphocholine	C46H84NO8P	0.8692	3	PSVRFUPOQYJOOZ-RYIOQAQXSA-N	Organic compounds	Lipids and lipid-like molecules	Glycerophospholipids	Glycerophosphocholines	Phosphatidylcholines
2430	347.289	1.105	[M+NH4]+	hybrid_search	Glipizide	C21H27N5O4S	0.7411		ZJJXGWJIGJFDTL-UHFFFAOYSA-N	Organic compounds	Benzenoids	Benzene and substituted derivatives	Benzenesulfonamides	Benzenesulfonamides
2433	348.07	9.213	[M+H]+	identity_search	Adenosine 5'-monophosphate	C10H14N5O7P	1	2	UDMBCSSLTHHNCD-KQYNXXCUSA-N	Organic compounds	Nucleosides, nucleotides, and analogues	Purine nucleotides	Purine ribonucleotides	Purine ribonucleoside monophosphates
2435	694.496	0.913	[M+H]+	hybrid_search	Tris-(2,4-di-tert-butylphenyl) phosphate	C42H63O4P	0.8535		AZSKHRTUXHLAHS-UHFFFAOYSA-N	Organic compounds	Organic acids and derivatives	Organic phosphoric acids and derivatives	Phosphate esters	Aryl phosphates	Aryl phosphotriesters
2440	204.07	7.083	[M+H]+	hybrid_search	Acetyl-L-carnitine	C9H17NO4	0.9998		RDHQFKQIGNGIED-MRVPVSSYSA-N	Organic compounds	Lipids and lipid-like molecules	Fatty Acyls	Fatty acid esters	Acyl carnitines
2441	122.103	7.648	[M+H]+	hybrid_search	Tris(hydroxymethyl)aminomethane	C4H11NO3	0.794		LENZDBCJOHFCAS-UHFFFAOYSA-N	Organic compounds	Organic nitrogen compounds	Organonitrogen compounds	Amines	Alkanolamines	1,2-aminoalcohols
2445	399.145	9.731	[M+H]+	identity_search	S-Adenosyl-L-methionine	C15H22N6O5S	0.9485	7	MEFKEPWMEQBLKI-VYZPSVTPSA-N	Organic compounds	Nucleosides, nucleotides, and analogues	5'-deoxyribonucleosides	5'-deoxy-5'-thionucleosides	5'-deoxy-5'-thionucleosides
2447	175.001	4.833	[M+K]+	hybrid_search	Tripropylene glycol	C9H20O4	0.7313		LCZVSXRMYJUNFX-UHFFFAOYSA-N	Organic compounds	Organic oxygen compounds	Organooxygen compounds	Alcohols and polyols	Secondary alcohols
2448	191.041	8.526	[M+Na]+	hybrid_search	2-(2-Hydroxyethylamino)-2-(hydroxymethyl)-1,3-propanediol	C6H15NO4	0.7452		OTWJRAWXTDGSDT-UHFFFAOYSA-N	Organic compounds	Organic nitrogen compounds	Organonitrogen compounds	Amines	Alkanolamines	1,2-aminoalcohols
2457	243.183	6.172	[M+2H]2+	hybrid_search	1-(2-Hydroxyethyl)-2,2,6,6-tetramethyl-4-piperidinol	C11H23NO2	0.7809		STEYNUVPFMIUOY-UHFFFAOYSA-N	Organic compounds	Organoheterocyclic compounds	Piperidines		Piperidines
2458	532.12	9.239	[M+H]+	hybrid_search	1-O-Hexadecyl-2-O-acetyl-sn-glyceryl-3-phosphorylcholine	C26H54NO7P	1		HVAUUPRFYPCOCA-AREMUKBSSA-N	Organic compounds	Lipids and lipid-like molecules	Glycerophospholipids	Glycerophosphocholines	1-alkyl,2-acylglycero-3-phosphocholines	1-alkyl,2-acetylglycero-3-phosphocholines
2462	207.196	7.113	[M+H]+	hybrid_search	Acetyl-DL-carnitine	C9H17NO4	0.8269		RDHQFKQIGNGIED-UHFFFAOYSA-N	Organic compounds	Lipids and lipid-like molecules	Fatty Acyls	Fatty acid esters	Acyl carnitines
2464	81.0699	1.098	[M+H-H2O]+	identity_search	1,5-Hexadien-3-ol	C6H10O	0.8892	2	SZYLTIUVWARXOO-UHFFFAOYSA-N	Organic compounds	Organic oxygen compounds	Organooxygen compounds	Alcohols and polyols	Secondary alcohols
2467	242.212	1.078	[M+H]+	hybrid_search	2-Tridecenal	C13H24O	0.8026		VMUNAKQXJLHODT-VAWYXSNFSA-N	Organic compounds	Lipids and lipid-like molecules	Fatty Acyls	Fatty aldehydes	Fatty aldehydes
2468	326.305	1.029	[M+H]+	hybrid_search	8-(3-Octyl-2-oxiranyl)octanoic acid	C18H34O3	0.847		IMYZYCNQZDBZBQ-UHFFFAOYSA-N	Organic compounds	Lipids and lipid-like molecules	Fatty Acyls	Lineolic acids and derivatives	Lineolic acids and derivatives
2471	431.384	1	[M+H]+	hybrid_search	Dihomo-.gamma.-linolenic acid methyl ester	C21H36O2	0.7509		QHATYOWJCAQINT-JPFHKJGASA-N	Organic compounds	Lipids and lipid-like molecules	Fatty Acyls	Fatty acid esters	Fatty acid methyl esters
2474	247.156	1.773	[M+H]+	hybrid_search	Methyl jasmonate	C13H20O3	0.7446		GEWDNTWNSAZUDX-PLNGDYQASA-N	Organic compounds	Lipids and lipid-like molecules	Fatty Acyls	Lineolic acids and derivatives	Jasmonic acids
2476	77.0384	11.642	[M+H-H2O]+	hybrid_search	Cyanazine	C9H13ClN6	0.7323		MZZBPDKVEFVLFF-UHFFFAOYSA-N	Organic compounds	Organoheterocyclic compounds	Triazines	Aminotriazines	Aminotriazines
2480	489.115	9.869	[M+H]+	identity_search	Cytidine 5'-diphosphocholine	C14H26N4O11P2	0.9698	10	RZZPDXZPRHQOCG-OJAKKHQRSA-N	Organic compounds	Nucleosides, nucleotides, and analogues	Pyrimidine nucleotides	Pyrimidine ribonucleotides	Pyrimidine ribonucleoside diphosphates
2481	160.102	9.536	[M+H]+	hybrid_search	Caffeoyl alcohol	C9H10O3	0.7455		ZCKDCRKBURQZPT-OWOJBTEDSA-N	Organic compounds	Phenylpropanoids and polyketides	Cinnamyl alcohols		Cinnamyl alcohols
2483	175.093	8.575	[M+H]+	identity_search	7-Amino-4-methylquinolin-2-ol	C10H10N2O	0.718	2	MJXYFLJHTUSJGU-UHFFFAOYSA-N	Organic compounds	Organoheterocyclic compounds	Quinolines and derivatives	Aminoquinolines and derivatives	Aminoquinolines and derivatives
2485	508.303	5.24	[M+H]+	hybrid_search	1-Palmitoyl-2-oleoyl-sn-glycero-3-phosphoethanolamine	C39H76NO8P	0.7325		FHQVHHIBKUMWTI-OTMQOFQLSA-N	Organic compounds	Lipids and lipid-like molecules	Glycerophospholipids	Glycerophosphoethanolamines	Phosphatidylethanolamines
2495	463.343	1.257	[M+2H]2+	hybrid_search	Octaethylene glycol	C16H34O9	0.7628		GLZWNFNQMJAZGY-UHFFFAOYSA-N	Organic compounds	Organic oxygen compounds	Organooxygen compounds	Ethers	Dialkyl ethers	Polyethylene glycols
2497	193.044	5.388	[M+H]+	hybrid_search	N-(1H-Indol-3-ylacetyl)glycine	C12H12N2O3	0.7057		YDXXLJMIHMIOIF-UHFFFAOYSA-N	Organic compounds	Organic acids and derivatives	Carboxylic acids and derivatives	Amino acids, peptides, and analogues	Amino acids and derivatives	Alpha amino acids and derivatives	N-acyl-alpha amino acids and derivatives	N-acyl-alpha amino acids
2504	368.228	1.19	[M+H]+	hybrid_search	Hexaethyleneglycol dimethyl ether	C14H30O7	0.7116		VMCIKMLQXFLKAX-UHFFFAOYSA-N	Organic compounds	Organic oxygen compounds	Organooxygen compounds	Ethers	Dialkyl ethers
2508	94.0651	1.179	[M+H]+	hybrid_search	1H-Benzimidazol-1-ylamine	C7H7N3	0.7833		HXYXDTAROKJMBO-UHFFFAOYSA-N	Organic compounds	Organoheterocyclic compounds	Benzimidazoles		Benzimidazoles
2509	816.574	5.786	[M+H]+	hybrid_search	2-Oleoyl-1-palmitoyl-sn-glycero-3-phosphoserine	C40H76NO10P	0.895		OIWCYIUQAVBPGV-DAQGAKHBSA-N	Organic compounds	Lipids and lipid-like molecules	Glycerophospholipids	Glycerophosphoserines	Phosphatidylserines
2511	540.348	1.718	[M+2H]2+	hybrid_search	Tetraethylene glycol monomethyl ether	C9H20O5	0.7982		ZNYRFEPBTVGZDN-UHFFFAOYSA-N	Organic compounds	Organic oxygen compounds	Organooxygen compounds	Ethers	Dialkyl ethers	Polyethylene glycols
2517	109.077	1.144	[M+H]+	hybrid_search	2-Hydrazinobenzonitrile	C7H7N3	0.8043		HINFZKWHKTZDQX-UHFFFAOYSA-N	Organic compounds	Benzenoids	Benzene and substituted derivatives	Phenylhydrazines	Phenylhydrazines
2522	294.181	8.772	[M+H]+	identity_search	Phe-Lys	C15H23N3O3	0.9859	10	FADYJNXDPBKVCA-STQMWFEESA-N	Organic compounds	Organic acids and derivatives	Carboxylic acids and derivatives	Amino acids, peptides, and analogues	Peptides	Dipeptides
2523	884.544	5.697	[M+H]+	hybrid_search	2-Docosahexaenoyl-1-stearoyl-sn-glycero-3-phosphoserine	C46H78NO10P	0.8044		LYYHRRPTEXPVOR-SYEOQEKUSA-N	Organic compounds	Lipids and lipid-like molecules	Glycerophospholipids	Glycerophosphoserines	Phosphatidylserines
2524	320.159	8.57	[M+Na]+	hybrid_search	3,4,5-Trihydroxy-6-methyltetrahydro-2H-pyran-2-yl 5a-hydroxy-1,7,7-trimethyl-1,2,3,3a,5a,6,7,8-octahydrocyclopenta[c]pentalene-4-carboxylate	C21H32O7	0.7319		QEZOAVXNNSLPOZ-UHFFFAOYSA-N	Organic compounds	Lipids and lipid-like molecules	Prenol lipids	Terpene glycosides	Terpene glycosides
2525	452.296	1.473	[M+2H]2+	hybrid_search	2,5,8,11,14,17,20,23,26,29,32,35-Dodecaoxaheptatriacontan-37-ol	C25H52O13	0.7778		PLQZJIIDLZRWBG-UHFFFAOYSA-N	Organic compounds	Organic oxygen compounds	Organooxygen compounds	Ethers	Dialkyl ethers	Polyethylene glycols
2526	266.112	6.688	[M+H]+	hybrid_search	Leu-Glu	C11H20N2O5	0.815		NFNVDJGXRFEYTK-SFYZADRCSA-N	Organic compounds	Organic acids and derivatives	Carboxylic acids and derivatives	Amino acids, peptides, and analogues	Peptides	Dipeptides
2528	191.102	8.591	[M+H]+	identity_search	Ala-Thr	C7H14N2O4	0.938	5	BUQICHWNXBIBOG-VAYJURFESA-N	Organic compounds	Organic acids and derivatives	Carboxylic acids and derivatives	Amino acids, peptides, and analogues	Peptides	Dipeptides
2532	205.086	0.951	[M+H]+	hybrid_search	Diisobutyl phthalate	C16H22O4	0.883		MGWAVDBGNNKXQV-UHFFFAOYSA-N	Organic compounds	Benzenoids	Benzene and substituted derivatives	Benzoic acids and derivatives	Benzoic acid esters
2534	219.123	1.091	[M+H]+	hybrid_search	6-Methyltetrahydro-2H-pyran-2,4,5-triol	C6H12O4	0.7086		FDWRIIDFYSUTDP-DPYQTVNSSA-N	Organic compounds	Organic oxygen compounds	Organooxygen compounds	Carbohydrates and carbohydrate conjugates	Monosaccharides	Hexoses
2536	115.087	9.593	[M+H]+	identity_search	3-Aminopiperidin-2-one	C5H10N2O	0.7408	4	YCCMTCQQDULIFE-UHFFFAOYSA-N	Organic compounds	Organic acids and derivatives	Carboxylic acids and derivatives	Amino acids, peptides, and analogues	Amino acids and derivatives	Alpha amino acids and derivatives	Alpha amino acid amides
2545	283.019	9.824	[M+Na]+	identity_search	D-Mannose 6-phosphate	C6H13O9P	0.8895	5	NBSCHQHZLSJFNQ-QTVWNMPRSA-N	Organic compounds	Organic oxygen compounds	Organooxygen compounds	Carbohydrates and carbohydrate conjugates	Monosaccharides	Hexoses	Hexose phosphates
2546	455.345	1.22	[M+2H]2+	hybrid_search	Hexaethylene glycol	C12H26O7	0.73		IIRDTKBZINWQAW-UHFFFAOYSA-N	Organic compounds	Organic oxygen compounds	Organooxygen compounds	Ethers	Dialkyl ethers	Polyethylene glycols
2547	150.095	8.539	[M+H]+	hybrid_search	(2S)-2-[(Butylsulfonyl)amino]-3-(4-hydroxyphenyl)propanoic acid	C13H19NO5S	0.8354		VCKJOKXXEIQENI-LBPRGKRZSA-N	Organic compounds	Organic acids and derivatives	Carboxylic acids and derivatives	Amino acids, peptides, and analogues	Amino acids and derivatives	Alpha amino acids and derivatives	Tyrosine and derivatives
2553	366.373	0.987	[M+H]+	hybrid_search	Oleamide	C18H35NO	0.8545		FATBGEAMYMYZAF-KTKRTIGZSA-N	Organic compounds	Lipids and lipid-like molecules	Fatty Acyls	Fatty amides	Fatty amides
2555	480.308	5.688	[M+H]+	identity_search	1-Oleoyl-sn-glycero-3-phosphoethanolamine	C23H46NO7P	0.8037	9	PYVRVRFVLRNJLY-MZMPXXGTSA-N	Organic compounds	Lipids and lipid-like molecules	Glycerophospholipids	Glycerophosphoethanolamines	Lysophosphatidylethanolamines	1-acyl-sn-glycero-3-phosphoethanolamines
2556	322.187	8.605	[M+H]+	identity_search	Arg-Phe	C15H23N5O3	0.9555	15	PQBHGSGQZSOLIR-VXGBXAGGSA-N	Organic compounds	Organic acids and derivatives	Carboxylic acids and derivatives	Amino acids, peptides, and analogues	Peptides	Dipeptides
2558	192.024	8.74	[M+H]+	hybrid_search	5-Amino-5-oxo-2-(4,6',7'-trihydroxy-2',5',5',8a'-tetramethyl-6-oxo-3',4',4a',5',6,6',7',8,8',8a'-decahydro-2'H-spiro[furo[2,3-e]isoindole-2,1'-naphthalen]-7(3H)-yl)pentanoic acid	C28H38N2O8	0.7033		GZQBLGGHXGVJRY-UHFFFAOYSA-N	Organic compounds	Organic acids and derivatives	Carboxylic acids and derivatives	Amino acids, peptides, and analogues	Amino acids and derivatives	Alpha amino acids and derivatives	Glutamine and derivatives
2564	284.107	8.541	[M+H]+	hybrid_search	1-Myristoyl-sn-glycero-3-phosphocholine	C22H46NO7P	0.7876		VXUOFDJKYGDUJI-OAQYLSRUSA-N	Organic compounds	Lipids and lipid-like molecules	Glycerophospholipids	Glycerophosphocholines	Lysophosphatidylcholines	1-acyl-sn-glycero-3-phosphocholines
2566	210.267	7.158	[M+H]+	hybrid_search	Spermine	C10H26N4	0.7422		PFNFFQXMRSDOHW-UHFFFAOYSA-N	Organic compounds	Organic nitrogen compounds	Organonitrogen compounds	Amines	Secondary amines	Dialkylamines
2567	273.206	0.952	[M+H]+	hybrid_search	Diisobutyl cyclohexane-1,2-dicarboxylate	C16H28O4	0.7302		QUKHPBOCBWDYMW-UHFFFAOYSA-N	Organic compounds	Organic acids and derivatives	Carboxylic acids and derivatives	Dicarboxylic acids and derivatives	Dicarboxylic acids and derivatives
2569	337.329	1.028	[M+H]+	hybrid_search	Linoleamide	C18H33NO	0.7843		SFIHQZFZMWZOJV-HZJYTTRNSA-N	Organic compounds	Lipids and lipid-like molecules	Fatty Acyls	Fatty amides	Fatty amides
2572	358.185	9.454	[M+H]+	hybrid_search	2-Hexadecanoylthio-1-ethylphosphorylcholine	C23H48NO5PS	0.9428		BDPQVGIMLZYZQA-UHFFFAOYSA-N	Organic compounds	Organic nitrogen compounds	Organonitrogen compounds	Quaternary ammonium salts	Cholines	Phosphocholines
2576	203.114	8.222	[M+H]+	hybrid_search	N-Lauroyl-L-arginine	C18H36N4O3	0.8028		XTJKNGLLPGBHHO-HNNXBMFYSA-N	Organic compounds	Organic acids and derivatives	Carboxylic acids and derivatives	Amino acids, peptides, and analogues	Amino acids and derivatives	Alpha amino acids and derivatives	N-acyl-alpha amino acids and derivatives	N-acyl-alpha amino acids
2577	105.034	1.023	[M+H]+	hybrid_search	(R)-Styrene oxide	C8H8O	0.8081		AWMVMTVKBNGEAK-QMMMGPOBSA-N	Organic compounds	Benzenoids	Benzene and substituted derivatives		Benzene and substituted derivatives
2588	160.097	7.183	[M+H]+	hybrid_search	4-[(4-Propylphenyl)amino]butanoic acid	C13H19NO2	0.7373		DCOPEFXJVXLCDJ-UHFFFAOYSA-N	Organic compounds	Organic acids and derivatives	Carboxylic acids and derivatives	Amino acids, peptides, and analogues	Amino acids and derivatives	Gamma amino acids and derivatives
2589	134.097	8.187	[M+H]+	hybrid_search	.beta.-Cyano-L-alanine	C4H6N2O2	0.8136		BXRLWGXPSRYJDZ-VKHMYHEASA-N	Organic compounds	Organic acids and derivatives	Carboxylic acids and derivatives	Amino acids, peptides, and analogues	Amino acids and derivatives	Alpha amino acids and derivatives	Alpha amino acids	L-alpha-amino acids
2592	361.118	8.217	[M+H]+	hybrid_search	O-tert-Butyl-L-threonine	C8H17NO3	0.835		NMJINEMBBQVPGY-RITPCOANSA-N	Organic compounds	Organic acids and derivatives	Carboxylic acids and derivatives	Amino acids, peptides, and analogues	Amino acids and derivatives	Alpha amino acids and derivatives	Alpha amino acids	L-alpha-amino acids
2595	180.175	1.342	[M+H]+	identity_search	Rimantadine	C12H21N	0.7174	15	UBCHPRBFMUDMNC-UHFFFAOYSA-N	Organic compounds	Organic nitrogen compounds	Organonitrogen compounds	Amines	Primary amines	Monoalkylamines
2604	183.149	1.133	[M+H]+	hybrid_search	[1-(2-Amino-2-oxoethyl)cyclohexyl]acetic acid	C10H17NO3	0.7142		QJGSJXLCJRXTRY-UHFFFAOYSA-N	Organic compounds	Lipids and lipid-like molecules	Fatty Acyls	Fatty amides	Fatty amides
2607	371.326	4.847	[M+H]+	hybrid_search	N-Benzylglycine ethyl ester	C11H15NO2	0.7903		ULOLIZHBYWAICY-UHFFFAOYSA-N	Organic compounds	Organic acids and derivatives	Carboxylic acids and derivatives	Amino acids, peptides, and analogues	Amino acids and derivatives	Alpha amino acids and derivatives	Alpha amino acid esters
2610	425.364	0.997	[M+H]+	hybrid_search	Octadecyl succinate	C22H42O4	0.7809		NNFVBMSZYDDWSM-UHFFFAOYSA-N	Organic compounds	Lipids and lipid-like molecules	Fatty Acyls	Fatty acid esters	Fatty acid esters
2616	288.29	2.35	[M+H]+	identity_search	2,2'-(Tridecylazanediyl)bis(ethan-1-ol)	C17H37NO2	0.7136	7	PGNNMVAZUOZRSM-UHFFFAOYSA-N	Organic compounds	Organic nitrogen compounds	Organonitrogen compounds	Amines	Alkanolamines	1,2-aminoalcohols
2618	288.104	9.046	[M+H]+	hybrid_search	Ergothioneine	C9H15N3O2S	0.7602		SSISHJJTAXXQAX-ZETCQYMHSA-N	Organic compounds	Organic acids and derivatives	Carboxylic acids and derivatives	Amino acids, peptides, and analogues	Amino acids and derivatives	Alpha amino acids and derivatives	Histidine and derivatives
2620	308.091	9.305	[M+H]+	identity_search	L-Glutathione, reduced	C10H17N3O6S	0.9779	14	RWSXRVCMGQZWBV-WDSKDSINSA-N	Organic compounds	Organic acids and derivatives	Carboxylic acids and derivatives	Amino acids, peptides, and analogues	Peptides
2624	141.091	1.16	[M+H]+	hybrid_search	(3-Oxocyclohexyl)acetic acid	C8H12O3	0.8026		RYTWPAUCABOYJP-UHFFFAOYSA-N	Organic compounds	Organic oxygen compounds	Organooxygen compounds	Carbonyl compounds	Ketones	Cyclic ketones
2629	834.6	4.122	[M+H]+	identity_search	1-Stearoyl-2-docosahexaenoyl-sn-glycero-3-phosphocholine	C48H84NO8P	0.9422	4	FAUYAENFVCNTAL-PFFNLMTBSA-N	Organic compounds	Lipids and lipid-like molecules	Glycerophospholipids	Glycerophosphocholines	Phosphatidylcholines
2634	271.205	0.996	[M+H]+	hybrid_search	8,12.alpha.-Epidioxy-13(14)-abieten-18-oic acid	C20H30O4	0.7194		IQKPNFFLSFPURG-UDPADUBZSA-N	Organic compounds	Lipids and lipid-like molecules	Prenol lipids	Diterpenoids	Diterpenoids
2644	255.145	9.461	[M+H]+	hybrid_search	Anserine	C10H16N4O3	0.7338		MYYIAHXIVFADCU-QMMMGPOBSA-N	Organic compounds	Organic acids and derivatives	Peptidomimetics	Hybrid peptides	Hybrid peptides
2646	447.068	9.921	[M+H]+	identity_search	Cytidine 5'-diphosphate ethanolamine	C11H20N4O11P2	0.8302	3	WVIMUEUQJFPNDK-PEBGCTIMSA-N	Organic compounds	Nucleosides, nucleotides, and analogues	Pyrimidine nucleotides	Pyrimidine ribonucleotides	Pyrimidine ribonucleoside diphosphates	CDP-ethanolamines
2657	89.1073	9.193	[M+NH4]+	hybrid_search	4-Methyl-1,3-benzothiazol-2(3H)-one hydrazone	C8H9N3S	0.7913		DYWNRVWOUASMDT-UHFFFAOYSA-N	Organic compounds	Organoheterocyclic compounds	Benzothiazoles		Benzothiazoles
2659	365.106	8.496	[M+Na]+	identity_search	Sucrose	C12H22O11	0.844	2	CZMRCDWAGMRECN-UGDNZRGBSA-N	Organic compounds	Organic oxygen compounds	Organooxygen compounds	Carbohydrates and carbohydrate conjugates	Glycosyl compounds	O-glycosyl compounds
2660	202.107	3.354	[M+H-H2O]+	identity_search	Pantothenic acid	C9H17NO5	0.89	19	GHOKWGTUZJEAQD-UHFFFAOYSA-N	Organic compounds	Organic acids and derivatives	Carboxylic acids and derivatives	Amino acids, peptides, and analogues	Amino acids and derivatives	Beta amino acids and derivatives
2663	169.097	5.91	[M+H]+	identity_search	4-(2-Methyl-1H-imidazol-1-yl)butanoic acid	C8H12N2O2	1	2	ILAKRGWTYGOVOH-UHFFFAOYSA-N	Organic compounds	Organoheterocyclic compounds	Azoles	Imidazoles	Substituted imidazoles	Imidazolyl carboxylic acids and derivatives
2664	105.048	5.029	[M+H]+	hybrid_search	1,2-Diethylhydrazine	C4H12N2	0.9837		YCBOYOYVDOUXLH-UHFFFAOYSA-N	Organic compounds	Organic nitrogen compounds	Organonitrogen compounds	Hydrazines and derivatives	Alkylhydrazines
2666	190.105	5.133	[M+H]+	hybrid_search	N-Carboxyethyl-.gamma.-aminobutyric acid	C7H13NO4	0.9165		SRGQUICKDUQCKO-UHFFFAOYSA-N	Organic compounds	Organic acids and derivatives	Carboxylic acids and derivatives	Amino acids, peptides, and analogues	Amino acids and derivatives	Gamma amino acids and derivatives
2667	268.228	1.059	[M+H]+	hybrid_search	Labdanolic acid	C20H36O3	0.8539		KHCCSRVJJDOANA-ZOSGAXDSSA-N	Organic compounds	Lipids and lipid-like molecules	Prenol lipids	Diterpenoids	Diterpenoids
2676	772.316	8.54	[3M+H]+	identity_search	Glycerophosphocholine	C8H20NO6P	0.9149	4	SUHOQUVVVLNYQR-MRVPVSSYSA-N	Organic compounds	Lipids and lipid-like molecules	Glycerophospholipids	Glycerophosphocholines	Glycerophosphocholines
2677	127.106	7.233	[M+H]+	hybrid_search	2-Thiazoline-2-thiol	C3H5NS2	0.7431		WGJCBBASTRWVJL-UHFFFAOYSA-N	Organic compounds	Organoheterocyclic compounds	Azolidines	Thiazolidines	Thiazolidinethiones
2682	806.57	4.313	[M+H]+	identity_search	1-Palmitoyl-2-docosahexaenoyl-sn-glycero-3-phosphocholine	C46H80NO8P	0.9417	4	IESVDEZGAHUQJU-ZLBXKVHBSA-N	Organic compounds	Lipids and lipid-like molecules	Glycerophospholipids	Glycerophosphocholines	Phosphatidylcholines
2687	181.122	1.22	[M+H]+	identity_search	(R)-Dihydroactinidiolide	C11H16O2	0.7557	23	IMKHDCBNRDRUEB-LLVKDONJSA-N	Organic compounds	Organoheterocyclic compounds	Benzofurans		Benzofurans
2690	325.043	9.071	[M+H]+	identity_search	Uridine 5'-monophosphate	C9H13N2O9P	0.857	2	DJJCXFVJDGTHFX-XVFCMESISA-N	Organic compounds	Nucleosides, nucleotides, and analogues	Pyrimidine nucleotides	Pyrimidine ribonucleotides	Pyrimidine ribonucleoside monophosphates
2692	313.201	1.019	[M+H]+	hybrid_search	(5Z,8Z)-11,12-Dihydroxy-5,8-tetradecadienamide	C14H25NO3	0.7588		ZRAPVLSWOKTYNU-NIOMPZRHSA-N	Organic compounds	Organic oxygen compounds	Organooxygen compounds	Alcohols and polyols	Polyols	1,2-diols
2693	207.087	7.116	[M+H]+	hybrid_search	Acetyl-DL-carnitine	C9H17NO4	0.836		RDHQFKQIGNGIED-UHFFFAOYSA-N	Organic compounds	Lipids and lipid-like molecules	Fatty Acyls	Fatty acid esters	Acyl carnitines
2694	172.956	0.04	[M+H]+	hybrid_search	7-Methylimidazo[1,2-a]pyridine	C8H8N2	0.7133		IQDUNRGHZFBKLT-UHFFFAOYSA-N	Organic compounds	Organoheterocyclic compounds	Imidazopyridines		Imidazopyridines
2699	148.073	8.655	[M+H]+	hybrid_search	L-erythro-.gamma.-Methylglutamic acid	C6H11NO4	0.9934		KRKRAOXTGDJWNI-DMTCNVIQSA-N	Organic compounds	Organic acids and derivatives	Carboxylic acids and derivatives	Amino acids, peptides, and analogues	Amino acids and derivatives	Alpha amino acids and derivatives	Alpha amino acids	L-alpha-amino acids
2704	361.222	1.03	[M+H]+	hybrid_search	Acetyl tributyl citrate	C20H34O8	0.8803		QZCLKYGREBVARF-UHFFFAOYSA-N	Organic compounds	Organic acids and derivatives	Carboxylic acids and derivatives	Tetracarboxylic acids and derivatives	Tetracarboxylic acids and derivatives
2705	281.196	1.27	[M+H]+	hybrid_search	Tetraethylene glycol monomethyl ether	C9H20O5	0.819		ZNYRFEPBTVGZDN-UHFFFAOYSA-N	Organic compounds	Organic oxygen compounds	Organooxygen compounds	Ethers	Dialkyl ethers	Polyethylene glycols
2707	138.058	7.445	[M+H]+	identity_search	3-Pyridylacetic acid	C7H7NO2	0.7354	2	WGNUNYPERJMVRM-UHFFFAOYSA-N	Organic compounds	Organoheterocyclic compounds	Pyridines and derivatives		Pyridines and derivatives
2708	706.538	4.556	[M+H]+	identity_search	1-Myristoyl-2-palmitoyl-sn-glycero-3-phosphocholine	C38H76NO8P	0.8695	4	RFVFQQWKPSOBED-PSXMRANNSA-N	Organic compounds	Lipids and lipid-like molecules	Glycerophospholipids	Glycerophosphocholines	Phosphatidylcholines
2713	540.447	1.069	[M+H]+	hybrid_search	n-Octylpentaoxyethylene	C18H38O6	0.8252		MJELOWOAIAAUJT-UHFFFAOYSA-N	Organic compounds	Organic oxygen compounds	Organooxygen compounds	Ethers	Dialkyl ethers	Polyethylene glycols
2715	325.033	7.673	[M+Na]+	hybrid_search	4-Hydroxy-6-methyl-2-oxo-1,2-dihydropyridine-3-carboxamide	C7H8N2O3	1		SWBBEZHQQWMONY-UHFFFAOYSA-N	Organic compounds	Organoheterocyclic compounds	Pyridines and derivatives	Pyridinecarboxylic acids and derivatives	Pyridinecarboxamides	Nicotinamides
2718	204.177	7.084	[M+H]+	hybrid_search	Acetyl-DL-carnitine	C9H17NO4	0.9999		RDHQFKQIGNGIED-UHFFFAOYSA-N	Organic compounds	Lipids and lipid-like molecules	Fatty Acyls	Fatty acid esters	Acyl carnitines
2719	362.181	1.065	[M+H-H2O]+	hybrid_search	4-Methyl-3-nitrobenzenesulfonamide	C7H8N2O4S	0.7456		HVCWTENLJRUJPU-UHFFFAOYSA-N	Organic compounds	Benzenoids	Benzene and substituted derivatives	Toluenes	Tosyl compounds	P-toluenesulfonamides
2722	172.171	1.083	[M+NH4]+	hybrid_search	Octanamide	C8H17NO	0.7971		LTHCSWBWNVGEFE-UHFFFAOYSA-N	Organic compounds	Lipids and lipid-like molecules	Fatty Acyls	Fatty amides	Fatty amides
2725	681.493	1.381	[M+2H]2+	hybrid_search	PEG17	C32H66O17	0.723		DHORSBRLGKJPFC-UHFFFAOYSA-N	Organic compounds	Organic oxygen compounds	Organooxygen compounds	Ethers	Dialkyl ethers	Polyethylene glycols
2732	219.134	7.866	[M+H]+	hybrid_search	N-Benzoylserine	C10H11NO4	0.7292		MWCDMTCWMZHVAQ-UHFFFAOYSA-N	Organic compounds	Benzenoids	Benzene and substituted derivatives	Benzoic acids and derivatives	Benzamides	Hippuric acids and derivatives	Hippuric acids
2739	330.247	1.438	[M+H]+	hybrid_search	4-Thiazolidinecarboxylic acid, 2-undecyl-, (4R)-	C15H29NO2S	0.8392		FNBSOIBCKUUVJJ-LSLKUGRBSA-N	Organic compounds	Organic acids and derivatives	Carboxylic acids and derivatives	Amino acids, peptides, and analogues	Amino acids and derivatives	Alpha amino acids and derivatives	Alpha amino acids	L-alpha-amino acids
2741	174.149	1.396	[M+H]+	hybrid_search	1,2,2,6,6-Pentamethyl-4-piperidinol	C10H21NO	0.8353		NWHNXXMYEICZAT-UHFFFAOYSA-N	Organic compounds	Organoheterocyclic compounds	Piperidines		Piperidines
2744	623.452	1.367	[M+2H]2+	hybrid_search	Octaethylene glycol	C16H34O9	0.7655		GLZWNFNQMJAZGY-UHFFFAOYSA-N	Organic compounds	Organic oxygen compounds	Organooxygen compounds	Ethers	Dialkyl ethers	Polyethylene glycols
2749	103.126	3.426	[M+H]+	hybrid_search	Copper gluconate	C12H22CuO14	0.874		OCUCCJIRFHNWBP-IYEMJOQQSA-L	Organic compounds	Organic oxygen compounds	Organooxygen compounds	Carbohydrates and carbohydrate conjugates	Sugar acids and derivatives
2750	133.101	1.036	[M+H-H2O]+	identity_search	Perillaldehyde	C10H14O	0.7217	2	RUMOYJJNUMEFDD-UHFFFAOYSA-N	Organic compounds	Lipids and lipid-like molecules	Prenol lipids	Monoterpenoids	Menthane monoterpenoids
2751	554.288	5.229	[M+H]+	hybrid_search	1,2-Di(4Z,7Z,10Z,13Z,16Z,19Z-docosahexaenoyl)-sn-glycero-3-phosphoethanolamine	C49H74NO8P	0.7398		RBDNSJMXMWTPCS-NYUVKXDYSA-N	Organic compounds	Lipids and lipid-like molecules	Glycerophospholipids	Glycerophosphoethanolamines	Phosphatidylethanolamines
2753	182.058	1.084	[M+H]+	identity_search	2-Amino-5-nitrobenzamide	C7H7N3O3	1	1	SOBQOVZAFJDEJI-UHFFFAOYSA-N	Organic compounds	Benzenoids	Benzene and substituted derivatives	Benzoic acids and derivatives	Benzamides	Anthranilamides
2754	267.121	1.124	[M+H]+	hybrid_search	D-Mannitol	C6H14O6	0.7238		FBPFZTCFMRRESA-KVTDHHQDSA-N	Organic compounds	Organic oxygen compounds	Organooxygen compounds	Carbohydrates and carbohydrate conjugates	Sugar alcohols
2763	273.038	4.888	[M+H]+	hybrid_search	3-Fluoro-4-methylbenzamidine	C8H9FN2	0.7893		PWQHQNWOXBOOTJ-UHFFFAOYSA-N	Organic compounds	Benzenoids	Benzene and substituted derivatives	Halobenzenes	Fluorobenzenes
2769	130.049	6.69	[M+H]+	identity_search	D-Pyroglutamic acid	C5H7NO3	0.7825	1	ODHCTXKNWHHXJC-GSVOUGTGSA-N	Organic compounds	Organic acids and derivatives	Carboxylic acids and derivatives	Amino acids, peptides, and analogues	Amino acids and derivatives	Alpha amino acids and derivatives	Proline and derivatives
2775	291.216	1.013	[M+H]+	hybrid_search	2-{2-[2-(Octadecyloxy)ethoxy]ethoxy}ethanol	C24H50O4	0.8844		KPRFGGDCSHOVQB-UHFFFAOYSA-N	Organic compounds	Organic oxygen compounds	Organooxygen compounds	Ethers	Dialkyl ethers	Polyethylene glycols
2777	343.154	0.957	[M+H]+	hybrid_search	2,3-Dihydroxy-1-(7-methoxy-2-oxo-2H-chromen-6-yl)-3-methylbutyl .beta.-D-glucopyranoside	C21H28O11	0.8779		ABOPTWOWDLNBOE-OEFNFJSWSA-N	Organic compounds	Lipids and lipid-like molecules	Fatty Acyls	Fatty acyl glycosides	Fatty acyl glycosides of mono- and disaccharides
2788	144.065	8.386	[M+H]+	identity_search	(2R)-6-Oxo-2-piperidinecarboxylic acid	C6H9NO3	0.7904	2	FZXCPFJMYOQZCA-SCSAIBSYSA-N	Organic compounds	Organic acids and derivatives	Carboxylic acids and derivatives	Amino acids, peptides, and analogues	Amino acids and derivatives	Alpha amino acids and derivatives
2794	536.122	9.188	[M+H]+	hybrid_search	1-Octadecyl-2-acetyl-sn-glycero-3-phosphocholine	C28H58NO7P	0.7083		ZXCIEWBDUAPBJF-MUUNZHRXSA-N	Organic compounds	Lipids and lipid-like molecules	Glycerophospholipids	Glycerophosphocholines	1-alkyl,2-acylglycero-3-phosphocholines	1-alkyl,2-acetylglycero-3-phosphocholines
2795	818.59	5.795	[M+H]+	hybrid_search	1,2-Dimyristoyl-sn-glycero-3-phospho-L-serine	C34H66NO10P	0.8348		WKJDWDLHIOUPPL-JSOSNVBQSA-N	Organic compounds	Lipids and lipid-like molecules	Glycerophospholipids	Glycerophosphoserines	Phosphatidylserines
2796	211.171	1.074	[M+H]+	hybrid_search	5-Tetradecynoic acid	C14H24O2	0.826		RHOQRBVFJSAQTR-UHFFFAOYSA-N	Organic compounds	Lipids and lipid-like molecules	Fatty Acyls	Fatty acids and conjugates	Long-chain fatty acids
2798	562.362	1.766	[M+2H]2+	hybrid_search	2,5,8,11,14,17,20,23,26,29,32,35-Dodecaoxaheptatriacontan-37-ol	C25H52O13	0.8183		PLQZJIIDLZRWBG-UHFFFAOYSA-N	Organic compounds	Organic oxygen compounds	Organooxygen compounds	Ethers	Dialkyl ethers	Polyethylene glycols
2799	174.067	8.73	[M+H]+	hybrid_search	Salinomycin	C42H70O11	0.7126		KQXDHUJYNAXLNZ-XQSDOZFQSA-N	Organic compounds	Lipids and lipid-like molecules	Prenol lipids	Terpene glycosides	Diterpene glycosides
2805	162.106	9.412	[M+H]+	hybrid_search	N-Methyl-L-alanine	C4H9NO2	0.8675		GDFAOVXKHJXLEI-VKHMYHEASA-N	Organic compounds	Organic acids and derivatives	Carboxylic acids and derivatives	Amino acids, peptides, and analogues	Amino acids and derivatives	Alpha amino acids and derivatives	Alanine and derivatives
2807	321.008	7.692	[M+H]+	hybrid_search	(Acetyloxy)(3-nitrophenyl)methyl acetate	C11H11NO6	0.883		QJNXSPWUBMFCND-UHFFFAOYSA-N	Organic compounds	Benzenoids	Benzene and substituted derivatives	Benzyloxycarbonyls	Benzyloxycarbonyls
2819	337.314	1.006	[M+H]+	hybrid_search	2-{2-[2-(Octadecyloxy)ethoxy]ethoxy}ethanol	C24H50O4	0.7113		KPRFGGDCSHOVQB-UHFFFAOYSA-N	Organic compounds	Organic oxygen compounds	Organooxygen compounds	Ethers	Dialkyl ethers	Polyethylene glycols
2821	262.051	9.197	[M+H]+	hybrid_search	Phosphocholine	C5H14NO4P	0.8133		YHHSONZFOIEMCP-UHFFFAOYSA-N	Organic compounds	Organic nitrogen compounds	Organonitrogen compounds	Quaternary ammonium salts	Cholines	Phosphocholines
2827	103.054	6.799	[M+H-H2O]+	identity_search	(R)-Styrene oxide	C8H8O	0.8395	2	AWMVMTVKBNGEAK-QMMMGPOBSA-N	Organic compounds	Benzenoids	Benzene and substituted derivatives		Benzene and substituted derivatives
2832	601.335	6.544	[M+H]+	hybrid_search	1-Stearoyl-2-hydroxy-sn-glycero-3-phosphoethanolamine	C23H48NO7P	0.7251		BBYWOYAFBUOUFP-JOCHJYFZSA-N	Organic compounds	Lipids and lipid-like molecules	Glycerophospholipids	Glycerophosphoethanolamines	Lysophosphatidylethanolamines	1-acyl-sn-glycero-3-phosphoethanolamines
2833	151.089	1.296	[M+H]+	identity_search	Triethylene glycol	C6H14O4	0.7099	3	ZIBGPFATKBEMQZ-UHFFFAOYSA-N	Organic compounds	Organic oxygen compounds	Organooxygen compounds	Ethers	Dialkyl ethers	Polyethylene glycols
2841	150.176	2.928	[M+H]+	hybrid_search	2-Amino-1-phenylbutane	C10H15N	0.8226		IOLQWLOHKZENDW-UHFFFAOYSA-N	Organic compounds	Benzenoids	Benzene and substituted derivatives	Phenethylamines	Amphetamines and derivatives
2844	153.093	6.586	[M+H]+	hybrid_search	4-[3-(3-Nitrophenyl)-1,2,4-oxadiazol-5-yl]butanoic acid	C12H11N3O5	0.8016		LQQYZJRCWBRIMW-UHFFFAOYSA-N	Organic compounds	Organoheterocyclic compounds	Azoles	Oxadiazoles	1,2,4-oxadiazoles	Phenyloxadiazoles
2849	476.054	7.66	[M+H]+	hybrid_search	Polifolioside	C25H26O15	0.8551		ZUPASDOWHXCIHQ-BNUMRELZSA-N	Organic compounds	Phenylpropanoids and polyketides	Flavonoids	Flavonoid glycosides	Flavonoid O-glycosides	Flavonoid-3-O-glycosides
2850	717.591	5.203	[M+H]+	hybrid_search	3,5,9-Trioxa-4-phosphatetracosan-1-aminium, 7-(acetyloxy)-24-carboxy-4-hydroxy-N,N,N-trimethyl-, inner salt, 4-oxide, (R)-	C26H52NO9P	0.9609		PKDXOBRCEXMRQQ-RUZDIDTESA-N	Organic compounds	Lipids and lipid-like molecules	Glycerophospholipids	Glycerophosphocholines	1-alkyl,2-acylglycero-3-phosphocholines	1-alkyl,2-acetylglycero-3-phosphocholines
2857	768.554	4.48	[M+H]+	hybrid_search	2-Docosahexaenoyl-1-stearoyl-sn-glycero-3-phosphoethanolamine	C45H78NO8P	0.805		XYYHNDVKALDFHQ-OXHZBIAZSA-N	Organic compounds	Lipids and lipid-like molecules	Glycerophospholipids	Glycerophosphoethanolamines	Phosphatidylethanolamines
2860	887.565	5.826	[M+H]+	identity_search	1-Stearoyl-2-arachidonoyl-sn-glycero-3-phospho-(1'-myo-inositol)	C47H83O13P	0.7313	42	KRTOMQDUKGRFDJ-ZAHDIIMDSA-N	Organic compounds	Lipids and lipid-like molecules	Glycerophospholipids	Glycerophosphoinositols	Phosphatidylinositols
2863	316.175	1.067	[M+H]+	hybrid_search	Ambrosic acid	C15H20O4	0.7252		ZONXEWIGPLHXNT-ULEBWITMSA-N	Organic compounds	Organoheterocyclic compounds	Oxanes		Oxanes
2865	190.125	1.074	[M+H]+	hybrid_search	3,5-Di-tert-butyl-4-hydroxyacetophenone	C16H24O2	0.8293		WGJPGMJLARWHRK-UHFFFAOYSA-N	Organic compounds	Organic oxygen compounds	Organooxygen compounds	Carbonyl compounds	Ketones	Aryl ketones	Phenylketones	Alkyl-phenylketones
2867	190.032	1.151	[M+H]+	hybrid_search	2,2'-Dithiodibenzoic acid	C14H10O4S2	0.7065		LBEMXJWGHIEXRA-UHFFFAOYSA-N	Organic compounds	Benzenoids	Benzene and substituted derivatives	Benzoic acids and derivatives	Sulfanylbenzoic acids and derivatives	O-sulfanylbenzoic acids and derivatives	O-sulfanylbenzoic acids
2874	153.105	8.637	[M+H]+	hybrid_search	2-Aminoadipic acid	C6H11NO4	0.7697		OYIFNHCXNCRBQI-UHFFFAOYSA-N	Organic compounds	Organic acids and derivatives	Carboxylic acids and derivatives	Amino acids, peptides, and analogues	Amino acids and derivatives	Alpha amino acids and derivatives	Alpha amino acids
2875	526.293	5.621	[M+H]+	hybrid_search	1-(1Z-Octadecenyl)-2-(4Z,7Z,10Z,13Z,16Z,19Z-docosahexaenoyl)-sn-glycero-3-phosphoethanolamine	C45H78NO7P	0.8272		FIJFPUAJUDAZEY-WAHBYMPSSA-N
2877	321.17	1.022	[M+H]+	hybrid_search	cis-13-Docosenoic acid	C22H42O2	0.862		DPUOLQHDNGRHBS-KTKRTIGZSA-N	Organic compounds	Lipids and lipid-like molecules	Fatty Acyls	Fatty acids and conjugates	Very long-chain fatty acids
2880	194.147	1.171	[M+H]+	hybrid_search	N,N-Diethyl-p-anisamide	C12H17NO2	0.7891		HCJXEOFLVIFFDG-UHFFFAOYSA-N	Organic compounds	Benzenoids	Benzene and substituted derivatives	Benzoic acids and derivatives	Benzamides
2882	322.222	1.055	[M+H]+	hybrid_search	(+)-Muscarine cation	C9H20NO2	0.8813		UQOFGTXDASPNLL-XHNCKOQMSA-N	Organic compounds	Organic oxygen compounds	Organooxygen compounds	Carbohydrates and carbohydrate conjugates	Monosaccharides	Pentoses
2886	408.293	1.259	[M+H]+	hybrid_search	trans-4'-Propyl[1,1'-bicyclohexyl]-4-one	C15H26O	0.7712		AKCZQKBKWXBJOF-JOCQHMNTSA-N	Organic compounds	Organic oxygen compounds	Organooxygen compounds	Carbonyl compounds	Ketones	Cyclic ketones
2890	203.087	6.844	[M+H]+	hybrid_search	Spermine	C10H26N4	0.7944		PFNFFQXMRSDOHW-UHFFFAOYSA-N	Organic compounds	Organic nitrogen compounds	Organonitrogen compounds	Amines	Secondary amines	Dialkylamines
2895	733.557	4.398	[M+H]+	hybrid_search	1-Oleoyl-2-myristoyl-sn-glycero-3-phosphocholine	C40H78NO8P	0.9444		KIVAJCJTVPWSRJ-OQHNRNOKSA-N	Organic compounds	Lipids and lipid-like molecules	Glycerophospholipids	Glycerophosphocholines	Phosphatidylcholines
2900	524.298	6.466	[M+H]+	hybrid_search	1-Oleoyl-sn-glycero-3-phosphoethanolamine	C23H46NO7P	0.8192		PYVRVRFVLRNJLY-MZMPXXGTSA-N	Organic compounds	Lipids and lipid-like molecules	Glycerophospholipids	Glycerophosphoethanolamines	Lysophosphatidylethanolamines	1-acyl-sn-glycero-3-phosphoethanolamines
2902	808.581	4.115	[M+Na]+	identity_search	1,2-dioleoyl-sn-glycero-3-phosphatidylcholine	C44H84NO8P	0.7325	3	SNKAWJBJQDLSFF-NVKMUCNASA-N	Organic compounds	Lipids and lipid-like molecules	Glycerophospholipids	Glycerophosphocholines	Phosphatidylcholines
2905	171.149	1.099	[M+H]+	identity_search	3-Cyclohexyl-1,1-dimethylurea	C9H18N2O	0.8607	1	PZWXYRDNQYUIIU-UHFFFAOYSA-N	Organic compounds	Organic acids and derivatives	Organic carbonic acids and derivatives	Ureas	Ureas
2906	166.121	1.345	[M+2H]2+	hybrid_search	4-Fluoropentedrone	C12H16FNO	0.779		QBFXBDUCRNGHSA-UHFFFAOYSA-N	Organic compounds	Organic oxygen compounds	Organooxygen compounds	Carbonyl compounds	Ketones	Aryl ketones	Phenylketones	Alkyl-phenylketones
2911	466.329	5.561	[M+H]+	hybrid_search	Victoxinine-.alpha.-glycerophosphate	C20H36NO6P	0.7883		FMUUEXPZVSOMDJ-SXXOCOEKSA-N	Organic compounds	Lipids and lipid-like molecules	Prenol lipids	Sesquiterpenoids	Sesquiterpenoids
2912	293.196	1.026	[M+H]+	hybrid_search	Pentanedioic acid, monomethyl ester	C6H10O4	0.7452		IBMRTYCHDPMBFN-UHFFFAOYSA-N	Organic compounds	Lipids and lipid-like molecules	Fatty Acyls	Fatty acid esters	Fatty acid methyl esters
2918	273.203	4.886	[M+H]+	hybrid_search	3-Fluoro-4-methylbenzamidine	C8H9FN2	0.8744		PWQHQNWOXBOOTJ-UHFFFAOYSA-N	Organic compounds	Benzenoids	Benzene and substituted derivatives	Halobenzenes	Fluorobenzenes
2926	372.311	3.565	[M+H]+	identity_search	Myristoyl-L-carnitine	C21H41NO4	0.8676	3	PSHXNVGSVNEJBD-LJQANCHMSA-N	Organic compounds	Lipids and lipid-like molecules	Fatty Acyls	Fatty acid esters	Acyl carnitines
2927	274.187	9.204	[M+H]+	identity_search	Val-Arg	C11H23N5O3	0.8172	10	IBIDRSSEHFLGSD-JGVFFNPUSA-N	Organic compounds	Organic acids and derivatives	Carboxylic acids and derivatives	Amino acids, peptides, and analogues	Peptides	Dipeptides
2929	532.337	5.474	[M+Na]+	identity_search	1-Heptadecanoyl-sn-glycero-3-phosphocholine	C25H52NO7P	0.8934	5	SRRQPVVYXBTRQK-XMMPIXPASA-N	Organic compounds	Lipids and lipid-like molecules	Glycerophospholipids	Glycerophosphocholines	Lysophosphatidylcholines	1-acyl-sn-glycero-3-phosphocholines
2934	247.111	7.497	[M+H]+	identity_search	Pro-Met	C10H18N2O3S	1	2	MTWJTFBVRDGROD-YUMQZZPRSA-N	Organic compounds	Organic acids and derivatives	Carboxylic acids and derivatives	Amino acids, peptides, and analogues	Peptides	Dipeptides
2937	514.205	5.338	[M+H]+	hybrid_search	N6-Benzoyl-2'-deoxyadenosine	C17H17N5O4	0.7863		PIXHJAPVPCVZSV-YNEHKIRRSA-N	Organic compounds	Nucleosides, nucleotides, and analogues	Purine nucleosides	Purine 2'-deoxyribonucleosides	Purine 2'-deoxyribonucleosides
2959	406.132	8.365	[M+Na]+	identity_search	N-Acetyl-D-lactosamine	C14H25NO11	0.795	3	HESSGHHCXGBPAJ-ZBELOFFLSA-N	Organic compounds	Lipids and lipid-like molecules	Fatty Acyls	Fatty acyl glycosides	Fatty acyl glycosides of mono- and disaccharides
2969	187.144	1.817	[M+H]+	hybrid_search	Dodecanediamide	C12H24N2O2	0.7437		FTZSDHHWPWGCDI-UHFFFAOYSA-N	Organic compounds	Lipids and lipid-like molecules	Fatty Acyls	Fatty amides	Fatty amides
2971	323.088	7.721	[M+H]+	hybrid_search	4-[(4-Propylphenyl)amino]butanoic acid	C13H19NO2	0.7612		DCOPEFXJVXLCDJ-UHFFFAOYSA-N	Organic compounds	Organic acids and derivatives	Carboxylic acids and derivatives	Amino acids, peptides, and analogues	Amino acids and derivatives	Gamma amino acids and derivatives
2972	157.122	1.029	[M+H]+	identity_search	.delta.-Nonalactone	C9H16O2	0.7501	12	PXRBWNLUQYZAAX-UHFFFAOYSA-N	Organic compounds	Organoheterocyclic compounds	Lactones	Delta valerolactones	Delta valerolactones
2973	433.331	1.057	[M+2H]2+	hybrid_search	Di(3,7-dimethyl-1-octyl) phthalate	C28H46O4	0.8838		KVZQPXDGIYJYLU-UHFFFAOYSA-N	Organic compounds	Benzenoids	Benzene and substituted derivatives	Benzoic acids and derivatives	Benzoic acid esters
2977	150.109	2.929	[M+H]+	hybrid_search	(1Z,2Z)-Ethanedihydrazonamide	C2H8N6	0.8219		GUUTVNSLWGCVFC-UHFFFAOYSA-N	Organic compounds	Organic acids and derivatives	Carboxylic acids and derivatives	Carboxylic acid derivatives	Carboxylic acid amides	Amidrazones
2998	422.375	1.043	[M+H]+	hybrid_search	Dodecanoic acid, 12-[[(cyclohexylamino)carbonyl]amino]-	C19H36N2O3	0.8152		HPTJABJPZMULFH-UHFFFAOYSA-N	Organic compounds	Lipids and lipid-like molecules	Fatty Acyls	Fatty acids and conjugates	Medium-chain fatty acids
2999	298.101	9.578	[M+Na]+	hybrid_search	N2-(1-Oxo-4-phenylbutyl)-L-glutamine	C15H20N2O4	0.8342		XKQKXKRCMAJADR-UHFFFAOYSA-N	Organic compounds	Organic acids and derivatives	Carboxylic acids and derivatives	Amino acids, peptides, and analogues	Amino acids and derivatives	Alpha amino acids and derivatives	Glutamine and derivatives
3001	369.3	1.006	[M+H]+	hybrid_search	Di-n-octyl phthalate	C24H38O4	0.8448		MQIUGAXCHLFZKX-UHFFFAOYSA-N	Organic compounds	Benzenoids	Benzene and substituted derivatives	Benzoic acids and derivatives	Benzoic acid esters
3002	184.134	1.146	[M+H]+	hybrid_search	Sebacamide	C10H20N2O2	0.8537		VDBXLXRWMYNMHL-UHFFFAOYSA-N	Organic compounds	Lipids and lipid-like molecules	Fatty Acyls	Fatty amides	Fatty amides
3003	72.0444	15.033	[M+H]+	hybrid_search	3-Aminopyridine 1-oxide	C5H6N2O	0.7984		ZGIBIGDAAQIUKA-UHFFFAOYSA-N	Organic compounds	Organoheterocyclic compounds	Pyridines and derivatives	Aminopyridines and derivatives	Aminopyridines and derivatives
3007	183.084	7.615	[M+H]+	hybrid_search	3,4-Dihydroxy-DL-phenylalanine	C9H11NO4	0.8472		WTDRDQBEARUVNC-UHFFFAOYSA-N	Organic compounds	Organic acids and derivatives	Carboxylic acids and derivatives	Amino acids, peptides, and analogues	Amino acids and derivatives	Alpha amino acids and derivatives	Tyrosine and derivatives
3009	159.046	9.196	[M+Na]+	hybrid_search	4-Cyanobenzene-1-sulfonamide	C7H6N2O2S	0.743		UZECCNDOASGYNH-UHFFFAOYSA-N	Organic compounds	Benzenoids	Benzene and substituted derivatives	Benzenesulfonamides	Benzenesulfonamides
3010	240.196	1.239	[M+H]+	hybrid_search	(E)-N-(2-Oxotridec-11-en-1-yl)acetamide	C15H27NO2	0.7041		SLIMPQSIBCYDMU-ONEGZZNKSA-N	Organic compounds	Organic acids and derivatives	Carboxylic acids and derivatives	Carboxylic acid derivatives	Carboxylic acid amides	Acetamides
3011	519.139	0.913	[M+H]+	identity_search	Tetradecamethylcycloheptasiloxane	C14H42O7Si7	0.8072	14	GSANOGQCVHBHIF-UHFFFAOYSA-N	Organic compounds	Organometallic compounds	Organometalloid compounds	Organosilicon compounds	Organoheterosilanes
3012	162.149	4.585	[M+H]+	identity_search	2,2'-(Isobutylazanediyl)diethanol	C8H19NO2	0.7837	4	MVVQNBYRSDXHRF-UHFFFAOYSA-N	Organic compounds	Organic nitrogen compounds	Organonitrogen compounds	Amines	Alkanolamines	1,2-aminoalcohols
3014	230.114	8.792	[M+H]+	identity_search	Pro-Asn	C9H15N3O4	0.8668	4	JQOHKCDMINQZRV-WDSKDSINSA-N	Organic compounds	Organic acids and derivatives	Carboxylic acids and derivatives	Amino acids, peptides, and analogues	Peptides	Dipeptides
3017	72.0557	8.03	[M+H]+	hybrid_search	Sulfolane	C4H8O2S	0.7218		HXJUTPCZVOIRIF-UHFFFAOYSA-N	Organic compounds	Organoheterocyclic compounds	Thiolanes		Thiolanes
3018	242.284	1.716	[M+H]+	identity_search	1-Hexadecylamine	C16H35N	0.7244	3	FJLUATLTXUNBOT-UHFFFAOYSA-N	Organic compounds	Organic nitrogen compounds	Organonitrogen compounds	Amines	Primary amines	Monoalkylamines
3020	357.236	2.007	[M+2H]2+	hybrid_search	PEG-14	C26H54O14	0.8045		AKWFJQNBHYVIPY-UHFFFAOYSA-N	Organic compounds	Organic oxygen compounds	Organooxygen compounds	Ethers	Dialkyl ethers	Polyethylene glycols
3022	73.0762	5.131	[M+H]+	hybrid_search	Guanidine	CH5N3	1		ZRALSGWEFCBTJO-UHFFFAOYSA-N	Organic compounds	Organic nitrogen compounds	Organonitrogen compounds	Guanidines	Guanidines
3024	167.097	4.717	[M+H]+	hybrid_search	2,5-Dimethyl-1H-pyrrole-3-carbaldehyde	C7H9NO	0.857		GTWDXQPFVZMHNZ-UHFFFAOYSA-N	Organic compounds	Organic oxygen compounds	Organooxygen compounds	Carbonyl compounds	Aldehydes	Aryl-aldehydes
3028	203.139	7.657	[M+H]+	identity_search	Ala-Leu	C9H18N2O3	1	2	RDIKFPRVLJLMER-BQBZGAKWSA-N	Organic compounds	Organic acids and derivatives	Carboxylic acids and derivatives	Amino acids, peptides, and analogues	Peptides
3029	225.016	9.823	[M+H]+	hybrid_search	Phosphoserine	C3H8NO6P	0.7707		BZQFBWGGLXLEPQ-UHFFFAOYSA-N	Organic compounds	Organic acids and derivatives	Carboxylic acids and derivatives	Amino acids, peptides, and analogues	Amino acids and derivatives	Alpha amino acids and derivatives	Alpha amino acids
3031	768.554	4.518	[M+H]+	hybrid_search	2-Docosahexaenoyl-1-stearoyl-sn-glycero-3-phosphoethanolamine	C45H78NO8P	0.809		XYYHNDVKALDFHQ-OXHZBIAZSA-N	Organic compounds	Lipids and lipid-like molecules	Glycerophospholipids	Glycerophosphoethanolamines	Phosphatidylethanolamines
3036	371.036	9.253	[M+Na]+	hybrid_search	Guanosine 5'-monophosphate	C10H14N5O8P	0.8394		RQFCJASXJCIDSX-UUOKFMHZSA-N	Organic compounds	Nucleosides, nucleotides, and analogues	Purine nucleotides	Purine ribonucleotides	Purine ribonucleoside monophosphates
3039	678.335	8.017	[M+2H]2+	hybrid_search	Ethyl 4-amino-2-methylpyrimidine-5-carboxylate	C8H11N3O2	0.752		YRKLYFMSXXRRNJ-UHFFFAOYSA-N	Organic compounds	Organoheterocyclic compounds	Diazines	Pyrimidines and pyrimidine derivatives	Pyrimidinecarboxylic acids and derivatives	Pyrimidinecarboxylic acids
3041	132.054	8.607	[M+H]+	hybrid_search	Creatine	C4H9N3O2	0.9997		CVSVTCORWBXHQV-UHFFFAOYSA-N	Organic compounds	Organic acids and derivatives	Carboxylic acids and derivatives	Amino acids, peptides, and analogues	Amino acids and derivatives	Alpha amino acids and derivatives
3045	127.087	4.946	[M+H]+	identity_search	2-(2-Methyl-1H-imidazol-1-yl)ethanol	C6H10N2O	0.8205	2	JJWKKSUCSNDHNJ-UHFFFAOYSA-N	Organic compounds	Organoheterocyclic compounds	Azoles	Imidazoles	Substituted imidazoles	N-substituted imidazoles
3048	182.154	1.08	[M+H]+	hybrid_search	Undec-9-ynoic acid	C11H18O2	0.8097		ZOYDMFOVPQMSPJ-UHFFFAOYSA-N	Organic compounds	Lipids and lipid-like molecules	Fatty Acyls	Fatty acids and conjugates	Medium-chain fatty acids
3054	254.212	1.075	[M+H]+	hybrid_search	Sclareolide	C16H26O2	0.8262		IMKJGXCIJJXALX-SHUKQUCYSA-N	Organic compounds	Organoheterocyclic compounds	Naphthofurans		Naphthofurans
3055	151.112	1.043	[M+H]+	identity_search	(-)-Myrtenal	C10H14O	0.8858	12	KMRMUZKLFIEVAO-IUCAKERBSA-N	Organic compounds	Lipids and lipid-like molecules	Prenol lipids	Monoterpenoids	Bicyclic monoterpenoids
3063	307.248	1.005	[M+H]+	hybrid_search	Dihexylphosphinic acid	C12H27O2P	0.7115		NGKCHGKFHQDOPZ-UHFFFAOYSA-N	Organic compounds	Organophosphorus compounds			Organophosphorus compounds
3069	162.124	7.144	[M+H]+	hybrid_search	Diethylene glycol	C4H10O3	0.747		MTHSVFCYNBDYFN-UHFFFAOYSA-N	Organic compounds	Organic oxygen compounds	Organooxygen compounds	Ethers	Dialkyl ethers
3076	523.359	5.348	[M+H]+	hybrid_search	1-Oleoyl-sn-glycero-3-phosphocholine	C26H52NO7P	0.8881		YAMUFBLWGFFICM-PTGWMXDISA-N	Organic compounds	Lipids and lipid-like molecules	Glycerophospholipids	Glycerophosphocholines	Lysophosphatidylcholines	1-acyl-sn-glycero-3-phosphocholines
3081	259.259	8.542	[M+H]+	hybrid_search	1-Hexadecyl-sn-glycero-3-phosphocholine	C24H52NO6P	0.7888		VLBPIWYTPAXCFJ-XMMPIXPASA-N	Organic compounds	Lipids and lipid-like molecules	Glycerophospholipids	Glycerophosphocholines	Monoalkylglycerophosphocholines
3089	259.148	11.706	[M+H]+	hybrid_search	1-Hexadecyl-sn-glycero-3-phosphocholine	C24H52NO6P	0.7138		VLBPIWYTPAXCFJ-XMMPIXPASA-N	Organic compounds	Lipids and lipid-like molecules	Glycerophospholipids	Glycerophosphocholines	Monoalkylglycerophosphocholines
3098	238.202	1.206	[M+H]+	hybrid_search	3-(5,6-Dichloro-2-methyl-1H-benzimidazol-1-yl)-1-propanol	C11H12Cl2N2O	0.7381		KYCISTYRQNEVDL-UHFFFAOYSA-N	Organic compounds	Organoheterocyclic compounds	Benzimidazoles		Benzimidazoles
3100	237.17	1.213	[M+H]+	hybrid_search	Tetraethylene glycol monomethyl ether	C9H20O5	0.72		ZNYRFEPBTVGZDN-UHFFFAOYSA-N	Organic compounds	Organic oxygen compounds	Organooxygen compounds	Ethers	Dialkyl ethers	Polyethylene glycols
3102	178.009	9.186	[M+H]+	hybrid_search	.beta.-Aspartame	C14H18N2O5	0.7127		SHHIPKDJQYIJJF-VUWPPUDQSA-N	Organic compounds	Organic acids and derivatives	Peptidomimetics	Hybrid peptides	Hybrid peptides
3103	207.14	1.168	[M+H]+	hybrid_search	N-(3-Pyridinyl)thiourea	C6H7N3S	0.7154		CFOJQUGXHMGMOT-UHFFFAOYSA-N	Organic compounds	Organoheterocyclic compounds	Pyridines and derivatives		Pyridines and derivatives
3107	729.59	5.184	[M+H]+	identity_search	N-Oleoyl-D-erythro-sphingosylphosphorylcholine	C41H81N2O6P	0.9997	5	NBEADXWAAWCCDG-QDDWGVBQSA-N	Organic compounds	Lipids and lipid-like molecules	Sphingolipids	Phosphosphingolipids	Phosphosphingolipids
3109	102.055	2.331	[M+H-H2O]+	identity_search	L-Homoserine	C4H9NO3	0.8203	3	UKAUYVFTDYCKQA-VKHMYHEASA-N	Organic compounds	Organic acids and derivatives	Carboxylic acids and derivatives	Amino acids, peptides, and analogues	Amino acids and derivatives	Alpha amino acids and derivatives	Alpha amino acids	L-alpha-amino acids
3110	255.211	1.221	[M+H]+	hybrid_search	Pisiferal	C20H28O2	0.7468		YPWYNONCSGZEQQ-IJHRGXPZSA-N	Organic compounds	Lipids and lipid-like molecules	Prenol lipids	Diterpenoids	Diterpenoids
3111	214.241	1.856	[M+H]+	hybrid_search	N-Hexylbenzenesulfonamide	C12H19NO2S	0.8966		SKERWNIJEZZECH-UHFFFAOYSA-N	Organic compounds	Benzenoids	Benzene and substituted derivatives	Benzenesulfonamides	Benzenesulfonamides
3127	299.085	9.391	[M+Na]+	identity_search	L-.gamma.-Glutamyl-L-glutamic acid	C10H16N2O7	0.8893	3	OWQDWQKWSLFFFR-WDSKDSINSA-N	Organic compounds	Organic acids and derivatives	Carboxylic acids and derivatives	Amino acids, peptides, and analogues	Amino acids and derivatives	Alpha amino acids and derivatives	Glutamic acid and derivatives
3129	313.321	2.226	[M+H]+	identity_search	N-[3-(Dimethylamino)propyl]tetradecanamide	C19H40N2O	0.8228	1	IFYDWYVPVAMGRO-UHFFFAOYSA-N	Organic compounds	Lipids and lipid-like molecules	Fatty Acyls	Fatty amides	N-acyl amines
3134	544.339	5.411	[M+Na]+	identity_search	1-Oleoyl-sn-glycero-3-phosphocholine	C26H52NO7P	0.7506	4	YAMUFBLWGFFICM-PTGWMXDISA-N	Organic compounds	Lipids and lipid-like molecules	Glycerophospholipids	Glycerophosphocholines	Lysophosphatidylcholines	1-acyl-sn-glycero-3-phosphocholines
3136	290.146	9.852	[M+H]+	identity_search	Asp-Arg	C10H19N5O5	0.8589	7	PSZNHSNIGMJYOZ-NTSWFWBYSA-N	Organic compounds	Organic acids and derivatives	Carboxylic acids and derivatives	Amino acids, peptides, and analogues	Peptides	Dipeptides
3137	137.074	6.205	[M+H]+	hybrid_search	Hypoxanthine	C5H4N4O	0.7753		FDGQSTZJBFJUBT-UHFFFAOYSA-N	Organic compounds	Organoheterocyclic compounds	Imidazopyrimidines	Purines and purine derivatives	Purinones	Hypoxanthines
3138	339.289	0.949	[M+H]+	hybrid_search	Linoelaidic acid	C18H32O2	0.7968		OYHQOLUKZRVURQ-AVQMFFATSA-N	Organic compounds	Lipids and lipid-like molecules	Fatty Acyls	Lineolic acids and derivatives	Lineolic acids and derivatives
3143	255.098	7.406	[Cat]+	identity_search	Nicotinamide riboside cation	C11H15N2O5	0.8339	3	JLEBZPBDRKPWTD-TURQNECASA-O	Organic compounds	Organic oxygen compounds	Organooxygen compounds	Carbohydrates and carbohydrate conjugates	Glycosyl compounds	Glycosylamines
3147	810.601	4.223	[M+H]+	identity_search	1-Stearoyl-2-arachidonyl-sn-glycero-3-phosphocholine	C46H84NO8P	0.8659	3	PSVRFUPOQYJOOZ-RYIOQAQXSA-N	Organic compounds	Lipids and lipid-like molecules	Glycerophospholipids	Glycerophosphocholines	Phosphatidylcholines
3152	787.604	4.384	[M+H]+	hybrid_search	1-Oleoyl-2-myristoyl-sn-glycero-3-phosphocholine	C40H78NO8P	0.9989		KIVAJCJTVPWSRJ-OQHNRNOKSA-N	Organic compounds	Lipids and lipid-like molecules	Glycerophospholipids	Glycerophosphocholines	Phosphatidylcholines
3155	169.097	7.958	[M+H]+	identity_search	Pyridoxamine	C8H12N2O2	0.8995	2	NHZMQXZHNVQTQA-UHFFFAOYSA-N	Organic compounds	Organoheterocyclic compounds	Pyridines and derivatives	Pyridoxamines	Pyridoxamine 5'-phosphates
3164	255.109	8.451	[M+H]+	hybrid_search	N-Acetyl-L-carnosine	C11H16N4O4	0.7582		BKAYIFDRRZZKNF-VIFPVBQESA-N	Organic compounds	Organic acids and derivatives	Peptidomimetics	Hybrid peptides	Hybrid peptides
3166	491.292	0.848	[M+H]+	hybrid_search	2,2'-Methylenebis(4,6-di-tert-butylphenyl)phosphoric acid	C29H43O4P	0.7907		GGQHNQQPLWRNHD-UHFFFAOYSA-N	Organic compounds	Organic acids and derivatives	Organic phosphoric acids and derivatives	Phosphate esters	Aryl phosphates	Aryl phosphodiesters
3172	126.093	1.149	[M+H]+	hybrid_search	2-(2-Thienyl)acetamide	C6H7NOS	0.7823		UUPZTFTUZUQRQT-UHFFFAOYSA-N	Organic compounds	Organoheterocyclic compounds	Heteroaromatic compounds		Heteroaromatic compounds
3175	782.568	4.332	[M+H]+	identity_search	1,2-Dilinoleoyl-sn-glycero-3-phosphocholine	C44H80NO8P	0.8136	6	FVXDQWZBHIXIEJ-LNDKUQBDSA-N	Organic compounds	Lipids and lipid-like molecules	Glycerophospholipids	Glycerophosphocholines	Phosphatidylcholines
3182	702.543	4.484	[M+H]+	hybrid_search	1,2-Dioleoyl-sn-glycerol	C39H72O5	0.767		AFSHUZFNMVJNKX-LLWMBOQKSA-N	Organic compounds	Lipids and lipid-like molecules	Glycerolipids	Diradylglycerols	Diacylglycerols	1,2-diacylglycerols
3183	488.357	0.997	[M+H]+	hybrid_search	(3S)-2,3-Oxidosqualene	C30H50O	0.8615		QYIMSPSDBYKPPY-RSKUXYSASA-N	Organic compounds	Lipids and lipid-like molecules	Prenol lipids	Triterpenoids	Triterpenoids
3191	299.101	2.555	[M+H]+	hybrid_search	NP-001346	C11H15N5O3S	0.7053		WUUGFSXJNOTRMR-UHFFFAOYSA-N	Organic compounds	Nucleosides, nucleotides, and analogues	5'-deoxyribonucleosides	5'-deoxy-5'-thionucleosides	5'-deoxy-5'-thionucleosides
3195	628.5	1.104	[M+H]+	hybrid_search	n-Octylpentaoxyethylene	C18H38O6	0.8042		MJELOWOAIAAUJT-UHFFFAOYSA-N	Organic compounds	Organic oxygen compounds	Organooxygen compounds	Ethers	Dialkyl ethers	Polyethylene glycols
3197	208.17	1.332	[M+H]+	hybrid_search	5-Undecyl-1,3,4-thiadiazol-2-ylamine	C13H25N3S	0.7519		KYXQTLYYRDRLSH-UHFFFAOYSA-N	Organic compounds	Organoheterocyclic compounds	Azoles	Thiadiazoles	Aminothiadiazoles	2-amino-1,3,4-thiadiazoles	2-amino-5-substituted-1,3,4-thiadiazoles
3206	209.157	1.147	[M+H]+	hybrid_search	4-(1,2,4-Trihydroxy-2,6,6-trimethylcyclohexyl)-3-buten-2-one	C13H22O4	0.7168		QASOACWKTAXFSE-AATRIKPKSA-N	Organic compounds	Lipids and lipid-like molecules	Prenol lipids	Sesquiterpenoids	Sesquiterpenoids
3208	220.201	0.985	[M+H]+	hybrid_search	2-(2-Butoxyethoxy)ethanol	C8H18O3	0.7063		OAYXUHPQHDHDDZ-UHFFFAOYSA-N	Organic compounds	Organic oxygen compounds	Organooxygen compounds	Ethers	Dialkyl ethers
3210	732.553	4.5	[M+H]+	identity_search	1-Oleoyl-2-myristoyl-sn-glycero-3-phosphocholine	C40H78NO8P	0.914	5	KIVAJCJTVPWSRJ-OQHNRNOKSA-N	Organic compounds	Lipids and lipid-like molecules	Glycerophospholipids	Glycerophosphocholines	Phosphatidylcholines
3212	261.127	1.783	[M+H-H2O]+	identity_search	(R)-Pantetheine	C11H22N2O4S	0.8594	15	ZNXZGRMVNNHPCA-VIFPVBQESA-N	Organic compounds	Organic acids and derivatives	Carboxylic acids and derivatives	Amino acids, peptides, and analogues	Amino acids and derivatives	Beta amino acids and derivatives
3213	120.091	7.123	[M+H-H2O]+	identity_search	2-Amino-4-ethylphenol	C8H11NO	0.8032	3	LUKYIMOTPSTGQB-UHFFFAOYSA-N	Organic compounds	Benzenoids	Benzene and substituted derivatives	Aniline and substituted anilines	Aniline and substituted anilines
3217	560.079	9.886	[M+H]+	identity_search	Adenosine 5'-diphosphoribose	C15H23N5O14P2	0.998	4	SRNWOUGRCWSEMX-TYASJMOZSA-N	Organic compounds	Nucleosides, nucleotides, and analogues	Purine nucleotides	Purine nucleotide sugars	Purine nucleotide sugars
3222	241.056	9.496	[M+H]+	hybrid_search	Asp-Asp	C8H12N2O7	0.7974		FRYULLIZUDQONW-DMTCNVIQSA-N	Organic compounds	Organic acids and derivatives	Carboxylic acids and derivatives	Amino acids, peptides, and analogues	Peptides	Dipeptides
3225	220.025	8.387	[M+Na]+	hybrid_search	Cytochalasin C	C30H37NO6	0.7147		NAIODHJWOHMDJX-FLMVKAFASA-N	Organic compounds	Alkaloids and derivatives	Cytochalasans		Cytochalasans
3226	214.147	14.53	[M+H]+	hybrid_search	N-Isopropylbenzenesulfonamide	C9H13NO2S	0.8952		QKIWHADSHFVRFN-UHFFFAOYSA-N	Organic compounds	Benzenoids	Benzene and substituted derivatives	Benzenesulfonamides	Benzenesulfonamides
3228	90.0979	8.037	[M+H]+	hybrid_search	Xenopsin	C47H73N13O10	0.7022		VVZLRNZUCNGJQY-KITDWFFGSA-N	Organic compounds	Organic acids and derivatives	Carboxylic acids and derivatives	Amino acids, peptides, and analogues	Peptides	Oligopeptides
3230	398.216	0.987	[M+H]+	hybrid_search	2-{2-[2-(Octanoyloxy)ethoxy]ethoxy}ethyl decanoate	C24H46O6	0.7583		RCGZRZBMXNWTFH-UHFFFAOYSA-N	Organic compounds	Lipids and lipid-like molecules	Fatty Acyls	Fatty acid esters	Fatty acid esters
3238	466.175	4.735	[M+H]+	hybrid_search	N-(sec-Butyl)-N-(4-(sec-butyl(trifluoroacetyl)amino)phenyl-2,2,2-trifluoroacetamide	C18H22F6N2O2	0.8864		BEERDLZZARLXSR-UHFFFAOYSA-N	Organic compounds	Benzenoids	Benzene and substituted derivatives	Anilides	Anilides
3241	448.342	2.901	[M+H]+	identity_search	L-Arachidonoylcarnitine	C27H45NO4	0.7849	7	RBFQHRALHSUPIA-JTPUQHSZSA-N	Organic compounds	Lipids and lipid-like molecules	Fatty Acyls	Fatty acid esters	Acyl carnitines
3245	157.19	5.124	[M+H]+	hybrid_search	Methyl benzenesulfonate	C7H8O3S	0.8442		CZXGXYBOQYQXQD-UHFFFAOYSA-N	Organic compounds	Benzenoids	Benzene and substituted derivatives	Benzenesulfonic acids and derivatives	Benzenesulfonate esters
3254	288.203	8.787	[M+H]+	identity_search	Ile-Arg	C12H25N5O3	0.9179	11	HYXQKVOADYPQEA-XHNCKOQMSA-N	Organic compounds	Organic acids and derivatives	Carboxylic acids and derivatives	Amino acids, peptides, and analogues	Peptides	Dipeptides
3256	119.085	1.171	[M+H-H2O]+	identity_search	.alpha.,.alpha.-Dimethylbenzyl alcohol	C9H12O	0.7757	0	BDCFWIDZNLCTMF-UHFFFAOYSA-N	Organic compounds	Benzenoids	Benzene and substituted derivatives	Phenylpropanes	Phenylpropanes
3258	120.162	6.855	[M+H]+	hybrid_search	(1S)-1-(4-Methylphenyl)ethanol	C9H12O	0.7105		JESIHYIJKKUWIS-QMMMGPOBSA-N	Organic compounds	Benzenoids	Benzene and substituted derivatives	Toluenes	Toluenes
3260	130.077	8.558	[M+H]+	identity_search	Ethyl 1-aminocyclopropanecarboxylate	C6H11NO2	0.7344	2	FDKHZRAIKUTQLE-UHFFFAOYSA-N	Organic compounds	Organic acids and derivatives	Carboxylic acids and derivatives	Amino acids, peptides, and analogues	Amino acids and derivatives	Alpha amino acids and derivatives
3261	201.984	7.982	[M+H]+	identity_search	L-Cysteine S-sulfate	C3H7NO5S2	0.9951	4	NOKPBJYHPHHWAN-REOHCLBHSA-N	Organic compounds	Organic acids and derivatives	Carboxylic acids and derivatives	Amino acids, peptides, and analogues	Amino acids and derivatives	Alpha amino acids and derivatives	Cysteine and derivatives	L-cysteine-S-conjugates
3268	156.094	7.389	[M+H]+	hybrid_search	6-Bromo-3-pyridinecarboxaldehyde	C6H4BrNO	0.7564		PVUKGNBRJFTFNJ-UHFFFAOYSA-N	Organic compounds	Organoheterocyclic compounds	Pyridines and derivatives	Pyridine carboxaldehydes	Pyridine carboxaldehydes
3271	226.12	7.422	[M+H]+	hybrid_search	N-(Octadecanoyl)sphing-4-enine-1-phosphocholine	C41H83N2O6P	0.8538		LKQLRGMMMAHREN-NWBJSICCSA-N	Organic compounds	Lipids and lipid-like molecules	Sphingolipids	Phosphosphingolipids	Phosphosphingolipids
3272	385.379	2.469	[M+H]+	hybrid_search	2-(Isobutylamino)ethanol	C6H15NO	0.7803		VJWZYGQIJWDACM-UHFFFAOYSA-N	Organic compounds	Organic nitrogen compounds	Organonitrogen compounds	Amines	Alkanolamines	1,2-aminoalcohols
3274	154.044	5.519	[M+H]+	hybrid_search	7-Methylxanthine	C6H6N4O2	0.82		PFWLFWPASULGAN-UHFFFAOYSA-N	Organic compounds	Organoheterocyclic compounds	Imidazopyrimidines	Purines and purine derivatives	Xanthines
3290	307.083	10.207	[M+2H]2+	identity_search	Glutathione, oxidized	C20H32N6O12S2	0.8154	12	YPZRWBKMTBYPTK-BJDJZHNGSA-N	Organic compounds	Organic acids and derivatives	Carboxylic acids and derivatives	Amino acids, peptides, and analogues	Peptides
3297	744.553	4.552	[M+H]+	identity_search	1,2-Dioleoyl-sn-glycero-3-phosphoethanolamine	C41H78NO8P	0.8941	24	MWRBNPKJOOWZPW-NYVOMTAGSA-N	Organic compounds	Lipids and lipid-like molecules	Glycerophospholipids	Glycerophosphoethanolamines	Phosphatidylethanolamines
3306	133.07	8.575	[M+H]+	hybrid_search	2-Furyl methyl ketone	C6H6O2	0.7252		IEMMBWWQXVXBEU-UHFFFAOYSA-N	Organic compounds	Organic oxygen compounds	Organooxygen compounds	Carbonyl compounds	Ketones	Aryl ketones	Aryl alkyl ketones
3311	113.964	0.044	[M+H]+	hybrid_search	N-(4-Imidazo[2,1-b][1,3]thiazol-6-ylphenyl)acetamide	C13H11N3OS	0.7269		JKOILEIYPNJUGJ-UHFFFAOYSA-N	Organic compounds	Organoheterocyclic compounds	Azoles	Imidazoles	Substituted imidazoles	Phenylimidazoles
3314	117.102	1.344	[M+H]+	hybrid_search	3,3'-Ethane-1,2-diylbis(1,1-diethylurea)	C12H26N4O2	0.7984		BBDKHCGAGBNLNK-UHFFFAOYSA-N	Organic compounds	Organic acids and derivatives	Organic carbonic acids and derivatives	Ureas	Ureas
3315	162.075	7.641	[M+H]+	identity_search	5-Methyl D-glutamate	C6H11NO4	0.9481	6	ZGEYCCHDTIDZAE-SCSAIBSYSA-N	Organic compounds	Organic acids and derivatives	Carboxylic acids and derivatives	Amino acids, peptides, and analogues	Amino acids and derivatives	Alpha amino acids and derivatives	Glutamic acid and derivatives
3318	130.023	8.561	[M+H]+	hybrid_search	N-(2-Methyl-4-nitrophenyl)benzamide	C14H12N2O3	0.8139		HTHDLNDPJIVSCW-UHFFFAOYSA-N	Organic compounds	Benzenoids	Benzene and substituted derivatives	Anilides	Aromatic anilides	Benzanilides
3319	144.102	7.729	[M+H]+	hybrid_search	Tetramethylammonium cation	C4H12N	0.7669		QEMXHQIAXOOASZ-UHFFFAOYSA-N	Organic compounds	Organic nitrogen compounds	Organonitrogen compounds	Quaternary ammonium salts	Tetraalkylammonium salts
3321	263.149	0.99	[M+H]+	hybrid_search	Tripropylene glycol propyl ether	C12H26O4	0.7348		JKEHLQXXZMANPK-UHFFFAOYSA-N	Organic compounds	Organic oxygen compounds	Organooxygen compounds	Alcohols and polyols	Secondary alcohols
3322	189.13	7.831	[M+H]+	identity_search	N.epsilon.-Acetyl-L-lysine	C8H16N2O3	0.9715	4	DTERQYGMUDWYAZ-ZETCQYMHSA-N	Organic compounds	Organic acids and derivatives	Carboxylic acids and derivatives	Amino acids, peptides, and analogues	Amino acids and derivatives	Alpha amino acids and derivatives	Alpha amino acids	L-alpha-amino acids
3326	368.316	1.001	[M+H]+	hybrid_search	2-Tridecenal	C13H24O	0.7144		VMUNAKQXJLHODT-VAWYXSNFSA-N	Organic compounds	Lipids and lipid-like molecules	Fatty Acyls	Fatty aldehydes	Fatty aldehydes
3327	257.223	1.383	[M+H]+	hybrid_search	{[(4-Fluorophenyl)sulfonyl]amino}acetic acid	C8H8FNO4S	0.7907		XAEAUZAGDOXYIE-UHFFFAOYSA-N	Organic compounds	Benzenoids	Benzene and substituted derivatives	Benzenesulfonamides	Benzenesulfonamides
3328	654.332	0.932	[M+H]+	hybrid_search	2,2'-Methylenebis(4,6-di-tert-butylphenyl)phosphoric acid	C29H43O4P	0.7366		GGQHNQQPLWRNHD-UHFFFAOYSA-N	Organic compounds	Organic acids and derivatives	Organic phosphoric acids and derivatives	Phosphate esters	Aryl phosphates	Aryl phosphodiesters
3340	173.084	8.739	[M+H]+	hybrid_search	S(-)-Cathinone	C9H11NO	0.8186		PUAQLLVFLMYYJJ-ZETCQYMHSA-N	Organic compounds	Organic oxygen compounds	Organooxygen compounds	Carbonyl compounds	Ketones	Aryl ketones	Phenylketones	Alkyl-phenylketones
3343	314.091	5.994	[M+H]+	identity_search	5'-Methylthioadenosine sulfoxide	C11H15N5O4S	0.8798	9	WXOJULRVRHWMGT-JLQSGANNSA-N	Organic compounds	Nucleosides, nucleotides, and analogues	5'-deoxyribonucleosides		5'-deoxyribonucleosides
3345	748.528	4.312	[M+H]+	hybrid_search	1-(1Z-Octadecenyl)-2-(4Z,7Z,10Z,13Z,16Z,19Z-docosahexaenoyl)-sn-glycero-3-phosphoethanolamine	C45H78NO7P	0.8376		FIJFPUAJUDAZEY-WAHBYMPSSA-N
3350	151.048	8.595	[M+H]+	hybrid_search	2-(Chloromethyl)-6-fluoro-1H-benzimidazole-4-carboxylic acid	C9H6ClFN2O2	0.7135		XUXZCTVCAIXAMK-UHFFFAOYSA-N	Organic compounds	Benzenoids	Benzene and substituted derivatives	Benzoic acids and derivatives	Halobenzoic acids and derivatives	Halobenzoic acids
3351	120.102	6.138	[M+H]+	hybrid_search	(3-Oxocyclohexyl)acetic acid	C8H12O3	0.7412		RYTWPAUCABOYJP-UHFFFAOYSA-N	Organic compounds	Organic oxygen compounds	Organooxygen compounds	Carbonyl compounds	Ketones	Cyclic ketones
3352	157.079	9.425	[M+H]+	hybrid_search	2-(2-Amino-4-nitroanilino)ethanol	C8H11N3O3	0.7428		OWMQBFHMJVSJSA-UHFFFAOYSA-N	Organic compounds	Benzenoids	Benzene and substituted derivatives	Nitrobenzenes	Nitrobenzenes
3355	254.161	6.562	[M+H]+	hybrid_search	3-Amino-3-(2-chlorophenyl)propionic acid	C9H10ClNO2	0.7206		NXXFYRJVRISCCP-UHFFFAOYSA-N	Organic compounds	Organic acids and derivatives	Carboxylic acids and derivatives	Amino acids, peptides, and analogues	Amino acids and derivatives	Beta amino acids and derivatives
3356	259.087	7.644	[2M+H]+	identity_search	D-Pyroglutamic acid	C5H7NO3	0.7885	1	ODHCTXKNWHHXJC-GSVOUGTGSA-N	Organic compounds	Organic acids and derivatives	Carboxylic acids and derivatives	Amino acids, peptides, and analogues	Amino acids and derivatives	Alpha amino acids and derivatives	Proline and derivatives
3359	443.348	1.179	[M+Na]+	hybrid_search	Monoelaidin	C21H40O4	0.8179		RZRNAYUHWVFMIP-MDZDMXLPSA-N	Organic compounds	Lipids and lipid-like molecules	Glycerolipids	Monoradylglycerols	Monoacylglycerols	1-monoacylglycerols
3360	246.153	1.761	[M+H]+	hybrid_search	4-Thiazolidinecarboxylic acid, 2-undecyl-, (4R)-	C15H29NO2S	0.7255		FNBSOIBCKUUVJJ-LSLKUGRBSA-N	Organic compounds	Organic acids and derivatives	Carboxylic acids and derivatives	Amino acids, peptides, and analogues	Amino acids and derivatives	Alpha amino acids and derivatives	Alpha amino acids	L-alpha-amino acids
3366	152.071	2.699	[M+H]+	hybrid_search	2-Thiazoline-2-thiol	C3H5NS2	0.7452		WGJCBBASTRWVJL-UHFFFAOYSA-N	Organic compounds	Organoheterocyclic compounds	Azolidines	Thiazolidines	Thiazolidinethiones
3371	702.543	4.443	[M+H]+	hybrid_search	1-Palmitoyl-2-oleoyl-sn-glycerol	C37H70O5	0.7704		YEJYLHKQOBOSCP-OZKTZCCCSA-N	Organic compounds	Lipids and lipid-like molecules	Glycerolipids	Diradylglycerols	Diacylglycerols	1,2-diacylglycerols
3374	272.258	2.795	[Cat]+	identity_search	(Carboxymethyl)dodecyldimethylammonium cation	C16H34NO2	0.8508	3	DVEKCXOJTLDBFE-UHFFFAOYSA-O	Organic compounds	Organic acids and derivatives	Carboxylic acids and derivatives	Amino acids, peptides, and analogues	Amino acids and derivatives	Alpha amino acids and derivatives	Alpha amino acids
3377	151.112	1.207	[M+H-H2O]+	identity_search	(5S)-5-(1-Hydroxy-1-methylethyl)-2-methyl-2-cyclohexen-1-one	C10H16O2	0.8941	10	DJOOMNLGIUGRKD-QMMMGPOBSA-N	Organic compounds	Lipids and lipid-like molecules	Prenol lipids	Monoterpenoids	Menthane monoterpenoids
3382	625.519	5.826	[M+H]+	hybrid_search	1-Stearoyl-2-linoleoyl-sn-glycerol	C39H72O5	0.8535		AJMZUFBKADIAKC-SKTOPKGQSA-N	Organic compounds	Lipids and lipid-like molecules	Fatty Acyls	Lineolic acids and derivatives	Lineolic acids and derivatives
3383	205.147	1.175	[M+H]+	identity_search	2-(2-Butoxyethoxy)ethyl acetate	C10H20O4	0.7582	1	VXQBJTKSVGFQOL-UHFFFAOYSA-N	Organic compounds	Organic acids and derivatives	Carboxylic acids and derivatives	Carboxylic acid derivatives	Carboxylic acid esters
3385	234.109	9.386	[M+H]+	identity_search	Ser-Gln	C8H15N3O5	0.9563	15	UJTZHGHXJKIAOS-UHNVWZDZSA-N	Organic compounds	Organic acids and derivatives	Carboxylic acids and derivatives	Amino acids, peptides, and analogues	Peptides	Dipeptides
3390	87.063	7.69	[M+H]+	hybrid_search	1,2,4-Triazole-3-carboxamide	C3H4N4O	0.7944		ZEWJFUNFEABPGL-UHFFFAOYSA-N	Organic compounds	Organic acids and derivatives	Carboxylic acids and derivatives	Carboxylic acid derivatives	Carboxylic acid amides	2-heteroaryl carboxamides
3391	570.457	1.093	[M+H]+	hybrid_search	n-Octylpentaoxyethylene	C18H38O6	0.8125		MJELOWOAIAAUJT-UHFFFAOYSA-N	Organic compounds	Organic oxygen compounds	Organooxygen compounds	Ethers	Dialkyl ethers	Polyethylene glycols
3400	162.106	9.534	[M+H]+	hybrid_search	N-Methyl-L-alanine	C4H9NO2	0.8754		GDFAOVXKHJXLEI-VKHMYHEASA-N	Organic compounds	Organic acids and derivatives	Carboxylic acids and derivatives	Amino acids, peptides, and analogues	Amino acids and derivatives	Alpha amino acids and derivatives	Alanine and derivatives
3408	351.224	9.453	[M+H]+	hybrid_search	DL-Arginine	C6H14N4O2	0.7256		ODKSFYDXXFIFQN-UHFFFAOYSA-N	Organic compounds	Organic acids and derivatives	Carboxylic acids and derivatives	Amino acids, peptides, and analogues	Amino acids and derivatives	Alpha amino acids and derivatives	Arginine and derivatives
3410	298.045	10.331	[M+H]+	hybrid_search	L-Cysteine-glutathione disulfide	C13H22N4O8S2	0.7808		BNRXZEPOHPEEAS-UHFFFAOYSA-N	Organic compounds	Organic acids and derivatives	Carboxylic acids and derivatives	Amino acids, peptides, and analogues	Peptides	Oligopeptides
3416	342.248	1.305	[M+H]+	hybrid_search	Hexaethyleneglycol dimethyl ether	C14H30O7	0.7168		VMCIKMLQXFLKAX-UHFFFAOYSA-N	Organic compounds	Organic oxygen compounds	Organooxygen compounds	Ethers	Dialkyl ethers
3422	275.135	9.321	[M+H]+	identity_search	Gln-Gln	C10H18N4O5	0.9299	12	LOJYQMFIIJVETK-RITPCOANSA-N	Organic compounds	Organic acids and derivatives	Carboxylic acids and derivatives	Amino acids, peptides, and analogues	Peptides	Dipeptides
3428	261.037	9.904	[M+H]+	identity_search	D-myo-Inositol-3-phosphate	C6H13O9P	0.9257	4	INAPMGSXUVUWAF-MWXGOQIOSA-N	Organic compounds	Organic oxygen compounds	Organooxygen compounds	Alcohols and polyols	Cyclic alcohols and derivatives	Cyclitols and derivatives	Inositol phosphates
3433	137.058	4.703	[M+H]+	hybrid_search	Hypoxanthine	C5H4N4O	0.8953		FDGQSTZJBFJUBT-UHFFFAOYSA-N	Organic compounds	Organoheterocyclic compounds	Imidazopyrimidines	Purines and purine derivatives	Purinones	Hypoxanthines
3457	270.145	8.119	[M+H]+	hybrid_search	4-Hydroxy-1-prolylpyrrolidine-2-carboxylic acid	C10H16N2O4	0.7718		ONPXCLZMBSJLSP-UHFFFAOYSA-N	Organic compounds	Organic acids and derivatives	Carboxylic acids and derivatives	Amino acids, peptides, and analogues	Peptides	Dipeptides
3466	518.837	1.672	[M+H]+	hybrid_search	2,5,8,11,14,17,20,23,26,29,32,35-Dodecaoxaheptatriacontan-37-ol	C25H52O13	0.7855		PLQZJIIDLZRWBG-UHFFFAOYSA-N	Organic compounds	Organic oxygen compounds	Organooxygen compounds	Ethers	Dialkyl ethers	Polyethylene glycols
3470	163.148	1.31	[M+H-H2O]+	identity_search	Bi(cyclohexan)-2-one	C12H20O	0.7327	9	UOBQDYFTAJKQAL-UHFFFAOYSA-N	Organic compounds	Organic oxygen compounds	Organooxygen compounds	Carbonyl compounds	Ketones	Cyclic ketones
3475	718.538	4.571	[M+H]+	identity_search	1-Palmitoyl-2-oleoyl-sn-glycero-3-phosphoethanolamine	C39H76NO8P	0.8925	21	FHQVHHIBKUMWTI-OTMQOFQLSA-N	Organic compounds	Lipids and lipid-like molecules	Glycerophospholipids	Glycerophosphoethanolamines	Phosphatidylethanolamines
3478	232.166	9.554	[M+H]+	hybrid_search	Ala-Lys	C9H19N3O3	0.7749		QXRNAOYBCYVZCD-BQBZGAKWSA-N	Organic compounds	Organic acids and derivatives	Carboxylic acids and derivatives	Amino acids, peptides, and analogues	Peptides	Dipeptides
3482	320.316	0.976	[M+NH4]+	hybrid_search	Diethylene glycol 2-ethylhexyl ether	C12H26O3	0.768		OADIZUFHUPTFAG-UHFFFAOYSA-N	Organic compounds	Organic oxygen compounds	Organooxygen compounds	Ethers	Dialkyl ethers
3487	204.07	7.082	[M+H]+	hybrid_search	Acetyl-DL-carnitine	C9H17NO4	0.9999		RDHQFKQIGNGIED-UHFFFAOYSA-N	Organic compounds	Lipids and lipid-like molecules	Fatty Acyls	Fatty acid esters	Acyl carnitines
3494	220.019	7.728	[M+H]+	hybrid_search	1-{[3-(4-Hydroxyphenyl)propanoyl]oxy}-2,5-pyrrolidinedione	C13H13NO5	0.712		KYRUKRFVOACELK-UHFFFAOYSA-N	Organic compounds	Benzenoids	Phenols	1-hydroxy-2-unsubstituted benzenoids	1-hydroxy-2-unsubstituted benzenoids
3495	645.465	1.377	[M+2H]2+	hybrid_search	Nonaethylene glycol	C18H38O10	0.8		YZUUTMGDONTGTN-UHFFFAOYSA-N	Organic compounds	Organic oxygen compounds	Organooxygen compounds	Ethers	Dialkyl ethers	Polyethylene glycols
3500	68.1295	5.003	[M+H]+	hybrid_search	5-Amino-1,4-diphenyl-1,2,3-triazole	C14H12N4	0.8034		FUCABBOUCNJYAH-UHFFFAOYSA-N	Organic compounds	Organoheterocyclic compounds	Azoles	Triazoles	Phenyltriazoles	Phenyl-1,2,3-triazoles
3502	112.05	5.786	[M+H]+	identity_search	1H-Imidazole-2-carboxamide	C4H5N3O	0.8295	3	NMIZONYLXCOHEF-UHFFFAOYSA-N	Organic compounds	Organic acids and derivatives	Carboxylic acids and derivatives	Carboxylic acid derivatives	Carboxylic acid amides	2-heteroaryl carboxamides
3504	334.332	0.982	[M+H]+	hybrid_search	Diethylene glycol 2-ethylhexyl ether	C12H26O3	0.77		OADIZUFHUPTFAG-UHFFFAOYSA-N	Organic compounds	Organic oxygen compounds	Organooxygen compounds	Ethers	Dialkyl ethers
3505	410.108	7.658	[M+H]+	hybrid_search	5'-Deoxy-5-fluorocytidine	C9H12FN3O4	1		YSNABXSEHNLERR-ZIYNGMLESA-N	Organic compounds	Nucleosides, nucleotides, and analogues	5'-deoxyribonucleosides		5'-deoxyribonucleosides
3515	273.203	4.916	[M+H]+	hybrid_search	3-Fluoro-4-methylbenzamidine	C8H9FN2	1		PWQHQNWOXBOOTJ-UHFFFAOYSA-N	Organic compounds	Benzenoids	Benzene and substituted derivatives	Halobenzenes	Fluorobenzenes
3521	207.109	7.083	[M+H]+	hybrid_search	N-(4-Hydroxy[1,1'-biphenyl]-3-yl)acetamide	C14H13NO2	0.7416		ODBZGVNPNRYIIU-UHFFFAOYSA-N	Organic compounds	Benzenoids	Benzene and substituted derivatives	Biphenyls and derivatives	Biphenyls and derivatives
3533	244.111	7.373	[M+H]+	hybrid_search	Ergothioneine	C9H15N3O2S	0.77		SSISHJJTAXXQAX-ZETCQYMHSA-N	Organic compounds	Organic acids and derivatives	Carboxylic acids and derivatives	Amino acids, peptides, and analogues	Amino acids and derivatives	Alpha amino acids and derivatives	Histidine and derivatives
3538	95.1529	7.078	[M+H]+	hybrid_search	1-(Naphthalen-2-yl)propan-2-amine	C13H15N	0.7145		UPQSZFKXKRKCGZ-UHFFFAOYSA-N	Organic compounds	Benzenoids	Naphthalenes		Naphthalenes
3539	170.059	8.596	[M+H]+	hybrid_search	(2S)-N-Ethyl-2-hydroxypropanamide	C5H11NO2	0.7368		PWHWWMHNXSWQLD-BYPYZUCNSA-N	Organic compounds	Organic acids and derivatives	Carboxylic acids and derivatives	Carboxylic acid derivatives	Carboxylic acid amides	Secondary carboxylic acid amides
3546	128.107	1.091	[M+H]+	hybrid_search	5-Chloro-2-ethoxybenzaldehyde	C9H9ClO2	0.8163		JVUJRLHWDLJULI-UHFFFAOYSA-N	Organic compounds	Benzenoids	Phenol ethers		Phenol ethers
3549	204.123	1.186	[M+NH4]+	hybrid_search	3,4-Dichloro-L-.beta.-homophenylalanine	C10H11Cl2NO2	0.7295		MVUQWYZNNRALPX-ZETCQYMHSA-N	Organic compounds	Organic acids and derivatives	Carboxylic acids and derivatives	Amino acids, peptides, and analogues	Amino acids and derivatives	Beta amino acids and derivatives
3554	90.1185	9.542	[M+H]+	hybrid_search	N-Methyl-N-[3-(3-pyridinyl)benzyl]amine	C13H14N2	0.8114		LZJRRTLTBULOHU-UHFFFAOYSA-N	Organic compounds	Organoheterocyclic compounds	Pyridines and derivatives	Phenylpyridines	Phenylpyridines
3555	209.138	1.277	[M+H]+	identity_search	Tetraethylene glycol monomethyl ether	C9H20O5	0.7827	4	ZNYRFEPBTVGZDN-UHFFFAOYSA-N	Organic compounds	Organic oxygen compounds	Organooxygen compounds	Ethers	Dialkyl ethers	Polyethylene glycols
3559	319.14	8.671	[M+H]+	identity_search	His-Tyr	C15H18N4O4	0.9674	6	HTOOKGDPMXSJSY-STQMWFEESA-N	Organic compounds	Organic acids and derivatives	Carboxylic acids and derivatives	Amino acids, peptides, and analogues	Peptides	Dipeptides
3566	528.407	1.199	[M+H]+	hybrid_search	Octaethylene glycol	C16H34O9	0.807		GLZWNFNQMJAZGY-UHFFFAOYSA-N	Organic compounds	Organic oxygen compounds	Organooxygen compounds	Ethers	Dialkyl ethers	Polyethylene glycols
3571	207.097	9.073	[M+H]+	identity_search	Ser-Thr	C7H14N2O5	0.8968	7	LDEBVRIURYMKQS-UOWFLXDJSA-N	Organic compounds	Organic acids and derivatives	Carboxylic acids and derivatives	Amino acids, peptides, and analogues	Peptides	Dipeptides
3579	376.144	3.254	[M+H]+	hybrid_search	N6-Benzoyl-2'-deoxyadenosine	C17H17N5O4	0.9537		PIXHJAPVPCVZSV-YNEHKIRRSA-N	Organic compounds	Nucleosides, nucleotides, and analogues	Purine nucleosides	Purine 2'-deoxyribonucleosides	Purine 2'-deoxyribonucleosides
3583	116.053	0.974	[M+H]+	hybrid_search	Diethyl methylphosphonate	C5H13O3P	0.8203		NYYLZXREFNYPKB-UHFFFAOYSA-N	Organic compounds	Organic acids and derivatives	Organic phosphonic acids and derivatives	Phosphonic acid diesters	Dialkyl alkylphosphonates
3584	250.143	1.285	[M+NH4]+	hybrid_search	3-Phosphoglyceric acid	C3H7O7P	0.7037		OSJPPGNTCRNQQC-REOHCLBHSA-N	Organic compounds	Organic oxygen compounds	Organooxygen compounds	Carbohydrates and carbohydrate conjugates	Sugar acids and derivatives
3585	313.154	5.796	[M+H]+	identity_search	Phe-Phe	C18H20N2O3	1	2	GKZIWHRNKRBEOH-HOTGVXAUSA-N	Organic compounds	Organic acids and derivatives	Carboxylic acids and derivatives	Amino acids, peptides, and analogues	Peptides	Dipeptides
3587	174.128	6.852	[M+H]+	hybrid_search	Dimetridazole	C5H7N3O2	0.7456		IBXPYPUJPLLOIN-UHFFFAOYSA-N	Organic compounds	Organoheterocyclic compounds	Azoles	Imidazoles	Substituted imidazoles	Nitroimidazoles
3591	243.043	9.935	[M+H]+	hybrid_search	(2R)-2-Amino-3-(prop-2-en-1-yldisulfanyl)propanoic acid	C6H11NO2S2	0.7895		WYQZZUUUOXNSCS-YFKPBYRVSA-N	Organic compounds	Organic acids and derivatives	Carboxylic acids and derivatives	Amino acids, peptides, and analogues	Amino acids and derivatives	Alpha amino acids and derivatives	Cysteine and derivatives
3593	137.016	4.842	[M+H]+	hybrid_search	Hypoxanthine	C5H4N4O	0.8995		FDGQSTZJBFJUBT-UHFFFAOYSA-N	Organic compounds	Organoheterocyclic compounds	Imidazopyrimidines	Purines and purine derivatives	Purinones	Hypoxanthines
3595	237.105	1.132	[M+H]+	identity_search	Carbamazepine	C15H12N2O	0.8548	3	FFGPTBGBLSHEPO-UHFFFAOYSA-N	Organic compounds	Organoheterocyclic compounds	Benzazepines	Dibenzazepines	Dibenzazepines
3597	273.038	4.916	[M+H]+	hybrid_search	3-Fluoro-4-methylbenzamidine	C8H9FN2	0.8748		PWQHQNWOXBOOTJ-UHFFFAOYSA-N	Organic compounds	Benzenoids	Benzene and substituted derivatives	Halobenzenes	Fluorobenzenes
3598	307.24	1.406	[M+H]+	hybrid_search	4-(Aminomethyl)oxan-4-ol	C6H13NO2	0.7992		CGPIFQOTBHKPNM-UHFFFAOYSA-N	Organic compounds	Organoheterocyclic compounds	Oxanes		Oxanes
3600	272.092	4.863	[M+H]+	hybrid_search	Taurolidine	C7H16N4O4S2	0.9955		AJKIRUJIDFJUKJ-UHFFFAOYSA-N	Organic compounds	Organoheterocyclic compounds	Thiadiazinanes		Thiadiazinanes
3601	228.129	1.099	[M+H]+	hybrid_search	6-Oxooctadecanoic acid	C18H34O3	0.7993		QZLYZQUYIQGGOQ-UHFFFAOYSA-N	Organic compounds	Lipids and lipid-like molecules	Fatty Acyls	Fatty acids and conjugates	Long-chain fatty acids
3603	577.519	5.904	[M+H-H2O]+	identity_search	1-Palmitoyl-2-oleoyl-sn-glycerol	C37H70O5	0.8987	13	YEJYLHKQOBOSCP-OZKTZCCCSA-N	Organic compounds	Lipids and lipid-like molecules	Glycerolipids	Diradylglycerols	Diacylglycerols	1,2-diacylglycerols
3615	429.187	8.199	[M+H]+	hybrid_search	Ac-Asp-Glu	C11H16N2O8	0.8384		OPVPGKGADVGKTG-UHFFFAOYSA-N	Organic compounds	Organic acids and derivatives	Carboxylic acids and derivatives	Amino acids, peptides, and analogues	Peptides	Dipeptides
3617	255.064	9.36	[M+H]+	identity_search	N-(2-Sulfoethyl)-L-glutamine	C7H14N2O6S	0.9877	7	WGXUDTHMEITUBO-YFKPBYRVSA-N	Organic compounds	Organic acids and derivatives	Carboxylic acids and derivatives	Amino acids, peptides, and analogues	Amino acids and derivatives	Alpha amino acids and derivatives	Glutamine and derivatives
3618	440.265	0.994	[M+NH4]+	identity_search	Dioctyl sulfosuccinate	C20H38O7S	0.8838	8	HNSDLXPSAYFUHK-UHFFFAOYSA-N	Organic compounds	Lipids and lipid-like molecules	Fatty Acyls	Fatty acid esters	Fatty acid esters
3624	360.179	9.454	[M+H]+	hybrid_search	2-Hexadecanoylthio-1-ethylphosphorylcholine	C23H48NO5PS	0.9231		BDPQVGIMLZYZQA-UHFFFAOYSA-N	Organic compounds	Organic nitrogen compounds	Organonitrogen compounds	Quaternary ammonium salts	Cholines	Phosphocholines
3629	116.107	5.857	[M+H]+	identity_search	N-Methyltrimethylacetamide	C6H13NO	0.8103	1	QMKKJBRRKIKWFK-UHFFFAOYSA-N	Organic compounds	Organic acids and derivatives	Carboxylic acids and derivatives	Carboxylic acid derivatives	Carboxylic acid amides	Secondary carboxylic acid amides
3630	211.285	6.859	[M+H]+	hybrid_search	Spermine	C10H26N4	0.891		PFNFFQXMRSDOHW-UHFFFAOYSA-N	Organic compounds	Organic nitrogen compounds	Organonitrogen compounds	Amines	Secondary amines	Dialkylamines
3631	205.144	1.036	[M+H]+	hybrid_search	Alibendol	C13H17NO4	0.7364		UMJHTFHIQDEGKB-UHFFFAOYSA-N	Organic compounds	Benzenoids	Benzene and substituted derivatives	Benzoic acids and derivatives	Hydroxybenzoic acid derivatives	Salicylic acid and derivatives	Salicylamides
3635	85.0284	8.715	[M+H]+	hybrid_search	N-Cyclopropyl-3-bromo-5-(trifluoromethyl)benzenesulfonamide	C10H9BrF3NO2S	0.7814		KXRRBDGSHXCGIP-UHFFFAOYSA-N	Organic compounds	Benzenoids	Benzene and substituted derivatives	Benzenesulfonamides	Benzenesulfonamides
3640	191.128	1.071	[M+H]+	hybrid_search	Tripropylene glycol	C9H20O4	0.7321		LCZVSXRMYJUNFX-UHFFFAOYSA-N	Organic compounds	Organic oxygen compounds	Organooxygen compounds	Alcohols and polyols	Secondary alcohols
3642	204.176	7.082	[M+H]+	hybrid_search	Acetyl-DL-carnitine	C9H17NO4	1		RDHQFKQIGNGIED-UHFFFAOYSA-N	Organic compounds	Lipids and lipid-like molecules	Fatty Acyls	Fatty acid esters	Acyl carnitines
3643	122.06	2.114	[M+H]+	hybrid_search	2,4,6-Trimethylpyridine	C8H11N	0.8228		BWZVCCNYKMEVEX-UHFFFAOYSA-N	Organic compounds	Organoheterocyclic compounds	Pyridines and derivatives	Methylpyridines	Methylpyridines
3644	93.0412	3.404	[M+H]+	hybrid_search	1H-Imidazole	C3H4N2	0.7239		RAXXELZNTBOGNW-UHFFFAOYSA-N	Organic compounds	Organoheterocyclic compounds	Azoles	Imidazoles	Imidazoles
3646	429.108	10.134	[M+H]+	hybrid_search	L-Cysteine-glutathione disulfide	C13H22N4O8S2	0.7017		BNRXZEPOHPEEAS-UHFFFAOYSA-N	Organic compounds	Organic acids and derivatives	Carboxylic acids and derivatives	Amino acids, peptides, and analogues	Peptides	Oligopeptides
3647	156.104	1.205	[M+H]+	hybrid_search	3-(1H-Indol-3-yl)propanamide	C11H12N2O	0.953		OTVHXWFANORBAK-UHFFFAOYSA-N	Organic compounds	Organoheterocyclic compounds	Indoles and derivatives	Tryptamines and derivatives	Tryptamines and derivatives
3651	426.358	1.096	[M+H]+	hybrid_search	Muscone	C16H30O	0.7483		ALHUZKCOMYUFRB-UHFFFAOYSA-N	Organic compounds	Organic oxygen compounds	Organooxygen compounds	Carbonyl compounds	Ketones	Cyclic ketones
3652	255.062	7.717	[M+H]+	hybrid_search	Taurine	C2H7NO3S	0.8399		XOAAWQZATWQOTB-UHFFFAOYSA-N	Organic compounds	Organic acids and derivatives	Organic sulfonic acids and derivatives	Organosulfonic acids and derivatives	Organosulfonic acids
3660	470.348	1.119	[M+2H]2+	hybrid_search	Nonaethylene glycol	C18H38O10	0.7494		YZUUTMGDONTGTN-UHFFFAOYSA-N	Organic compounds	Organic oxygen compounds	Organooxygen compounds	Ethers	Dialkyl ethers	Polyethylene glycols
3666	243.027	9.77	[M+H-H2O]+	identity_search	D-Glucose 6-phosphate	C6H13O9P	0.866	8	NBSCHQHZLSJFNQ-DVKNGEFBSA-N	Organic compounds	Organic oxygen compounds	Organooxygen compounds	Carbohydrates and carbohydrate conjugates	Monosaccharides	Hexoses	Hexose phosphates
3669	608.089	9.938	[M+H]+	hybrid_search	N-Acetyl-D-glucosamine	C8H15NO6	0.8831		OVRNDRQMDRJTHS-PVFLNQBWSA-N	Organic compounds	Organic oxygen compounds	Organooxygen compounds	Carbohydrates and carbohydrate conjugates	Aminosaccharides	N-acyl-alpha-hexosamines
3672	62.0433	2.711	[M+H]+	hybrid_search	(Propan-2-yloxy)carbohydrazide	C4H10N2O2	1		PHHLRHSOQWTNBH-UHFFFAOYSA-N	Organic compounds	Organic acids and derivatives	Carboxylic acids and derivatives	Hydrazinecarboxylic acids and derivatives	Hydrazinecarboxylic acid esters
3676	381.3	0.954	[M+H-H2O]+	identity_search	1-Oleoyl-2-acetyl-sn-glycerol	C23H42O5	0.8619	32	PWTCCMJTPHCGMS-YRBAHSOBSA-N	Organic compounds	Lipids and lipid-like molecules	Glycerolipids	Diradylglycerols	Diacylglycerols	1,2-diacylglycerols
3681	177.024	8.657	[M+Na]+	hybrid_search	.gamma.-Aminobutyric acid	C4H9NO2	0.7131		BTCSSZJGUNDROE-UHFFFAOYSA-N	Organic compounds	Organic acids and derivatives	Carboxylic acids and derivatives	Amino acids, peptides, and analogues	Amino acids and derivatives	Gamma amino acids and derivatives
3682	176.092	1.981	[M+H]+	hybrid_search	(3E)-4-(4-Methylphenyl)-3-buten-2-one	C11H12O	0.8171		USXMUOFSQBSHGN-VMPITWQZSA-N	Organic compounds	Benzenoids	Benzene and substituted derivatives	Styrenes	Styrenes
3686	232.19	1.095	[M+H]+	hybrid_search	Undec-10-enoic acid heptyl ester	C18H34O2	0.7566		NLMOQNHZOQGLSZ-UHFFFAOYSA-N	Organic compounds	Lipids and lipid-like molecules	Fatty Acyls	Fatty acid esters	Fatty acid esters
3688	406.132	8.5	[M+Na]+	identity_search	N-Acetyl-D-lactosamine	C14H25NO11	0.8037	3	HESSGHHCXGBPAJ-ZBELOFFLSA-N	Organic compounds	Lipids and lipid-like molecules	Fatty Acyls	Fatty acyl glycosides	Fatty acyl glycosides of mono- and disaccharides
3692	758.569	4.463	[M+H]+	identity_search	1-Hexadecanoyl-2-octadecadienoyl-sn-glycero-3-phosphocholine	C42H80NO8P	0.9944	5	NVWYLRLKCCCUBZ-UOBGCCIWSA-N	Organic compounds	Lipids and lipid-like molecules	Glycerophospholipids	Glycerophosphocholines	Phosphatidylcholines
3695	190.102	7.352	[M+H]+	hybrid_search	N-Carboxyethyl-.gamma.-aminobutyric acid	C7H13NO4	0.8973		SRGQUICKDUQCKO-UHFFFAOYSA-N	Organic compounds	Organic acids and derivatives	Carboxylic acids and derivatives	Amino acids, peptides, and analogues	Amino acids and derivatives	Gamma amino acids and derivatives
3696	353.341	0.936	[M+H]+	hybrid_search	8,15-Labdanediol	C20H38O2	0.8666		MCHQEVJMCLOQAZ-AKMRJOLWSA-N	Organic compounds	Lipids and lipid-like molecules	Prenol lipids	Diterpenoids	Diterpenoids
3702	744.553	4.573	[M+H]+	identity_search	1,2-Dioleoyl-sn-glycero-3-phosphoethanolamine	C41H78NO8P	0.9066	26	MWRBNPKJOOWZPW-NYVOMTAGSA-N	Organic compounds	Lipids and lipid-like molecules	Glycerophospholipids	Glycerophosphoethanolamines	Phosphatidylethanolamines
3703	161.092	5.925	[M+H]+	identity_search	Glutamine, methyl ester	C6H12N2O3	0.8601	4	GBDRMPRTNVKBAD-UHFFFAOYSA-N	Organic compounds	Organic acids and derivatives	Carboxylic acids and derivatives	Amino acids, peptides, and analogues	Amino acids and derivatives	Alpha amino acids and derivatives	Glutamine and derivatives
3710	137.016	6.21	[M+H]+	hybrid_search	Hypoxanthine	C5H4N4O	0.8359		FDGQSTZJBFJUBT-UHFFFAOYSA-N	Organic compounds	Organoheterocyclic compounds	Imidazopyrimidines	Purines and purine derivatives	Purinones	Hypoxanthines
3712	152.128	1.188	[M+NH4]+	hybrid_search	3-Amino-2-oxazolidinone	C3H6N2O2	0.7511		KYCJNIUHWNJNCT-UHFFFAOYSA-N	Organic compounds	Organoheterocyclic compounds	Azolidines	Oxazolidines	Oxazolidinones
3718	90.0776	8.721	[M+H]+	hybrid_search	3-Phenylchroman-4-one	C15H12O2	0.8837		RTRZOHKLISMNRD-UHFFFAOYSA-N	Organic compounds	Phenylpropanoids and polyketides	Isoflavonoids	Isoflavans	Isoflavanones
3720	241.216	0.958	[M+H]+	hybrid_search	7.alpha.,17.alpha.-Dimethyl-5.beta.-androstane-3.alpha.,17.beta.-diol	C21H36O2	0.7994		ZWQUPIDNCOVROC-HEEAJRSSSA-N	Organic compounds	Lipids and lipid-like molecules	Steroids and steroid derivatives	Androstane steroids	Androgens and derivatives
3724	244.226	1.12	[M+NH4]+	hybrid_search	Arachidoyl ethanolamide	C22H45NO2	0.7846		AUJVQJHODMISJP-UHFFFAOYSA-N	Organic compounds	Organic nitrogen compounds	Organonitrogen compounds	Amines	Alkanolamines	1,2-aminoalcohols	N-acylethanolamines
3725	152.147	2.929	[M+H]+	hybrid_search	(3-Amino-2-methylpropyl)dimethylamine	C6H16N2	0.734		DAMJSIMZZSEQRD-UHFFFAOYSA-N	Organic compounds	Organic nitrogen compounds	Organonitrogen compounds	Amines	Tertiary amines	Trialkylamines
3726	133.101	1.294	[M+H]+	hybrid_search	4-Methyl-1H-benzimidazole	C8H8N2	0.8802		QCXGJTGMGJOYDP-UHFFFAOYSA-N	Organic compounds	Organoheterocyclic compounds	Benzimidazoles		Benzimidazoles
3727	108.062	8.606	[M+H]+	hybrid_search	5-Chloro-2-(4-morpholinyl)-4-pyrimidinecarboxylic acid	C9H10ClN3O3	0.7943		COKXEMMIPVQCNB-UHFFFAOYSA-N	Organic compounds	Organoheterocyclic compounds	Diazines	Pyrimidines and pyrimidine derivatives	Pyrimidinecarboxylic acids and derivatives	Pyrimidinecarboxylic acids
3731	270.218	2.08	[M+H]+	hybrid_search	Methyl 2-[(carbamoylamino)sulfonyl]benzoate	C9H10N2O5S	0.8047		SRCPGSKDFKGYHP-UHFFFAOYSA-N	Organic compounds	Benzenoids	Benzene and substituted derivatives	Benzoic acids and derivatives	Benzoic acid esters
3732	201.112	1.148	[M+H]+	hybrid_search	1-Cyclohexene-1-carboxylic acid, 2,6,6-trimethyl-3-oxo-	C10H14O3	0.7768		NCJFEURQKCATER-UHFFFAOYSA-N	Organic compounds	Organic oxygen compounds	Organooxygen compounds	Carbonyl compounds	Ketones	Cyclic ketones	Cyclohexenones
3736	375.038	8.939	[M+H]+	hybrid_search	Adenosine 5'-monophosphate	C10H14N5O7P	0.9326		UDMBCSSLTHHNCD-KQYNXXCUSA-N	Organic compounds	Nucleosides, nucleotides, and analogues	Purine nucleotides	Purine ribonucleotides	Purine ribonucleoside monophosphates
3738	162.15	7.69	[M+H]+	hybrid_search	L-Carnitine	C7H15NO3	0.9998		PHIQHXFUZVPYII-UHFFFAOYSA-N	Organic compounds	Organic nitrogen compounds	Organonitrogen compounds	Quaternary ammonium salts	Carnitines
3743	214.032	14.507	[M+H]+	hybrid_search	N-Hexylbenzenesulfonamide	C12H19NO2S	0.8973		SKERWNIJEZZECH-UHFFFAOYSA-N	Organic compounds	Benzenoids	Benzene and substituted derivatives	Benzenesulfonamides	Benzenesulfonamides
3756	380.256	6.272	[M+H]+	identity_search	D-erythro-Sphingosine-1-phosphate	C18H38NO5P	0.8769	8	DUYSYHSSBDVJSM-KRWOKUGFSA-N	Organic compounds	Lipids and lipid-like molecules	Sphingolipids	Phosphosphingolipids	Phosphosphingolipids
3757	273.076	6.216	[M+H]+	hybrid_search	(-)-N6-(2-Phenylisopropyl)adenosine	C19H23N5O4	0.7489		RIRGCFBBHQEQQH-WXIDQOIMSA-N	Organic compounds	Nucleosides, nucleotides, and analogues	Purine nucleosides		Purine nucleosides
3762	420.295	1.056	[M+H]+	hybrid_search	Acetylimbricatolic acid	C22H36O4	0.8634		AAPGEKMDLXBUBL-BYMNHGTDSA-N	Organic compounds	Lipids and lipid-like molecules	Prenol lipids	Diterpenoids	Diterpenoids
3766	632.125	5.533	[M+H]+	hybrid_search	Thiabendazole	C10H7N3S	0.784		WJCNZQLZVWNLKY-UHFFFAOYSA-N	Organic compounds	Organoheterocyclic compounds	Benzimidazoles		Benzimidazoles
3768	233.059	4.604	[M+H]+	hybrid_search	Thr-Gly	C6H12N2O4	0.7196		BIYXEUAFGLTAEM-WUJLRWPWSA-N	Organic compounds	Organic acids and derivatives	Carboxylic acids and derivatives	Amino acids, peptides, and analogues	Peptides	Dipeptides
3769	546.367	1.233	[M+H]+	hybrid_search	n-Octylpentaoxyethylene	C18H38O6	0.7298		MJELOWOAIAAUJT-UHFFFAOYSA-N	Organic compounds	Organic oxygen compounds	Organooxygen compounds	Ethers	Dialkyl ethers	Polyethylene glycols
3770	274.372	4.849	[M+H]+	hybrid_search	N'-(3-Pyridinylcarbonyl)benzenesulfonohydrazide	C12H11N3O3S	0.7837		LJMCUUNDKMWSJZ-UHFFFAOYSA-N	Organic compounds	Benzenoids	Benzene and substituted derivatives	Benzenesulfonamides	Benzenesulfonamides
3772	109.136	5.032	[M+H]+	hybrid_search	Prop-2-en-1-yl carbamate	C4H7NO2	0.7431		OCAAZRFBJBEVPS-UHFFFAOYSA-N	Organic compounds	Organic acids and derivatives	Carboxylic acids and derivatives	Amino acids, peptides, and analogues	Amino acids and derivatives	Carbamic acids and derivatives	Carbamate esters
3773	188.128	1.643	[M+H]+	hybrid_search	Nonanedioic acid	C9H16O4	0.7909		BDJRBEYXGGNYIS-UHFFFAOYSA-N	Organic compounds	Lipids and lipid-like molecules	Fatty Acyls	Fatty acids and conjugates	Medium-chain fatty acids
3778	197.946	8.322	[M+H]+	hybrid_search	4-Butylcyclohexanamine	C10H21N	0.7123		PZNZCCLRGXLYJI-UHFFFAOYSA-N	Organic compounds	Organic nitrogen compounds	Organonitrogen compounds	Cyclohexylamines	Cyclohexylamines
3779	764.523	4.505	[M+H]+	hybrid_search	2-Docosahexaenoyl-1-stearoyl-sn-glycero-3-phosphoethanolamine	C45H78NO8P	0.7485		XYYHNDVKALDFHQ-OXHZBIAZSA-N	Organic compounds	Lipids and lipid-like molecules	Glycerophospholipids	Glycerophosphoethanolamines	Phosphatidylethanolamines
3782	584.375	1.814	[M+2H]2+	hybrid_search	Tetraethylene glycol monomethyl ether	C9H20O5	0.7542		ZNYRFEPBTVGZDN-UHFFFAOYSA-N	Organic compounds	Organic oxygen compounds	Organooxygen compounds	Ethers	Dialkyl ethers	Polyethylene glycols
3787	763.599	4.456	[M+H]+	hybrid_search	Palmitoyleicosapentaenoyl phosphatidylcholine	C44H78NO8P	0.947		KLTHQSWIRFFBRI-KOQZQRJKSA-N	Organic compounds	Lipids and lipid-like molecules	Glycerophospholipids	Glycerophosphocholines	Phosphatidylcholines
3790	174.136	1.025	[M+H-H2O]+	identity_search	Isopentedrone	C12H17NO	0.7051	5	ILGRTMNCRBDXBI-UHFFFAOYSA-N	Organic compounds	Organic nitrogen compounds	Organonitrogen compounds	Amines	Aralkylamines
3791	294.243	1.14	[M+H]+	hybrid_search	9-Oxo-10E,12Z-octadecadienoic acid	C18H30O3	0.7886		LUZSWWYKKLTDHU-ZJHFMPGASA-N	Organic compounds	Lipids and lipid-like molecules	Fatty Acyls	Lineolic acids and derivatives	Lineolic acids and derivatives
3794	223.119	9.532	[M+H]+	hybrid_search	His-Gly	C8H12N4O3	0.7065		LYCVKHSJGDMDLM-LURJTMIESA-N	Organic compounds	Organic acids and derivatives	Carboxylic acids and derivatives	Amino acids, peptides, and analogues	Peptides
3795	105.13	5.042	[M+H]+	hybrid_search	1,2-Diethylhydrazine	C4H12N2	0.9171		YCBOYOYVDOUXLH-UHFFFAOYSA-N	Organic compounds	Organic nitrogen compounds	Organonitrogen compounds	Hydrazines and derivatives	Alkylhydrazines
3796	519.216	2.832	[M+Na]+	hybrid_search	trans-4-[4-(4-Fluorophenyl)-5-(2-methoxypyrimidin-4-yl)imidazol-1-yl]cyclohexanol	C20H21FN4O2	1		ZQUSFAUAYSEREK-WKILWMFISA-N	Organic compounds	Organoheterocyclic compounds	Azoles	Imidazoles	Substituted imidazoles	Phenylimidazoles
3798	186.077	9.195	[M+H]+	hybrid_search	Phosphocholine	C5H14NO4P	0.7725		YHHSONZFOIEMCP-UHFFFAOYSA-N	Organic compounds	Organic nitrogen compounds	Organonitrogen compounds	Quaternary ammonium salts	Cholines	Phosphocholines
3800	161.128	8.299	[M+H]+	identity_search	L-.beta.-Homolysine	C7H16N2O2	0.821	2	PJDINCOFOROBQW-LURJTMIESA-N	Organic compounds	Organic acids and derivatives	Carboxylic acids and derivatives	Amino acids, peptides, and analogues	Amino acids and derivatives	Beta amino acids and derivatives
3802	537.351	6.184	[M+NH4]+	hybrid_search	Inosine	C10H12N4O5	0.7249		UGQMRVRMYYASKQ-KQYNXXCUSA-N	Organic compounds	Nucleosides, nucleotides, and analogues	Purine nucleosides		Purine nucleosides
3803	125.09	5.132	[M+H]+	identity_search	4,6-Dimethyl-1,3,5-triazin-2-ylamine	C5H8N4	0.8486	1	VQZRXBOTCNWNLM-UHFFFAOYSA-N	Organic compounds	Organoheterocyclic compounds	Triazines	Aminotriazines	Aminotriazines
3807	432.09	7.657	[M+H]+	hybrid_search	4-Amino-N-(2,4-difluorophenyl)benzenesulfonamide	C12H10F2N2O2S	0.8416		LYWJIXGZACXKRN-UHFFFAOYSA-N	Organic compounds	Benzenoids	Benzene and substituted derivatives	Benzenesulfonamides	Aminobenzenesulfonamides
3808	327.253	1.057	[M+H-H2O]+	identity_search	1,2-Dioctanoyl-sn-glycerol	C19H36O5	0.8121	4	ZQBULZYTDGUSSK-KRWDZBQOSA-N	Organic compounds	Lipids and lipid-like molecules	Glycerolipids	Diradylglycerols	Diacylglycerols	1,2-diacylglycerols
3809	502.293	5.632	[M+H]+	hybrid_search	1-(1Z-Octadecenyl)-2-(5Z,8Z,11Z,14Z-eicosatetraenoyl)-sn-glycero-3-phosphoethanolamine	C43H78NO7P	0.769		URPXXNCTXCOATD-FXMFQVEGSA-N	Organic compounds	Lipids and lipid-like molecules	Glycerophospholipids	Glycerophosphoethanolamines	1-(1Z-alkenyl),2-acylglycerophosphoethanolamines
3812	232.141	9.776	[M+H]+	identity_search	Arg-Gly	C8H17N5O3	0.8842	6	XUUXCWCKKCZEAW-YFKPBYRVSA-N	Organic compounds	Organic acids and derivatives	Carboxylic acids and derivatives	Amino acids, peptides, and analogues	Peptides	Dipeptides
3819	271.878	4.849	[M+H]+	hybrid_search	5'-Chloro-5'-deoxyadenosine	C10H12ClN5O3	0.8343		IYSNPOMTKFZDHZ-KQYNXXCUSA-N	Organic compounds	Nucleosides, nucleotides, and analogues	5'-deoxyribonucleosides		5'-deoxyribonucleosides
3820	520.34	5.486	[M+H]+	identity_search	1-Linoleoyl-sn-glycero-3-phosphorylcholine	C26H50NO7P	0.912	6	SPJFYYJXNPEZDW-UTJQPWESSA-N	Organic compounds	Lipids and lipid-like molecules	Glycerophospholipids	Glycerophosphocholines	Lysophosphatidylcholines	1-acyl-sn-glycero-3-phosphocholines
3823	245.186	6.07	[M+H]+	identity_search	Leu-Ile	C12H24N2O3	0.8505	3	AZLASBBHHSLQDB-IVZWLZJFSA-N	Organic compounds	Organic acids and derivatives	Carboxylic acids and derivatives	Amino acids, peptides, and analogues	Peptides	Dipeptides
3826	268.175	1.054	[M+H]+	hybrid_search	PEG15	C28H58O15	0.765		ILLKMACMBHTSHP-UHFFFAOYSA-N	Organic compounds	Organic oxygen compounds	Organooxygen compounds	Ethers	Dialkyl ethers	Polyethylene glycols
3832	152.071	4.272	[M+H]+	identity_search	2,6-Dimethylisonicotinic acid	C8H9NO2	0.7919	2	JRJLLMLYUFAZOM-UHFFFAOYSA-N	Organic compounds	Organoheterocyclic compounds	Pyridines and derivatives	Pyridinecarboxylic acids and derivatives	Pyridinecarboxylic acids
3833	382.295	1.236	[M+H]+	hybrid_search	Gabapentin	C9H17NO2	0.7289		UGJMXCAKCUNAIE-UHFFFAOYSA-N	Organic compounds	Organic acids and derivatives	Carboxylic acids and derivatives	Amino acids, peptides, and analogues	Amino acids and derivatives	Gamma amino acids and derivatives
3835	156.102	1.706	[M+H]+	hybrid_search	Suberic acid	C8H14O4	0.8295		TYFQFVWCELRYAO-UHFFFAOYSA-N	Organic compounds	Lipids and lipid-like molecules	Fatty Acyls	Fatty acids and conjugates	Medium-chain fatty acids
3837	97.1626	7.129	[M+H]+	hybrid_search	Prostaglandin A2	C20H30O4	1		MYHXHCUNDDAEOZ-FOSBLDSVSA-N	Organic compounds	Lipids and lipid-like molecules	Fatty Acyls	Eicosanoids	Prostaglandins and related compounds
3839	332.158	6.209	[M+H]+	hybrid_search	1,3,2-Dioxathian-2-one	C3H6O3S	0.7822		LOURZMYQPMDBSR-UHFFFAOYSA-N	Organic compounds	Organoheterocyclic compounds	Dioxathiolanes		Dioxathiolanes
3840	219.166	2.128	[M+H]+	hybrid_search	2,6-Difluorobenzamide	C7H5F2NO	0.723		AVRQBXVUUXHRMY-UHFFFAOYSA-N	Organic compounds	Benzenoids	Benzene and substituted derivatives	Benzoic acids and derivatives	Halobenzoic acids and derivatives	2-halobenzoic acids and derivatives
3848	376.144	3.145	[M+H]+	hybrid_search	N6-Benzoyl-2'-deoxyadenosine	C17H17N5O4	0.9006		PIXHJAPVPCVZSV-YNEHKIRRSA-N	Organic compounds	Nucleosides, nucleotides, and analogues	Purine nucleosides	Purine 2'-deoxyribonucleosides	Purine 2'-deoxyribonucleosides
3852	426.358	3.238	[M+H]+	hybrid_search	Acetyl-L-carnitine	C9H17NO4	0.743		RDHQFKQIGNGIED-MRVPVSSYSA-N	Organic compounds	Lipids and lipid-like molecules	Fatty Acyls	Fatty acid esters	Acyl carnitines
3856	248.124	9.122	[M+H]+	identity_search	Thr-Gln	C9H17N3O5	0.9249	15	BWUHENPAEMNGQJ-JCGDXUMPSA-N	Organic compounds	Organic acids and derivatives	Carboxylic acids and derivatives	Amino acids, peptides, and analogues	Peptides	Dipeptides
3865	832.585	3.957	[M+H]+	hybrid_search	1-Octadecyl-2-acetyl-sn-glycero-3-phosphocholine	C28H58NO7P	1		ZXCIEWBDUAPBJF-MUUNZHRXSA-N	Organic compounds	Lipids and lipid-like molecules	Glycerophospholipids	Glycerophosphocholines	1-alkyl,2-acylglycero-3-phosphocholines	1-alkyl,2-acetylglycero-3-phosphocholines
3871	87.0633	7.664	[M+H]+	hybrid_search	3-Aminobutanoic acid	C4H9NO2	0.9989		OQEBBZSWEGYTPG-UHFFFAOYSA-N	Organic compounds	Organic acids and derivatives	Carboxylic acids and derivatives	Amino acids, peptides, and analogues	Amino acids and derivatives	Beta amino acids and derivatives
3887	583.324	6.547	[M+H-H2O]+	hybrid_search	1-Stearoyl-2-hydroxy-sn-glycero-3-phosphoethanolamine	C23H48NO7P	0.7118		BBYWOYAFBUOUFP-JOCHJYFZSA-N	Organic compounds	Lipids and lipid-like molecules	Glycerophospholipids	Glycerophosphoethanolamines	Lysophosphatidylethanolamines	1-acyl-sn-glycero-3-phosphoethanolamines
3888	181.099	1.318	[M+H]+	hybrid_search	Gibberellin A4	C19H24O5	0.7795		RSQSQJNRHICNNH-NFMPGMCNSA-N	Organic compounds	Lipids and lipid-like molecules	Prenol lipids	Diterpenoids	Gibberellins	C19-gibberellins	C19-gibberellin 6-carboxylic acids
3891	137.13	9.542	[M+H]+	hybrid_search	2-[3-(3,5-Dimethyl-1H-pyrazol-1-yl)-4-nitrophenyl]-1,2,3,4-tetrahydroisoquinoline	C20H20N4O2	0.7908		PNNJMGGZMFGNDB-UHFFFAOYSA-N	Organic compounds	Organoheterocyclic compounds	Azoles	Pyrazoles	Phenylpyrazoles
3911	157.062	8.63	[M+H]+	hybrid_search	4,5-Dihydro-4,5-dioxo-1H-pyrrolo[2,3-f]quinoline-2,7,9-tricarboxylic acid	C14H6N2O8	0.7744		MMXZSJMASHPLLR-UHFFFAOYSA-N	Organic compounds	Organoheterocyclic compounds	Quinolines and derivatives	Pyrroloquinolines	Pyrroloquinoline quinones
3914	258.064	7.912	[M+H]+	hybrid_search	Oxandrolone	C19H30O3	0.7728		QSLJIVKCVHQPLV-PEMPUTJUSA-N	Organic compounds	Lipids and lipid-like molecules	Steroids and steroid derivatives	Steroid lactones	Steroid lactones
3917	554.463	1.062	[M+H]+	hybrid_search	2-{2-[2-(Octadecyloxy)ethoxy]ethoxy}ethanol	C24H50O4	0.7624		KPRFGGDCSHOVQB-UHFFFAOYSA-N	Organic compounds	Organic oxygen compounds	Organooxygen compounds	Ethers	Dialkyl ethers	Polyethylene glycols
3919	218.139	1.133	[M+NH4]+	identity_search	(2E)-2,7-Dimethyl-2-octenedioic acid	C10H16O4	0.7225	5	LQTJOJRDIFIABL-FNORWQNLSA-N	Organic compounds	Lipids and lipid-like molecules	Fatty Acyls	Fatty acids and conjugates	Branched fatty acids	Methyl-branched fatty acids
3920	409.258	0.997	[M+NH4]+	hybrid_search	Octyl .alpha.-ketoglutarate	C13H22O5	0.7234		QNFIHKFBQFJVKV-UHFFFAOYSA-N	Organic compounds	Organic acids and derivatives	Keto acids and derivatives	Gamma-keto acids and derivatives	Gamma-keto acids and derivatives
3921	287.087	8.099	[M+H]+	hybrid_search	Ac-Asp-Glu	C11H16N2O8	0.8144		OPVPGKGADVGKTG-UHFFFAOYSA-N	Organic compounds	Organic acids and derivatives	Carboxylic acids and derivatives	Amino acids, peptides, and analogues	Peptides	Dipeptides
3929	718.537	4.591	[M+H]+	identity_search	1-Palmitoyl-2-oleoyl-sn-glycero-3-phosphoethanolamine	C39H76NO8P	0.9132	27	FHQVHHIBKUMWTI-OTMQOFQLSA-N	Organic compounds	Lipids and lipid-like molecules	Glycerophospholipids	Glycerophosphoethanolamines	Phosphatidylethanolamines
3937	268.024	4.864	[M+H]+	hybrid_search	Adenosine	C10H13N5O4	0.9043		OIRDTQYFTABQOQ-CRKDRTNXSA-N	Organic compounds	Nucleosides, nucleotides, and analogues	Purine nucleosides		Purine nucleosides
3943	246.133	5.95	[M+H]+	hybrid_search	(2S)-2-[(3-Methylbutanoyl)amino]pentanedioic acid	C10H17NO5	0.8888		HCVIJONZMYVLAW-ZETCQYMHSA-N	Organic compounds	Organic acids and derivatives	Carboxylic acids and derivatives	Amino acids, peptides, and analogues	Amino acids and derivatives	Alpha amino acids and derivatives	Glutamic acid and derivatives
3948	476.055	7.703	[M+H]+	hybrid_search	Hyperin	C21H20O12	0.9974		OVSQVDMCBVZWGM-DTGCRPNFSA-N	Organic compounds	Phenylpropanoids and polyketides	Flavonoids	Flavonoid glycosides	Flavonoid O-glycosides	Flavonoid-3-O-glycosides
3950	181.16	1.111	[M+H-H2O]+	identity_search	11-Dodecenoic acid	C12H22O2	0.9541	21	GZZPOFFXKUVNSW-UHFFFAOYSA-N	Organic compounds	Lipids and lipid-like molecules	Fatty Acyls	Fatty acids and conjugates	Medium-chain fatty acids
3962	759.573	4.353	[M+H]+	hybrid_search	1,2-dioleoyl-sn-glycero-3-phosphatidylcholine	C44H84NO8P	0.974		SNKAWJBJQDLSFF-NVKMUCNASA-N	Organic compounds	Lipids and lipid-like molecules	Glycerophospholipids	Glycerophosphocholines	Phosphatidylcholines
3977	370.295	1.02	[M+H]+	hybrid_search	(9E)-N-Hydroxy-9-octadecenamide	C18H35NO2	0.8758		LTXHELLMCCEDJG-MDZDMXLPSA-N	Organic compounds	Organic acids and derivatives	Carboxylic acids and derivatives	Carboxylic acid derivatives	Carboxylic acid amides	Primary carboxylic acid amides	Hydroxamic acids
3983	367.121	8.687	[M+H]+	hybrid_search	NP-024544	C16H20O9	0.722		KJUZOFSYQLKULW-JJJLQXSWSA-N	Organic compounds	Lipids and lipid-like molecules	Fatty Acyls	Fatty acyl glycosides	Fatty acyl glycosides of mono- and disaccharides
3986	338.342	14.965	[M+H]+	identity_search	Erucamide	C22H43NO	0.8821	30	UAUDZVJPLUQNMU-KTKRTIGZSA-N	Organic compounds	Lipids and lipid-like molecules	Fatty Acyls	Fatty amides	Fatty amides
3987	176.128	7.404	[M+H]+	hybrid_search	Acetyl-DL-carnitine	C9H17NO4	0.8164		RDHQFKQIGNGIED-UHFFFAOYSA-N	Organic compounds	Lipids and lipid-like molecules	Fatty Acyls	Fatty acid esters	Acyl carnitines
3989	664.117	9.781	[M+H]+	identity_search	.beta.-Nicotinamide adenine dinucleotide	C21H27N7O14P2	0.9718	7	BAWFJGJZGIEFAR-OWXIGJDBSA-N	Organic compounds	Nucleosides, nucleotides, and analogues	(5'->5')-dinucleotides		(5'->5')-dinucleotides
3999	152.142	8.539	[M+NH4]+	hybrid_search	4-(4-Hydroxy-2,5-dimethylbenzyl)morpholine	C13H19NO2	0.7373		RIQXULCAEXVXDY-UHFFFAOYSA-N	Organic compounds	Benzenoids	Benzene and substituted derivatives	Xylenes	Xylenols	p-Xylenols
4001	234.114	8.232	[M+H]+	hybrid_search	5,6-Dihydrouridine	C9H14N2O6	0.7203		ZPTBLXKRQACLCR-XVFCMESISA-N	Organic compounds	Nucleosides, nucleotides, and analogues	Pyrimidine nucleosides		Pyrimidine nucleosides
4003	257.228	1.052	[M+H-H2O]+	identity_search	5.alpha.-Androst-16-en-3.beta.-ol	C19H30O	0.7501	23	KRVXMNNRSSQZJP-LOVVWNRFSA-N	Organic compounds	Lipids and lipid-like molecules	Steroids and steroid derivatives	Androstane steroids	Androgens and derivatives
4004	177.102	5.845	[M+H]+	identity_search	Serotonin	C10H12N2O	0.7408	1	QZAYGJVTTNCVMB-UHFFFAOYSA-N	Organic compounds	Organoheterocyclic compounds	Indoles and derivatives	Tryptamines and derivatives	Serotonins
4008	254.089	6.061	[M+H]+	hybrid_search	5-(4-Fluorophenyl)-1H-imidazol-2-ylamine	C9H8FN3	0.725		ANHNVGOEKUWHGJ-UHFFFAOYSA-N	Organic compounds	Organoheterocyclic compounds	Azoles	Imidazoles	Substituted imidazoles	Phenylimidazoles
4010	546.353	5.435	[M+Na]+	identity_search	1-Stearoyl-2-hydroxy-sn-glycero-3-phosphocholine	C26H54NO7P	0.9138	6	IHNKQIMGVNPMTC-RUZDIDTESA-N	Organic compounds	Lipids and lipid-like molecules	Glycerophospholipids	Glycerophosphocholines	Lysophosphatidylcholines	1-acyl-sn-glycero-3-phosphocholines
4016	137.075	4.842	[M+H]+	hybrid_search	Hypoxanthine	C5H4N4O	0.8577		FDGQSTZJBFJUBT-UHFFFAOYSA-N	Organic compounds	Organoheterocyclic compounds	Imidazopyrimidines	Purines and purine derivatives	Purinones	Hypoxanthines
4019	244.222	7.127	[M+H]+	hybrid_search	Betaine	C5H11NO2	0.7869		KWIUHFFTVRNATP-UHFFFAOYSA-N	Organic compounds	Organic acids and derivatives	Carboxylic acids and derivatives	Amino acids, peptides, and analogues	Amino acids and derivatives	Alpha amino acids and derivatives	Alpha amino acids
4022	109.028	9.521	[M+H-H2O]+	identity_search	5-(Hydroxymethyl)-2-furaldehyde	C6H6O3	0.8741	2	NOEGNKMFWQHSLB-UHFFFAOYSA-N	Organic compounds	Organic oxygen compounds	Organooxygen compounds	Carbonyl compounds	Aldehydes	Aryl-aldehydes
4025	326.091	6.387	[M+H]+	hybrid_search	Fumitremorgin C	C22H25N3O3	0.7706		DBEYVIGIPJSTOR-FHWLQOOXSA-N	Organic compounds	Organoheterocyclic compounds	Indoles and derivatives	Pyridoindoles	Beta carbolines
4028	431.392	3.193	[M+H]+	hybrid_search	Isobutyryl-L-carnitine	C11H21NO4	0.7687		LRCNOZRCYBNMEP-SECBINFHSA-N	Organic compounds	Lipids and lipid-like molecules	Fatty Acyls	Fatty acid esters	Acyl carnitines
4031	890.638	2.691	[M+H]+	hybrid_search	N-(15Z-Tetracosenoyl)-1-.beta.-galactosylsphing-4-enine	C48H91NO8	0.8936		WBOZIXHPUPAOIA-JMDWBTAUSA-N	Organic compounds	Lipids and lipid-like molecules	Sphingolipids	Glycosphingolipids	Neutral glycosphingolipids	Simple glycosylceramides	Glycosyl-N-acylsphingosines
4032	261.118	8.541	[M+H]+	hybrid_search	4-Amino-N-(4-aminophenyl)benzenesulfonamide	C12H13N3O2S	0.7259		LWOAIKNLRVQTFT-UHFFFAOYSA-N	Organic compounds	Benzenoids	Benzene and substituted derivatives	Benzenesulfonamides	Aminobenzenesulfonamides
4037	227.15	1.92	[M+H]+	hybrid_search	5'-O-Acetyl-(R)-lisofylline	C15H22N4O4	0.7233		NLTCMPQBQCXKHK-SNVBAGLBSA-N	Organic compounds	Organoheterocyclic compounds	Imidazopyrimidines	Purines and purine derivatives	Xanthines
4041	201.16	1.627	[M+H]+	identity_search	Sebacamide	C10H20N2O2	0.7922	6	VDBXLXRWMYNMHL-UHFFFAOYSA-N	Organic compounds	Lipids and lipid-like molecules	Fatty Acyls	Fatty amides	Fatty amides
4044	154.059	8.303	[M+H]+	identity_search	4-Hydroxy-6-methylnicotinic acid	C7H7NO3	0.778	1	AOJLDZLRTUWFFY-UHFFFAOYSA-N	Organic compounds	Organoheterocyclic compounds	Pyridines and derivatives	Pyridinecarboxylic acids and derivatives	Pyridinecarboxylic acids
4046	263.013	9.951	[M+Na]+	hybrid_search	14,15-Leukotriene E4	C23H37NO5S	0.7358		JLJNENVYAVKECZ-HRXVJLLUSA-N	Organic compounds	Lipids and lipid-like molecules	Fatty Acyls	Eicosanoids	Leukotrienes
4047	226.118	1.302	[M+NH4]+	hybrid_search	Tridecanedioic acid	C13H24O4	0.7834		DXNCZXXFRKPEPY-UHFFFAOYSA-N	Organic compounds	Lipids and lipid-like molecules	Fatty Acyls	Fatty acids and conjugates	Long-chain fatty acids
4048	238.099	1.848	[M+H]+	identity_search	Ketamine	C13H16ClNO	0.8154	6	YQEZLKZALYSWHR-UHFFFAOYSA-N	Organic compounds	Benzenoids	Benzene and substituted derivatives	Halobenzenes	Chlorobenzenes
4058	321.01	7.594	[M+H]+	hybrid_search	(Acetyloxy)(3-nitrophenyl)methyl acetate	C11H11NO6	0.7404		QJNXSPWUBMFCND-UHFFFAOYSA-N	Organic compounds	Benzenoids	Benzene and substituted derivatives	Benzyloxycarbonyls	Benzyloxycarbonyls
4060	72.0781	9.591	[M+H]+	hybrid_search	(2S)-2-Aminodecanoic acid	C10H21NO2	0.8842		JINGUCXQUOKWKH-VIFPVBQESA-N	Organic compounds	Organic acids and derivatives	Carboxylic acids and derivatives	Amino acids, peptides, and analogues	Amino acids and derivatives	Alpha amino acids and derivatives	Alpha amino acids
4065	746.568	4.477	[M+H]+	identity_search	1-Stearoyl-2-oleoyl-sn-glycero-3-phosphoethanolamine	C41H80NO8P	0.708	7	JQKOHRZNEOQNJE-DJEJVYNPSA-N	Organic compounds	Lipids and lipid-like molecules	Glycerophospholipids	Glycerophosphoethanolamines	Phosphatidylethanolamines
4066	433.204	8.789	[M+H]+	identity_search	Glu-Glu-Arg	C16H28N6O8	0.7256	19	ILGFBUGLBSAQQB-UHFFFAOYSA-N	Organic compounds	Organic acids and derivatives	Carboxylic acids and derivatives	Amino acids, peptides, and analogues	Peptides	Oligopeptides
4069	386.132	8.722	[M+H]+	hybrid_search	S-(5'-Adenosyl)-L-homocysteine	C14H20N6O5S	0.7349		ZJUKTBDSGOFHSH-ZRURSIFKSA-N	Organic compounds	Nucleosides, nucleotides, and analogues	5'-deoxyribonucleosides	5'-deoxy-5'-thionucleosides	5'-deoxy-5'-thionucleosides
4070	73.0649	1.001	[M+H]+	hybrid_search	Crotonic acid	C4H6O2	1		LDHQCZJRKDOVOX-NSCUHMNNSA-N	Organic compounds	Lipids and lipid-like molecules	Fatty Acyls	Fatty acids and conjugates	Straight chain fatty acids
4072	152.073	8.541	[M+NH4]+	hybrid_search	4-(Morpholin-4-yl)-7-nitro-2,1,3-benzoxadiazole	C10H10N4O4	0.758		PPMKRWMGEQTTQI-UHFFFAOYSA-N	Organic compounds	Organoheterocyclic compounds	Benzoxadiazoles		Benzoxadiazoles
4074	116.107	5.647	[M+H]+	identity_search	2,2-Dimethylmorpholine	C6H13NO	0.725	4	UFLFSJVTFSZTKX-UHFFFAOYSA-N	Organic compounds	Organoheterocyclic compounds	Oxazinanes	Morpholines	Morpholines
4075	109.101	1.039	[M+H-H2O]+	identity_search	2-Cyclohexyloxirane	C8H14O	0.8467	3	NPRYHWFMGPYJIY-UHFFFAOYSA-N	Organic compounds	Organoheterocyclic compounds	Epoxides		Epoxides
4091	105.11	7.676	[M+H]+	hybrid_search	(2-Hydroxyethyl) carbamate	C3H7NO3	0.7523		BTDQXGUEVVTAMD-UHFFFAOYSA-N	Organic compounds	Organic acids and derivatives	Carboxylic acids and derivatives	Amino acids, peptides, and analogues	Amino acids and derivatives	Carbamic acids and derivatives	Carbamate esters
4092	834.528	5.746	[M+H]+	hybrid_search	2-Docosahexaenoyl-1-stearoyl-sn-glycero-3-phosphoserine	C46H78NO10P	0.8073		LYYHRRPTEXPVOR-SYEOQEKUSA-N	Organic compounds	Lipids and lipid-like molecules	Glycerophospholipids	Glycerophosphoserines	Phosphatidylserines
4094	411.223	8.186	[M+H]+	hybrid_search	L-Threonyl-L-prolyl-L-prolyl-L-threoninamide	C18H31N5O6	0.8148		GIBQQARAXHVEGD-BSOLPCOYSA-N	Organic compounds	Organic acids and derivatives	Carboxylic acids and derivatives	Amino acids, peptides, and analogues	Peptides	Oligopeptides
4104	158.19	2.086	[M+H]+	hybrid_search	N-(Benzenesulfonyl)guanidine	C7H9N3O2S	0.8812		BRSRNTJGTDYRFT-UHFFFAOYSA-N	Organic compounds	Benzenoids	Benzene and substituted derivatives	Benzenesulfonamides	Benzenesulfonamides
4118	296.169	5.448	[M+Na]+	hybrid_search	Methyl 5-acetyloxy-2,4b,7,7,10a,12a-hexamethyl-12-methylidene-1,4,8-trioxo-4a,5,6,6a,9,10,10b,11-octahydronaphtho[1,2-h]isochromene-2-carboxylate	C28H38O8	0.7689		FGZLCLGKDVEDKX-UHFFFAOYSA-N	Organic compounds	Lipids and lipid-like molecules	Steroids and steroid derivatives	Oxosteroids	Oxosteroids
4120	401.262	2.139	[M+H]+	hybrid_search	1,4,7,10,13,16-Hexaoxacyclooctadecane	C12H24O6	0.7688		XEZNGIUYQVAUSS-UHFFFAOYSA-N	Organic compounds	Organic oxygen compounds	Organooxygen compounds	Ethers	Dialkyl ethers
4123	223.154	1.31	[M+H]+	hybrid_search	Tetraethylene glycol monomethyl ether	C9H20O5	0.7923		ZNYRFEPBTVGZDN-UHFFFAOYSA-N	Organic compounds	Organic oxygen compounds	Organooxygen compounds	Ethers	Dialkyl ethers	Polyethylene glycols
4126	332.095	9.197	[M+Na]+	identity_search	N-Acetylneuraminic acid	C11H19NO9	0.7285	7	KBGAYAKRZNYFFG-BOHATCBPSA-N	Organic compounds	Organic oxygen compounds	Organooxygen compounds	Carbohydrates and carbohydrate conjugates	Sugar acids and derivatives
4128	155.047	1.018	[M+H]+	identity_search	Diethyl phosphate	C4H11O4P	0.7275	2	UCQFCFPECQILOL-UHFFFAOYSA-N	Organic compounds	Organic acids and derivatives	Organic phosphoric acids and derivatives	Phosphate esters	Alkyl phosphates	Dialkyl phosphates
4130	129.041	7.715	[M+H]+	hybrid_search	Paraherquamide A	C28H35N3O5	0.8177		UVZZDDLIOJPDKX-KXYXOSITSA-N	Organic compounds	Organoheterocyclic compounds	Azaspirodecane derivatives		Azaspirodecane derivatives
4132	554.393	5.493	[M+H]+	hybrid_search	1-Palmitoyl-sn-glycero-3-phosphocholine	C24H50NO7P	0.7153		ASWBNKHCZGQVJV-HSZRJFAPSA-N	Organic compounds	Lipids and lipid-like molecules	Glycerophospholipids	Glycerophosphocholines	Lysophosphatidylcholines	1-acyl-sn-glycero-3-phosphocholines
4134	207.965	7.09	[M+H]+	hybrid_search	(5-Methyl-1,3,4-oxadiazol-2-yl)methanamine	C4H7N3O	0.7074		XCCHRWGNGFXIPS-UHFFFAOYSA-N	Organic compounds	Organic nitrogen compounds	Organonitrogen compounds	Amines	Aralkylamines
4136	176.092	1.498	[M+H]+	hybrid_search	N-Tris(hydroxymethyl)methylglycine	C6H13NO5	0.8167		SEQKRHFRPICQDD-UHFFFAOYSA-N	Organic compounds	Organic acids and derivatives	Carboxylic acids and derivatives	Amino acids, peptides, and analogues	Amino acids and derivatives	Alpha amino acids and derivatives	Alpha amino acids
4142	692.522	3.745	[M+H]+	hybrid_search	2-Oleoyl-1-palmitoyl-sn-glycero-3-phosphoserine	C40H76NO10P	0.7424		OIWCYIUQAVBPGV-DAQGAKHBSA-N	Organic compounds	Lipids and lipid-like molecules	Glycerophospholipids	Glycerophosphoserines	Phosphatidylserines
4145	776.559	4.121	[M+H]+	identity_search	1-(1Z-Octadecenyl)-2-(4Z,7Z,10Z,13Z,16Z,19Z-docosahexaenoyl)-sn-glycero-3-phosphoethanolamine	C45H78NO7P	0.8946	29	FIJFPUAJUDAZEY-WAHBYMPSSA-N
4146	153.066	2.082	[M+H]+	identity_search	2-Nitrobenzylamine	C7H8N2O2	1	1	PYYRNLDFMZVKCV-UHFFFAOYSA-N	Organic compounds	Benzenoids	Benzene and substituted derivatives	Nitrobenzenes	Nitrobenzenes
4147	200.128	1.789	[M+2H]2+	hybrid_search	N-(2-Aminophenyl)-N-methylacetamide	C9H12N2O	0.7539		BCDLBZFBGPAGIA-UHFFFAOYSA-N	Organic compounds	Benzenoids	Benzene and substituted derivatives	Anilides	Acetanilides
4156	496.824	1.629	[M+H]+	hybrid_search	2,5,8,11,14,17,20,23,26,29,32,35-Dodecaoxaheptatriacontan-37-ol	C25H52O13	0.7502		PLQZJIIDLZRWBG-UHFFFAOYSA-N	Organic compounds	Organic oxygen compounds	Organooxygen compounds	Ethers	Dialkyl ethers	Polyethylene glycols
4157	262.051	9.078	[M+H]+	hybrid_search	Phosphocholine	C5H14NO4P	0.7695		YHHSONZFOIEMCP-UHFFFAOYSA-N	Organic compounds	Organic nitrogen compounds	Organonitrogen compounds	Quaternary ammonium salts	Cholines	Phosphocholines
4169	189.135	9.338	[M+H]+	hybrid_search	D-Pipecolinic acid	C6H11NO2	0.7473		HXEACLLIILLPRG-RXMQYKEDSA-N	Organic compounds	Organic acids and derivatives	Carboxylic acids and derivatives	Amino acids, peptides, and analogues	Amino acids and derivatives	Alpha amino acids and derivatives	Alpha amino acids	D-alpha-amino acids
4170	217.13	8.053	[M+H]+	identity_search	N-.alpha.-Acetyl-L-arginine	C8H16N4O3	0.7895	9	SNEIUMQYRCDYCH-LURJTMIESA-N	Organic compounds	Organic acids and derivatives	Carboxylic acids and derivatives	Amino acids, peptides, and analogues	Amino acids and derivatives	Alpha amino acids and derivatives	N-acyl-alpha amino acids and derivatives	N-acyl-alpha amino acids
4171	152.032	8.635	[M+H]+	hybrid_search	4-(4-Hydroxy-2,5-dimethylbenzyl)morpholine	C13H19NO2	0.7358		RIQXULCAEXVXDY-UHFFFAOYSA-N	Organic compounds	Benzenoids	Benzene and substituted derivatives	Xylenes	Xylenols	p-Xylenols
4172	234.145	9.863	[M+H]+	identity_search	Ser-Lys	C9H19N3O4	0.909	9	SBMNPABNWKXNBJ-RQJHMYQMSA-N	Organic compounds	Organic acids and derivatives	Carboxylic acids and derivatives	Amino acids, peptides, and analogues	Peptides	Dipeptides
4176	200.054	4.798	[M+H]+	hybrid_search	N-Isopropylbenzenesulfonamide	C9H13NO2S	0.7342		QKIWHADSHFVRFN-UHFFFAOYSA-N	Organic compounds	Benzenoids	Benzene and substituted derivatives	Benzenesulfonamides	Benzenesulfonamides
4181	156.102	1.703	[M+H]+	identity_search	4-Ethyl-4-methyl-2,6-piperidinedione	C8H13NO2	0.7057	12	ORRZGUBHBVWWOP-UHFFFAOYSA-N	Organic compounds	Organoheterocyclic compounds	Piperidines	Piperidinones	Piperidinediones
4183	816.645	4.214	[M+H]+	hybrid_search	Thioetheramidephosphatidylcholine	C40H83N2O5PS	0.9998		WLWWVTPUDQTUJU-KDXMTYKHSA-N	Organic compounds	Organic nitrogen compounds	Organonitrogen compounds	Quaternary ammonium salts	Cholines	Phosphocholines
4184	257.124	9.525	[M+H]+	identity_search	Thr-His	C10H16N4O4	0.9432	12	WXVIGTAUZBUDPZ-LPBLVHEISA-N	Organic compounds	Organic acids and derivatives	Carboxylic acids and derivatives	Amino acids, peptides, and analogues	Peptides	Dipeptides
4185	297.082	0.948	[M+H]+	identity_search	Octamethylcyclotetrasiloxane	C8H24O4Si4	0.7237	7	HMMGMWAXVFQUOA-UHFFFAOYSA-N	Organic compounds	Organometallic compounds	Organometalloid compounds	Organosilicon compounds	Organoheterosilanes
4189	623.504	5.841	[M+H]+	hybrid_search	1-Stearoyl-2-docosahexaenoyl-sn-glycerol	C43H72O5	0.9309		LBDXVTOFXXDOGH-KXYFHQNYSA-N	Organic compounds	Lipids and lipid-like molecules	Glycerolipids	Diradylglycerols	Diacylglycerols	1,2-diacylglycerols
[truncated: 798 more rows]

## Sheet: HILIC neg
ID	m/z	RT	adduct	search_mode	annotation	formula	similarity	matched_peak_number	InChIKey	Kingdom	Superclass	Class	Subclass	Parent Level 1	Parent Level 2	Parent Level 3	Parent Level 4	Parent Level 5
[truncated: 1,480 more rows]

[truncated: 2 more sheets: RP pos, RP neg]
