# Supplementary material for: MassCube improves accuracy for metabolomics data processing from raw files to phenotype classifiers
Source: Nat Commun. 2025 Jul 1;16:5487. doi: 10.1038/s41467-025-60640-5 (PMC12216001; doi:10.1038/s41467-025-60640-5)
Supplement: Supplementary file 4 — Source Data [file 41467_2025_60640_MOESM4_ESM.zip › Source Data/Source_Data_Supplementary_Fig_7.xlsx]

## Sheet: Sheet1
HILIC positive	HILIC negative	RP positive	RP negative
4021.96	30426.7	4012.81	7620.99
6517.34	3497.32	4292.78	7271.4
3735.88	19016.7	3716.56	7477.2
5760.49	2817.29	6439.16	396292
6713.35	10142.2	46147.3	28306.5
6663.25	25355.6	11782.3	26419.4
2603.14	3756.38	4012.81	36026.5
4774.74	13229	10858.2	26419.4
3331.63	23405.2	30764.9	19331.3
4879.1	2791.44	7585.86	3461.06
4879.1	8949.03	5954.49	6952.48
5283.29	1938.01	55376.8	8806.48
1825.92	21733.4	4944.36	18871
12940.2	16903.7	4042.1	26419.4
13130.5	1789.81	3955.49	792583
59525.1	693.091	6152.98	28306.5
4152.91	16014.1	3219.58	30484
2946.79	2220.93	10448.5	13209.7
9920.84	12677.8	553768	26419.4
8043.93	2741.14	4071.82	10710.6
1750.74	10492	3461.05	6892.03
6565.26	11269.1	14199.2	3738.6
38820.7	8949.03	4292.78	158517
20292.6	4987.98	10068.5	27330.4
10629.5	3307.25	7483.35	10428.7
2755.79	14488.9	7483.35	9907.29
2066.84	1975.76	8390.42	20322.6
2413.18	3042.67	36917.9	56613.1
6470.12	3136.77	4692.95	6391.8
81170.5	5157.07	5829.14	28306.5
3815.71	2340.52	5376.39	26419.4
2400.2	3042.67	553768	28306.5
7764.14	9815.06	11301.4	5466.09
6243.89	5634.57	4394.98	66048.6
1650.42	11269.1	15821.9	10428.7
10262.9	4168.04	4042.1	7140.39
6921.52	4987.98	4360.38	30484
3600.31	8949.03	4132.6	22016.2
10262.9	9508.34	6019.22	25567.2
1727.03	50711.2	12306	26419.4
3270.61	4056.89	42597.5	113226
8344.64	15213.4	10448.5	158517
9498.68	20284.5	553768	396292
1528.9	2692.63	5650.69	11008.1
19841.7	12170.7	110754	26419.4
2649.48	2766.06	3461.05	25567.2
35715	2434.14	6019.22	27330.4
59525.1	14488.9	5593.62	34460.1
3600.31	1402.15	30764.9	7770.42
4251.79	21733.4	110754	39629.2
2151.51	3169.45	14966.7	14153.3
21777.5	50711.2	34610.5	20857.4
8668.7	2015.01	3667.34	20857.4
2110.82	3665.87	5273.98	9784.98
3294.75	9815.06	19095.4	44032.4
3487.8	11702.6	4101.99	26419.4
2487.12	15213.4	553768	11486.7
1997.49	11269.1	17863.5	22016.2
13130.5	25355.6	5429.1	4503.31
4578.85	1193.2	39554.9	36026.5
7697.21	4907.53	4292.78	72053
2487.12	3418.73	5954.49	24017.7
11023.2	2358.66	3504.86	9665.65
14401.2	2287.72	3356.17	11829.6
37203.2	3380.74	6152.98	113226
2713.91	7244.45	553768	28306.5
912.029	9815.06	4614.73	9907.29
17507.4	8949.03	4430.14	16512.1
7901.56	9508.34	8143.65	6192.05
5874.18	1855.29	27688.4	132097
3815.71	2817.29	6292.82	12384.1
2713.91	13830.3	4653.51	3792.26
68682.8	8949.03	2551.93	792583
4800.41	9815.06	4394.98	66048.6
3882.07	25355.6	5273.98	13665.2
59525.1	3169.45	6671.9	66048.6
5016.16	304267	5224.23	7271.4
21777.5	9508.34	79109.7	13665.2
11302.2	2983.01	2675.21	3792.26
21259	4610.11	5891.15	10293.3
9920.84	23405.2	61529.8	26419.4
31888.4	8949.03	2336.57	7014.01
4272.13	5634.57	6514.92	22645.2
10262.9	10142.2	7585.86	7140.39
3600.31	3380.74	3128.63	792583
127554	2766.06	7099.59	72053
16846.7	3497.32	42597.5	198146
25510.7	2766.06	5224.23	4555.07
89287.6	12677.8	5650.69	30484
59525.1	11269.1	3792.93	36026.5
21259	2556.87	6085.36	25567.2
12575.7	4541.3	553768	7477.2
4933.02	23405.2	138442	60967.9
16534.7	1017.62	5954.49	7338.73
8117.05	1653.62	8143.65	25567.2
2115.82	5245.98	553768	5870.99
4420.18	4907.53	7585.86	27330.4
4172.32	6209.53	553768	9549.19
10032.3	2669.01	46147.3	4984.8
3644.39	21733.4	10448.5	5959.27
5615.57	33807.4	4430.14	10161.3
7440.63	5634.57	4944.36	132097
33069.5	1832.93	553768	11322.6
127554	12170.7	3927.43	4717.76
2295.31	6338.9	4259.75	60967.9
3815.71	4987.98	553768	3522.59
4800.41	1491.5	13844.2	3635.7
9110.98	5433.34	4292.78	26419.4
3950.78	4907.53	3899.77	9216.08
5411.37	4168.04	7483.35	7271.4
1100.96	1699.82	4101.99	20857.4
6470.12	4829.63	7099.59	4922.88
5252.21	3851.48	5429.1	396292
9811.82	5245.98	6671.9	20857.4
8344.64	27660.6	4502.18	30484
22321.9	8223.43	7009.72	396292
4933.02	3851.48	50342.5	9665.65
1875.79	3665.87	553768	56613.1
1800.15	8949.03	15821.9	31703.3
63776.9	5532.13	5273.98	15540.8
9110.98	8223.43	5954.49	3738.6
3751.58	43466.7	5080.44	22645.2
1384.3	2220.93	3093.68	6443.76
7379.14	6473.77	7009.72	7205.3
31888.4	13229	553768	60967.9
7503.16	10142.2	10858.2	26419.4
1971.03	5338.02	8519.51	9110.15
20764.6	30426.7	5954.49	72053
3916.12	1901.67	11075.4	6340.66
6517.34	4907.53	3276.73	11008.1
68682.8	19016.7	14199.2	17613
4272.13	4111.72	9078.16	8431.73
7972.11	5740.89	50342.5	18432.2
13528.4	1901.67	12038.4	3792.26
14172.6	11269.1	69221	66048.6
3036.99	5740.89	32574.6	36026.5
74406.3	50711.2	23073.7	264194
2790.24	4681.03	12878.3	9784.98
1641.32	7606.68	553768	26419.4
8117.05	25355.6	3927.43	26419.4
42517.9	15213.4	553768	26419.4
4133.69	5532.13	4430.14	14153.3
89287.6	3665.87	14572.8	22645.2
6921.52	4225.93	30764.9	198146
111610	2358.66	553768	99072.9
55804.8	3380.74	7910.97	132097
4774.74	3710.57	55376.8	6716.81
52522.1	5966.02	12038.4	26419.4
3047.36	2622.99	15382.4	396292
7440.63	19016.7	6592.48	30484
8585.35	1901.67	3439.55	6340.66
1750.74	9815.06	4101.99	10710.6
16534.7	9815.06	5273.98	7770.42
3047.36	33807.4	6671.9	17230.1
2183.07	16014.1	4465.87	11829.6
1713.77	7244.45	4502.18	7847.36
8117.05	3042.67	4195.21	5702.04
4988.13	7421.15	12878.3	33024.3
21259	11702.6	7483.35	12783.6
1761.1	5245.98	4132.6	60967.9
2798.98	9815.06	12038.4	8005.89
2781.55	4610.11	8652.62	158517
5411.37	3457.58	7483.35	20857.4
74406.3	3951.52	553768	60967.9
74406.3	5245.98	69221	14410.6
1294.02	2692.63	2662.35	7620.99
6975.59	2954.05	3819.09	16512.1
4578.85	19016.7	5650.69	5785.28
5161.13	2556.87	13506.5	396292
25510.7	1618.44	5429.1	9216.08
2908.39	2622.99	4101.99	5146.64
74406.3	30426.7	7691.22	17230.1
1747.31	6085.34	4326.31	31703.3
2790.24	9508.34	4430.14	16512.1
4933.02	4474.51	12038.4	4746.01
15944.2	7244.45	553768	26419.4
3585.85	3951.52	5954.49	8170.96
4251.79	23405.2	10068.5	4717.76
29762.5	4987.98	26369.9	7271.4
12755.4	50711.2	138442	5827.82
2738.88	12170.7	4857.61	34460.1
2870.98	5634.57	6222.11	60967.9
13326.5	3380.74	9547.72	22645.2
3865.26	4987.98	4101.99	9324.51
26261.1	4056.89	7009.72	792583
7086.32	4987.98	2163.16	15540.8
1727.03	3710.57	92294.7	28306.5
3319.24	9815.06	6671.9	22645.2
3767.41	14488.9	4900.6	44032.4
3036.99	3622.23	32574.6	4892.49
4442.17	4409.67	184589	15540.8
2413.18	21733.4	69221	113226
1354.9	2112.97	6152.98	88064.8
15944.2	3418.73	9715.23	11829.6
68682.8	12170.7	5593.62	88064.8
15664.5	1635.84	4614.73	33024.3
16846.7	4056.89	4071.82	79258.3
7379.14	7244.45	17863.5	9784.98
4355.49	21733.4	19777.4	28306.5
1544.77	4056.89	2163.16	29354.9
2966.37	5532.13	4944.36	52838.9
6764.21	11269.1	5891.15	264194
5687.11	5851.29	4944.36	7338.73
8668.7	43466.7	4614.73	66048.6
7259.15	4111.72	553768	17613
5378.77	4409.67	29145.7	10710.6
22321.9	1491.5	19777.4	26419.4
22321.9	5634.57	553768	132097
7143.01	4346.67	553768	14677.5
6470.12	2556.87	7585.86	6096.79
74406.3	1484.23	110754	3738.6
3047.36	2098.39	9229.47	79258.3
3916.12	2954.05	553768	6443.76
63776.9	2645.8	553768	36026.5
12575.7	30426.7	13185	46622.5
178575	25355.6	8652.62	6550.27
4464.38	4541.3	7099.59	56613.1
30788.8	2358.66	32574.6	7770.42
4905.91	3579.61	4465.87	60967.9
22894.3	3756.38	10649.4	22645.2
1390.77	9815.06	10649.4	6774.21
2232.19	8223.43	5954.49	56613.1
3047.36	4111.72	6592.48	29354.9
3026.7	8223.43	3741.68	792583
18601.6	6473.77	2914.57	12580.7
1668.93	15213.4	17863.5	10293.3
63776.9	3457.58	9888.71	20857.4
9811.82	1699.82	184589	18871
5651.11	8007.03	4653.51	22016.2
1644.34	3042.67	5034.25	29354.9
2459.71	4610.11	6085.36	4215.87
18997.4	3851.48	4773.86	28306.5
111610	6209.53	12306	27330.4
7832.25	1811.11	7099.59	12384.1
3644.39	2473.72	8025.62	7271.4
21259	1748.66	110754	99072.9
11302.2	1728.79	13185	14954.4
17170.7	5433.34	7691.22	158517
1419.52	3236.88	10448.5	19814.6
3188.84	3622.23	55376.8	11829.6
27902.4	2015.01	9229.47	18871
6377.69	25355.6	6592.48	13905
223219	6209.53	276884	16863.5
31888.4	4409.67	21298.8	12783.6
2406.67	3900.86	9888.71	9549.19
8117.05	3457.58	553768	6716.81
5477.77	11702.6	20509.9	36026.5
40585.3	38033.4	7691.22	24768.2
6713.35	6614.5	553768	132097
3036.99	7244.45	10649.4	198146
2254.74	10866.7	21298.8	4215.87
16234.1	9815.06	553768	5428.65
59525.1	5245.98	12585.6	66048.6
55804.8	1925.74	4326.31	7770.42
2459.71	12677.8	34610.5	6550.27
9018.95	4346.67	9547.72	22016.2
4800.41	5740.89	3026.05	46622.5
6517.34	60853.4	4292.78	792583
4152.91	12170.7	18458.9	3387.11
42517.9	6085.34	6222.11	17613
11595.8	3900.86	5768.42	7338.73
2210.09	10142.2	7691.22	6496.58
17507.4	11702.6	25171.3	52838.9
74406.3	9220.21	92294.7	132097
111610	8007.03	2768.84	25567.2
127554	4056.89	553768	6716.81
16234.1	5532.13	8789.97	264194
6517.34	1370.57	17863.5	27330.4
21259	4681.03	4502.18	10293.3
3235.06	4346.67	8143.65	7620.99
3356.68	50711.2	553768	28306.5
59525.1	20284.5	7799.55	33024.3
81170.5	30426.7	3439.55	26419.4
2043.19	50711.2	3927.43	792583
12231.2	15213.4	8931.74	44032.4
1997.49	994.337	6753.27	56613.1
59525.1	8223.43	12038.4	4193.56
12231.2	14488.9	17863.5	5504.05
4211.68	3900.86	4259.75	264194
9018.95	5532.13	276884	16863.5
7259.15	33807.4	5376.39	20857.4
2536.58	4754.17	5482.85	7407.32
2193.8	3307.25	5175.4	72053
81170.5	9220.21	5537.68	29354.9
1294.02	6085.34	2540.22	9549.19
2301.23	4346.67	4163.67	5785.28
8043.93	4168.04	4394.98	6604.86
2400.2	9220.21	7383.57	22645.2
11595.8	16014.1	8143.65	26419.4
111610	1506.27	13506.5	5248.89
17507.4	25355.6	2551.93	4023.26
3659.33	3104.77	4692.95	72053
55804.8	2692.63	17863.5	36026.5
6332.45	3271.69	553768	6240.81
4852.59	13229	16287.3	66048.6
52522.1	7606.68	4900.6	26419.4
2966.37	43466.7	8025.62	12993.2
5723.56	1106.43	2714.55	28306.5
1875.79	9815.06	6222.11	4529.05
5314.74	4829.63	27688.4	79258.3
27056.8	7421.15	5224.23	33024.3
2038.53	2766.06	4259.75	60967.9
2649.48	5157.07	4773.86	66048.6
2798.98	3271.69	15821.9	16512.1
18997.4	10142.2	4502.18	6096.79
20764.6	2870.44	6836.64	132097
5102.15	2055.86	553768	5870.99
8928.76	20284.5	8652.62	113226
18222	2645.8	8390.42	198146
3933.37	7606.68	17863.5	66048.6
1332.65	2358.66	10858.2	4261.2
12755.4	1491.5	10255	99072.9
15944.2	38033.4	110754	5743.36
7697.21	8451.86	24076.9	3792.26
2649.48	19016.7	79109.7	11486.7
5687.11	6338.9	55376.8	18432.2
17507.4	5966.02	8789.97	9549.19
4095.76	5338.02	7691.22	33024.3
55804.8	4003.51	9229.47	5504.05
17170.7	3012.54	3200.97	4922.88
2325.2	4474.51	553768	12384.1
9300.79	4829.63	21298.8	11322.6
7143.01	6209.53	42597.5	36026.5
9498.68	3951.52	4430.14	17230.1
33069.5	2716.67	2461.19	5283.89
11302.2	6614.5	32574.6	264194
10888.7	5634.57	2825.35	6952.48
63776.9	19016.7	61529.8	7620.99
5073.16	7421.15	9715.23	9784.98
19410.3	1738.67	6085.36	79258.3
13528.4	4056.89	276884	29354.9
33069.5	1779.34	9888.71	9216.08
8344.64	76066.8	46147.3	15851.7
19841.7	2741.14	3899.77	23311.3
446438	9508.34	9888.71	3686.43
15664.5	2358.66	5034.25	17613
12940.2	33807.4	6292.82	9549.19
37203.2	1699.82	14572.8	52838.9
55804.8	4907.53	3927.43	66048.6
7143.01	11702.6	27688.4	26419.4
81170.5	2287.72	553768	3619.1
1659.62	25355.6	6439.16	24768.2
2834.53	5532.13	3955.49	8256.07
4211.68	3343.59	3276.73	88064.8
8423.36	11269.1	4692.95	9110.15
3047.36	17898.1	7691.22	7338.73
3614.88	2645.8	4988.9	5504.05
49604.2	4111.72	7383.57	72053
42517.9	60853.4	276884	7407.32
4191.91	4168.04	7191.79	9006.62
44643.8	2556.87	15382.4	132097
1505.69	5433.34	3335.95	41714.9
1875.79	2622.99	7585.86	17230.1
111610	8223.43	5034.25	396292
3200.27	4754.17	25171.3	6774.21
14637.3	9220.21	7383.57	10161.3
6470.12	3756.38	553768	10428.7
42517.9	38033.4	553768	9784.98
4532.37	10492	3276.73	19331.3
38820.7	5532.13	25171.3	5581.57
23496.7	4003.51	553768	6716.81
44643.8	4681.03	6085.36	5080.66
29762.5	8693.34	110754	9216.08
8191.52	3073.4	3927.43	25567.2
34341.4	887.076	11782.3	6496.58
11161	1491.5	5175.4	198146
2494.07	8007.03	50342.5	6050.25
12065.9	2453.77	9078.16	24768.2
14401.2	5433.34	4692.95	29354.9
3735.88	1738.67	92294.7	5542.54
49604.2	6209.53	4944.36	396292
12231.2	1789.81	11075.4	66048.6
2081.3	1855.29	8652.62	66048.6
3407.92	6915.16	21298.8	7076.63
1644.34	21733.4	138442	4774.6
2861.78	4987.98	5954.49	12008.8
3121.94	3900.86	553768	3792.26
37203.2	7244.45	6085.36	30484
2861.78	2358.66	9547.72	36026.5
18222	15213.4	9078.16	33024.3
2125.9	10866.7	34610.5	9216.08
2066.84	1699.82	5891.15	30484
2843.55	12677.8	8265.19	13665.2
37203.2	10142.2	7286.42	3828.9
3751.58	7801.72	4502.18	29354.9
30788.8	5245.98	4326.31	10032.7
3306.95	3418.73	11075.4	5146.64
9110.98	4111.72	4502.18	396292
12755.4	1618.44	11536.8	12008.8
5835.79	3457.58	20509.9	99072.9
12940.2	1963.01	3741.68	31703.3
4272.13	4168.04	276884	10710.6
5992.46	2358.66	39554.9	72053
55804.8	19016.7	9547.72	25567.2
3057.79	5338.02	7191.79	3904.35
9920.84	2287.72	21298.8	8256.07
9018.95	1855.29	24076.9	12384.1
14401.2	6761.49	14966.7	4171.49
6975.59	5532.13	32574.6	66048.6
4376.84	1283.83	29145.7	4261.2
9920.84	3622.23	24076.9	72053
55804.8	19016.7	4733.06	18871
111610	5245.98	15382.4	24017.7
7143.01	4409.67	4292.78	4922.88
10032.3	3136.77	7286.42	99072.9
6115.59	3380.74	7099.59	12783.6
11595.8	6761.49	39554.9	39629.2
4095.76	2098.39	8931.74	60967.9
44643.8	4168.04	4292.78	16512.1
2908.39	3900.86	5593.62	6096.79
11748.4	30426.7	15382.4	9110.15
4879.1	5851.29	11536.8	3522.59
15664.5	1699.82	3076.49	44032.4
7440.63	5740.89	4132.6	18871
17857.5	4111.72	9547.72	17230.1
10757.5	13229	27688.4	30484
17857.5	13229	7910.97	30484
2432.9	33807.4	3819.09	12783.6
3246.82	1681.03	4430.14	9549.19
10032.3	43466.7	39554.9	4608.04
2781.55	50711.2	5768.42	22016.2
2713.91	2766.06	5376.39	22016.2
33069.5	2600.57	3927.43	17230.1
1825.92	3202.81	14572.8	5827.82
3720.32	27660.6	5482.85	56613.1
20764.6	16014.1	46147.3	8005.89
37203.2	3803.34	7009.72	132097
7631.42	12677.8	9385.9	20322.6
5651.11	21733.4	7585.86	22016.2
3735.88	19016.7	32574.6	6716.81
7503.16	5966.02	13844.2	99072.9
3720.32	4168.04	184589	132097
26261.1	21733.4	2317.02	4023.26
17857.5	25355.6	69221	23311.3
1825.92	2514.6	8931.74	10567.8
2843.55	30426.7	17863.5	14153.3
6517.34	7606.68	12306	26419.4
12065.9	21733.4	15821.9	9549.19
10032.3	4056.89	69221	29354.9
27902.4	8451.86	9547.72	31703.3
3783.37	43466.7	55376.8	11163.1
9705.17	25355.6	39554.9	30484
55804.8	5740.89	4773.86	4922.88
4292.67	5338.02	276884	79258.3
4800.41	5966.02	6222.11	11486.7
14172.6	4225.93	4465.87	3221.88
2722.18	5851.29	30764.9	18013.2
18997.4	11269.1	27688.4	9324.51
2249.06	2600.57	276884	9907.29
22321.9	8693.34	6365.15	10428.7
6868.28	33807.4	12878.3	10293.3
6565.26	11702.6	42597.5	24017.7
16846.7	1963.01	7691.22	198146
11595.8	25355.6	7099.59	6550.27
2834.53	19016.7	5175.4	8905.43
5283.29	5245.98	17863.5	41714.9
5913.09	6085.34	32574.6	11322.6
59525.1	3136.77	110754	6774.21
2459.71	1635.84	69221	10710.6
52522.1	4474.51	5376.39	4746.01
2730.51	7244.45	9385.9	25567.2
4486.81	9508.34	5034.25	264194
2283.57	13830.3	4539.08	46622.5
31888.4	2112.97	6222.11	44032.4
49604.2	5966.02	30764.9	24768.2
18601.6	3380.74	12878.3	17613
2177.75	5532.13	5954.49	4984.8
6565.26	6209.53	14199.2	7770.42
4334.35	1963.01	3643.21	4892.49
19841.7	27660.6	19777.4	25567.2
2798.98	1082.8	5829.14	12580.7
22321.9	8223.43	50342.5	33024.3
2446.24	1193.2	5482.85	396292
5760.49	4681.03	12878.3	8256.07
1764.58	1925.74	17863.5	28306.5
4774.74	3012.54	27688.4	7205.3
2400.2	6209.53	7691.22	7271.4
5615.57	1491.5	553768	6660.36
14881.3	3622.23	36917.9	8170.96
6470.12	4754.17	6019.22	5743.36
3407.92	2028.45	553768	6144.05
20292.6	8223.43	5034.25	13665.2
6517.34	4168.04	3111.06	49536.4
2649.48	1844.04	3276.73	88064.8
1966.69	16014.1	553768	792583
18997.4	6761.49	2961.33	8431.73
2798.98	19016.7	26369.9	132097
19841.7	11702.6	6514.92	7338.73
3306.95	9508.34	4101.99	34460.1
6868.28	21733.4	6836.64	60967.9
49604.2	15213.4	6365.15	3669.37
9920.84	1748.66	4259.75	396292
4058.53	7244.45	11075.4	9665.65
3111.07	6085.34	23073.7	3885.21
35715	4225.93	29145.7	72053
15664.5	25355.6	11536.8	39629.2
18222	4754.17	12878.3	4953.64
4749.34	3665.87	7585.86	88064.8
12065.9	9220.21	553768	21421.2
1911.94	5966.02	4195.21	29354.9
1641.32	2473.72	10255	44032.4
2066.84	5338.02	30764.9	264194
68682.8	8007.03	2945.57	49536.4
3720.32	2453.77	5482.85	66048.6
9398.69	2817.29	4465.87	23311.3
2665.3	6338.9	23073.7	7620.99
5835.79	2098.39	10255	198146
178575	13229	7585.86	19331.3
4988.13	7801.72	4988.9	49536.4
6032.95	13229	6514.92	11008.1
3751.58	16014.1	8265.19	3792.26
55804.8	16014.1	553768	12008.8
1733.74	2716.67	16780.8	7338.73
2580.57	10866.7	6836.64	30484
5723.56	50711.2	21298.8	66048.6
46993.5	4409.67	4944.36	9324.51
3026.7	5245.98	11782.3	31703.3
10262.9	2220.93	42597.5	3554.18
7259.15	6209.53	553768	60967.9
4133.69	1844.04	3059.49	26419.4
5913.09	10492	3741.68	5428.65
7566.75	19016.7	32574.6	3943.2
4231.64	3418.73	14572.8	12193.6
2125.9	101422	17305.2	30484
9498.68	6085.34	3461.05	10032.7
6243.89	27660.6	7483.35	31703.3
2898.95	9508.34	110754	3554.18
5511.58	3202.81	17863.5	6660.36
5346.56	2535.56	4815.37	6660.36
11595.8	25355.6	6592.48	9435.51
3294.75	8451.86	8931.74	9665.65
2536.58	1925.74	3527.18	9907.29
5221.5	7606.68	4773.86	21421.2
31888.4	12677.8	5482.85	14153.3
3394.97	802.815	4071.82	12384.1
15664.5	7606.68	34610.5	60967.9
2772.91	2817.29	553768	24768.2
3933.37	3900.86	16780.8	79258.3
1811.11	3622.23	5376.39	14954.4
2781.55	15213.4	12038.4	3982.83
89287.6	15213.4	22150.7	5621.16
6032.95	1925.74	3549.79	30484
2861.78	15213.4	5127.48	10032.7
8423.36	4003.51	24076.9	5785.28
6517.34	4829.63	553768	4128.04
446438	2791.44	110754	27330.4
1764.58	11269.1	184589	31703.3
1588.75	2817.29	12585.6	3522.59
6565.26	11702.6	20509.9	7847.36
13130.5	2042.06	42597.5	8905.43
7379.14	5157.07	13844.2	158517
3735.88	101422	5593.62	198146
3783.37	13830.3	553768	9006.62
4313.41	9220.21	3238.41	396292
4800.41	19016.7	19095.4	8170.96
8585.35	6614.5	2741.43	10161.3
111610	2645.8	3955.49	30484
59525.1	2645.8	24076.9	19331.3
2432.9	2340.52	13506.5	10710.6
4933.02	2897.78	20509.9	13209.7
35715	2600.57	5650.69	6496.58
3223.38	19016.7	3643.21	4354.85
3026.7	3042.67	17863.5	34460.1
2807.79	27660.6	3276.73	132097
3166.23	4681.03	6671.9	18432.2
2937.09	6614.5	6085.36	6144.05
3571.5	2954.05	5376.39	10567.8
3501.47	4474.51	5891.15	3330.18
4486.81	27660.6	12878.3	25567.2
178575	23405.2	4071.82	8522.4
14881.3	30426.7	9229.47	6004.42
3121.94	7244.45	5708.95	792583
11595.8	8223.43	4012.81	12384.1
9018.95	2055.86	12878.3	4774.6
9811.82	13830.3	24076.9	33024.3
20292.6	3380.74	6439.16	20857.4
24131.8	2692.63	30764.9	792583
17857.5	5245.98	7799.55	4717.76
3100.26	33807.4	17305.2	9216.08
2764.32	19016.7	6439.16	16512.1
8043.93	8451.86	5829.14	17613
2580.57	4987.98	138442	6774.21
5221.5	8223.43	8025.62	7338.73
3735.88	5245.98	5482.85	30484
7200.61	8451.86	3716.56	56613.1
31888.4	2741.14	18458.9	26419.4
6764.21	4346.67	18458.9	792583
22321.9	50711.2	5127.48	7847.36
3674.39	2270.65	17863.5	6391.8
4334.35	6338.9	5376.39	15851.7
9920.84	2925.64	4012.81	11163.1
46993.5	27660.6	19095.4	198146
28802.5	1152.53	4988.9	9784.98
15944.2	16903.7	184589	9784.98
30788.8	5740.89	15382.4	3476.24
14881.3	6614.5	5593.62	4832.82
11748.4	1963.01	24076.9	7140.39
11595.8	16014.1	4071.82	28306.5
127554	7244.45	14199.2	198146
2177.75	6338.9	12038.4	10032.7
1814.79	60853.4	69221	27330.4
3543.16	4346.67	12585.6	132097
25510.7	10492	12306	5146.64
4152.91	8223.43	20509.9	10428.7
6243.89	5851.29	6365.15	4922.88
5687.11	4610.11	553768	30484
7379.14	9220.21	5829.14	18871
3078.88	10866.7	4465.87	7338.73
4826.36	9815.06	5175.4	5248.89
4376.84	5740.89	3792.93	132097
3799.47	5071.12	79109.7	132097
59525.1	8949.03	138442	14677.5
5952.51	19016.7	79109.7	132097
55804.8	4987.98	4394.98	22016.2
24131.8	4754.17	5650.69	56613.1
8043.93	845.186	12038.4	72053
81170.5	2340.52	13185	5743.36
14637.3	10492	553768	4193.56
2713.91	3900.86	553768	31703.3
8668.7	4056.89	92294.7	20857.4
4292.67	5532.13	39554.9	15540.8
15394.4	1925.74	55376.8	792583
28802.5	1975.76	18458.9	4403.24
3100.26	25355.6	42597.5	46622.5
63776.9	5532.13	34610.5	31703.3
8668.7	5338.02	2397.26	4261.2
52522.1	5532.13	13185	37742
5651.11	10142.2	6439.16	18013.2
3614.88	5740.89	19095.4	33024.3
6423.57	5966.02	5891.15	10857.3
12755.4	1358.33	553768	20857.4
55804.8	5966.02	3042.68	12384.1
5314.74	3307.25	19095.4	113226
68682.8	4987.98	553768	79258.3
63776.9	3665.87	4576.6	34460.1
3166.23	5157.07	26369.9	4984.8
74406.3	12677.8	5034.25	9006.62
14881.3	9815.06	1042.88	8905.43
6470.12	13830.3	4465.87	5080.66
21259	30426.7	553768	17613
4826.36	9508.34	7009.72	28306.5
59525.1	6915.16	50342.5	132097
33069.5	6614.5	11075.4	88064.8
5687.11	1635.84	3504.86	24017.7
4231.64	2493.99	3741.68	7014.01
3916.12	2001.76	4465.87	9435.51
7086.32	5966.02	8519.51	3330.18
7086.32	25355.6	184589	7338.73
7200.61	3457.58	5537.68	4774.6
3474.23	43466.7	5954.49	158517
15944.2	6338.9	5273.98	792583
5723.56	1289.27	11536.8	113226
2183.07	4285.45	4653.51	5428.65
3246.82	2600.57	92294.7	3522.59
3585.85	17898.1	4773.86	14153.3
5651.11	20284.5	22150.7	8615.03
3319.24	11702.6	138442	9907.29
2626.11	50711.2	69221	4555.07
9204.91	2791.44	79109.7	9006.62
59525.1	2434.14	8652.62	66048.6
4172.32	30426.7	9888.71	4354.85
17507.4	889.67	4773.86	18013.2
59525.1	8693.34	4292.78	8709.7
13130.5	2535.56	8265.19	5542.54
2558.38	2322.65	2028.45	41714.9
4292.67	8949.03	7483.35	36026.5
127554	7606.68	10448.5	24768.2
2066.84	6614.5	7099.59	13665.2
5221.5	5071.12	29145.7	4608.04
8344.64	4681.03	25171.3	264194
6517.34	3042.67	17863.5	9006.62
22321.9	2055.86	8390.42	79258.3
38820.7	4610.11	4773.86	26419.4
1811.11	10492	10068.5	9784.98
12231.2	4056.89	17863.5	66048.6
2673.28	21733.4	3376.63	33024.3
59525.1	4610.11	9888.71	9907.29
1650.42	25355.6	5429.1	31703.3
3036.99	2556.87	553768	792583
3585.85	30426.7	9547.72	12384.1
7697.21	3851.48	138442	11486.7
2439.55	5851.29	5376.39	28306.5
52522.1	9815.06	5537.68	11829.6
3783.37	5338.02	553768	25567.2
2419.72	927.643	25171.3	60967.9
19410.3	14488.9	5376.39	198146
17507.4	11702.6	4944.36	792583
28802.5	4346.67	6019.22	10710.6
10032.3	2287.72	30764.9	10293.3
11161	8223.43	4101.99	12580.7
3600.31	3622.23	4195.21	19814.6
21777.5	20284.5	7099.59	792583
3177.49	5740.89	15382.4	41714.9
2861.78	13830.3	5429.1	22645.2
44643.8	15213.4	79109.7	56613.1
2487.12	7075.98	7099.59	3943.2
3735.88	14488.9	6222.11	5248.89
2764.32	7075.98	4988.9	15540.8
5651.11	3307.25	5224.23	6892.03
4852.59	2358.66	6152.98	3738.6
8423.36	19016.7	14966.7	34460.1
81170.5	3622.23	8143.65	79258.3
2908.39	13830.3	12878.3	36026.5
9920.84	2645.8	10068.5	33024.3
11748.4	16903.7	5954.49	19331.3
5580.48	4987.98	30764.9	7076.63
7086.32	5740.89	24076.9	56613.1
13130.5	5966.02	4292.78	4023.26
111610	6761.49	5034.25	9549.19
31888.4	50711.2	16287.3	5248.89
2917.9	3042.67	4614.73	3982.83
17170.7	10142.2	20509.9	24768.2
29762.5	50711.2	17863.5	22645.2
40585.3	6761.49	6019.22	7407.32
10032.3	7244.45	5080.44	44032.4
55804.8	8451.86	27688.4	11163.1
4774.74	15213.4	27688.4	18871
2772.91	15213.4	17863.5	25567.2
2807.79	33807.4	2517.13	19814.6
22321.9	2340.52	26369.9	5785.28
15133.5	19016.7	7910.97	20857.4
2473.34	2766.06	5175.4	3261.66
3704.88	2340.52	4430.14	88064.8
11748.4	3803.34	6292.82	44032.4
15394.4	1925.74	4653.51	198146
24802.1	5433.34	7910.97	15540.8
2325.2	3343.59	8265.19	9907.29
3200.27	8223.43	42597.5	5621.16
13130.5	1925.74	5891.15	29354.9
4724.21	60853.4	4465.87	6604.86
8117.05	4003.51	12585.6	7770.42
7901.56	5966.02	7585.86	15540.8
24802.1	1102.42	6222.11	4717.76
3143.93	17898.1	276884	792583
74406.3	13830.3	138442	26419.4
7379.14	9220.21	34610.5	44032.4
5545.81	5634.57	4101.99	56613.1
14401.2	5071.12	92294.7	396292
1635.3	7244.45	11782.3	34460.1
11023.2	2791.44	11075.4	79258.3
3916.12	3042.67	13844.2	34460.1
4800.41	11702.6	42597.5	7338.73
4905.91	7606.68	184589	11829.6
15394.4	6338.9	10858.2	33024.3
6517.34	6761.49	8519.51	5661.31
3036.99	7801.72	50342.5	8087.58
1727.03	1017.62	7585.86	66048.6
6565.26	1963.01	2768.84	12783.6
11023.2	4907.53	11301.4	27330.4
2705.68	8223.43	12306	9784.98
6423.57	3900.86	7383.57	12993.2
5016.16	11269.1	7191.79	31703.3
16534.7	6209.53	8390.42	5466.09
3614.88	3457.58	6085.36	132097
3720.32	3271.69	12585.6	79258.3
1733.74	1855.29	553768	7338.73
6868.28	1469.89	4430.14	14954.4
11595.8	3710.57	50342.5	72053
13130.5	3710.57	19777.4	6774.21
2738.88	4681.03	4815.37	22016.2
3434.14	30426.7	7286.42	264194
3344.1	3710.57	55376.8	66048.6
4133.69	2358.66	138442	13905
6868.28	9508.34	8931.74	16512.1
14401.2	4987.98	5429.1	39629.2
3751.58	30426.7	8025.62	8256.07
3968.34	13830.3	17863.5	10567.8
5102.15	6338.9	553768	16512.1
2226.62	2414.82	6592.48	22016.2
2633.85	3418.73	24076.9	18013.2
63776.9	1690.37	50342.5	24017.7
2603.14	7801.72	5482.85	37742
12575.7	5245.98	42597.5	79258.3
6470.12	5245.98	184589	264194
4555.49	5634.57	5482.85	15242
14401.2	4681.03	12585.6	4774.6
3143.93	7075.98	6365.15	20857.4
1895.7	23405.2	12306	11322.6
4272.13	5851.29	4944.36	3358.4
7972.11	4987.98	69221	72053
99208.4	4541.3	5175.4	44032.4
4852.59	3457.58	5175.4	7925.83
59525.1	4829.63	69221	4922.88
25510.7	5740.89	12306	56613.1
20764.6	3710.57	10649.4	29354.9
59525.1	5851.29	2945.57	13433.6
8267.37	2897.78	6671.9	12384.1
7086.32	8949.03	8789.97	6604.86
74406.3	4610.11	11536.8	7076.63
8191.52	2556.87	16780.8	12384.1
2986.21	6338.9	9229.47	30484
2313.15	2142.73	5376.39	22016.2
1764.58	4610.11	39554.9	44032.4
9110.98	25355.6	15382.4	26419.4
6073.99	20284.5	50342.5	29354.9
1825.92	7244.45	16287.3	4746.01
13130.5	4987.98	7383.57	66048.6
22894.3	15213.4	5954.49	7338.73
74406.3	3951.52	553768	9110.15
18601.6	2716.67	19095.4	4984.8
18222	5634.57	13844.2	11163.1
2355.87	4285.45	7009.72	2416.41
1588.75	11269.1	5376.39	8615.03
55804.8	3710.57	5593.62	7407.32
6868.28	9815.06	92294.7	5214.36
7200.61	927.643	5891.15	46622.5
23496.7	8451.86	13844.2	5914.8
8668.7	1544.5	7483.35	49536.4
15133.5	2843.62	5537.68	26419.4
99208.4	978.35	184589	7620.99
2319.16	1021.03	92294.7	60967.9
29762.5	4907.53	7383.57	6832.61
2381	2897.78	6592.48	132097
3258.67	1568.39	3716.56	13665.2
6287.86	9815.06	27688.4	198146
1811.11	27660.6	7099.59	99072.9
11302.2	25355.6	2782.75	39629.2
3585.85	10866.7	5537.68	6192.05
2260.45	6614.5	5224.23	79258.3
3799.47	20284.5	5891.15	7205.3
8344.64	33807.4	23073.7	3431.1
4960.42	38033.4	11075.4	6096.79
8423.36	6915.16	4042.1	264194
4800.41	25355.6	4394.98	3885.21
4650.4	7075.98	276884	60967.9
29762.5	30426.7	6836.64	9324.51
11161	2514.6	4394.98	3619.1
5314.74	1212.22	2741.43	12384.1
3659.33	5740.89	8390.42	5214.36
9018.95	5338.02	29145.7	5743.36
5346.56	4285.45	7691.22	6004.42
30788.8	16014.1	2307.37	22016.2
16534.7	11702.6	3439.55	7477.2
2283.57	30426.7	10255	26419.4
22894.3	1662.66	61529.8	4922.88
3720.32	38033.4	22150.7	52838.9
3258.67	4541.3	5650.69	26419.4
9018.95	13830.3	4539.08	792583
9018.95	10492	5537.68	6832.61
99208.4	5740.89	79109.7	792583
5874.18	13229	4012.81	30484
20764.6	23405.2	32574.6	4892.49
59525.1	3236.88	3461.05	5870.99
2193.8	3042.67	11782.3	14153.3
3460.76	10866.7	4292.78	10293.3
15133.5	8451.86	92294.7	4064.53
5723.56	38033.4	276884	5504.05
5221.5	9815.06	110754	13433.6
33069.5	16903.7	5593.62	21421.2
5221.5	38033.4	13844.2	39629.2
7030.52	7421.15	15821.9	8709.7
6713.35	3418.73	5324.69	6192.05
63776.9	30426.7	4653.51	132097
35715	2434.14	2612.11	8615.03
12065.9	6085.34	5034.25	20322.6
55804.8	5245.98	11075.4	792583
59525.1	4987.98	4132.6	56613.1
25510.7	16903.7	22150.7	31703.3
13528.4	1609.88	19095.4	15540.8
9920.84	4168.04	19095.4	12193.6
3356.68	2098.39	11782.3	21421.2
38820.7	23405.2	5954.49	792583
5651.11	11269.1	26369.9	23311.3
7566.75	1938.01	16287.3	14954.4
3614.88	12677.8	18458.9	36026.5
2713.91	5532.13	12585.6	66048.6
7259.15	2817.29	9078.16	66048.6
2861.78	30426.7	5482.85	72053
15944.2	1681.03	4101.99	4307.52
127554	11702.6	4465.87	44032.4
38820.7	1925.74	6671.9	3387.11
20764.6	16014.1	553768	264194
52522.1	1925.74	8143.65	79258.3
4464.38	8693.34	92294.7	6443.76
99208.4	2473.72	110754	4085.48
46993.5	6338.9	8931.74	12384.1
1397.3	4003.51	69221	7477.2
3950.78	7801.72	4733.06	31703.3
3735.88	3900.86	5954.49	36026.5
8344.64	3307.25	4988.9	9324.51
4602.45	1477.02	2929.99	3810.5
2355.87	25355.6	9078.16	34460.1
34341.4	50711.2	8931.74	56613.1
3986.05	4346.67	24076.9	10161.3
6470.12	9815.06	110754	4892.49
17507.4	6915.16	5429.1	22645.2
38820.7	16014.1	23073.7	28306.5
89287.6	4003.51	553768	25567.2
10146.3	5157.07	8143.65	5180.28
99208.4	4987.98	9078.16	22645.2
21777.5	8451.86	6292.82	6774.21
14881.3	1855.29	79109.7	3923.68
7440.63	14488.9	3182.57	27330.4
31888.4	19016.7	5224.23	12580.7
2898.95	4225.93	5080.44	132097
3783.37	3457.58	5768.42	33024.3
8423.36	7244.45	8390.42	19331.3
6815.85	7075.98	5127.48	9907.29
2480.21	5245.98	9715.23	49536.4
2898.95	38033.4	8390.42	15242
7972.11	6473.77	6922.1	3669.37
74406.3	12677.8	17305.2	31703.3
3674.39	11702.6	553768	6604.86
4231.64	5071.12	14966.7	7140.39
16234.1	50711.2	553768	60967.9
1727.03	15213.4	3927.43	5428.65
18997.4	6209.53	7483.35	18432.2
15944.2	13229	26369.9	7271.4
2419.72	6209.53	8519.51	10032.7
2626.11	12677.8	12038.4	18432.2
3447.4	2925.64	4815.37	113226
2193.8	25355.6	21298.8	56613.1
37203.2	8007.03	4988.9	37742
21777.5	4987.98	17305.2	792583
18601.6	2716.67	9888.71	3756.32
892876	14488.9	2307.37	11163.1
34341.4	6209.53	23073.7	396292
24802.1	101422	22150.7	36026.5
8423.36	60853.4	21298.8	11322.6
15664.5	21733.4	16780.8	26419.4
4852.59	13830.3	5127.48	9324.51
8043.93	2692.63	2662.35	12193.6
21777.5	60853.4	12878.3	17613
74406.3	6915.16	6019.22	88064.8
10888.7	2817.29	15821.9	15540.8
4988.13	1821.96	553768	79258.3
4398.4	1435.22	25171.3	10857.3
11161	8693.34	553768	158517
63776.9	11702.6	12878.3	4892.49
1569.2	3418.73	4900.6	15540.8
1384.3	3271.69	30764.9	198146
12755.4	5245.98	7099.59	60967.9
5314.74	4987.98	16287.3	4953.64
11447.1	16014.1	4733.06	792583
6332.45	3457.58	184589	12384.1
1811.11	17898.1	553768	14410.6
4674.74	3803.34	276884	30484
3258.67	7244.45	553768	49536.4
26261.1	12677.8	10858.2	36026.5
63776.9	2042.06	11075.4	36026.5
3767.41	11269.1	14199.2	26419.4
5314.74	5966.02	3439.55	3828.9
111610	3042.67	1264.31	14153.3
3026.7	17898.1	553768	11486.7
5411.37	30426.7	3955.49	56613.1
2689.39	3104.77	5034.25	12783.6
3571.5	13830.3	3899.77	66048.6
1903.79	6614.5	553768	19814.6
33069.5	11702.6	8931.74	11008.1
10262.9	4987.98	9888.71	6496.58
6565.26	7421.15	61529.8	11655.6
5545.81	4111.72	55376.8	6340.66
10262.9	13830.3	8143.65	3652.46
2781.55	7421.15	12878.3	792583
19841.7	23405.2	15821.9	5621.16
18222	4829.63	6292.82	4922.88
10757.5	1635.84	6922.1	6192.05
23496.7	16903.7	13506.5	30484
2522.25	20284.5	14199.2	26419.4
3916.12	3457.58	21298.8	9006.62
38820.7	8007.03	110754	17613
18222	13229	4042.1	198146
6470.12	2645.8	13185	9665.65
1811.11	6915.16	553768	26419.4
9600.82	2204.83	5034.25	18871
1290.28	889.67	29145.7	18432.2
21777.5	2434.14	9888.71	9784.98
59525.1	4754.17	553768	88064.8
3177.49	1334.5	184589	13665.2
1875.79	19016.7	3667.34	10032.7
6287.86	21733.4	5224.23	26419.4
3319.24	2322.65	92294.7	29354.9
10146.3	2556.87	11301.4	792583
29762.5	25355.6	10448.5	20322.6
9018.95	5740.89	5273.98	10161.3
1825.92	2954.05	29145.7	6192.05
11595.8	5532.13	6365.15	25567.2
55804.8	30426.7	5034.25	72053
7697.21	4610.11	7910.97	6004.42
6423.57	5532.13	276884	17230.1
8043.93	1681.03	6592.48	8709.7
14881.3	2983.01	61529.8	24017.7
1875.79	2237.26	55376.8	792583
3815.71	6915.16	3376.63	198146
1771.58	2983.01	10858.2	198146
5580.48	23405.2	5376.39	79258.3
2319.16	5071.12	7191.79	5080.66
6517.34	4111.72	8025.62	41714.9
8753.69	4681.03	553768	20857.4
3188.84	3169.45	11075.4	20857.4
2426.29	4829.63	7585.86	31703.3
29762.5	6614.5	553768	14954.4
4933.02	2287.72	20509.9	14410.6
4650.4	27660.6	5080.44	10293.3
1895.7	1925.74	30764.9	6496.58
2722.18	14488.9	7585.86	5914.8
111610	4907.53	4163.67	39629.2
10629.5	12677.8	8931.74	7205.3
1294.02	2473.72	276884	3522.59
9018.95	25355.6	12878.3	5319.35
8753.69	4681.03	19095.4	5214.36
9920.84	8451.86	11075.4	46622.5
3319.24	3202.81	4857.61	5283.89
10262.9	1789.81	69221	7407.32
17170.7	4056.89	17863.5	28306.5
3735.88	8223.43	16780.8	99072.9
14401.2	8451.86	14572.8	7338.73
17507.4	9508.34	8025.62	26419.4
9920.84	3497.32	13844.2	27330.4
4800.41	4346.67	138442	11163.1
2843.55	2473.72	6365.15	29354.9
55804.8	2645.8	61529.8	16512.1
89287.6	5740.89	14572.8	99072.9
223219	5740.89	3819.09	4555.07
4578.85	8223.43	10068.5	132097
17857.5	2340.52	79109.7	56613.1
8585.35	19016.7	276884	79258.3
18997.4	4754.17	9547.72	4193.56
27056.8	12170.7	110754	25567.2
4077.06	1635.84	7099.59	18871
7503.16	6085.34	553768	11163.1
34341.4	2766.06	29145.7	17613
8668.7	2173.34	17305.2	9784.98
55804.8	14488.9	6671.9	3288.73
3235.06	23405.2	184589	5391.72
55804.8	30426.7	92294.7	132097
15394.4	2791.44	10448.5	72053
2066.84	13229	79109.7	396292
3155.04	1152.53	1132.45	22016.2
3026.7	7075.98	14199.2	60967.9
5651.11	1038.45	12878.3	5113.44
52522.1	4225.93	4292.78	18432.2
9498.68	4610.11	32574.6	4128.04
2071.64	21733.4	92294.7	10857.3
4211.68	2098.39	9385.9	22645.2
6565.26	3042.67	5650.69	5466.09
74406.3	1988.67	5593.62	37742
2501.05	10142.2	8265.19	16863.5
3767.41	5740.89	6922.1	15540.8
13528.4	1552.38	22150.7	99072.9
3200.27	1690.37	11782.3	10567.8
7318.66	3457.58	4944.36	23311.3
13528.4	11702.6	3296.24	29354.9
8267.37	6473.77	276884	17230.1
6032.95	15213.4	12038.4	4171.49
7697.21	12677.8	14199.2	7076.63
55804.8	4285.45	39554.9	34460.1
1505.69	19016.7	8143.65	3048.4
3026.7	4907.53	6514.92	11163.1
3899.02	50711.2	7910.97	7925.83
27902.4	2220.93	12038.4	14410.6
2426.29	10142.2	9888.71	4128.04
5044.5	17898.1	4502.18	46622.5
34341.4	23405.2	14199.2	12008.8
4272.13	3418.73	32574.6	36026.5
8503.58	30426.7	5080.44	56613.1
9600.82	1975.76	5768.42	6096.79
81170.5	8223.43	6836.64	24017.7
9398.69	1821.96	553768	264194
12065.9	6338.9	5034.25	132097
3200.27	27660.6	61529.8	3774.2
20764.6	4681.03	9547.72	49536.4
34341.4	4681.03	4815.37	6496.58
3394.97	30426.7	92294.7	15242
19841.7	27660.6	8390.42	3721.05
5992.46	11269.1	3819.09	13665.2
4077.06	25355.6	39554.9	14153.3
2665.3	3202.81	25171.3	25567.2
5283.29	5851.29	11075.4	66048.6
3543.16	5245.98	4430.14	3431.1
3166.23	304267	32574.6	18871
2038.53	2692.63	5224.23	12580.7
2880.25	2669.01	276884	6050.25
28802.5	2157.92	12585.6	29354.9
1907.85	4681.03	11075.4	18871
9110.98	76066.8	8143.65	60967.9
14637.3	13830.3	4012.81	44032.4
38820.7	2204.83	50342.5	39629.2
3899.02	12170.7	2899.31	79258.3
49604.2	4285.45	92294.7	39629.2
46993.5	8223.43	17305.2	4581.4
3155.04	3418.73	6836.64	12193.6
22894.3	4681.03	8265.19	33024.3
30788.8	20284.5	7009.72	792583
40585.3	2669.01	5829.14	21421.2
1498.11	11269.1	276884	8615.03
2254.74	764.49	12038.4	79258.3
5131.47	3202.81	25171.3	99072.9
2446.24	27660.6	39554.9	4403.24
127554	33807.4	13185	4354.85
3057.79	43466.7	7099.59	3302.43
4152.91	1609.88	19777.4	158517
2588.05	2870.44	55376.8	11486.7
4095.76	5071.12	3819.09	12580.7
1588.75	4541.3	3504.86	10032.7
8344.64	1635.84	8931.74	7338.73
8117.05	33807.4	6592.48	7770.42
2529.39	5966.02	5376.39	37742
1811.11	6209.53	17863.5	49536.4
3916.12	50711.2	12878.3	7014.01
29762.5	27660.6	5376.39	34460.1
3735.88	11702.6	12878.3	17230.1
10146.3	25355.6	553768	8005.89
5221.5	13229	7910.97	22016.2
2343.51	2692.63	9547.72	8256.07
4626.3	21733.4	4944.36	31703.3
7832.25	3380.74	5537.68	21421.2
3815.71	6915.16	5273.98	26419.4
6868.28	2204.83	3767.13	10428.7
55804.8	3951.52	26369.9	264194
2588.05	76066.8	4815.37	22645.2
2861.78	5338.02	4227.24	792583
17507.4	5740.89	4944.36	5113.44
18222	16903.7	19095.4	13209.7
12755.4	43466.7	16780.8	12008.8
21777.5	1963.01	7009.72	9784.98
18222	1618.44	12878.3	792583
5651.11	3622.23	4900.6	5621.16
68682.8	8223.43	11075.4	198146
5016.16	3169.45	8931.74	79258.3
5835.79	76066.8	138442	4023.26
8423.36	20284.5	7383.57	6832.61
21777.5	9508.34	4773.86	3387.11
15664.5	3418.73	17863.5	9665.65
1891.69	1662.66	553768	264194
1700.72	7244.45	42597.5	2752.02
5874.18	30426.7	69221	11829.6
5477.77	4754.17	92294.7	7271.4
3246.82	6473.77	2336.57	15540.8
31888.4	7244.45	11536.8	5080.66
4774.74	9220.21	25171.3	7925.83
49604.2	3042.67	4815.37	132097
10382.3	6761.49	6222.11	4403.24
2110.82	16903.7	17863.5	41714.9
2689.39	13229	3276.73	39629.2
19841.7	3136.77	4101.99	60967.9
3188.84	11702.6	2307.37	88064.8
35715	15213.4	46147.3	3302.43
3382.11	38033.4	36917.9	15851.7
55804.8	4829.63	138442	198146
5411.37	4541.3	79109.7	3431.1
3258.67	8693.34	184589	6604.86
8668.7	4754.17	46147.3	5581.57
9600.82	12170.7	19095.4	6096.79
2319.16	2414.82	2945.57	264194
21259	6915.16	34610.5	7014.01
38820.7	1148.18	110754	7847.36
3865.26	2084.02	276884	198146
2764.32	2692.63	553768	11486.7
25510.7	3622.23	5080.44	4002.94
3986.05	5157.07	61529.8	36026.5
6713.35	13830.3	14572.8	9006.62
23496.7	12677.8	9715.23	25567.2
17170.7	6614.5	138442	3703.66
18222	5634.57	4857.61	14153.3
8423.36	5851.29	5891.15	5355.29
5252.21	10492	79109.7	15242
5760.49	3042.67	92294.7	28306.5
29762.5	2142.73	7009.72	6496.58
74406.3	3042.67	5224.23	396292
99208.4	2600.57	5080.44	11829.6
5651.11	10492	6152.98	6443.76
2825.56	7801.72	553768	20322.6
68682.8	25355.6	4692.95	79258.3
6032.95	76066.8	12306	5146.64
3434.14	6209.53	4292.78	9435.51
127554	2434.14	34610.5	9324.51
18601.6	11702.6	3076.49	792583
2764.32	6473.77	10649.4	39629.2
4960.42	1963.01	4988.9	4002.94
1966.69	5851.29	276884	46622.5
10629.5	9220.21	553768	99072.9
2466.51	21733.4	7483.35	4984.8
8267.37	5433.34	110754	9216.08
5314.74	2870.44	10448.5	7014.01
38820.7	23405.2	26369.9	792583
6115.59	13830.3	6922.1	19331.3
3933.37	25355.6	5376.39	6443.76
59525.1	19016.7	7286.42	6144.05
3394.97	764.49	20509.9	60967.9
59525.1	13830.3	553768	3923.68
10262.9	60853.4	5954.49	6240.81
8928.76	9815.06	110754	9549.19
12940.2	2305.05	7383.57	16863.5
9811.82	1975.76	6753.27	31703.3
11447.1	3380.74	6514.92	41714.9
2852.64	13830.3	184589	18432.2
10032.3	2434.14	42597.5	9216.08
9600.82	33807.4	184589	3943.2
5016.16	19016.7	5829.14	22016.2
1761.1	30426.7	276884	113226
99208.4	30426.7	69221	8431.73
10888.7	43466.7	5429.1	8615.03
18997.4	2453.77	50342.5	113226
16846.7	2434.14	21298.8	19814.6
5615.57	2817.29	13185	5743.36
3006.32	3851.48	24076.9	10032.7
13951.2	1004.18	5429.1	4106.65
11905	2766.06	4857.61	25567.2
15664.5	50711.2	5224.23	18013.2
18997.4	3380.74	19095.4	27330.4
2536.58	1653.62	553768	13665.2
5477.77	17898.1	23073.7	5248.89
99208.4	7244.45	2269.54	21421.2
6377.69	9508.34	110754	132097
38820.7	3236.88	61529.8	60967.9
9300.79	6338.9	138442	7847.36
40585.3	1322.9	12585.6	26419.4
46993.5	4111.72	29145.7	3982.83
6157.77	27660.6	8143.65	29354.9
10888.7	5740.89	2028.45	4662.25
2343.51	11269.1	4692.95	396292
3294.75	4610.11	4326.31	396292
8668.7	2322.65	4773.86	5080.66
5615.57	10866.7	17863.5	99072.9
4313.41	2098.39	7191.79	5016.35
68682.8	16903.7	4988.9	3387.11
3447.4	2983.01	2551.93	132097
63776.9	3497.32	8931.74	29354.9
7503.16	23405.2	42597.5	198146
8668.7	27660.6	553768	8806.48
59525.1	16903.7	50342.5	29354.9
3515.26	6761.49	4944.36	792583
3111.07	5851.29	79109.7	158517
5378.77	2453.77	8931.74	16863.5
2381	9508.34	4900.6	56613.1
12755.4	3579.61	4394.98	396292
46993.5	4610.11	24076.9	60967.9
55804.8	8007.03	12878.3	19331.3
4398.4	12170.7	6836.64	4634.99
19841.7	13830.3	7383.57	11486.7
3720.32	3803.34	553768	44032.4
2730.51	8949.03	7483.35	18013.2
29762.5	3457.58	92294.7	5621.16
10629.5	1738.67	5650.69	132097
6764.21	5740.89	553768	5391.72
12755.4	2622.99	4012.81	33024.3
40585.3	1699.82	11301.4	56613.1
2880.25	3042.67	79109.7	14410.6
10382.3	2434.14	14966.7	22016.2
13528.4	5338.02	61529.8	12580.7
17170.7	4610.11	10255	14954.4
52522.1	20284.5	276884	26419.4
2473.34	6209.53	6671.9	4746.01
3916.12	19016.7	2461.19	12580.7
7379.14	4409.67	3955.49	6604.86
1365.25	1300.29	7483.35	24768.2
10382.3	1491.5	55376.8	158517
4003.93	10492	2636.99	28306.5
6975.59	14488.9	4292.78	10857.3
3306.95	13229	24076.9	7205.3
4095.76	11702.6	184589	396292
74406.3	21733.4	50342.5	4774.6
3036.99	8007.03	184589	7925.83
148813	23405.2	8143.65	29354.9
2764.32	13229	11536.8	17613
3614.88	50711.2	6592.48	6340.66
24802.1	13830.3	4815.37	113226
2618.4	2142.73	553768	4689.84
8191.52	5634.57	11301.4	8615.03
4602.45	14488.9	6152.98	6192.05
11023.2	4829.63	42597.5	88064.8
5221.5	7244.45	26369.9	6443.76
33069.5	2817.29	9229.47	7076.63
11595.8	1300.29	553768	9110.15
12940.2	9815.06	15821.9	10710.6
34341.4	33807.4	16287.3	3828.9
11905	5157.07	8390.42	792583
5314.74	8223.43	6365.15	72053
3200.27	9815.06	11782.3	12993.2
9110.98	2983.01	15382.4	49536.4
10888.7	2843.62	276884	8170.96
2730.51	2817.29	4900.6	264194
6423.57	3202.81	34610.5	5621.16
7143.01	6614.5	50342.5	52838.9
63776.9	5071.12	12585.6	31703.3
2177.75	10142.2	2714.55	12008.8
2494.07	9815.06	110754	20322.6
13130.5	4003.51	39554.9	30484
29762.5	3418.73	553768	44032.4
15664.5	5532.13	5175.4	26419.4
4749.34	3900.86	4988.9	396292
3735.88	3457.58	4988.9	7548.41
2807.79	43466.7	3009.61	34460.1
12575.7	4225.93	39554.9	46622.5
17170.7	4111.72	10448.5	9665.65
3235.06	12677.8	61529.8	60967.9
12065.9	2817.29	14572.8	396292
18222	5157.07	14199.2	3652.46
3501.47	17898.1	110754	41714.9
9110.98	4829.63	12038.4	9665.65
7143.01	1748.66	2551.93	20322.6
1678.34	4474.51	10858.2	396292
74406.3	3951.52	948.233	8170.96
17857.5	27660.6	61529.8	9665.65
4826.36	6209.53	12306	5428.65
2529.39	3418.73	46147.3	3847.49
26261.1	5245.98	6365.15	6096.79
2595.57	4610.11	553768	49536.4
1864.04	5338.02	4101.99	20857.4
16534.7	1690.37	92294.7	37742
63776.9	8451.86	26369.9	7271.4
6157.77	7606.68	1852.07	264194
81170.5	7244.45	24076.9	7205.3
6287.86	4003.51	3927.43	88064.8
2038.53	13229	6365.15	4746.01
3644.39	8949.03	4430.14	37742
4826.36	764.49	18458.9	11829.6
3382.11	2237.26	276884	8615.03
68682.8	3271.69	4292.78	4608.04
5346.56	15213.4	27688.4	44032.4
16534.7	10866.7	14199.2	10428.7
17507.4	2015.01	8519.51	88064.8
44643.8	6338.9	14966.7	792583
63776.9	1635.84	8143.65	13665.2
15664.5	12170.7	18458.9	792583
5314.74	23405.2	13844.2	396292
4749.34	16903.7	10858.2	14153.3
8423.36	3343.59	8931.74	37742
6115.59	4610.11	25171.3	11163.1
2976.25	4285.45	30764.9	7407.32
2565.74	3307.25	276884	5621.16
4905.91	2514.6	5127.48	33024.3
3434.14	17898.1	5273.98	3792.26
1840.98	23405.2	29145.7	198146
3735.88	50711.2	553768	21421.2
2419.72	3202.81	110754	26419.4
12940.2	8451.86	6836.64	17613
1825.92	1855.29	11782.3	113226
16234.1	4346.67	27688.4	46622.5
9600.82	4409.67	4195.21	18013.2
2066.84	4610.11	23073.7	113226
3767.41	15213.4	8789.97	16512.1
3783.37	7244.45	61529.8	30484
3100.26	3710.57	30764.9	10857.3
10146.3	11702.6	3164.39	113226
89287.6	3665.87	276884	21421.2
2439.55	2669.01	15382.4	25567.2
44643.8	7606.68	7799.55	18871
59525.1	5851.29	138442	24017.7
11447.1	5245.98	553768	60967.9
2337.37	5740.89	42597.5	26419.4
22321.9	2741.14	7910.97	28306.5
14881.3	5433.34	4042.1	3943.2
12940.2	2716.67	12585.6	4774.6
7972.11	8223.43	4163.67	396292
59525.1	3012.54	10858.2	19331.3
24802.1	2669.01	19777.4	18013.2
7259.15	576.263	553768	158517
99208.4	2766.06	5429.1	396292
23496.7	3900.86	7191.79	14954.4
5615.57	2340.52	2297.79	7205.3
3557.27	1644.69	13506.5	9435.51
3235.06	3951.52	14199.2	14153.3
3815.71	3457.58	5376.39	19814.6
7200.61	38033.4	42597.5	264194
9018.95	21733.4	11301.4	88064.8
52522.1	3104.77	61529.8	11322.6
2633.85	3169.45	276884	56613.1
6921.52	19016.7	15382.4	99072.9
10382.3	2556.87	7009.72	56613.1
55804.8	6085.34	12585.6	26419.4
4292.67	8223.43	4944.36	20322.6
9398.69	3951.52	9547.72	11655.6
5378.77	2983.01	79109.7	26419.4
3258.67	3202.81	17863.5	39629.2
81170.5	7075.98	6292.82	4193.56
28802.5	5851.29	92294.7	99072.9
21777.5	2741.14	553768	132097
3882.07	3457.58	4988.9	27330.4
55804.8	8451.86	55376.8	9110.15
7200.61	25355.6	553768	9324.51
15133.5	3202.81	92294.7	6096.79
3246.82	27660.6	553768	6774.21
3246.82	3951.52	553768	396292
2243.41	6614.5	5376.39	10857.3
1710.49	2127.74	10649.4	9006.62
2221.08	2434.14	23073.7	9110.15
29762.5	76066.8	2297.79	22016.2
11595.8	2817.29	6152.98	198146
6921.52	12170.7	6365.15	13433.6
29762.5	4409.67	4259.75	264194
3177.49	4907.53	7286.42	30484
24131.8	7801.72	4614.73	99072.9
21777.5	4056.89	5224.23	4193.56
4313.41	2766.06	138442	12783.6
5687.11	3756.38	2714.55	13209.7
2781.55	4111.72	12038.4	37742
5102.15	12677.8	19777.4	3652.46
3659.33	1544.5	11536.8	396292
11023.2	38033.4	5708.95	4023.26
63776.9	27660.6	110754	6660.36
3235.06	1568.39	553768	60967.9
3968.34	27660.6	184589	264194
892876	33807.4	5273.98	31703.3
17857.5	2817.29	4430.14	13905
9600.82	13830.3	7483.35	5785.28
12575.7	3169.45	3619.4	9216.08
15133.5	1963.01	138442	21421.2
17170.7	3042.67	92294.7	158517
3111.07	7421.15	9888.71	9324.51
14637.3	8949.03	1005.02	31703.3
1451.83	8223.43	4773.86	14954.4
2001.96	27660.6	11075.4	72053
8043.93	1699.82	61529.8	28306.5
2626.11	4474.51	61529.8	49536.4
2283.57	822.343	4430.14	3904.35
63776.9	4987.98	7910.97	41714.9
8585.35	1552.38	46147.3	8522.4
3515.26	11269.1	553768	46622.5
3026.7	5433.34	50342.5	8905.43
1727.03	13229	553768	56613.1
148813	8451.86	6152.98	113226
27056.8	8693.34	6836.64	72053
4774.74	1017.62	7099.59	18432.2
34341.4	16014.1	10448.5	3774.2
1975.39	8223.43	9547.72	17613
4355.49	8693.34	24076.9	396292
9018.95	23405.2	8025.62	27330.4
3100.26	17898.1	11301.4	12783.6
68682.8	1635.84	5127.48	29354.9
31888.4	3343.59	92294.7	56613.1
10032.3	6085.34	2929.99	8806.48
7901.56	6915.16	61529.8	8806.48
19841.7	2817.29	2407.69	44032.4
11748.4	8223.43	3691.79	79258.3
9705.17	33807.4	8652.62	7407.32
2254.74	3104.77	46147.3	7140.39
2825.56	3951.52	5593.62	158517
59525.1	30426.7	6152.98	7477.2
33069.5	2622.99	5708.95	99072.9
6073.99	9220.21	3146.41	33024.3
5314.74	4541.3	184589	9216.08
52522.1	4346.67	553768	8256.07
2337.37	3457.58	553768	88064.8
1257.57	7421.15	7483.35	24768.2
3916.12	5433.34	61529.8	11008.1
81170.5	2270.65	553768	11008.1
17507.4	14488.9	42597.5	14954.4
7086.32	1161.32	553768	6050.25
3704.88	16903.7	7910.97	18432.2
16534.7	5851.29	17863.5	60967.9
14637.3	13830.3	3439.55	792583
15664.5	4829.63	7483.35	11486.7
9600.82	30426.7	8025.62	13433.6
15133.5	12170.7	6085.36	37742
99208.4	2600.57	46147.3	39629.2
5835.79	2322.65	92294.7	25567.2
2852.64	8451.86	3182.57	11163.1
1932.63	2434.14	13185	23311.3
892876	2142.73	5080.44	396292
9110.98	5966.02	8652.62	5661.31
9110.98	1421.81	8519.51	5391.72
8043.93	11269.1	46147.3	17613
6073.99	15213.4	13844.2	56613.1
37203.2	1421.81	19095.4	33024.3
6517.34	16014.1	4430.14	25567.2
18601.6	14488.9	5708.95	13433.6
2081.3	3756.38	553768	33024.3
1632.31	4754.17	11301.4	19814.6
99208.4	4346.67	25171.3	3316.25
99208.4	6473.77	12038.4	20322.6
8344.64	12170.7	8652.62	10857.3
3968.34	9815.06	13844.2	9665.65
10262.9	3900.86	553768	792583
4602.45	9815.06	11301.4	39629.2
4040.16	7075.98	5593.62	52838.9
2146.34	13830.3	5891.15	19814.6
4095.76	1681.03	184589	14954.4
31888.4	3622.23	19777.4	4354.85
63776.9	12677.8	4292.78	33024.3
7030.52	3104.77	15821.9	8005.89
3258.67	2622.99	5768.42	4529.05
2010.98	3418.73	25171.3	158517
6868.28	7244.45	22150.7	4128.04
5252.21	13229	2297.79	9324.51
2066.84	2897.78	25171.3	7477.2
3057.79	2669.01	39554.9	46622.5
3815.71	13229	69221	22016.2
2325.2	2015.01	553768	22645.2
15944.2	3457.58	4360.38	26419.4
6975.59	10142.2	13844.2	4689.84
1171.75	4111.72	4944.36	113226
21777.5	7606.68	55376.8	8005.89
18601.6	1653.62	36917.9	25567.2
1650.42	3665.87	553768	11829.6
6565.26	16903.7	5224.23	26419.4
148813	25355.6	8390.42	396292
2487.12	8223.43	17305.2	14410.6
7764.14	12170.7	4614.73	72053
5913.09	4409.67	8390.42	4953.64
2738.88	4541.3	2494.45	792583
12065.9	11269.1	19095.4	52838.9
38820.7	3803.34	18458.9	20857.4
4272.13	2305.05	138442	132097
5835.79	16014.1	553768	21421.2
55804.8	7606.68	9385.9	37742
17507.4	4829.63	3792.93	5080.66
10262.9	1370.57	4502.18	3703.66
11447.1	2270.65	4101.99	79258.3
59525.1	6915.16	2346.47	39629.2
22321.9	3900.86	4101.99	88064.8
19410.3	3951.52	27688.4	792583
2151.51	2766.06	553768	49536.4
8267.37	3271.69	3482.82	132097
3047.36	2112.97	2575.67	66048.6
63776.9	76066.8	92294.7	6050.25
223219	2791.44	5127.48	11322.6
2946.79	5338.02	21298.8	792583
16534.7	13830.3	9078.16	4634.99
5346.56	4111.72	24076.9	6952.48
5221.5	889.67	138442	264194
4774.74	1988.67	7099.59	28306.5
38820.7	21733.4	46147.3	4023.26
5992.46	2015.01	9229.47	8087.58
892876	8693.34	8789.97	44032.4
2852.64	16903.7	6592.48	6240.81
55804.8	1513.77	5080.44	13665.2
3783.37	14488.9	15821.9	7271.4
2603.14	5851.29	20509.9	9110.15
15664.5	3380.74	9715.23	26419.4
2649.48	3622.23	7799.55	8806.48
5651.11	23405.2	4012.81	14153.3
4749.34	3457.58	4292.78	5048.3
28802.5	5245.98	184589	26419.4
3815.71	38033.4	39554.9	88064.8
19841.7	7801.72	16780.8	7694.98
5346.56	4907.53	276884	198146
2543.81	2270.65	12038.4	72053
1958.06	50711.2	4292.78	113226
14881.3	2716.67	26369.9	198146
6200.53	25355.6	27688.4	39629.2
4172.32	8949.03	7383.57	396292
59525.1	27660.6	5891.15	11322.6
2843.55	9815.06	46147.3	14153.3
52522.1	5966.02	5954.49	23311.3
6115.59	4285.45	12878.3	33024.3
81170.5	5740.89	17305.2	7271.4
5314.74	13229	2796.81	44032.4
111610	10142.2	2074.04	198146
1860.16	820.127	5224.23	29354.9
4021.96	4681.03	4653.51	39629.2
3407.92	5740.89	4071.82	25567.2
9110.98	27660.6	2517.13	60967.9
4334.35	10866.7	6222.11	13209.7
20292.6	15213.4	11782.3	198146
14881.3	2716.67	8931.74	60967.9
12755.4	76066.8	553768	8615.03
68682.8	6085.34	11075.4	264194
17170.7	5433.34	4815.37	20322.6
12065.9	5532.13	4292.78	15540.8
63776.9	4610.11	7286.42	5466.09
25510.7	2493.99	26369.9	3302.43
5444.37	8451.86	1845.89	18013.2
55804.8	3343.59	3572.7	16512.1
3306.95	14488.9	4430.14	3538.32
1811.11	5157.07	6152.98	5113.44
3434.14	10492	138442	3522.59
3246.82	2741.14	6085.36	6496.58
1515.92	3042.67	3093.68	22645.2
5651.11	1938.01	3819.09	56613.1
111610	8693.34	29145.7	10293.3
3557.27	11702.6	553768	20857.4
2946.79	9508.34	61529.8	7407.32
11595.8	2473.72	13506.5	10710.6
1800.15	8223.43	15382.4	79258.3
29762.5	4285.45	10858.2	4064.53
2956.54	16014.1	11536.8	12993.2
14637.3	16903.7	553768	26419.4
20764.6	2817.29	276884	28306.5
3815.71	1334.5	24076.9	88064.8
148813	15213.4	14966.7	7076.63
3356.68	3104.77	7910.97	3774.2
7086.32	9508.34	36917.9	60967.9
3614.88	7244.45	276884	31703.3
20764.6	1738.67	50342.5	10567.8
81170.5	38033.4	2993.34	264194
2381	5157.07	3792.93	28306.5
4724.21	16014.1	23073.7	13433.6
59525.1	27660.6	2180.19	8709.7
99208.4	5071.12	42597.5	56613.1
2976.25	14488.9	2899.31	4503.31
2130.97	50711.2	7799.55	26419.4
31888.4	16903.7	8390.42	12783.6
7030.52	5851.29	9078.16	15540.8
2015.52	5338.02	92294.7	8709.7
2880.25	8007.03	553768	6496.58
2254.74	7244.45	10649.4	88064.8
11748.4	27660.6	46147.3	4717.76
68682.8	20284.5	12038.4	158517
3434.14	1800.4	276884	3170.33
2243.41	2897.78	5324.69	5702.04
37203.2	4346.67	14966.7	49536.4
3188.84	33807.4	5829.14	52838.9
4442.17	4474.51	10858.2	79258.3
15944.2	76066.8	26369.9	3810.5
38820.7	25355.6	1029.31	19814.6
1399.49	10492	2587.7	14410.6
1588.75	15213.4	276884	46622.5
4800.41	3710.57	92294.7	22016.2
8503.58	30426.7	553768	26419.4
6287.86	1653.62	110754	56613.1
2861.78	1925.74	5537.68	60967.9
1803.79	4056.89	1909.54	99072.9
8753.69	3665.87	6671.9	31703.3
1668.93	2645.8	19777.4	15851.7
2010.98	5157.07	8265.19	4307.52
3968.34	5245.98	9078.16	132097
3720.32	20284.5	7009.72	7140.39
25510.7	23405.2	276884	13433.6
15944.2	4225.93	9547.72	3866.26
2307.17	15213.4	27688.4	4002.94
2432.9	25355.6	5650.69	60967.9
5314.74	3169.45	4101.99	198146
2665.3	1014.22	79109.7	11163.1
8840.36	6761.49	4163.67	9324.51
11302.2	2395.8	5537.68	72053
5835.79	43466.7	8931.74	264194
1953.78	1779.34	11782.3	6892.03
44643.8	2600.57	4692.95	99072.9
5477.77	19016.7	12585.6	88064.8
8668.7	2669.01	5593.62	6774.21
27056.8	5851.29	10858.2	3619.1
4095.76	1938.01	14966.7	11655.6
2199.2	8693.34	276884	792583
1591.58	17898.1	110754	60967.9
55804.8	12170.7	6514.92	46622.5
40585.3	30426.7	14966.7	7076.63
38820.7	3900.86	138442	56613.1
7972.11	3202.81	5429.1	37742
9300.79	13830.3	5593.62	158517
15133.5	1334.5	30764.9	11163.1
3799.47	9508.34	6152.98	6660.36
33069.5	2817.29	34610.5	36026.5
8753.69	33807.4	6019.22	11829.6
2755.79	820.127	46147.3	66048.6
8191.52	2817.29	61529.8	10710.6
111610	4754.17	1116.47	15540.8
2319.16	3497.32	17863.5	3923.68
2618.4	21733.4	16780.8	4193.56
15664.5	2645.8	553768	46622.5
52522.1	23405.2	92294.7	11655.6
15664.5	1975.76	4733.06	5113.44
884.912	5157.07	14966.7	88064.8
3246.82	12677.8	5175.4	132097
28802.5	17898.1	2854.47	44032.4
1629.34	2983.01	110754	16863.5
2861.78	8451.86	110754	9435.51
74406.3	4003.51	7099.59	18432.2
11595.8	5433.34	8265.19	792583
20764.6	4225.93	13506.5	7076.63
5651.11	9815.06	92294.7	3302.43
99208.4	27660.6	6292.82	26419.4
26261.1	4610.11	11782.3	132097
2529.39	23405.2	55376.8	18013.2
4442.17	7244.45	7286.42	1697.18
22321.9	16014.1	5482.85	198146
2406.67	8007.03	1042.88	34460.1
11595.8	12677.8	17863.5	12580.7
3211.78	4285.45	92294.7	29354.9
6613.9	8949.03	4502.18	41714.9
44643.8	1402.15	4857.61	792583
7379.14	3803.34	17863.5	25567.2
19841.7	16903.7	10255	7694.98
40585.3	3073.4	2206.25	132097
55804.8	13830.3	4692.95	198146
16234.1	2870.44	276884	22645.2
99208.4	2069.84	27688.4	18432.2
5411.37	1690.37	1081.58	8087.58
38820.7	3951.52	16780.8	792583
15133.5	10142.2	553768	8005.89
28802.5	1635.84	9078.16	31703.3
3515.26	16903.7	4071.82	10857.3
9110.98	21733.4	6753.27	9665.65
9498.68	4681.03	276884	10857.3
4774.74	11702.6	18458.9	99072.9
4355.49	30426.7	55376.8	36026.5
2204.63	12170.7	4163.67	792583
30788.8	76066.8	46147.3	3774.2
29762.5	2287.72	42597.5	7770.42
9110.98	25355.6	19777.4	264194
38820.7	25355.6	12038.4	10567.8
1871.86	10142.2	15821.9	3635.7
3704.88	1017.62	5224.23	16863.5
5511.58	6915.16	20509.9	22016.2
29762.5	1161.32	2869.26	15540.8
16234.1	6761.49	26369.9	5016.35
99208.4	6915.16	8265.19	21421.2
38820.7	11269.1	4773.86	26419.4
46993.5	7606.68	276884	8005.89
6157.77	23405.2	8265.19	9006.62
4095.76	23405.2	553768	6050.25
3614.88	43466.7	138442	16175.2
59525.1	6915.16	553768	56613.1
2618.4	3271.69	36917.9	37742
7503.16	16014.1	20509.9	99072.9
1737.11	4346.67	12585.6	11655.6
1887.69	1832.93	5891.15	66048.6
5191.14	5433.34	276884	11655.6
2313.15	1681.03	30764.9	6004.42
6115.59	2817.29	79109.7	6550.27
1916.04	2395.8	3418.32	3810.5
3933.37	4754.17	12038.4	4171.49
4292.67	7606.68	79109.7	8342.98
2665.3	27660.6	8143.65	10428.7
2355.87	30426.7	553768	44032.4
4355.49	10492	6222.11	99072.9
8043.93	7421.15	276884	52838.9
3832.09	2270.65	5127.48	66048.6
23496.7	8693.34	92294.7	6832.61
6713.35	8223.43	14199.2	9006.62
2834.53	27660.6	24076.9	3554.18
2738.88	17898.1	4653.51	56613.1
3394.97	25355.6	4857.61	33024.3
2976.25	11702.6	184589	6391.8
5411.37	13830.3	5593.62	27330.4
14637.3	2204.83	9078.16	396292
16534.7	1709.37	4815.37	56613.1
3006.32	25355.6	55376.8	36026.5
9110.98	6209.53	19095.4	792583
3644.39	9220.21	9715.23	9549.19
11302.2	5740.89	13185	4717.76
4905.91	6761.49	8519.51	16175.2
2976.25	4907.53	4576.6	56613.1
3916.12	2127.74	79109.7	2892.64
2807.79	10492	8652.62	7338.73
3832.09	17898.1	24076.9	3866.26
4749.34	3851.48	4195.21	4403.24
24802.1	3236.88	5080.44	3721.05
21777.5	3169.45	19777.4	3810.5
68682.8	20284.5	46147.3	17613
6157.77	6614.5	553768	27330.4
46993.5	60853.4	8143.65	6144.05
111610	14488.9	3872.5	23311.3
4040.16	3803.34	61529.8	8615.03
42517.9	4168.04	8143.65	7770.42
5760.49	12170.7	3983.94	4953.64
8585.35	2069.84	553768	46622.5
3735.88	3457.58	138442	8256.07
3735.88	16014.1	2899.31	3195.9
46993.5	11269.1	11075.4	4215.87
297625	7801.72	16780.8	5283.89
6243.89	16903.7	42597.5	4193.56
59525.1	5966.02	553768	132097
5252.21	13229	10255	3330.18
6287.86	7606.68	184589	11322.6
3006.32	2015.01	2163.16	12008.8
2473.34	25355.6	25171.3	23311.3
11447.1	4225.93	17863.5	88064.8
4933.02	6085.34	553768	792583
24131.8	14488.9	5080.44	37742
2130.97	16903.7	553768	11163.1
2781.55	27660.6	12585.6	7925.83
3916.12	8693.34	46147.3	792583
5874.18	2069.84	10649.4	39629.2
3882.07	50711.2	276884	60967.9
2825.56	9220.21	61529.8	3025.13
16234.1	4285.45	138442	198146
55804.8	14488.9	4614.73	11322.6
33069.5	7244.45	55376.8	44032.4
7379.14	3665.87	8265.19	3157.7
46993.5	13229	4815.37	52838.9
7200.61	5532.13	92294.7	10032.7
8668.7	13830.3	25171.3	5702.04
4355.49	50711.2	1719.78	7338.73
12755.4	13830.3	5650.69	39629.2
2825.56	10492	5891.15	22016.2
446438	8949.03	13844.2	23311.3
13528.4	1988.67	34610.5	44032.4
3356.68	4346.67	4012.81	23311.3
2091.04	4681.03	4692.95	30484
5131.47	13229	9888.71	4193.56
5378.77	15213.4	10255	7338.73
9300.79	5966.02	6836.64	22645.2
2204.63	6338.9	7691.22	15540.8
14637.3	6614.5	17305.2	5080.66
24131.8	38033.4	2346.47	20322.6
12940.2	6915.16	3549.79	5080.66
21259	16014.1	46147.3	3221.88
6663.25	6915.16	30764.9	99072.9
10032.3	4987.98	29145.7	99072.9
5835.79	2741.14	138442	792583
13130.5	3756.38	6365.15	9907.29
2966.37	7075.98	14199.2	34460.1
1678.34	3169.45	1999.16	27330.4
6713.35	7075.98	8265.19	37742
8267.37	1358.33	553768	264194
10032.3	2322.65	4944.36	49536.4
8267.37	4829.63	12306	11163.1
9204.91	5071.12	9078.16	5283.89
3100.26	25355.6	19777.4	22645.2
3659.33	2843.62	26369.9	396292
2172.45	4168.04	18458.9	4892.49
111610	21733.4	6019.22	66048.6
5723.56	19016.7	13506.5	7620.99
4095.76	3307.25	18458.9	792583
4442.17	10866.7	50342.5	52838.9
3815.71	6338.9	10068.5	11163.1
49604.2	9220.21	3983.94	3183.06
3447.4	1653.62	6671.9	3002.21
6815.85	7606.68	553768	7548.41
2221.08	3012.54	7585.86	7548.41
2024.66	8693.34	6085.36	28306.5
7566.75	3457.58	30764.9	3132.74
2151.51	1635.84	4071.82	79258.3
59525.1	21733.4	138442	29354.9
99208.4	5157.07	23073.7	7694.98
8668.7	25355.6	12038.4	792583
5992.46	3202.81	4163.67	14677.5
223219	3900.86	39554.9	39629.2
6243.89	4829.63	184589	5080.66
8043.93	5851.29	11536.8	198146
11023.2	4474.51	4012.81	3221.88
7566.75	1334.5	55376.8	132097
55804.8	5157.07	21298.8	158517
44643.8	23405.2	11536.8	24768.2
5797.9	15213.4	34610.5	3943.2
4251.79	4987.98	17863.5	24017.7
81170.5	17898.1	2251.09	5621.16
8753.69	14488.9	10649.4	7338.73
55804.8	6614.5	42597.5	14677.5
3614.88	3073.4	10068.5	39629.2
2254.74	17898.1	18458.9	16863.5
7832.25	4610.11	553768	60967.9
4251.79	7606.68	8519.51	1569.47
10888.7	4754.17	8789.97	792583
3369.34	11702.6	5593.62	3072.03
3571.5	1370.57	5482.85	792583
13736.6	5433.34	14966.7	7271.4
21259	4907.53	8265.19	14954.4
6032.95	8223.43	276884	66048.6
99208.4	6085.34	32574.6	66048.6
81170.5	4474.51	42597.5	52838.9
10146.3	4003.51	6514.92	17613
29762.5	4346.67	184589	17230.1
2125.9	7801.72	61529.8	12783.6
5913.09	3665.87	276884	396292
89287.6	50711.2	110754	4803.53
3783.37	13229	23073.7	4892.49
892876	3579.61	110754	132097
4231.64	9508.34	12585.6	792583
4724.21	8451.86	4614.73	60967.9
21777.5	3343.59	5080.44	7847.36
4933.02	23405.2	19777.4	41714.9
49604.2	4754.17	138442	396292
13130.5	20284.5	34610.5	16863.5
1390.77	23405.2	5175.4	12993.2
2177.75	2870.44	15821.9	3248.29
42517.9	5157.07	276884	26419.4
8043.93	9220.21	4773.86	88064.8
2183.07	6209.53	5829.14	6443.76
6115.59	13229	10448.5	11163.1
4442.17	4285.45	13844.2	8342.98
2558.38	4681.03	15821.9	12783.6
68682.8	27660.6	30764.9	7694.98
4376.84	2954.05	110754	396292
178575	8451.86	50342.5	13433.6
3899.02	1627.1	5273.98	3221.88
1891.69	7606.68	36917.9	52838.9
8585.35	10142.2	14572.8	49536.4
52522.1	1448.89	61529.8	158517
14637.3	3497.32	92294.7	11486.7
10382.3	2983.01	55376.8	113226
3585.85	2556.87	12585.6	88064.8
10757.5	4003.51	10255	113226
34341.4	10492	553768	9324.51
9300.79	7244.45	12038.4	396292
59525.1	4285.45	27688.4	28306.5
19410.3	6761.49	3418.32	20857.4
4602.45	8223.43	3418.32	3885.21
2665.3	11269.1	2701.31	5827.82
14881.3	2305.05	4900.6	5959.27
28802.5	1334.5	276884	41714.9
37203.2	10492	5891.15	264194
4464.38	2305.05	4614.73	12580.7
3155.04	7075.98	16287.3	7925.83
3382.11	2434.14	110754	792583
49604.2	2069.84	9078.16	9110.15
3143.93	4474.51	4292.78	33024.3
8503.58	23405.2	4692.95	4427.84
9204.91	2270.65	1845.89	11829.6
29762.5	304267	6592.48	34460.1
52522.1	20284.5	184589	198146
5913.09	12170.7	992.416	18013.2
13130.5	2692.63	5429.1	4662.25
9110.98	1102.42	5482.85	60967.9
16234.1	5851.29	5891.15	26419.4
5102.15	38033.4	17305.2	14677.5
6517.34	1552.38	553768	14677.5
30788.8	1593.02	6019.22	39629.2
42517.9	4285.45	12306	158517
11595.8	7801.72	13185	158517
7200.61	2716.67	5537.68	3522.59
22894.3	8949.03	7191.79	79258.3
9920.84	2716.67	26369.9	12193.6
3420.98	6915.16	2013.7	79258.3
14401.2	994.337	13506.5	66048.6
5615.57	1283.83	6922.1	132097
59525.1	2766.06	3042.68	7140.39
9600.82	2925.64	79109.7	11655.6
1852.44	3042.67	9078.16	4862.47
5835.79	30426.7	69221	10161.3
33069.5	2766.06	5273.98	72053
17507.4	9815.06	69221	8256.07
1623.41	23405.2	553768	5743.36
4602.45	3579.61	14199.2	7014.01
55804.8	23405.2	553768	7620.99
13528.4	4474.51	8519.51	198146
37203.2	3307.25	16780.8	20857.4
2419.72	5851.29	5034.25	396292
2167.17	13830.3	553768	44032.4
20764.6	43466.7	4614.73	8087.58
2976.25	3900.86	553768	27330.4
3188.84	1988.67	14572.8	17230.1
4040.16	7801.72	22150.7	396292
5615.57	7606.68	23073.7	7076.63
99208.4	27660.6	8390.42	33024.3
2543.81	6761.49	19095.4	16175.2
2387.37	7421.15	9229.47	792583
21777.5	12677.8	17863.5	5959.27
111610	6473.77	32574.6	41714.9
18601.6	4681.03	13506.5	10032.7
12401.1	3803.34	8789.97	30484
1811.11	6338.9	5708.95	30484
5102.15	6473.77	276884	36026.5
17507.4	6085.34	4042.1	39629.2
3319.24	6761.49	55376.8	13905
8344.64	1635.84	9385.9	56613.1
3100.26	12170.7	1648.12	24017.7
15664.5	19016.7	3716.56	132097
4133.69	2069.84	553768	12783.6
4800.41	43466.7	46147.3	28306.5
13130.5	7801.72	20509.9	9324.51
2618.4	3665.87	4576.6	14153.3
31888.4	7801.72	553768	5080.66
7901.56	27660.6	276884	3461.06
52522.1	6338.9	7191.79	30484
3735.88	30426.7	5829.14	56613.1
3735.88	23405.2	36917.9	39629.2
2362.11	8223.43	6439.16	3330.18
7143.01	2270.65	2961.33	4984.8
25510.7	4285.45	8789.97	25567.2
3704.88	3169.45	17305.2	29354.9
127554	9508.34	7383.57	22645.2
6115.59	20284.5	276884	5661.31
8344.64	16903.7	6365.15	113226
3331.63	5634.57	21298.8	4002.94
3143.93	43466.7	10255	792583
49604.2	9508.34	6365.15	132097
3235.06	76066.8	3504.86	72053
17507.4	27660.6	7585.86	4261.2
17857.5	9508.34	5829.14	6004.42
30788.8	2954.05	11075.4	1569.47
3865.26	2098.39	36917.9	22645.2
8191.52	4168.04	2317.02	56613.1
2043.19	7606.68	276884	4608.04
2738.88	5532.13	12306	5785.28
2010.98	3710.57	8931.74	7477.2
81170.5	2578.53	14199.2	9665.65
5221.5	2535.56	5708.95	13905
74406.3	8451.86	11536.8	6004.42
1997.49	33807.4	6836.64	46622.5
4398.4	9508.34	13185	396292
3068.3	1593.02	5034.25	56613.1
30788.8	3710.57	21298.8	36026.5
1375.77	30426.7	14572.8	28306.5
11302.2	8007.03	10068.5	3721.05
74406.3	6761.49	184589	6050.25
89287.6	4610.11	36917.9	17613
5615.57	5245.98	21298.8	15540.8
5874.18	1477.02	10255	5542.54
1369.44	4987.98	553768	792583
4077.06	2766.06	61529.8	198146
9018.95	5634.57	184589	14153.3
2956.54	3497.32	4430.14	18013.2
24802.1	13229	19095.4	15851.7
2551.07	20284.5	7585.86	8005.89
81170.5	15213.4	79109.7	33024.3
10262.9	12170.7	6836.64	34460.1
8668.7	9508.34	36917.9	12580.7
63776.9	10866.7	2869.26	39629.2
2062.07	1800.4	553768	6660.36
8928.76	12170.7	3257.46	56613.1
19410.3	5740.89	8789.97	52838.9
14401.2	2716.67	3276.73	5542.54
5346.56	9815.06	110754	72053
13528.4	16903.7	4101.99	264194
25510.7	33807.4	5482.85	5466.09
49604.2	4474.51	32574.6	792583
2473.34	2514.6	9385.9	396292
5545.81	11702.6	50342.5	11322.6
10262.9	3271.69	916.834	7770.42
31888.4	7075.98	11075.4	7271.4
5760.49	5071.12	10448.5	264194
1717.07	3136.77	92294.7	792583
4355.49	43466.7	3504.86	3248.29
3585.85	5532.13	8931.74	792583
2115.82	16903.7	6292.82	158517
10382.3	33807.4	8519.51	113226
[truncated: 2,345 more rows]
